# Supplementary material for: Pan-genome analysis of 13 Malus accessions reveals structural and sequence variations associated with fruit traits
Source: Nat Commun. 2023 Nov 15;14:7377. doi: 10.1038/s41467-023-43270-7 (PMC10651928; doi:10.1038/s41467-023-43270-7)
Supplement: Supplementary file 4 — Supplementary Data 1 [file 41467_2023_43270_MOESM4_ESM.xlsx]

## Sheet: Supplementary Data 1
Supplementary Data 1. Summary of the transposon elements (TEs) for 10 Malus genomes.
Accession	GS		MO		HC		JG		COP		RA		OR		SD		MA		FJ
	(Without N gaps: 664.32Mb)		(Without N gaps: 665.03Mb)		(Without N gaps: 661.82Mb)		(Without N gaps: 663.58Mb)		(Without N gaps: 668.03Mb)		(Without N gaps: 662.88Mb)		(Without N gaps: 668.74Mb)		(Without N gaps: 662.07Mb)		(Without N gaps: 662.38Mb)		(Without N gaps: 665.43Mb)
Transposons	Length (bp)	Ratio (%) in genome	Length (bp)	Ratio (%) in genome	Length (bp)	Ratio (%) in genome	Length (bp)	Ratio (%) in genome	Length (bp)	Ratio (%) in genome	Length (bp)	Ratio (%) in genome	Length (bp)	Ratio (%) in genome	Length (bp)	Ratio (%) in genome	Length (bp)	Ratio (%) in genome	Length (bp)	Ratio (%) in genome
Mobile element	372781764	56.11	373813146	56.21	367737813	55.56	371670343	56.01	373758654	55.95	367500380	55.44	373554307	55.86	368301425	55.63	369362624	55.76	359707305	54.06
ClassI: Retroelement
LTR Retroelement	287189537	43.23	287985416	43.3	280909089	42.44	287793819	43.37	285581199	42.75	280982237	42.39	291081481	43.53	284401841	42.96	281928040	42.56	277014882	41.63
Gypsy	166083750	25	171428464	25.78	169870039	25.67	171972657	25.92	169919319	25.44	168196712	25.37	174120778	26.04	169838323	25.65	166427479	25.13	162952629	24.49
Copia	107003075	16.11	100752359	15.15	98594297	14.9	102937764	15.51	101586573	15.21	99615543	15.03	101945263	15.24	100420672	15.17	100577681	15.18	98298323	14.77
Other	30224686	4.55	31059571	4.67	27272382	4.12	29613626	4.46	30616554	4.58	28330793	4.27	31184425	4.66	30028375	4.54	30242680	4.57	30517835	4.59
Non-LTR retrotransposons	53538609	8.06	51901308	7.8	52343483	7.91	50577118	7.62	54025665	8.09	51900303	7.83	50798265	7.6	49782020	7.52	53201194	8.03	55416349	8.33
LINE	52990831	7.98	51883478	7.8	52336086	7.91	50569602	7.62	54017995	8.09	51892784	7.83	50770077	7.59	49764524	7.52	53190639	8.03	55410495	8.33
SINE	547874	0.08	17830	0	7397	0	7516	0	7670	0	7519	0	28498	0	18118	0	10555	0	5854	0
ClassII: DNA transposons
DNA transposons superfamily	30120917	4.53	27726225	4.17	29097910	4.4	28046879	4.23	28864614	4.32	27851491	4.2	27196369	4.07	28371499	4.29	28355138	4.28	28384317	4.27
CACTA	5232969	0.79	4290237	0.65	3524392	0.53	3618030	0.55	4421429	0.66	4850689	0.73	4692606	0.7	4285621	0.65	3651894	0.55	4798717	0.72
hAT	9949303	1.5	10332954	1.55	11064754	1.67	10784724	1.63	11193374	1.68	9841740	1.48	10451953	1.56	10852246	1.64	11381665	1.72	10744010	1.61
MULE	5462878	0.82	2838732	0.43	3094791	0.47	2854016	0.43	3282427	0.49	2547992	0.38	2534323	0.38	2514544	0.38	2971476	0.45	2553446	0.38
PIF–Harbinger	6056247	0.91	5967034	0.9	6106898	0.92	5961145	0.9	5915460	0.89	6217594	0.94	5193428	0.78	6407512	0.97	6460382	0.98	5787571	0.87
Tc1/Mariner	24943	0	47459	0.01	2753	0	45023	0.01	2929	0	12592	0	2326	0	5108	0	6010	0	19205	0
Helitron	1872622	0.28	1981423	0.3	2327486	0.35	2337956	0.35	1781584	0.27	1913740	0.29	1649073	0.25	1812500	0.27	1582826	0.24	1861842	0.28
Other DNA transposons	1466624	0.22	1941746	0.29	2811335	0.42	2125184	0.32	1991709	0.3	2261071	0.34	2364888	0.35	2179413	0.33	1977978	0.3	2346943	0.35
Other/Unspecified/Unknown	15140603	2.28	15743584	2.37	15016626	2.27	15176007	2.29	16141674	2.42	16466252	2.48	4163228	0.62	14499035	2.19	16796612	2.54	8799433	1.32
