# Supplementary material for: Pan-genome analysis of 13 Malus accessions reveals structural and sequence variations associated with fruit traits
Source: Nat Commun. 2023 Nov 15;14:7377. doi: 10.1038/s41467-023-43270-7 (PMC10651928; doi:10.1038/s41467-023-43270-7)
Supplement: Supplementary file 5 — Supplementary Data 2 [file 41467_2023_43270_MOESM5_ESM.xlsx]

## Sheet: Supplementary Data 2
Supplementary Data 2. Overview of functional annotation of the 10 Malus genomes.
Database	GS		MO		HC		JG		COP		RA		OR		SD		MA		FJ
	No.	Ratio (%)	No.	Ratio (%)	No.	Ratio (%)	No.	Ratio (%)	No.	Ratio (%)	No.	Ratio (%)	No.	Ratio (%)	No.	Ratio (%)	No.	Ratio (%)	No.	Ratio (%)
NR	43698	94.9	41942	92.9	42377	93.1	42830	93.8	43198	94.8	42361	93.4	43391	95.7	43087	95.7	42686	94.1	44784	97.5
SwissProt	31706	68.9	30263	67	30950	68	30865	67.6	30784	67.6	30137	66.4	31006	68.4	30626	68	30875	68.1	31119	67.7
KEGG	31391	68.2	30124	66.7	30162	66.2	30360	66.5	30466	66.9	29544	65.1	30847	68.1	30440	67.6	30620	67.5	30719	66.9
GO	24725	53.7	23850	52.8	24000	52.7	24160	52.9	24048	52.8	23365	51.5	24105	53.2	23969	53.2	24372	53.7	24161	52.6
Pfam	30408	66	28758	63.7	29107	63.9	29105	63.8	28979	63.6	28303	62.4	29109	64.2	28838	64	29363	64.7	29190	63.5
Annotated	44506	96.6	43148	95.5	43477	95.5	43874	96.1	44077	96.8	43403	95.7	44108	97.3	43782	97.2	43635	96.2	45135	98.2
Total	46050	--	45167	--	45541	--	45653	--	45547	--	45373	--	45320	--	45027	--	45359	--	45948	--
