# Supplementary material for: Pan-genome analysis of 13 Malus accessions reveals structural and sequence variations associated with fruit traits
Source: Nat Commun. 2023 Nov 15;14:7377. doi: 10.1038/s41467-023-43270-7 (PMC10651928; doi:10.1038/s41467-023-43270-7)
Supplement: Supplementary file 6 — Supplementary Data 3 [file 41467_2023_43270_MOESM6_ESM.xlsx]

## Sheet: Supplementary Data 3
Supplementary Data 3. KEGG of the expanded genes in FJ, RA and JG.
Accession	Description	DiffRatio	BgRatio	P-value	Adjusted P-value	Count
FJ	Flavone and flavonol biosynthesis	14/49	30/13563	1.16e-27	3.14e-26	49
	Isoflavonoid biosynthesis	14/49	37/13563	4.8e-26	6.48e-25	49
	Arginine and proline metabolism	14/49	148/13563	8.84e-17	7.96e-16	49
	MAPK signaling pathway - plant	8/49	363/13563	4.21e-05	0.000284262	49
	Phenazine biosynthesis	1/49	10/13563	0.0355576	0.160009	49
	Biofilm formation - Pseudomonas aeruginosa	1/49	10/13563	0.0355576	0.160009	49
	Phenylalanine, tyrosine and tryptophan biosynthesis	2/49	94/13563	0.045282	0.174659	49
RA	Flavone and flavonol biosynthesis	12/56	30/13563	5.68e-22	1.42e-20	56
	Isoflavonoid biosynthesis	12/56	37/13563	1.19e-20	1.49e-19	56
	Brassinosteroid biosynthesis	13/56	56/13563	3.75e-20	3.12e-19	56
	Arginine and proline metabolism	12/56	148/13563	6.72e-13	4.2e-12	56
	Hedgehog signaling pathway	7/56	90/13563	7.96e-08	3.98e-07	56
	Hedgehog signaling pathway - fly	7/56	122/13563	6.45e-07	2.69e-06	56
	Phenazine biosynthesis	3/56	10/13563	7.84e-06	2.45e-05	56
	Biofilm formation - Pseudomonas aeruginosa	3/56	10/13563	7.84e-06	2.45e-05	56
	Transcriptional misregulation in cancer	4/56	113/13563	0.00120196	0.00333877	56
	Proteoglycans in cancer	4/56	159/13563	0.00416077	0.0104019	56
	Phenylalanine, tyrosine and tryptophan biosynthesis	3/56	94/13563	0.00685399	0.0155772	56
	Quorum sensing	3/56	118/13563	0.012733	0.0265271	56
JG	Flavone and flavonol biosynthesis	13/60	30/13563	6.98e-24	4.12e-22	60
	Isoflavonoid biosynthesis	13/60	37/13563	2.03e-22	5.99e-21	60
	Arginine and proline metabolism	13/60	148/13563	6.07e-14	1.19e-12	60
	Circadian rhythm - plant	8/60	93/13563	6.88e-09	1.01e-07	60
	Flavonoid biosynthesis	8/60	138/13563	1.54e-07	1.81e-06	60
	Phenazine biosynthesis	3/60	10/13563	9.66e-06	8.14e-05	60
	Biofilm formation - Pseudomonas aeruginosa	3/60	10/13563	9.66e-06	8.14e-05	60
	MAPK signaling pathway - plant	8/60	363/13563	0.000184972	0.00136417	60
	Phenylalanine, tyrosine and tryptophan biosynthesis	3/60	94/13563	0.00829476	0.0543767	60
	Mismatch repair	3/60	109/13563	0.0123993	0.0731557	60
	Quorum sensing	3/60	118/13563	0.0153309	0.0770871	60
	Apoptosis	3/60	119/13563	0.0156787	0.0770871	60
	DNA replication	3/60	137/13563	0.0227045	0.0975081	60
	Homologous recombination	3/60	138/13563	0.0231375	0.0975081	60
	Gap junction	2/60	57/13563	0.0262857	0.10339	60
	Nucleotide excision repair	3/60	150/13563	0.0286844	0.105774	60
	Ras signaling pathway	5/60	416/13563	0.0364979	0.126669	60
	Pathogenic Escherichia coli infection	2/60	78/13563	0.0466367	0.152865	60
*P-value < 0.05 by hypergeometric test and FDR adjustments.
