# Supplementary material for: Pan-genome analysis of 13 Malus accessions reveals structural and sequence variations associated with fruit traits
Source: Nat Commun. 2023 Nov 15;14:7377. doi: 10.1038/s41467-023-43270-7 (PMC10651928; doi:10.1038/s41467-023-43270-7)
Supplement: Supplementary file 7 — Supplementary Data 4 [file 41467_2023_43270_MOESM7_ESM.xlsx]

## Sheet: Supplementary Data 4
Supplementary Data 4. Genes identified under positive selection in MO and their functional annotation.
Gene ID	GO description	KEGG description	Swisspront description	Pfam description	NR description
MO04G0205600.1_MO	molecular_function:"Catalysis of the phosphorylation of an amino acid residue in a protein, usually according to the reaction: a protein + ATP = a phosphoprotein + ADP." [MetaCyc:PROTEIN-KINASE-RXN](GO:0004672),molecular_function:"Interacting selectively and non-covalently with any protein or protein complex (a complex of two or more proteins that may include other nonprotein molecules)." [GOC:go…	LRR receptor-like kinase family protein; K17422 large subunit ribosomal protein L41 (A)	Probable leucine-rich repeat receptor-like protein kinase At5g63930 OS=Arabidopsis thaliana GN=At5g63930 PE=2 SV=1	Leucine rich repeat	PREDICTED: LOW QUALITY PROTEIN: probable leucine-rich repeat receptor-like protein kinase At5g63930 [Pyrus bretschneideri]
MO07G0052700.1_MO	molecular_function:"Interacting selectively and non-covalently with any nucleic acid." [GOC:jl](GO:0003676),molecular_function:"Interacting selectively and non-covalently with any protein or protein complex (a complex of two or more proteins that may include other nonprotein molecules)." [GOC:go_curators](GO:0005515)	pentatricopeptide repeat protein; K17964 leucine-rich PPR motif-containing protein, mitochondrial (A)	Pentatricopeptide repeat-containing protein At5g04810, chloroplastic OS=Arabidopsis thaliana GN=PPR4 PE=1 SV=1	Pentatricopeptide repeat domain	PREDICTED: pentatricopeptide repeat-containing protein At5g04810, chloroplastic [Prunus mume]
MO015G0083100.1_MO	molecular_function:"Enables the directed movement of oxygen into, out of or within a cell, or between cells." [GOC:ai](GO:0005344),biological_process:"The directed movement of oxygen (O2) into, out of or within a cell, or between cells, by means of some agent such as a transporter or pore." [GOC:ai](GO:0015671),molecular_function:"Interacting selectively and non-covalently with oxygen (O2)." [GOC…	--	Two-on-two hemoglobin-3 OS=Arabidopsis thaliana GN=GLB3 PE=1 SV=1	Bacterial-like globin	PREDICTED: two-on-two hemoglobin-3 [Malus domestica]
MO02G0112800.1_MO	molecular_function:"Interacting selectively and non-covalently with any nucleic acid." [GOC:jl](GO:0003676),molecular_function:"Interacting selectively and non-covalently with an RNA molecule or a portion thereof." [GOC:jl, GOC:mah](GO:0003723),cellular_component:"A membrane-bounded organelle of eukaryotic cells in which chromosomes are housed and replicated. In most cells, the nucleus contains a…	splicing factor U2af large subunit A-like; K12837 splicing factor U2AF 65 kDa subunit (A)	Splicing factor U2af large subunit A OS=Arabidopsis thaliana GN=U2AF65A PE=2 SV=2	RNA recognition motif. (a.k.a. RRM, RBD, or RNP domain)	PREDICTED: splicing factor U2af large subunit A-like isoform X3 [Malus domestica]
MO03G0102900.1_MO	cellular_component:"A multiprotein kinetochore subcomplex that binds to centromeric chromatin and forms part of the inner kinetochore of a chromosome in the nucleus. It helps to recruit outer kinetochore subunits that will bind to microtubules. Nuclear localization arises in some organisms because the nuclear envelope is not broken down during mitosis. In S. cerevisiae, it consists of at least fo…	--	--	--	PREDICTED: uncharacterized protein LOC103418881 [Malus domestica]
MO015G0072800.1_MO	--	NEK protein kinase; K08857 NIMA (never in mitosis gene a)-related kinase [EC:2.7.11.1] (A)	--	Protein of unknown function, DUF547	PREDICTED: uncharacterized protein LOC103957049 isoform X3 [Pyrus bretschneideri]
MO07G0113100.1_MO	molecular_function:"Catalysis of the hydrolysis of ester linkages within nucleic acids." [ISBN:0198547684](GO:0004518)	flap endonuclease GEN-like 1; K15338 flap endonuclease GEN [EC:3.1.-.-] (A)	Flap endonuclease GEN-like 1 OS=Arabidopsis thaliana GN=GEN1 PE=2 SV=3	XPG I-region	PREDICTED: flap endonuclease GEN-like 1 [Pyrus bretschneideri]
MO013G0191500.1_MO	molecular_function:"Catalysis of the hydrolysis of phosphoric monoesters, releasing inorganic phosphate." [GOC:curators, GOC:pg](GO:0016791)	putative protein phosphatase 2C-like protein 44; K19704 protein phosphatase PTC1 [EC:3.1.3.16] (A)	Putative protein phosphatase 2C-like protein 44 OS=Arabidopsis thaliana GN=At3g23360 PE=5 SV=1	Protein phosphatase 2C	PREDICTED: putative protein phosphatase 2C-like protein 44 [Malus domestica]
MO08G0060500.1_MO	--	--	UPF0587 protein GA18326 OS=Drosophila pseudoobscura pseudoobscura GN=GA18326 PE=3 SV=1	Eukaryotic protein of unknown function (DUF866)	PREDICTED: UPF0587 protein CG4646-like [Malus domestica]
MO014G0082100.1_MO	biological_process:"The chemical reactions and pathways resulting in the formation of substances; typically the energy-requiring part of metabolism in which simpler substances are transformed into more complex ones." [GOC:curators, ISBN:0198547684](GO:0009058),molecular_function:"Catalysis of the reaction: 3alpha(S)-strictosidine + H(2)O = secologanin + tryptamine." [EC:4.3.3.2, RHEA:15013](GO:00…	strictosidine synthase 1-like; K01757 strictosidine synthase [EC:4.3.3.2] (A)	Protein STRICTOSIDINE SYNTHASE-LIKE 10 OS=Arabidopsis thaliana GN=SSL10 PE=2 SV=1	Strictosidine synthase	PREDICTED: strictosidine synthase 1-like [Malus domestica]
MO015G0076100.1_MO	molecular_function:"Interacting selectively and non-covalently with chromatin, the network of fibers of DNA, protein, and sometimes RNA, that make up the chromosomes of the eukaryotic nucleus during interphase." [GOC:jl, ISBN:0198506732, PMID:20404130](GO:0003682)	phosphatidylinositol-glycan biosynthesis class F protein-like; K05287 phosphatidylinositol glycan, class F [EC:2.7.-.-] (A)	Protein SAWADEE HOMEODOMAIN HOMOLOG 1 OS=Arabidopsis thaliana GN=SHH1 PE=1 SV=1	SAWADEE domain	PREDICTED: protein SAWADEE HOMEODOMAIN HOMOLOG 1-like isoform X1 [Pyrus bretschneideri]
MO017G0037200.1_MO	molecular_function:"Catalysis of the incorporation of one atom from molecular oxygen into a compound and the reduction of the other atom of oxygen to water." [ISBN:0198506732](GO:0004497),molecular_function:"Interacting selectively and non-covalently with iron (Fe) ions." [GOC:ai](GO:0005506),molecular_function:"Catalysis of an oxidation-reduction (redox) reaction in which hydrogen or electrons a…	allene oxide synthase, chloroplastic; K10528 hydroperoxide lyase [EC:4.1.2.-] (A)	Linolenate hydroperoxide lyase, chloroplastic OS=Arabidopsis thaliana GN=CYP74B2 PE=1 SV=1	Cytochrome P450	PREDICTED: allene oxide synthase, chloroplastic [Pyrus bretschneideri]
MO02G0171100.1_MO	biological_process:"The cellular catabolic process in which cells digest parts of their own cytoplasm; allows for both recycling of macromolecular constituents under conditions of cellular stress and remodeling the intracellular structure for cell differentiation." [GOC:autophagy, ISBN:0198547684, PMID:11099404, PMID:9412464](GO:0006914),biological_process:"The addition of COPII proteins and adap…	hypothetical protein; K14792 rRNA biogenesis protein RRP5 (A)	Protein transport protein SEC16B homolog OS=Arabidopsis thaliana GN=SEC16B PE=1 SV=1	Vesicle coat trafficking protein Sec16 mid-region	PREDICTED: uncharacterized protein LOC103935676 isoform X1 [Pyrus bretschneideri]
MO012G0144900.1_MO	--	hypothetical protein; K03979 GTPase [EC:3.6.5.-] (A)	Protein TRM32 OS=Arabidopsis thaliana GN=TRM32 PE=2 SV=1	Domain of unknown function (DUF4378)	PREDICTED: uncharacterized protein LOC103414067 [Malus domestica]
MO015G0299800.1_MO	molecular_function:"Interacting selectively and non-covalently with any protein or protein complex (a complex of two or more proteins that may include other nonprotein molecules)." [GOC:go_curators](GO:0005515)	putative pentatricopeptide repeat-containing protein At1g19290; K17964 leucine-rich PPR motif-containing protein, mitochondrial (A)	Pentatricopeptide repeat-containing protein At5g38730 OS=Arabidopsis thaliana GN=At5g38730 PE=2 SV=1	PPR repeat	PREDICTED: pentatricopeptide repeat-containing protein At5g38730 [Malus domestica]
MO05G0039800.1_MO	cellular_component:"A lipid bilayer along with all the proteins and protein complexes embedded in it an attached to it." [GOC:dos, GOC:mah, ISBN:0815316194](GO:0016020),biological_process:"The directed movement of metal ions, any metal ion with an electric charge, into, out of or within a cell, or between cells, by means of some agent such as a transporter or pore." [GOC:ai](GO:0030001),molecular…	SORBIDRAFT_06g022420, Sb06g022420; hypothetical protein; K05350 beta-glucosidase [EC:3.2.1.21] (A)	Zinc transport protein ZntB OS=Photorhabdus luminescens subsp. laumondii (strain TT01) GN=zntB PE=3 SV=1	CorA-like Mg2+ transporter protein	PREDICTED: uncharacterized protein LOC103436565 isoform X1 [Malus domestica]
MO012G0186900.1_MO	cellular_component:"A lipid bilayer along with all the proteins and protein complexes embedded in it an attached to it." [GOC:dos, GOC:mah, ISBN:0815316194](GO:0016020)	--	Protein FATTY ACID EXPORT 3, chloroplastic OS=Arabidopsis thaliana GN=FAX3 PE=2 SV=2	Transmembrane proteins 14C	PREDICTED: uncharacterized protein LOC103450754 isoform X2 [Malus domestica]
MO09G0126900.1_MO	molecular_function:"Catalysis of the hydrolysis of any ester bond." [GOC:jl](GO:0016788)	hypothetical protein; K00679 phospholipid:diacylglycerol acyltransferase [EC:2.3.1.158] (A)	GDSL esterase/lipase At2g42990 OS=Arabidopsis thaliana GN=At2g42990 PE=2 SV=1	GDSL-like Lipase/Acylhydrolase	PREDICTED: GDSL esterase/lipase At2g42990 [Malus domestica]
MO011G0150400.1_MO	--	--	--	--	PREDICTED: uncharacterized protein LOC103448361 [Malus domestica]
MO06G0177400.1_MO	molecular_function:"Any molecular function by which a gene product interacts selectively and non-covalently with DNA (deoxyribonucleic acid)." [GOC:dph, GOC:jl, GOC:tb, GOC:vw](GO:0003677),biological_process:"Any process that modulates the frequency, rate or extent of cellular DNA-templated transcription." [GOC:go_curators, GOC:txnOH](GO:0006355)	NAC domain-containing protein 89-like; K12581 CCR4-NOT transcription complex subunit 7/8 (A)	NAC domain-containing protein 100 OS=Arabidopsis thaliana GN=NAC100 PE=2 SV=1	No apical meristem (NAM) protein	PREDICTED: NAC domain-containing protein 100-like [Malus domestica]
MO01G0156100.1_MO	--	--	--	Agenet domain	PREDICTED: uncharacterized protein LOC103952782 isoform X4 [Pyrus bretschneideri]
MO01G0100800.1_MO	--	--	--	BLOC-1-related complex sub-unit 8	PREDICTED: uncharacterized protein LOC103427648 [Malus domestica]
MO07G0161200.1_MO	molecular_function:"Catalysis of the phosphorylation of an amino acid residue in a protein, usually according to the reaction: a protein + ATP = a phosphoprotein + ADP." [MetaCyc:PROTEIN-KINASE-RXN](GO:0004672),molecular_function:"Interacting selectively and non-covalently with ATP, adenosine 5'-triphosphate, a universally important coenzyme and enzyme regulator." [ISBN:0198506732](GO:0005524),bi…	uncharacterized aarF domain-containing protein kinase At1g79600, chloroplastic; K08869 aarF domain-containing kinase (A)	Uncharacterized protein sll0005 OS=Synechocystis sp. (strain PCC 6803 / Kazusa) GN=sll0005 PE=3 SV=1	ABC1 family	PREDICTED: uncharacterized aarF domain-containing protein kinase At1g79600, chloroplastic [Malus domestica]
MO09G0089600.1_MO	--	hypothetical protein; K02184 formin 2 (A)	Formin-like protein 3 OS=Arabidopsis thaliana GN=FH3 PE=2 SV=3	Formin Homology 2 Domain	PREDICTED: LOW QUALITY PROTEIN: formin-like protein 3 [Malus domestica]
MO012G0189400.1_MO	--	deleted in malignant brain tumors 1 protein-like; K13912 deleted in malignant brain tumors 1 protein (A)	--	--	PREDICTED: sialidase-like [Malus domestica]
MO017G0092800.1_MO	--	--	Probable plastid-lipid-associated protein 10, chloroplastic OS=Arabidopsis thaliana GN=PAP10 PE=2 SV=1	PAP_fibrillin	PREDICTED: probable plastid-lipid-associated protein 10, chloroplastic isoform X1 [Malus domestica]
MO06G0155400.1_MO	molecular_function:"Catalysis of the phosphorylation of an amino acid residue in a protein, usually according to the reaction: a protein + ATP = a phosphoprotein + ADP." [MetaCyc:PROTEIN-KINASE-RXN](GO:0004672),molecular_function:"Interacting selectively and non-covalently with any protein or protein complex (a complex of two or more proteins that may include other nonprotein molecules)." [GOC:go…	LRR receptor-like kinase family protein; K17422 large subunit ribosomal protein L41 (A)	Probable LRR receptor-like serine/threonine-protein kinase At4g26540 OS=Arabidopsis thaliana GN=At4g26540 PE=2 SV=1	Leucine rich repeat N-terminal domain	PREDICTED: probable LRR receptor-like serine/threonine-protein kinase At4g26540 [Malus domestica]
MO09G0138400.1_MO	molecular_function:"Interacting selectively and non-covalently with any protein or protein complex (a complex of two or more proteins that may include other nonprotein molecules)." [GOC:go_curators](GO:0005515)	adagio protein 2-like; K12117 LOV kelch protein 2 (A)	F-box/kelch-repeat protein At1g51550 OS=Arabidopsis thaliana GN=At1g51550 PE=2 SV=1	F-box domain	PREDICTED: F-box/kelch-repeat protein At1g51550-like [Malus domestica]
MO012G0154200.1_MO	molecular_function:"Interacting selectively and non-covalently with a nucleotide, any compound consisting of a nucleoside that is esterified with (ortho)phosphate or an oligophosphate at any hydroxyl group on the ribose or deoxyribose." [GOC:mah, ISBN:0198547684](GO:0000166),molecular_function:"Catalysis of the formation of aminoacyl-tRNA from ATP, amino acid, and tRNA with the release of diphosp…	protein NRT1/ PTR FAMILY 5.6-like; K14638 solute carrier family 15 (peptide/histidine transporter), member 3/4 (A)	Protein NRT1/ PTR FAMILY 5.6 OS=Arabidopsis thaliana GN=NPF5.6 PE=2 SV=1	tRNA synthetases class II (D, K and N)	PREDICTED: protein NRT1/ PTR FAMILY 5.6-like [Malus domestica]
MO012G0156200.1_MO	molecular_function:"Interacting selectively and non-covalently with any protein or protein complex (a complex of two or more proteins that may include other nonprotein molecules)." [GOC:go_curators](GO:0005515)	EIF2Aa; eukaryotic initiation factor; K15026 translation initiation factor 2A (A)	F-box protein SKIP8 OS=Arabidopsis thaliana GN=SKIP8 PE=1 SV=1	SnoaL-like domain	PREDICTED: uncharacterized protein LOC103450508 [Malus domestica]
MO01G0105000.1_MO	--	--	--	Uncharacterized ACR, COG1399	PREDICTED: BTB/POZ domain-containing protein At5g03250-like [Malus domestica]
MO015G0147100.1_MO	--	--	--	--	PREDICTED: uncharacterized protein LOC103400059 isoform X1 [Malus domestica]
MO09G0113900.1_MO	molecular_function:"Interacting selectively and non-covalently with any protein or protein complex (a complex of two or more proteins that may include other nonprotein molecules)." [GOC:go_curators](GO:0005515),molecular_function:"Interacting selectively and non-covalently with zinc (Zn) ions." [GOC:ai](GO:0008270)	zinc finger protein CONSTANS; K12135 zinc finger protein CONSTANS (A)	Zinc finger protein CONSTANS-LIKE 9 OS=Arabidopsis thaliana GN=COL9 PE=2 SV=1	CCT motif	PREDICTED: zinc finger protein CONSTANS-LIKE 9-like isoform X1 [Malus domestica]
MO03G0122700.1_MO	--	ubiquitin carboxyl-terminal hydrolase 9-like; K11855 ubiquitin carboxyl-terminal hydrolase 36/42 [EC:3.4.19.12] (A)	Casparian strip membrane protein 3 OS=Ricinus communis GN=RCOM_1282030 PE=3 SV=1	Domain of unknown function (DUF588)	PREDICTED: casparian strip membrane protein VIT_06s0080g00840-like [Malus domestica]
MO012G0061300.1_MO	molecular_function:"Catalysis of the reaction: donor + hydrogen peroxide = oxidized donor + 2 H2O." [EC:1.11.1.7, RHEA:56136](GO:0004601),biological_process:"Any process that results in a change in state or activity of a cell or an organism (in terms of movement, secretion, enzyme production, gene expression, etc.) as a result of oxidative stress, a state often resulting from exposure to high lev…	peroxidase A2-like; K00430 peroxidase [EC:1.11.1.7] (A)	Peroxidase 53 OS=Arabidopsis thaliana GN=PER53 PE=1 SV=1	Peroxidase	PREDICTED: peroxidase A2-like [Malus domestica]
MO015G0089700.1_MO	molecular_function:"Interacting selectively and non-covalently with any nucleic acid." [GOC:jl](GO:0003676),molecular_function:"Enables the facilitated diffusion of an ion (by an energy-independent process) by passage through a transmembrane aqueous pore or channel without evidence for a carrier-mediated mechanism. May be either selective (it enables passage of a specific ion only) or non-selecti…	probable cyclic nucleotide-gated ion channel 14; K05391 cyclic nucleotide gated channel, other eukaryote (A)	Probable cyclic nucleotide-gated ion channel 14 OS=Arabidopsis thaliana GN=CNGC14 PE=2 SV=2	Ion transport protein	PREDICTED: probable cyclic nucleotide-gated ion channel 14 [Malus domestica]
MO011G0030300.1_MO	molecular_function:"Enables the transmembrane transfer of a chloride ion by a voltage-gated channel. A voltage-gated channel is a channel whose open state is dependent on the voltage across the membrane in which it is embedded." [GOC:mtg_transport, ISBN:0815340729](GO:0005247),biological_process:"The directed movement of chloride into, out of or within a cell, or between cells, by means of some a…	Clc chloride channel; K05012 chloride channel 3/4/5 (A)	Chloride channel protein CLC-f OS=Arabidopsis thaliana GN=CLC-F PE=2 SV=2	Voltage gated chloride channel	PREDICTED: chloride channel protein CLC-f-like [Malus domestica]
MO07G0073400.1_MO	molecular_function:"Interacting selectively and non-covalently with ATP, adenosine 5'-triphosphate, a universally important coenzyme and enzyme regulator." [ISBN:0198506732](GO:0005524),cellular_component:"The component of a membrane consisting of the gene products and protein complexes having at least some part of their peptide sequence embedded in the hydrophobic region of the membrane." [GOC:d…	putative ABC transporter C family member 15; K05665 ATP-binding cassette, subfamily C (CFTR/MRP), member 1 (A)	ABC transporter C family member 9 OS=Arabidopsis thaliana GN=ABCC9 PE=2 SV=2	ABC transporter	PREDICTED: putative ABC transporter C family member 15 [Malus domestica]
MO06G0102900.1_MO	molecular_function:"Interacting selectively and non-covalently with monomeric or multimeric forms of actin, including actin filaments." [GOC:clt](GO:0003779)	myosin heavy chain, fast skeletal muscle; K10352 myosin heavy chain (A)	Spindle pole body component 110 OS=Saccharomyces cerevisiae (strain ATCC 204508 / S288c) GN=SPC110 PE=1 SV=1	KIP1-like protein	PREDICTED: LOW QUALITY PROTEIN: putative leucine-rich repeat-containing protein DDB_G0290503 [Malus domestica]
MO014G0146900.1_MO	molecular_function:"Catalysis of the transfer of a palmitoyl (CH3-[CH2]14-CO-) group to an acceptor molecule." [GOC:ai](GO:0016409)	probable protein S-acyltransferase 7; K16675 palmitoyltransferase ZDHHC9/14/18 [EC:2.3.1.225] (A)	Probable protein S-acyltransferase 7 OS=Arabidopsis thaliana GN=PAT07 PE=1 SV=1	DHHC palmitoyltransferase	PREDICTED: probable protein S-acyltransferase 7 [Malus domestica]
MO05G0306200.1_MO	molecular_function:"Catalysis of the phosphorylation of an amino acid residue in a protein, usually according to the reaction: a protein + ATP = a phosphoprotein + ADP." [MetaCyc:PROTEIN-KINASE-RXN](GO:0004672),molecular_function:"Interacting selectively and non-covalently with ATP, adenosine 5'-triphosphate, a universally important coenzyme and enzyme regulator." [ISBN:0198506732](GO:0005524),bi…	protein kinase, putative (EC:2.7.10.2); K17535 serine/threonine-protein kinase TNNI3K [EC:2.7.11.1] (A)	Serine/threonine-protein kinase HT1 OS=Arabidopsis thaliana GN=HT1 PE=1 SV=1	Protein tyrosine kinase	PREDICTED: serine/threonine-protein kinase HT1-like [Malus domestica]
MO015G0060500.1_MO	molecular_function:"Interacting selectively and non-covalently with any protein or protein complex (a complex of two or more proteins that may include other nonprotein molecules)." [GOC:go_curators](GO:0005515)	sperm-associated antigen 1A-like; K19870 sperm-associated antigen 1 (A)	Tetratricopeptide repeat protein 1 OS=Homo sapiens GN=TTC1 PE=1 SV=1	--	PREDICTED: uncharacterized protein LOC103400146 [Malus domestica]
MO015G0166500.1_MO	--	uncharacterized LOC103400552; K13960 ubiquitin-conjugating enzyme E2 T [EC:2.3.2.23] (A)	Probable ubiquitin-conjugating enzyme E2 37 OS=Arabidopsis thaliana GN=UBC37 PE=2 SV=2	Ubiquitin-conjugating enzyme	PREDICTED: uncharacterized protein LOC103400552 [Malus domestica]
MO02G0051200.1_MO	molecular_function:"Enables the active transport of a solute across a membrane by a mechanism whereby two or more species are transported in opposite directions in a tightly coupled process not directly linked to a form of energy other than chemiosmotic energy. The reaction is: solute A(out) + solute B(in) = solute A(in) + solute B(out)." [GOC:mtg_transport, ISBN:0815340729, PMID:10839820](GO:001…	multidrug and toxin extrusion protein 1-like; K03327 multidrug resistance protein, MATE family (A)	Multidrug and toxin extrusion protein 1 OS=Rattus norvegicus GN=Slc47a1 PE=1 SV=1	MatE	PREDICTED: multidrug and toxin extrusion protein 1-like [Malus domestica]
MO08G0076200.1_MO	--	E3 ubiquitin-protein ligase arkadia-like; K10635 E3 ubiquitin-protein ligase Arkadia [EC:2.3.2.27] (A)	Probable E3 ubiquitin-protein ligase HIP1 OS=Oryza sativa subsp. japonica GN=HIP1 PE=1 SV=2	Ring finger domain	PREDICTED: uncharacterized protein LOC103441105 isoform X1 [Malus domestica]
MO017G0047400.1_MO	molecular_function:"Interacting selectively and non-covalently with a specific double-stranded genomic DNA sequence (sometimes referred to as a motif) within the regulatory region of a gene to modulate transcription. Regulatory regions include promoters (proximal and distal) and enhancers. Genes are transcriptional units, and include bacterial operons." [GOC:txnOH-2018](GO:0003700),biological_pro…	WRKY transcription factor 1-like; K18834 WRKY transcription factor 1 (A)	WRKY transcription factor 1 OS=Arabidopsis thaliana GN=WRKY1 PE=1 SV=1	WRKY DNA -binding domain	PREDICTED: WRKY transcription factor 1-like [Malus domestica]
MO012G0113800.1_MO	--	--	Protein SHOOT GRAVITROPISM 6 OS=Arabidopsis thaliana GN=SGR6 PE=2 SV=1	non-SMC mitotic condensation complex subunit 1	PREDICTED: protein SHOOT GRAVITROPISM 6 [Prunus mume]
MO03G0102000.1_MO	--	uncharacterized LOC100832504; K13291 terminal uridylyltransferase [EC:2.7.7.52] (A)	Protein neuralized OS=Drosophila virilis GN=neur PE=3 SV=1	Zinc finger, C3HC4 type (RING finger)	PREDICTED: uncharacterized protein LOC103440988 [Malus domestica]
MO05G0071400.1_MO	molecular_function:"Any molecular function by which a gene product interacts selectively and non-covalently with DNA (deoxyribonucleic acid)." [GOC:dph, GOC:jl, GOC:tb, GOC:vw](GO:0003677),molecular_function:"Interacting selectively and non-covalently with a specific double-stranded genomic DNA sequence (sometimes referred to as a motif) within the regulatory region of a gene to modulate transcri…	RR3-2; hypothetical protein; K14491 two-component response regulator ARR-B family (A)	Transcription factor BOA OS=Arabidopsis thaliana GN=BOA PE=2 SV=1	Myb-like DNA-binding domain	PREDICTED: uncharacterized protein LOC103937746 [Pyrus bretschneideri]
MO03G0249200.1_MO	biological_process:"The directed movement of cations, atoms or small molecules with a net positive charge, into, out of or within a cell, or between cells, by means of some agent such as a transporter or pore." [GOC:ai](GO:0006812),molecular_function:"Enables the transfer of cation from one side of a membrane to the other." [GOC:dgf, GOC:mtg_transport, ISBN:0815340729](GO:0008324),cellular_compon…	putative xylulose kinase protein; K00854 xylulokinase [EC:2.7.1.17] (A)	Metal tolerance protein C1 OS=Arabidopsis thaliana GN=MTPC1 PE=2 SV=1	Dimerisation domain of Zinc Transporter	PREDICTED: metal tolerance protein 2 [Malus domestica]
MO09G0043100.1_MO	--	hypothetical protein; K08851 TP53 regulating kinase and related kinases [EC:2.7.11.1] (A)	--	--	PREDICTED: uncharacterized protein LOC103411189 [Malus domestica]
MO014G0142500.1_MO	--	TPR repeat region protein; K18168 succinate dehydrogenase assembly factor 2 (A)	Succinate dehydrogenase assembly factor 2, mitochondrial OS=Arabidopsis thaliana GN=SDHAF2 PE=1 SV=1	Flavinator of succinate dehydrogenase	PREDICTED: uncharacterized protein LOC103962643 [Pyrus bretschneideri]
MO03G0087900.1_MO	molecular_function:"Catalysis of the reaction: acyl-CoA + acceptor = 2,3-dehydroacyl-CoA + reduced acceptor." [EC:1.3.99.3](GO:0003995),molecular_function:"Catalysis of an oxidation-reduction (redox) reaction in which a CH-CH group acts as a hydrogen or electron donor and reduces a hydrogen or electron acceptor." [GOC:ai](GO:0016627),molecular_function:"Interacting selectively and non-covalently …	isovaleryl-CoA dehydrogenase, mitochondrial; K00253 isovaleryl-CoA dehydrogenase [EC:1.3.8.4] (A)	2-methylacyl-CoA dehydrogenase, mitochondrial OS=Solanum tuberosum GN=2MBCD PE=1 SV=2	Acyl-CoA dehydrogenase, C-terminal domain	PREDICTED: isovaleryl-CoA dehydrogenase, mitochondrial [Malus domestica]
MO07G0107100.1_MO	biological_process:"A cellular transport process in which transported substances are moved in membrane-bounded vesicles; transported substances are enclosed in the vesicle lumen or located in the vesicle membrane. The process begins with a step that directs a substance to the forming vesicle, and includes vesicle budding and coating. Vesicles are then targeted to, and fuse with, an acceptor membr…	protein transport Sec1a; K15292 syntaxin-binding protein 1 (A)	Protein transport Sec1a OS=Arabidopsis thaliana GN=SEC1A PE=2 SV=3	Sec1 family	PREDICTED: protein transport Sec1a [Malus domestica]
MO013G0224300.1_MO	molecular_function:"Interacting selectively and non-covalently with a nucleotide, any compound consisting of a nucleoside that is esterified with (ortho)phosphate or an oligophosphate at any hydroxyl group on the ribose or deoxyribose." [GOC:mah, ISBN:0198547684](GO:0000166),molecular_function:"Interacting selectively and non-covalently with any nucleic acid." [GOC:jl](GO:0003676),molecular_funct…	lysine--tRNA ligase-like; K04567 lysyl-tRNA synthetase, class II [EC:6.1.1.6] (A)	Lysine--tRNA ligase, cytoplasmic OS=Arabidopsis thaliana GN=At3g11710 PE=1 SV=1	tRNA synthetases class II (D, K and N)	PREDICTED: lysine--tRNA ligase-like [Malus domestica]
MO013G0098200.1_MO	molecular_function:"Catalysis of the phosphorylation of an amino acid residue in a protein, usually according to the reaction: a protein + ATP = a phosphoprotein + ADP." [MetaCyc:PROTEIN-KINASE-RXN](GO:0004672),molecular_function:"Interacting selectively and non-covalently with any protein or protein complex (a complex of two or more proteins that may include other nonprotein molecules)." [GOC:go…	probable inactive leucine-rich repeat receptor-like protein kinase At1g66830; K04730 interleukin-1 receptor-associated kinase 1 [EC:2.7.11.1] (A)	Probable inactive leucine-rich repeat receptor-like protein kinase At1g66830 OS=Arabidopsis thaliana GN=At1g66830 PE=2 SV=1	Protein kinase domain	PREDICTED: probable inactive leucine-rich repeat receptor-like protein kinase At1g66830 [Malus domestica]
MO07G0182900.1_MO	--	hypothetical protein; K11494 RCC1 and BTB domain-containing protein (A)	Ultraviolet-B receptor UVR8 OS=Arabidopsis thaliana GN=UVR8 PE=1 SV=1	Regulator of chromosome condensation (RCC1) repeat	PREDICTED: ultraviolet-B receptor UVR8 [Malus domestica]
MO013G0180100.1_MO	molecular_function:"Interacting selectively and non-covalently with any protein or protein complex (a complex of two or more proteins that may include other nonprotein molecules)." [GOC:go_curators](GO:0005515)	hypothetical protein; K13108 smad nuclear-interacting protein 1 (A)	FHA domain-containing protein At4g14490 OS=Arabidopsis thaliana GN=At4g14490 PE=1 SV=1	FHA domain	PREDICTED: FHA domain-containing protein At4g14490-like [Malus domestica]
MO02G0109500.1_MO	molecular_function:"Interacting selectively and non-covalently with a specific double-stranded genomic DNA sequence (sometimes referred to as a motif) within the regulatory region of a gene to modulate transcription. Regulatory regions include promoters (proximal and distal) and enhancers. Genes are transcriptional units, and include bacterial operons." [GOC:txnOH-2018](GO:0003700),biological_pro…	GATA transcription factor 8-like; K17894 GATA-binding protein 2 (A)	GATA transcription factor 18 OS=Arabidopsis thaliana GN=GATA18 PE=2 SV=2	GATA zinc finger	PREDICTED: GATA transcription factor 19-like [Malus domestica]
MO02G0113200.1_MO	molecular_function:"Catalysis of the hydrolysis of phosphoric monoesters, releasing inorganic phosphate." [GOC:curators, GOC:pg](GO:0016791)	probable protein phosphatase 2C 80; K17508 protein phosphatase PTC7 [EC:3.1.3.16] (A)	Probable protein phosphatase 2C 80 OS=Arabidopsis thaliana GN=At5g66720 PE=2 SV=1	Stage II sporulation protein E (SpoIIE)	PREDICTED: probable protein phosphatase 2C 80 [Malus domestica]
MO07G0067800.1_MO	molecular_function:"Interacting selectively and non-covalently with any protein or protein complex (a complex of two or more proteins that may include other nonprotein molecules)." [GOC:go_curators](GO:0005515)	pentatricopeptide repeat-containing protein At5g61990, mitochondrial-like; K17964 leucine-rich PPR motif-containing protein, mitochondrial (A)	Pentatricopeptide repeat-containing protein At5g01110 OS=Arabidopsis thaliana GN=At5g01110 PE=2 SV=1	PPR repeat	PREDICTED: pentatricopeptide repeat-containing protein At5g01110 [Malus domestica]
MO012G0061800.1_MO	--	hypothetical protein; K19613 leucine-rich repeat protein SHOC2 (A)	Disease resistance RPP13-like protein 4 OS=Arabidopsis thaliana GN=RPP13L4 PE=1 SV=2	--	PREDICTED: disease resistance RPP13-like protein 4 [Malus domestica]
MO015G0095900.1_MO	molecular_function:"Binds to and increases the activity of a GTPase, an enzyme that catalyzes the hydrolysis of GTP." [GOC:mah](GO:0005096)	probable ADP-ribosylation factor GTPase-activating protein AGD14; K15044 Arf-GAP domain and FG repeats-containing protein 1 (A)	Probable ADP-ribosylation factor GTPase-activating protein AGD14 OS=Arabidopsis thaliana GN=AGD14 PE=1 SV=2	Putative GTPase activating protein for Arf	PREDICTED: probable ADP-ribosylation factor GTPase-activating protein AGD14 isoform X2 [Malus domestica]
MO010G0105300.1_MO	molecular_function:"Interacting selectively and non-covalently with a nucleotide, any compound consisting of a nucleoside that is esterified with (ortho)phosphate or an oligophosphate at any hydroxyl group on the ribose or deoxyribose." [GOC:mah, ISBN:0198547684](GO:0000166),molecular_function:"Interacting selectively and non-covalently with any nucleic acid." [GOC:jl](GO:0003676),molecular_funct…	aspartate--tRNA ligase, mitochondrial; K01876 aspartyl-tRNA synthetase [EC:6.1.1.12] (A)	Aspartate--tRNA ligase, chloroplastic/mitochondrial OS=Arabidopsis thaliana GN=At4g33760 PE=2 SV=1	OB-fold nucleic acid binding domain	PREDICTED: aspartate--tRNA ligase, mitochondrial isoform X1 [Pyrus bretschneideri]
MO014G0179800.1_MO	biological_process:"The process of assisting in the covalent and noncovalent assembly of single chain polypeptides or multisubunit complexes into the correct tertiary structure." [GOC:go_curators, GOC:rb](GO:0006457),molecular_function:"Interacting selectively and non-covalently with an unfolded protein." [GOC:ai](GO:0051082)	dnaJ homolog subfamily B member 1-like; K09510 DnaJ homolog subfamily B member 4 (A)	DnaJ homolog subfamily B member 1 OS=Bos taurus GN=DNAJB1 PE=2 SV=3	DnaJ C terminal domain	PREDICTED: dnaJ homolog subfamily B member 1-like [Pyrus bretschneideri]
MO03G0036300.1_MO	--	hypothetical protein; K06236 collagen, type I, alpha (A)	--	--	PREDICTED: uncharacterized protein LOC103963293 isoform X1 [Pyrus bretschneideri]
MO017G0003000.1_MO	biological_process:"Any process that modulates the frequency, rate or extent of cellular DNA-templated transcription." [GOC:go_curators, GOC:txnOH](GO:0006355),molecular_function:"The formation of a protein dimer, a macromolecular structure consists of two noncovalently associated identical or nonidentical subunits." [ISBN:0198506732](GO:0046983)	--	Transcription factor UPBEAT1 OS=Arabidopsis thaliana GN=UPB1 PE=2 SV=1	--	PREDICTED: uncharacterized protein LOC103442407 [Malus domestica]
MO02G0117600.1_MO	--	homeobox protein BEL1 homolog; K16670 homeobox protein Meis2 (A)	BEL1-like homeodomain protein 2 OS=Arabidopsis thaliana GN=BLH2 PE=1 SV=3	Associated with HOX	homeodomain protein [Malus domestica]
MO013G0175700.1_MO	molecular_function:"Catalysis of the reaction: a D-threo-aldose + NAD+ = a D-threo-aldono-1,5-lactone + NADH." [EC:1.1.1.122, MetaCyc:D-THREO-ALDOSE-1-DEHYDROGENASE-RXN](GO:0047834)	probable aldo-keto reductase 2-like; K05275 pyridoxine 4-dehydrogenase [EC:1.1.1.65] (A)	Perakine reductase OS=Rauvolfia serpentina GN=PR PE=1 SV=1	Aldo/keto reductase family	PREDICTED: perakine reductase-like [Pyrus bretschneideri]
MO015G0203300.1_MO	molecular_function:"Catalysis of the hydrolysis of various bonds, e.g. C-O, C-N, C-C, phosphoric anhydride bonds, etc. Hydrolase is the systematic name for any enzyme of EC class 3." [ISBN:0198506732](GO:0016787)	serine/threonine-protein phosphatase 7-like; K04460 serine/threonine-protein phosphatase 5 [EC:3.1.3.16] (A)	Serine/threonine-protein phosphatase 7 OS=Arabidopsis thaliana GN=PP7 PE=1 SV=1	Calcineurin-like phosphoesterase	PREDICTED: serine/threonine-protein phosphatase 7-like [Pyrus bretschneideri]
MO015G0170400.1_MO	molecular_function:"Catalysis of a biochemical reaction at physiological temperatures. In biologically catalyzed reactions, the reactants are known as substrates, and the catalysts are naturally occurring macromolecular substances known as enzymes. Enzymes possess specific binding sites for substrates, and are usually composed wholly or largely of protein, but RNA that has catalytic activity (rib…	--	Bark storage protein B OS=Populus deltoides GN=BSP PE=1 SV=1	Phosphorylase superfamily	PREDICTED: bark storage protein A-like [Malus domestica]
MO06G0181900.1_MO	--	--	--	--	PREDICTED: uncharacterized protein LOC103438188 [Malus domestica]
MO015G0404400.1_MO	--	--	--	--	PREDICTED: uncharacterized protein LOC103402334 [Malus domestica]
MO014G0060900.1_MO	molecular_function:"Catalysis of the phosphorylation of an amino acid residue in a protein, usually according to the reaction: a protein + ATP = a phosphoprotein + ADP." [MetaCyc:PROTEIN-KINASE-RXN](GO:0004672),molecular_function:"Interacting selectively and non-covalently with ATP, adenosine 5'-triphosphate, a universally important coenzyme and enzyme regulator." [ISBN:0198506732](GO:0005524),bi…	serine/threonine-protein kinase Nek6-like; K08857 NIMA (never in mitosis gene a)-related kinase [EC:2.7.11.1] (A)	Serine/threonine-protein kinase Nek6 OS=Arabidopsis thaliana GN=NEK6 PE=3 SV=1	Protein kinase domain	PREDICTED: serine/threonine-protein kinase Nek6-like [Malus domestica]
MO07G0049100.1_MO	molecular_function:"Any molecular function by which a gene product interacts selectively and non-covalently with DNA (deoxyribonucleic acid)." [GOC:dph, GOC:jl, GOC:tb, GOC:vw](GO:0003677),biological_process:"Any process that modulates the frequency, rate or extent of cellular DNA-templated transcription." [GOC:go_curators, GOC:txnOH](GO:0006355)	CDF1; cycling DOF factor 1; K16222 Dof zinc finger protein DOF5.5 (A)	Cyclic dof factor 2 OS=Arabidopsis thaliana GN=CDF2 PE=1 SV=2	Dof domain, zinc finger	PREDICTED: cyclic dof factor 3-like [Prunus mume]
MO015G0030900.1_MO	molecular_function:"Any molecular function by which a gene product interacts selectively and non-covalently with DNA (deoxyribonucleic acid)." [GOC:dph, GOC:jl, GOC:tb, GOC:vw](GO:0003677),molecular_function:"Interacting selectively and non-covalently with a specific double-stranded genomic DNA sequence (sometimes referred to as a motif) within the regulatory region of a gene to modulate transcri…	ethylene-responsive transcription factor 3-like; K09286 EREBP-like factor (A)	Ethylene-responsive transcription factor ERF003 OS=Arabidopsis thaliana GN=ERF003 PE=2 SV=1	AP2 domain	PREDICTED: ethylene-responsive transcription factor ERF003-like [Malus domestica]
MO04G0123600.1_MO	--	--	High-light-induced protein, chloroplastic OS=Arabidopsis thaliana GN=HLIP PE=1 SV=1	--	PREDICTED: high-light-induced protein, chloroplastic-like [Malus domestica]
MO016G0023000.1_MO	--	--	Uncharacterized lipoprotein syc1174_c OS=Synechococcus sp. (strain ATCC 27144 / PCC 6301 / SAUG 1402/1) GN=syc1174_c PE=3 SV=2	Protein of unknown function (DUF3326)	PREDICTED: uncharacterized protein LOC103402612 [Malus domestica]
MO06G0241600.1_MO	molecular_function:"Enables the energy-independent facilitated diffusion, mediated by passage of a solute through a transmembrane aqueous pore or channel. Stereospecificity is not exhibited but this transport may be specific for a particular molecular species or class of molecules." [GOC:mtg_transport, ISBN:0815340729, TC:1.-.-.-.-](GO:0015267),cellular_component:"A lipid bilayer along with all t…	probable aquaporin PIP1-2; K09872 aquaporin PIP (A)	Aquaporin PIP1-1 OS=Oryza sativa subsp. japonica GN=PIP1-1 PE=2 SV=1	Major intrinsic protein	PREDICTED: probable aquaporin PIP1-2 [Glycine max]
MO017G0007000.1_MO	molecular_function:"Interacting selectively and non-covalently with a specific sequence of DNA that is part of a regulatory region that controls the transcription of a gene or cistron by RNA polymerase II." [GOC:txnOH](GO:0000977),molecular_function:"Any molecular function by which a gene product interacts selectively and non-covalently with DNA (deoxyribonucleic acid)." [GOC:dph, GOC:jl, GOC:tb,…	truncated transcription factor CAULIFLOWER A-like; K09264 MADS-box transcription factor, plant (A)	Agamous-like MADS-box protein AGL8 homolog OS=Solanum tuberosum PE=2 SV=1	K-box region	PREDICTED: truncated transcription factor CAULIFLOWER A-like isoform X1 [Pyrus bretschneideri]
MO06G0006900.1_MO	molecular_function:"Catalysis of the transfer of ubiquitin from one protein to another via the reaction X-Ub + Y --> Y-Ub + X, where both X-Ub and Y-Ub are covalent linkages." [GOC:BioGRID, GOC:jh2, PMID:9635407](GO:0004842),molecular_function:"Interacting selectively and non-covalently with any protein or protein complex (a complex of two or more proteins that may include other nonprotein molecu…	U-box domain-containing protein 44-like; K08332 vacuolar protein 8 (A)	U-box domain-containing protein 43 OS=Arabidopsis thaliana GN=PUB43 PE=2 SV=1	Armadillo/beta-catenin-like repeat	PREDICTED: U-box domain-containing protein 44-like [Malus domestica]
MO015G0086900.1_MO	molecular_function:"Interacting selectively and non-covalently with a specific double-stranded genomic DNA sequence (sometimes referred to as a motif) within the regulatory region of a gene to modulate transcription. Regulatory regions include promoters (proximal and distal) and enhancers. Genes are transcriptional units, and include bacterial operons." [GOC:txnOH-2018](GO:0003700),biological_pro…	bZIP transcription factor family protein; K09060 plant G-box-binding factor (A)	Basic leucine zipper 9 OS=Arabidopsis thaliana GN=BZIP9 PE=1 SV=1	bZIP transcription factor	PREDICTED: basic leucine zipper 9-like [Malus domestica]
MO04G0117600.1_MO	molecular_function:"Interacting selectively and non-covalently with chromatin, the network of fibers of DNA, protein, and sometimes RNA, that make up the chromosomes of the eukaryotic nucleus during interphase." [GOC:jl, ISBN:0198506732, PMID:20404130](GO:0003682)	--	--	SAWADEE domain	PREDICTED: uncharacterized protein LOC103433397 isoform X2 [Malus domestica]
MO017G0140700.1_MO	biological_process:"The cellular synthesis of RNA on a template of DNA." [GOC:jl, GOC:txnOH](GO:0006351),molecular_function:"Interacting selectively and non-covalently with DNA of a specific nucleotide composition, e.g. GC-rich DNA binding, or with a specific sequence motif or type of DNA e.g. promotor binding or rDNA binding." [GOC:jl](GO:0043565)	--	--	Seed dormancy control	PREDICTED: uncharacterized protein LOC103437284 [Malus domestica]
MO013G0125900.1_MO	molecular_function:"Interacting selectively and non-covalently with a specific double-stranded genomic DNA sequence (sometimes referred to as a motif) within the regulatory region of a gene to modulate transcription. Regulatory regions include promoters (proximal and distal) and enhancers. Genes are transcriptional units, and include bacterial operons." [GOC:txnOH-2018](GO:0003700),biological_pro…	transcription factor MYB108-like; K09422 myb proto-oncogene protein, plant (A)	Transcription factor MYB108 OS=Arabidopsis thaliana GN=MYB108 PE=1 SV=1	Myb-like DNA-binding domain	PREDICTED: transcription factor MYB108-like [Malus domestica]
MO09G0215400.1_MO	--	rRNA-processing protein UTP23 homolog; K14773 U3 small nucleolar RNA-associated protein 23 (A)	--	--	PREDICTED: uncharacterized protein LOC103442060 [Malus domestica]
MO015G0398600.1_MO	--	uncharacterized LOC103402268; K17964 leucine-rich PPR motif-containing protein, mitochondrial (A)	--	--	PREDICTED: uncharacterized protein LOC103402268 [Malus domestica]
MO08G0138700.1_MO	molecular_function:"Interacting selectively and non-covalently with any protein or protein complex (a complex of two or more proteins that may include other nonprotein molecules)." [GOC:go_curators](GO:0005515)	BTB/POZ domain-containing protein At1g21780; K10523 speckle-type POZ protein (A)	BTB/POZ domain-containing protein At1g21780 OS=Arabidopsis thaliana GN=At1g21780 PE=1 SV=1	BTB/POZ domain	PREDICTED: BTB/POZ domain-containing protein At1g21780 [Malus domestica]
MO015G0120700.1_MO	biological_process:"The directed movement of substances into, out of or within a vacuole." [GOC:ai](GO:0007034)	vacuolar protein sorting-associated protein 20 homolog 1; K12195 charged multivesicular body protein 6 (A)	Vacuolar protein sorting-associated protein 20 homolog 1 OS=Arabidopsis thaliana GN=VPS20.1 PE=1 SV=1	Snf7	PREDICTED: vacuolar protein sorting-associated protein 20 homolog 1 [Malus domestica]
MO01G0125600.1_MO	molecular_function:"Interacting selectively and non-covalently with any protein or protein complex (a complex of two or more proteins that may include other nonprotein molecules)." [GOC:go_curators](GO:0005515)	hypothetical protein; K03255 protein TIF31 (A)	Telomere repeat-binding protein 3 OS=Arabidopsis thaliana GN=TRP3 PE=1 SV=1	--	PREDICTED: telomere repeat-binding protein 3-like [Malus domestica]
MO06G0118600.1_MO	molecular_function:"Catalysis of the reaction: UDP-glucose + (1,4)-alpha-D-glucosyl(n) = UDP + (1,4)-alpha-D-glucosyl(n+1)." [EC:2.4.1.11](GO:0004373),molecular_function:"Catalysis of the transfer of a glycosyl group from one compound (donor) to another (acceptor)." [GOC:jl, ISBN:0198506732](GO:0016757)	GBSSIa; granule-bound starch synthase 1, chloroplastic/amyloplastic-like; K13679 granule-bound starch synthase [EC:2.4.1.242] (A)	Granule-bound starch synthase 1, chloroplastic/amyloplastic OS=Antirrhinum majus GN=WAXY PE=2 SV=1	Starch synthase catalytic domain	granule-bound starch synthase 1, chloroplastic/amyloplastic-like [Malus domestica]
MO010G0043500.1_MO	--	acyl-CoA thioester hydrolase-like (ISS); K17361 acyl-coenzyme A thioesterase 9 [EC:3.1.2.-] (A)	Endoplasmic reticulum-Golgi intermediate compartment protein 3 OS=Xenopus laevis GN=ergic3 PE=2 SV=1	Endoplasmic reticulum vesicle transporter	PREDICTED: endoplasmic reticulum-Golgi intermediate compartment protein 3-like [Malus domestica]
MO08G0199600.1_MO	molecular_function:"Interacting selectively and non-covalently with a specific double-stranded genomic DNA sequence (sometimes referred to as a motif) within the regulatory region of a gene to modulate transcription. Regulatory regions include promoters (proximal and distal) and enhancers. Genes are transcriptional units, and include bacterial operons." [GOC:txnOH-2018](GO:0003700),biological_pro…	G-box-binding factor 4-like; K14432 ABA responsive element binding factor (A)	G-box-binding factor 4 OS=Arabidopsis thaliana GN=GBF4 PE=1 SV=1	bZIP transcription factor	PREDICTED: G-box-binding factor 4-like [Malus domestica]
MO03G0169200.1_MO	cellular_component:"That part of a multicellular organism outside the cells proper, usually taken to be outside the plasma membranes, and occupied by fluid." [ISBN:0198547684](GO:0005615),molecular_function:"Interacting selectively and non-covalently with a lipid." [GOC:ai](GO:0008289)	putative BPI/LBP family protein At1g04970; K05399 lipopolysaccharide-binding protein (A)	Putative BPI/LBP family protein At1g04970 OS=Arabidopsis thaliana GN=At1g04970 PE=2 SV=1	LBP / BPI / CETP family, N-terminal domain	PREDICTED: putative BPI/LBP family protein At1g04970 [Malus domestica]
MO05G0040700.1_MO	molecular_function:"Catalysis of the hydrolysis of various bonds, e.g. C-O, C-N, C-C, phosphoric anhydride bonds, etc. Hydrolase is the systematic name for any enzyme of EC class 3." [ISBN:0198506732](GO:0016787)	hypothetical protein; K00102 D-lactate dehydrogenase (cytochrome) [EC:1.1.2.4] (A)	Fatty acid amide hydrolase OS=Arabidopsis thaliana GN=FAAH PE=1 SV=1	Amidase	PREDICTED: fatty acid amide hydrolase-like [Malus domestica]
MO06G0193700.1_MO	--	--	Protein PLANT CADMIUM RESISTANCE 12 OS=Arabidopsis thaliana GN=PCR12 PE=2 SV=2	PLAC8 family	PREDICTED: cell number regulator 2-like [Malus domestica]
MO013G0087600.1_MO	cellular_component:"Any of the numerous similar discrete openings in the nuclear envelope of a eukaryotic cell, where the inner and outer nuclear membranes are joined." [ISBN:0198547684](GO:0005643),biological_process:"The directed movement of poly(A)+ mRNA out of the nucleus into the cytoplasm." [GOC:ai](GO:0016973)	nucleoporin GLE1; K18723 nucleoporin GLE1 (A)	Protein GLE1 OS=Arabidopsis thaliana GN=GLE1 PE=1 SV=1	GLE1-like protein	PREDICTED: nucleoporin GLE1 [Malus domestica]
MO03G0045700.1_MO	molecular_function:"Catalysis of the reaction: protein serine phosphate + H2O = protein serine + phosphate, and protein threonine phosphate + H2O = protein threonine + phosphate." [GOC:bf](GO:0004722),biological_process:"The process of removing one or more phosphoric residues from a protein." [GOC:hb](GO:0006470),molecular_function:"Catalysis of the hydrolysis of phosphoric monoesters, releasing …	probable protein phosphatase 2C 25; K17506 protein phosphatase 1L [EC:3.1.3.16] (A)	Probable protein phosphatase 2C 2 OS=Arabidopsis thaliana GN=At1g07160 PE=2 SV=1	Protein phosphatase 2C	PREDICTED: probable protein phosphatase 2C 25 [Malus domestica]
MO01G0188800.1_MO	--	--	--	--	PREDICTED: uncharacterized protein LOC103443474 [Malus domestica]
MO015G0040500.1_MO	--	--	--	--	PREDICTED: putative protein TPRXL [Malus domestica]
MO014G0051800.1_MO	--	RASAL1; RAS protein activator like 1 (GAP1 like); K17632 RAS protein activator-like 1 (A)	Protein QUIRKY OS=Arabidopsis thaliana GN=QKY PE=2 SV=1	C2 domain	PREDICTED: LOW QUALITY PROTEIN: multiple C2 and transmembrane domain-containing protein 2-like [Malus domestica]
MO05G0322500.1_MO	cellular_component:"The component of a membrane consisting of the gene products and protein complexes having at least some part of their peptide sequence embedded in the hydrophobic region of the membrane." [GOC:dos, GOC:go_curators](GO:0016021)	--	--	Sulfite exporter TauE/SafE	PREDICTED: uncharacterized protein LOC103434627 [Malus domestica]
MO014G0074700.1_MO	molecular_function:"Interacting selectively and non-covalently with any protein or protein complex (a complex of two or more proteins that may include other nonprotein molecules)." [GOC:go_curators](GO:0005515)	protein gar2; K14411 RNA-binding protein Musashi (A)	Protein IQ-DOMAIN 14 OS=Arabidopsis thaliana GN=IQD14 PE=1 SV=1	Protein of unknown function (DUF4005)	PREDICTED: protein IQ-DOMAIN 14 [Malus domestica]
MO010G0051000.1_MO	molecular_function:"Catalysis of a biochemical reaction at physiological temperatures. In biologically catalyzed reactions, the reactants are known as substrates, and the catalysts are naturally occurring macromolecular substances known as enzymes. Enzymes possess specific binding sites for substrates, and are usually composed wholly or largely of protein, but RNA that has catalytic activity (rib…	tRNA-dihydrouridine(47) synthase [NAD(P)(+)]-like; K05544 tRNA-dihydrouridine synthase 3 [EC:1.3.1.89] (A)	tRNA-dihydrouridine(47) synthase [NAD(P)(+)]-like OS=Arabidopsis thaliana GN=At4g38890 PE=1 SV=2	Dihydrouridine synthase (Dus)	PREDICTED: tRNA-dihydrouridine(47) synthase [NAD(P)(+)]-like [Malus domestica]
MO03G0019300.1_MO	--	hypothetical protein; K14825 protein ERP2 (A)	Transmembrane emp24 domain-containing protein p24beta2 OS=Arabidopsis thaliana GN=At3g07680 PE=1 SV=1	emp24/gp25L/p24 family/GOLD	PREDICTED: transmembrane emp24 domain-containing protein p24beta2-like [Malus domestica]
MO08G0221000.1_MO	--	uncharacterized LOC103441988; K09919 uncharacterized protein (A)	--	Peptidogalycan biosysnthesis/recognition	PREDICTED: uncharacterized protein LOC103441988 [Malus domestica]
MO015G0364700.1_MO	--	nucleoporin SEH1-like; K14299 nucleoporin SEH1 (A)	Protein EXORDIUM OS=Arabidopsis thaliana GN=EXO PE=2 SV=1	Phosphate-induced protein 1 conserved region	PREDICTED: uncharacterized protein LOC103961987 [Pyrus bretschneideri]
MO01G0133500.1_MO	--	hypothetical protein; K11426 SET and MYND domain-containing protein (A)	--	Protein of unknown function (DUF620)	PREDICTED: uncharacterized protein LOC103426504 [Malus domestica]
MO03G0216100.1_MO	cellular_component:"That part of a multicellular organism outside the cells proper, usually taken to be outside the plasma membranes, and occupied by fluid." [ISBN:0198547684](GO:0005615)	hypothetical protein; K03036 26S proteasome regulatory subunit N6 (A)	Olee1-like protein OS=Betula pendula PE=2 SV=1	Pollen proteins Ole e I like	PREDICTED: olee1-like protein [Malus domestica]
MO04G0007500.1_MO	molecular_function:"Interacting selectively and non-covalently with any protein or protein complex (a complex of two or more proteins that may include other nonprotein molecules)." [GOC:go_curators](GO:0005515)	ANKRD13D; ankyrin repeat domain 13 family, member D; K05766 protein phosphatase slingshot [EC:3.1.3.16 3.1.3.48] (A)	Ankyrin repeat domain-containing protein 13B OS=Mus musculus GN=Ankrd13b PE=2 SV=1	GPCR-chaperone	PREDICTED: uncharacterized protein LOC103443515 [Malus domestica]
MO015G0352200.1_MO	molecular_function:"Stimulates the hydrolysis and exchange of adenyl nucleotides by other proteins." [GOC:kd](GO:0000774),biological_process:"The process of assisting in the covalent and noncovalent assembly of single chain polypeptides or multisubunit complexes into the correct tertiary structure." [GOC:go_curators, GOC:rb](GO:0006457),molecular_function:"Interacting selectively and non-covalent…	grpE protein homolog, mitochondrial-like; K03687 molecular chaperone GrpE (A)	Protein GrpE OS=Prochlorococcus marinus subsp. pastoris (strain CCMP1986 / MED4) GN=grpE PE=3 SV=1	GrpE	PREDICTED: grpE protein homolog, mitochondrial-like [Pyrus bretschneideri]
MO01G0073100.1_MO	molecular_function:"Catalysis of the phosphorylation of an amino acid residue in a protein, usually according to the reaction: a protein + ATP = a phosphoprotein + ADP." [MetaCyc:PROTEIN-KINASE-RXN](GO:0004672),molecular_function:"Interacting selectively and non-covalently with ATP, adenosine 5'-triphosphate, a universally important coenzyme and enzyme regulator." [ISBN:0198506732](GO:0005524),bi…	probable serine/threonine-protein kinase At1g01540; K04733 interleukin-1 receptor-associated kinase 4 [EC:2.7.11.1] (A)	Probable serine/threonine-protein kinase At1g01540 OS=Arabidopsis thaliana GN=At1g01540 PE=1 SV=2	Protein kinase domain	PREDICTED: LOW QUALITY PROTEIN: probable serine/threonine-protein kinase At1g01540 [Malus domestica]
MO015G0136100.1_MO	biological_process:"The chemical reactions and pathways involving lipids, compounds soluble in an organic solvent but not, or sparingly, in an aqueous solvent. Includes fatty acids; neutral fats, other fatty-acid esters, and soaps; long-chain (fatty) alcohols and waxes; sphingoids and other long-chain bases; glycolipids, phospholipids and sphingolipids; and carotenes, polyprenols, sterols, terpen…	omega-6 fatty acid desaturase, chloroplastic; K10255 acyl-lipid omega-6 desaturase (Delta-12 desaturase) [EC:1.14.19.23 1.14.19.45] (A)	Omega-6 fatty acid desaturase, chloroplastic OS=Glycine max PE=2 SV=1	Fatty acid desaturase	PREDICTED: omega-6 fatty acid desaturase, chloroplastic [Pyrus bretschneideri]
MO01G0162100.1_MO	--	--	QWRF motif-containing protein 7 OS=Arabidopsis thaliana GN=QWRF7 PE=2 SV=1	QWRF family	PREDICTED: QWRF motif-containing protein 7-like [Pyrus bretschneideri]
MO05G0109800.1_MO	molecular_function:"The formation of a protein dimer, a macromolecular structure consists of two noncovalently associated identical or nonidentical subunits." [ISBN:0198506732](GO:0046983)	transcription factor MYC4-like; K13422 transcription factor MYC2 (A)	Transcription factor bHLH25 OS=Arabidopsis thaliana GN=BHLH25 PE=2 SV=2	Helix-loop-helix DNA-binding domain	PREDICTED: transcription factor bHLH18-like [Malus domestica]
MO02G0032700.1_MO	molecular_function:"Catalysis of the hydrolysis of a peptide bond. A peptide bond is a covalent bond formed when the carbon atom from the carboxyl group of one amino acid shares electrons with the nitrogen atom from the amino group of a second amino acid." [GOC:jl, ISBN:0815332181](GO:0008233)	hypothetical protein; K17804 mitochondrial import inner membrane translocase subunit TIM44 (A)	DeSI-like protein At4g17486 OS=Arabidopsis thaliana GN=At4g17486 PE=2 SV=1	PPPDE putative peptidase domain	PREDICTED: deSI-like protein At4g17486 isoform X1 [Malus domestica]
MO06G0048400.1_MO	--	uncharacterized LOC18428202; K12353 sphingomyelin phosphodiesterase 4 [EC:3.1.4.12] (A)	--	--	PREDICTED: uncharacterized protein LOC103958457 [Pyrus bretschneideri]
MO04G0136300.1_MO	molecular_function:"Any molecular function by which a gene product interacts selectively and non-covalently with DNA (deoxyribonucleic acid)." [GOC:dph, GOC:jl, GOC:tb, GOC:vw](GO:0003677)	hypothetical protein; K08869 aarF domain-containing kinase (A)	Transcription factor DIVARICATA OS=Antirrhinum majus GN=DIVARICATA PE=2 SV=1	Myb-like DNA-binding domain	PREDICTED: transcription factor DIVARICATA-like [Malus domestica]
MO05G0029600.1_MO	--	--	--	Protein of unknown function (DUF616)	PREDICTED: uncharacterized protein LOC103443880 [Malus domestica]
MO08G0181600.1_MO	--	--	--	--	PREDICTED: uncharacterized protein LOC103441692 [Malus domestica]
MO011G0055500.1_MO	--	--	UPF0503 protein At3g09070, chloroplastic OS=Arabidopsis thaliana GN=At3g09070 PE=1 SV=1	Protein of unknown function (DUF740)	PREDICTED: UPF0503 protein At3g09070, chloroplastic-like [Malus domestica]
MO02G0106900.1_MO	molecular_function:"Interacting selectively and non-covalently with magnesium (Mg) ions." [GOC:ai](GO:0000287),molecular_function:"Catalysis of the reaction: diphosphate + H(2)O = H(+) + 2 phosphate." [EC:3.6.1.1, RHEA:24576](GO:0004427),cellular_component:"All of the contents of a cell excluding the plasma membrane and nucleus, but including other subcellular structures." [ISBN:0198547684](GO:00…	soluble inorganic pyrophosphatase-like; K01507 inorganic pyrophosphatase [EC:3.6.1.1] (A)	Soluble inorganic pyrophosphatase OS=Zea mays GN=IPP PE=2 SV=1	Inorganic pyrophosphatase	PREDICTED: soluble inorganic pyrophosphatase-like [Malus domestica]
MO08G0007000.1_MO	molecular_function:"Stimulates the exchange of guanyl nucleotides associated with a GTPase. Under normal cellular physiological conditions, the concentration of GTP is higher than that of GDP, favoring the replacement of GDP by GTP in association with the GTPase." [GOC:kd, GOC:mah](GO:0005085)	rop guanine nucleotide exchange factor 11-like; K10418 dynein light chain LC8-type (A)	Rop guanine nucleotide exchange factor 1 OS=Arabidopsis thaliana GN=ROPGEF1 PE=1 SV=2	PRONE (Plant-specific Rop nucleotide exchanger)	PREDICTED: rop guanine nucleotide exchange factor 1-like [Malus domestica]
MO011G0099300.1_MO	molecular_function:"Catalysis of the reaction: CTP + dolichol = CDP + dolichyl phosphate." [EC:2.7.1.108](GO:0004168),biological_process:"The chemical reactions and pathways resulting in the formation of dolichyl diphosphate, a phosphorylated dolichol derivative." [GOC:jl](GO:0043048)	dolichol kinase; K00902 dolichol kinase [EC:2.7.1.108] (A)	Dolichol kinase OS=Mus musculus GN=Dolk PE=2 SV=1	--	PREDICTED: dolichol kinase isoform X1 [Malus domestica]
MO012G0190200.1_MO	cellular_component:"A lipid bilayer along with all the proteins and protein complexes embedded in it an attached to it." [GOC:dos, GOC:mah, ISBN:0815316194](GO:0016020),biological_process:"The directed movement of metal ions, any metal ion with an electric charge, into, out of or within a cell, or between cells, by means of some agent such as a transporter or pore." [GOC:ai](GO:0030001),molecular…	hypothetical protein; K14717 solute carrier family 39 (zinc transporter), member 11 (A)	Putative zinc transporter At3g08650 OS=Arabidopsis thaliana GN=At3g08650 PE=2 SV=2	ZIP Zinc transporter	PREDICTED: putative zinc transporter At3g08650 [Malus domestica]
MO015G0256300.1_MO	--	--	--	Protein of unknown function (DUF1685)	PREDICTED: uncharacterized protein LOC103964496 [Pyrus bretschneideri]
MO03G0152900.1_MO	--	Myosin-related isoform 1; K02981 small subunit ribosomal protein S2e (A)	--	--	PREDICTED: eukaryotic translation initiation factor 3 subunit A-like [Pyrus bretschneideri]
MO011G0196000.1_MO	molecular_function:"Interacting selectively and non-covalently with any protein or protein complex (a complex of two or more proteins that may include other nonprotein molecules)." [GOC:go_curators](GO:0005515)	transcription factor GTE3, chloroplastic; K11721 bromodomain-containing protein 3 (A)	Transcription factor GTE4 OS=Arabidopsis thaliana GN=GTE4 PE=2 SV=1	Bromodomain extra-terminal - transcription regulation	PREDICTED: transcription factor GTE4 isoform X1 [Malus domestica]
MO01G0167300.1_MO	molecular_function:"Catalysis of the reaction: peptidyl-proline (omega=180) = peptidyl-proline (omega=0)." [EC:5.2.1.8](GO:0003755)	peptidyl-prolyl cis-trans isomerase FKBP53; K14826 FK506-binding nuclear protein [EC:5.2.1.8] (A)	Peptidyl-prolyl cis-trans isomerase FKBP53 OS=Arabidopsis thaliana GN=FKBP53 PE=1 SV=1	-	PREDICTED: peptidyl-prolyl cis-trans isomerase FKBP53 [Malus domestica]
MO017G0138200.1_MO	--	--	--	--	PREDICTED: uncharacterized protein LOC103437261 [Malus domestica]
MO011G0149900.1_MO	molecular_function:"Interacting selectively and non-covalently with chromatin, the network of fibers of DNA, protein, and sometimes RNA, that make up the chromosomes of the eukaryotic nucleus during interphase." [GOC:jl, ISBN:0198506732, PMID:20404130](GO:0003682)	histone acetyltransferase KAT6B-like; K11306 histone acetyltransferase MYST4 [EC:2.3.1.48] (A)	PHD finger protein At3g20280 OS=Arabidopsis thaliana GN=At3g20280 PE=2 SV=1	BAH domain	PREDICTED: uncharacterized protein LOC103448356 [Malus domestica]
MO04G0143600.1_MO	--	dnaJ homolog subfamily B member 9-like; K09515 DnaJ homolog subfamily B member 9 (A)	DnaJ protein ERDJ3A OS=Arabidopsis thaliana GN=ERDJ3A PE=1 SV=1	DnaJ domain	PREDICTED: uncharacterized protein LOC103425955 [Malus domestica]
MO07G0056800.1_MO	biological_process:"Any process that modulates the frequency, rate or extent of transcription mediated by RNA polymerase II." [GOC:go_curators, GOC:txnOH](GO:0006357),cellular_component:"A heterotrimeric H4/H2A histone acetyltransferase complex with a substrate preference of chromatin over free histones. It contains a subset of the proteins found in the larger NuA4 histone acetyltransferase compl…	hypothetical protein; K11322 enhancer of polycomb-like protein (A)	Enhancer of polycomb-like protein 1 OS=Gibberella zeae (strain PH-1 / ATCC MYA-4620 / FGSC 9075 / NRRL 31084) GN=EPL1 PE=3 SV=2	Enhancer of polycomb-like	PREDICTED: uncharacterized protein LOC103438802 isoform X1 [Malus domestica]
MO017G0017900.1_MO	molecular_function:"The action of a molecule that contributes to the structural integrity of the ribosome." [GOC:mah](GO:0003735),cellular_component:"An intracellular organelle, about 200 A in diameter, consisting of RNA and protein. It is the site of protein biosynthesis resulting from translation of messenger RNA (mRNA). It consists of two subunits, one large and one small, each containing only…	30S ribosomal protein 3-1, chloroplastic-like; K19032 30S ribosomal protein 3 (A)	30S ribosomal protein 3, chloroplastic OS=Spinacia oleracea GN=PSRP3 PE=1 SV=1	Plastid and cyanobacterial ribosomal protein (PSRP-3 / Ycf65)	PREDICTED: 30S ribosomal protein 3-1, chloroplastic-like [Malus domestica]
MO09G0101100.1_MO	molecular_function:"Interacting selectively and non-covalently with any nucleic acid." [GOC:jl](GO:0003676),molecular_function:"Interacting selectively and non-covalently with any protein or protein complex (a complex of two or more proteins that may include other nonprotein molecules)." [GOC:go_curators](GO:0005515)	protein argonaute 16; K11593 eukaryotic translation initiation factor 2C (A)	Protein argonaute 16 OS=Oryza sativa subsp. japonica GN=AGO16 PE=2 SV=2	Argonaute linker 2 domain	PREDICTED: protein argonaute 16 [Malus domestica]
MO012G0145200.1_MO	molecular_function:"Interacting selectively and non-covalently with ATP, adenosine 5'-triphosphate, a universally important coenzyme and enzyme regulator." [ISBN:0198506732](GO:0005524),biological_process:"A microtubule-based process that results in the movement of organelles, other microtubules, or other cellular components. Examples include motor-driven movement along microtubules and movement …	kinesin-like protein KIF22-B; K10403 kinesin family member 22 (A)	Kinesin-like protein KIF22-B OS=Xenopus laevis GN=kif22-b PE=2 SV=2	Kinesin motor domain	PREDICTED: kinesin-like protein KIF22-B [Pyrus bretschneideri]
MO015G0243000.1_MO	--	protein kinase, putative; K08857 NIMA (never in mitosis gene a)-related kinase [EC:2.7.11.1] (A)	--	Protein of unknown function, DUF547	PREDICTED: uncharacterized protein LOC103405750 isoform X1 [Malus domestica]
MO017G0139600.1_MO	biological_process:"The chemical reactions and pathways involving lipids, compounds soluble in an organic solvent but not, or sparingly, in an aqueous solvent. Includes fatty acids; neutral fats, other fatty-acid esters, and soaps; long-chain (fatty) alcohols and waxes; sphingoids and other long-chain bases; glycolipids, phospholipids and sphingolipids; and carotenes, polyprenols, sterols, terpen…	palmitoyl-monogalactosyldiacylglycerol delta-7 desaturase, chloroplastic; K00507 stearoyl-CoA desaturase (Delta-9 desaturase) [EC:1.14.19.1] (A)	Palmitoyl-monogalactosyldiacylglycerol delta-7 desaturase, chloroplastic OS=Arabidopsis thaliana GN=ADS3 PE=2 SV=2	Fatty acid desaturase	PREDICTED: palmitoyl-monogalactosyldiacylglycerol delta-7 desaturase, chloroplastic [Malus domestica]
MO03G0245400.1_MO	molecular_function:"Interacting selectively and non-covalently with any protein or protein complex (a complex of two or more proteins that may include other nonprotein molecules)." [GOC:go_curators](GO:0005515),molecular_function:"Interacting selectively and non-covalently with zinc (Zn) ions." [GOC:ai](GO:0008270)	zinc finger protein CONSTANS; K12135 zinc finger protein CONSTANS (A)	Zinc finger protein CONSTANS-LIKE 13 OS=Arabidopsis thaliana GN=COL13 PE=2 SV=1	CCT motif	PREDICTED: zinc finger protein CONSTANS-LIKE 13 [Pyrus bretschneideri]
MO09G0159200.1_MO	--	--	--	NAD(P)H-binding	PREDICTED: uncharacterized protein LOC103424153 [Malus domestica]
MO03G0169700.1_MO	molecular_function:"Interacting selectively and non-covalently with chromatin, the network of fibers of DNA, protein, and sometimes RNA, that make up the chromosomes of the eukaryotic nucleus during interphase." [GOC:jl, ISBN:0198506732, PMID:20404130](GO:0003682)	KAT6B; K(lysine) acetyltransferase 6B; K11306 histone acetyltransferase MYST4 [EC:2.3.1.48] (A)	PHD finger protein At3g20280 OS=Arabidopsis thaliana GN=At3g20280 PE=2 SV=1	--	PREDICTED: uncharacterized protein LOC103428395, partial [Malus domestica]
MO012G0216200.1_MO	--	chaperone protein dnaJ 1, mitochondrial; K03686 molecular chaperone DnaJ (A)	Chaperone protein DnaJ OS=Ruegeria pomeroyi (strain ATCC 700808 / DSM 15171 / DSS-3) GN=dnaJ PE=3 SV=1	DnaJ domain	PREDICTED: uncharacterized protein LOC103344636 [Prunus mume]
MO012G0039700.1_MO	molecular_function:"Any molecular function by which a gene product interacts selectively and non-covalently with DNA (deoxyribonucleic acid)." [GOC:dph, GOC:jl, GOC:tb, GOC:vw](GO:0003677),biological_process:"Any process that modulates the frequency, rate or extent of cellular DNA-templated transcription." [GOC:go_curators, GOC:txnOH](GO:0006355)	NAC domain-containing protein 89-like; K12581 CCR4-NOT transcription complex subunit 7/8 (A)	NAC domain-containing protein 90 OS=Arabidopsis thaliana GN=NAC090 PE=2 SV=1	No apical meristem (NAM) protein	PREDICTED: NAC domain-containing protein 90-like [Malus domestica]
MO014G0177800.1_MO	--	uncharacterized LOC100258784; K09422 myb proto-oncogene protein, plant (A)	--	--	PREDICTED: uncharacterized protein LOC103455276 [Malus domestica]
MO012G0179800.1_MO	--	--	CASP-like protein 4B1 OS=Arabidopsis lyrata subsp. lyrata GN=ARALYDRAFT_321547 PE=3 SV=1	Domain of unknown function (DUF588)	PREDICTED: CASP-like protein ARALYDRAFT_321547 [Malus domestica]
MO011G0100300.1_MO	--	hypothetical protein; K00599 methyltransferase-like protein 6 [EC:2.1.1.-] (A)	Protein-lysine methyltransferase METTL21D OS=Mus musculus GN=Vcpkmt PE=2 SV=2	Lysine methyltransferase	PREDICTED: protein-lysine methyltransferase METTL21D isoform X1 [Malus domestica]
MO014G0124600.1_MO	--	--	Protein ABIL2 OS=Arabidopsis thaliana GN=ABIL2 PE=2 SV=1	--	PREDICTED: protein ABIL2-like isoform X1 [Malus domestica]
MO05G0329700.1_MO	molecular_function:"Catalysis of the reaction: (R)-S-lactoylglutathione = glutathione + methylglyoxal." [EC:4.4.1.5, RHEA:19069](GO:0004462),molecular_function:"Interacting selectively and non-covalently with any metal ion." [GOC:ai](GO:0046872)	putative lactoylglutathione lyase; K01759 lactoylglutathione lyase [EC:4.4.1.5] (A)	Putative lactoylglutathione lyase OS=Brassica oleracea var. gemmifera PE=2 SV=1	Glyoxalase/Bleomycin resistance protein/Dioxygenase superfamily	PREDICTED: putative lactoylglutathione lyase [Pyrus bretschneideri]
MO05G0326900.1_MO	molecular_function:"Interacting selectively and non-covalently with any protein or protein complex (a complex of two or more proteins that may include other nonprotein molecules)." [GOC:go_curators](GO:0005515)	SWI/SNF complex subunit SWI3B; K11649 SWI/SNF related-matrix-associated actin-dependent regulator of chromatin subfamily C (A)	SWI/SNF complex subunit SWI3B OS=Arabidopsis thaliana GN=SWI3B PE=1 SV=1	SWIRM domain	PREDICTED: SWI/SNF complex subunit SWI3B [Malus domestica]
MO017G0120000.1_MO	molecular_function:"Enables the energy-independent facilitated diffusion, mediated by passage of a solute through a transmembrane aqueous pore or channel. Stereospecificity is not exhibited but this transport may be specific for a particular molecular species or class of molecules." [GOC:mtg_transport, ISBN:0815340729, TC:1.-.-.-.-](GO:0015267),cellular_component:"A lipid bilayer along with all t…	aquaporin TIP2-1; K09873 aquaporin TIP (A)	Aquaporin TIP2-1 OS=Arabidopsis thaliana GN=TIP2-1 PE=1 SV=2	Major intrinsic protein	PREDICTED: aquaporin TIP2-1 [Malus domestica]
MO012G0182300.1_MO	molecular_function:"Interacting selectively and non-covalently with any inositol-containing glycerophospholipid, i.e. phosphatidylinositol (PtdIns) and its phosphorylated derivatives." [GOC:bf, ISBN:0198506732, PMID:11395417](GO:0035091),molecular_function:"Interacting selectively and non-covalently with ubiquitin, a protein that when covalently bound to other cellular proteins marks them for pro…	ubiquitin binding protein; K12182 hepatocyte growth factor-regulated tyrosine kinase substrate (A)	TOM1-like protein 2 OS=Mus musculus GN=Tom1l2 PE=2 SV=1	VHS domain	PREDICTED: TOM1-like protein 2 isoform X1 [Pyrus bretschneideri]
MO014G0166200.1_MO	biological_process:"The process in which genetic material, in the form of chromosomes, is organized into specific structures and then physically separated and apportioned to two or more sets. In eukaryotes, chromosome segregation begins with the condensation of chromosomes, includes chromosome separation, and ends when chromosomes have completed movement to the spindle poles." [GOC:jl, GOC:mah, G…	uncharacterized LOC103455198; K11550 kinetochore protein Spc25, animal type (A)	Kinetochore protein spc25 OS=Schizosaccharomyces pombe (strain 972 / ATCC 24843) GN=spc25 PE=1 SV=1	Chromosome segregation protein Spc25	PREDICTED: uncharacterized protein LOC103455198 [Malus domestica]
MO011G0118600.1_MO	molecular_function:"Interacting selectively and non-covalently with a nonidentical protein to form a heterodimer." [GOC:ai](GO:0046982)	DNA polymerase epsilon subunit 3; K02326 DNA polymerase epsilon subunit 3 [EC:2.7.7.7] (A)	DNA polymerase epsilon subunit 3 OS=Mus musculus GN=Pole3 PE=2 SV=1	Histone-like transcription factor (CBF/NF-Y) and archaeal histone	PREDICTED: DNA polymerase epsilon subunit 3 [Malus domestica]
MO015G0074500.1_MO	molecular_function:"Catalysis of the reaction: ATP + D-fructose-6-phosphate = ADP + D-fructose 1,6-bisphosphate." [EC:2.7.1.11](GO:0003872),molecular_function:"Interacting selectively and non-covalently with ATP, adenosine 5'-triphosphate, a universally important coenzyme and enzyme regulator." [ISBN:0198506732](GO:0005524),biological_process:"The chemical reactions and pathways involving fructos…	ATP-dependent 6-phosphofructokinase 6-like; K00850 6-phosphofructokinase 1 [EC:2.7.1.11] (A)	ATP-dependent 6-phosphofructokinase 3 OS=Arabidopsis thaliana GN=PFK3 PE=1 SV=1	Phosphofructokinase	PREDICTED: ATP-dependent 6-phosphofructokinase 6-like [Pyrus bretschneideri]
MO05G0248500.1_MO	cellular_component:"A lipid bilayer along with all the proteins and protein complexes embedded in it an attached to it." [GOC:dos, GOC:mah, ISBN:0815316194](GO:0016020),biological_process:"The directed movement of metal ions, any metal ion with an electric charge, into, out of or within a cell, or between cells, by means of some agent such as a transporter or pore." [GOC:ai](GO:0030001),molecular…	zinc transporter 8-like; K14709 solute carrier family 39 (zinc transporter), member 1/2/3 (A)	Zinc transporter 1 OS=Arabidopsis thaliana GN=ZIP1 PE=2 SV=1	ZIP Zinc transporter	PREDICTED: zinc transporter 8-like [Pyrus bretschneideri]
MO011G0177700.1_MO	cellular_component:"The component of a membrane consisting of the gene products and protein complexes having at least some part of their peptide sequence embedded in the hydrophobic region of the membrane." [GOC:dos, GOC:go_curators](GO:0016021)	uncharacterized LOC103448811; K13348 protein Mpv17 (A)	Protein SYM1 OS=Yarrowia lipolytica (strain CLIB 122 / E 150) GN=SYM1 PE=3 SV=1	Mpv17 / PMP22 family	PREDICTED: uncharacterized protein LOC103448811 [Malus domestica]
MO012G0216300.1_MO	--	--	--	Domain of unknown function (DUF1995)	PREDICTED: uncharacterized protein LOC103430474 [Malus domestica]
MO013G0035700.1_MO	biological_process:"The directed movement of proteins into, out of or within a cell, or between cells, by means of some agent such as a transporter or pore." [GOC:ai](GO:0015031)	suppressor protein SRP40-like; K19476 vacuolar protein sorting-associated protein IST1 (A)	IST1-like protein OS=Dictyostelium discoideum GN=DDB_G0289029 PE=3 SV=1	Regulator of Vps4 activity in the MVB pathway	PREDICTED: suppressor protein SRP40-like, partial [Malus domestica]
MO05G0166500.1_MO	cellular_component:"The component of a membrane consisting of the gene products and protein complexes having at least some part of their peptide sequence embedded in the hydrophobic region of the membrane." [GOC:dos, GOC:go_curators](GO:0016021)	tetraspanin-19; K17345 tetraspanin-5 (A)	Tetraspanin-18 OS=Arabidopsis thaliana GN=TOM2AH2 PE=2 SV=1	--	PREDICTED: tetraspanin-18-like [Malus domestica]
MO017G0077300.1_MO	molecular_function:"Interacting selectively and non-covalently with any protein or protein complex (a complex of two or more proteins that may include other nonprotein molecules)." [GOC:go_curators](GO:0005515)	adagio protein 2-like; K12117 LOV kelch protein 2 (A)	F-box/kelch-repeat protein At1g51550 OS=Arabidopsis thaliana GN=At1g51550 PE=2 SV=1	Galactose oxidase, central domain	PREDICTED: F-box/kelch-repeat protein At1g51550-like [Malus domestica]
MO08G0140900.1_MO	molecular_function:"Any molecular function by which a gene product interacts selectively and non-covalently with DNA (deoxyribonucleic acid)." [GOC:dph, GOC:jl, GOC:tb, GOC:vw](GO:0003677),molecular_function:"Interacting selectively and non-covalently with single-stranded DNA." [GOC:elh, GOC:vw, PMID:22976174](GO:0003697),molecular_function:"Interacting selectively and non-covalently with ATP, ad…	DNA repair protein recA homolog 2, mitochondrial; K03553 recombination protein RecA (A)	UDP-galactose transporter 1 OS=Arabidopsis thaliana GN=UDP-GALT1 PE=2 SV=1	Triose-phosphate Transporter family	PREDICTED: DNA repair protein recA homolog 2, mitochondrial [Malus domestica]
MO015G0163800.1_MO	molecular_function:"Interacting selectively and non-covalently with an RNA molecule or a portion thereof." [GOC:jl, GOC:mah](GO:0003723),biological_process:"Any process that modulates the frequency, rate or extent of cellular DNA-templated transcription." [GOC:go_curators, GOC:txnOH](GO:0006355)	hypothetical protein; K13209 RNA-binding protein EWS (A)	TATA-binding protein-associated factor 2N OS=Homo sapiens GN=TAF15 PE=1 SV=1	--	PREDICTED: transcription initiation factor TFIID subunit 15-like [Malus domestica]
MO09G0218100.1_MO	molecular_function:"Interacting selectively and non-covalently with any protein or protein complex (a complex of two or more proteins that may include other nonprotein molecules)." [GOC:go_curators](GO:0005515)	SORBIDRAFT_10g026180, Sb10g026180; hypothetical protein; K17710 pentatricopeptide repeat domain-containing protein 1 (A)	Pentatricopeptide repeat-containing protein At1g06270 OS=Arabidopsis thaliana GN=At1g06270 PE=2 SV=1	PPR repeat family	PREDICTED: pentatricopeptide repeat-containing protein At1g06270 [Malus domestica]
MO014G0070900.1_MO	molecular_function:"Interacting selectively and non-covalently with a specific double-stranded genomic DNA sequence (sometimes referred to as a motif) within the regulatory region of a gene to modulate transcription. Regulatory regions include promoters (proximal and distal) and enhancers. Genes are transcriptional units, and include bacterial operons." [GOC:txnOH-2018](GO:0003700),cellular_compo…	--	Agamous-like MADS-box protein AGL18 OS=Arabidopsis thaliana GN=AGL18 PE=2 SV=1	K-box region	PREDICTED: agamous-like MADS-box protein AGL18 [Malus domestica]
MO09G0244200.1_MO	--	protein ODORANT1-like; K09422 myb proto-oncogene protein, plant (A)	Protein ODORANT1 OS=Petunia hybrida GN=ODO1 PE=2 SV=1	Myb-like DNA-binding domain	PREDICTED: protein ODORANT1-like [Malus domestica]
MO010G0079000.1_MO	molecular_function:"Interacting selectively and non-covalently with any nucleic acid." [GOC:jl](GO:0003676),molecular_function:"Interacting selectively and non-covalently with an RNA molecule or a portion thereof." [GOC:jl, GOC:mah](GO:0003723),cellular_component:"A membrane-bounded organelle of eukaryotic cells in which chromosomes are housed and replicated. In most cells, the nucleus contains a…	la-related protein 6C; K15191 La-related protein 7 (A)	La-related protein 6C OS=Arabidopsis thaliana GN=LARP6C PE=3 SV=1	RNA recognition motif. (a.k.a. RRM, RBD, or RNP domain)	PREDICTED: la-related protein 6C [Malus domestica]
MO09G0047900.1_MO	molecular_function:"Interacting selectively and non-covalently with any protein or protein complex (a complex of two or more proteins that may include other nonprotein molecules)." [GOC:go_curators](GO:0005515)	hypothetical protein; K17964 leucine-rich PPR motif-containing protein, mitochondrial (A)	Pentatricopeptide repeat-containing protein At5g15280 OS=Arabidopsis thaliana GN=At5g15280 PE=2 SV=1	PPR repeat	PREDICTED: pentatricopeptide repeat-containing protein At5g15280 [Malus domestica]
MO02G0059200.1_MO	molecular_function:"Catalysis of the phosphorylation of an amino acid residue in a protein, usually according to the reaction: a protein + ATP = a phosphoprotein + ADP." [MetaCyc:PROTEIN-KINASE-RXN](GO:0004672),molecular_function:"Interacting selectively and non-covalently with ATP, adenosine 5'-triphosphate, a universally important coenzyme and enzyme regulator." [ISBN:0198506732](GO:0005524)	casein kinase I homolog hhp1-like; K08959 casein kinase 1, delta [EC:2.7.11.1] (A)	Casein kinase I isoform delta-like OS=Arabidopsis thaliana GN=At4g26100 PE=2 SV=2	--	PREDICTED: casein kinase I homolog hhp1-like [Malus domestica]
MO017G0011600.1_MO	--	EVI5-like protein; K19944 TBC1 domain family member 10 (A)	EVI5-like protein OS=Homo sapiens GN=EVI5L PE=1 SV=1	Rab-GTPase-TBC domain	PREDICTED: EVI5-like protein [Malus domestica]
MO015G0133900.1_MO	molecular_function:"Interacting selectively and non-covalently with any nucleic acid." [GOC:jl](GO:0003676),molecular_function:"Interacting selectively and non-covalently with zinc (Zn) ions." [GOC:ai](GO:0008270)	UBP1-associated proteins 1C-like; K15263 cell growth-regulating nucleolar protein (A)	--	Zinc-finger of C2H2 type	PREDICTED: uncharacterized protein LOC103456375 [Malus domestica]
MO015G0012400.1_MO	molecular_function:"Catalysis of the reaction: pectin + n H2O = n methanol + pectate." [EC:3.1.1.11](GO:0030599),biological_process:"The series of events leading to chemical and structural alterations of an existing cell wall that can result in loosening, increased extensibility or disassembly." [GOC:jl](GO:0042545)	putative pectinesterase 11; K01051 pectinesterase [EC:3.1.1.11] (A)	Putative pectinesterase 11 OS=Arabidopsis thaliana GN=PME11 PE=3 SV=1	Pectinesterase	PREDICTED: putative pectinesterase 11 [Malus domestica]
MO013G0045000.1_MO	molecular_function:"Enables the transfer of zinc (Zn) ions from one side of a membrane to the other." [GOC:dgf](GO:0005385),cellular_component:"A lipid bilayer along with all the proteins and protein complexes embedded in it an attached to it." [GOC:dos, GOC:mah, ISBN:0815316194](GO:0016020),cellular_component:"The component of a membrane consisting of the gene products and protein complexes havi…	fe(2+) transport protein 1-like; K14709 solute carrier family 39 (zinc transporter), member 1/2/3 (A)	Fe(2+) transport protein 1 OS=Oryza sativa subsp. japonica GN=IRT1 PE=2 SV=1	ZIP Zinc transporter	PREDICTED: fe(2+) transport protein 1-like [Malus domestica]
MO02G0253800.1_MO	molecular_function:"Catalysis of the hydrolysis of internal, alpha-peptide bonds in a polypeptide chain by a mechanism in which a water molecule bound by the side chains of aspartic residues at the active center acts as a nucleophile." [ISBN:0198506732](GO:0004190),biological_process:"The hydrolysis of proteins into smaller polypeptides and/or amino acids by cleavage of their peptide bonds." [GOC…	hypothetical protein; K00924 [EC:2.7.1.-] (A)	Aspartic proteinase-like protein 2 OS=Arabidopsis thaliana GN=At1g65240 PE=1 SV=2	Xylanase inhibitor N-terminal	PREDICTED: aspartic proteinase-like protein 2 isoform X2 [Malus domestica]
MO013G0090400.1_MO	--	--	--	--	PREDICTED: nucleoporin nup211 [Malus domestica]
MO010G0014300.1_MO	molecular_function:"Interacting selectively and non-covalently with ATP, adenosine 5'-triphosphate, a universally important coenzyme and enzyme regulator." [ISBN:0198506732](GO:0005524),cellular_component:"A lipid bilayer along with all the proteins and protein complexes embedded in it an attached to it." [GOC:dos, GOC:mah, ISBN:0815316194](GO:0016020),molecular_function:"Primary active transport…	ATP-binding cassette, sub-family G, member 2; K05681 ATP-binding cassette, subfamily G (WHITE), member 2 (A)	ABC transporter G family member 22 OS=Arabidopsis thaliana GN=ABCG22 PE=1 SV=1	ABC-2 type transporter	PREDICTED: ABC transporter G family member 22-like [Pyrus bretschneideri]
MO011G0080000.1_MO	molecular_function:"Interacting selectively and non-covalently with any protein or protein complex (a complex of two or more proteins that may include other nonprotein molecules)." [GOC:go_curators](GO:0005515)	uncharacterized protein LOC103991802; K03539 ribonuclease P/MRP protein subunit RPP1 [EC:3.1.26.5] (A)	Zinc finger protein CONSTANS-LIKE 3 OS=Arabidopsis thaliana GN=COL3 PE=1 SV=1	CCT motif	PREDICTED: zinc finger protein CONSTANS-LIKE 3 [Malus domestica]
MO08G0014600.1_MO	biological_process:"The posttranscriptional addition of methyl groups to specific residues in a tRNA molecule." [GOC:mah](GO:0030488),cellular_component:"A protein complex involved in the catalysis of the formation of the modified nucleotide 1-methyladenosine (m1A) in tRNA. In yeast, it is a heterotetramer of two subunits, Gcd10p and Gcd14p, while in bacteria and archaea it is a homotetramer." [P…	tRNA (adenine(58)-N(1))-methyltransferase non-catalytic subunit trm6-like; K03256 tRNA (adenine-N(1)-)-methyltransferase non-catalytic subunit (A)	tRNA (adenine(58)-N(1))-methyltransferase non-catalytic subunit trm6 OS=Dictyostelium discoideum GN=trmt6 PE=3 SV=1	Gcd10p family	PREDICTED: tRNA (adenine(58)-N(1))-methyltransferase non-catalytic subunit trm6-like [Malus domestica]
MO015G0121200.1_MO	molecular_function:"Catalysis of a biochemical reaction at physiological temperatures. In biologically catalyzed reactions, the reactants are known as substrates, and the catalysts are naturally occurring macromolecular substances known as enzymes. Enzymes possess specific binding sites for substrates, and are usually composed wholly or largely of protein, but RNA that has catalytic activity (rib…	probable glucan 1,3-alpha-glucosidase; K05546 alpha 1,3-glucosidase [EC:3.2.1.84] (A)	Probable glucan 1,3-alpha-glucosidase OS=Arabidopsis thaliana GN=PSL5 PE=1 SV=1	Glycosyl hydrolases family 31	PREDICTED: probable glucan 1,3-alpha-glucosidase [Malus domestica]
MO015G0157200.1_MO	--	nucleobase-ascorbate transporter 3-like; K14611 solute carrier family 23 (nucleobase transporter), member 1/2 (A)	--	Glyoxalase/Bleomycin resistance protein/Dioxygenase superfamily	PREDICTED: uncharacterized protein LOC104099009 [Nicotiana tomentosiformis]
MO02G0044200.1_MO	molecular_function:"Interacting selectively and non-covalently with any protein or protein complex (a complex of two or more proteins that may include other nonprotein molecules)." [GOC:go_curators](GO:0005515),biological_process:"The process of thermal induction in plants in which flowering is promoted by exposure to low temperatures." [GOC:tair_curators, ISBN:0521591392](GO:0010048),biological_…	--	VIN3-like protein 1 OS=Arabidopsis thaliana GN=VIL1 PE=1 SV=1	Fibronectin type III domain	PREDICTED: VIN3-like protein 1 [Malus domestica]
MO015G0115800.1_MO	--	--	--	--	PREDICTED: uncharacterized protein LOC103456246 [Malus domestica]
MO014G0117800.1_MO	biological_process:"Any process that modulates the frequency, rate or extent of defense response to fungus." [GOC:dhl, GOC:TermGenie, PMID:22242006](GO:1900150)	GPA1; GPA1 heterotrimeric G protein alpha subunit protein; K04630 guanine nucleotide-binding protein G(i) subunit alpha (A)	Extra-large guanine nucleotide-binding protein 1 OS=Arabidopsis thaliana GN=XLG1 PE=1 SV=2	Probable zinc-ribbon domain	PREDICTED: uncharacterized protein LOC103928865 isoform X1 [Pyrus bretschneideri]
MO011G0109000.1_MO	--	hypothetical protein; K00901 diacylglycerol kinase (ATP) [EC:2.7.1.107] (A)	--	RAP domain	PREDICTED: uncharacterized protein LOC103447999 [Malus domestica]
MO01G0155400.1_MO	molecular_function:"Interacting selectively and non-covalently with any protein or protein complex (a complex of two or more proteins that may include other nonprotein molecules)." [GOC:go_curators](GO:0005515)	uncharacterized LOC103439559; K11723 bromodomain-containing protein 7/9 (A)	Bromodomain and PHD finger-containing protein 3 OS=Homo sapiens GN=BRPF3 PE=1 SV=2	Bromodomain	PREDICTED: homeotic protein female sterile-like isoform X1 [Pyrus bretschneideri]
MO06G0060900.1_MO	biological_process:"The cellular synthesis of RNA on a template of DNA." [GOC:jl, GOC:txnOH](GO:0006351),molecular_function:"Interacting selectively and non-covalently with DNA of a specific nucleotide composition, e.g. GC-rich DNA binding, or with a specific sequence motif or type of DNA e.g. promotor binding or rDNA binding." [GOC:jl](GO:0043565)	--	--	Seed dormancy control	PREDICTED: uncharacterized protein LOC103437135 [Malus domestica]
MO013G0068600.1_MO	--	--	--	--	PREDICTED: flagellar attachment zone protein 1 [Pyrus bretschneideri]
MO012G0141100.1_MO	molecular_function:"Catalysis of the transfer of an acetyl group to a nitrogen atom on the acceptor molecule." [GOC:ai](GO:0008080)	CHD4; chromodomain helicase DNA binding protein 4; K11643 chromodomain-helicase-DNA-binding protein 4 [EC:3.6.4.12] (A)	Increased DNA methylation 1 OS=Arabidopsis thaliana GN=IDM1 PE=1 SV=1	TPL-binding domain in jasmonate signalling	PREDICTED: uncharacterized protein LOC103450207 [Malus domestica]
MO015G0150800.1_MO	biological_process:"The joining together of exons from one or more primary transcripts of messenger RNA (mRNA) and the excision of intron sequences, via a spliceosomal mechanism, so that mRNA consisting only of the joined exons is produced." [GOC:krc, ISBN:0198506732, ISBN:0879695897](GO:0000398),molecular_function:"Interacting selectively and non-covalently with any protein or protein complex (a…	uncharacterized LOC103431457; K13153 U11/U12 small nuclear ribonucleoprotein 25 kDa protein (A)	U11/U12 small nuclear ribonucleoprotein 25 kDa protein OS=Arabidopsis thaliana GN=SNRNP25 PE=2 SV=1	-	PREDICTED: uncharacterized protein LOC103431457 isoform X1 [Malus domestica]
MO05G0333800.1_MO	molecular_function:"Catalysis of an oxidation-reduction (redox) reaction, a reversible chemical reaction in which the oxidation state of an atom or atoms within a molecule is altered. One substrate acts as a hydrogen or electron donor and becomes oxidized, while the other acts as hydrogen or electron acceptor and becomes reduced." [GOC:go_curators](GO:0016491)	1-aminocyclopropane-1-carboxylate oxidase 2; K05933 aminocyclopropanecarboxylate oxidase [EC:1.14.17.4] (A)	1-aminocyclopropane-1-carboxylate oxidase 2 OS=Malus domestica GN=ACO2 PE=2 SV=1	non-haem dioxygenase in morphine synthesis N-terminal	PREDICTED: 1-aminocyclopropane-1-carboxylate oxidase 2 [Malus domestica]
MO04G0150600.1_MO	--	--	--	--	hypothetical protein PRUPE_ppa023414mg [Prunus persica]
MO04G0163900.1_MO	molecular_function:"Interacting selectively and non-covalently with ATP, adenosine 5'-triphosphate, a universally important coenzyme and enzyme regulator." [ISBN:0198506732](GO:0005524)	ABC transporter I family member 20; K12608 CCR4-NOT complex subunit CAF16 (A)	ABC transporter I family member 20 OS=Arabidopsis thaliana GN=ABCI20 PE=2 SV=1	ABC transporter	PREDICTED: ABC transporter I family member 20 [Malus domestica]
MO012G0070500.1_MO	molecular_function:"Catalysis of the phosphorylation of an amino acid residue in a protein, usually according to the reaction: a protein + ATP = a phosphoprotein + ADP." [MetaCyc:PROTEIN-KINASE-RXN](GO:0004672),molecular_function:"Interacting selectively and non-covalently with ATP, adenosine 5'-triphosphate, a universally important coenzyme and enzyme regulator." [ISBN:0198506732](GO:0005524),bi…	serine/threonine-protein kinase Nek6-like; K08857 NIMA (never in mitosis gene a)-related kinase [EC:2.7.11.1] (A)	Serine/threonine-protein kinase Nek6 OS=Arabidopsis thaliana GN=NEK6 PE=3 SV=1	Protein kinase domain	PREDICTED: serine/threonine-protein kinase Nek6-like [Malus domestica]
MO010G0033000.1_MO	molecular_function:"Catalysis of the phosphorylation of an amino acid residue in a protein, usually according to the reaction: a protein + ATP = a phosphoprotein + ADP." [MetaCyc:PROTEIN-KINASE-RXN](GO:0004672),molecular_function:"Interacting selectively and non-covalently with ATP, adenosine 5'-triphosphate, a universally important coenzyme and enzyme regulator." [ISBN:0198506732](GO:0005524),bi…	hypothetical protein; K08869 aarF domain-containing kinase (A)	Uncharacterized aarF domain-containing protein kinase At1g71810, chloroplastic OS=Arabidopsis thaliana GN=At1g71810 PE=2 SV=1	ABC1 family	hypothetical protein PRUPE_ppa002133mg [Prunus persica]
MO01G0153500.1_MO	molecular_function:"Interacting selectively and non-covalently with an RNA molecule or a portion thereof." [GOC:jl, GOC:mah](GO:0003723),molecular_function:"Functions in the initiation of ribosome-mediated translation of mRNA into a polypeptide." [ISBN:0198506732](GO:0003743),biological_process:"The process preceding formation of the peptide bond between the first two amino acids of a protein. Th…	probable RNA-binding protein EIF1AD; K15025 probable RNA-binding protein EIF1AD (A)	Probable RNA-binding protein EIF1AD OS=Mus musculus GN=Eif1ad PE=2 SV=2	Translation initiation factor 1A / IF-1	PREDICTED: probable RNA-binding protein EIF1AD [Malus domestica]
MO011G0169900.1_MO	cellular_component:"The component of a membrane consisting of the gene products and protein complexes having at least some part of their peptide sequence embedded in the hydrophobic region of the membrane." [GOC:dos, GOC:go_curators](GO:0016021),molecular_function:"Enables the transfer of a substance, usually a specific substance or a group of related substances, from one side of a membrane to th…	organic cation/carnitine transporter 4-like; K08202 MFS transporter, OCT family, solute carrier family 22 (organic cation transporter), member 4/5 (A)	Organic cation/carnitine transporter 4 OS=Arabidopsis thaliana GN=OCT4 PE=2 SV=1	Sugar (and other) transporter	PREDICTED: organic cation/carnitine transporter 4-like [Malus domestica]
MO01G0189000.1_MO	molecular_function:"Interacting selectively and non-covalently with a specific double-stranded genomic DNA sequence (sometimes referred to as a motif) within the regulatory region of a gene to modulate transcription. Regulatory regions include promoters (proximal and distal) and enhancers. Genes are transcriptional units, and include bacterial operons." [GOC:txnOH-2018](GO:0003700),biological_pro…	hypothetical protein; K16225 probable WRKY transcription factor 52 (A)	Probable WRKY transcription factor 53 OS=Arabidopsis thaliana GN=WRKY53 PE=1 SV=1	WRKY DNA -binding domain	PREDICTED: probable WRKY transcription factor 53 [Malus domestica]
MO02G0100400.1_MO	--	autophagy-related protein 8C-like; K08341 GABA(A) receptor-associated protein (A)	Autophagy-related protein 8C OS=Oryza sativa subsp. japonica GN=ATG8C PE=2 SV=1	Autophagy protein Atg8 ubiquitin like	PREDICTED: autophagy-related protein 8C-like [Prunus mume]
MO011G0123800.1_MO	molecular_function:"Any molecular function by which a gene product interacts selectively and non-covalently with DNA (deoxyribonucleic acid)." [GOC:dph, GOC:jl, GOC:tb, GOC:vw](GO:0003677)	--	Methyl-CpG-binding domain-containing protein 6 OS=Arabidopsis thaliana GN=MBD6 PE=1 SV=1	Methyl-CpG binding domain	PREDICTED: uncharacterized protein LOC103409262 [Malus domestica]
MO08G0102500.1_MO	molecular_function:"Interacting selectively and non-covalently with an RNA molecule or a portion thereof." [GOC:jl, GOC:mah](GO:0003723),biological_process:"Any process involved in the conversion of one or more primary RNA transcripts into one or more mature RNA molecules." [GOC:mah](GO:0006396),biological_process:"Any process involved in the maintenance of an internal steady state of calcium ion…	uncharacterized LOC103428204; K12841 calcium homeostasis endoplasmic reticulum protein (A)	Calcium homeostasis endoplasmic reticulum protein OS=Mus musculus GN=Cherp PE=1 SV=1	RNA polymerase II-binding domain.	PREDICTED: calcium homeostasis endoplasmic reticulum protein-like [Pyrus bretschneideri]
MO04G0114600.1_MO	molecular_function:"Catalysis of the transfer of an acetyl group to a nitrogen atom on the acceptor molecule." [GOC:ai](GO:0008080)	CHD4; chromodomain helicase DNA binding protein 4; K11643 chromodomain-helicase-DNA-binding protein 4 [EC:3.6.4.12] (A)	Increased DNA methylation 1 OS=Arabidopsis thaliana GN=IDM1 PE=1 SV=1	PHD-finger	PREDICTED: uncharacterized protein LOC103433379 [Malus domestica]
MO010G0093100.1_MO	molecular_function:"Any molecular function by which a gene product interacts selectively and non-covalently with DNA (deoxyribonucleic acid)." [GOC:dph, GOC:jl, GOC:tb, GOC:vw](GO:0003677)	homeobox protein HAT3.1; K11657 remodeling and spacing factor 1 (A)	Homeobox protein HAT3.1 OS=Arabidopsis thaliana GN=HAT3.1 PE=2 SV=3	Homeobox domain	PREDICTED: homeobox protein HAT3.1-like isoform X1 [Malus domestica]
MO07G0120000.1_MO	molecular_function:"Interacting selectively and non-covalently with any metal ion." [GOC:ai](GO:0046872)	DEAD-box ATP-dependent RNA helicase 40; K12823 ATP-dependent RNA helicase DDX5/DBP2 [EC:3.6.4.13] (A)	--	Heavy-metal-associated domain	PREDICTED: FK506-binding protein 4-like [Malus domestica]
MO014G0011800.1_MO	molecular_function:"Enables the active transport of a solute across a membrane by a mechanism whereby two or more species are transported in opposite directions in a tightly coupled process not directly linked to a form of energy other than chemiosmotic energy. The reaction is: solute A(out) + solute B(in) = solute A(in) + solute B(out)." [GOC:mtg_transport, ISBN:0815340729, PMID:10839820](GO:001…	protein TRANSPARENT TESTA 12-like; K03327 multidrug resistance protein, MATE family (A)	Protein TRANSPARENT TESTA 12 OS=Arabidopsis thaliana GN=TT12 PE=2 SV=1	MatE	PREDICTED: protein TRANSPARENT TESTA 12-like [Malus domestica]
MO03G0084800.1_MO	molecular_function:"Catalysis of the sequential cleavage of nucleotides (such as mononucleotides or dinucleotides) from a free 5' terminus of a single-stranded DNA molecule." [GOC:ai, GOC:elh, PMID:20086101](GO:0045145)	exonuclease V, chloroplastic; K17815 exonuclease V [EC:3.1.-.-] (A)	Exonuclease V, chloroplastic OS=Arabidopsis thaliana GN=At5g60370 PE=2 SV=1	Exonuclease V - a 5' deoxyribonuclease	PREDICTED: exonuclease V, chloroplastic [Malus domestica]
MO03G0146200.1_MO	molecular_function:"Any molecular function by which a gene product interacts selectively and non-covalently with DNA (deoxyribonucleic acid)." [GOC:dph, GOC:jl, GOC:tb, GOC:vw](GO:0003677)	homeotic protein empty spiracles; K09317 homeobox protein EMX (A)	Homeobox protein 10 OS=Dictyostelium discoideum GN=hbx10 PE=3 SV=1	Homeobox domain	PREDICTED: uncharacterized protein LOC103426792 isoform X1 [Malus domestica]
MO015G0124900.1_MO	molecular_function:"Any molecular function by which a gene product interacts selectively and non-covalently with DNA (deoxyribonucleic acid)." [GOC:dph, GOC:jl, GOC:tb, GOC:vw](GO:0003677),molecular_function:"Interacting selectively and non-covalently with any protein or protein complex (a complex of two or more proteins that may include other nonprotein molecules)." [GOC:go_curators](GO:0005515)	hypothetical protein; K01062 platelet-activating factor acetylhydrolase [EC:3.1.1.47] (A)	Uncharacterized protein At5g08430 OS=Arabidopsis thaliana GN=At5g08430 PE=1 SV=2	Plus-3 domain	PREDICTED: uncharacterized protein At5g08430 [Malus domestica]
MO03G0195500.1_MO	--	--	--	--	PREDICTED: uncharacterized protein DDB_G0271670-like [Malus domestica]
MO02G0117900.1_MO	--	protein kinase, putative; K08857 NIMA (never in mitosis gene a)-related kinase [EC:2.7.11.1] (A)	--	Protein of unknown function, DUF547	PREDICTED: uncharacterized protein LOC103426817 [Malus domestica]
MO09G0094600.1_MO	--	transcription factor RAX1; K09422 myb proto-oncogene protein, plant (A)	Transcription factor GAMYB OS=Oryza sativa subsp. japonica GN=GAM1 PE=2 SV=1	Myb-like DNA-binding domain	PREDICTED: transcription factor RAX1 [Malus domestica]
MO07G0169000.1_MO	--	--	--	--	PREDICTED: uncharacterized protein LOC103419613 [Malus domestica]
MO07G0210100.1_MO	biological_process:"The chemical reactions and pathways resulting in the formation of tetrahydrobiopterin, the reduced form of biopterin (2-amino-4-hydroxy-6-(1,2-dihydroxypropyl)-pteridine). It functions as a hydroxylation coenzyme, e.g. in the conversion of phenylalanine to tyrosine." [ISBN:0198506732](GO:0006729),molecular_function:"Catalysis of the reaction: (6R)-6-(L-erythro-1,2-dihydroxypro…	hypothetical protein; K01724 4a-hydroxytetrahydrobiopterin dehydratase [EC:4.2.1.96] (A)	Putative pterin-4-alpha-carbinolamine dehydratase OS=Microcystis aeruginosa (strain NIES-843) GN=MAE_39970 PE=3 SV=1	Pterin 4 alpha carbinolamine dehydratase	PREDICTED: uncharacterized protein LOC103439565 [Malus domestica]
MO010G0105800.1_MO	molecular_function:"Catalysis of the hydrolysis of any O-glycosyl bond." [GOC:mah](GO:0004553),cellular_component:"The rigid or semi-rigid envelope lying outside the cell membrane of plant, fungal, most prokaryotic cells and some protozoan parasites, maintaining their shape and protecting them from osmotic lysis. In plants it is made of cellulose and, often, lignin; in fungi it is composed largel…	probable xyloglucan endotransglucosylase/hydrolase protein 10; K08235 xyloglucan:xyloglucosyl transferase [EC:2.4.1.207] (A)	Probable xyloglucan endotransglucosylase/hydrolase protein 10 OS=Arabidopsis thaliana GN=XTH10 PE=2 SV=1	Xyloglucan endo-transglycosylase (XET) C-terminus	PREDICTED: probable xyloglucan endotransglucosylase/hydrolase protein 10 [Pyrus bretschneideri]
MO015G0154100.1_MO	molecular_function:"Catalysis of the reaction: donor + hydrogen peroxide = oxidized donor + 2 H2O." [EC:1.11.1.7, RHEA:56136](GO:0004601),biological_process:"Any process that results in a change in state or activity of a cell or an organism (in terms of movement, secretion, enzyme production, gene expression, etc.) as a result of oxidative stress, a state often resulting from exposure to high lev…	peroxidase 25-like; K00430 peroxidase [EC:1.11.1.7] (A)	Peroxidase 25 OS=Arabidopsis thaliana GN=PER25 PE=2 SV=2	Peroxidase	PREDICTED: peroxidase 25 [Malus domestica]
MO07G0219900.1_MO	molecular_function:"Catalysis of the hydrolysis of any O-glycosyl bond." [GOC:mah](GO:0004553),molecular_function:"Catalysis of the reaction: a fructofuranosylated fructofuranosyl acceptor + H2O = a non fructofuranosylated fructofuranosyl acceptor + a beta-D-fructofuranoside." [EC:3.2.1.26, MetaCyc:RXN-9985](GO:0004564),molecular_function:"Catalysis of the reaction: sucrose + H2O = alpha-D-glucos…	beta-fructofuranosidase, soluble isoenzyme I-like; K01193 beta-fructofuranosidase [EC:3.2.1.26] (A)	Beta-fructofuranosidase, soluble isoenzyme I OS=Daucus carota GN=INV*DC4 PE=1 SV=2	Glycosyl hydrolases family 32 C terminal	PREDICTED: beta-fructofuranosidase, soluble isoenzyme I-like [Malus domestica]
MO012G0077500.1_MO	molecular_function:"Interacting selectively and non-covalently with zinc (Zn) ions." [GOC:ai](GO:0008270)	ZFAND1; zinc finger AN1-type containing 1; K07059 uncharacterized protein (A)	Zinc finger AN1 and C2H2 domain-containing stress-associated protein 11 OS=Arabidopsis thaliana GN=SAP11 PE=2 SV=1	C2H2-type zinc finger	PREDICTED: zinc finger AN1 and C2H2 domain-containing stress-associated protein 11 [Pyrus bretschneideri]
MO012G0047100.1_MO	--	mediator of RNA polymerase II transcription subunit 27; K15170 mediator of RNA polymerase II transcription subunit 27 (A)	Mediator of RNA polymerase II transcription subunit 27 OS=Arabidopsis thaliana GN=MED27 PE=1 SV=1	--	PREDICTED: uncharacterized protein LOC103963038 [Pyrus bretschneideri]
MO02G0233900.1_MO	biological_process:"The directed movement of proteins in a cell, including the movement of proteins between specific compartments or structures within a cell, such as organelles of a eukaryotic cell." [GOC:mah](GO:0006886),biological_process:"The directed movement of proteins into, out of or within a cell, or between cells, by means of some agent such as a transporter or pore." [GOC:ai](GO:001503…	AP-4 complex subunit epsilon-like; K12400 AP-4 complex subunit epsilon-1 (A)	AP-4 complex subunit epsilon OS=Arabidopsis thaliana GN=At1g31730 PE=1 SV=1	Adaptin N terminal region	PREDICTED: AP-4 complex subunit epsilon-like [Malus domestica]
MO010G0019200.1_MO	--	--	--	Myb/SANT-like DNA-binding domain	PREDICTED: uncharacterized protein LOC103444641 [Malus domestica]
MO011G0040300.1_MO	--	--	Protein LURP-one-related 7 OS=Arabidopsis thaliana GN=At2g30270 PE=2 SV=1	LURP-one-related	PREDICTED: protein LURP-one-related 7 [Malus domestica]
MO08G0036300.1_MO	molecular_function:"Any molecular function by which a gene product interacts selectively and non-covalently with DNA (deoxyribonucleic acid)." [GOC:dph, GOC:jl, GOC:tb, GOC:vw](GO:0003677),biological_process:"Any process that modulates the frequency, rate or extent of cellular DNA-templated transcription." [GOC:go_curators, GOC:txnOH](GO:0006355)	homeobox protein BEL1 homolog; K16670 homeobox protein Meis2 (A)	Homeobox protein ATH1 OS=Arabidopsis thaliana GN=ATH1 PE=1 SV=1	Associated with HOX	PREDICTED: homeobox protein ATH1 [Malus domestica]
MO07G0124600.1_MO	molecular_function:"Catalysis of the transfer of an acyl group from one compound (donor) to another (acceptor)." [GOC:jl, ISBN:0198506732](GO:0016746)	probable glycerol-3-phosphate acyltransferase 8; K13508 glycerol-3-phosphate acyltransferase [EC:2.3.1.15] (A)	Probable glycerol-3-phosphate acyltransferase 8 OS=Arabidopsis thaliana GN=GPAT8 PE=2 SV=1	Acyltransferase	PREDICTED: probable glycerol-3-phosphate acyltransferase 8 [Malus domestica]
MO012G0177100.1_MO	--	--	Protein TIC 56, chloroplastic OS=Arabidopsis thaliana GN=TIC56 PE=1 SV=1	Domain of unknown function (DUF4339)	PREDICTED: uncharacterized protein LOC103450691 [Malus domestica]
MO06G0055200.1_MO	molecular_function:"Interacting selectively and non-covalently with any nucleic acid." [GOC:jl](GO:0003676),molecular_function:"Interacting selectively and non-covalently with zinc (Zn) ions." [GOC:ai](GO:0008270)	uncharacterized LOC104907828; K19466 ATP-dependent RNA helicase DDX59 [EC:3.6.4.13] (A)	Probable ATP-dependent RNA helicase DDX59 OS=Mus musculus GN=Ddx59 PE=2 SV=1	HIT zinc finger	PREDICTED: uncharacterized protein LOC103940224 [Pyrus bretschneideri]
MO017G0114500.1_MO	molecular_function:"Interacting selectively and non-covalently with any protein or protein complex (a complex of two or more proteins that may include other nonprotein molecules)." [GOC:go_curators](GO:0005515),cellular_component:"A membrane-bounded organelle of eukaryotic cells in which chromosomes are housed and replicated. In most cells, the nucleus contains all of the cell's chromosomes excep…	auxin-responsive protein IAA26-like; K14484 auxin-responsive protein IAA (A)	Auxin-responsive protein IAA26 OS=Arabidopsis thaliana GN=IAA26 PE=1 SV=2	AUX/IAA family	PREDICTED: auxin-responsive protein IAA26-like [Pyrus bretschneideri]
MO014G0167500.1_MO	biological_process:"The chemical reactions and pathways resulting in the formation of tryptophan, the chiral amino acid 2-amino-3-(1H-indol-3-yl)propanoic acid; tryptophan is synthesized from chorismate via anthranilate." [GOC:mah, ISBN:0471331309, MetaCyc:TRPSYN-PWY](GO:0000162),molecular_function:"Catalysis of the reaction: N-(5-phospho-beta-D-ribosyl)anthranilate + diphosphate = 5-phospho-alph…	anthranilate phosphoribosyltransferase, chloroplastic-like; K00766 anthranilate phosphoribosyltransferase [EC:2.4.2.18] (A)	Anthranilate phosphoribosyltransferase, chloroplastic OS=Arabidopsis thaliana GN=PAT1 PE=2 SV=1	Glycosyl transferase family, helical bundle domain	PREDICTED: LOW QUALITY PROTEIN: anthranilate phosphoribosyltransferase, chloroplastic-like [Malus domestica]
MO01G0099900.1_MO	--	hypothetical protein; K14794 ribosomal RNA-processing protein 12 (A)	Protein NUCLEAR FUSION DEFECTIVE 4 OS=Arabidopsis thaliana GN=NFD4 PE=3 SV=1	Nodulin-like	PREDICTED: uncharacterized protein LOC103442545 [Malus domestica]
MO014G0102800.1_MO	molecular_function:"Enables the energy-independent facilitated diffusion, mediated by passage of a solute through a transmembrane aqueous pore or channel. Stereospecificity is not exhibited but this transport may be specific for a particular molecular species or class of molecules." [GOC:mtg_transport, ISBN:0815340729, TC:1.-.-.-.-](GO:0015267),cellular_component:"A lipid bilayer along with all t…	aquaporin PIP1-3; K09872 aquaporin PIP (A)	Probable aquaporin PIP1-4 OS=Arabidopsis thaliana GN=PIP1.4 PE=1 SV=1	Major intrinsic protein	PREDICTED: aquaporin PIP1-3 isoform X1 [Malus domestica]
MO015G0131900.1_MO	molecular_function:"Catalysis of the hydrolysis of a peptide bond not more than three residues from the C-terminus of a polypeptide chain by a catalytic mechanism that involves a catalytic triad consisting of a serine nucleophile that is activated by a proton relay involving an acidic residue (e.g. aspartate or glutamate) and a basic residue (usually histidine)." [http://merops.sanger.ac.uk/about…	serine carboxypeptidase II-2; K16297 serine carboxypeptidase-like clade II [EC:3.4.16.-] (A)	Serine carboxypeptidase-like 29 OS=Arabidopsis thaliana GN=SCPL29 PE=2 SV=1	Serine carboxypeptidase	PREDICTED: serine carboxypeptidase II-2 [Malus domestica]
MO08G0091000.1_MO	--	--	--	Protein of unknown function (DUF1677)	PREDICTED: uncharacterized protein LOC103441304 [Malus domestica]
MO017G0028700.1_MO	molecular_function:"Interacting selectively and non-covalently with any protein or protein complex (a complex of two or more proteins that may include other nonprotein molecules)." [GOC:go_curators](GO:0005515)	uncharacterized LOC100839967; K15095 (+)-neomenthol dehydrogenase [EC:1.1.1.208] (A)	BTB/POZ domain-containing protein At3g22104 OS=Arabidopsis thaliana GN=At3g22104 PE=2 SV=1	NPH3 family	PREDICTED: LOW QUALITY PROTEIN: BTB/POZ domain-containing protein At3g22104 [Malus domestica]
MO09G0234500.1_MO	molecular_function:"Functions in the initiation of ribosome-mediated translation of mRNA into a polypeptide." [ISBN:0198506732](GO:0003743),molecular_function:"Interacting selectively and non-covalently with any protein or protein complex (a complex of two or more proteins that may include other nonprotein molecules)." [GOC:go_curators](GO:0005515),biological_process:"The process preceding format…	eukaryotic translation initiation factor 5-like; K03262 translation initiation factor 5 (A)	Eukaryotic translation initiation factor 5 OS=Phaseolus vulgaris GN=EIF5 PE=2 SV=1	Domain found in IF2B/IF5	PREDICTED: eukaryotic translation initiation factor 5-like [Malus domestica]
MO08G0112400.1_MO	--	cyclin-A2-2-like; K06627 cyclin A (A)	Cyclin-A2-1 OS=Arabidopsis thaliana GN=CYCA2-1 PE=2 SV=3	Cyclin, N-terminal domain	PREDICTED: cyclin-A2-2-like [Malus domestica]
MO015G0427100.1_MO	biological_process:"Reactions, triggered in response to the presence of a foreign body or the occurrence of an injury, which result in restriction of damage to the organism attacked or prevention/recovery from the infection caused by the attack." [GOC:go_curators](GO:0006952),biological_process:"A process which begins when a cell receives an internal or external signal and activates a series of b…	hypothetical protein; K14638 solute carrier family 15 (peptide/histidine transporter), member 3/4 (A)	MACPF domain-containing protein At4g24290 OS=Arabidopsis thaliana GN=At4g24290 PE=2 SV=1	MAC/Perforin domain	PREDICTED: MACPF domain-containing protein At4g24290 [Malus domestica]
MO09G0235600.1_MO	--	MYB111; myb-related protein 308-like; K09422 myb proto-oncogene protein, plant (A)	Transcription repressor MYB6 OS=Arabidopsis thaliana GN=MYB6 PE=1 SV=1	Myb-like DNA-binding domain	MYB111 [Malus hybrid cultivar]
MO03G0187300.1_MO	--	hypothetical protein; K15437 aminoacyl tRNA synthase complex-interacting multifunctional protein 1 (A)	DDRGK domain-containing protein 1 OS=Arabidopsis thaliana GN=At4g27120 PE=2 SV=1	DDRGK domain	PREDICTED: DDRGK domain-containing protein 1 isoform X4 [Malus domestica]
MO02G0093800.1_MO	--	hypothetical protein; K19366 spartin (A)	--	--	PREDICTED: uncharacterized protein LOC103456135 [Malus domestica]
MO017G0161700.1_MO	molecular_function:"Interacting selectively and non-covalently with GTP, guanosine triphosphate." [GOC:ai](GO:0005525)	GTP-binding protein At2g22870-like; K03978 GTP-binding protein (A)	GTP-binding protein At2g22870 OS=Arabidopsis thaliana GN=EMB2001 PE=2 SV=2	50S ribosome-binding GTPase	PREDICTED: GTP-binding protein At2g22870-like [Malus domestica]
MO014G0160000.1_MO	molecular_function:"Catalysis of the reaction: S-adenosyl-L-methionine + protein L-beta-aspartate = S-adenosyl-L-homocysteine + protein L-beta-aspartate methyl ester." [EC:2.1.1.77](GO:0004719),biological_process:"The covalent alteration of one or more amino acids occurring in proteins, peptides and nascent polypeptides (co-translational, post-translational modifications) occurring at the level o…	protein-L-isoaspartate O-methyltransferase 1-like; K00573 protein-L-isoaspartate(D-aspartate) O-methyltransferase [EC:2.1.1.77] (A)	Protein-L-isoaspartate O-methyltransferase 1 OS=Arabidopsis thaliana GN=PIMT1 PE=1 SV=3	Protein-L-isoaspartate(D-aspartate) O-methyltransferase (PCMT)	PREDICTED: protein-L-isoaspartate O-methyltransferase 1-like isoform X2 [Malus domestica]
MO03G0100900.1_MO	biological_process:"The nonsense-mediated decay pathway for nuclear-transcribed mRNAs degrades mRNAs in which an amino-acid codon has changed to a nonsense codon; this prevents the translation of such mRNAs into truncated, and potentially harmful, proteins." [GOC:krc, GOC:ma, PMID:10025395](GO:0000184)	uncharacterized LOC103961646; K18734 protein SMG8 (A)	Protein SMG8 OS=Homo sapiens GN=SMG8 PE=1 SV=1	Smg8_Smg9	PREDICTED: uncharacterized protein LOC103961646 [Pyrus bretschneideri]
MO014G0040000.1_MO	biological_process:"The chemical reactions and pathways resulting in the formation of carotenoids, tetraterpenoid compounds in which two units of 4 isoprenoid residues joined head-to-tail are themselves joined tail-to-tail." [GOC:go_curators](GO:0016117),molecular_function:"Catalysis of an oxidation-reduction (redox) reaction, a reversible chemical reaction in which the oxidation state of an atom…	prolycopene isomerase, chloroplastic; K09835 prolycopene isomerase [EC:5.2.1.13] (A)	Prolycopene isomerase, chloroplastic OS=Daucus carota GN=CRTISO PE=2 SV=1	Flavin containing amine oxidoreductase	PREDICTED: prolycopene isomerase, chloroplastic [Malus domestica]
MO08G0107300.1_MO	molecular_function:"Catalysis of the hydrolysis of ester linkages within nucleic acids by creating internal breaks." [GOC:mah, ISBN:0198547684](GO:0004519),biological_process:"The process of restoring DNA after damage. Genomes are subject to damage by chemical and physical agents in the environment (e.g. UV and ionizing radiations, chemical mutagens, fungal and bacterial toxins, etc.) and by free…	endonuclease V family protein; K05982 deoxyribonuclease V [EC:3.1.21.7] (A)	Endonuclease V OS=Homo sapiens GN=ENDOV PE=1 SV=1	Endonuclease V	PREDICTED: endonuclease V isoform X1 [Pyrus bretschneideri]
MO01G0151900.1_MO	molecular_function:"Catalysis of the transfer of ubiquitin from one protein to another via the reaction X-Ub + Y --> Y-Ub + X, where both X-Ub and Y-Ub are covalent linkages." [GOC:BioGRID, GOC:jh2, PMID:9635407](GO:0004842),biological_process:"The process in which one or more ubiquitin groups are added to a protein." [GOC:ai](GO:0016567)	transcription elongation factor TFIIS; K03145 transcription elongation factor S-II (A)	U-box domain-containing protein 62 OS=Arabidopsis thaliana GN=PUB62 PE=2 SV=1	--	PREDICTED: U-box domain-containing protein 62-like [Pyrus bretschneideri]
MO03G0038500.1_MO	--	uncharacterized LOC100251809; K15113 solute carrier family 25 (mitochondrial iron transporter), member 28/37 (A)	--	--	PREDICTED: uncharacterized protein LOC103418785 [Malus domestica]
MO015G0393200.1_MO	molecular_function:"Interacting selectively and non-covalently with GTP, guanosine triphosphate." [GOC:ai](GO:0005525)	LAMB4; laminin, beta 4; K06245 laminin, beta 4 (A)	Protein AIG1 OS=Arabidopsis thaliana GN=AIG1 PE=2 SV=1	AIG1 family	PREDICTED: protein AIG1-like [Malus domestica]
MO03G0168700.1_MO	molecular_function:"Interacting selectively and non-covalently with GTP, guanosine triphosphate." [GOC:ai](GO:0005525),cellular_component:"Any of the long, generally straight, hollow tubes of internal diameter 12-15 nm and external diameter 24 nm found in a wide variety of eukaryotic cells; each consists (usually) of 13 protofilaments of polymeric tubulin, staggered in such a manner that the tubu…	cell division protein FtsZ homolog 1, chloroplastic-like; K03531 cell division protein FtsZ (A)	Cell division protein FtsZ homolog 1, chloroplastic OS=Arabidopsis thaliana GN=FTSZ1 PE=1 SV=2	Tubulin/FtsZ family, GTPase domain	PREDICTED: LOW QUALITY PROTEIN: cell division protein FtsZ homolog 1, chloroplastic-like [Malus domestica]
MO011G0042900.1_MO	molecular_function:"Binds to and increases the activity of a GTPase, an enzyme that catalyzes the hydrolysis of GTP." [GOC:mah](GO:0005096)	rab3 GTPase-activating protein catalytic subunit; K18270 Rab3 GTPase-activating protein catalytic subunit (A)	Rab3 GTPase-activating protein catalytic subunit OS=Mus musculus GN=Rab3gap1 PE=2 SV=4	Rab3 GTPase-activating protein catalytic subunit	PREDICTED: rab3 GTPase-activating protein catalytic subunit [Pyrus bretschneideri]
MO03G0230000.1_MO	molecular_function:"Catalysis of the phosphorylation of an amino acid residue in a protein, usually according to the reaction: a protein + ATP = a phosphoprotein + ADP." [MetaCyc:PROTEIN-KINASE-RXN](GO:0004672),molecular_function:"Interacting selectively and non-covalently with ATP, adenosine 5'-triphosphate, a universally important coenzyme and enzyme regulator." [ISBN:0198506732](GO:0005524),bi…	probable protein phosphatase 2C 51; K17505 protein phosphatase 1K [EC:3.1.3.16] (A)	Probable protein phosphatase 2C 51 OS=Arabidopsis thaliana GN=At3g63340 PE=2 SV=2	Protein kinase domain	PREDICTED: uncharacterized protein LOC103960091 isoform X1 [Pyrus bretschneideri]
MO05G0092500.1_MO	molecular_function:"Catalysis of a biochemical reaction at physiological temperatures. In biologically catalyzed reactions, the reactants are known as substrates, and the catalysts are naturally occurring macromolecular substances known as enzymes. Enzymes possess specific binding sites for substrates, and are usually composed wholly or largely of protein, but RNA that has catalytic activity (rib…	polygalacturonase-like; K01184 polygalacturonase [EC:3.2.1.15] (A)	3-oxo-Delta(4,5)-steroid 5-beta-reductase OS=Digitalis lanata PE=1 SV=1	NAD dependent epimerase/dehydratase family	PREDICTED: 3-oxo-Delta(4,5)-steroid 5-beta-reductase-like [Malus domestica]
MO03G0057900.1_MO	--	--	--	--	PREDICTED: uncharacterized protein LOC103448529 [Malus domestica]
MO06G0087600.1_MO	--	--	--	Protein of unknown function (DUF3741)	PREDICTED: uncharacterized protein LOC103963857 [Pyrus bretschneideri]
MO08G0197700.1_MO	molecular_function:"Interacting selectively and non-covalently with phospholipids, a class of lipids containing phosphoric acid as a mono- or diester." [ISBN:0198506732](GO:0005543),molecular_function:"Interacting selectively and non-covalently with phosphatidylinositol, any glycophospholipid with its sn-glycerol 3-phosphate residue is esterified to the 1-hydroxyl group of 1D-myo-inositol." [ISBN…	clathrin assembly protein, putative (EC:1.3.1.74); K20044 phosphatidylinositol-binding clathrin assembly protein (A)	Putative clathrin assembly protein At1g03050 OS=Arabidopsis thaliana GN=At1g03050 PE=2 SV=1	ANTH domain	PREDICTED: putative clathrin assembly protein At1g03050 [Malus domestica]
MO01G0118900.1_MO	molecular_function:"Interacting selectively and non-covalently with any nucleic acid." [GOC:jl](GO:0003676),molecular_function:"Interacting selectively and non-covalently with zinc (Zn) ions." [GOC:ai](GO:0008270)	hypothetical protein; K13091 RNA-binding protein 39 (A)	RNA-binding protein CP31B, chloroplastic OS=Arabidopsis thaliana GN=CP31B PE=1 SV=1	RNA recognition motif. (a.k.a. RRM, RBD, or RNP domain)	PREDICTED: protein gar2-like [Malus domestica]
MO017G0148500.1_MO	biological_process:"Any process in which RNA molecules inactivate expression of target genes." [GOC:dph, GOC:mah, GOC:tb, PMID:15020054](GO:0031047)	LAMA2; laminin, alpha 2; K05637 laminin, alpha 1/2 (A)	Factor of DNA methylation 1 OS=Arabidopsis thaliana GN=FDM1 PE=1 SV=1	XH domain	PREDICTED: putative leucine-rich repeat-containing protein DDB_G0290503 [Malus domestica]
MO012G0109600.1_MO	biological_process:"A protein modification process that results in the addition of a carbohydrate or carbohydrate derivative unit to a protein amino acid, e.g. the addition of glycan chains to proteins." [GOC:curators, GOC:pr](GO:0006486),molecular_function:"Catalysis of the transfer of a glycosyl group from one compound (donor) to another (acceptor)." [GOC:jl, ISBN:0198506732](GO:0016757)	probable glycosyltransferase At5g20260; K18789 xylogalacturonan beta-1,3-xylosyltransferase [EC:2.4.2.41] (A)	Probable glycosyltransferase At5g03795 OS=Arabidopsis thaliana GN=At5g03795 PE=3 SV=2	Exostosin family	PREDICTED: probable glycosyltransferase At5g03795 [Malus domestica]
MO05G0029000.1_MO	--	lipoyl synthase 2, chloroplastic-like; K03644 lipoyl synthase [EC:2.8.1.8] (A)	Putative rRNA methylase YtqB OS=Bacillus subtilis (strain 168) GN=ytqB PE=3 SV=1	Putative rRNA methylase	PREDICTED: uncharacterized protein LOC103443885 isoform X1 [Malus domestica]
MO013G0184100.1_MO	molecular_function:"Interacting selectively and non-covalently with any protein or protein complex (a complex of two or more proteins that may include other nonprotein molecules)." [GOC:go_curators](GO:0005515)	hypothetical protein; K11838 ubiquitin carboxyl-terminal hydrolase 7 [EC:3.4.19.12] (A)	MATH domain-containing protein At5g43560 OS=Arabidopsis thaliana GN=At5g43560 PE=1 SV=1	MATH domain	PREDICTED: MATH domain-containing protein At5g43560-like [Malus domestica]
MO08G0007600.1_MO	biological_process:"The joining together of exons from one or more primary transcripts of messenger RNA (mRNA) and the excision of intron sequences, via a spliceosomal mechanism, so that mRNA consisting only of the joined exons is produced." [GOC:krc, ISBN:0198506732, ISBN:0879695897](GO:0000398),cellular_component:"Any spliceosomal complex that forms during the splicing of a messenger RNA primar…	U11/U12 small nuclear ribonucleoprotein 25 kDa protein; K13153 U11/U12 small nuclear ribonucleoprotein 25 kDa protein (A)	U11/U12 small nuclear ribonucleoprotein 25 kDa protein OS=Arabidopsis thaliana GN=SNRNP25 PE=2 SV=1	-	PREDICTED: U11/U12 small nuclear ribonucleoprotein 25 kDa protein [Malus domestica]
MO013G0123100.1_MO	molecular_function:"Inhibition of the reactions brought about by dioxygen (O2) or peroxides. Usually the antioxidant is effective because it can itself be more easily oxidized than the substance protected. The term is often applied to components that can trap free radicals, thereby breaking the chain reaction that normally leads to extensive biological damage." [ISBN:0198506732](GO:0016209),molec…	1-Cys peroxiredoxin; K11188 peroxiredoxin 6, 1-Cys peroxiredoxin [EC:1.11.1.7 1.11.1.15 3.1.1.-] (A)	1-Cys peroxiredoxin OS=Medicago truncatula PE=2 SV=1	AhpC/TSA family	PREDICTED: 1-Cys peroxiredoxin [Pyrus bretschneideri]
MO016G0031400.1_MO	--	--	Putative esterase sll0410 OS=Synechocystis sp. (strain PCC 6803 / Kazusa) GN=sll0410 PE=3 SV=1	Thioesterase superfamily	PREDICTED: uncharacterized protein LOC103402685 [Malus domestica]
MO015G0189700.1_MO	molecular_function:"Catalysis of the hydrolysis of phosphoric monoesters, releasing inorganic phosphate." [GOC:curators, GOC:pg](GO:0016791),molecular_function:"Interacting selectively and non-covalently with cations, charged atoms or groups of atoms with a net positive charge." [GOC:jl](GO:0043169)	protein phosphatase 2C 77; K14497 protein phosphatase 2C [EC:3.1.3.16] (A)	Probable protein phosphatase 2C 53 OS=Oryza sativa subsp. japonica GN=Os05g0592800 PE=2 SV=1	Protein phosphatase 2C	PREDICTED: protein phosphatase 2C 77 isoform X1 [Malus domestica]
MO015G0224000.1_MO	biological_process:"The chemical reactions and pathways involving aldehydes, any organic compound with the formula R-CH=O, as carried out by individual cells." [GOC:go_curators, ISBN:0198506732](GO:0006081),molecular_function:"Catalysis of an oxidation-reduction (redox) reaction, a reversible chemical reaction in which the oxidation state of an atom or atoms within a molecule is altered. One subs…	aldehyde dehydrogenase family 3 member F1-like; K00128 aldehyde dehydrogenase (NAD+) [EC:1.2.1.3] (A)	Aldehyde dehydrogenase family 3 member F1 OS=Arabidopsis thaliana GN=ALDH3F1 PE=2 SV=2	Aldehyde dehydrogenase family	PREDICTED: LOW QUALITY PROTEIN: aldehyde dehydrogenase family 3 member F1-like [Malus domestica]
MO015G0126200.1_MO	molecular_function:"Interacting selectively and non-covalently with any protein or protein complex (a complex of two or more proteins that may include other nonprotein molecules)." [GOC:go_curators](GO:0005515),cellular_component:"A membrane-bounded organelle of eukaryotic cells in which chromosomes are housed and replicated. In most cells, the nucleus contains all of the cell's chromosomes excep…	histone-lysine N-methyltransferase ASHH3; K11423 histone-lysine N-methyltransferase SETD2 [EC:2.1.1.43] (A)	Histone-lysine N-methyltransferase ASHH3 OS=Arabidopsis thaliana GN=ASHH3 PE=2 SV=2	SET domain	PREDICTED: histone-lysine N-methyltransferase ASHH3 isoform X1 [Malus domestica]
MO07G0035700.1_MO	molecular_function:"Interacting selectively and non-covalently with any protein or protein complex (a complex of two or more proteins that may include other nonprotein molecules)." [GOC:go_curators](GO:0005515),molecular_function:"Interacting selectively and non-covalently with zinc (Zn) ions." [GOC:ai](GO:0008270)	hypothetical protein; K17285 selenium-binding protein 1 (A)	Pentatricopeptide repeat-containing protein At1g11290, chloroplastic OS=Arabidopsis thaliana GN=PCMP-H40 PE=2 SV=1	PPR repeat	PREDICTED: pentatricopeptide repeat-containing protein At1g11290-like [Malus domestica]
MO015G0068600.1_MO	--	hypothetical protein; K03671 thioredoxin 1 (A)	Thioredoxin-like 4, chloroplastic OS=Arabidopsis thaliana GN=At1g07700 PE=2 SV=1	Thioredoxin	PREDICTED: thioredoxin-like 4, chloroplastic [Malus domestica]
MO02G0137100.1_MO	--	probable arabinose 5-phosphate isomerase; K06041 arabinose-5-phosphate isomerase [EC:5.3.1.13] (A)	FRIGIDA-like protein 3 OS=Arabidopsis thaliana GN=FRL3 PE=1 SV=1	Frigida-like protein	PREDICTED: LOW QUALITY PROTEIN: FRIGIDA-like protein 3 [Malus domestica]
MO08G0089900.1_MO	--	uncharacterized LOC103957072; K11793 cereblon (A)	Protein cereblon OS=Homo sapiens GN=CRBN PE=1 SV=1	ATP-dependent protease La (LON) substrate-binding domain	PREDICTED: uncharacterized protein LOC103957072 isoform X1 [Pyrus bretschneideri]
MO03G0199200.1_MO	cellular_component:"The component of a membrane consisting of the gene products and protein complexes having at least some part of their peptide sequence embedded in the hydrophobic region of the membrane." [GOC:dos, GOC:go_curators](GO:0016021)	uncharacterized LOC103430324; K13348 protein Mpv17 (A)	Peroxisomal membrane protein 2 OS=Bos taurus GN=PXMP2 PE=2 SV=3	Mpv17 / PMP22 family	PREDICTED: uncharacterized protein LOC103430324 [Malus domestica]
MO05G0301800.1_MO	molecular_function:"Any molecular function by which a gene product interacts selectively and non-covalently with DNA (deoxyribonucleic acid)." [GOC:dph, GOC:jl, GOC:tb, GOC:vw](GO:0003677),cellular_component:"A membrane-bounded organelle of eukaryotic cells in which chromosomes are housed and replicated. In most cells, the nucleus contains all of the cell's chromosomes except the organellar chrom…	auxin response factor 3-like; K14486 auxin response factor (A)	Auxin response factor 3 OS=Arabidopsis thaliana GN=ARF3 PE=1 SV=2	B3 DNA binding domain	PREDICTED: auxin response factor 3-like [Malus domestica]
MO09G0244000.1_MO	molecular_function:"Catalysis of the phosphorylation of an amino acid residue in a protein, usually according to the reaction: a protein + ATP = a phosphoprotein + ADP." [MetaCyc:PROTEIN-KINASE-RXN](GO:0004672),molecular_function:"Interacting selectively and non-covalently with ATP, adenosine 5'-triphosphate, a universally important coenzyme and enzyme regulator." [ISBN:0198506732](GO:0005524),bi…	probable inactive receptor kinase At2g26730; K04730 interleukin-1 receptor-associated kinase 1 [EC:2.7.11.1] (A)	Probable inactive receptor kinase At1g48480 OS=Arabidopsis thaliana GN=RKL1 PE=2 SV=1	Leucine rich repeat N-terminal domain	PREDICTED: probable inactive receptor kinase At1g48480 [Malus domestica]
MO08G0221100.1_MO	molecular_function:"Catalysis of an oxidation-reduction (redox) reaction, a reversible chemical reaction in which the oxidation state of an atom or atoms within a molecule is altered. One substrate acts as a hydrogen or electron donor and becomes oxidized, while the other acts as hydrogen or electron acceptor and becomes reduced." [GOC:go_curators](GO:0016491)	cbr4, im:6908596, zgc:77144; carbonyl reductase 4 (EC:1.1.1.-); K11539 carbonyl reductase 4 [EC:1.1.1.-] (A)	NADPH-dependent pterin aldehyde reductase OS=Arabidopsis thaliana GN=At1g10310 PE=1 SV=1	short chain dehydrogenase	PREDICTED: carbonyl reductase family member 4-like [Malus domestica]
MO07G0126900.1_MO	molecular_function:"Enables the transmembrane transfer of a chloride ion by a voltage-gated channel. A voltage-gated channel is a channel whose open state is dependent on the voltage across the membrane in which it is embedded." [GOC:mtg_transport, ISBN:0815340729](GO:0005247),molecular_function:"Enables the facilitated diffusion of a chloride (by an energy-independent process) involving passage …	UPF0187 domain protein; K08994 putative membrane protein (A)	UPF0187 protein At3g61320, chloroplastic OS=Arabidopsis thaliana GN=At3g61320 PE=2 SV=2	Bestrophin, RFP-TM, chloride channel	PREDICTED: UPF0187 protein At3g61320, chloroplastic-like [Malus domestica]
MO07G0165400.1_MO	molecular_function:"Any molecular function by which a gene product interacts selectively and non-covalently with DNA (deoxyribonucleic acid)." [GOC:dph, GOC:jl, GOC:tb, GOC:vw](GO:0003677),molecular_function:"Interacting selectively and non-covalently with a specific double-stranded genomic DNA sequence (sometimes referred to as a motif) within the regulatory region of a gene to modulate transcri…	AP2D12; ethylene-responsive transcription factor RAP2-7-like; K09284 AP2-like factor, euAP2 lineage (A)	Ethylene-responsive transcription factor RAP2-7 OS=Arabidopsis thaliana GN=RAP2-7 PE=2 SV=2	--	ethylene-responsive transcription factor RAP2-7-like [Malus domestica]
MO08G0197300.1_MO	molecular_function:"Any molecular function by which a gene product interacts selectively and non-covalently with DNA (deoxyribonucleic acid)." [GOC:dph, GOC:jl, GOC:tb, GOC:vw](GO:0003677),molecular_function:"Interacting selectively and non-covalently with any protein or protein complex (a complex of two or more proteins that may include other nonprotein molecules)." [GOC:go_curators](GO:0005515)	125 kDa kinesin-related protein-like; K10398 kinesin family member 11 (A)	Uncharacterized protein At5g08430 OS=Arabidopsis thaliana GN=At5g08430 PE=1 SV=2	SWIB/MDM2 domain	PREDICTED: uncharacterized protein At5g08430-like [Pyrus bretschneideri]
MO05G0035400.1_MO	molecular_function:"Interacting selectively and non-covalently with calcium ions (Ca2+)." [GOC:ai](GO:0005509),molecular_function:"Interacting selectively and non-covalently with phospholipids, a class of lipids containing phosphoric acid as a mono- or diester, in the presence of calcium." [GOC:jl](GO:0005544)	annexin D2-like; K17095 annexin A7/11 (A)	Annexin D7 OS=Arabidopsis thaliana GN=ANNAT7 PE=2 SV=1	Annexin	PREDICTED: annexin D7-like [Malus domestica]
MO013G0068000.1_MO	molecular_function:"Interacting selectively and non-covalently with any polysaccharide, a polymer of many (typically more than 10) monosaccharide residues linked glycosidically." [GOC:mah](GO:0030247)	--	Wall-associated receptor kinase-like 20 OS=Arabidopsis thaliana GN=WAKL20 PE=2 SV=1	Wall-associated receptor kinase galacturonan-binding	PREDICTED: uncharacterized protein LOC103451893 [Malus domestica]
MO05G0323300.1_MO	biological_process:"The chemical reactions and pathways resulting in the formation of lipid A, the glycolipid group of bacterial lipopolysaccharides, consisting of four to six fatty acyl chains linked to two glucosamine residues. Further modifications of the backbone are common." [ISBN:0198506732, PMID:20974832, PMID:22216004](GO:0009245),molecular_function:"Catalysis of the transfer of an acyl g…	probable acyl-[acyl-carrier-protein]--UDP-N-acetylglucosamine O-acyltransferase, mitochondrial; K00677 UDP-N-acetylglucosamine acyltransferase [EC:2.3.1.129] (A)	Probable UDP-3-O-acylglucosamine N-acyltransferase 2, mitochondrial OS=Arabidopsis thaliana GN=LPXD2 PE=3 SV=1	Bacterial transferase hexapeptide (six repeats)	PREDICTED: probable UDP-3-O-acylglucosamine N-acyltransferase 2, mitochondrial [Malus domestica]
MO015G0359200.1_MO	molecular_function:"Catalysis of the transfer of a methyl group to an acceptor molecule." [ISBN:0198506732](GO:0008168)	non-transporter ABC protein (ISS); K06185 ATP-binding cassette, subfamily F, member 2 (A)	Uncharacterized methyltransferase At1g78140, chloroplastic OS=Arabidopsis thaliana GN=At1g78140 PE=2 SV=1	Methyltransferase domain	PREDICTED: uncharacterized methyltransferase At1g78140, chloroplastic-like isoform X3 [Malus domestica]
MO015G0186100.1_MO	molecular_function:"Interacting selectively and non-covalently with an RNA molecule or a portion thereof." [GOC:jl, GOC:mah](GO:0003723)	uncharacterized CRM domain-containing protein At3g25440, chloroplastic-like; K01148 poly(A)-specific ribonuclease [EC:3.1.13.4] (A)	Chloroplastic group IIA intron splicing facilitator CRS1, chloroplastic OS=Zea mays GN=CRS1 PE=1 SV=1	CRS1 / YhbY (CRM) domain	PREDICTED: chloroplastic group IIA intron splicing facilitator CRS1, chloroplastic-like [Malus domestica]
MO014G0047700.1_MO	molecular_function:"Interacting selectively and non-covalently with a specific double-stranded genomic DNA sequence (sometimes referred to as a motif) within the regulatory region of a gene to modulate transcription. Regulatory regions include promoters (proximal and distal) and enhancers. Genes are transcriptional units, and include bacterial operons." [GOC:txnOH-2018](GO:0003700),biological_pro…	kinesin-related protein 11-like; K11498 centromeric protein E (A)	Zinc finger protein 8 OS=Arabidopsis thaliana GN=ZFP8 PE=2 SV=1	--	PREDICTED: zinc finger protein 8-like [Pyrus bretschneideri]
MO013G0172400.1_MO	--	homocysteine S-methyltransferase 3; K00547 homocysteine S-methyltransferase [EC:2.1.1.10] (A)	Homocysteine S-methyltransferase 3 OS=Arabidopsis thaliana GN=HMT3 PE=1 SV=2	Homocysteine S-methyltransferase	PREDICTED: homocysteine S-methyltransferase 3 [Pyrus bretschneideri]
MO07G0242500.1_MO	molecular_function:"Interacting selectively and non-covalently with ATP, adenosine 5'-triphosphate, a universally important coenzyme and enzyme regulator." [ISBN:0198506732](GO:0005524),molecular_function:"Catalysis of the reaction: ATP + H2O = ADP + phosphate + 2 H+. May or may not be coupled to another reaction." [EC:3.6.1.3, GOC:jl](GO:0016887)	elongation factor 1-alpha; K03231 elongation factor 1-alpha (A)	Spastin OS=Xenopus laevis GN=spast PE=2 SV=1	ATPase family associated with various cellular activities (AAA)	PREDICTED: uncharacterized protein LOC103439818 [Malus domestica]
MO010G0036900.1_MO	molecular_function:"Catalysis of the reaction: protein tyrosine phosphate + H2O = protein tyrosine + phosphate." [EC:3.1.3.48](GO:0004725),biological_process:"The process of removing one or more phosphoric residues from a protein." [GOC:hb](GO:0006470),biological_process:"The process of removing one or more phosphoric (ester or anhydride) residues from a molecule." [ISBN:0198506732](GO:0016311),m…	protein-tyrosine-phosphatase PTP1-like; K18039 tyrosine-protein phosphatase non-receptor type 20 [EC:3.1.3.48] (A)	Protein-tyrosine-phosphatase PTP1 OS=Arabidopsis thaliana GN=PTP1 PE=1 SV=1	Protein-tyrosine phosphatase	PREDICTED: protein-tyrosine-phosphatase PTP1-like [Malus domestica]
MO017G0082200.1_MO	molecular_function:"Any molecular function by which a gene product interacts selectively and non-covalently with DNA (deoxyribonucleic acid)." [GOC:dph, GOC:jl, GOC:tb, GOC:vw](GO:0003677),molecular_function:"Interacting selectively and non-covalently with a specific double-stranded genomic DNA sequence (sometimes referred to as a motif) within the regulatory region of a gene to modulate transcri…	AP2D11; ethylene-responsive transcription factor RAP2-12-like; K09286 EREBP-like factor (A)	Ethylene-responsive transcription factor RAP2-12 OS=Arabidopsis thaliana GN=RAP2-12 PE=1 SV=1	AP2 domain	ethylene-responsive transcription factor RAP2-12-like [Malus domestica]
MO017G0051500.1_MO	--	serine/threonine-protein phosphatase 2A 65 kDa regulatory subunit A beta isoform-like; K03456 serine/threonine-protein phosphatase 2A regulatory subunit A (A)	Fasciclin-like arabinogalactan protein 2 OS=Arabidopsis thaliana GN=FLA2 PE=1 SV=1	Fasciclin domain	PREDICTED: fasciclin-like arabinogalactan protein 2 [Malus domestica]
MO08G0191100.1_MO	--	geranylgeranyl diphosphate reductase, chloroplastic; K10960 geranylgeranyl reductase [EC:1.3.1.83] (A)	GDSL esterase/lipase At1g71691 OS=Arabidopsis thaliana GN=At1g71691 PE=2 SV=1	--	PREDICTED: GDSL esterase/lipase At1g71691-like [Pyrus bretschneideri]
MO013G0192500.1_MO	molecular_function:"Interacting selectively and non-covalently with any protein or protein complex (a complex of two or more proteins that may include other nonprotein molecules)." [GOC:go_curators](GO:0005515)	--	--	--	PREDICTED: uncharacterized protein LOC103965662 [Pyrus bretschneideri]
MO013G0062700.1_MO	molecular_function:"Interacting selectively and non-covalently with any protein or protein complex (a complex of two or more proteins that may include other nonprotein molecules)." [GOC:go_curators](GO:0005515)	IVNS1ABP; influenza virus NS1A binding protein; K15046 influenza virus NS1A-binding protein (A)	F-box/kelch-repeat protein SKIP11 OS=Arabidopsis thaliana GN=SKIP11 PE=1 SV=2	Kelch motif	PREDICTED: F-box/kelch-repeat protein SKIP11 [Malus domestica]
MO012G0226400.1_MO	molecular_function:"Interacting selectively and non-covalently with double-stranded RNA." [GOC:jl](GO:0003725)	--	Double-stranded RNA-binding protein 2 OS=Oryza sativa subsp. japonica GN=DRB2 PE=2 SV=1	Double-stranded RNA binding motif	PREDICTED: double-stranded RNA-binding protein 3-like isoform X1 [Malus domestica]
MO07G0136700.1_MO	molecular_function:"Interacting selectively and non-covalently with any polysaccharide, a polymer of many (typically more than 10) monosaccharide residues linked glycosidically." [GOC:mah](GO:0030247)	putative RING-H2 finger protein ATL21A; K19041 E3 ubiquitin-protein ligase RNF38/44 [EC:2.3.2.27] (A)	Putative RING-H2 finger protein ATL21A OS=Arabidopsis thaliana GN=ATL21A PE=3 SV=1	Wall-associated receptor kinase C-terminal	hypothetical protein PRUPE_ppb022242mg [Prunus persica]
MO014G0082700.1_MO	molecular_function:"Catalysis of a biochemical reaction at physiological temperatures. In biologically catalyzed reactions, the reactants are known as substrates, and the catalysts are naturally occurring macromolecular substances known as enzymes. Enzymes possess specific binding sites for substrates, and are usually composed wholly or largely of protein, but RNA that has catalytic activity (rib…	cystathionine beta-lyase, chloroplastic; K01760 cystathionine beta-lyase [EC:4.4.1.8] (A)	Cystathionine beta-lyase, chloroplastic OS=Arabidopsis thaliana GN=At3g57050 PE=1 SV=1	Cys/Met metabolism PLP-dependent enzyme	PREDICTED: cystathionine beta-lyase, chloroplastic [Malus domestica]
MO02G0049000.1_MO	molecular_function:"Catalysis of the reaction: nucleoside triphosphate + RNA(n) = diphosphate + RNA(n+1); uses an RNA template, i.e. the catalysis of RNA-template-directed extension of the 3'-end of an RNA strand by one nucleotide at a time." [EC:2.7.7.48, GOC:mah, GOC:pf](GO:0003968),biological_process:"A process that is carried out at the cellular level which results in the assembly, arrangemen…	probable RNA-dependent RNA polymerase 3; K11699 RNA-dependent RNA polymerase [EC:2.7.7.48] (A)	Probable RNA-dependent RNA polymerase 3 OS=Arabidopsis thaliana GN=RDR3 PE=3 SV=2	Golgin subfamily A member 5	PREDICTED: probable RNA-dependent RNA polymerase 3 [Malus domestica]
MO014G0050300.1_MO	--	--	Protein trichome birefringence OS=Arabidopsis thaliana GN=TBR PE=1 SV=1	GDSL/SGNH-like Acyl-Esterase family found in Pmr5 and Cas1p	PREDICTED: protein trichome birefringence-like [Malus domestica]
MO011G0155100.1_MO	molecular_function:"Interacting selectively and non-covalently with ATP, adenosine 5'-triphosphate, a universally important coenzyme and enzyme regulator." [ISBN:0198506732](GO:0005524),biological_process:"A system for the correction of errors in which an incorrect base, which cannot form hydrogen bonds with the corresponding base in the parent strand, is incorporated into the daughter strand. Th…	DNA mismatch repair protein MSH5; K08741 DNA mismatch repair protein MSH5 (A)	DNA mismatch repair protein MSH5 OS=Arabidopsis thaliana GN=MSH5 PE=2 SV=1	MutS family domain IV	PREDICTED: DNA mismatch repair protein MSH5 [Prunus mume]
MO03G0186900.1_MO	molecular_function:"Any molecular entity that serves as an electron acceptor and electron donor in an electron transport chain. An electron transport chain is a process in which a series of electron carriers operate together to transfer electrons from donors to any of several different terminal electron acceptors to generate a transmembrane electrochemical gradient." [ISBN:0198506732](GO:0009055)	--	Early nodulin-like protein 1 OS=Arabidopsis thaliana GN=At2g25060 PE=1 SV=2	Plastocyanin-like domain	PREDICTED: early nodulin-like protein 1 [Malus domestica]
MO03G0151500.1_MO	molecular_function:"Interacting selectively and non-covalently with ATP, adenosine 5'-triphosphate, a universally important coenzyme and enzyme regulator." [ISBN:0198506732](GO:0005524),cellular_component:"A lipid bilayer along with all the proteins and protein complexes embedded in it an attached to it." [GOC:dos, GOC:mah, ISBN:0815316194](GO:0016020),molecular_function:"Primary active transport…	hypothetical protein; K05681 ATP-binding cassette, subfamily G (WHITE), member 2 (A)	ABC transporter G family member 15 OS=Arabidopsis thaliana GN=ABCG15 PE=2 SV=2	ABC transporter	PREDICTED: ABC transporter G family member 15-like [Malus domestica]
MO016G0057700.1_MO	--	vacuolar amino acid transporter 1-like; K15015 solute carrier family 32 (vesicular inhibitory amino acid transporter) (A)	--	Protein of unknown function (DUF1666)	PREDICTED: uncharacterized protein LOC103402899 [Malus domestica]
MO013G0201900.1_MO	--	--	--	--	PREDICTED: uncharacterized protein LOC103453504 [Malus domestica]
MO015G0178700.1_MO	molecular_function:"Catalysis of the hydrolysis of various bonds, e.g. C-O, C-N, C-C, phosphoric anhydride bonds, etc. Hydrolase is the systematic name for any enzyme of EC class 3." [ISBN:0198506732](GO:0016787)	DEAD-box ATP-dependent RNA helicase 7-like; K16911 ATP-dependent RNA helicase DDX21 [EC:3.6.4.13] (A)	Nudix hydrolase 8 OS=Arabidopsis thaliana GN=NUDT8 PE=2 SV=2	-	PREDICTED: nudix hydrolase 8-like [Malus domestica]
MO05G0175300.1_MO	biological_process:"Any process that results in a change in state or activity of a cell or an organism (in terms of movement, secretion, enzyme production, gene expression, etc.) as a result of a metal ion stimulus." [GOC:sm](GO:0010038),molecular_function:"Catalysis of the reaction: glutathione + Glu(-Cys)(n)-Gly = Gly + Glu(-Cys)(n+1)-Gly." [EC:2.3.2.15](GO:0016756),molecular_function:"Interact…	glutathione gamma-glutamylcysteinyltransferase 3-like; K05941 glutathione gamma-glutamylcysteinyltransferase [EC:2.3.2.15] (A)	Glutathione gamma-glutamylcysteinyltransferase 1 OS=Lotus japonicus GN=PCS1 PE=2 SV=1	Domain of unknown function (DUF1984)	PREDICTED: glutathione gamma-glutamylcysteinyltransferase 3-like [Malus domestica]
MO016G0064200.1_MO	--	ultraviolet-B receptor UVR8; K15421 secretion-regulating guanine nucleotide exchange factor (A)	Ultraviolet-B receptor UVR8 OS=Arabidopsis thaliana GN=UVR8 PE=1 SV=1	Regulator of chromosome condensation (RCC1) repeat	PREDICTED: ultraviolet-B receptor UVR8 [Malus domestica]
MO012G0214000.1_MO	--	sucrose nonfermenting 4-like protein; K07200 5'-AMP-activated protein kinase, regulatory gamma subunit (A)	Sucrose nonfermenting 4-like protein OS=Arabidopsis thaliana GN=SNF4 PE=1 SV=1	CBS domain	PREDICTED: sucrose nonfermenting 4-like protein [Malus domestica]
MO07G0203800.1_MO	--	hypothetical protein; K06236 collagen, type I, alpha (A)	--	--	PREDICTED: uncharacterized protein LOC103432908 [Malus domestica]
MO03G0124400.1_MO	--	--	Uncharacterized protein At5g41620 OS=Arabidopsis thaliana GN=At5g41620 PE=2 SV=2	--	PREDICTED: uncharacterized protein At5g41620-like [Malus domestica]
MO09G0067500.1_MO	molecular_function:"Interacting selectively and non-covalently with any protein or protein complex (a complex of two or more proteins that may include other nonprotein molecules)." [GOC:go_curators](GO:0005515)	pentatricopeptide repeat-containing protein At3g29290-like; K17710 pentatricopeptide repeat domain-containing protein 1 (A)	Pentatricopeptide repeat-containing protein At3g29290 OS=Arabidopsis thaliana GN=EMB2076 PE=2 SV=1	PPR repeat	PREDICTED: pentatricopeptide repeat-containing protein At3g29290 [Pyrus bretschneideri]
MO02G0232600.1_MO	biological_process:"The chemical reactions and pathways involving lipids, compounds soluble in an organic solvent but not, or sparingly, in an aqueous solvent. Includes fatty acids; neutral fats, other fatty-acid esters, and soaps; long-chain (fatty) alcohols and waxes; sphingoids and other long-chain bases; glycolipids, phospholipids and sphingolipids; and carotenes, polyprenols, sterols, terpen…	very-long-chain enoyl-CoA reductase-like; K10258 very-long-chain enoyl-CoA reductase [EC:1.3.1.93] (A)	Very-long-chain enoyl-CoA reductase OS=Dictyostelium discoideum GN=gpsn2 PE=3 SV=1	3-oxo-5-alpha-steroid 4-dehydrogenase	PREDICTED: very-long-chain enoyl-CoA reductase-like [Pyrus bretschneideri]
MO06G0179300.1_MO	molecular_function:"Catalysis of the phosphorylation of an amino acid residue in a protein, usually according to the reaction: a protein + ATP = a phosphoprotein + ADP." [MetaCyc:PROTEIN-KINASE-RXN](GO:0004672),molecular_function:"Interacting selectively and non-covalently with ATP, adenosine 5'-triphosphate, a universally important coenzyme and enzyme regulator." [ISBN:0198506732](GO:0005524),bi…	probable serine/threonine-protein kinase At1g54610; K08819 cyclin-dependent kinase 12/13 [EC:2.7.11.22 2.7.11.23] (A)	Probable serine/threonine-protein kinase At1g54610 OS=Arabidopsis thaliana GN=At1g54610 PE=1 SV=1	Protein kinase domain	PREDICTED: probable serine/threonine-protein kinase At1g54610 isoform X2 [Malus domestica]
MO015G0224400.1_MO	--	--	Protein SHORT INTERNODES OS=Arabidopsis thaliana GN=SHI PE=1 SV=1	Domain of unknown function (DUF702)	PREDICTED: protein SHORT INTERNODES-like [Malus domestica]
MO015G0113100.1_MO	--	--	--	--	PREDICTED: uncharacterized protein LOC103456213 [Malus domestica]
MO09G0124100.1_MO	molecular_function:"Interacting selectively and non-covalently with any protein or protein complex (a complex of two or more proteins that may include other nonprotein molecules)." [GOC:go_curators](GO:0005515)	Pentatricopeptide repeat superfamily protein, putative isoform 1; K17964 leucine-rich PPR motif-containing protein, mitochondrial (A)	Pentatricopeptide repeat-containing protein At3g59040 OS=Arabidopsis thaliana GN=At3g59040 PE=2 SV=2	PPR repeat	PREDICTED: pentatricopeptide repeat-containing protein At3g59040 isoform X1 [Malus domestica]
MO04G0116900.1_MO	molecular_function:"Binds to and increases the activity of a GTPase, an enzyme that catalyzes the hydrolysis of GTP." [GOC:mah](GO:0005096),biological_process:"A cellular transport process in which transported substances are moved in membrane-bounded vesicles; transported substances are enclosed in the vesicle lumen or located in the vesicle membrane. The process begins with a step that directs a…	probable ADP-ribosylation factor GTPase-activating protein AGD6; K12492 ADP-ribosylation factor GTPase-activating protein 1 (A)	ADP-ribosylation factor GTPase-activating protein AGD7 OS=Arabidopsis thaliana GN=AGD7 PE=1 SV=1	Putative GTPase activating protein for Arf	PREDICTED: probable ADP-ribosylation factor GTPase-activating protein AGD6 [Malus domestica]
MO07G0108200.1_MO	--	--	MORC family CW-type zinc finger protein 3 OS=Homo sapiens GN=MORC3 PE=1 SV=3	Histidine kinase-, DNA gyrase B-, and HSP90-like ATPase	PREDICTED: MORC family CW-type zinc finger protein 3 [Malus domestica]
MO014G0158400.1_MO	--	hypothetical protein; K06889 uncharacterized protein (A)	Alpha/beta hydrolase domain-containing protein 17B OS=Homo sapiens GN=ABHD17B PE=2 SV=1	Serine aminopeptidase, S33	PREDICTED: alpha/beta hydrolase domain-containing protein 17B-like isoform X1 [Pyrus bretschneideri]
MO07G0246700.1_MO	--	hypothetical protein; K10352 myosin heavy chain (A)	--	--	PREDICTED: spindle pole body component 110 [Malus domestica]
MO06G0044800.1_MO	molecular_function:"Catalysis of an oxidation-reduction (redox) reaction, a reversible chemical reaction in which the oxidation state of an atom or atoms within a molecule is altered. One substrate acts as a hydrogen or electron donor and becomes oxidized, while the other acts as hydrogen or electron acceptor and becomes reduced." [GOC:go_curators](GO:0016491)	flavonol synthase/flavanone 3-hydroxylase-like; K05278 flavonol synthase [EC:1.14.11.23] (A)	Hyoscyamine 6-dioxygenase OS=Hyoscyamus niger GN=H6H PE=1 SV=1	2OG-Fe(II) oxygenase superfamily	PREDICTED: hyoscyamine 6-dioxygenase-like isoform X1 [Malus domestica]
MO010G0093200.1_MO	--	deoxycytidine kinase-like; K00893 deoxycitidine kinase [EC:2.7.1.74] (A)	Deoxycytidine kinase OS=Homo sapiens GN=DCK PE=1 SV=1	Deoxynucleoside kinase	PREDICTED: uncharacterized protein LOC103401315 [Malus domestica]
MO010G0056800.1_MO	molecular_function:"Interacting selectively and non-covalently with any nucleic acid." [GOC:jl](GO:0003676),molecular_function:"Catalysis of the hydrolysis of any O-glycosyl bond." [GOC:mah](GO:0004553),biological_process:"The chemical reactions and pathways involving carbohydrates, any of a group of organic compounds based of the general formula Cx(H2O)y. Includes the formation of carbohydrate d…	RNA-binding protein 28; K14573 nucleolar protein 4 (A)	Beta-galactosidase 5 OS=Oryza sativa subsp. japonica GN=Os03g0165400 PE=2 SV=1	-	PREDICTED: RNA-binding protein 28 isoform X1 [Malus domestica]
MO05G0246800.1_MO	molecular_function:"Catalysis of the reaction: CTP + phosphatidate = diphosphate + CDP-diacylglycerol." [EC:2.7.7.41](GO:0004605),biological_process:"The chemical reactions and pathways resulting in the formation of cardiolipin, 1,3-bis(3-phosphatidyl)glycerol." [GOC:mah](GO:0032049)	mitochondrial translocator assembly and maintenance protein 41 homolog; K17807 mitochondrial translocator assembly and maintenance protein 41 (A)	Phosphatidate cytidylyltransferase, mitochondrial OS=Bos taurus GN=TAMM41 PE=2 SV=1	Mitochondrial matrix Mmp37	PREDICTED: mitochondrial translocator assembly and maintenance protein 41 homolog isoform X1 [Malus domestica]
MO015G0066300.1_MO	molecular_function:"Interacting selectively and non-covalently with a specific double-stranded genomic DNA sequence (sometimes referred to as a motif) within the regulatory region of a gene to modulate transcription. Regulatory regions include promoters (proximal and distal) and enhancers. Genes are transcriptional units, and include bacterial operons." [GOC:txnOH-2018](GO:0003700),biological_pro…	HSF8; heat stress transcription factor B-4; K09419 heat shock transcription factor, other eukaryote (A)	Heat stress transcription factor B-4 OS=Arabidopsis thaliana GN=HSFB4 PE=2 SV=1	HSF-type DNA-binding	heat stress transcription factor B-4 [Malus domestica]
MO05G0244800.1_MO	molecular_function:"Catalysis of the reaction: donor + hydrogen peroxide = oxidized donor + 2 H2O." [EC:1.11.1.7, RHEA:56136](GO:0004601),biological_process:"Any process that results in a change in state or activity of a cell or an organism (in terms of movement, secretion, enzyme production, gene expression, etc.) as a result of oxidative stress, a state often resulting from exposure to high lev…	peroxidase 7-like; K00430 peroxidase [EC:1.11.1.7] (A)	Peroxidase 7 OS=Arabidopsis thaliana GN=PER7 PE=2 SV=1	Peroxidase	PREDICTED: peroxidase 7-like [Malus domestica]
MO08G0223700.1_MO	biological_process:"The process of assisting in the covalent and noncovalent assembly of single chain polypeptides or multisubunit complexes into the correct tertiary structure." [GOC:go_curators, GOC:rb](GO:0006457),biological_process:"The directed movement of proteins into, out of or within a cell, or between cells, by means of some agent such as a transporter or pore." [GOC:ai](GO:0015031)	--	Trigger factor OS=Thermosynechococcus elongatus (strain BP-1) GN=tig PE=3 SV=1	Bacterial trigger factor protein (TF)	PREDICTED: uncharacterized protein LOC103442006 isoform X4 [Malus domestica]
MO012G0111800.1_MO	--	dnaJ homolog subfamily C member 28-like; K19373 DnaJ homolog subfamily C member 28 (A)	DnaJ homolog subfamily C member 28 OS=Mus musculus GN=Dnajc28 PE=2 SV=2	Domain of unknown function (DUF1992)	PREDICTED: dnaJ homolog subfamily C member 28-like [Malus domestica]
MO015G0289700.1_MO	--	--	--	--	PREDICTED: uncharacterized protein LOC103422266 [Malus domestica]
MO05G0296200.1_MO	--	U-box domain-containing protein 4-like; K08332 vacuolar protein 8 (A)	U-box domain-containing protein 7 OS=Arabidopsis thaliana GN=PUB7 PE=2 SV=1	--	PREDICTED: U-box domain-containing protein 7-like [Malus domestica]
MO08G0108100.1_MO	--	protein starmaker-like; K13172 serine/arginine repetitive matrix protein 2 (A)	Serine/arginine repetitive matrix protein 2 OS=Mus musculus GN=Srrm2 PE=1 SV=3	cwf21 domain	PREDICTED: protein starmaker-like [Pyrus bretschneideri]
MO06G0190700.1_MO	molecular_function:"Interacting selectively and non-covalently with zinc (Zn) ions." [GOC:ai](GO:0008270)	--	Nuclear-interacting partner of ALK OS=Mus musculus GN=Zc3hc1 PE=1 SV=1	C3HC zinc finger-like	PREDICTED: uncharacterized protein LOC103437954 [Malus domestica]
MO017G0061300.1_MO	--	--	--	--	PREDICTED: uncharacterized protein LOC103432156 [Malus domestica]
MO015G0289300.1_MO	--	cyclin-D4-1-like; K18810 cyclin D1/2/4, plant (A)	Cyclin-D4-1 OS=Arabidopsis thaliana GN=CYCD4-1 PE=1 SV=2	Cyclin, N-terminal domain	PREDICTED: cyclin-D4-1-like [Malus domestica]
MO05G0134600.1_MO	molecular_function:"Catalysis of the reaction: protein serine phosphate + H2O = protein serine + phosphate, and protein threonine phosphate + H2O = protein threonine + phosphate." [GOC:bf](GO:0004722),biological_process:"The process of removing one or more phosphoric residues from a protein." [GOC:hb](GO:0006470),molecular_function:"Catalysis of the hydrolysis of phosphoric monoesters, releasing …	probable protein phosphatase 2C 27; K14803 protein phosphatase PTC2/3 [EC:3.1.3.16] (A)	Probable protein phosphatase 2C 27 OS=Arabidopsis thaliana GN=At2g33700 PE=2 SV=1	Protein phosphatase 2C	PREDICTED: probable protein phosphatase 2C 27 [Malus domestica]
MO04G0203200.1_MO	molecular_function:"Interacting selectively and non-covalently with any protein or protein complex (a complex of two or more proteins that may include other nonprotein molecules)." [GOC:go_curators](GO:0005515),cellular_component:"A membrane-bounded organelle of eukaryotic cells in which chromosomes are housed and replicated. In most cells, the nucleus contains all of the cell's chromosomes excep…	histone-lysine N-methyltransferase EHMT1-like; K11420 euchromatic histone-lysine N-methyltransferase [EC:2.1.1.43] (A)	Histone-lysine N-methyltransferase SUVR4 OS=Arabidopsis thaliana GN=SUVR4 PE=1 SV=2	Pre-SET motif	PREDICTED: histone-lysine N-methyltransferase SUVR4-like isoform X3 [Malus domestica]
MO011G0178800.1_MO	--	hypothetical protein; K02184 formin 2 (A)	--	--	PREDICTED: LOW QUALITY PROTEIN: uncharacterized protein LOC103966972 [Pyrus bretschneideri]
MO03G0165600.1_MO	molecular_function:"Interacting selectively and non-covalently with a specific double-stranded genomic DNA sequence (sometimes referred to as a motif) within the regulatory region of a gene to modulate transcription. Regulatory regions include promoters (proximal and distal) and enhancers. Genes are transcriptional units, and include bacterial operons." [GOC:txnOH-2018](GO:0003700),biological_pro…	probable WRKY transcription factor 20; K18835 WRKY transcription factor 2 (A)	Probable WRKY transcription factor 20 OS=Arabidopsis thaliana GN=WRKY20 PE=2 SV=1	WRKY DNA -binding domain	PREDICTED: probable WRKY transcription factor 20 isoform X1 [Malus domestica]
MO015G0106700.1_MO	molecular_function:"Interacting selectively and non-covalently with a specific double-stranded genomic DNA sequence (sometimes referred to as a motif) within the regulatory region of a gene to modulate transcription. Regulatory regions include promoters (proximal and distal) and enhancers. Genes are transcriptional units, and include bacterial operons." [GOC:txnOH-2018](GO:0003700)	exosome complex exonuclease RRP41-like protein; K11600 exosome complex component RRP41 (A)	CRC domain-containing protein TSO1 OS=Arabidopsis thaliana GN=TSO1 PE=1 SV=1	Tesmin/TSO1-like CXC domain, cysteine-rich domain	PREDICTED: CRC domain-containing protein TSO1-like [Malus domestica]
MO06G0031600.1_MO	biological_process:"The aggregation, arrangement and bonding together of a vacuolar proton-transporting V-type ATPase complex, proton-transporting two-sector ATPase complex that couples ATP hydrolysis to the transport of protons across the vacuolar membrane." [GOC:BHF, GOC:mah](GO:0070072)	--	--	Endoplasmic reticulum-based factor for assembly of V-ATPase	PREDICTED: uncharacterized protein LOC103960451 isoform X1 [Pyrus bretschneideri]
MO015G0399500.1_MO	--	protein disulfide-isomerase 5-2-like; K09580 protein disulfide-isomerase A1 [EC:5.3.4.1] (A)	Protein disulfide-isomerase 5-2 OS=Arabidopsis thaliana GN=PDIL5-2 PE=1 SV=1	Thioredoxin-like domain	PREDICTED: protein disulfide-isomerase 5-2-like [Malus domestica]
MO012G0131200.1_MO	--	interactor of constitutive active ROPs 3-like; K10352 myosin heavy chain (A)	Interactor of constitutive active ROPs 2, chloroplastic OS=Arabidopsis thaliana GN=ICR2 PE=1 SV=1	--	PREDICTED: interactor of constitutive active ROPs 2, chloroplastic-like isoform X2 [Malus domestica]
MO08G0102400.1_MO	molecular_function:"Any molecular function by which a gene product interacts selectively and non-covalently with DNA (deoxyribonucleic acid)." [GOC:dph, GOC:jl, GOC:tb, GOC:vw](GO:0003677),molecular_function:"Catalysis of the transient cleavage and passage of individual DNA strands or double helices through one another, resulting a topological transformation in double-stranded DNA." [GOC:mah, PMI…	hypothetical protein; K03168 DNA topoisomerase I [EC:5.99.1.2] (A)	DNA topoisomerase 1 OS=Rickettsia felis (strain ATCC VR-1525 / URRWXCal2) GN=topA PE=3 SV=1	Topoisomerase C-terminal repeat	PREDICTED: uncharacterized protein LOC103944567 isoform X1 [Pyrus bretschneideri]
MO010G0088600.1_MO	--	cyclin-D3-1; K14505 cyclin D3, plant (A)	Cyclin-D3-1 OS=Arabidopsis thaliana GN=CYCD3-1 PE=1 SV=3	Cyclin, N-terminal domain	PREDICTED: cyclin-D3-1 [Pyrus bretschneideri]
MO011G0021400.1_MO	--	hypothetical protein; K14800 pre-rRNA-processing protein TSR2 (A)	--	--	hypothetical protein PRUPE_ppa011615mg [Prunus persica]
MO01G0059900.1_MO	molecular_function:"Interacting selectively and non-covalently with any protein or protein complex (a complex of two or more proteins that may include other nonprotein molecules)." [GOC:go_curators](GO:0005515)	uncharacterized LOC103406662; K18726 FAS-associated factor 2 (A)	Plant UBX domain-containing protein 8 OS=Arabidopsis thaliana GN=PUX8 PE=1 SV=1	UBX domain	PREDICTED: uncharacterized protein LOC103406662 isoform X1 [Malus domestica]
MO08G0002400.1_MO	--	abhd5; abhydrolase domain containing 5; K13699 abhydrolase domain-containing protein 5 [EC:2.3.1.51] (A)	Pheophytinase, chloroplastic OS=Arabidopsis thaliana GN=PPH PE=1 SV=1	Alpha/beta hydrolase family	PREDICTED: LOW QUALITY PROTEIN: pheophytinase, chloroplastic [Malus domestica]
MO06G0174300.1_MO	molecular_function:"Interacting selectively and non-covalently with any protein or protein complex (a complex of two or more proteins that may include other nonprotein molecules)." [GOC:go_curators](GO:0005515)	hypothetical protein; K17964 leucine-rich PPR motif-containing protein, mitochondrial (A)	Putative pentatricopeptide repeat-containing protein At1g74580 OS=Arabidopsis thaliana GN=At1g74580 PE=3 SV=1	PPR repeat	PREDICTED: putative pentatricopeptide repeat-containing protein At1g74580 [Malus domestica]
MO012G0048100.1_MO	molecular_function:"Any molecular function by which a gene product interacts selectively and non-covalently with DNA (deoxyribonucleic acid)." [GOC:dph, GOC:jl, GOC:tb, GOC:vw](GO:0003677),biological_process:"Any process that modulates the frequency, rate or extent of cellular DNA-templated transcription." [GOC:go_curators, GOC:txnOH](GO:0006355)	homeobox protein BEL1 homolog; K16670 homeobox protein Meis2 (A)	BEL1-like homeodomain protein 1 OS=Arabidopsis thaliana GN=BLH1 PE=1 SV=1	Homeobox KN domain	PREDICTED: BEL1-like homeodomain protein 1 [Malus domestica]
MO014G0098200.1_MO	--	sporulation-specific protein 15-like; K10352 myosin heavy chain (A)	Laminin subunit alpha-3 OS=Homo sapiens GN=LAMA3 PE=1 SV=2	N-terminal C2 in EEIG1 and EHBP1 proteins	PREDICTED: LOW QUALITY PROTEIN: myosin-9-like, partial [Malus domestica]
MO010G0062400.1_MO	molecular_function:"Interacting selectively and non-covalently with a specific double-stranded genomic DNA sequence (sometimes referred to as a motif) within the regulatory region of a gene to modulate transcription. Regulatory regions include promoters (proximal and distal) and enhancers. Genes are transcriptional units, and include bacterial operons." [GOC:txnOH-2018](GO:0003700)	polygalacturonase At1g48100-like; K01184 polygalacturonase [EC:3.2.1.15] (A)	Transcription factor RADIALIS OS=Antirrhinum majus GN=RAD PE=1 SV=1	Myb-like DNA-binding domain	PREDICTED: transcription factor RADIALIS-like [Malus domestica]
MO03G0241800.1_MO	molecular_function:"Interacting selectively and non-covalently with messenger RNA (mRNA), an intermediate molecule between DNA and protein. mRNA includes UTR and coding sequences, but does not contain introns." [GOC:kmv, GOC:pr, SO:0000234](GO:0003729),molecular_function:"Interacting selectively and non-covalently with any protein or protein complex (a complex of two or more proteins that may inc…	Pentatricopeptide repeat (PPR) superfamily protein; K17964 leucine-rich PPR motif-containing protein, mitochondrial (A)	Pentatricopeptide repeat-containing protein At2g30780 OS=Arabidopsis thaliana GN=At2g30780 PE=2 SV=1	PPR repeat family	PREDICTED: pentatricopeptide repeat-containing protein At2g30780 [Malus domestica]
MO02G0032500.1_MO	molecular_function:"Catalysis of the phosphorylation of an amino acid residue in a protein, usually according to the reaction: a protein + ATP = a phosphoprotein + ADP." [MetaCyc:PROTEIN-KINASE-RXN](GO:0004672),molecular_function:"Interacting selectively and non-covalently with any protein or protein complex (a complex of two or more proteins that may include other nonprotein molecules)." [GOC:go…	serine/threonine protein kinase, putative (EC:2.7.10.2); K04422 mitogen-activated protein kinase kinase kinase 13 [EC:2.7.11.25] (A)	Serine/threonine-protein kinase CTR1 OS=Arabidopsis thaliana GN=CTR1 PE=1 SV=1	PB1 domain	PREDICTED: uncharacterized protein LOC103406888 [Malus domestica]
MO015G0109700.1_MO	molecular_function:"Catalysis of the phosphorylation of an amino acid residue in a protein, usually according to the reaction: a protein + ATP = a phosphoprotein + ADP." [MetaCyc:PROTEIN-KINASE-RXN](GO:0004672),molecular_function:"Interacting selectively and non-covalently with ATP, adenosine 5'-triphosphate, a universally important coenzyme and enzyme regulator." [ISBN:0198506732](GO:0005524),bi…	probable L-type lectin-domain containing receptor kinase S.7; K04733 interleukin-1 receptor-associated kinase 4 [EC:2.7.11.1] (A)	L-type lectin-domain containing receptor kinase IX.1 OS=Arabidopsis thaliana GN=LECRK91 PE=2 SV=1	Legume lectin domain	PREDICTED: probable L-type lectin-domain containing receptor kinase S.5 [Malus domestica]
MO07G0249500.1_MO	molecular_function:"Catalysis of the hydrolysis of phosphoric monoesters, releasing inorganic phosphate." [GOC:curators, GOC:pg](GO:0016791),molecular_function:"Interacting selectively and non-covalently with cations, charged atoms or groups of atoms with a net positive charge." [GOC:jl](GO:0043169)	probable protein phosphatase 2C 51; K14497 protein phosphatase 2C [EC:3.1.3.16] (A)	Probable protein phosphatase 2C 8 OS=Oryza sativa subsp. japonica GN=Os01g0656200 PE=2 SV=1	Protein phosphatase 2C	PREDICTED: probable protein phosphatase 2C 51 [Pyrus bretschneideri]
MO011G0217400.1_MO	biological_process:"The chemical reactions and pathways involving lipids, compounds soluble in an organic solvent but not, or sparingly, in an aqueous solvent. Includes fatty acids; neutral fats, other fatty-acid esters, and soaps; long-chain (fatty) alcohols and waxes; sphingoids and other long-chain bases; glycolipids, phospholipids and sphingolipids; and carotenes, polyprenols, sterols, terpen…	calcium-independent phospholipase A2-gamma-like; K16815 calcium-independent phospholipase A2-gamma (A)	Probable inactive patatin-like protein 9 OS=Arabidopsis thaliana GN=PLP9 PE=2 SV=1	Patatin-like phospholipase	PREDICTED: probable inactive patatin-like protein 9 [Malus domestica]
MO013G0113200.1_MO	molecular_function:"Catalysis of the transfer of ubiquitin from one protein to another via the reaction X-Ub + Y --> Y-Ub + X, where both X-Ub and Y-Ub are covalent linkages." [GOC:BioGRID, GOC:jh2, PMID:9635407](GO:0004842),molecular_function:"Interacting selectively and non-covalently with any protein or protein complex (a complex of two or more proteins that may include other nonprotein molecu…	U-box domain-containing protein 44-like; K08332 vacuolar protein 8 (A)	U-box domain-containing protein 43 OS=Arabidopsis thaliana GN=PUB43 PE=2 SV=1	U-box domain	PREDICTED: U-box domain-containing protein 43-like [Malus domestica]
MO03G0041100.1_MO	--	isoleucine N-monooxygenase 1-like; K12153 phenylalanine N-monooxygenase [EC:1.14.13.124] (A)	RNA-directed DNA methylation 4 OS=Arabidopsis thaliana GN=RDM4 PE=1 SV=1	Transcription factor Iwr1	PREDICTED: RNA-directed DNA methylation 4-like isoform X2 [Malus domestica]
MO02G0164600.1_MO	--	uncharacterized LOC103331778; K15622 myeloid leukemia factor 1 (A)	--	Myelodysplasia-myeloid leukemia factor 1-interacting protein	PREDICTED: uncharacterized protein LOC103331778 isoform X3 [Prunus mume]
MO08G0180100.1_MO	--	alpha-glucan water dikinase 2; K08244 alpha-glucan, water dikinase [EC:2.7.9.4] (A)	Alpha-glucan water dikinase 2 OS=Arabidopsis thaliana GN=GWD2 PE=2 SV=3	--	PREDICTED: alpha-glucan water dikinase 2 isoform X2 [Malus domestica]
MO02G0081300.1_MO	molecular_function:"Catalysis of the hydrolysis of various bonds, e.g. C-O, C-N, C-C, phosphoric anhydride bonds, etc. Hydrolase is the systematic name for any enzyme of EC class 3." [ISBN:0198506732](GO:0016787)	serine/threonine-protein phosphatase 7; K04460 serine/threonine-protein phosphatase 5 [EC:3.1.3.16] (A)	Serine/threonine-protein phosphatase 7 OS=Arabidopsis thaliana GN=PP7 PE=1 SV=1	Calcineurin-like phosphoesterase	PREDICTED: serine/threonine-protein phosphatase 7 [Malus domestica]
MO011G0144800.1_MO	molecular_function:"Interacting selectively and non-covalently with double-stranded DNA." [GOC:elh, GOC:vw](GO:0003690),biological_process:"Any process that modulates the frequency, rate or extent of cellular DNA-templated transcription." [GOC:go_curators, GOC:txnOH](GO:0006355)	uncharacterized LOC103448334; K15032 mTERF domain-containing protein, mitochondrial (A)	Transcription termination factor 3, mitochondrial OS=Rattus norvegicus GN=Mterf3 PE=2 SV=1	mTERF	PREDICTED: uncharacterized protein LOC103448334 [Malus domestica]
MO03G0225500.1_MO	molecular_function:"The catalysis of certain rearrangements of a molecule to break or form a ring." [GOC:jl](GO:0016872)	asparagine--tRNA ligase, cytoplasmic 1-like; K01893 asparaginyl-tRNA synthetase [EC:6.1.1.22] (A)	Fatty-acid-binding protein 3 OS=Arabidopsis thaliana GN=FAP3 PE=1 SV=1	Chalcone-flavanone isomerase	PREDICTED: fatty-acid-binding protein 3-like [Malus domestica]
MO015G0118900.1_MO	--	hypothetical protein; K11446 histone demethylase JARID1 [EC:1.14.11.-] (A)	--	--	PREDICTED: uncharacterized protein LOC103456259 [Malus domestica]
MO013G0040100.1_MO	cellular_component:"A membrane-bounded organelle of eukaryotic cells in which chromosomes are housed and replicated. In most cells, the nucleus contains all of the cell's chromosomes except the organellar chromosomes, and is the site of RNA synthesis and processing. In some species, or in specialized cell types, RNA metabolism or DNA replication may be absent." [GOC:go_curators](GO:0005634),biolo…	protein CROWDED NUCLEI 4-like; K00826 branched-chain amino acid aminotransferase [EC:2.6.1.42] (A)	Protein CROWDED NUCLEI 1 OS=Arabidopsis thaliana GN=CRWN1 PE=1 SV=1	--	PREDICTED: putative nuclear matrix constituent protein 1-like protein [Malus domestica]
MO03G0218800.1_MO	biological_process:"Any process that results in a change in state or activity of a cell or an organism (in terms of movement, secretion, enzyme production, gene expression, etc.) as a result of a red or far red light stimulus. Red light is electromagnetic radiation of wavelength of 580-700nm. Far red light is electromagnetic radiation of wavelength 700-800nm. An example of this response is seen a…	hypothetical protein; K06636 structural maintenance of chromosome 1 (A)	IRK-interacting protein OS=Arabidopsis thaliana GN=IRKI PE=1 SV=1	Plant protein of unknown function (DUF641)	PREDICTED: uncharacterized protein LOC103432396 [Malus domestica]
MO017G0135400.1_MO	--	nucleobase-ascorbate transporter 3-like; K14611 solute carrier family 23 (nucleobase transporter), member 1/2 (A)	--	Glyoxalase/Bleomycin resistance protein/Dioxygenase superfamily	PREDICTED: uncharacterized protein LOC103421019 [Malus domestica]
MO017G0004300.1_MO	molecular_function:"Interacting selectively and non-covalently with a specific double-stranded genomic DNA sequence (sometimes referred to as a motif) within the regulatory region of a gene to modulate transcription. Regulatory regions include promoters (proximal and distal) and enhancers. Genes are transcriptional units, and include bacterial operons." [GOC:txnOH-2018](GO:0003700)	--	Transcription factor TCP13 OS=Arabidopsis thaliana GN=TCP13 PE=1 SV=1	TCP family transcription factor	PREDICTED: transcription factor TCP13 [Malus domestica]
MO011G0135700.1_MO	molecular_function:"Interacting selectively and non-covalently with any nucleic acid." [GOC:jl](GO:0003676),molecular_function:"Interacting selectively and non-covalently with chromatin, the network of fibers of DNA, protein, and sometimes RNA, that make up the chromosomes of the eukaryotic nucleus during interphase." [GOC:jl, ISBN:0198506732, PMID:20404130](GO:0003682),molecular_function:"Intera…	origin recognition complex subunit 1-like; K02603 origin recognition complex subunit 1 (A)	Origin of replication complex subunit 1A OS=Arabidopsis thaliana GN=ORC1A PE=1 SV=1	-	PREDICTED: polyadenylate-binding protein RBP47B' [Malus domestica]
MO08G0181800.1_MO	molecular_function:"Interacting selectively and non-covalently with ATP, adenosine 5'-triphosphate, a universally important coenzyme and enzyme regulator." [ISBN:0198506732](GO:0005524),molecular_function:"Catalysis of the reaction: ATP + H2O = ADP + phosphate + 2 H+. May or may not be coupled to another reaction." [EC:3.6.1.3, GOC:jl](GO:0016887)	luminal-binding protein 3-like; K09490 heat shock 70kDa protein 5 (A)	Probable mediator of RNA polymerase II transcription subunit 37b OS=Arabidopsis thaliana GN=MED37B PE=1 SV=1	Hsp70 protein	PREDICTED: luminal-binding protein 3-like isoform X1 [Malus domestica]
MO07G0238600.1_MO	--	--	--	--	PREDICTED: dentin sialophosphoprotein isoform X1 [Malus domestica]
MO08G0176600.1_MO	molecular_function:"Interacting selectively and non-covalently with any protein or protein complex (a complex of two or more proteins that may include other nonprotein molecules)." [GOC:go_curators](GO:0005515),biological_process:"The process of thermal induction in plants in which flowering is promoted by exposure to low temperatures." [GOC:tair_curators, ISBN:0521591392](GO:0010048),biological_…	--	VIN3-like protein 2 OS=Arabidopsis thaliana GN=VIL2 PE=1 SV=1	PHD - plant homeodomain finger protein	PREDICTED: VIN3-like protein 2 [Pyrus bretschneideri]
MO04G0113600.1_MO	cellular_component:"A lipid bilayer along with all the proteins and protein complexes embedded in it an attached to it." [GOC:dos, GOC:mah, ISBN:0815316194](GO:0016020),cellular_component:"The component of a membrane consisting of the gene products and protein complexes having at least some part of their peptide sequence embedded in the hydrophobic region of the membrane." [GOC:dos, GOC:go_curato…	probable fructose-bisphosphate aldolase 3, chloroplastic; K01623 fructose-bisphosphate aldolase, class I [EC:4.1.2.13] (A)	WAT1-related protein At2g37460 OS=Arabidopsis thaliana GN=At2g37460 PE=2 SV=1	EamA-like transporter family	PREDICTED: WAT1-related protein At2g37460-like [Malus domestica]
MO07G0217300.1_MO	molecular_function:"Interacting selectively and non-covalently with any nucleic acid." [GOC:jl](GO:0003676),molecular_function:"Interacting selectively and non-covalently with an RNA molecule or a portion thereof." [GOC:jl, GOC:mah](GO:0003723),molecular_function:"Interacting selectively and non-covalently with zinc (Zn) ions." [GOC:ai](GO:0008270)	branchpoint-bridging protein-like; K13095 splicing factor 1 (A)	Branchpoint-bridging protein OS=Cryptococcus neoformans var. neoformans serotype D (strain JEC21 / ATCC MYA-565) GN=BBP PE=3 SV=1	Splicing factor 1 helix-hairpin domain	PREDICTED: branchpoint-bridging protein-like [Malus domestica]
MO07G0095200.1_MO	molecular_function:"Catalysis of the reaction: 3-hydroxy-2-methylpropanoyl-CoA + H2O = CoA + 3-hydroxy-2-methylpropanoate." [EC:3.1.2.4](GO:0003860)	3-hydroxyisobutyryl-CoA hydrolase-like protein 1, mitochondrial; K05605 3-hydroxyisobutyryl-CoA hydrolase [EC:3.1.2.4] (A)	3-hydroxyisobutyryl-CoA hydrolase-like protein 1, mitochondrial OS=Arabidopsis thaliana GN=At3g60510 PE=2 SV=1	Enoyl-CoA hydratase/isomerase	PREDICTED: 3-hydroxyisobutyryl-CoA hydrolase-like protein 1, mitochondrial isoform X1 [Malus domestica]
MO06G0033700.1_MO	--	bem46; K06889 uncharacterized protein (A)	Alpha/beta hydrolase domain-containing protein 17C OS=Danio rerio GN=abhd17c PE=2 SV=1	--	PREDICTED: alpha/beta hydrolase domain-containing protein 17B [Malus domestica]
MO014G0123100.1_MO	molecular_function:"Interacting selectively and non-covalently with any protein or protein complex (a complex of two or more proteins that may include other nonprotein molecules)." [GOC:go_curators](GO:0005515),cellular_component:"All of the contents of a cell excluding the plasma membrane and nucleus, but including other subcellular structures." [ISBN:0198547684](GO:0005737),biological_process:"…	E3 ubiquitin-protein ligase SINAT3-like; K04506 E3 ubiquitin-protein ligase SIAH1 [EC:2.3.2.27] (A)	E3 ubiquitin-protein ligase SINAT5 OS=Arabidopsis thaliana GN=SINAT5 PE=1 SV=2	Seven in absentia protein family	PREDICTED: E3 ubiquitin-protein ligase SINAT3-like isoform X1 [Malus domestica]
MO012G0196200.1_MO	--	--	--	--	PREDICTED: flagellar attachment zone protein 1-like [Pyrus bretschneideri]
MO011G0080500.1_MO	molecular_function:"Any molecular function by which a gene product interacts selectively and non-covalently with DNA (deoxyribonucleic acid)." [GOC:dph, GOC:jl, GOC:tb, GOC:vw](GO:0003677),molecular_function:"Interacting selectively and non-covalently with a specific double-stranded genomic DNA sequence (sometimes referred to as a motif) within the regulatory region of a gene to modulate transcri…	plasma membrane ATPase-like; K01535 H+-transporting ATPase [EC:3.6.3.6] (A)	WUSCHEL-related homeobox 3 OS=Arabidopsis thaliana GN=WOX3 PE=2 SV=1	Homeobox domain	PREDICTED: WUSCHEL-related homeobox 3-like [Malus domestica]
MO015G0267800.1_MO	molecular_function:"Interacting selectively and non-covalently with any protein or protein complex (a complex of two or more proteins that may include other nonprotein molecules)." [GOC:go_curators](GO:0005515)	uncharacterized LOC100839967; K15095 (+)-neomenthol dehydrogenase [EC:1.1.1.208] (A)	BTB/POZ domain-containing protein NPY2 OS=Arabidopsis thaliana GN=NPY2 PE=2 SV=1	BTB/POZ domain	BZIP domain class transcription factor [Malus domestica]
MO08G0143200.1_MO	--	junctophilin-4-like; K19755 radial spoke head protein 1 (A)	Phosphatidylinositol 4-phosphate 5-kinase 1 OS=Arabidopsis thaliana GN=PIP5K1 PE=1 SV=1	MORN repeat	PREDICTED: uncharacterized protein LOC103450656 [Malus domestica]
MO01G0087400.1_MO	--	myb-related protein 308-like; K09422 myb proto-oncogene protein, plant (A)	Myb-related protein 308 OS=Antirrhinum majus GN=MYB308 PE=2 SV=1	Myb-like DNA-binding domain	PREDICTED: myb-related protein 308-like [Malus domestica]
MO05G0255200.1_MO	--	--	--	GDP-fucose protein O-fucosyltransferase	PREDICTED: uncharacterized protein LOC103435234 [Malus domestica]
MO07G0251600.1_MO	molecular_function:"Interacting selectively and non-covalently with any nucleic acid." [GOC:jl](GO:0003676),biological_process:"Any cellular metabolic process involving nucleobases, nucleosides, nucleotides and nucleic acids." [GOC:ai](GO:0006139),molecular_function:"Catalysis of the hydrolysis of ester linkages within nucleic acids by removing nucleotide residues from the 3' end." [GOC:ai](GO:00…	exonuclease mut-7 homolog; K09122 uncharacterized protein (A)	Exonuclease mut-7 homolog OS=Aedes aegypti GN=AAEL005527 PE=3 SV=1	Mut7-C RNAse domain	PREDICTED: exonuclease mut-7 homolog [Malus domestica]
MO01G0184500.1_MO	molecular_function:"Catalysis of the reaction: L-glutaminyl-peptide = 5-oxoprolyl-peptide + NH3." [EC:2.3.2.5](GO:0016603),biological_process:"The chemical reactions and pathways resulting in the formation of peptidyl-pyroglutamic acid, catalyzed by glutaminyl-peptide cyclotransferase." [RESID:AA0031](GO:0017186)	--	Glutaminyl-peptide cyclotransferase OS=Arabidopsis thaliana GN=QCT PE=1 SV=1	Glutamine cyclotransferase	PREDICTED: glutaminyl-peptide cyclotransferase [Malus domestica]
MO013G0191400.1_MO	--	hypothetical protein; K02184 formin 2 (A)	--	--	PREDICTED: uncharacterized protein LOC103965641 [Pyrus bretschneideri]
MO07G0081300.1_MO	molecular_function:"Interacting selectively and non-covalently with an RNA molecule or a portion thereof." [GOC:jl, GOC:mah](GO:0003723),molecular_function:"Interacting selectively and non-covalently with any protein or protein complex (a complex of two or more proteins that may include other nonprotein molecules)." [GOC:go_curators](GO:0005515)	eukaryotic translation initiation factor 4G; K03260 translation initiation factor 4G (A)	Eukaryotic translation initiation factor 4G OS=Arabidopsis thaliana GN=EIF4G PE=1 SV=2	MIF4G domain	PREDICTED: eukaryotic translation initiation factor 4G isoform X1 [Malus domestica]
MO015G0151700.1_MO	molecular_function:"A protein or a member of a complex that interacts specifically and non-covalently with a DNA-bound DNA-binding transcription factor to either activate or repress the transcription of specific genes. Coregulators often act by altering chromatin structure and modifications. For example, one class of transcription coregulators modifies chromatin structure through covalent modific…	histone acetyltransferase; K04498 E1A/CREB-binding protein [EC:2.3.1.48] (A)	--	--	PREDICTED: uncharacterized protein LOC103415739 [Malus domestica]
MO010G0022400.1_MO	--	--	Abscisic stress-ripening protein 2 OS=Solanum lycopersicum GN=ASR2 PE=4 SV=1	ABA/WDS induced protein	PREDICTED: 5'-3' exoribonuclease 2-like [Malus domestica]
MO05G0255900.1_MO	molecular_function:"Catalysis of the hydrolysis of internal, alpha-peptide bonds in a polypeptide chain by a mechanism in which a water molecule bound by the side chains of aspartic residues at the active center acts as a nucleophile." [ISBN:0198506732](GO:0004190),biological_process:"The hydrolysis of proteins into smaller polypeptides and/or amino acids by cleavage of their peptide bonds." [GOC…	hypothetical protein; K01381 saccharopepsin [EC:3.4.23.25] (A)	Aspartic proteinase nepenthesin-2 OS=Nepenthes gracilis GN=nep2 PE=1 SV=1	Xylanase inhibitor N-terminal	PREDICTED: uncharacterized protein LOC103435228 isoform X1 [Malus domestica]
MO011G0195400.1_MO	molecular_function:"Interacting selectively and non-covalently with a specific double-stranded genomic DNA sequence (sometimes referred to as a motif) within the regulatory region of a gene to modulate transcription. Regulatory regions include promoters (proximal and distal) and enhancers. Genes are transcriptional units, and include bacterial operons." [GOC:txnOH-2018](GO:0003700)	WAS/WASL-interacting protein family member 1-like; K19475 WAS/WASL-interacting protein (A)	--	Plant transcription factor NOZZLE	PREDICTED: integrator complex subunit 6 homolog [Pyrus bretschneideri]
MO01G0030300.1_MO	--	--	Protein UPSTREAM OF FLC OS=Arabidopsis thaliana GN=UFC PE=2 SV=1	Domain of unknown function (DUF966)	PREDICTED: protein UPSTREAM OF FLC [Malus domestica]
MO014G0144100.1_MO	--	--	--	Myb/SANT-like DNA-binding domain	PREDICTED: uncharacterized protein LOC103454945 [Malus domestica]
MO013G0082100.1_MO	molecular_function:"Interacting selectively and non-covalently with magnesium (Mg) ions." [GOC:ai](GO:0000287),molecular_function:"Catalysis of the reaction: D-ribose 5-phosphate + ATP = 5-phospho-alpha-D-ribose 1-diphosphate + AMP + 2 H(+)." [EC:2.7.6.1, RHEA:15609](GO:0004749),biological_process:"The chemical reactions and pathways involving a nucleoside, a nucleobase linked to either beta-D-ri…	GRMZM2G038791; EC synthetase; K00948 ribose-phosphate pyrophosphokinase [EC:2.7.6.1] (A)	Ribose-phosphate pyrophosphokinase 3, mitochondrial OS=Spinacia oleracea GN=PRS3 PE=2 SV=1	Phosphoribosyl transferase domain	PREDICTED: ribose-phosphate pyrophosphokinase 4-like [Malus domestica]
MO012G0155300.1_MO	--	probable glutathione S-transferase; K00799 glutathione S-transferase [EC:2.5.1.18] (A)	Probable glutathione S-transferase OS=Nicotiana tabacum PE=2 SV=1	Glutathione S-transferase, C-terminal domain	PREDICTED: probable glutathione S-transferase [Malus domestica]
MO02G0027200.1_MO	molecular_function:"Interacting selectively and non-covalently with any protein or protein complex (a complex of two or more proteins that may include other nonprotein molecules)." [GOC:go_curators](GO:0005515)	EIN3-binding F-box protein 1-like; K14515 EIN3-binding F-box protein (A)	EIN3-binding F-box protein 1 OS=Arabidopsis thaliana GN=EBF1 PE=1 SV=1	F-box-like	PREDICTED: EIN3-binding F-box protein 1-like [Malus domestica]
MO015G0181200.1_MO	biological_process:"The directed movement of proteins into, out of or within a cell, or between cells, by means of some agent such as a transporter or pore." [GOC:ai](GO:0015031)	dentin sialophosphoprotein-like; K19476 vacuolar protein sorting-associated protein IST1 (A)	IST1 homolog OS=Homo sapiens GN=IST1 PE=1 SV=1	Regulator of Vps4 activity in the MVB pathway	PREDICTED: dentin sialophosphoprotein-like [Malus domestica]
MO014G0019000.1_MO	molecular_function:"Catalysis of the reaction: an orthophosphoric monoester + H2O = an alcohol + phosphate, with an acid pH optimum." [EC:3.1.3.2](GO:0003993),molecular_function:"Catalysis of the hydrolysis of various bonds, e.g. C-O, C-N, C-C, phosphoric anhydride bonds, etc. Hydrolase is the systematic name for any enzyme of EC class 3." [ISBN:0198506732](GO:0016787),molecular_function:"Interac…	acid phosphatase (EC:3.1.3.2); K01078 acid phosphatase [EC:3.1.3.2] (A)	Purple acid phosphatase 22 OS=Arabidopsis thaliana GN=PAP22 PE=2 SV=1	Calcineurin-like phosphoesterase	PREDICTED: purple acid phosphatase 22-like [Pyrus bretschneideri]
MO013G0211100.1_MO	molecular_function:"Interacting selectively and non-covalently with any protein or protein complex (a complex of two or more proteins that may include other nonprotein molecules)." [GOC:go_curators](GO:0005515)	Phenylalanyl-tRNA synthetase class IIc family protein; K01889 phenylalanyl-tRNA synthetase alpha chain [EC:6.1.1.20] (A)	F-box protein At5g07610 OS=Arabidopsis thaliana GN=At5g07610 PE=2 SV=1	F-box domain	PREDICTED: F-box protein At5g07610-like [Malus domestica]
MO01G0040800.1_MO	molecular_function:"A protein or a member of a complex that interacts specifically and non-covalently with a DNA-bound DNA-binding transcription factor to repress the transcription of specific genes. Corepressors often act by altering chromatin structure and modifications. For example, one class of transcription coregulators modifies chromatin structure through covalent modification of histones. …	protein SCAI-like; K15498 serine/threonine-protein phosphatase 6 catalytic subunit [EC:3.1.3.16] (A)	Protein SCAI OS=Mus musculus GN=Scai PE=1 SV=2	Protein SCAI	PREDICTED: protein SCAI-like isoform X1 [Malus domestica]
MO09G0094100.1_MO	molecular_function:"Interacting selectively and non-covalently with a nucleotide, any compound consisting of a nucleoside that is esterified with (ortho)phosphate or an oligophosphate at any hydroxyl group on the ribose or deoxyribose." [GOC:mah, ISBN:0198547684](GO:0000166),molecular_function:"Interacting selectively and non-covalently with any nucleic acid." [GOC:jl](GO:0003676),biological_proc…	uncharacterized LOC103442609; K12951 cation-transporting P-type ATPase D [EC:3.6.3.-] (A)	Exosome component 10 OS=Mus musculus GN=Exosc10 PE=1 SV=2	3'-5' exonuclease	PREDICTED: uncharacterized protein LOC103442609 isoform X1 [Malus domestica]
MO010G0057000.1_MO	molecular_function:"Interacting selectively and non-covalently with ATP, adenosine 5'-triphosphate, a universally important coenzyme and enzyme regulator." [ISBN:0198506732](GO:0005524),molecular_function:"Catalysis of the reaction: ATP + H2O = ADP + phosphate. This reaction requires the presence of one or more nucleosomes." [GOC:mah, PMID:19165147](GO:0070615),biological_process:"An epigenetic R…	SNF2 domain-containing protein CLASSY 3-like; K10875 DNA repair and recombination protein RAD54 and RAD54-like protein [EC:3.6.4.-] (A)	SNF2 domain-containing protein CLASSY 3 OS=Arabidopsis thaliana GN=CLSY3 PE=1 SV=1	SNF2 family N-terminal domain	PREDICTED: SNF2 domain-containing protein CLASSY 3-like [Pyrus bretschneideri]
MO09G0081400.1_MO	--	--	--	--	PREDICTED: uncharacterized protein LOC103435465 [Malus domestica]
MO017G0045200.1_MO	molecular_function:"Interacting selectively and non-covalently with any protein or protein complex (a complex of two or more proteins that may include other nonprotein molecules)." [GOC:go_curators](GO:0005515)	BTB/POZ domain-containing protein At2g04740; K10520 ankyrin repeat and BTB/POZ domain-containing protein 1 (A)	BTB/POZ domain-containing protein At2g04740 OS=Arabidopsis thaliana GN=At2g04740 PE=2 SV=2	BTB/POZ domain	PREDICTED: BTB/POZ domain-containing protein At2g04740 [Malus domestica]
MO07G0056900.1_MO	biological_process:"Any process in which RNA molecules inactivate expression of target genes." [GOC:dph, GOC:mah, GOC:tb, PMID:15020054](GO:0031047)	--	Protein SUPPRESSOR OF GENE SILENCING 3 OS=Solanum lycopersicum GN=SGS3 PE=1 SV=1	XS domain	PREDICTED: uncharacterized protein LOC103438801 [Malus domestica]
MO015G0305300.1_MO	molecular_function:"Catalysis of the reaction: peptidyl-proline (omega=180) = peptidyl-proline (omega=0)." [EC:5.2.1.8](GO:0003755),cellular_component:"A chlorophyll-containing plastid with thylakoids organized into grana and frets, or stroma thylakoids, and embedded in a stroma." [ISBN:0471245208](GO:0009507)	photosynthetic NDH subunit of lumenal location 4, chloroplastic; K01802 peptidylprolyl isomerase [EC:5.2.1.8] (A)	Photosynthetic NDH subunit of lumenal location 4, chloroplastic OS=Arabidopsis thaliana GN=PNSL4 PE=1 SV=1	FKBP-type peptidyl-prolyl cis-trans isomerase	PREDICTED: peptidyl-prolyl cis-trans isomerase FKBP16-2, chloroplastic-like [Malus domestica]
MO07G0227200.1_MO	molecular_function:"Catalysis of an oxidation-reduction (redox) reaction in which a CH-OH group act as a hydrogen or electron donor and reduces a hydrogen or electron acceptor." [GOC:ai](GO:0016614)	protein HOTHEAD-like; K00108 choline dehydrogenase [EC:1.1.99.1] (A)	Protein HOTHEAD OS=Arabidopsis thaliana GN=HTH PE=1 SV=1	GMC oxidoreductase	PREDICTED: protein HOTHEAD-like [Pyrus bretschneideri]
MO017G0138400.1_MO	--	26.5 kDa heat shock protein, mitochondrial-like; K13993 HSP20 family protein (A)	26.5 kDa heat shock protein, mitochondrial OS=Arabidopsis thaliana GN=HSP26.5 PE=2 SV=1	Hsp20/alpha crystallin family	PREDICTED: 26.5 kDa heat shock protein, mitochondrial-like [Malus domestica]
MO04G0137000.1_MO	molecular_function:"Interacting selectively and non-covalently with any protein or protein complex (a complex of two or more proteins that may include other nonprotein molecules)." [GOC:go_curators](GO:0005515),cellular_component:"A lipid bilayer along with all the proteins and protein complexes embedded in it an attached to it." [GOC:dos, GOC:mah, ISBN:0815316194](GO:0016020),molecular_function:…	protein NRT1/ PTR FAMILY 5.5; K14638 solute carrier family 15 (peptide/histidine transporter), member 3/4 (A)	Protein NRT1/ PTR FAMILY 5.5 OS=Arabidopsis thaliana GN=NPF5.5 PE=2 SV=1	BTB/POZ domain	PREDICTED: protein NRT1/ PTR FAMILY 5.5 [Malus domestica]
MO07G0114600.1_MO	molecular_function:"Interacting selectively and non-covalently with any protein or protein complex (a complex of two or more proteins that may include other nonprotein molecules)." [GOC:go_curators](GO:0005515),molecular_function:"Interacting selectively and non-covalently with zinc (Zn) ions." [GOC:ai](GO:0008270)	uncharacterized LOC100250295; K03452 magnesium/proton exchanger (A)	Pentatricopeptide repeat-containing protein At2g27610 OS=Arabidopsis thaliana GN=PCMP-H60 PE=2 SV=1	PPR repeat	PREDICTED: pentatricopeptide repeat-containing protein At2g03880, mitochondrial-like [Malus domestica]
MO04G0164500.1_MO	molecular_function:"Interacting selectively and non-covalently with calcium ions (Ca2+)." [GOC:ai](GO:0005509),cellular_component:"A photosystem that contains a pheophytin-quinone reaction center with associated accessory pigments and electron carriers. In cyanobacteria and chloroplasts, in the presence of light, PSII functions as a water-plastoquinone oxidoreductase, transferring electrons from …	psbP-like protein 1, chloroplastic isoform X1; K02717 photosystem II oxygen-evolving enhancer protein 2 (A)	PsbP domain-containing protein 1, chloroplastic OS=Arabidopsis thaliana GN=PPD1 PE=1 SV=1	PsbP	PREDICTED: psbP domain-containing protein 1, chloroplastic-like isoform X1 [Pyrus bretschneideri]
MO03G0126900.1_MO	molecular_function:"Interacting selectively and non-covalently with any protein or protein complex (a complex of two or more proteins that may include other nonprotein molecules)." [GOC:go_curators](GO:0005515)	SLOW growth protein; K19589 release factor glutamine methyltransferase [EC:2.1.1.297] (A)	Pentatricopeptide repeat-containing protein At2g13600 OS=Arabidopsis thaliana GN=PCMP-E76 PE=3 SV=1	PPR repeat	PREDICTED: LOW QUALITY PROTEIN: pentatricopeptide repeat-containing protein At2g13600-like [Malus domestica]
MO01G0116100.1_MO	molecular_function:"Interacting selectively and non-covalently with any protein or protein complex (a complex of two or more proteins that may include other nonprotein molecules)." [GOC:go_curators](GO:0005515)	DAPK1; death-associated protein kinase 1; K08803 death-associated protein kinase [EC:2.7.11.1] (A)	Ankyrin repeat-containing protein At3g12360 OS=Arabidopsis thaliana GN=At3g12360 PE=2 SV=1	Ankyrin repeats (3 copies)	PREDICTED: ankyrin repeat-containing protein At3g12360 [Malus domestica]
MO08G0020700.1_MO	cellular_component:"The component of a membrane consisting of the gene products and protein complexes having at least some part of their peptide sequence embedded in the hydrophobic region of the membrane." [GOC:dos, GOC:go_curators](GO:0016021)	--	Transmembrane protein 136 OS=Bos taurus GN=TMEM136 PE=2 SV=1	TLC domain	PREDICTED: transmembrane protein 136-like isoform X1 [Malus domestica]
MO01G0127800.1_MO	molecular_function:"Interacting selectively and non-covalently with ATP, adenosine 5'-triphosphate, a universally important coenzyme and enzyme regulator." [ISBN:0198506732](GO:0005524),molecular_function:"Catalysis of the reaction: ATP + H2O = ADP + phosphate + 2 H+. May or may not be coupled to another reaction." [EC:3.6.1.3, GOC:jl](GO:0016887)	26S protease regulatory subunit 10B homolog A-like; K03064 26S proteasome regulatory subunit T4 (A)	Ribulose bisphosphate carboxylase/oxygenase activase, chloroplastic OS=Malus domestica GN=RCA PE=2 SV=1	ATPase family associated with various cellular activities (AAA)	PREDICTED: ribulose bisphosphate carboxylase/oxygenase activase, chloroplastic isoform X1 [Pyrus bretschneideri]
MO011G0076600.1_MO	--	E3 ubiquitin-protein ligase Os04g0590900; K19041 E3 ubiquitin-protein ligase RNF38/44 [EC:2.3.2.27] (A)	RING-H2 finger protein ATL52 OS=Arabidopsis thaliana GN=ATL52 PE=2 SV=1	Ring finger domain	PREDICTED: RING-H2 finger protein ATL52-like [Malus domestica]
MO015G0384500.1_MO	--	--	Protein odr-4 homolog OS=Mus musculus GN=Odr4 PE=2 SV=2	Olfactory receptor 4-like	PREDICTED: protein odr-4 homolog [Malus domestica]
MO02G0084200.1_MO	--	--	--	Domain of unknown function (DUF4378)	PREDICTED: uncharacterized protein LOC103454614 [Malus domestica]
MO015G0325700.1_MO	--	probable amino acid permease 7; K14209 solute carrier family 36 (proton-coupled amino acid transporter) (A)	Amino acid permease 2 OS=Arabidopsis thaliana GN=AAP2 PE=1 SV=1	Transmembrane amino acid transporter protein	PREDICTED: amino acid permease 3-like [Malus domestica]
MO06G0156100.1_MO	molecular_function:"Catalysis of the hydrolysis of various bonds, e.g. C-O, C-N, C-C, phosphoric anhydride bonds, etc. Hydrolase is the systematic name for any enzyme of EC class 3." [ISBN:0198506732](GO:0016787)	probable apyrase 7; K01510 apyrase [EC:3.6.1.5] (A)	Probable apyrase 7 OS=Arabidopsis thaliana GN=APY7 PE=2 SV=1	GDA1/CD39 (nucleoside phosphatase) family	hypothetical protein PRUPE_ppa003837mg [Prunus persica]
MO016G0022800.1_MO	molecular_function:"Catalysis of the transfer of ubiquitin from one protein to another via the reaction X-Ub + Y --> Y-Ub + X, where both X-Ub and Y-Ub are covalent linkages." [GOC:BioGRID, GOC:jh2, PMID:9635407](GO:0004842),molecular_function:"Interacting selectively and non-covalently with any protein or protein complex (a complex of two or more proteins that may include other nonprotein molecu…	U-box domain-containing protein 14-like; K08332 vacuolar protein 8 (A)	U-box domain-containing protein 11 OS=Arabidopsis thaliana GN=PUB11 PE=2 SV=2	U-box domain	PREDICTED: U-box domain-containing protein 11-like [Malus domestica]
MO012G0168500.1_MO	--	protein SCO1 homolog 1, mitochondrial-like; K07152 protein SCO1/2 (A)	Protein SCO1 homolog 1, mitochondrial OS=Arabidopsis thaliana GN=HCC1 PE=2 SV=1	SCO1/SenC	PREDICTED: protein SCO1 homolog 1, mitochondrial-like [Pyrus bretschneideri]
MO01G0155300.1_MO	biological_process:"Reactions, triggered in response to the presence of a foreign body or the occurrence of an injury, which result in restriction of damage to the organism attacked or prevention/recovery from the infection caused by the attack." [GOC:go_curators](GO:0006952)	cytochrome P450 94A1-like; K13407 fatty acid omega-hydroxylase [EC:1.14.-.-] (A)	--	C2 domain	PREDICTED: uncharacterized protein LOC103438493 [Malus domestica]
MO02G0074800.1_MO	molecular_function:"Any molecular function by which a gene product interacts selectively and non-covalently with DNA (deoxyribonucleic acid)." [GOC:dph, GOC:jl, GOC:tb, GOC:vw](GO:0003677),molecular_function:"Interacting selectively and non-covalently with a specific double-stranded genomic DNA sequence (sometimes referred to as a motif) within the regulatory region of a gene to modulate transcri…	ethylene-responsive transcription factor ERF023-like; K09286 EREBP-like factor (A)	Ethylene-responsive transcription factor ERF017 OS=Arabidopsis thaliana GN=ERF017 PE=2 SV=1	AP2 domain	PREDICTED: ethylene-responsive transcription factor ERF017-like [Malus domestica]
MO010G0037500.1_MO	cellular_component:"The component of the plasma membrane consisting of the gene products and protein complexes having at least some part of their peptide sequence embedded in the hydrophobic region of the membrane." [GOC:dos, GOC:go_curators](GO:0005887),molecular_function:"Enables the transfer of sucrose from one side of a membrane to the other. Sucrose is the disaccharide O-beta-D-fructofuranos…	sucrose transport protein-like; K15378 solute carrier family 45, member 1/2/4 (A)	Sucrose transport protein SUC2 OS=Arabidopsis thaliana GN=SUC2 PE=1 SV=2	MFS/sugar transport protein	PREDICTED: sucrose transport protein-like [Pyrus bretschneideri]
MO05G0150900.1_MO	--	uncharacterized LOC104585983; K03189 urease accessory protein (A)	Cytochrome b561 and DOMON domain-containing protein At3g25290 OS=Arabidopsis thaliana GN=At3g25290 PE=2 SV=1	Protein of unknown function (DUF568)	PREDICTED: auxin-induced in root cultures protein 12-like [Malus domestica]
MO08G0048900.1_MO	molecular_function:"The action of a molecule that contributes to the structural integrity of the ribosome." [GOC:mah](GO:0003735),molecular_function:"Catalysis of a biochemical reaction at physiological temperatures. In biologically catalyzed reactions, the reactants are known as substrates, and the catalysts are naturally occurring macromolecular substances known as enzymes. Enzymes possess spec…	aspartate aminotransferase, chloroplastic-like; K00811 aspartate aminotransferase, chloroplastic [EC:2.6.1.1] (A)	Aspartate aminotransferase, chloroplastic OS=Arabidopsis thaliana GN=ASP5 PE=1 SV=2	Ribosomal L39 protein	PREDICTED: aspartate aminotransferase, chloroplastic-like [Malus domestica]
MO014G0165700.1_MO	--	uncharacterized LOC103319367; K10896 fanconi anemia group M protein (A)	--	UBA-like domain (DUF1421)	PREDICTED: putative uncharacterized protein DDB_G0291608 [Malus domestica]
MO03G0211900.1_MO	molecular_function:"Interacting selectively and non-covalently with any nucleic acid." [GOC:jl](GO:0003676),biological_process:"Any process involved in the conversion of a primary ribosomal RNA (rRNA) transcript into one or more mature rRNA molecules." [GOC:curators](GO:0006364),molecular_function:"Catalysis of the hydrolysis of ester linkages within nucleic acids by removing nucleotide residues …	RNA exonuclease 4; K18327 RNA exonuclease 4 [EC:3.1.-.-] (A)	RNA exonuclease 4 OS=Xenopus laevis GN=rexo4 PE=2 SV=2	Exonuclease	PREDICTED: RNA exonuclease 4 [Malus domestica]
MO07G0083000.1_MO	--	UDP-D-xylose:L-fucose alpha-1,3-D-xylosyltransferase MGP4-like; K11714 rhamnogalacturonan II specific xylosyltransferase [EC:2.4.2.-] (A)	Uncharacterized protein At1g28695 OS=Arabidopsis thaliana GN=At1g28695 PE=2 SV=1	Nucleotide-diphospho-sugar transferase	PREDICTED: uncharacterized protein At1g28695-like [Pyrus bretschneideri]
MO06G0117000.1_MO	molecular_function:"Catalysis of the hydrolysis of any O-glycosyl bond." [GOC:mah](GO:0004553),biological_process:"The chemical reactions and pathways involving carbohydrates, any of a group of organic compounds based of the general formula Cx(H2O)y. Includes the formation of carbohydrate derivatives by the addition of a carbohydrate residue to another molecule." [GOC:mah, ISBN:0198506732](GO:000…	endoglucanase 23-like; K01179 endoglucanase [EC:3.2.1.4] (A)	Endoglucanase 1 OS=Persea americana GN=CEL1 PE=2 SV=1	Glycosyl hydrolase family 9	PREDICTED: LOW QUALITY PROTEIN: endoglucanase CX-like [Malus domestica]
MO015G0017500.1_MO	molecular_function:"Interacting selectively and non-covalently with a specific double-stranded genomic DNA sequence (sometimes referred to as a motif) within the regulatory region of a gene to modulate transcription. Regulatory regions include promoters (proximal and distal) and enhancers. Genes are transcriptional units, and include bacterial operons." [GOC:txnOH-2018](GO:0003700),biological_pro…	transcription factor HBP-1a-like; K09060 plant G-box-binding factor (A)	Ocs element-binding factor 1 OS=Zea mays GN=OBF1 PE=2 SV=2	bZIP transcription factor	ocs element-binding factor 1 [Malus domestica]
MO07G0127500.1_MO	molecular_function:"Any molecular function by which a gene product interacts selectively and non-covalently with DNA (deoxyribonucleic acid)." [GOC:dph, GOC:jl, GOC:tb, GOC:vw](GO:0003677),molecular_function:"Interacting selectively and non-covalently with the structure formed by the minor groove of adenine-thymine-rich DNA regions. Examples of proteins having this function are AT-rich interactio…	uncharacterized LOC101163376; K06934 uncharacterized protein (A)	AT-hook motif nuclear-localized protein 9 OS=Arabidopsis thaliana GN=AHL9 PE=2 SV=1	Domain of unknown function (DUF296)	PREDICTED: uncharacterized protein LOC103401918 [Malus domestica]
MO05G0029200.1_MO	molecular_function:"Catalysis of the transfer of an acyl group from one compound (donor) to another (acceptor)." [GOC:jl, ISBN:0198506732](GO:0016746)	dihydrolipoyllysine-residue acetyltransferase component of pyruvate dehydrogenase complex, mitochondrial; K00627 pyruvate dehydrogenase E2 component (dihydrolipoamide acetyltransferase) [EC:2.3.1.12] (A)	Dihydrolipoyllysine-residue acetyltransferase component 5 of pyruvate dehydrogenase complex, chloroplastic OS=Arabidopsis thaliana GN=EMB3003 PE=2 SV=1	Biotin-requiring enzyme	PREDICTED: dihydrolipoyllysine-residue acetyltransferase component of pyruvate dehydrogenase complex, mitochondrial [Malus domestica]
MO05G0135000.1_MO	cellular_component:"A lipid bilayer along with all the proteins and protein complexes embedded in it an attached to it." [GOC:dos, GOC:mah, ISBN:0815316194](GO:0016020),cellular_component:"The component of a membrane consisting of the gene products and protein complexes having at least some part of their peptide sequence embedded in the hydrophobic region of the membrane." [GOC:dos, GOC:go_curato…	probable inositol transporter 2; K08150 MFS transporter, SP family, solute carrier family 2 (myo-inositol transporter), member 13 (A)	Monosaccharide-sensing protein 2 OS=Arabidopsis thaliana GN=MSSP2 PE=1 SV=2	Sugar (and other) transporter	PREDICTED: monosaccharide-sensing protein 2-like [Pyrus bretschneideri]
MO06G0090000.1_MO	--	60S ribosomal protein L7a, putative; K02936 large subunit ribosomal protein L7Ae (A)	E3 ubiquitin-protein ligase At3g02290 OS=Arabidopsis thaliana GN=At3g02290 PE=2 SV=1	Ring finger domain	PREDICTED: E3 ubiquitin-protein ligase At3g02290 [Pyrus bretschneideri]
MO017G0122700.1_MO	cellular_component:"The component of a membrane consisting of the gene products and protein complexes having at least some part of their peptide sequence embedded in the hydrophobic region of the membrane." [GOC:dos, GOC:go_curators](GO:0016021)	adenylyltransferase and sulfurtransferase MOCS3-like; K11996 adenylyltransferase and sulfurtransferase [EC:2.7.7.80] (A)	--	Sulfite exporter TauE/SafE	PREDICTED: uncharacterized protein LOC103937781 [Pyrus bretschneideri]
MO07G0205000.1_MO	molecular_function:"Catalysis of the incorporation of one atom from molecular oxygen into a compound and the reduction of the other atom of oxygen to water." [ISBN:0198506732](GO:0004497),molecular_function:"Interacting selectively and non-covalently with iron (Fe) ions." [GOC:ai](GO:0005506),molecular_function:"Catalysis of an oxidation-reduction (redox) reaction in which hydrogen or electrons a…	taxadiene 5-alpha hydroxylase-like; K07437 cytochrome P450, family 26, subfamily A (A)	Taxoid 14-beta-hydroxylase OS=Taxus cuspidata PE=1 SV=1	Cytochrome P450	PREDICTED: cytochrome P450 716B1-like [Malus domestica]
MO01G0156400.1_MO	molecular_function:"Interacting selectively and non-covalently with any protein or protein complex (a complex of two or more proteins that may include other nonprotein molecules)." [GOC:go_curators](GO:0005515),molecular_function:"Interacting selectively and non-covalently with an anaphase-promoting complex. A ubiquitin ligase complex that degrades mitotic cyclins and anaphase inhibitory protein,…	cell division cycle 20.3, cofactor of APC complex-like; K03363 cell division cycle 20, cofactor of APC complex (A)	Cell division cycle 20.5, cofactor of APC complex OS=Arabidopsis thaliana GN=CDC20-5 PE=1 SV=2	WD domain, G-beta repeat	PREDICTED: cell division cycle 20.3, cofactor of APC complex-like [Malus domestica]
MO05G0338900.1_MO	molecular_function:"Interacting selectively and non-covalently with any protein or protein complex (a complex of two or more proteins that may include other nonprotein molecules)." [GOC:go_curators](GO:0005515)	uncharacterized LOC101304813; K03238 translation initiation factor 2 subunit 2 (A)	F-box/LRR-repeat protein At2g42730 OS=Arabidopsis thaliana GN=At2g42730 PE=2 SV=1	F-box domain	PREDICTED: F-box/LRR-repeat protein At3g58900-like [Malus domestica]
MO014G0102900.1_MO	--	SORBIDRAFT_01g029950, Sb01g029950; hypothetical protein; K19329 WW domain-containing oxidoreductase (A)	Short-chain dehydrogenase TIC 32, chloroplastic OS=Pisum sativum GN=TIC32 PE=1 SV=1	--	hypothetical protein POPTR_0003s12880g [Populus trichocarpa]
MO011G0050100.1_MO	molecular_function:"Interacting selectively and non-covalently with ATP, adenosine 5'-triphosphate, a universally important coenzyme and enzyme regulator." [ISBN:0198506732](GO:0005524),cellular_component:"A lipid bilayer along with all the proteins and protein complexes embedded in it an attached to it." [GOC:dos, GOC:mah, ISBN:0815316194](GO:0016020),molecular_function:"Primary active transport…	hypothetical protein; K08711 ATP-binding cassette, subfamily G (WHITE), member 2, PDR (A)	ABC transporter G family member 31 OS=Arabidopsis thaliana GN=ABCG31 PE=1 SV=1	Plant PDR ABC transporter associated	PREDICTED: ABC transporter G family member 31 [Malus domestica]
MO09G0152600.1_MO	--	hypothetical protein; K02184 formin 2 (A)	--	--	PREDICTED: probable GPI-anchored adhesin-like protein PGA55 [Malus domestica]
MO015G0246600.1_MO	biological_process:"Any process that modulates the frequency, rate or extent of cellular DNA-templated transcription." [GOC:go_curators, GOC:txnOH](GO:0006355)	uncharacterized LOC100266659; K15601 lysine-specific demethylase 3 [EC:1.14.11.-] (A)	Cell division cycle-associated 7-like protein OS=Homo sapiens GN=CDCA7L PE=1 SV=2	Zinc-finger domain of monoamine-oxidase A repressor R1	PREDICTED: cell division cycle-associated protein 7-like [Pyrus bretschneideri]
MO06G0108700.1_MO	--	hypothetical protein; K17586 PHD and RING finger domain-containing protein 1 (A)	Uncharacterized protein At4g10930 OS=Arabidopsis thaliana GN=At4g10930 PE=2 SV=1	PHD-finger	PREDICTED: uncharacterized protein At4g10930-like isoform X1 [Pyrus bretschneideri]
MO017G0015200.1_MO	--	--	--	--	PREDICTED: uncharacterized protein LOC103404706 isoform X6 [Malus domestica]
MO011G0159700.1_MO	--	--	--	--	PREDICTED: uncharacterized protein LOC103448408 [Malus domestica]
MO09G0230000.1_MO	--	--	--	--	PREDICTED: uncharacterized protein LOC103948490 [Pyrus bretschneideri]
MO015G0170300.1_MO	molecular_function:"Catalysis of the transfer of ubiquitin from one protein to another via the reaction X-Ub + Y --> Y-Ub + X, where both X-Ub and Y-Ub are covalent linkages." [GOC:BioGRID, GOC:jh2, PMID:9635407](GO:0004842),molecular_function:"Interacting selectively and non-covalently with any protein or protein complex (a complex of two or more proteins that may include other nonprotein molecu…	hypothetical protein; K08332 vacuolar protein 8 (A)	Putative E3 ubiquitin-protein ligase LIN-1 OS=Lotus japonicus GN=CERBERUS PE=2 SV=2	WD domain, G-beta repeat	PREDICTED: putative E3 ubiquitin-protein ligase LIN-1 [Malus domestica]
MO017G0001600.1_MO	molecular_function:"Catalysis of the reaction: 1,4-alpha-D-glucosyl(n) + phosphate = 1,4-alpha-D-glucosyl(n-1) + alpha-D-glucose 1-phosphate. The name should be qualified in each instance by adding the name of the natural substrate, e.g. maltodextrin phosphorylase, starch phosphorylase, glycogen phosphorylase." [EC:2.4.1.1](GO:0004645),biological_process:"The chemical reactions and pathways invol…	alpha-1,4 glucan phosphorylase L isozyme, chloroplastic/amyloplastic-like; K00688 starch phosphorylase [EC:2.4.1.1] (A)	Alpha-1,4 glucan phosphorylase L isozyme, chloroplastic/amyloplastic OS=Vicia faba GN=PHO1 PE=2 SV=2	Carbohydrate phosphorylase	PREDICTED: alpha-1,4 glucan phosphorylase L isozyme, chloroplastic/amyloplastic-like [Pyrus bretschneideri]
MO08G0168400.1_MO	molecular_function:"Interacting selectively and non-covalently with any protein or protein complex (a complex of two or more proteins that may include other nonprotein molecules)." [GOC:go_curators](GO:0005515),biological_process:"The chemical reactions and pathways involving glutathione, the tripeptide glutamylcysteinylglycine, which acts as a coenzyme for some enzymes and as an antioxidant in t…	glutathione transferase GST 23-like; K00799 glutathione S-transferase [EC:2.5.1.18] (A)	Glutathione transferase GST 23 OS=Zea mays PE=2 SV=1	Glutathione S-transferase, C-terminal domain	PREDICTED: glutathione transferase GST 23-like [Prunus mume]
MO05G0078600.1_MO	molecular_function:"Catalysis of an oxidation-reduction (redox) reaction, a reversible chemical reaction in which the oxidation state of an atom or atoms within a molecule is altered. One substrate acts as a hydrogen or electron donor and becomes oxidized, while the other acts as hydrogen or electron acceptor and becomes reduced." [GOC:go_curators](GO:0016491),molecular_function:"Interacting sele…	ferredoxin--nitrite reductase, chloroplastic; K00366 ferredoxin-nitrite reductase [EC:1.7.7.1] (A)	Ferredoxin--nitrite reductase, chloroplastic OS=Betula pendula GN=NIR1 PE=2 SV=1	Nitrite and sulphite reductase 4Fe-4S domain	PREDICTED: ferredoxin--nitrite reductase, chloroplastic [Malus domestica]
MO016G0024700.1_MO	molecular_function:"Interacting selectively and non-covalently with zinc (Zn) ions." [GOC:ai](GO:0008270)	E3 ubiquitin-protein ligase MARCH2-like; K10658 E3 ubiquitin-protein ligase MARCH3 [EC:2.3.2.27] (A)	Probable E3 ubiquitin ligase SUD1 OS=Arabidopsis thaliana GN=SUD1 PE=1 SV=1	RING-variant domain	PREDICTED: uncharacterized protein LOC103402618 [Malus domestica]
MO05G0070700.1_MO	molecular_function:"Catalysis of the reaction: N-acetyl-L-glutamate 5-semialdehyde + NADP+ + phosphate = N-acetyl-5-glutamyl phosphate + NADPH + H+." [EC:1.2.1.38](GO:0003942),biological_process:"The chemical reactions and pathways resulting in the formation of arginine, 2-amino-5-(carbamimidamido)pentanoic acid." [ISBN:0198506732](GO:0006526),biological_process:"The chemical reactions and pathwa…	probable N-acetyl-gamma-glutamyl-phosphate reductase, chloroplastic; K00145 N-acetyl-gamma-glutamyl-phosphate reductase [EC:1.2.1.38] (A)	Probable N-acetyl-gamma-glutamyl-phosphate reductase, chloroplastic OS=Arabidopsis thaliana GN=At2g19940 PE=1 SV=2	Semialdehyde dehydrogenase, dimerisation domain	PREDICTED: probable N-acetyl-gamma-glutamyl-phosphate reductase, chloroplastic [Pyrus bretschneideri]
MO05G0298700.1_MO	molecular_function:"Catalysis of the hydrolysis of internal, alpha-peptide bonds in a polypeptide chain by a mechanism in which a water molecule bound by the side chains of aspartic residues at the active center acts as a nucleophile." [ISBN:0198506732](GO:0004190),molecular_function:"Interacting selectively and non-covalently with calcium ions (Ca2+)." [GOC:ai](GO:0005509),biological_process:"Th…	hypothetical protein; K19025 AP-5 complex subunit zeta-1 (A)	Aspartic proteinase nepenthesin-2 OS=Nepenthes gracilis GN=nep2 PE=1 SV=1	Xylanase inhibitor N-terminal	PREDICTED: uncharacterized protein LOC103434855 [Malus domestica]
MO06G0185800.1_MO	molecular_function:"Interacting selectively and non-covalently with any protein or protein complex (a complex of two or more proteins that may include other nonprotein molecules)." [GOC:go_curators](GO:0005515),cellular_component:"A protein complex required for mRNA cleavage but not for poly(A) addition." [GOC:mah, PMID:10357856](GO:0005848),biological_process:"Any process involved in forming the…	cleavage stimulation factor subunit 1; K14406 cleavage stimulation factor subunit 1 (A)	Cleavage stimulation factor subunit 50 OS=Arabidopsis thaliana GN=CSTF50 PE=1 SV=1	WD domain, G-beta repeat	PREDICTED: cleavage stimulation factor subunit 1 isoform X1 [Malus domestica]
MO014G0151200.1_MO	--	--	TITAN-like protein OS=Arabidopsis thaliana GN=TTL PE=2 SV=1	Coiled coil protein 84	PREDICTED: TITAN-like protein [Pyrus bretschneideri]
MO08G0092600.1_MO	molecular_function:"Any molecular function by which a gene product interacts selectively and non-covalently with DNA (deoxyribonucleic acid)." [GOC:dph, GOC:jl, GOC:tb, GOC:vw](GO:0003677),molecular_function:"Interacting selectively and non-covalently with a specific double-stranded genomic DNA sequence (sometimes referred to as a motif) within the regulatory region of a gene to modulate transcri…	AP2D49; ethylene-responsive transcription factor TINY-like; K09286 EREBP-like factor (A)	Dehydration-responsive element-binding protein 3 OS=Arabidopsis thaliana GN=DREB3 PE=2 SV=1	AP2 domain	ethylene-responsive transcription factor TINY-like [Malus domestica]
MO08G0062400.1_MO	molecular_function:"Catalysis of a biochemical reaction at physiological temperatures. In biologically catalyzed reactions, the reactants are known as substrates, and the catalysts are naturally occurring macromolecular substances known as enzymes. Enzymes possess specific binding sites for substrates, and are usually composed wholly or largely of protein, but RNA that has catalytic activity (rib…	1-aminocyclopropane-1-carboxylate synthase 8-like; K01762 1-aminocyclopropane-1-carboxylate synthase [EC:4.4.1.14] (A)	1-aminocyclopropane-1-carboxylate synthase 8 OS=Arabidopsis thaliana GN=ACS8 PE=1 SV=1	Aminotransferase class I and II	PREDICTED: 1-aminocyclopropane-1-carboxylate synthase 8-like [Malus domestica]
MO012G0134500.1_MO	biological_process:"The directed movement of poly(A)+ mRNA out of the nucleus into the cytoplasm." [GOC:ai](GO:0016973)	protein MODIFIER OF SNC1 11-like; K18732 SAP domain-containing ribonucleoprotein (A)	Protein MODIFIER OF SNC1 11 OS=Arabidopsis thaliana GN=MOS11 PE=1 SV=1	-	PREDICTED: protein MODIFIER OF SNC1 11-like isoform X1 [Pyrus bretschneideri]
MO06G0182800.1_MO	molecular_function:"Interacting selectively and non-covalently with any nucleic acid." [GOC:jl](GO:0003676),molecular_function:"Interacting selectively and non-covalently with ATP, adenosine 5'-triphosphate, a universally important coenzyme and enzyme regulator." [ISBN:0198506732](GO:0005524)	activating signal cointegrator 1 complex subunit 3; K18663 activating signal cointegrator complex subunit 3 [EC:3.6.4.12] (A)	Activating signal cointegrator 1 complex subunit 3 OS=Bos taurus GN=ascc3 PE=3 SV=1	Sec63 Brl domain	PREDICTED: activating signal cointegrator 1 complex subunit 3 [Malus domestica]
MO01G0172300.1_MO	molecular_function:"Catalysis of an oxidation-reduction (redox) reaction, a reversible chemical reaction in which the oxidation state of an atom or atoms within a molecule is altered. One substrate acts as a hydrogen or electron donor and becomes oxidized, while the other acts as hydrogen or electron acceptor and becomes reduced." [GOC:go_curators](GO:0016491)	gibberellin 20 oxidase 2-like; K05282 gibberellin 20-oxidase [EC:1.14.11.12] (A)	Gibberellin 20 oxidase 2 OS=Arabidopsis thaliana GN=GA20OX2 PE=2 SV=1	non-haem dioxygenase in morphine synthesis N-terminal	PREDICTED: gibberellin 20 oxidase 2-like [Malus domestica]
MO015G0228200.1_MO	--	--	--	HECT-like Ubiquitin-conjugating enzyme (E2)-binding	PREDICTED: uncharacterized protein LOC103442619 [Malus domestica]
MO09G0102800.1_MO	--	--	Protein IQ-DOMAIN 1 OS=Arabidopsis thaliana GN=IQD1 PE=1 SV=1	--	PREDICTED: protein IQ-DOMAIN 1-like [Malus domestica]
MO014G0116300.1_MO	molecular_function:"Catalysis of the phosphorylation of an amino acid residue in a protein, usually according to the reaction: a protein + ATP = a phosphoprotein + ADP." [MetaCyc:PROTEIN-KINASE-RXN](GO:0004672),molecular_function:"Interacting selectively and non-covalently with any protein or protein complex (a complex of two or more proteins that may include other nonprotein molecules)." [GOC:go…	probably inactive receptor-like protein kinase At5g41680; K04730 interleukin-1 receptor-associated kinase 1 [EC:2.7.11.1] (A)	Probable inactive receptor kinase At4g23740 OS=Arabidopsis thaliana GN=At4g23740 PE=2 SV=1	Leucine rich repeat	PREDICTED: probable inactive receptor kinase At4g23740 [Pyrus bretschneideri]
MO06G0177200.1_MO	--	hypothetical protein; K03671 thioredoxin 1 (A)	Thioredoxin-like 1-1, chloroplastic OS=Oryza sativa subsp. japonica GN=Os07g0684100 PE=2 SV=1	Thioredoxin	PREDICTED: thioredoxin-like 1-2, chloroplastic [Malus domestica]
MO06G0005700.1_MO	biological_process:"A protein modification process that results in the addition of a carbohydrate or carbohydrate derivative unit to a protein amino acid, e.g. the addition of glycan chains to proteins." [GOC:curators, GOC:pr](GO:0006486),cellular_component:"The component of a membrane consisting of the gene products and protein complexes having at least some part of their peptide sequence embedd…	dolichyl-diphosphooligosaccharide--protein glycosyltransferase subunit 1A; K12666 oligosaccharyltransferase complex subunit alpha (ribophorin I) (A)	Dolichyl-diphosphooligosaccharide--protein glycosyltransferase subunit 1A OS=Arabidopsis thaliana GN=OST1A PE=2 SV=1	Ribophorin I	PREDICTED: dolichyl-diphosphooligosaccharide--protein glycosyltransferase subunit 1A [Malus domestica]
MO08G0087900.1_MO	cellular_component:"A subcellular organelle of plant cells surrounded by 'half-unit' or a monolayer membrane instead of the more usual bilayer. The storage body has a droplet of triglyceride surrounded by a monolayer of phospholipids, interacting with the triglycerides and the hydrophilic head groups facing the cytosol, and containing major protein components called oleosins." [GOC:mtg_sensu, ISB…	ethylene-responsive transcription factor 1A-like; K09286 EREBP-like factor (A)	Oleosin 14.9 kDa OS=Arabidopsis thaliana GN=OL3 PE=2 SV=2	Oleosin	PREDICTED: oleosin 16 kDa-like [Pyrus bretschneideri]
MO01G0172500.1_MO	molecular_function:"Interacting selectively and non-covalently with a specific sequence of DNA that is part of a regulatory region that controls the transcription of a gene or cistron by RNA polymerase II." [GOC:txnOH](GO:0000977),molecular_function:"Any molecular function by which a gene product interacts selectively and non-covalently with DNA (deoxyribonucleic acid)." [GOC:dph, GOC:jl, GOC:tb,…	fructokinase-1-like; K00847 fructokinase [EC:2.7.1.4] (A)	Probable fructokinase-7 OS=Arabidopsis thaliana GN=At5g51830 PE=1 SV=1	pfkB family carbohydrate kinase	PREDICTED: fructokinase-1-like, partial [Pyrus bretschneideri]
MO09G0235400.1_MO	biological_process:"The chemical reactions and pathways resulting in the formation of substances; typically the energy-requiring part of metabolism in which simpler substances are transformed into more complex ones." [GOC:curators, ISBN:0198547684](GO:0009058),molecular_function:"Catalysis of the transfer of a hydroxymethyl- or formyl group from one compound (donor) to another (acceptor)." [EC:2.…	protein AAR2 homolog; K13205 A1 cistron-splicing factor AAR2 (A)	Protein AAR2 homolog OS=Bos taurus GN=AAR2 PE=2 SV=1	Formyl transferase	PREDICTED: protein AAR2 homolog [Pyrus bretschneideri]
MO09G0237100.1_MO	--	--	Double-stranded RNA-binding protein 4 OS=Oryza sativa subsp. japonica GN=DRB4 PE=2 SV=1	Double-stranded RNA binding motif	PREDICTED: double-stranded RNA-binding protein 1-like [Malus domestica]
MO09G0026400.1_MO	cellular_component:"The component of a membrane consisting of the gene products and protein complexes having at least some part of their peptide sequence embedded in the hydrophobic region of the membrane." [GOC:dos, GOC:go_curators](GO:0016021),molecular_function:"Catalysis of the reaction: S-adenosyl-L-methionine + tRNA = S-adenosyl-L-homocysteine + tRNA containing N1-methyladenine." [EC:2.1.1.…	phosphoenolpyruvate/phosphate translocator 2, chloroplastic-like; K15283 solute carrier family 35, member E1 (A)	Phosphoenolpyruvate/phosphate translocator 2, chloroplastic OS=Arabidopsis thaliana GN=PPT2 PE=2 SV=1	Triose-phosphate Transporter family	unnamed protein product [Vitis vinifera]
MO01G0153400.1_MO	molecular_function:"Interacting selectively and non-covalently with ATP, adenosine 5'-triphosphate, a universally important coenzyme and enzyme regulator." [ISBN:0198506732](GO:0005524),molecular_function:"Interacting selectively and non-covalently with any metal ion." [GOC:ai](GO:0046872),molecular_function:"Catalysis of the reaction: ATP + H2O = ADP + phosphate. This reaction requires the prese…	E3 ubiquitin-protein ligase SHPRH-like; K15710 E3 ubiquitin-protein ligase SHPRH [EC:3.6.4.- 2.3.2.27] (A)	E3 ubiquitin-protein ligase SHPRH OS=Mus musculus GN=Shprh PE=1 SV=1	SNF2 family N-terminal domain	PREDICTED: E3 ubiquitin-protein ligase SHPRH-like isoform X1 [Malus domestica]
MO07G0214300.1_MO	molecular_function:"Any molecular function by which a gene product interacts selectively and non-covalently with DNA (deoxyribonucleic acid)." [GOC:dph, GOC:jl, GOC:tb, GOC:vw](GO:0003677)	hypothetical protein; K08869 aarF domain-containing kinase (A)	Transcription factor DIVARICATA OS=Antirrhinum majus GN=DIVARICATA PE=2 SV=1	Myb-like DNA-binding domain	PREDICTED: myb-like protein J isoform X1 [Malus domestica]
MO09G0124900.1_MO	molecular_function:"Interacting selectively and non-covalently with any nucleic acid." [GOC:jl](GO:0003676),molecular_function:"Catalysis of the reaction: ATP + H2O = ADP + phosphate, to drive the unwinding of a DNA or RNA helix." [GOC:jl](GO:0004386),molecular_function:"Interacting selectively and non-covalently with ATP, adenosine 5'-triphosphate, a universally important coenzyme and enzyme reg…	ATP-dependent RNA helicase DHX36; K14442 ATP-dependent RNA helicase DHX36 [EC:3.6.4.13] (A)	Probable ATP-dependent RNA helicase YTHDC2 OS=Homo sapiens GN=YTHDC2 PE=1 SV=2	Helicase associated domain (HA2)	PREDICTED: ATP-dependent RNA helicase DHX36 [Malus domestica]
MO06G0119100.1_MO	molecular_function:"Interacting selectively and non-covalently with a lipid." [GOC:ai](GO:0008289)	--	StAR-related lipid transfer protein 7, mitochondrial OS=Mus musculus GN=Stard7 PE=2 SV=2	START domain	PREDICTED: uncharacterized protein LOC103409627 [Malus domestica]
MO011G0100400.1_MO	--	Alpha-L-fucosidase 1; K01206 alpha-L-fucosidase [EC:3.2.1.51] (A)	--	--	PREDICTED: uncharacterized protein LOC103448059 [Malus domestica]
MO01G0168000.1_MO	--	--	Protein trichome birefringence-like 18 OS=Arabidopsis thaliana GN=TBL18 PE=2 SV=1	GDSL/SGNH-like Acyl-Esterase family found in Pmr5 and Cas1p	PREDICTED: protein YLS7 [Malus domestica]
MO05G0285700.1_MO	--	--	--	--	PREDICTED: flocculation protein FLO11-like [Malus domestica]
MO09G0043300.1_MO	molecular_function:"Interacting selectively and non-covalently with any protein or protein complex (a complex of two or more proteins that may include other nonprotein molecules)." [GOC:go_curators](GO:0005515)	probable E3 ubiquitin ligase complex SCF subunit sconB; K10260 F-box and WD-40 domain protein 7 (A)	Lissencephaly-1 homolog OS=Xenopus laevis GN=pafah1b1 PE=2 SV=3	WD domain, G-beta repeat	PREDICTED: F-box/WD repeat-containing protein sel-10-like [Malus domestica]
MO09G0215000.1_MO	molecular_function:"Catalysis of the reaction: ATP + riboflavin = ADP + FMN + 2 H(+)." [EC:2.7.1.26, RHEA:14357](GO:0008531),biological_process:"The chemical reactions and pathways resulting in the formation of riboflavin (vitamin B2), the precursor for the coenzymes flavin mononucleotide (FMN) and flavin adenine dinucleotide (FAD)." [GOC:jl, http://www.indstate.edu/thcme/mwking/vitamins.html](GO…	bifunctional riboflavin kinase/FMN phosphatase-like; K00861 riboflavin kinase [EC:2.7.1.26] (A)	Bifunctional riboflavin kinase/FMN phosphatase OS=Arabidopsis thaliana GN=FHY PE=1 SV=1	Haloacid dehalogenase-like hydrolase	PREDICTED: LOW QUALITY PROTEIN: bifunctional riboflavin kinase/FMN phosphatase-like [Malus domestica]
MO03G0088700.1_MO	--	probable E3 ubiquitin-protein ligase LUL2; K10604 E3 ubiquitin-protein ligase MGRN1 [EC:2.3.2.27] (A)	Probable E3 ubiquitin-protein ligase LOG2 OS=Arabidopsis thaliana GN=LOG2 PE=1 SV=1	Zinc finger, C3HC4 type (RING finger)	PREDICTED: probable E3 ubiquitin-protein ligase LUL2 [Malus domestica]
MO015G0186900.1_MO	molecular_function:"The formation of a protein dimer, a macromolecular structure consists of two noncovalently associated identical or nonidentical subunits." [ISBN:0198506732](GO:0046983)	MYC2; transcription factor MYC2; K13422 transcription factor MYC2 (A)	Putative transcription factor bHLH041 OS=Arabidopsis thaliana GN=BHLH41 PE=3 SV=1	Helix-loop-helix DNA-binding domain	PREDICTED: putative transcription factor bHLH041 [Malus domestica]
MO014G0166900.1_MO	--	GRINA; glutamate receptor, ionotropic, N-methyl D-aspartate-associated protein 1 (glutamate binding); K06890 uncharacterized protein (A)	Protein MODIFIER OF SNC1 1 OS=Arabidopsis thaliana GN=MOS1 PE=1 SV=2	--	PREDICTED: protein MODIFIER OF SNC1 1-like isoform X1 [Malus domestica]
MO017G0008700.1_MO	molecular_function:"Catalysis of the reaction: S-adenosyl-L-methionine + histone L-lysine = S-adenosyl-L-homocysteine + histone N6-methyl-L-lysine. The methylation of peptidyl-lysine in histones forms N6-methyl-L-lysine, N6,N6-dimethyl-L-lysine and N6,N6,N6-trimethyl-L-lysine derivatives." [EC:2.1.1.43, RESID:AA0074, RESID:AA0075, RESID:AA0076](GO:0018024)	--	--	Ubiquitin-binding WIYLD domain	PREDICTED: uncharacterized protein LOC103425904 [Malus domestica]
MO03G0203300.1_MO	biological_process:"Any cellular process that depends upon or alters the microtubule cytoskeleton, that part of the cytoskeleton comprising microtubules and their associated proteins." [GOC:mah](GO:0007017),cellular_component:"Any of several large complexes that contain two or three dynein heavy chains and several light chains, and have microtubule motor activity." [ISBN:0815316194](GO:0030286)	dynein light chain, cytoplasmic-like; K10418 dynein light chain LC8-type (A)	Dynein light chain, cytoplasmic OS=Dictyostelium discoideum GN=dlcB PE=3 SV=1	Dynein light chain type 1	PREDICTED: dynein light chain, cytoplasmic-like [Malus domestica]
MO05G0158000.1_MO	--	--	--	--	PREDICTED: uncharacterized protein LOC103435844 [Malus domestica]
MO03G0192100.1_MO	--	--	--	--	PREDICTED: uncharacterized protein LOC103429487 [Malus domestica]
MO06G0195600.1_MO	molecular_function:"Catalysis of a biochemical reaction at physiological temperatures. In biologically catalyzed reactions, the reactants are known as substrates, and the catalysts are naturally occurring macromolecular substances known as enzymes. Enzymes possess specific binding sites for substrates, and are usually composed wholly or largely of protein, but RNA that has catalytic activity (rib…	carbon catabolite repressor protein 4 homolog 5; K18729 protein angel (A)	Carbon catabolite repressor protein 4 homolog 5 OS=Arabidopsis thaliana GN=CCR4-5 PE=2 SV=2	Endonuclease/Exonuclease/phosphatase family	PREDICTED: carbon catabolite repressor protein 4 homolog 5 [Malus domestica]
MO011G0043100.1_MO	biological_process:"The covalent alteration of one or more amino acids occurring in proteins, peptides and nascent polypeptides (co-translational, post-translational modifications) occurring at the level of an individual cell. Includes the modification of charged tRNAs that are destined to occur in a protein (pre-translation modification)." [GOC:go_curators](GO:0006464),molecular_function:"Cataly…	ubiquitin-activating enzyme E1 1-like; K03178 ubiquitin-activating enzyme E1 [EC:6.2.1.45] (A)	Ubiquitin-activating enzyme E1 1 OS=Arabidopsis thaliana GN=UBA1 PE=1 SV=1	Ubiquitin-activating enzyme E1 FCCH domain	PREDICTED: ubiquitin-activating enzyme E1 1-like [Malus domestica]
MO014G0120800.1_MO	molecular_function:"Interacting selectively and non-covalently with any protein or protein complex (a complex of two or more proteins that may include other nonprotein molecules)." [GOC:go_curators](GO:0005515)	hypothetical protein; K10280 F-box and leucine-rich repeat protein 14 (A)	Internalin-I OS=Listeria monocytogenes serovar 1/2a (strain ATCC BAA-679 / EGD-e) GN=inlI PE=3 SV=1	Leucine Rich repeat	PREDICTED: F-box/LRR-repeat protein 13 [Malus domestica]
MO014G0189200.1_MO	--	formin-like protein 20; K02184 formin 2 (A)	Formin-like protein 20 OS=Arabidopsis thaliana GN=FH20 PE=2 SV=3	Formin Homology 2 Domain	PREDICTED: formin-like protein 20 [Pyrus bretschneideri]
MO03G0163400.1_MO	molecular_function:"Interacting selectively and non-covalently with an RNA molecule or a portion thereof." [GOC:jl, GOC:mah](GO:0003723),molecular_function:"The action of a molecule that contributes to the structural integrity of the ribosome." [GOC:mah](GO:0003735),cellular_component:"An intracellular organelle, about 200 A in diameter, consisting of RNA and protein. It is the site of protein bi…	30S ribosomal protein S10, chloroplastic-like; K02946 small subunit ribosomal protein S10 (A)	30S ribosomal protein S10, chloroplastic OS=Mesembryanthemum crystallinum GN=RPS10 PE=2 SV=1	Ribosomal protein S10p/S20e	PREDICTED: 30S ribosomal protein S10, chloroplastic-like [Malus domestica]
MO015G0183400.1_MO	cellular_component:"The component of a membrane consisting of the gene products and protein complexes having at least some part of their peptide sequence embedded in the hydrophobic region of the membrane." [GOC:dos, GOC:go_curators](GO:0016021)	hypothetical protein; K17345 tetraspanin-5 (A)	Tetraspanin-2 OS=Arabidopsis thaliana GN=TET2 PE=2 SV=1	Tetraspanin family	PREDICTED: tetraspanin-2 [Malus domestica]
MO015G0057300.1_MO	--	A-kinase anchor protein 17A-like; K13169 splicing factor, arginine/serine-rich 17 (A)	A-kinase anchor protein 17B OS=Mus musculus GN=Akap17b PE=1 SV=2	--	PREDICTED: A-kinase anchor protein 17B [Pyrus bretschneideri]
MO017G0032900.1_MO	molecular_function:"Catalysis of the reaction: GTP + H2O = GDP + phosphate." [ISBN:0198547684, PMID:26832457, PMID:27218782](GO:0003924),molecular_function:"Interacting selectively and non-covalently with GTP, guanosine triphosphate." [GOC:ai](GO:0005525)	septum-promoting GTP-binding protein 1-like; K07976 Rab family, other (A)	Septum-promoting GTP-binding protein 1 OS=Schizosaccharomyces pombe (strain 972 / ATCC 24843) GN=spg1 PE=1 SV=1	Ras family	PREDICTED: septum-promoting GTP-binding protein 1-like [Malus domestica]
MO08G0112700.1_MO	--	protein TIFY 6B-like; K13464 jasmonate ZIM domain-containing protein (A)	Protein TIFY 8 OS=Arabidopsis thaliana GN=TIFY8 PE=1 SV=1	tify domain	PREDICTED: protein TIFY 8-like [Malus domestica]
MO013G0044700.1_MO	molecular_function:"Interacting selectively and non-covalently with ATP, adenosine 5'-triphosphate, a universally important coenzyme and enzyme regulator." [ISBN:0198506732](GO:0005524),biological_process:"The process of assisting in the covalent and noncovalent assembly of single chain polypeptides or multisubunit complexes into the correct tertiary structure." [GOC:go_curators, GOC:rb](GO:00064…	chaperonin 60 subunit beta 4, chloroplastic; K04077 chaperonin GroEL (A)	Chaperonin 60 subunit beta 4, chloroplastic OS=Arabidopsis thaliana GN=CPN60B4 PE=1 SV=1	TCP-1/cpn60 chaperonin family	PREDICTED: ruBisCO large subunit-binding protein subunit beta, chloroplastic isoform X1 [Malus domestica]
MO012G0223900.1_MO	cellular_component:"The lipid bilayer surrounding the endoplasmic reticulum." [GOC:mah](GO:0005789)	uncharacterized LOC101779298; K17302 coatomer, subunit beta' (A)	Vesicle-associated protein 2-2 OS=Arabidopsis thaliana GN=PVA22 PE=1 SV=1	MSP (Major sperm protein) domain	PREDICTED: vesicle-associated protein 2-2 [Malus domestica]
MO05G0300800.1_MO	--	--	--	--	PREDICTED: uncharacterized protein LOC103434844 isoform X1 [Malus domestica]
MO015G0165500.1_MO	molecular_function:"Catalysis of an oxidation-reduction (redox) reaction, a reversible chemical reaction in which the oxidation state of an atom or atoms within a molecule is altered. One substrate acts as a hydrogen or electron donor and becomes oxidized, while the other acts as hydrogen or electron acceptor and becomes reduced." [GOC:go_curators](GO:0016491)	probable chlorophyll(ide) b reductase NYC1, chloroplastic; K13606 chlorophyll(ide) b reductase [EC:1.1.1.294] (A)	Probable chlorophyll(ide) b reductase NYC1, chloroplastic OS=Oryza sativa subsp. japonica GN=NYC1 PE=1 SV=1	short chain dehydrogenase	PREDICTED: probable chlorophyll(ide) b reductase NYC1, chloroplastic [Malus domestica]
MO015G0009600.1_MO	--	--	--	--	PREDICTED: uncharacterized protein LOC103413828 [Malus domestica]
MO03G0186400.1_MO	cellular_component:"An AP-type membrane coat adaptor complex that in humans consists of beta5, zeta, mu5 and sigma5 subunits and is found associated with membranes in the endosomes; it is not clear whether AP-5 forms clathrin coats in vivo." [PMID:22022230](GO:0044599)	AP-5 complex subunit zeta-1; K19025 AP-5 complex subunit zeta-1 (A)	AP-5 complex subunit zeta-1 OS=Mus musculus GN=Ap5z1 PE=2 SV=1	AP-5 complex subunit, vesicle trafficking	PREDICTED: AP-5 complex subunit zeta-1 [Malus domestica]
MO015G0196000.1_MO	--	--	Protein LURP-one-related 6 OS=Arabidopsis thaliana GN=At2g05910 PE=2 SV=1	LURP-one-related	PREDICTED: protein LURP-one-related 6-like [Malus domestica]
MO017G0156500.1_MO	molecular_function:"Catalysis of the reaction: ATP + riboflavin = ADP + FMN + 2 H(+)." [EC:2.7.1.26, RHEA:14357](GO:0008531),biological_process:"The chemical reactions and pathways resulting in the formation of riboflavin (vitamin B2), the precursor for the coenzymes flavin mononucleotide (FMN) and flavin adenine dinucleotide (FAD)." [GOC:jl, http://www.indstate.edu/thcme/mwking/vitamins.html](GO…	bifunctional riboflavin kinase/FMN phosphatase-like; K00861 riboflavin kinase [EC:2.7.1.26] (A)	Bifunctional riboflavin kinase/FMN phosphatase OS=Arabidopsis thaliana GN=FHY PE=1 SV=1	Riboflavin kinase	PREDICTED: bifunctional riboflavin kinase/FMN phosphatase-like [Malus domestica]
MO015G0387700.1_MO	molecular_function:"Interacting selectively and non-covalently with any protein or protein complex (a complex of two or more proteins that may include other nonprotein molecules)." [GOC:go_curators](GO:0005515)	TBCEL, TECTA; tubulin-specific chaperone cofactor E-like protein; K18273 alpha-tectorin (A)	Tubulin-folding cofactor E OS=Arabidopsis thaliana GN=TFCE PE=2 SV=1	CAP-Gly domain	PREDICTED: tubulin-folding cofactor E isoform X1 [Pyrus bretschneideri]
MO014G0190100.1_MO	--	--	--	Plant protein of unknown function (DUF863)	PREDICTED: uncharacterized protein LOC103415283 [Malus domestica]
MO03G0117000.1_MO	molecular_function:"Interacting selectively and non-covalently with a specific double-stranded genomic DNA sequence (sometimes referred to as a motif) within the regulatory region of a gene to modulate transcription. Regulatory regions include promoters (proximal and distal) and enhancers. Genes are transcriptional units, and include bacterial operons." [GOC:txnOH-2018](GO:0003700),biological_pro…	ABSCISIC ACID-INSENSITIVE 5-like protein 1; K14432 ABA responsive element binding factor (A)	ABSCISIC ACID-INSENSITIVE 5-like protein 1 OS=Arabidopsis thaliana GN=DPBF2 PE=1 SV=1	bZIP transcription factor	PREDICTED: ABSCISIC ACID-INSENSITIVE 5-like protein 1 [Malus domestica]
MO06G0169000.1_MO	molecular_function:"Interacting selectively and non-covalently with any protein or protein complex (a complex of two or more proteins that may include other nonprotein molecules)." [GOC:go_curators](GO:0005515)	hypothetical protein; K15710 E3 ubiquitin-protein ligase SHPRH [EC:3.6.4.- 2.3.2.27] (A)	Pentatricopeptide repeat-containing protein At1g18900 OS=Arabidopsis thaliana GN=At1g18900 PE=2 SV=1	PPR repeat	PREDICTED: pentatricopeptide repeat-containing protein At1g18900-like [Malus domestica]
MO013G0211400.1_MO	molecular_function:"Interacting selectively and non-covalently with any protein or protein complex (a complex of two or more proteins that may include other nonprotein molecules)." [GOC:go_curators](GO:0005515)	uncharacterized LOC101310721; K18999 RNA polymerase II C-terminal domain phosphatase-like 3/4 [EC:3.1.3.16] (A)	F-box protein At5g07610 OS=Arabidopsis thaliana GN=At5g07610 PE=2 SV=1	F-box domain	PREDICTED: F-box protein At5g07610-like isoform X1 [Pyrus bretschneideri]
MO05G0025800.1_MO	biological_process:"Innate immune responses are defense responses mediated by germline encoded components that directly recognize components of potential pathogens." [GO_REF:0000022, GOC:add, GOC:ebc, GOC:mtg_sensu](GO:0045087)	--	--	Family of unknown function (DUF5306)	PREDICTED: uncharacterized protein LOC103443942 [Malus domestica]
MO014G0152000.1_MO	cellular_component:"A membrane-bounded organelle of eukaryotic cells in which chromosomes are housed and replicated. In most cells, the nucleus contains all of the cell's chromosomes except the organellar chromosomes, and is the site of RNA synthesis and processing. In some species, or in specialized cell types, RNA metabolism or DNA replication may be absent." [GOC:go_curators](GO:0005634),cellu…	snurportin-1-like; K13151 snurportin-1 (A)	Snurportin-1 OS=Rattus norvegicus GN=Snupn PE=2 SV=1	--	PREDICTED: LOW QUALITY PROTEIN: snurportin-1-like isoform X1 [Malus domestica]
MO012G0055400.1_MO	molecular_function:"Interacting selectively and non-covalently with any protein or protein complex (a complex of two or more proteins that may include other nonprotein molecules)." [GOC:go_curators](GO:0005515)	POPTRDRAFT_763875; pentatricopeptide repeat-containing family protein; K17964 leucine-rich PPR motif-containing protein, mitochondrial (A)	Pentatricopeptide repeat-containing protein At2g20710, mitochondrial OS=Arabidopsis thaliana GN=At2g20710 PE=2 SV=1	PPR repeat	PREDICTED: pentatricopeptide repeat-containing protein At2g20710, mitochondrial-like [Malus domestica]
MO013G0014200.1_MO	molecular_function:"Catalysis of a biochemical reaction at physiological temperatures. In biologically catalyzed reactions, the reactants are known as substrates, and the catalysts are naturally occurring macromolecular substances known as enzymes. Enzymes possess specific binding sites for substrates, and are usually composed wholly or largely of protein, but RNA that has catalytic activity (rib…	type I inositol 1,4,5-trisphosphate 5-phosphatase CVP2-like; K01099 phosphatidylinositol-bisphosphatase [EC:3.1.3.36] (A)	Type IV inositol polyphosphate 5-phosphatase 9 OS=Arabidopsis thaliana GN=IP5P9 PE=1 SV=1	Endonuclease/Exonuclease/phosphatase family	PREDICTED: type I inositol 1,4,5-trisphosphate 5-phosphatase CVP2 [Malus domestica]
MO08G0127000.1_MO	--	--	--	--	PREDICTED: glutamic acid-rich protein-like [Malus domestica]
MO05G0044700.1_MO	molecular_function:"Interacting selectively and non-covalently with a specific double-stranded genomic DNA sequence (sometimes referred to as a motif) within the regulatory region of a gene to modulate transcription. Regulatory regions include promoters (proximal and distal) and enhancers. Genes are transcriptional units, and include bacterial operons." [GOC:txnOH-2018](GO:0003700),biological_pro…	transcription factor RF2b-like; K04374 cyclic AMP-dependent transcription factor ATF-4 (A)	Transcription factor RF2b OS=Oryza sativa subsp. japonica GN=RF2b PE=1 SV=2	--	PREDICTED: transcription factor RF2a [Fragaria vesca subsp. vesca]
MO07G0229900.1_MO	molecular_function:"Interacting selectively and non-covalently with any protein or protein complex (a complex of two or more proteins that may include other nonprotein molecules)." [GOC:go_curators](GO:0005515)	protein gar2; K14411 RNA-binding protein Musashi (A)	Protein IQ-DOMAIN 14 OS=Arabidopsis thaliana GN=IQD14 PE=1 SV=1	Protein of unknown function (DUF4005)	PREDICTED: protein IQ-DOMAIN 14-like [Malus domestica]
MO015G0217800.1_MO	--	uncharacterized LOC103401062; K19366 spartin (A)	Spartin OS=Bos taurus GN=SPG20 PE=2 SV=1	Senescence-associated protein	PREDICTED: uncharacterized protein LOC103401062 [Malus domestica]
MO07G0238700.1_MO	molecular_function:"Catalysis of an oxidation-reduction (redox) reaction, a reversible chemical reaction in which the oxidation state of an atom or atoms within a molecule is altered. One substrate acts as a hydrogen or electron donor and becomes oxidized, while the other acts as hydrogen or electron acceptor and becomes reduced." [GOC:go_curators](GO:0016491)	hypothetical protein; K08008 NADPH oxidase (A)	Ferric reduction oxidase 2 OS=Arabidopsis thaliana GN=FRO2 PE=1 SV=2	Ferric reductase NAD binding domain	PREDICTED: uncharacterized protein LOC104596257 [Nelumbo nucifera]
MO03G0149700.1_MO	biological_process:"A cellular homeostatic process involved in the maintenance of an internal steady state of glucose within a cell or between a cell and its external environment." [GOC:dph, GOC:go_curators, GOC:tb](GO:0001678),molecular_function:"Catalysis of the reaction: ATP + D-hexose = ADP + D-hexose 6-phosphate." [EC:2.7.1.1](GO:0004396),molecular_function:"Interacting selectively and non-c…	hexokinase-3; K00844 hexokinase [EC:2.7.1.1] (A)	Hexokinase-3 OS=Arabidopsis thaliana GN=At1g50460 PE=1 SV=1	Hexokinase	PREDICTED: hexokinase-3 [Malus domestica]
MO015G0011100.1_MO	molecular_function:"Catalysis of the hydrolysis of any O-glycosyl bond." [GOC:mah](GO:0004553),biological_process:"The chemical reactions and pathways involving carbohydrates, any of a group of organic compounds based of the general formula Cx(H2O)y. Includes the formation of carbohydrate derivatives by the addition of a carbohydrate residue to another molecule." [GOC:mah, ISBN:0198506732](GO:000…	hypothetical protein; K01179 endoglucanase [EC:3.2.1.4] (A)	Endoglucanase 2 OS=Arabidopsis thaliana GN=At1g19940 PE=2 SV=1	Glycosyl hydrolase family 9	PREDICTED: endoglucanase 2 [Malus domestica]
MO015G0120600.1_MO	molecular_function:"Catalysis of the reaction: S-prenyl-L-cysteine + O2 + H2O = a prenal + L-cysteine + H2O2." [GOC:hjd](GO:0001735),molecular_function:"Catalysis of an oxidation-reduction (redox) reaction in which a sulfur-containing group acts as a hydrogen or electron donor and reduces oxygen." [GOC:jl](GO:0016670),biological_process:"The chemical reactions and pathways resulting in the breakd…	farnesylcysteine lyase; K05906 prenylcysteine oxidase / farnesylcysteine lyase [EC:1.8.3.5 1.8.3.6] (A)	Farnesylcysteine lyase OS=Arabidopsis thaliana GN=FLCY PE=1 SV=1	NAD(P)-binding Rossmann-like domain	PREDICTED: farnesylcysteine lyase [Pyrus bretschneideri]
MO011G0065900.1_MO	--	hypothetical protein; K03255 protein TIF31 (A)	Telomere repeat-binding protein 5 OS=Arabidopsis thaliana GN=TRP5 PE=1 SV=2	--	PREDICTED: telomere repeat-binding protein 5-like isoform X1 [Malus domestica]
MO012G0184700.1_MO	molecular_function:"Catalysis of the phosphorylation of an amino acid residue in a protein, usually according to the reaction: a protein + ATP = a phosphoprotein + ADP." [MetaCyc:PROTEIN-KINASE-RXN](GO:0004672),molecular_function:"Interacting selectively and non-covalently with ATP, adenosine 5'-triphosphate, a universally important coenzyme and enzyme regulator." [ISBN:0198506732](GO:0005524),bi…	probable serine/threonine-protein kinase WNK5; K08867 WNK lysine deficient protein kinase [EC:2.7.11.1] (A)	Probable serine/threonine-protein kinase WNK5 OS=Arabidopsis thaliana GN=WNK5 PE=1 SV=2	Protein kinase domain	PREDICTED: probable serine/threonine-protein kinase WNK5 [Malus domestica]
MO012G0177800.1_MO	biological_process:"The process in which a solute is transported across a lipid bilayer, from one side of a membrane to the other." [GOC:dph, GOC:jid](GO:0055085)	mitoferrin-like; K15113 solute carrier family 25 (mitochondrial iron transporter), member 28/37 (A)	Mitoferrin OS=Dictyostelium discoideum GN=mcfF PE=3 SV=1	Mitochondrial carrier protein	PREDICTED: mitoferrin-like [Pyrus bretschneideri]
MO05G0150200.1_MO	biological_process:"The chemical reactions and pathways resulting in the breakdown of a nucleoside triphosphate, a compound consisting of a nucleobase linked to a deoxyribose or ribose sugar esterified with triphosphate on the sugar." [GOC:go_curators, ISBN:0198506732](GO:0009143),molecular_function:"Catalysis of the reaction: H2O + a nucleoside triphosphate = diphosphate + a nucleotide." [MetaCy…	dCTP pyrophosphatase 1-like; K16904 dCTP diphosphatase [EC:3.6.1.12] (A)	dCTP pyrophosphatase 1 OS=Rattus norvegicus GN=Dctpp1 PE=2 SV=1	MazG-like family	PREDICTED: dCTP pyrophosphatase 1-like [Malus domestica]
MO03G0106000.1_MO	--	SORBIDRAFT_03g046345, Sb03g046345; hypothetical protein; K07562 nonsense-mediated mRNA decay protein 3 (A)	Protein RETICULATA-RELATED 1 OS=Arabidopsis thaliana GN=RER1 PE=2 SV=1	Protein RETICULATA-related	PREDICTED: uncharacterized protein LOC103423945 [Malus domestica]
MO014G0045800.1_MO	--	--	Protein ROOT PRIMORDIUM DEFECTIVE 1 OS=Arabidopsis thaliana GN=RPD1 PE=1 SV=1	Plant organelle RNA recognition domain	PREDICTED: protein ROOT PRIMORDIUM DEFECTIVE 1-like [Malus domestica]
MO013G0038200.1_MO	biological_process:"The joining together of exons from one or more primary transcripts of messenger RNA (mRNA) and the excision of intron sequences, via a spliceosomal mechanism, so that mRNA consisting only of the joined exons is produced." [GOC:krc, ISBN:0198506732, ISBN:0879695897](GO:0000398),molecular_function:"Any molecular function by which a gene product interacts selectively and non-cova…	PAX3- and PAX7-binding protein 1; K13211 GC-rich sequence DNA-binding factor (A)	PAX3- and PAX7-binding protein 1 OS=Homo sapiens GN=PAXBP1 PE=1 SV=2	GC-rich sequence DNA-binding factor-like protein	PREDICTED: PAX3- and PAX7-binding protein 1-like [Pyrus bretschneideri]
MO04G0131100.1_MO	molecular_function:"Interacting selectively and non-covalently with any protein or protein complex (a complex of two or more proteins that may include other nonprotein molecules)." [GOC:go_curators](GO:0005515)	EIF2Aa; eukaryotic initiation factor; K15026 translation initiation factor 2A (A)	F-box protein SKIP8 OS=Arabidopsis thaliana GN=SKIP8 PE=1 SV=1	SnoaL-like domain	PREDICTED: uncharacterized protein LOC103433539 [Malus domestica]
MO08G0115100.1_MO	molecular_function:"Catalysis of the transfer of an acyl group, other than amino-acyl, from one compound (donor) to another (acceptor)." [GOC:jl](GO:0016747)	BAHDb3-2; BAHD family acyltransferase (EC:2.3.1.-); K13065 shikimate O-hydroxycinnamoyltransferase [EC:2.3.1.133] (A)	Protein ECERIFERUM 26-like OS=Arabidopsis thaliana GN=CER26L PE=2 SV=1	Transferase family	PREDICTED: protein ECERIFERUM 26-like [Malus domestica]
MO09G0045300.1_MO	molecular_function:"Catalysis of the hydrolysis of internal, alpha-peptide bonds in a polypeptide chain by a catalytic mechanism that involves a catalytic triad consisting of a serine nucleophile that is activated by a proton relay involving an acidic residue (e.g. aspartate or glutamate) and a basic residue (usually histidine)." [GOC:mah, http://merops.sanger.ac.uk/about/glossary.htm#CATTYPE, IS…	serine protease HTRA1-like; K04771 serine protease Do [EC:3.4.21.107] (A)	Protease Do-like 8, chloroplastic OS=Arabidopsis thaliana GN=DEGP8 PE=1 SV=1	Trypsin-like peptidase domain	PREDICTED: protease Do-like 8, chloroplastic [Malus domestica]
MO013G0182400.1_MO	biological_process:"A process that is carried out at the cellular level which results in the assembly, arrangement of constituent parts, or disassembly of cytoskeletal structures comprising microtubules and their associated proteins." [GOC:mah](GO:0000226),molecular_function:"Interacting selectively and non-covalently with microtubules, filaments composed of tubulin monomers." [GOC:krc](GO:000801…	--	Protein WVD2-like 1 OS=Arabidopsis thaliana GN=WDL1 PE=1 SV=1	Targeting protein for Xklp2 (TPX2)	PREDICTED: protein WVD2-like 1 [Malus domestica]
MO05G0293800.1_MO	biological_process:"The hydrolysis of proteins into smaller polypeptides and/or amino acids by cleavage of their peptide bonds." [GOC:bf, GOC:mah](GO:0006508),molecular_function:"Catalysis of the hydrolysis of peptide bonds in a polypeptide chain by a mechanism in which the sulfhydryl group of a cysteine residue at the active center acts as a nucleophile." [GOC:mah, http://merops.sanger.ac.uk/abo…	hypothetical protein; K16292 KDEL-tailed cysteine endopeptidase [EC:3.4.22.-] (A)	Cysteine proteinase RD21a OS=Arabidopsis thaliana GN=RD21A PE=1 SV=1	Papain family cysteine protease	CAC1 protein [Malus hybrid cultivar]
MO01G0111300.1_MO	molecular_function:"Interacting selectively and non-covalently with any protein or protein complex (a complex of two or more proteins that may include other nonprotein molecules)." [GOC:go_curators](GO:0005515)	--	Putative F-box/FBD/LRR-repeat protein At4g03220 OS=Arabidopsis thaliana GN=At4g03220 PE=3 SV=1	F-box domain	PREDICTED: putative F-box/FBD/LRR-repeat protein At4g03220 [Malus domestica]
MO05G0174300.1_MO	molecular_function:"Prevents the dissociation of GDP from the small GTPase Rho, thereby preventing GTP from binding." [GOC:mah](GO:0005094),cellular_component:"All of the contents of a cell excluding the plasma membrane and nucleus, but including other subcellular structures." [ISBN:0198547684](GO:0005737)	rho GDP-dissociation inhibitor 1-like; K12462 Rho GDP-dissociation inhibitor (A)	Rho GDP-dissociation inhibitor 1 OS=Arabidopsis thaliana GN=GDI1 PE=1 SV=1	RHO protein GDP dissociation inhibitor	PREDICTED: rho GDP-dissociation inhibitor 1-like [Malus domestica]
MO011G0188100.1_MO	biological_process:"The chemical reactions and pathways involving fatty acids, aliphatic monocarboxylic acids liberated from naturally occurring fats and oils by hydrolysis." [ISBN:0198547684](GO:0006631),molecular_function:"Catalysis of an oxidation-reduction (redox) reaction, a reversible chemical reaction in which the oxidation state of an atom or atoms within a molecule is altered. One substr…	probable 3-hydroxyacyl-CoA dehydrogenase B0272.3; K00074 3-hydroxybutyryl-CoA dehydrogenase [EC:1.1.1.157] (A)	3-hydroxybutyryl-CoA dehydrogenase OS=Bradyrhizobium diazoefficiens (strain JCM 10833 / IAM 13628 / NBRC 14792 / USDA 110) GN=hbdA PE=3 SV=1	3-hydroxyacyl-CoA dehydrogenase, C-terminal domain	PREDICTED: probable 3-hydroxyacyl-CoA dehydrogenase B0272.3 [Malus domestica]
MO015G0178500.1_MO	molecular_function:"Any molecular function by which a gene product interacts selectively and non-covalently with DNA (deoxyribonucleic acid)." [GOC:dph, GOC:jl, GOC:tb, GOC:vw](GO:0003677),molecular_function:"Interacting selectively and non-covalently with a specific double-stranded genomic DNA sequence (sometimes referred to as a motif) within the regulatory region of a gene to modulate transcri…	--	NAC domain-containing protein 73 OS=Arabidopsis thaliana GN=NAC073 PE=2 SV=1	No apical meristem (NAM) protein	PREDICTED: uncharacterized protein LOC103400738 [Malus domestica]
MO09G0215500.1_MO	molecular_function:"Interacting selectively and non-covalently with any protein or protein complex (a complex of two or more proteins that may include other nonprotein molecules)." [GOC:go_curators](GO:0005515)	inactive TPR repeat-containing thioredoxin TTL3-like; K09527 DnaJ homolog subfamily C member 7 (A)	Inactive TPR repeat-containing thioredoxin TTL3 OS=Arabidopsis thaliana GN=TTL3 PE=1 SV=2	Thioredoxin	PREDICTED: inactive TPR repeat-containing thioredoxin TTL3-like [Malus domestica]
MO09G0098000.1_MO	molecular_function:"Catalysis of the endonucleolytic cleavage of RNA with 5'-phosphomonoesters and 3'-OH termini; makes two staggered cuts in both strands of dsRNA, leaving a 3' overhang of 2 nt." [PMID:11157775, PMID:15242644](GO:0004525),biological_process:"Any process involved in the conversion of one or more primary RNA transcripts into one or more mature RNA molecules." [GOC:mah](GO:0006396)	endoribonuclease Dicer homolog 1-like; K11592 endoribonuclease Dicer [EC:3.1.26.-] (A)	Ribonuclease 3-like protein 3 OS=Oryza sativa subsp. japonica GN=Os06g0358800 PE=2 SV=1	Double-stranded RNA binding motif	PREDICTED: ribonuclease 3-like protein 3 [Pyrus bretschneideri]
MO06G0079200.1_MO	--	pollen-specific protein SF3-like; K09377 cysteine and glycine-rich protein (A)	LIM domain-containing protein WLIM2a OS=Arabidopsis thaliana GN=WLIN2A PE=1 SV=1	LIM domain	PREDICTED: pollen-specific protein SF3-like [Malus domestica]
MO08G0015500.1_MO	molecular_function:"Interacting selectively and non-covalently with any nucleic acid." [GOC:jl](GO:0003676),molecular_function:"Catalysis of the hydrolysis of ester linkages within nucleic acids by removing nucleotide residues from the 3' or 5' end." [GOC:mah, ISBN:0198547684](GO:0004527),molecular_function:"Catalysis of the sequential cleavage of mononucleotides from a free 5' terminus of an RNA…	5'-3' exoribonuclease 3-like; K12619 5'-3' exoribonuclease 2 [EC:3.1.13.-] (A)	5'-3' exoribonuclease 3 OS=Arabidopsis thaliana GN=XRN3 PE=2 SV=1	Zinc knuckle	PREDICTED: 5'-3' exoribonuclease 3-like isoform X1 [Malus domestica]
MO015G0057500.1_MO	molecular_function:"Interacting selectively and non-covalently with any protein or protein complex (a complex of two or more proteins that may include other nonprotein molecules)." [GOC:go_curators](GO:0005515)	ATP-dependent RNA helicase DHX36; K14442 ATP-dependent RNA helicase DHX36 [EC:3.6.4.13] (A)	Tetratricopeptide repeat protein 7A OS=Mus musculus GN=Ttc7a PE=1 SV=1	--	PREDICTED: tetratricopeptide repeat protein 7A-like [Malus domestica]
MO05G0019100.1_MO	molecular_function:"Catalysis of the phosphorylation of an amino acid residue in a protein, usually according to the reaction: a protein + ATP = a phosphoprotein + ADP." [MetaCyc:PROTEIN-KINASE-RXN](GO:0004672),molecular_function:"Interacting selectively and non-covalently with ATP, adenosine 5'-triphosphate, a universally important coenzyme and enzyme regulator." [ISBN:0198506732](GO:0005524),bi…	probable serine/threonine-protein kinase At1g54610; K08819 cyclin-dependent kinase 12/13 [EC:2.7.11.22 2.7.11.23] (A)	Probable serine/threonine-protein kinase At1g54610 OS=Arabidopsis thaliana GN=At1g54610 PE=1 SV=1	Protein kinase domain	PREDICTED: probable serine/threonine-protein kinase At1g54610 isoform X1 [Malus domestica]
MO08G0199900.1_MO	cellular_component:"The component of a membrane consisting of the gene products and protein complexes having at least some part of their peptide sequence embedded in the hydrophobic region of the membrane." [GOC:dos, GOC:go_curators](GO:0016021)	--	Transmembrane protein 87B OS=Mus musculus GN=Tmem87b PE=2 SV=1	Lung seven transmembrane receptor	PREDICTED: transmembrane protein 87B-like [Malus domestica]
MO01G0100900.1_MO	molecular_function:"Interacting selectively and non-covalently with any protein or protein complex (a complex of two or more proteins that may include other nonprotein molecules)." [GOC:go_curators](GO:0005515),molecular_function:"Catalysis of an oxidation-reduction (redox) reaction, a reversible chemical reaction in which the oxidation state of an atom or atoms within a molecule is altered. One …	lysine-specific histone demethylase 1 homolog 3; K11450 lysine-specific histone demethylase 1A [EC:1.-.-.-] (A)	Protein FLOWERING LOCUS D OS=Arabidopsis thaliana GN=FLD PE=1 SV=1	SWIRM domain	PREDICTED: lysine-specific histone demethylase 1 homolog 3 [Malus domestica]
MO015G0274200.1_MO	molecular_function:"Catalysis of the reaction: H(+) + NADPH + O(2) + squalene = (S)-2,3-epoxysqualene + H(2)O + NADP(+)." [RHEA:25282](GO:0004506),cellular_component:"The component of a membrane consisting of the gene products and protein complexes having at least some part of their peptide sequence embedded in the hydrophobic region of the membrane." [GOC:dos, GOC:go_curators](GO:0016021),biolog…	squalene epoxidase 3-like; K00511 squalene monooxygenase [EC:1.14.14.17] (A)	Squalene monooxygenase OS=Panax ginseng PE=2 SV=1	FAD binding domain	PREDICTED: squalene epoxidase 3-like [Malus domestica]
MO011G0204400.1_MO	molecular_function:"Interacting selectively and non-covalently with zinc (Zn) ions." [GOC:ai](GO:0008270)	hypothetical protein; K19720 collagen, type III, alpha (A)	B-box zinc finger protein 22 OS=Arabidopsis thaliana GN=BBX22 PE=1 SV=2	B-box zinc finger	COL domain class transcription factor [Malus domestica]
MO07G0071000.1_MO	--	--	--	--	PREDICTED: uncharacterized protein LOC103420601 [Malus domestica]
MO08G0106400.1_MO	--	lysosomal alpha-mannosidase-like; K01191 alpha-mannosidase [EC:3.2.1.24] (A)	--	Protein of unknown function (DUF1644)	PREDICTED: uncharacterized protein LOC103410805 [Malus domestica]
MO015G0271000.1_MO	molecular_function:"Catalysis of the hydrolysis of a peptide bond not more than three residues from the C-terminus of a polypeptide chain by a catalytic mechanism that involves a catalytic triad consisting of a serine nucleophile that is activated by a proton relay involving an acidic residue (e.g. aspartate or glutamate) and a basic residue (usually histidine)." [http://merops.sanger.ac.uk/about…	serine carboxypeptidase-like 2; K16296 serine carboxypeptidase-like clade I [EC:3.4.16.-] (A)	Serine carboxypeptidase-like 19 OS=Arabidopsis thaliana GN=SCPL19 PE=1 SV=1	--	PREDICTED: shootin-1 [Malus domestica]
MO07G0122200.1_MO	cellular_component:"A lipid bilayer along with all the proteins and protein complexes embedded in it an attached to it." [GOC:dos, GOC:mah, ISBN:0815316194](GO:0016020),biological_process:"The process in which a solute is transported across a lipid bilayer, from one side of a membrane to the other." [GOC:dph, GOC:jid](GO:0055085)	mechanosensitive ion channel protein 1, mitochondrial-like; K16052 MscS family membrane protein (A)	Mechanosensitive ion channel protein 1, mitochondrial OS=Arabidopsis thaliana GN=MSL1 PE=2 SV=1	Mechanosensitive ion channel	PREDICTED: mechanosensitive ion channel protein 1, mitochondrial-like [Pyrus bretschneideri]
MO015G0068100.1_MO	molecular_function:"Catalysis of the phosphorylation of an amino acid residue in a protein, usually according to the reaction: a protein + ATP = a phosphoprotein + ADP." [MetaCyc:PROTEIN-KINASE-RXN](GO:0004672),molecular_function:"Catalysis of the reactions: ATP + protein serine = ADP + protein serine phosphate, and ATP + protein threonine = ADP + protein threonine phosphate." [GOC:bf, RHEA:17989…	serine/threonine-protein kinase tricorner; K08790 serine/threonine kinase 38 [EC:2.7.11.1] (A)	Serine/threonine-protein kinase tricorner OS=Drosophila melanogaster GN=trc PE=1 SV=1	Protein kinase C terminal domain	PREDICTED: serine/threonine-protein kinase tricorner isoform X1 [Pyrus bretschneideri]
MO08G0224300.1_MO	molecular_function:"Catalysis of a biochemical reaction at physiological temperatures. In biologically catalyzed reactions, the reactants are known as substrates, and the catalysts are naturally occurring macromolecular substances known as enzymes. Enzymes possess specific binding sites for substrates, and are usually composed wholly or largely of protein, but RNA that has catalytic activity (rib…	cinnamoyl-CoA reductase 1-like; K09753 cinnamoyl-CoA reductase [EC:1.2.1.44] (A)	Tetraketide alpha-pyrone reductase 1 OS=Arabidopsis thaliana GN=TKPR1 PE=1 SV=1	NAD dependent epimerase/dehydratase family	PREDICTED: tetraketide alpha-pyrone reductase 1 isoform X1 [Malus domestica]
MO012G0088000.1_MO	molecular_function:"Interacting selectively and non-covalently with any nucleic acid." [GOC:jl](GO:0003676)	zinc finger CCHC-type and RNA-binding motif-containing protein 1-like; K13154 U11/U12 small nuclear ribonucleoprotein 31 kDa protein (A)	--	RNA recognition motif. (a.k.a. RRM, RBD, or RNP domain)	PREDICTED: uncharacterized protein LOC103420610 [Malus domestica]
MO03G0043400.1_MO	molecular_function:"Catalysis of the reaction: protein-S-S-glutathione + glutathione-SH = protein-SH + glutathione-S-S-glutathione." [GOC:jd, PMID:18992757](GO:0097573)	uncharacterized protein At5g39865-like; K17479 glutaredoxin domain-containing cysteine-rich protein 1 (A)	Uncharacterized protein At5g39865 OS=Arabidopsis thaliana GN=At5g39865 PE=2 SV=1	Glutaredoxin	PREDICTED: uncharacterized protein At5g39865-like [Malus domestica]
MO013G0104500.1_MO	--	isoprenylcysteine alpha-carbonyl methylesterase ICME-like; K15889 prenylcysteine alpha-carboxyl methylesterase [EC:3.1.1.-] (A)	Major pollen allergen Lig v 1 OS=Ligustrum vulgare PE=1 SV=2	Pollen proteins Ole e I like	PREDICTED: leucine-rich repeat extensin-like protein 1 [Malus domestica]
MO01G0063200.1_MO	--	uncharacterized LOC100546750; K00678 phosphatidylcholine-retinol O-acyltransferase [EC:2.3.1.135] (A)	--	Acyclic terpene utilisation family protein AtuA	hypothetical protein PRUPE_ppa002638mg [Prunus persica]
MO013G0017200.1_MO	molecular_function:"Catalysis of the removal of an acetyl group from the 2-N position of glucosamine in the lipid A precursor UDP-3-O-(R-3-hydroxymyristoyl)-N-acetylglucosamine." [PMID:10026271](GO:0008759),biological_process:"The chemical reactions and pathways resulting in the formation of lipid A, the glycolipid group of bacterial lipopolysaccharides, consisting of four to six fatty acyl chain…	probable UDP-3-O-[3-hydroxymyristoyl] N-acetylglucosamine deacetylase 2; K02535 UDP-3-O-[3-hydroxymyristoyl] N-acetylglucosamine deacetylase [EC:3.5.1.108] (A)	Probable UDP-3-O-[3-hydroxymyristoyl] N-acetylglucosamine deacetylase 5 OS=Arabidopsis thaliana GN=LPXC5 PE=2 SV=2	UDP-3-O-acyl N-acetylglycosamine deacetylase	PREDICTED: probable UDP-3-O-[3-hydroxymyristoyl] N-acetylglucosamine deacetylase 2 [Malus domestica]
MO012G0135800.1_MO	cellular_component:"The space external to the outermost structure of a cell. For cells without external protective or external encapsulating structures this refers to space outside of the plasma membrane. This term covers the host cell environment outside an intracellular parasite." [GOC:go_curators](GO:0005576)	pathogenesis-related protein PRB1-3-like; K13449 pathogenesis-related protein 1 (A)	Pathogenesis-related protein 1C OS=Nicotiana tabacum PE=2 SV=3	Cysteine-rich secretory protein family	PREDICTED: hornerin-like [Malus domestica]
MO07G0113000.1_MO	biological_process:"The process in which a solute is transported across a lipid bilayer, from one side of a membrane to the other." [GOC:dph, GOC:jid](GO:0055085)	UDP-galactose/UDP-glucose transporter 2-like; K15277 solute carrier family 35 (adenosine 3'-phospho 5'-phosphosulfate transporter), member B3 (A)	UDP-galactose/UDP-glucose transporter 4 OS=Arabidopsis thaliana GN=UTR4 PE=2 SV=1	UAA transporter family	PREDICTED: UDP-galactose/UDP-glucose transporter 2-like [Malus domestica]
MO02G0074000.1_MO	molecular_function:"Catalysis of the phosphorylation of an amino acid residue in a protein, usually according to the reaction: a protein + ATP = a phosphoprotein + ADP." [MetaCyc:PROTEIN-KINASE-RXN](GO:0004672),molecular_function:"Interacting selectively and non-covalently with any protein or protein complex (a complex of two or more proteins that may include other nonprotein molecules)." [GOC:go…	pollen receptor-like kinase 2; K04730 interleukin-1 receptor-associated kinase 1 [EC:2.7.11.1] (A)	Pollen receptor-like kinase 3 OS=Arabidopsis thaliana GN=PRK3 PE=1 SV=1	Leucine rich repeat	PREDICTED: probable inactive leucine-rich repeat receptor-like protein kinase At5g20690 [Pyrus bretschneideri]
MO012G0168800.1_MO	biological_process:"The process in which a solute is transported across a lipid bilayer, from one side of a membrane to the other." [GOC:dph, GOC:jid](GO:0055085)	mitochondrial succinate-fumarate transporter 1; K15100 solute carrier family 25 (mitochondrial citrate transporter), member 1 (A)	Mitochondrial succinate-fumarate transporter 1 OS=Arabidopsis thaliana GN=SFC1 PE=2 SV=1	Mitochondrial carrier protein	PREDICTED: mitochondrial succinate-fumarate transporter 1-like [Pyrus bretschneideri]
MO03G0079900.1_MO	molecular_function:"Interacting selectively and non-covalently with any protein or protein complex (a complex of two or more proteins that may include other nonprotein molecules)." [GOC:go_curators](GO:0005515)	--	BTB/POZ domain-containing protein At5g60050 OS=Arabidopsis thaliana GN=At5g60050 PE=2 SV=1	--	PREDICTED: BTB/POZ domain-containing protein At5g60050 [Malus domestica]
MO02G0126900.1_MO	--	Zinc-binding dehydrogenase family protein isoform 1; K07119 uncharacterized protein (A)	2-alkenal reductase (NADP(+)-dependent) OS=Nicotiana tabacum GN=DBR PE=1 SV=1	Zinc-binding dehydrogenase	PREDICTED: 2-alkenal reductase (NADP(+)-dependent)-like [Malus domestica]
MO014G0166400.1_MO	--	protein phosphatase 2C; K17500 integrin-linked kinase-associated serine/threonine phosphatase 2C [EC:3.1.3.16] (A)	JmjC domain-containing protein 4 OS=Danio rerio GN=jmjd4 PE=2 SV=1	Cupin-like domain	PREDICTED: jmjC domain-containing protein 4 isoform X1 [Malus domestica]
MO08G0190000.1_MO	molecular_function:"Catalysis of an oxidation-reduction (redox) reaction, a reversible chemical reaction in which the oxidation state of an atom or atoms within a molecule is altered. One substrate acts as a hydrogen or electron donor and becomes oxidized, while the other acts as hydrogen or electron acceptor and becomes reduced." [GOC:go_curators](GO:0016491)	hydroxysteroid dehydrogenase 1P; K15680 corticosteroid 11-beta-dehydrogenase isozyme 1 [EC:1.1.1.146] (A)	11-beta-hydroxysteroid dehydrogenase-like 5 OS=Arabidopsis thaliana GN=HSD5 PE=2 SV=1	short chain dehydrogenase	PREDICTED: 11-beta-hydroxysteroid dehydrogenase-like 5 [Malus domestica]
MO015G0130800.1_MO	molecular_function:"Interacting selectively and non-covalently with any protein or protein complex (a complex of two or more proteins that may include other nonprotein molecules)." [GOC:go_curators](GO:0005515)	BTB/POZ and TAZ domain-containing protein 2; K00517 [EC:1.14.-.-] (A)	BTB/POZ and TAZ domain-containing protein 3 OS=Arabidopsis thaliana GN=BT3 PE=1 SV=2	TAZ zinc finger	PREDICTED: BTB/POZ and TAZ domain-containing protein 3-like isoform X1 [Malus domestica]
MO05G0095300.1_MO	--	--	LOB domain-containing protein 38 OS=Arabidopsis thaliana GN=LBD38 PE=2 SV=1	Lateral organ boundaries (LOB) domain	PREDICTED: LOB domain-containing protein 37-like [Malus domestica]
MO03G0061600.1_MO	molecular_function:"Interacting selectively and non-covalently with an RNA molecule or a portion thereof." [GOC:jl, GOC:mah](GO:0003723)	pumilio homolog 1-like; K17943 pumilio RNA-binding family (A)	Pumilio homolog 1 OS=Arabidopsis thaliana GN=APUM1 PE=1 SV=1	Nucleic acid binding protein NABP	PREDICTED: pumilio homolog 1-like [Malus domestica]
MO07G0144900.1_MO	molecular_function:"Binds to and increases the activity of a GTPase, an enzyme that catalyzes the hydrolysis of GTP." [GOC:mah](GO:0005096),biological_process:"The cellular process in which a signal is conveyed to trigger a change in the activity or state of a cell. Signal transduction begins with reception of a signal (e.g. a ligand binding to a receptor or receptor activation by a stimulus such…	rga2; Rho-type GTPase activating protein Rga2 (predicted); K08773 RalA-binding protein 1 (A)	Rho GTPase-activating protein 3 OS=Arabidopsis thaliana GN=ROPGAP3 PE=2 SV=1	RhoGAP domain	PREDICTED: rho GTPase-activating protein 3 [Malus domestica]
MO04G0109500.1_MO	molecular_function:"Interacting selectively and non-covalently with any protein or protein complex (a complex of two or more proteins that may include other nonprotein molecules)." [GOC:go_curators](GO:0005515)	hypothetical protein; K14833 nucleolar complex protein 2 (A)	Protein NLP8 OS=Arabidopsis thaliana GN=NLP8 PE=2 SV=1	PB1 domain	PREDICTED: protein NLP9-like isoform X2 [Malus domestica]
MO03G0234200.1_MO	molecular_function:"Interacting selectively and non-covalently with chromatin, the network of fibers of DNA, protein, and sometimes RNA, that make up the chromosomes of the eukaryotic nucleus during interphase." [GOC:jl, ISBN:0198506732, PMID:20404130](GO:0003682)	ZKSCAN4; uncharacterized LOC105603790; K09229 KRAB and SCAN domains-containing zinc finger protein (A)	UPF0396 protein OS=Dictyostelium discoideum GN=DDB_G0269284 PE=3 SV=1	Ras-induced vulval development antagonist	PREDICTED: NF-kappa-B-activating protein-like [Malus domestica]
MO017G0026300.1_MO	--	--	--	--	PREDICTED: uncharacterized protein LOC103404762 [Malus domestica]
MO015G0058200.1_MO	biological_process:"The process that gives rise to secondary (or auxiliary or axillary) shoots in plants. This process pertains to the initial formation of a structure from unspecified parts. These secondary shoots originate from secondary meristems initiated in the axils of leaf primordia. Axillary meristems function like the shoot apical meristem of the primary shoot initating the development o…	3-hydroxyisobutyryl-CoA hydrolase-like protein 3, mitochondrial; K05605 3-hydroxyisobutyryl-CoA hydrolase [EC:3.1.2.4] (A)	Probable strigolactone esterase DAD2 OS=Petunia hybrida GN=DAD2 PE=1 SV=1	Alpha/beta hydrolase family	PREDICTED: probable strigolactone esterase DAD2 [Malus domestica]
MO015G0355900.1_MO	molecular_function:"Enables the secondary active transfer of sulfate from one side of a membrane to the other. Secondary active transport is the transfer of a solute across a membrane, up its concentration gradient. The transporter binds the solute and undergoes a series of conformational changes. Transport works equally well in either direction and is driven by a chemiosmotic source of energy. S…	sulfate transporter 1.2-like; K17470 sulfate transporter 1, high-affinity (A)	Sulfate transporter 1.3 OS=Arabidopsis thaliana GN=SULTR1;3 PE=2 SV=1	STAS domain	PREDICTED: sulfate transporter 1.2-like [Malus domestica]
MO08G0069100.1_MO	--	hypothetical protein; K16591 HAUS augmin-like complex subunit 8 (A)	QWRF motif-containing protein 2 OS=Arabidopsis thaliana GN=QWRF2 PE=2 SV=1	QWRF family	PREDICTED: QWRF motif-containing protein 2-like [Malus domestica]
MO015G0193000.1_MO	--	transcription factor MYB12; K09422 myb proto-oncogene protein, plant (A)	Anthocyanin regulatory C1 protein OS=Zea mays GN=C1 PE=2 SV=1	Myb-like DNA-binding domain	PREDICTED: transcription factor MYB12 isoform X2 [Malus domestica]
MO09G0056500.1_MO	molecular_function:"Catalysis of an oxidation-reduction (redox) reaction, a reversible chemical reaction in which the oxidation state of an atom or atoms within a molecule is altered. One substrate acts as a hydrogen or electron donor and becomes oxidized, while the other acts as hydrogen or electron acceptor and becomes reduced." [GOC:go_curators](GO:0016491)	hypothetical protein; K17261 adenylyl cyclase-associated protein (A)	Probable mitochondrial saccharopine dehydrogenase-like oxidoreductase At5g39410 OS=Arabidopsis thaliana GN=At5g39410 PE=1 SV=2	Saccharopine dehydrogenase NADP binding domain	PREDICTED: probable mitochondrial saccharopine dehydrogenase-like oxidoreductase At5g39410 [Pyrus bretschneideri]
MO08G0223900.1_MO	molecular_function:"Any molecular function by which a gene product interacts selectively and non-covalently with DNA (deoxyribonucleic acid)." [GOC:dph, GOC:jl, GOC:tb, GOC:vw](GO:0003677),biological_process:"Any process that modulates the frequency, rate or extent of cellular DNA-templated transcription." [GOC:go_curators, GOC:txnOH](GO:0006355)	NAC domain-containing protein 89-like; K12581 CCR4-NOT transcription complex subunit 7/8 (A)	Putative NAC domain-containing protein 94 OS=Arabidopsis thaliana GN=ANAC094 PE=3 SV=1	No apical meristem (NAM) protein	PREDICTED: NAC transcription factor 25 isoform X1 [Pyrus bretschneideri]
MO01G0069600.1_MO	--	--	--	--	PREDICTED: uncharacterized protein LOC103405230 [Malus domestica]
MO01G0192600.1_MO	cellular_component:"The component of a membrane consisting of the gene products and protein complexes having at least some part of their peptide sequence embedded in the hydrophobic region of the membrane." [GOC:dos, GOC:go_curators](GO:0016021),biological_process:"A cellular transport process in which transported substances are moved in membrane-bounded vesicles; transported substances are enclo…	TBX19; T-box 19; K10184 T-box protein 19 (A)	Vesicle transport protein SFT2B OS=Homo sapiens GN=SFT2D2 PE=1 SV=1	Got1/Sft2-like family	PREDICTED: vesicle transport protein SFT2B [Malus domestica]
MO016G0051400.1_MO	--	--	--	Plant protein of unknown function (DUF863)	PREDICTED: uncharacterized protein LOC103416500 [Malus domestica]
MO09G0229000.1_MO	--	--	--	Domain of unknown function (DUF4378)	PREDICTED: uncharacterized protein LOC103421886 isoform X1 [Malus domestica]
MO03G0107100.1_MO	--	--	Uncharacterized protein At4g22758 OS=Arabidopsis thaliana GN=At4g22758 PE=2 SV=1	--	PREDICTED: uncharacterized protein LOC103407817 [Malus domestica]
MO015G0121600.1_MO	biological_process:"The chemical reactions and pathways involving lipids, compounds soluble in an organic solvent but not, or sparingly, in an aqueous solvent. Includes fatty acids; neutral fats, other fatty-acid esters, and soaps; long-chain (fatty) alcohols and waxes; sphingoids and other long-chain bases; glycolipids, phospholipids and sphingolipids; and carotenes, polyprenols, sterols, terpen…	lipase, putative; K18875 enhanced disease susceptibility 1 protein (A)	Lipase-like PAD4 OS=Arabidopsis thaliana GN=PAD4 PE=1 SV=1	-	PREDICTED: lipase-like PAD4 isoform X1 [Pyrus bretschneideri]
MO03G0028800.1_MO	--	--	--	--	PREDICTED: uncharacterized protein LOC103431073 [Malus domestica]
MO011G0049200.1_MO	biological_process:"Any process that activates or increases the frequency, rate or extent of a circadian rhythm behavior." [GOC:go_curators](GO:0042753)	--	Protein EARLY FLOWERING 4 OS=Arabidopsis thaliana GN=ELF4 PE=1 SV=1	Protein of unknown function (DUF1313)	PREDICTED: protein EARLY FLOWERING 4-like [Pyrus bretschneideri]
MO06G0095200.1_MO	--	--	--	--	PREDICTED: uncharacterized protein LOC103935781 [Pyrus bretschneideri]
MO09G0089500.1_MO	biological_process:"Any process that modulates the frequency, rate or extent of cellular DNA-templated transcription." [GOC:go_curators, GOC:txnOH](GO:0006355)	uncharacterized LOC101248824; K14826 FK506-binding nuclear protein [EC:5.2.1.8] (A)	Mediator-associated protein 1 OS=Arabidopsis thaliana GN=At4g25210 PE=1 SV=1	Protein of unknown function, DUF573	PREDICTED: mediator-associated protein 1-like [Malus domestica]
MO015G0352000.1_MO	molecular_function:"Functions in the initiation of ribosome-mediated translation of mRNA into a polypeptide." [ISBN:0198506732](GO:0003743),molecular_function:"Interacting selectively and non-covalently with any protein or protein complex (a complex of two or more proteins that may include other nonprotein molecules)." [GOC:go_curators](GO:0005515),biological_process:"The process preceding format…	probable eukaryotic translation initiation factor 5-1; K03262 translation initiation factor 5 (A)	Probable eukaryotic translation initiation factor 5-1 OS=Arabidopsis thaliana GN=At1g36730 PE=2 SV=1	Domain found in IF2B/IF5	PREDICTED: probable eukaryotic translation initiation factor 5-1 [Malus domestica]
MO015G0221100.1_MO	cellular_component:"A complex comprised of DNA wound around a multisubunit core and associated proteins, which forms the primary packing unit of DNA into higher order structures." [GOC:elh](GO:0000786),molecular_function:"Any molecular function by which a gene product interacts selectively and non-covalently with DNA (deoxyribonucleic acid)." [GOC:dph, GOC:jl, GOC:tb, GOC:vw](GO:0003677),biologic…	histone H1-like; K11275 histone H1/5 (A)	Histone H1 OS=Solanum pennellii PE=2 SV=1	linker histone H1 and H5 family	PREDICTED: histone H1-like [Malus domestica]
MO08G0193500.1_MO	molecular_function:"Interacting selectively and non-covalently with a lipid." [GOC:ai](GO:0008289)	patellin-3-like; K19996 phosphatidylinositol transfer protein SFH5 (A)	Patellin-5 OS=Arabidopsis thaliana GN=PATL5 PE=1 SV=2	CRAL/TRIO, N-terminal domain	PREDICTED: patellin-3-like [Malus domestica]
MO01G0086800.1_MO	molecular_function:"Interacting selectively and non-covalently with any protein or protein complex (a complex of two or more proteins that may include other nonprotein molecules)." [GOC:go_curators](GO:0005515)	NEUTE1DRAFT_59882; hypothetical protein; K08333 phosphoinositide-3-kinase, regulatory subunit 4 [EC:2.7.11.1] (A)	DmX-like protein 1 OS=Homo sapiens GN=DMXL1 PE=1 SV=3	WD domain, G-beta repeat	PREDICTED: uncharacterized protein LOC103415639 isoform X1 [Malus domestica]
MO08G0122000.1_MO	molecular_function:"Any molecular function by which a gene product interacts selectively and non-covalently with DNA (deoxyribonucleic acid)." [GOC:dph, GOC:jl, GOC:tb, GOC:vw](GO:0003677),molecular_function:"Interacting selectively and non-covalently with a specific double-stranded genomic DNA sequence (sometimes referred to as a motif) within the regulatory region of a gene to modulate transcri…	hypothetical protein; K09286 EREBP-like factor (A)	Ethylene-responsive transcription factor SHINE 3 OS=Arabidopsis thaliana GN=SHN3 PE=2 SV=1	AP2 domain	PREDICTED: ethylene-responsive transcription factor SHINE 2-like [Malus domestica]
MO015G0219700.1_MO	--	--	--	--	PREDICTED: uncharacterized protein LOC103400171 [Malus domestica]
MO01G0087200.1_MO	molecular_function:"Catalysis of the reaction: pyridoxamine 5'-phosphate + H2O + O2 = pyridoxal 5'-phosphate + NH3 + hydrogen peroxide." [EC:1.4.3.5](GO:0004733),biological_process:"The chemical reactions and pathways resulting in the formation of pyridoxine, 2-methyl-3-hydroxy-4,5-bis(hydroxymethyl)pyridine, one of the vitamin B6 compounds." [GOC:ai](GO:0008615),molecular_function:"Interacting s…	pyridoxine-5'-phosphate oxidase-like; K00275 pyridoxamine 5'-phosphate oxidase [EC:1.4.3.5] (A)	Pyridoxine/pyridoxamine 5'-phosphate oxidase 2 OS=Arabidopsis thaliana GN=PPOX2 PE=1 SV=2	Pyridoxamine 5'-phosphate oxidase	PREDICTED: pyridoxine/pyridoxamine 5'-phosphate oxidase 2 [Pyrus bretschneideri]
MO015G0144200.1_MO	molecular_function:"The function that stimulates a cell to grow or proliferate. Most growth factors have other actions besides the induction of cell growth or proliferation." [ISBN:0815316194](GO:0008083)	--	--	--	PREDICTED: uncharacterized protein LOC103431397 [Malus domestica]
MO012G0229600.1_MO	--	--	Trihelix transcription factor GTL2 OS=Arabidopsis thaliana GN=At5g28300 PE=2 SV=1	Myb/SANT-like DNA-binding domain	PREDICTED: trihelix transcription factor GTL2-like [Malus domestica]
MO02G0012300.1_MO	biological_process:"The chemical reactions and pathways involving lipids, compounds soluble in an organic solvent but not, or sparingly, in an aqueous solvent. Includes fatty acids; neutral fats, other fatty-acid esters, and soaps; long-chain (fatty) alcohols and waxes; sphingoids and other long-chain bases; glycolipids, phospholipids and sphingolipids; and carotenes, polyprenols, sterols, terpen…	POPTRDRAFT_753230; glycerophosphoryl diester phosphodiesterase family protein; K01126 glycerophosphoryl diester phosphodiesterase [EC:3.1.4.46] (A)	Glycerophosphodiester phosphodiesterase GDPDL7 OS=Arabidopsis thaliana GN=GDPDL7 PE=2 SV=1	Glycerophosphoryl diester phosphodiesterase family	PREDICTED: probable glycerophosphoryl diester phosphodiesterase 2 [Malus domestica]
MO014G0180600.1_MO	cellular_component:"A lipid bilayer along with all the proteins and protein complexes embedded in it an attached to it." [GOC:dos, GOC:mah, ISBN:0815316194](GO:0016020),molecular_function:"Enables the transfer of a substance, usually a specific substance or a group of related substances, from one side of a membrane to the other." [GOC:jid, GOC:mtg_transport, ISBN:0815340729](GO:0022857),biologica…	hypothetical protein; K14638 solute carrier family 15 (peptide/histidine transporter), member 3/4 (A)	Protein NRT1/ PTR FAMILY 4.6 OS=Arabidopsis thaliana GN=NPF4.6 PE=1 SV=1	POT family	hypothetical protein PRUPE_ppa003360mg [Prunus persica]
MO09G0070600.1_MO	molecular_function:"Catalysis of the reaction: ATP + H2O = ADP + phosphate, to drive the hydrolysis of peptide bonds." [GOC:mah](GO:0004176),molecular_function:"Catalysis of the hydrolysis of internal, alpha-peptide bonds in a polypeptide chain by a mechanism in which water acts as a nucleophile, one or two metal ions hold the water molecule in place, and charged amino acid side chains are ligand…	hypothetical protein; K03798 cell division protease FtsH [EC:3.4.24.-] (A)	ATP-dependent zinc metalloprotease FtsH OS=Thermobaculum terrenum (strain ATCC BAA-798 / YNP1) GN=ftsH PE=3 SV=1	ATPase family associated with various cellular activities (AAA)	PREDICTED: ATP-dependent zinc metalloprotease FTSH 9, chloroplastic-like [Malus domestica]
MO015G0210400.1_MO	--	POPTRDRAFT_208301; hypothetical protein; K00666 fatty-acyl-CoA synthase [EC:6.2.1.-] (A)	Probable acyl-activating enzyme 1, peroxisomal OS=Arabidopsis thaliana GN=AAE1 PE=2 SV=1	AMP-binding enzyme C-terminal domain	PREDICTED: probable acyl-activating enzyme 1, peroxisomal [Malus domestica]
MO010G0111100.1_MO	--	repetitive proline-rich cell wall protein 2-like; K03006 DNA-directed RNA polymerase II subunit RPB1 [EC:2.7.7.6] (A)	Proline-rich protein 2 OS=Arabidopsis thaliana GN=PRP2 PE=2 SV=1	Pollen proteins Ole e I like	PREDICTED: extensin-1-like [Pyrus bretschneideri]
MO017G0139700.1_MO	--	--	--	--	PREDICTED: uncharacterized protein LOC103437271 [Malus domestica]
MO013G0091300.1_MO	--	F12A21.16; K01392 thimet oligopeptidase [EC:3.4.24.15] (A)	Protein HHL1, chloroplastic OS=Arabidopsis thaliana GN=HHL1 PE=1 SV=1	--	PREDICTED: uncharacterized protein LOC103452079 [Malus domestica]
MO011G0223000.1_MO	cellular_component:"A lipid bilayer along with all the proteins and protein complexes embedded in it an attached to it." [GOC:dos, GOC:mah, ISBN:0815316194](GO:0016020)	uncharacterized LOC105650086; K15601 lysine-specific demethylase 3 [EC:1.14.11.-] (A)	CSC1-like protein At4g02900 OS=Arabidopsis thaliana GN=At4g02900 PE=3 SV=1	Calcium-dependent channel, 7TM region, putative phosphate	PREDICTED: uncharacterized protein RSN1 [Malus domestica]
MO05G0179800.1_MO	molecular_function:"Enables the transfer of a inorganic phosphate from one side of a membrane to the other, up its concentration gradient. The transporter binds the solute and undergoes a series of conformational changes. Transport works equally well in either direction and is driven by a chemiosmotic source of energy. Secondary active transporters include symporters and antiporters." [GOC:mtg_tr…	inorganic phosphate transporter 1-4; K08176 MFS transporter, PHS family, inorganic phosphate transporter (A)	Probable inorganic phosphate transporter 1-7 OS=Arabidopsis thaliana GN=PHT1-7 PE=2 SV=2	Sugar (and other) transporter	PREDICTED: inorganic phosphate transporter 1-4 [Pyrus bretschneideri]
MO02G0115700.1_MO	--	long chain base biosynthesis protein 2d-like isoform X1; K00654 serine palmitoyltransferase [EC:2.3.1.50] (A)	UPF0496 protein At2g18630 OS=Arabidopsis thaliana GN=At2g18630 PE=2 SV=3	Protein of unknown function (DUF677)	PREDICTED: UPF0496 protein At2g18630-like [Malus domestica]
MO016G0054600.1_MO	--	transcription factor MYB28-like; K09422 myb proto-oncogene protein, plant (A)	Transcription factor MYB28 OS=Arabidopsis thaliana GN=MYB28 PE=1 SV=1	Myb-like DNA-binding domain	PREDICTED: transcription factor MYB28-like [Malus domestica]
MO05G0254500.1_MO	cellular_component:"A complex composed of TATA binding protein (TBP) and TBP associated factors (TAFs); the total mass is typically about 800 kDa. Most of the TAFs are conserved across species. In TATA-containing promoters for RNA polymerase II (Pol II), TFIID is believed to recognize at least two distinct elements, the TATA element and a downstream promoter element. TFIID is also involved in rec…	transcription initiation factor TFIID subunit 8-like; K14649 transcription initiation factor TFIID subunit 8 (A)	Transcription initiation factor TFIID subunit 8 OS=Arabidopsis thaliana GN=TAF8 PE=1 SV=1	Bromodomain associated	PREDICTED: transcription initiation factor TFIID subunit 8-like [Malus domestica]
MO015G0361000.1_MO	--	Ribosome-binding protein, putative; K19533 synaptonemal complex protein 1 (A)	Synaptonemal complex protein 1 OS=Arabidopsis thaliana GN=ZYP1A PE=2 SV=1	--	PREDICTED: synaptonemal complex protein 1-like [Pyrus bretschneideri]
MO08G0002100.1_MO	molecular_function:"Catalysis of the hydrolysis of various bonds, e.g. C-O, C-N, C-C, phosphoric anhydride bonds, etc. Hydrolase is the systematic name for any enzyme of EC class 3." [ISBN:0198506732](GO:0016787)	hypothetical protein; K01510 apyrase [EC:3.6.1.5] (A)	Probable apyrase 7 OS=Arabidopsis thaliana GN=APY7 PE=2 SV=1	GDA1/CD39 (nucleoside phosphatase) family	PREDICTED: probable apyrase 7 [Malus domestica]
MO015G0078300.1_MO	biological_process:"A protein modification process that results in the addition of a carbohydrate or carbohydrate derivative unit to a protein amino acid, e.g. the addition of glycan chains to proteins." [GOC:curators, GOC:pr](GO:0006486),molecular_function:"Catalysis of the transfer of a glycosyl group from one compound (donor) to another (acceptor)." [GOC:jl, ISBN:0198506732](GO:0016757)	probable glycosyltransferase At5g20260; K18789 xylogalacturonan beta-1,3-xylosyltransferase [EC:2.4.2.41] (A)	Probable glycosyltransferase At5g03795 OS=Arabidopsis thaliana GN=At5g03795 PE=3 SV=2	Exostosin family	PREDICTED: probable glycosyltransferase At5g03795 [Malus domestica]
MO02G0046800.1_MO	--	SORBIDRAFT_09g028130, Sb09g028130; hypothetical protein; K14775 ribosome biogenesis protein UTP30 (A)	--	--	PREDICTED: uncharacterized protein LOC103426647 isoform X1 [Malus domestica]
MO017G0120300.1_MO	molecular_function:"Interacting selectively and non-covalently with any nucleic acid." [GOC:jl](GO:0003676),molecular_function:"Interacting selectively and non-covalently with an RNA molecule or a portion thereof." [GOC:jl, GOC:mah](GO:0003723)	uncharacterized LOC103432209; K18666 activating signal cointegrator complex subunit 1 (A)	Activating signal cointegrator 1 complex subunit 1 OS=Mus musculus GN=Ascc1 PE=2 SV=1	KH domain	PREDICTED: uncharacterized protein LOC103432209 isoform X1 [Malus domestica]
MO012G0068600.1_MO	cellular_component:"A membrane-bounded organelle of eukaryotic cells in which chromosomes are housed and replicated. In most cells, the nucleus contains all of the cell's chromosomes except the organellar chromosomes, and is the site of RNA synthesis and processing. In some species, or in specialized cell types, RNA metabolism or DNA replication may be absent." [GOC:go_curators](GO:0005634),biolo…	--	Protein POLYCHOME OS=Arabidopsis thaliana GN=PYM PE=1 SV=1	--	PREDICTED: protein POLYCHOME-like [Malus domestica]
MO014G0059800.1_MO	molecular_function:"Interacting selectively and non-covalently with any protein or protein complex (a complex of two or more proteins that may include other nonprotein molecules)." [GOC:go_curators](GO:0005515)	uncharacterized LOC101304813; K03238 translation initiation factor 2 subunit 2 (A)	FBD-associated F-box protein At4g10400 OS=Arabidopsis thaliana GN=At4g10400 PE=2 SV=2	F-box domain	PREDICTED: F-box/LRR-repeat protein At3g26922-like [Malus domestica]
MO015G0316000.1_MO	molecular_function:"Interacting selectively and non-covalently with any metal ion." [GOC:ai](GO:0046872)	zinc finger CCCH domain-containing protein 28-like; K14943 muscleblind (A)	Zinc finger CCCH domain-containing protein 55 OS=Oryza sativa subsp. japonica GN=Os08g0135800 PE=2 SV=1	RNA-binding, Nab2-type zinc finger	PREDICTED: zinc finger CCCH domain-containing protein 38 [Malus domestica]
MO03G0174800.1_MO	--	--	--	--	PREDICTED: uncharacterized protein LOC103951381 [Pyrus bretschneideri]
MO012G0029400.1_MO	cellular_component:"A membrane-bounded organelle of eukaryotic cells in which chromosomes are housed and replicated. In most cells, the nucleus contains all of the cell's chromosomes except the organellar chromosomes, and is the site of RNA synthesis and processing. In some species, or in specialized cell types, RNA metabolism or DNA replication may be absent." [GOC:go_curators](GO:0005634)	protein BUD31 homolog 1; K12873 bud site selection protein 31 (A)	Protein BUD31 homolog 1 OS=Oryza sativa subsp. japonica GN=Os01g0857700 PE=2 SV=1	G10 protein	PREDICTED: protein BUD31 homolog 1 [Pyrus bretschneideri]
MO08G0175500.1_MO	--	--	--	--	PREDICTED: uncharacterized protein LOC103441672 [Malus domestica]
MO06G0040800.1_MO	--	--	--	Domain of unknown function (DUF4281)	PREDICTED: uncharacterized protein LOC103436957 [Malus domestica]
MO05G0284200.1_MO	biological_process:"The chemical reactions and pathways resulting in the formation of tetrahydrobiopterin, the reduced form of biopterin (2-amino-4-hydroxy-6-(1,2-dihydroxypropyl)-pteridine). It functions as a hydroxylation coenzyme, e.g. in the conversion of phenylalanine to tyrosine." [ISBN:0198506732](GO:0006729),molecular_function:"Catalysis of the reaction: (6R)-6-(L-erythro-1,2-dihydroxypro…	uncharacterized LOC103434963; K01724 4a-hydroxytetrahydrobiopterin dehydratase [EC:4.2.1.96] (A)	Putative pterin-4-alpha-carbinolamine dehydratase OS=Methylococcus capsulatus (strain ATCC 33009 / NCIMB 11132 / Bath) GN=MCA0497 PE=3 SV=1	Pterin 4 alpha carbinolamine dehydratase	PREDICTED: uncharacterized protein LOC103434963 [Malus domestica]
MO011G0179200.1_MO	molecular_function:"Interacting selectively and non-covalently with any protein or protein complex (a complex of two or more proteins that may include other nonprotein molecules)." [GOC:go_curators](GO:0005515)	hypothetical protein; K14963 COMPASS component SWD3 (A)	WD repeat-containing protein 44 OS=Xenopus laevis GN=wdr44 PE=2 SV=1	WD domain, G-beta repeat	PREDICTED: WD repeat-containing protein 44-like [Malus domestica]
MO08G0030600.1_MO	molecular_function:"Catalysis of a biochemical reaction at physiological temperatures. In biologically catalyzed reactions, the reactants are known as substrates, and the catalysts are naturally occurring macromolecular substances known as enzymes. Enzymes possess specific binding sites for substrates, and are usually composed wholly or largely of protein, but RNA that has catalytic activity (rib…	uncharacterized LOC103440512; K01246 DNA-3-methyladenine glycosylase I [EC:3.2.2.20] (A)	Probable GMP synthase [glutamine-hydrolyzing] OS=Helicobacter hepaticus (strain ATCC 51449 / 3B1) GN=guaA PE=3 SV=1	Methyladenine glycosylase	PREDICTED: uncharacterized protein LOC103440512 isoform X1 [Malus domestica]
MO01G0103400.1_MO	molecular_function:"Interacting selectively and non-covalently with ATP, adenosine 5'-triphosphate, a universally important coenzyme and enzyme regulator." [ISBN:0198506732](GO:0005524),molecular_function:"Catalysis of the reaction: ATP + H2O = ADP + phosphate + 2 H+. May or may not be coupled to another reaction." [EC:3.6.1.3, GOC:jl](GO:0016887)	ATPase ASNA1 homolog; K01551 arsenite-transporting ATPase [EC:3.6.3.16] (A)	Putative arsenical pump-driving ATPase OS=Methanothermobacter thermautotrophicus (strain ATCC 29096 / DSM 1053 / JCM 10044 / NBRC 100330 / Delta H) GN=MTH_1511 PE=1 SV=1	Anion-transporting ATPase	PREDICTED: ATPase ASNA1 homolog [Pyrus bretschneideri]
MO013G0239100.1_MO	biological_process:"The directed movement of proteins into, out of or within a cell, or between cells, by means of some agent such as a transporter or pore." [GOC:ai](GO:0015031),cellular_component:"A lipid bilayer along with all the proteins and protein complexes embedded in it an attached to it." [GOC:dos, GOC:mah, ISBN:0815316194](GO:0016020)	preprotein translocase subunit SCY1, chloroplastic; K10956 protein transport protein SEC61 subunit alpha (A)	Preprotein translocase subunit SCY1, chloroplastic OS=Arabidopsis thaliana GN=SCY1 PE=1 SV=2	SecY translocase	PREDICTED: preprotein translocase subunit SCY1, chloroplastic [Prunus mume]
MO09G0238000.1_MO	cellular_component:"The ordered and organized complex of DNA, protein, and sometimes RNA, that forms the chromosome." [GOC:elh, PMID:20404130](GO:0000785),cellular_component:"A complex comprised of DNA wound around a multisubunit core and associated proteins, which forms the primary packing unit of DNA into higher order structures." [GOC:elh](GO:0000786),molecular_function:"Any molecular function…	HMG-Y-related protein A-like; K11275 histone H1/5 (A)	HMG-Y-related protein A OS=Glycine max PE=2 SV=1	AT hook motif	PREDICTED: HMG-Y-related protein A-like [Malus domestica]
MO06G0115600.1_MO	molecular_function:"Catalysis of the incorporation of one atom from molecular oxygen into a compound and the reduction of the other atom of oxygen to water." [ISBN:0198506732](GO:0004497),molecular_function:"Interacting selectively and non-covalently with iron (Fe) ions." [GOC:ai](GO:0005506),molecular_function:"Catalysis of an oxidation-reduction (redox) reaction in which hydrogen or electrons a…	cytochrome P450 78A6-like; K00517 [EC:1.14.-.-] (A)	Cytochrome P450 78A6 OS=Arabidopsis thaliana GN=CYP78A6 PE=2 SV=1	Cytochrome P450	PREDICTED: cytochrome P450 78A9-like [Malus domestica]
MO02G0183000.1_MO	molecular_function:"Catalysis of the phosphorylation of an amino acid residue in a protein, usually according to the reaction: a protein + ATP = a phosphoprotein + ADP." [MetaCyc:PROTEIN-KINASE-RXN](GO:0004672),molecular_function:"Interacting selectively and non-covalently with ATP, adenosine 5'-triphosphate, a universally important coenzyme and enzyme regulator." [ISBN:0198506732](GO:0005524),bi…	Receptor protein kinase isoform 1; K00924 [EC:2.7.1.-] (A)	Probable receptor-like protein kinase At5g47070 OS=Arabidopsis thaliana GN=At5g47070 PE=1 SV=1	Protein tyrosine kinase	ser/thr protein kinase [Malus domestica]
MO011G0037700.1_MO	molecular_function:"Catalysis of the hydrolysis of phosphoric monoesters, releasing inorganic phosphate." [GOC:curators, GOC:pg](GO:0016791)	probable protein phosphatase 2C 26; K17508 protein phosphatase PTC7 [EC:3.1.3.16] (A)	Probable protein phosphatase 2C 26 OS=Arabidopsis thaliana GN=At2g30170 PE=2 SV=2	--	PREDICTED: probable protein phosphatase 2C 26 [Malus domestica]
MO03G0027500.1_MO	molecular_function:"Interacting selectively and non-covalently with calcium ions (Ca2+)." [GOC:ai](GO:0005509)	probable calcium-binding protein CML21; K13448 calcium-binding protein CML (A)	Probable calcium-binding protein CML21 OS=Arabidopsis thaliana GN=CML21 PE=2 SV=1	EF-hand domain pair	PREDICTED: probable calcium-binding protein CML21 [Malus domestica]
MO012G0061700.1_MO	--	Cysteine/Histidine-rich C1 domain family protein, putative; K16219 protein N-terminal methyltransferase [EC:2.1.1.244] (A)	--	C1 domain	PREDICTED: uncharacterized protein LOC103423255 [Malus domestica]
MO013G0006900.1_MO	--	hypothetical protein; K07735 putative transcriptional regulator (A)	UPF0301 protein Cpar_0662 OS=Chlorobaculum parvum (strain NCIB 8327) GN=Cpar_0662 PE=3 SV=1	Uncharacterized ACR, COG1678	PREDICTED: uncharacterized protein LOC103451468 isoform X1 [Malus domestica]
MO05G0325400.1_MO	biological_process:"The directed movement of oligopeptides into, out of or within a cell, or between cells, by means of some agent such as a transporter or pore. Oligopeptides are molecules that contain a small number (2 to 20) of amino-acid residues connected by peptide linkages." [ISBN:0198506732](GO:0006857),cellular_component:"A lipid bilayer along with all the proteins and protein complexes …	protein NRT1/ PTR FAMILY 5.4-like; K14638 solute carrier family 15 (peptide/histidine transporter), member 3/4 (A)	Protein NRT1/ PTR FAMILY 5.4 OS=Arabidopsis thaliana GN=NPF5.4 PE=2 SV=1	POT family	PREDICTED: protein NRT1/ PTR FAMILY 5.4-like [Pyrus bretschneideri]
MO013G0107800.1_MO	molecular_function:"Interacting selectively and non-covalently with any protein or protein complex (a complex of two or more proteins that may include other nonprotein molecules)." [GOC:go_curators](GO:0005515),molecular_function:"Interacting selectively and non-covalently with zinc (Zn) ions." [GOC:ai](GO:0008270)	uncharacterized LOC100250295; K03452 magnesium/proton exchanger (A)	Putative pentatricopeptide repeat-containing protein At5g13230, mitochondrial OS=Arabidopsis thaliana GN=PCMP-H89 PE=3 SV=1	DYW family of nucleic acid deaminases	PREDICTED: putative pentatricopeptide repeat-containing protein At5g13230, mitochondrial [Malus domestica]
MO05G0285200.1_MO	molecular_function:"Interacting selectively and non-covalently with any nucleic acid." [GOC:jl](GO:0003676)	AML1; RNA-binding protein; K17579 protein phosphatase 1 regulatory subunit 42 (A)	Protein MEI2-like 2 OS=Oryza sativa subsp. japonica GN=ML2 PE=2 SV=1	RNA recognition motif. (a.k.a. RRM, RBD, or RNP domain)	PREDICTED: protein MEI2-like 5 [Malus domestica]
MO06G0148300.1_MO	biological_process:"The formation of the principal food-conducting tissue of a vascular plant." [GOC:tb, ISBN:0471245208](GO:0010088)	uncharacterized LOC103421379; K17609 nucleoredoxin [EC:1.8.1.8] (A)	Protein SIEVE ELEMENT OCCLUSION B OS=Arabidopsis thaliana GN=SEOB PE=1 SV=1	Sieve element occlusion C-terminus	PREDICTED: uncharacterized protein LOC103437653 [Malus domestica]
MO011G0219500.1_MO	molecular_function:"Catalysis of a biochemical reaction at physiological temperatures. In biologically catalyzed reactions, the reactants are known as substrates, and the catalysts are naturally occurring macromolecular substances known as enzymes. Enzymes possess specific binding sites for substrates, and are usually composed wholly or largely of protein, but RNA that has catalytic activity (rib…	--	Probable transmembrane GTPase FZO-like, chloroplastic OS=Arabidopsis thaliana GN=FZL PE=1 SV=1	50S ribosome-binding GTPase	PREDICTED: uncharacterized protein LOC103449010 [Malus domestica]
MO09G0088800.1_MO	molecular_function:"Catalysis of the hydrolysis of any O-glycosyl bond." [GOC:mah](GO:0004553),cellular_component:"The rigid or semi-rigid envelope lying outside the cell membrane of plant, fungal, most prokaryotic cells and some protozoan parasites, maintaining their shape and protecting them from osmotic lysis. In plants it is made of cellulose and, often, lignin; in fungi it is composed largel…	xyloglucan endotransglucosylase/hydrolase protein 9; K08235 xyloglucan:xyloglucosyl transferase [EC:2.4.1.207] (A)	Xyloglucan endotransglucosylase/hydrolase protein 9 OS=Arabidopsis thaliana GN=XTH9 PE=2 SV=2	Glycosyl hydrolases family 16	xyloglucan endotransglucosylase/hydrolase protein 9 precursor [Malus domestica]
MO017G0111600.1_MO	molecular_function:"Catalysis of the hydrolysis of any ester bond." [GOC:jl](GO:0016788)	hypothetical protein; K00679 phospholipid:diacylglycerol acyltransferase [EC:2.3.1.158] (A)	GDSL esterase/lipase APG OS=Arabidopsis thaliana GN=APG PE=1 SV=1	GDSL-like Lipase/Acylhydrolase	PREDICTED: GDSL esterase/lipase APG-like [Malus domestica]
MO015G0388100.1_MO	--	--	--	--	PREDICTED: uncharacterized protein LOC103947952 isoform X1 [Pyrus bretschneideri]
MO017G0125300.1_MO	molecular_function:"Interacting selectively and non-covalently with any nucleic acid." [GOC:jl](GO:0003676),molecular_function:"Any molecular function by which a gene product interacts selectively and non-covalently with DNA (deoxyribonucleic acid)." [GOC:dph, GOC:jl, GOC:tb, GOC:vw](GO:0003677),molecular_function:"Catalysis of the reaction: ATP + H2O = ADP + phosphate; this reaction drives the u…	regulator of telomere elongation helicase 1; K11136 regulator of telomere elongation helicase 1 [EC:3.6.4.12] (A)	Regulator of telomere elongation helicase 1 OS=Danio rerio GN=rtel1 PE=3 SV=1	Helicase C-terminal domain	PREDICTED: regulator of telomere elongation helicase 1 [Prunus mume]
MO011G0200300.1_MO	molecular_function:"Interacting selectively and non-covalently with any protein or protein complex (a complex of two or more proteins that may include other nonprotein molecules)." [GOC:go_curators](GO:0005515)	hypothetical protein; K19600 tubby-related protein 1 (A)	Tubby-like F-box protein 7 OS=Arabidopsis thaliana GN=TULP7 PE=2 SV=1	F-box domain	TLP domain class transcription factor [Malus domestica]
MO05G0080100.1_MO	biological_process:"The chemical reactions and pathways involving lipids, compounds soluble in an organic solvent but not, or sparingly, in an aqueous solvent. Includes fatty acids; neutral fats, other fatty-acid esters, and soaps; long-chain (fatty) alcohols and waxes; sphingoids and other long-chain bases; glycolipids, phospholipids and sphingolipids; and carotenes, polyprenols, sterols, terpen…	hypothetical protein; K13110 microfibrillar-associated protein 1 (A)	PI-PLC X domain-containing protein At5g67130 OS=Arabidopsis thaliana GN=At5g67130 PE=1 SV=1	--	PREDICTED: PI-PLC X domain-containing protein At5g67130-like [Malus domestica]
MO03G0135600.1_MO	molecular_function:"Catalysis of movement along a microtubule, coupled to the hydrolysis of a nucleoside triphosphate (usually ATP)." [GOC:mah, ISBN:0815316194](GO:0003777),molecular_function:"Interacting selectively and non-covalently with ATP, adenosine 5'-triphosphate, a universally important coenzyme and enzyme regulator." [ISBN:0198506732](GO:0005524),biological_process:"A microtubule-based …	phragmoplast orienting kinesin 2; K10400 kinesin family member 15 (A)	Phragmoplast orienting kinesin 2 OS=Arabidopsis thaliana GN=POK2 PE=2 SV=1	Kinesin motor domain	PREDICTED: phragmoplast orienting kinesin 2 [Malus domestica]
MO014G0086100.1_MO	molecular_function:"Interacting selectively and non-covalently with any nucleic acid." [GOC:jl](GO:0003676),biological_process:"Any process involved in the conversion of a primary ribosomal RNA (rRNA) transcript into one or more mature rRNA molecules." [GOC:curators](GO:0006364),molecular_function:"Catalysis of the hydrolysis of ester linkages within nucleic acids by removing nucleotide residues …	RNA exonuclease 4; K18327 RNA exonuclease 4 [EC:3.1.-.-] (A)	RNA exonuclease 4 OS=Gibberella zeae (strain PH-1 / ATCC MYA-4620 / FGSC 9075 / NRRL 31084) GN=REX4 PE=3 SV=1	Exonuclease	PREDICTED: RNA exonuclease 4 isoform X1 [Malus domestica]
MO010G0002600.1_MO	--	--	--	Uncharacterized protein conserved in bacteria (DUF2062)	PREDICTED: uncharacterized protein LOC103956578 isoform X1 [Pyrus bretschneideri]
MO02G0168300.1_MO	--	--	--	PLATZ transcription factor	PREDICTED: uncharacterized protein LOC103961799 [Pyrus bretschneideri]
MO06G0179500.1_MO	--	--	Protein WEAK CHLOROPLAST MOVEMENT UNDER BLUE LIGHT 1 OS=Arabidopsis thaliana GN=WEB1 PE=1 SV=1	Weak chloroplast movement under blue light	PREDICTED: WEB family protein At1g12150-like [Pyrus bretschneideri]
MO015G0162200.1_MO	molecular_function:"Any molecular function by which a gene product interacts selectively and non-covalently with DNA (deoxyribonucleic acid)." [GOC:dph, GOC:jl, GOC:tb, GOC:vw](GO:0003677),molecular_function:"Interacting selectively and non-covalently with a specific double-stranded genomic DNA sequence (sometimes referred to as a motif) within the regulatory region of a gene to modulate transcri…	SORBIDRAFT_01g019980, Sb01g019980; hypothetical protein; K14491 two-component response regulator ARR-B family (A)	Transcription factor PCL1 OS=Oryza sativa subsp. japonica GN=PCL1 PE=2 SV=1	Myb-like DNA-binding domain	PREDICTED: uncharacterized protein LOC103400468 [Malus domestica]
MO06G0035600.1_MO	cellular_component:"The space external to the outermost structure of a cell. For cells without external protective or external encapsulating structures this refers to space outside of the plasma membrane. This term covers the host cell environment outside an intracellular parasite." [GOC:go_curators](GO:0005576)	--	Expansin-like B1 OS=Oryza sativa subsp. japonica GN=EXLB1 PE=2 SV=2	Pollen allergen	PREDICTED: expansin-like B1 [Malus domestica]
MO02G0239100.1_MO	molecular_function:"Interacting selectively and non-covalently with a nonidentical protein to form a heterodimer." [GOC:ai](GO:0046982)	hypothetical protein; K08066 nuclear transcription factor Y, gamma (A)	Dr1-associated corepressor OS=Homo sapiens GN=DRAP1 PE=1 SV=3	Histone-like transcription factor (CBF/NF-Y) and archaeal histone	PREDICTED: dr1-associated corepressor-like [Malus domestica]
MO015G0269100.1_MO	biological_process:"The modification of a protein by cis-trans isomerization of a proline residue." [GOC:krc, PMID:16959570](GO:0000413),molecular_function:"Catalysis of the reaction: peptidyl-proline (omega=180) = peptidyl-proline (omega=0)." [EC:5.2.1.8](GO:0003755),molecular_function:"Catalysis of the transfer of ubiquitin from one protein to another via the reaction X-Ub + Y --> Y-Ub + X, whe…	peptidyl-prolyl cis-trans isomerase CYP65-like; K10598 peptidyl-prolyl cis-trans isomerase-like 2 [EC:5.2.1.8] (A)	Peptidyl-prolyl cis-trans isomerase CYP65 OS=Arabidopsis thaliana GN=CYP65 PE=2 SV=1	U-box domain	PREDICTED: peptidyl-prolyl cis-trans isomerase CYP65-like [Pyrus bretschneideri]
MO011G0226900.1_MO	--	probable indole-3-acetic acid-amido synthetase GH3.6; K14487 auxin responsive GH3 gene family (A)	Probable indole-3-acetic acid-amido synthetase GH3.6 OS=Oryza sativa subsp. japonica GN=GH3.6 PE=2 SV=2	GH3 auxin-responsive promoter	PREDICTED: probable indole-3-acetic acid-amido synthetase GH3.6 [Malus domestica]
MO015G0404700.1_MO	molecular_function:"Interacting selectively and non-covalently with a specific double-stranded genomic DNA sequence (sometimes referred to as a motif) within the regulatory region of a gene to modulate transcription. Regulatory regions include promoters (proximal and distal) and enhancers. Genes are transcriptional units, and include bacterial operons." [GOC:txnOH-2018](GO:0003700),biological_pro…	G-box-binding factor 4-like; K14432 ABA responsive element binding factor (A)	G-box-binding factor 4 OS=Arabidopsis thaliana GN=GBF4 PE=1 SV=1	bZIP transcription factor	PREDICTED: G-box-binding factor 4-like [Malus domestica]
MO015G0169000.1_MO	molecular_function:"Interacting selectively and non-covalently with any protein or protein complex (a complex of two or more proteins that may include other nonprotein molecules)." [GOC:go_curators](GO:0005515),biological_process:"The process of thermal induction in plants in which flowering is promoted by exposure to low temperatures." [GOC:tair_curators, ISBN:0521591392](GO:0010048),biological_…	--	VIN3-like protein 1 OS=Arabidopsis thaliana GN=VIL1 PE=1 SV=1	Fibronectin type III domain	PREDICTED: VIN3-like protein 1 isoform X1 [Malus domestica]
MO06G0059600.1_MO	molecular_function:"Interacting selectively and non-covalently with a specific double-stranded genomic DNA sequence (sometimes referred to as a motif) within the regulatory region of a gene to modulate transcription. Regulatory regions include promoters (proximal and distal) and enhancers. Genes are transcriptional units, and include bacterial operons." [GOC:txnOH-2018](GO:0003700)	--	--	Plant zinc cluster domain	PREDICTED: probable WRKY transcription factor 7 [Pyrus bretschneideri]
MO07G0182100.1_MO	--	DNA polymerase eta-like; K03509 DNA polymerase eta [EC:2.7.7.7] (A)	--	Protein of unknown function, DUF604	PREDICTED: uncharacterized protein LOC103435367 [Malus domestica]
MO03G0239600.1_MO	molecular_function:"Interacting selectively and non-covalently with messenger RNA (mRNA), an intermediate molecule between DNA and protein. mRNA includes UTR and coding sequences, but does not contain introns." [GOC:kmv, GOC:pr, SO:0000234](GO:0003729),biological_process:"The chemical reactions and pathways resulting in the breakdown of mRNA, messenger RNA, which is responsible for carrying the c…	RNA demethylase ALKBH5-like; K10767 alkylated DNA repair protein alkB homolog 5 [EC:1.14.11.-] (A)	--	--	PREDICTED: uncharacterized protein LOC103947542 [Pyrus bretschneideri]
MO06G0127000.1_MO	molecular_function:"Any molecular function by which a gene product interacts selectively and non-covalently with DNA (deoxyribonucleic acid)." [GOC:dph, GOC:jl, GOC:tb, GOC:vw](GO:0003677),biological_process:"Any process that modulates the frequency, rate or extent of cellular DNA-templated transcription." [GOC:go_curators, GOC:txnOH](GO:0006355)	--	Floricaula/leafy homolog OS=Populus trichocarpa GN=FL PE=2 SV=2	Floricaula / Leafy protein SAM domain	AFL1 [Malus domestica]
MO017G0003100.1_MO	molecular_function:"The action of a molecule that contributes to the structural integrity of the ribosome." [GOC:mah](GO:0003735),cellular_component:"An intracellular organelle, about 200 A in diameter, consisting of RNA and protein. It is the site of protein biosynthesis resulting from translation of messenger RNA (mRNA). It consists of two subunits, one large and one small, each containing only…	30S ribosomal protein S9, chloroplastic-like; K02996 small subunit ribosomal protein S9 (A)	30S ribosomal protein S9, chloroplastic (Fragment) OS=Spinacia oleracea GN=PRPS9 PE=1 SV=1	Ribosomal protein S9/S16	PREDICTED: 30S ribosomal protein S9, chloroplastic-like [Malus domestica]
MO015G0238500.1_MO	molecular_function:"Catalysis of the hydrolysis of various bonds, e.g. C-O, C-N, C-C, phosphoric anhydride bonds, etc. Hydrolase is the systematic name for any enzyme of EC class 3." [ISBN:0198506732](GO:0016787),molecular_function:"Catalysis of the hydrolysis of N-terminal amino acid residues from a polypeptide chain by a mechanism in which water acts as a nucleophile, one or two metal ions hold…	probable Xaa-Pro aminopeptidase P; K01262 Xaa-Pro aminopeptidase [EC:3.4.11.9] (A)	Probable Xaa-Pro aminopeptidase P OS=Magnaporthe oryzae (strain 70-15 / ATCC MYA-4617 / FGSC 8958) GN=AMPP PE=3 SV=1	Creatinase/Prolidase N-terminal domain	PREDICTED: probable Xaa-Pro aminopeptidase P [Malus domestica]
MO015G0069300.1_MO	--	--	Protein WEAK CHLOROPLAST MOVEMENT UNDER BLUE LIGHT 1 OS=Arabidopsis thaliana GN=WEB1 PE=1 SV=1	Weak chloroplast movement under blue light	PREDICTED: protein WEAK CHLOROPLAST MOVEMENT UNDER BLUE LIGHT 1 [Malus domestica]
MO015G0091400.1_MO	cellular_component:"A multisubunit complex that is located at the centromeric region of DNA and provides an attachment point for the spindle microtubules." [GOC:elh](GO:0000776),biological_process:"The aggregation, arrangement and bonding together of proteins and centromeric DNA molecules to form a centromeric protein-DNA complex. Includes the formation of the chromatin structures which form a pl…	uncharacterized LOC103456095; K11507 centromere protein O (A)	--	Cenp-O kinetochore centromere component	PREDICTED: uncharacterized protein LOC103456095 isoform X1 [Malus domestica]
MO08G0120200.1_MO	biological_process:"The process in which a solute is transported across a lipid bilayer, from one side of a membrane to the other." [GOC:dph, GOC:jid](GO:0055085)	adenine nucleotide transporter BT1, chloroplastic/mitochondrial-like; K14684 solute carrier family 25 (mitochondrial phosphate transporter), member 23/24/25/41 (A)	Adenine nucleotide transporter BT1, chloroplastic/mitochondrial OS=Arabidopsis thaliana GN=BT1 PE=1 SV=1	Mitochondrial carrier protein	PREDICTED: LOW QUALITY PROTEIN: adenine nucleotide transporter BT1, chloroplastic/mitochondrial-like [Malus domestica]
MO011G0210600.1_MO	biological_process:"The modification of a protein by cis-trans isomerization of a proline residue." [GOC:krc, PMID:16959570](GO:0000413),molecular_function:"Catalysis of the reaction: peptidyl-proline (omega=180) = peptidyl-proline (omega=0)." [EC:5.2.1.8](GO:0003755),biological_process:"The process of assisting in the covalent and noncovalent assembly of single chain polypeptides or multisubunit…	peptidyl-prolyl cis-trans isomerase cyp11-like; K09566 peptidyl-prolyl isomerase G (cyclophilin G) [EC:5.2.1.8] (A)	Peptidyl-prolyl cis-trans isomerase CYP63 OS=Arabidopsis thaliana GN=CYP63 PE=1 SV=1	Cyclophilin type peptidyl-prolyl cis-trans isomerase/CLD	PREDICTED: peptidyl-prolyl cis-trans isomerase cyp11-like isoform X1 [Malus domestica]
MO014G0117900.1_MO	--	--	Protein trichome birefringence-like 23 OS=Arabidopsis thaliana GN=TBL23 PE=2 SV=1	GDSL/SGNH-like Acyl-Esterase family found in Pmr5 and Cas1p	PREDICTED: protein trichome birefringence-like 23 [Pyrus bretschneideri]
MO011G0182600.1_MO	molecular_function:"Interacting selectively and non-covalently with any protein or protein complex (a complex of two or more proteins that may include other nonprotein molecules)." [GOC:go_curators](GO:0005515)	putative pentatricopeptide repeat-containing protein At2g02150; K17710 pentatricopeptide repeat domain-containing protein 1 (A)	Pentatricopeptide repeat-containing protein At4g21705, mitochondrial OS=Arabidopsis thaliana GN=At4g21705 PE=2 SV=1	PPR repeat family	PREDICTED: pentatricopeptide repeat-containing protein At4g21705, mitochondrial-like [Malus domestica]
MO02G0087600.1_MO	--	--	--	Arabidopsis protein of unknown function	PREDICTED: uncharacterized protein LOC103400510 [Malus domestica]
MO01G0082900.1_MO	--	hypothetical protein; K06236 collagen, type I, alpha (A)	Poly(A) RNA polymerase cid14 OS=Schizosaccharomyces pombe (strain 972 / ATCC 24843) GN=cid14 PE=1 SV=2	--	PREDICTED: uncharacterized protein LOC103406206 isoform X1 [Malus domestica]
MO015G0081500.1_MO	cellular_component:"The component of a membrane consisting of the gene products and protein complexes having at least some part of their peptide sequence embedded in the hydrophobic region of the membrane." [GOC:dos, GOC:go_curators](GO:0016021)	protein SYM1-like; K13348 protein Mpv17 (A)	Protein SYM1 OS=Gibberella zeae (strain PH-1 / ATCC MYA-4620 / FGSC 9075 / NRRL 31084) GN=SYM1 PE=3 SV=1	Mpv17 / PMP22 family	PREDICTED: protein SYM1-like [Malus domestica]
MO013G0182500.1_MO	molecular_function:"Catalysis of the hydrolysis of various bonds, e.g. C-O, C-N, C-C, phosphoric anhydride bonds, etc. Hydrolase is the systematic name for any enzyme of EC class 3." [ISBN:0198506732](GO:0016787),molecular_function:"Catalysis of the hydrolysis of any non-peptide carbon-nitrogen bond in a linear amidine, a compound of the form R-C(=NH)-NH2." [ISBN:0198506732](GO:0016813)	ureidoglycolate hydrolase-like; K18151 ureidoglycolate amidohydrolase [EC:3.5.1.116] (A)	Ureidoglycolate hydrolase OS=Arabidopsis thaliana GN=UAH PE=1 SV=1	Peptidase family M20/M25/M40	PREDICTED: ureidoglycolate hydrolase-like [Malus domestica]
MO014G0004000.1_MO	molecular_function:"Catalysis of a biochemical reaction at physiological temperatures. In biologically catalyzed reactions, the reactants are known as substrates, and the catalysts are naturally occurring macromolecular substances known as enzymes. Enzymes possess specific binding sites for substrates, and are usually composed wholly or largely of protein, but RNA that has catalytic activity (rib…	hypothetical protein; K01792 glucose-6-phosphate 1-epimerase [EC:5.1.3.15] (A)	Protein NDH-DEPENDENT CYCLIC ELECTRON FLOW 5 OS=Arabidopsis thaliana GN=NDF5 PE=2 SV=1	--	PREDICTED: uncharacterized protein LOC103453875 [Malus domestica]
MO015G0279000.1_MO	molecular_function:"Catalysis of the transfer of a glycosyl group from a UDP-sugar to a small hydrophobic molecule." [InterPro:IPR004224, PMID:11846783](GO:0008194)	hypothetical protein; K13691 pathogen-inducible salicylic acid glucosyltransferase [EC:2.4.1.-] (A)	UDP-glycosyltransferase 74E2 OS=Arabidopsis thaliana GN=UGT74E2 PE=1 SV=1	UDP-glucoronosyl and UDP-glucosyl transferase	PREDICTED: UDP-glycosyltransferase 74E2-like [Malus domestica]
MO011G0045200.1_MO	molecular_function:"Enables the transfer of zinc (Zn) ions from one side of a membrane to the other." [GOC:dgf](GO:0005385),cellular_component:"A lipid bilayer along with all the proteins and protein complexes embedded in it an attached to it." [GOC:dos, GOC:mah, ISBN:0815316194](GO:0016020),cellular_component:"The component of a membrane consisting of the gene products and protein complexes havi…	zinc transporter 6, chloroplastic-like; K14709 solute carrier family 39 (zinc transporter), member 1/2/3 (A)	Zinc transporter 6, chloroplastic OS=Arabidopsis thaliana GN=ZIP6 PE=3 SV=1	ZIP Zinc transporter	PREDICTED: zinc transporter 6, chloroplastic-like [Pyrus bretschneideri]
MO06G0168100.1_MO	biological_process:"A protein modification process that results in the addition of a carbohydrate or carbohydrate derivative unit to a protein amino acid, e.g. the addition of glycan chains to proteins." [GOC:curators, GOC:pr](GO:0006486),cellular_component:"A lipid bilayer along with all the proteins and protein complexes embedded in it an attached to it." [GOC:dos, GOC:mah, ISBN:0815316194](GO:…	probable beta-1,3-galactosyltransferase 16; K14413 beta-1,3-galactosyltransferase [EC:2.4.1.-] (A)	Probable beta-1,3-galactosyltransferase 19 OS=Arabidopsis thaliana GN=B3GALT19 PE=2 SV=2	Galactoside-binding lectin	PREDICTED: probable beta-1,3-galactosyltransferase 19 [Malus domestica]
MO03G0060700.1_MO	cellular_component:"A component of the transcription machinery of RNA Polymerase II. In humans, TFIIA is a heterotrimer composed of an alpha (P35), beta (P19) and gamma subunits (P12)." [GOC:jl, PMID:17560669](GO:0005672),biological_process:"Any process involved in the assembly of the RNA polymerase II preinitiation complex (PIC) at an RNA polymerase II promoter region of a DNA template, resultin…	transcription initiation factor IIA large subunit-like; K03122 transcription initiation factor TFIIA large subunit (A)	Transcription initiation factor IIA large subunit OS=Schizosaccharomyces pombe (strain 972 / ATCC 24843) GN=toa1 PE=1 SV=1	Transcription factor IIA, alpha/beta subunit	PREDICTED: transcription initiation factor IIA large subunit-like isoform X1 [Malus domestica]
MO07G0045600.1_MO	molecular_function:"Interacting selectively and non-covalently with any protein or protein complex (a complex of two or more proteins that may include other nonprotein molecules)." [GOC:go_curators](GO:0005515),cellular_component:"A membrane-bounded organelle of eukaryotic cells in which chromosomes are housed and replicated. In most cells, the nucleus contains all of the cell's chromosomes excep…	histone-lysine N-methyltransferase, H3 lysine-9 specific SUVH1-like; K11420 euchromatic histone-lysine N-methyltransferase [EC:2.1.1.43] (A)	Histone-lysine N-methyltransferase, H3 lysine-9 specific SUVH3 OS=Arabidopsis thaliana GN=SUVH3 PE=2 SV=2	SET domain	PREDICTED: histone-lysine N-methyltransferase, H3 lysine-9 specific SUVH1-like [Malus domestica]
MO03G0125100.1_MO	cellular_component:"A complex composed of TATA binding protein (TBP) and TBP associated factors (TAFs); the total mass is typically about 800 kDa. Most of the TAFs are conserved across species. In TATA-containing promoters for RNA polymerase II (Pol II), TFIID is believed to recognize at least two distinct elements, the TATA element and a downstream promoter element. TFIID is also involved in rec…	transcription initiation factor TFIID subunit 4b-like; K03129 transcription initiation factor TFIID subunit 4 (A)	Transcription initiation factor TFIID subunit 4b OS=Arabidopsis thaliana GN=TAF4B PE=1 SV=1	Transcription initiation factor TFIID component TAF4 family	PREDICTED: transcription initiation factor TFIID subunit 4b-like isoform X1 [Malus domestica]
MO015G0363400.1_MO	molecular_function:"Interacting selectively and non-covalently with any nucleic acid." [GOC:jl](GO:0003676),molecular_function:"Interacting selectively and non-covalently with messenger RNA (mRNA), an intermediate molecule between DNA and protein. mRNA includes UTR and coding sequences, but does not contain introns." [GOC:kmv, GOC:pr, SO:0000234](GO:0003729)	hypothetical protein; K12741 heterogeneous nuclear ribonucleoprotein A1/A3 (A)	Probable RNA-binding protein ARP1 OS=Arabidopsis thaliana GN=ARP1 PE=2 SV=1	RNA recognition motif. (a.k.a. RRM, RBD, or RNP domain)	PREDICTED: RNA-binding protein 38 isoform X1 [Pyrus bretschneideri]
MO015G0194600.1_MO	--	--	--	--	PREDICTED: putative protein TPRXL [Malus domestica]
MO08G0046800.1_MO	--	Actin-binding FH2 protein isoform 1; K02184 formin 2 (A)	Formin-like protein 18 OS=Arabidopsis thaliana GN=FH18 PE=2 SV=2	C2 domain of PTEN tumour-suppressor protein	PREDICTED: LOW QUALITY PROTEIN: formin-like protein 6 [Malus domestica]
MO015G0111400.1_MO	--	--	--	N-terminal C2 in EEIG1 and EHBP1 proteins	PREDICTED: uncharacterized protein LOC103456209 [Malus domestica]
MO08G0018200.1_MO	molecular_function:"Interacting selectively and non-covalently with G-quadruplex RNA structures, in which groups of four guanines adopt a flat, cyclic hydrogen-bonding arrangement known as a guanine tetrad." [PMID:18294969, PMID:18568163, PMID:19330720](GO:0002151),molecular_function:"Interacting selectively and non-covalently with any protein or protein complex (a complex of two or more proteins…	uncharacterized LOC103321302; K11674 microspherule protein 1 (A)	Microspherule protein 1 OS=Mus musculus GN=Mcrs1 PE=1 SV=1	N-terminal region of micro-spherule protein	PREDICTED: uncharacterized protein LOC103928290 isoform X1 [Pyrus bretschneideri]
MO017G0096800.1_MO	molecular_function:"Catalysis of the incorporation of one atom from molecular oxygen into a compound and the reduction of the other atom of oxygen to water." [ISBN:0198506732](GO:0004497),molecular_function:"Interacting selectively and non-covalently with iron (Fe) ions." [GOC:ai](GO:0005506),molecular_function:"Catalysis of an oxidation-reduction (redox) reaction in which hydrogen or electrons a…	flavonoid 3'-monooxygenase-like; K07408 cytochrome P450, family 1, subfamily A, polypeptide 1 [EC:1.14.14.1] (A)	Flavonoid 3'-monooxygenase OS=Arabidopsis thaliana GN=CYP75B1 PE=1 SV=1	Cytochrome P450	PREDICTED: cytochrome P450 71A1-like [Malus domestica]
MO013G0143500.1_MO	biological_process:"The hydrolysis of proteins into smaller polypeptides and/or amino acids by cleavage of their peptide bonds." [GOC:bf, GOC:mah](GO:0006508),molecular_function:"Catalysis of the hydrolysis of peptide bonds in a polypeptide chain by a mechanism in which the sulfhydryl group of a cysteine residue at the active center acts as a nucleophile." [GOC:mah, http://merops.sanger.ac.uk/abo…	ubiquitin-like-specific protease ESD4; K08592 sentrin-specific protease 1 [EC:3.4.22.68] (A)	Ubiquitin-like-specific protease ESD4 OS=Arabidopsis thaliana GN=ESD4 PE=1 SV=1	Ulp1 protease family, C-terminal catalytic domain	PREDICTED: ubiquitin-like-specific protease ESD4 [Malus domestica]
MO015G0261000.1_MO	--	cyclin-D3-2-like; K14505 cyclin D3, plant (A)	Cyclin-D3-2 OS=Arabidopsis thaliana GN=CYCD3-2 PE=2 SV=1	Cyclin, N-terminal domain	PREDICTED: cyclin-D3-2-like [Malus domestica]
MO013G0080500.1_MO	molecular_function:"Enables the transfer of nitrate ions (NO3-) from one side of a membrane to the other." [GOC:ai](GO:0015112),molecular_function:"Enables the transfer of a substance, usually a specific substance or a group of related substances, from one side of a membrane to the other." [GOC:jid, GOC:mtg_transport, ISBN:0815340729](GO:0022857),biological_process:"The process in which a solute …	high affinity nitrate transporter 2.5; K02575 MFS transporter, NNP family, nitrate/nitrite transporter (A)	High affinity nitrate transporter 2.5 OS=Arabidopsis thaliana GN=NRT2.5 PE=2 SV=1	Major Facilitator Superfamily	PREDICTED: high affinity nitrate transporter 2.5 [Malus domestica]
MO08G0060100.1_MO	molecular_function:"Catalysis of the hydrolysis of phosphoric monoesters, releasing inorganic phosphate." [GOC:curators, GOC:pg](GO:0016791)	hypothetical protein; K07376 cGMP-dependent protein kinase 1 [EC:2.7.11.12] (A)	Probable protein phosphatase 2C 72 OS=Arabidopsis thaliana GN=At5g26010 PE=2 SV=2	Protein phosphatase 2C	PREDICTED: probable protein phosphatase 2C 72 isoform X1 [Malus domestica]
MO015G0059000.1_MO	--	uncharacterized LOC102704525; K01227 mannosyl-glycoprotein endo-beta-N-acetylglucosaminidase [EC:3.2.1.96] (A)	LOB domain-containing protein 39 OS=Arabidopsis thaliana GN=LBD39 PE=2 SV=1	Lateral organ boundaries (LOB) domain	PREDICTED: LOB domain-containing protein 37-like [Malus domestica]
MO08G0033400.1_MO	molecular_function:"Interacting selectively and non-covalently with a specific sequence of DNA that is part of a regulatory region that controls transcription of that section of the DNA. The transcribed region might be described as a gene, cistron, or operon." [GOC:txnOH](GO:0000976),molecular_function:"Any molecular function by which a gene product interacts selectively and non-covalently with D…	hypothetical protein; K12741 heterogeneous nuclear ribonucleoprotein A1/A3 (A)	Probable transcription factor KAN4 OS=Arabidopsis thaliana GN=KAN4 PE=1 SV=1	Myb-like DNA-binding domain	PREDICTED: probable transcription factor KAN4 [Malus domestica]
MO05G0156500.1_MO	molecular_function:"Enables the transfer of manganese (Mn) ions from one side of a membrane to the other." [GOC:dgf](GO:0005384),biological_process:"Any process involved in the maintenance of an internal steady state of manganese ions at the level of a cell." [GOC:mah](GO:0030026)	--	Membrane protein of ER body-like protein OS=Arabidopsis thaliana GN=MEBL PE=2 SV=1	--	PREDICTED: uncharacterized protein LOC103927684 [Pyrus bretschneideri]
MO08G0010600.1_MO	biological_process:"The chemical reactions and pathways resulting in the breakdown of a protein or peptide by hydrolysis of its peptide bonds, initiated by the covalent attachment of a ubiquitin group, or multiple ubiquitin groups, to the protein." [GOC:go_curators](GO:0006511)	SKP1-like protein 1B; K03094 S-phase kinase-associated protein 1 (A)	SKP1-like protein 1B OS=Arabidopsis thaliana GN=SKP1B PE=1 SV=1	Skp1 family, tetramerisation domain	PREDICTED: uncharacterized protein LOC103420855 [Malus domestica]
MO015G0274700.1_MO	molecular_function:"Catalysis of the transfer of a methyl group to an acceptor molecule." [ISBN:0198506732](GO:0008168),biological_process:"The chemical reactions and pathways involving pectin, a group of galacturonic acid-containing, water-soluble colloidal carbohydrates of high molecular weight and of net negative charge." [GOC:tair_curators](GO:0045488)	hypothetical protein; K01188 beta-glucosidase [EC:3.2.1.21] (A)	Uncharacterized protein At3g49720 OS=Arabidopsis thaliana GN=At3g49720 PE=2 SV=1	--	PREDICTED: uncharacterized protein At3g49720-like [Pyrus bretschneideri]
MO011G0188200.1_MO	molecular_function:"Catalysis of the phosphorylation of an amino acid residue in a protein, usually according to the reaction: a protein + ATP = a phosphoprotein + ADP." [MetaCyc:PROTEIN-KINASE-RXN](GO:0004672),molecular_function:"Interacting selectively and non-covalently with any protein or protein complex (a complex of two or more proteins that may include other nonprotein molecules)." [GOC:go…	Leucine-rich receptor-like protein kinase family protein; K13415 protein brassinosteroid insensitive 1 [EC:2.7.10.1 2.7.11.1] (A)	Phytosulfokine receptor 2 OS=Arabidopsis thaliana GN=PSKR2 PE=2 SV=1	Leucine rich repeat N-terminal domain	PREDICTED: phytosulfokine receptor 2-like [Malus domestica]
MO011G0152600.1_MO	molecular_function:"Catalysis of the reaction: GDP-D-glucose + phosphate = D-glucose-1-P + GDP." [PMID:18463094](GO:0080048)	GDP-L-galactose phosphorylase 1-like; K14190 GDP-L-galactose phosphorylase [EC:2.7.7.69] (A)	GDP-L-galactose phosphorylase 1 OS=Arabidopsis thaliana GN=VTC2 PE=1 SV=1	--	PREDICTED: GDP-L-galactose phosphorylase 1-like [Malus domestica]
MO012G0044600.1_MO	--	uncharacterized LOC105161708; K03695 ATP-dependent Clp protease ATP-binding subunit ClpB (A)	Chaperone protein ClpB1 OS=Arabidopsis thaliana GN=CLPB1 PE=1 SV=2	Clp amino terminal domain, pathogenicity island component	PREDICTED: uncharacterized protein LOC103961712 [Pyrus bretschneideri]
MO017G0080100.1_MO	--	--	--	Dormancy/auxin associated protein	PREDICTED: auxin-repressed 12.5 kDa protein-like isoform X1 [Malus domestica]
MO08G0185200.1_MO	--	symplekin; K06100 symplekin (A)	Symplekin OS=Homo sapiens GN=SYMPK PE=1 SV=2	Symplekin tight junction protein C terminal	PREDICTED: symplekin [Prunus mume]
MO013G0076200.1_MO	biological_process:"The hydrolysis of proteins into smaller polypeptides and/or amino acids by cleavage of their peptide bonds." [GOC:bf, GOC:mah](GO:0006508),molecular_function:"Catalysis of the hydrolysis of peptide bonds in a polypeptide chain by a mechanism in which the sulfhydryl group of a cysteine residue at the active center acts as a nucleophile." [GOC:mah, http://merops.sanger.ac.uk/abo…	ubiquitin-like-specific protease 1D; K16287 ubiquitin-like-specific protease 1C/D [EC:3.4.22.68] (A)	Ubiquitin-like-specific protease 1D OS=Arabidopsis thaliana GN=ULP1D PE=1 SV=1	Ulp1 protease family, C-terminal catalytic domain	PREDICTED: ubiquitin-like-specific protease 1D [Pyrus bretschneideri]
MO017G0131900.1_MO	molecular_function:"Interacting selectively and non-covalently with any protein or protein complex (a complex of two or more proteins that may include other nonprotein molecules)." [GOC:go_curators](GO:0005515)	periodic tryptophan protein 2 homolog; K14558 periodic tryptophan protein 2 (A)	Periodic tryptophan protein 2 homolog OS=Pongo abelii GN=PWP2 PE=2 SV=1	Dip2/Utp12 Family	PREDICTED: periodic tryptophan protein 2 homolog [Malus domestica]
MO09G0228600.1_MO	molecular_function:"Catalysis of the reaction: D-mannose 6-phosphate = D-fructose 6-phosphate." [EC:5.3.1.8](GO:0004476),biological_process:"The chemical reactions and pathways involving carbohydrates, any of a group of organic compounds based of the general formula Cx(H2O)y. Includes the formation of carbohydrate derivatives by the addition of a carbohydrate residue to another molecule." [GOC:ma…	mannose-6-phosphate isomerase 1-like; K01809 mannose-6-phosphate isomerase [EC:5.3.1.8] (A)	Mannose-6-phosphate isomerase 1 OS=Arabidopsis thaliana GN=PMI1 PE=1 SV=1	Phosphomannose isomerase type I	PREDICTED: mannose-6-phosphate isomerase 1-like isoform X1 [Malus domestica]
MO09G0072400.1_MO	molecular_function:"Catalysis of the reaction: a 3-beta-hydroxy-delta(5)-steroid + NAD+ = a 3-oxo-delta(5)-steroid + NADH + H(+)." [EC:1.1.1.145](GO:0003854),biological_process:"The chemical reactions and pathways resulting in the formation of steroids, compounds with a 1,2,cyclopentanoperhydrophenanthrene nucleus; includes de novo formation and steroid interconversion by modification." [GOC:go_c…	hypothetical protein; K09753 cinnamoyl-CoA reductase [EC:1.2.1.44] (A)	Tetraketide alpha-pyrone reductase 1 OS=Arabidopsis thaliana GN=TKPR1 PE=1 SV=1	3-beta hydroxysteroid dehydrogenase/isomerase family	PREDICTED: cinnamoyl-CoA reductase 2-like [Malus domestica]
MO017G0127600.1_MO	--	D-glycerate 3-kinase, chloroplastic; K15918 D-glycerate 3-kinase [EC:2.7.1.31] (A)	D-glycerate 3-kinase, chloroplastic OS=Arabidopsis thaliana GN=GLYK PE=1 SV=2	--	PREDICTED: D-glycerate 3-kinase, chloroplastic [Malus domestica]
MO012G0069500.1_MO	molecular_function:"Catalysis of the random hydrolysis of (1->4)-alpha-D-galactosiduronic linkages in pectate and other galacturonans." [EC:3.2.1.15](GO:0004650),biological_process:"The chemical reactions and pathways involving carbohydrates, any of a group of organic compounds based of the general formula Cx(H2O)y. Includes the formation of carbohydrate derivatives by the addition of a carbohydr…	polygalacturonase-like; K01213 galacturan 1,4-alpha-galacturonidase [EC:3.2.1.67] (A)	Exo-poly-alpha-D-galacturonosidase OS=Dickeya chrysanthemi GN=pehX PE=1 SV=1	Glycosyl hydrolases family 28	PREDICTED: polygalacturonase ADPG1 [Prunus mume]
MO015G0358800.1_MO	molecular_function:"Interacting selectively and non-covalently with any protein or protein complex (a complex of two or more proteins that may include other nonprotein molecules)." [GOC:go_curators](GO:0005515)	TPR repeat-containing thioredoxin TTL1-like; K09527 DnaJ homolog subfamily C member 7 (A)	TPR repeat-containing thioredoxin TTL1 OS=Arabidopsis thaliana GN=TTL1 PE=1 SV=1	Tetratricopeptide repeat	PREDICTED: TPR repeat-containing thioredoxin TTL1-like [Malus domestica]
MO010G0091600.1_MO	molecular_function:"Interacting selectively and non-covalently with damaged DNA." [GOC:jl](GO:0003684),biological_process:"The process of restoring DNA after damage. Genomes are subject to damage by chemical and physical agents in the environment (e.g. UV and ionizing radiations, chemical mutagens, fungal and bacterial toxins, etc.) and by free radicals or alkylating agents endogenously generated…	DNA repair protein REV1; K03515 DNA repair protein REV1 [EC:2.7.7.-] (A)	DNA repair protein REV1 OS=Arabidopsis thaliana GN=REV1 PE=2 SV=1	impB/mucB/samB family	PREDICTED: DNA repair protein REV1 isoform X1 [Malus domestica]
MO03G0182300.1_MO	cellular_component:"The component of a membrane consisting of the gene products and protein complexes having at least some part of their peptide sequence embedded in the hydrophobic region of the membrane." [GOC:dos, GOC:go_curators](GO:0016021)	ADP-ribose pyrophosphatase; K13988 ADP-ribose pyrophosphatase [EC:3.6.1.13] (A)	Probable folate-biopterin transporter 4 OS=Arabidopsis thaliana GN=At5g54860 PE=2 SV=1	BT1 family	PREDICTED: probable folate-biopterin transporter 4 [Malus domestica]
MO02G0160500.1_MO	molecular_function:"Interacting selectively and non-covalently with ATP, adenosine 5'-triphosphate, a universally important coenzyme and enzyme regulator." [ISBN:0198506732](GO:0005524),cellular_component:"A membrane-bounded organelle of eukaryotic cells in which chromosomes are housed and replicated. In most cells, the nucleus contains all of the cell's chromosomes except the organellar chromoso…	uncharacterized LOC104900526; K15601 lysine-specific demethylase 3 [EC:1.14.11.-] (A)	Growth-regulating factor 12 OS=Oryza sativa subsp. japonica GN=GRF12 PE=2 SV=1	WRC	PREDICTED: growth-regulating factor 9 [Malus domestica]
MO011G0201300.1_MO	molecular_function:"Interacting selectively and non-covalently with any protein or protein complex (a complex of two or more proteins that may include other nonprotein molecules)." [GOC:go_curators](GO:0005515)	putative pirin-like protein At3g59260; K06911 uncharacterized protein (A)	F-box/LRR-repeat protein At4g14096 OS=Arabidopsis thaliana GN=At4g14096 PE=2 SV=1	F-box domain	PREDICTED: F-box/LRR-repeat protein At4g14103 [Malus domestica]
MO03G0031600.1_MO	molecular_function:"Interacting selectively and non-covalently with any protein or protein complex (a complex of two or more proteins that may include other nonprotein molecules)." [GOC:go_curators](GO:0005515),biological_process:"The cell cycle process in which the sister chromatids of a replicated chromosome are joined along the entire length of the chromosome, from their formation in S phase t…	MAU2 chromatid cohesion factor homolog; K11266 MAternally affected uncoordination (A)	MAU2 chromatid cohesion factor homolog OS=Xenopus laevis GN=mau2 PE=1 SV=1	Cohesin loading factor	PREDICTED: MAU2 chromatid cohesion factor homolog [Malus domestica]
MO011G0175700.1_MO	molecular_function:"Binds to and increases the activity of a GTPase, an enzyme that catalyzes the hydrolysis of GTP." [GOC:mah](GO:0005096)	probable ADP-ribosylation factor GTPase-activating protein AGD5; K12486 stromal membrane-associated protein (A)	Probable ADP-ribosylation factor GTPase-activating protein AGD5 OS=Arabidopsis thaliana GN=AGD5 PE=1 SV=1	Putative GTPase activating protein for Arf	PREDICTED: probable ADP-ribosylation factor GTPase-activating protein AGD5 [Pyrus bretschneideri]
MO02G0097500.1_MO	molecular_function:"Interacting selectively and non-covalently with messenger RNA (mRNA), an intermediate molecule between DNA and protein. mRNA includes UTR and coding sequences, but does not contain introns." [GOC:kmv, GOC:pr, SO:0000234](GO:0003729),biological_process:"The chemical reactions and pathways resulting in the breakdown of mRNA, messenger RNA, which is responsible for carrying the c…	RNA demethylase ALKBH5-like; K10767 alkylated DNA repair protein alkB homolog 5 [EC:1.14.11.-] (A)	RNA demethylase ALKBH5 OS=Xenopus tropicalis GN=alkbh5 PE=2 SV=1	2OG-Fe(II) oxygenase superfamily	PREDICTED: RNA demethylase ALKBH5-like [Malus domestica]
MO011G0064400.1_MO	molecular_function:"Any molecular function by which a gene product interacts selectively and non-covalently with DNA (deoxyribonucleic acid)." [GOC:dph, GOC:jl, GOC:tb, GOC:vw](GO:0003677),molecular_function:"Interacting selectively and non-covalently with a specific double-stranded genomic DNA sequence (sometimes referred to as a motif) within the regulatory region of a gene to modulate transcri…	Os02g0796500; K14491 two-component response regulator ARR-B family (A)	Transcription factor LUX OS=Arabidopsis thaliana GN=LUX PE=1 SV=1	Myb-like DNA-binding domain	PREDICTED: LOW QUALITY PROTEIN: transcription factor PCL1-like [Malus domestica]
MO011G0106000.1_MO	molecular_function:"Catalysis of the phosphorylation of an amino acid residue in a protein, usually according to the reaction: a protein + ATP = a phosphoprotein + ADP." [MetaCyc:PROTEIN-KINASE-RXN](GO:0004672),molecular_function:"Interacting selectively and non-covalently with ATP, adenosine 5'-triphosphate, a universally important coenzyme and enzyme regulator." [ISBN:0198506732](GO:0005524),bi…	SRSF protein kinase 1; K08832 serine/threonine-protein kinase SRPK3 [EC:2.7.11.1] (A)	Protein kinase dsk1 OS=Schizosaccharomyces pombe (strain 972 / ATCC 24843) GN=dsk1 PE=3 SV=2	Protein kinase domain	PREDICTED: SRSF protein kinase 1 [Malus domestica]
MO03G0029000.1_MO	--	--	Uncharacterized protein At4g26450 OS=Arabidopsis thaliana GN=At4g26450 PE=4 SV=1	--	PREDICTED: LOW QUALITY PROTEIN: uncharacterized protein At4g26450 [Malus domestica]
MO015G0172200.1_MO	biological_process:"The splicing of Group II introns. This occurs by a ribozymic mechanism where the intron sequence forms a distinct 3D structure, characteristic of Group II introns and containing splice site consensus sequences, that is involved in catalyzing the splicing reactions, though protein factors are also required in vivo. Splicing occurs by a series of two transesterification reaction…	hypothetical protein; K01148 poly(A)-specific ribonuclease [EC:3.1.13.4] (A)	CRS2-associated factor 1, chloroplastic OS=Arabidopsis thaliana GN=At2g20020 PE=2 SV=2	CRS1 / YhbY (CRM) domain	PREDICTED: CRS2-associated factor 1, chloroplastic-like [Malus domestica]
MO012G0051700.1_MO	--	--	--	--	PREDICTED: uncharacterized protein LOC103952723 [Pyrus bretschneideri]
MO09G0241700.1_MO	molecular_function:"Catalysis of the activation of small proteins, such as ubiquitin or ubiquitin-like proteins, through the formation of an ATP-dependent high-energy thiolester bond." [GOC:jl, GOC:mah](GO:0008641)	GH10959 gene product from transcript GH10959-RA; K11996 adenylyltransferase and sulfurtransferase [EC:2.7.7.80] (A)	tRNA threonylcarbamoyladenosine dehydratase OS=Schizosaccharomyces pombe (strain 972 / ATCC 24843) GN=SPAC1A6.10 PE=3 SV=1	ThiF family	PREDICTED: uncharacterized protein C1A6.10 isoform X1 [Pyrus bretschneideri]
MO06G0158900.1_MO	molecular_function:"Catalysis of the reactions: ATP + protein serine = ADP + protein serine phosphate, and ATP + protein threonine = ADP + protein threonine phosphate." [GOC:bf, RHEA:17989, RHEA:46608](GO:0004674),molecular_function:"Interacting selectively and non-covalently with any protein or protein complex (a complex of two or more proteins that may include other nonprotein molecules)." [GOC…	serine/threonine-protein kinase ATM; K04728 ataxia telangiectasia mutated family protein [EC:2.7.11.1] (A)	Serine/threonine-protein kinase ATM OS=Arabidopsis thaliana GN=ATM PE=2 SV=1	FATC domain	PREDICTED: serine/threonine-protein kinase ATM [Prunus mume]
MO05G0091400.1_MO	molecular_function:"Interacting selectively and non-covalently with any protein or protein complex (a complex of two or more proteins that may include other nonprotein molecules)." [GOC:go_curators](GO:0005515)	SLOW growth protein; K19589 release factor glutamine methyltransferase [EC:2.1.1.297] (A)	Pentatricopeptide repeat-containing protein At2g29760, chloroplastic OS=Arabidopsis thaliana GN=PCMP-H33 PE=2 SV=1	PPR repeat	PREDICTED: pentatricopeptide repeat-containing protein At1g08070-like [Malus domestica]
MO012G0115100.1_MO	molecular_function:"Catalysis of the phosphorylation of an amino acid residue in a protein, usually according to the reaction: a protein + ATP = a phosphoprotein + ADP." [MetaCyc:PROTEIN-KINASE-RXN](GO:0004672),molecular_function:"Interacting selectively and non-covalently with any protein or protein complex (a complex of two or more proteins that may include other nonprotein molecules)." [GOC:go…	WD repeat-containing protein 3; K14556 U3 small nucleolar RNA-associated protein 12 (A)	WD repeat-containing protein 3 OS=Mus musculus GN=Wdr3 PE=2 SV=1	Dip2/Utp12 Family	PREDICTED: LOW QUALITY PROTEIN: WD repeat-containing protein 3 [Malus domestica]
MO013G0014000.1_MO	cellular_component:"A lipid bilayer along with all the proteins and protein complexes embedded in it an attached to it." [GOC:dos, GOC:mah, ISBN:0815316194](GO:0016020),biological_process:"The directed movement of metal ions, any metal ion with an electric charge, into, out of or within a cell, or between cells, by means of some agent such as a transporter or pore." [GOC:ai](GO:0030001),molecular…	IAA-alanine resistance protein 1-like; K14713 solute carrier family 39 (zinc transporter), member 7 (A)	IAA-alanine resistance protein 1 OS=Arabidopsis thaliana GN=IAR1 PE=1 SV=3	ZIP Zinc transporter	PREDICTED: IAA-alanine resistance protein 1-like isoform X2 [Malus domestica]
MO05G0097000.1_MO	molecular_function:"Catalysis of the hydrolysis of any O-glycosyl bond." [GOC:mah](GO:0004553),biological_process:"The chemical reactions and pathways involving carbohydrates, any of a group of organic compounds based of the general formula Cx(H2O)y. Includes the formation of carbohydrate derivatives by the addition of a carbohydrate residue to another molecule." [GOC:mah, ISBN:0198506732](GO:000…	probable beta-D-xylosidase 5; K15920 beta-D-xylosidase 4 [EC:3.2.1.37] (A)	Probable beta-D-xylosidase 5 OS=Arabidopsis thaliana GN=BXL5 PE=2 SV=2	Glycosyl hydrolase family 3 C-terminal domain	PREDICTED: probable beta-D-xylosidase 5 [Malus domestica]
MO013G0103900.1_MO	molecular_function:"Interacting selectively and non-covalently with any protein or protein complex (a complex of two or more proteins that may include other nonprotein molecules)." [GOC:go_curators](GO:0005515),molecular_function:"Interacting selectively and non-covalently with a chaperone protein, a class of proteins that bind to nascent or unfolded polypeptides and ensure correct folding or tra…	fumarylacetoacetase-like; K01555 fumarylacetoacetase [EC:3.7.1.2] (A)	BAG family molecular chaperone regulator 5, mitochondrial OS=Arabidopsis thaliana GN=BAG5 PE=1 SV=1	IQ calmodulin-binding motif	PREDICTED: BAG family molecular chaperone regulator 5, mitochondrial-like [Malus domestica]
MO01G0064900.1_MO	molecular_function:"Any molecular function by which a gene product interacts selectively and non-covalently with DNA (deoxyribonucleic acid)." [GOC:dph, GOC:jl, GOC:tb, GOC:vw](GO:0003677),molecular_function:"Interacting selectively and non-covalently with the structure formed by the minor groove of adenine-thymine-rich DNA regions. Examples of proteins having this function are AT-rich interactio…	--	AT-hook motif nuclear-localized protein 9 OS=Arabidopsis thaliana GN=AHL9 PE=2 SV=1	Domain of unknown function (DUF296)	PREDICTED: uncharacterized protein LOC103934477 [Pyrus bretschneideri]
MO014G0153600.1_MO	molecular_function:"Catalysis of the phosphorylation of an amino acid residue in a protein, usually according to the reaction: a protein + ATP = a phosphoprotein + ADP." [MetaCyc:PROTEIN-KINASE-RXN](GO:0004672),molecular_function:"Interacting selectively and non-covalently with any protein or protein complex (a complex of two or more proteins that may include other nonprotein molecules)." [GOC:go…	putative receptor-like protein kinase At3g47110; K13420 LRR receptor-like serine/threonine-protein kinase FLS2 [EC:2.7.11.1] (A)	Probable inactive leucine-rich repeat receptor-like protein kinase At3g03770 OS=Arabidopsis thaliana GN=At3g03770 PE=2 SV=1	Leucine rich repeat	PREDICTED: probable inactive leucine-rich repeat receptor-like protein kinase At3g03770 [Malus domestica]
MO01G0175400.1_MO	--	catalase-domain-containing protein; K03781 catalase [EC:1.11.1.6] (A)	TraB domain-containing protein OS=Homo sapiens GN=TRABD PE=1 SV=1	TraB family	PREDICTED: traB domain-containing protein isoform X1 [Malus domestica]
MO013G0199700.1_MO	molecular_function:"Interacting selectively and non-covalently with ATP, adenosine 5'-triphosphate, a universally important coenzyme and enzyme regulator." [ISBN:0198506732](GO:0005524),biological_process:"A system for the correction of errors in which an incorrect base, which cannot form hydrogen bonds with the corresponding base in the parent strand, is incorporated into the daughter strand. Th…	MutS-like DNA mismatch repair protein; K08737 DNA mismatch repair protein MSH6 (A)	DNA mismatch repair protein MSH1, mitochondrial OS=Arabidopsis thaliana GN=MSH1 PE=1 SV=1	MutS domain V	PREDICTED: DNA mismatch repair protein MSH1, mitochondrial [Pyrus bretschneideri]
MO05G0025500.1_MO	molecular_function:"Interacting selectively and non-covalently with copper (Cu) ions." [GOC:ai](GO:0005507),molecular_function:"Catalysis of an oxidation-reduction (redox) reaction, a reversible chemical reaction in which the oxidation state of an atom or atoms within a molecule is altered. One substrate acts as a hydrogen or electron donor and becomes oxidized, while the other acts as hydrogen o…	laccase-14-like; K05909 laccase [EC:1.10.3.2] (A)	Laccase-14 OS=Arabidopsis thaliana GN=LAC14 PE=2 SV=1	Multicopper oxidase	PREDICTED: laccase-14-like [Pyrus bretschneideri]
MO012G0227100.1_MO	molecular_function:"Interacting selectively and non-covalently with ATP, adenosine 5'-triphosphate, a universally important coenzyme and enzyme regulator." [ISBN:0198506732](GO:0005524),biological_process:"A microtubule-based process that results in the movement of organelles, other microtubules, or other cellular components. Examples include motor-driven movement along microtubules and movement …	kinesin-like protein KIFC3; K10406 kinesin family member C2/C3 (A)	Kinesin-like protein KIFC3 OS=Homo sapiens GN=KIFC3 PE=1 SV=4	Kinesin motor domain	PREDICTED: kinesin-like protein KIFC3 [Malus domestica]
MO05G0302900.1_MO	biological_process:"The process of assisting in the covalent and noncovalent assembly of single chain polypeptides or multisubunit complexes into the correct tertiary structure." [GOC:go_curators, GOC:rb](GO:0006457),molecular_function:"Interacting selectively and non-covalently with an unfolded protein." [GOC:ai](GO:0051082)	protein psi1-like; K09510 DnaJ homolog subfamily B member 4 (A)	DnaJ homolog subfamily B member 4 OS=Pongo abelii GN=DNAJB4 PE=2 SV=1	DnaJ domain	PREDICTED: LOW QUALITY PROTEIN: protein psi1-like [Malus domestica]
MO015G0179900.1_MO	molecular_function:"Interacting selectively and non-covalently with double-stranded DNA." [GOC:elh, GOC:vw](GO:0003690),biological_process:"The cell cycle process in which double strand breaks are formed and repaired through a single or double Holliday junction intermediate. This results in the equal exchange of genetic material between non-sister chromatids in a pair of homologous chromosomes. T…	--	Meiotic nuclear division protein 1 homolog OS=Arabidopsis thaliana GN=MND1 PE=1 SV=1	Mnd1 family	PREDICTED: meiotic nuclear division protein 1 homolog [Malus domestica]
MO02G0018300.1_MO	molecular_function:"Interacting selectively and non-covalently with calcium ions (Ca2+)." [GOC:ai](GO:0005509),biological_process:"The process in which a calcium ion (Ca2+) is transported across a mitochondrial membrane, into or out of the mitochondrion." [GOC:ai](GO:0006851)	putative protein serine/threonine kinase; K08815 tau tubulin kinase [EC:2.7.11.26] (A)	Calcium uptake protein 1, mitochondrial OS=Xenopus tropicalis GN=micu1 PE=2 SV=2	EF-hand domain pair	PREDICTED: calcium uptake protein 1, mitochondrial-like [Malus domestica]
MO014G0154800.1_MO	molecular_function:"Interacting selectively and non-covalently with any protein or protein complex (a complex of two or more proteins that may include other nonprotein molecules)." [GOC:go_curators](GO:0005515),cellular_component:"A small, dense body one or more of which are present in the nucleus of eukaryotic cells. It is rich in RNA and protein, is not bounded by a limiting membrane, and is no…	WD repeat-containing protein 74-like; K14841 ribosome biogenesis protein NSA1 (A)	WD repeat-containing protein 74 OS=Bos taurus GN=WDR74 PE=2 SV=1	--	PREDICTED: WD repeat-containing protein 74-like [Malus domestica]
MO03G0173700.1_MO	biological_process:"The directed movement of membrane-bounded vesicles from recycling endosomes back to the plasma membrane where they are recycled for further rounds of transport." [GOC:ecd, PMID:16473635](GO:0032456)	--	UPF0505 protein C16orf62 homolog OS=Danio rerio GN=zgc:163107 PE=2 SV=1	Vacuolar protein sorting-associated protein 35	PREDICTED: UPF0505 protein C16orf62 homolog [Pyrus bretschneideri]
MO01G0126000.1_MO	--	actin-related protein 5; K11672 actin-related protein 5 (A)	Actin-related protein 5 OS=Arabidopsis thaliana GN=ARP5 PE=1 SV=2	Actin	PREDICTED: actin-related protein 5 isoform X1 [Malus domestica]
MO05G0293100.1_MO	molecular_function:"Catalysis of the phosphorylation of an amino acid residue in a protein, usually according to the reaction: a protein + ATP = a phosphoprotein + ADP." [MetaCyc:PROTEIN-KINASE-RXN](GO:0004672),molecular_function:"Interacting selectively and non-covalently with any protein or protein complex (a complex of two or more proteins that may include other nonprotein molecules)." [GOC:go…	HSL1; receptor-like protein kinase HSL1; K00924 [EC:2.7.1.-] (A)	Probable LRR receptor-like serine/threonine-protein kinase At5g45840 OS=Arabidopsis thaliana GN=At5g45840 PE=2 SV=1	Leucine rich repeat	PREDICTED: probable LRR receptor-like serine/threonine-protein kinase At5g45840 isoform X1 [Malus domestica]
MO06G0175000.1_MO	--	MYB31; myb-related protein 306-like; K09422 myb proto-oncogene protein, plant (A)	Myb-related protein 306 OS=Antirrhinum majus GN=MYB306 PE=2 SV=1	Myb-like DNA-binding domain	PREDICTED: LOW QUALITY PROTEIN: myb-related protein 306-like [Malus domestica]
MO02G0052900.1_MO	molecular_function:"Any molecular function by which a gene product interacts selectively and non-covalently with DNA (deoxyribonucleic acid)." [GOC:dph, GOC:jl, GOC:tb, GOC:vw](GO:0003677),molecular_function:"Interacting selectively and non-covalently with a specific double-stranded genomic DNA sequence (sometimes referred to as a motif) within the regulatory region of a gene to modulate transcri…	--	NAC domain-containing protein 73 OS=Arabidopsis thaliana GN=NAC073 PE=2 SV=1	No apical meristem (NAM) protein	PREDICTED: uncharacterized protein LOC103943930 isoform X2 [Pyrus bretschneideri]
MO07G0049200.1_MO	molecular_function:"Catalysis of the phosphorylation of an amino acid residue in a protein, usually according to the reaction: a protein + ATP = a phosphoprotein + ADP." [MetaCyc:PROTEIN-KINASE-RXN](GO:0004672),molecular_function:"Interacting selectively and non-covalently with any protein or protein complex (a complex of two or more proteins that may include other nonprotein molecules)." [GOC:go…	serine/threonine-protein kinase bri1, putative (EC:2.7.11.25 3.1.3.16); K13415 protein brassinosteroid insensitive 1 [EC:2.7.10.1 2.7.11.1] (A)	Probable inactive leucine-rich repeat receptor-like protein kinase At3g03770 OS=Arabidopsis thaliana GN=At3g03770 PE=2 SV=1	Leucine rich repeat	PREDICTED: probable inactive leucine-rich repeat receptor-like protein kinase At3g03770 [Malus domestica]
MO09G0068700.1_MO	molecular_function:"Interacting selectively and non-covalently with a specific double-stranded genomic DNA sequence (sometimes referred to as a motif) within the regulatory region of a gene to modulate transcription. Regulatory regions include promoters (proximal and distal) and enhancers. Genes are transcriptional units, and include bacterial operons." [GOC:txnOH-2018](GO:0003700),biological_pro…	G-box-binding factor 1; K09060 plant G-box-binding factor (A)	Basic leucine zipper 43 OS=Arabidopsis thaliana GN=BZIP43 PE=1 SV=1	bZIP transcription factor	PREDICTED: basic leucine zipper 63-like [Malus domestica]
MO07G0065400.1_MO	molecular_function:"Any molecular function by which a gene product interacts selectively and non-covalently with DNA (deoxyribonucleic acid)." [GOC:dph, GOC:jl, GOC:tb, GOC:vw](GO:0003677),molecular_function:"Catalysis of the hydrolysis of ester linkages within nucleic acids." [ISBN:0198547684](GO:0004518)	crossover junction endonuclease MUS81-like; K08991 crossover junction endonuclease MUS81 [EC:3.1.22.-] (A)	Crossover junction endonuclease MUS81 OS=Arabidopsis thaliana GN=MUS81 PE=1 SV=1	ERCC4 domain	PREDICTED: crossover junction endonuclease MUS81-like [Pyrus bretschneideri]
MO06G0042300.1_MO	cellular_component:"A lipid bilayer along with all the proteins and protein complexes embedded in it an attached to it." [GOC:dos, GOC:mah, ISBN:0815316194](GO:0016020),molecular_function:"Enables the transfer of a substance, usually a specific substance or a group of related substances, from one side of a membrane to the other." [GOC:jid, GOC:mtg_transport, ISBN:0815340729](GO:0022857),biologica…	cationic amino acid transporter 6, chloroplastic-like; K03294 basic amino acid/polyamine antiporter, APA family (A)	Cationic amino acid transporter 6, chloroplastic OS=Arabidopsis thaliana GN=CAT6 PE=2 SV=1	Amino acid permease	PREDICTED: cationic amino acid transporter 6, chloroplastic-like [Malus domestica]
MO07G0220000.1_MO	molecular_function:"Interacting selectively and non-covalently with copper (Cu) ions." [GOC:ai](GO:0005507),molecular_function:"Catalysis of an oxidation-reduction (redox) reaction, a reversible chemical reaction in which the oxidation state of an atom or atoms within a molecule is altered. One substrate acts as a hydrogen or electron donor and becomes oxidized, while the other acts as hydrogen o…	POPTRDRAFT_570599; Monocopper oxidase-like protein SKS1 precursor; K19791 iron transport multicopper oxidase (A)	Monocopper oxidase-like protein SKU5 OS=Arabidopsis thaliana GN=SKU5 PE=1 SV=1	Multicopper oxidase	PREDICTED: monocopper oxidase-like protein SKS1 [Malus domestica]
MO01G0070400.1_MO	molecular_function:"Catalysis of the phosphorylation of an amino acid residue in a protein, usually according to the reaction: a protein + ATP = a phosphoprotein + ADP." [MetaCyc:PROTEIN-KINASE-RXN](GO:0004672),molecular_function:"Catalysis of the reactions: ATP + protein serine = ADP + protein serine phosphate, and ATP + protein threonine = ADP + protein threonine phosphate." [GOC:bf, RHEA:17989…	G-type lectin S-receptor-like serine/threonine-protein kinase At2g19130; K04733 interleukin-1 receptor-associated kinase 4 [EC:2.7.11.1] (A)	G-type lectin S-receptor-like serine/threonine-protein kinase SD2-2 OS=Arabidopsis thaliana GN=SD22 PE=1 SV=1	S-locus glycoprotein domain	PREDICTED: G-type lectin S-receptor-like serine/threonine-protein kinase SD2-2 [Pyrus bretschneideri]
MO015G0033700.1_MO	molecular_function:"Catalysis of a biochemical reaction at physiological temperatures. In biologically catalyzed reactions, the reactants are known as substrates, and the catalysts are naturally occurring macromolecular substances known as enzymes. Enzymes possess specific binding sites for substrates, and are usually composed wholly or largely of protein, but RNA that has catalytic activity (rib…	phospholipase D Z-like; K16860 phospholipase D3/4 [EC:3.1.4.4] (A)	Phospholipase D Y OS=Dictyostelium discoideum GN=pldY PE=2 SV=1	PLD-like domain	PREDICTED: phospholipase D Z-like [Malus domestica]
MO013G0008700.1_MO	--	--	--	--	PREDICTED: uncharacterized protein LOC103403429 [Malus domestica]
MO01G0067900.1_MO	molecular_function:"Catalysis of the phosphorylation of an amino acid residue in a protein, usually according to the reaction: a protein + ATP = a phosphoprotein + ADP." [MetaCyc:PROTEIN-KINASE-RXN](GO:0004672),molecular_function:"Interacting selectively and non-covalently with ATP, adenosine 5'-triphosphate, a universally important coenzyme and enzyme regulator." [ISBN:0198506732](GO:0005524),bi…	U-box domain-containing protein 33-like; K04730 interleukin-1 receptor-associated kinase 1 [EC:2.7.11.1] (A)	U-box domain-containing protein 33 OS=Arabidopsis thaliana GN=PUB33 PE=2 SV=2	Protein kinase domain	PREDICTED: U-box domain-containing protein 33-like isoform X1 [Pyrus bretschneideri]
MO08G0141800.1_MO	molecular_function:"Catalysis of the reaction: (5-L-glutamyl)-L-amino acid = 5-oxoproline + L-amino acid." [PMID:18515354](GO:0003839),biological_process:"The chemical reactions and pathways resulting in the breakdown of glutathione, the tripeptide glutamylcysteinylglycine, which acts as a coenzyme for some enzymes and as an antioxidant in the protection of sulfhydryl groups in enzymes and other …	ChaC-like family protein; K07232 cation transport protein ChaC (A)	Putative glutathione-specific gamma-glutamylcyclotransferase 2 OS=Danio rerio GN=chac2 PE=2 SV=1	ChaC-like protein	PREDICTED: cation transport regulator-like protein 2 [Malus domestica]
MO05G0029700.1_MO	molecular_function:"Enables the facilitated diffusion of an ion (by an energy-independent process) by passage through a transmembrane aqueous pore or channel without evidence for a carrier-mediated mechanism. May be either selective (it enables passage of a specific ion only) or non-selective (it enables passage of two or more ions of same charge but different size)." [GOC:cy, GOC:mtg_transport, …	putative cyclic nucleotide-gated ion channel 8; K05391 cyclic nucleotide gated channel, other eukaryote (A)	Putative cyclic nucleotide-gated ion channel 8 OS=Arabidopsis thaliana GN=CNGC8 PE=3 SV=2	Ion transport protein	PREDICTED: putative cyclic nucleotide-gated ion channel 8 [Malus domestica]
MO07G0054400.1_MO	--	starch phosphorylase; K00688 starch phosphorylase [EC:2.4.1.1] (A)	ACT domain-containing protein ACR12 OS=Arabidopsis thaliana GN=ACR12 PE=2 SV=1	--	hypothetical protein PRUPE_ppa009415mg [Prunus persica]
MO04G0158200.1_MO	--	transcription factor MYB86; K09422 myb proto-oncogene protein, plant (A)	Transcription factor MYB86 OS=Arabidopsis thaliana GN=MYB86 PE=2 SV=1	Myb-like DNA-binding domain	MYB domain class transcription factor [Malus domestica]
MO03G0043900.1_MO	molecular_function:"Catalysis of the transfer of a phosphate group, usually from ATP, to a substrate molecule." [ISBN:0198506732](GO:0016301)	probable phytol kinase 2, chloroplastic; K15892 farnesol kinase [EC:2.7.1.-] (A)	Probable phytol kinase 3, chloroplastic OS=Glycine max PE=2 SV=1	--	PREDICTED: probable phytol kinase 2, chloroplastic [Pyrus bretschneideri]
MO013G0073800.1_MO	--	RING-H2 finger protein ATL46-like; K19041 E3 ubiquitin-protein ligase RNF38/44 [EC:2.3.2.27] (A)	RING-H2 finger protein ATL46 OS=Arabidopsis thaliana GN=ATL46 PE=2 SV=1	Ring finger domain	PREDICTED: RING-H2 finger protein ATL46-like isoform X1 [Malus domestica]
MO09G0057300.1_MO	molecular_function:"Interacting selectively and non-covalently with calmodulin, a calcium-binding protein with many roles, both in the calcium-bound and calcium-free states." [GOC:krc](GO:0005516)	--	--	Plant calmodulin-binding domain	PREDICTED: nucleolar and coiled-body phosphoprotein 1-like [Malus domestica]
MO012G0191000.1_MO	--	--	--	--	PREDICTED: uncharacterized protein LOC103930274 [Pyrus bretschneideri]
MO017G0134900.1_MO	molecular_function:"Catalysis of the random hydrolysis of (1->4)-alpha-D-galactosiduronic linkages in pectate and other galacturonans." [EC:3.2.1.15](GO:0004650),biological_process:"The chemical reactions and pathways involving carbohydrates, any of a group of organic compounds based of the general formula Cx(H2O)y. Includes the formation of carbohydrate derivatives by the addition of a carbohydr…	POPTRDRAFT_1067178; hypothetical protein; K01213 galacturan 1,4-alpha-galacturonidase [EC:3.2.1.67] (A)	Probable polygalacturonase At1g80170 OS=Arabidopsis thaliana GN=At1g80170 PE=1 SV=1	Glycosyl hydrolases family 28	PREDICTED: probable polygalacturonase At1g80170 [Malus domestica]
MO09G0209300.1_MO	molecular_function:"Interacting selectively and non-covalently with ATP, adenosine 5'-triphosphate, a universally important coenzyme and enzyme regulator." [ISBN:0198506732](GO:0005524),molecular_function:"Catalysis of the reaction: ATP + H2O = ADP + phosphate + 2 H+. May or may not be coupled to another reaction." [EC:3.6.1.3, GOC:jl](GO:0016887)	--	Ribulose bisphosphate carboxylase/oxygenase activase, chloroplastic OS=Solanum pennellii PE=2 SV=1	ATPase family associated with various cellular activities (AAA)	PREDICTED: ribulose bisphosphate carboxylase/oxygenase activase, chloroplastic [Malus domestica]
MO012G0227500.1_MO	--	hypothetical protein; K10779 transcriptional regulator ATRX [EC:3.6.4.12] (A)	Late embryogenesis abundant protein D-34 OS=Gossypium hirsutum PE=4 SV=1	Seed maturation protein	PREDICTED: late embryogenesis abundant protein D-34-like [Malus domestica]
MO013G0227200.1_MO	molecular_function:"Any molecular function by which a gene product interacts selectively and non-covalently with DNA (deoxyribonucleic acid)." [GOC:dph, GOC:jl, GOC:tb, GOC:vw](GO:0003677),molecular_function:"Interacting selectively and non-covalently with a specific double-stranded genomic DNA sequence (sometimes referred to as a motif) within the regulatory region of a gene to modulate transcri…	AP2-like ethylene-responsive transcription factor AIL5; K09285 AP2-like factor, ANT lineage (A)	AP2-like ethylene-responsive transcription factor AIL5 OS=Arabidopsis thaliana GN=AIL5 PE=2 SV=2	AP2 domain	PREDICTED: AP2-like ethylene-responsive transcription factor AIL5, partial [Malus domestica]
MO017G0144900.1_MO	--	--	--	--	PREDICTED: putative protein TPRXL [Pyrus bretschneideri]
MO014G0167300.1_MO	molecular_function:"Interacting selectively and non-covalently with a specific double-stranded genomic DNA sequence (sometimes referred to as a motif) within the regulatory region of a RNA polymerase II-transcribed gene to modulate transcription. Regulatory regions include promoters (proximal and distal) and enhancers. Genes are transcriptional units." [GOC:txnOH-2018](GO:0000981),molecular_funct…	homeobox protein knotted-1-like 1; K16670 homeobox protein Meis2 (A)	Homeobox protein knotted-1-like 6 OS=Arabidopsis thaliana GN=KNAT6 PE=1 SV=1	Homeobox KN domain	PREDICTED: homeobox protein knotted-1-like 6 [Malus domestica]
MO09G0219500.1_MO	--	hypothetical protein; K18999 RNA polymerase II C-terminal domain phosphatase-like 3/4 [EC:3.1.3.16] (A)	Reticulon-like protein B17 OS=Arabidopsis thaliana GN=RTNLB17 PE=2 SV=1	Reticulon	PREDICTED: reticulon-like protein B17 [Malus domestica]
MO04G0158400.1_MO	molecular_function:"Interacting selectively and non-covalently with a specific double-stranded genomic DNA sequence (sometimes referred to as a motif) within the regulatory region of a gene to modulate transcription. Regulatory regions include promoters (proximal and distal) and enhancers. Genes are transcriptional units, and include bacterial operons." [GOC:txnOH-2018](GO:0003700),biological_pro…	transcription factor PIF3; K12126 phytochrome-interacting factor 3 (A)	Transcription factor PIF3 OS=Arabidopsis thaliana GN=PIF3 PE=1 SV=1	Helix-loop-helix DNA-binding domain	PREDICTED: transcription factor PIF3 isoform X1 [Malus domestica]
MO010G0036200.1_MO	molecular_function:"Catalysis of the hydrolysis of any ester bond." [GOC:jl](GO:0016788)	geranylgeranyl diphosphate reductase, chloroplastic; K10960 geranylgeranyl reductase [EC:1.3.1.83] (A)	GDSL esterase/lipase At1g29670 OS=Arabidopsis thaliana GN=At1g29670 PE=2 SV=1	GDSL-like Lipase/Acylhydrolase	PREDICTED: GDSL esterase/lipase At1g29670-like [Malus domestica]
MO02G0126800.1_MO	--	--	--	CTLH/CRA C-terminal to LisH motif domain	PREDICTED: uncharacterized protein LOC103402897 isoform X1 [Malus domestica]
MO015G0354300.1_MO	--	uncharacterized LOC104881249; K10841 DNA excision repair protein ERCC-6 (A)	--	N-terminal C2 in EEIG1 and EHBP1 proteins	PREDICTED: early endosome antigen 1-like [Malus domestica]
MO03G0129800.1_MO	biological_process:"The directed movement of malate into, out of or within a cell, or between cells, by means of some agent such as a transporter or pore." [GOC:krc](GO:0015743)	--	Aluminum-activated malate transporter 2 OS=Arabidopsis thaliana GN=ALMT2 PE=2 SV=2	Aluminium activated malate transporter	PREDICTED: aluminum-activated malate transporter 2-like [Malus domestica]
MO02G0236100.1_MO	--	light-mediated development protein DET1; K10571 de-etiolated-1 (A)	Light-mediated development protein DET1 OS=Solanum lycopersicum GN=DET1 PE=1 SV=1	De-etiolated protein 1 Det1	PREDICTED: light-mediated development protein DET1 isoform X3 [Malus domestica]
MO07G0106500.1_MO	biological_process:"Any process that contributes to the maintenance of proper telomeric length and structure by affecting and monitoring the activity of telomeric proteins, the length of telomeric DNA and the replication and repair of the DNA. These processes includes those that shorten, lengthen, replicate and repair the telomeric DNA sequences." [GOC:BHF, GOC:BHF_telomere, GOC:elh, GOC:rl, PMID…	ATP-dependent DNA helicase 2 subunit KU80-like; K10885 ATP-dependent DNA helicase 2 subunit 2 (A)	ATP-dependent DNA helicase 2 subunit KU80 OS=Arabidopsis thaliana GN=KU80 PE=1 SV=1	Ku70/Ku80 beta-barrel domain	PREDICTED: ATP-dependent DNA helicase 2 subunit KU80-like [Malus domestica]
MO06G0076700.1_MO	--	--	--	Plant family of unknown function (DUF810)	PREDICTED: uncharacterized protein LOC103454569 isoform X1 [Malus domestica]
MO014G0075600.1_MO	molecular_function:"Interacting selectively and non-covalently with any nucleic acid." [GOC:jl](GO:0003676),molecular_function:"Catalysis of the exonucleolytic cleavage of poly(A) to 5'-AMP." [EC:3.1.13.4, ISBN:0198547684](GO:0004535),cellular_component:"The Ccr4-Not complex is an eukaryotically conserved deadenylase that can initiate cytoplasmic mRNA decay, and reduce translation by releasing po…	putative CCR4-associated factor 1 homolog 8; K12581 CCR4-NOT transcription complex subunit 7/8 (A)	Probable CCR4-associated factor 1 homolog 5 OS=Arabidopsis thaliana GN=CAF1-5 PE=2 SV=1	CAF1 family ribonuclease	PREDICTED: putative CCR4-associated factor 1 homolog 8 isoform X1 [Malus domestica]
MO03G0173000.1_MO	molecular_function:"Catalysis of the random hydrolysis of (1->4)-alpha-D-galactosiduronic linkages in pectate and other galacturonans." [EC:3.2.1.15](GO:0004650),biological_process:"The chemical reactions and pathways involving carbohydrates, any of a group of organic compounds based of the general formula Cx(H2O)y. Includes the formation of carbohydrate derivatives by the addition of a carbohydr…	exopolygalacturonase-like; K01213 galacturan 1,4-alpha-galacturonidase [EC:3.2.1.67] (A)	Polygalacturonase OS=Nicotiana tabacum GN=PG1 PE=2 SV=1	Glycosyl hydrolases family 28	PREDICTED: exopolygalacturonase-like [Malus domestica]
MO014G0124400.1_MO	molecular_function:"The action of a molecule that contributes to the structural integrity of the ribosome." [GOC:mah](GO:0003735),cellular_component:"An intracellular organelle, about 200 A in diameter, consisting of RNA and protein. It is the site of protein biosynthesis resulting from translation of messenger RNA (mRNA). It consists of two subunits, one large and one small, each containing only…	30S ribosomal protein S6 alpha, chloroplastic-like; K02990 small subunit ribosomal protein S6 (A)	30S ribosomal protein S6 alpha, chloroplastic OS=Arabidopsis thaliana GN=RPS6 PE=2 SV=1	Ribosomal protein S6	PREDICTED: 30S ribosomal protein S6 alpha, chloroplastic-like [Malus domestica]
MO03G0234000.1_MO	molecular_function:"Any molecular function by which a gene product interacts selectively and non-covalently with DNA (deoxyribonucleic acid)." [GOC:dph, GOC:jl, GOC:tb, GOC:vw](GO:0003677),molecular_function:"A protein or a member of a complex that interacts specifically and non-covalently with a DNA-bound DNA-binding transcription factor to repress the transcription of specific genes. Corepresso…	uncharacterized LOC103432514; K02964 small subunit ribosomal protein S18e (A)	Increased DNA methylation 1 OS=Arabidopsis thaliana GN=IDM1 PE=1 SV=1	TPL-binding domain in jasmonate signalling	PREDICTED: uncharacterized protein LOC103432422 [Malus domestica]
MO011G0060400.1_MO	--	--	--	--	PREDICTED: uncharacterized protein LOC103447484 [Malus domestica]
MO05G0309700.1_MO	molecular_function:"Interacting selectively and non-covalently with any protein or protein complex (a complex of two or more proteins that may include other nonprotein molecules)." [GOC:go_curators](GO:0005515)	--	--	--	PREDICTED: uncharacterized protein LOC103434778 [Malus domestica]
MO017G0075500.1_MO	cellular_component:"A protein complex peripherally associated with the plasma membrane that determines where vesicles dock and fuse. At least eight complex components are conserved between yeast and mammals." [GOC:cilia, PMID:15292201, PMID:27243008, PMID:9700152](GO:0000145),biological_process:"A process of secretion by a cell that results in the release of intracellular molecules (e.g. hormones…	exocyst complex component EXO70A1-like; K07195 exocyst complex component 7 (A)	Exocyst complex component EXO70A1 OS=Arabidopsis thaliana GN=EXO70A1 PE=1 SV=1	Exo70 exocyst complex subunit	PREDICTED: exocyst complex component EXO70A1-like [Malus domestica]
MO013G0167300.1_MO	--	uncharacterized LOC103432514; K02964 small subunit ribosomal protein S18e (A)	Increased DNA methylation 1 OS=Arabidopsis thaliana GN=IDM1 PE=1 SV=1	TPL-binding domain in jasmonate signalling	PREDICTED: uncharacterized protein LOC103935986 [Pyrus bretschneideri]
MO015G0053900.1_MO	--	CSLA1-1; glycosyltransferase family 2 protein; K13680 beta-mannan synthase [EC:2.4.1.32] (A)	Probable xyloglucan glycosyltransferase 12 OS=Arabidopsis thaliana GN=CSLC12 PE=1 SV=1	Glycosyl transferase family group 2	PREDICTED: LOW QUALITY PROTEIN: probable xyloglucan glycosyltransferase 12 [Malus domestica]
MO09G0098400.1_MO	--	hypothetical protein; K06995 uncharacterized protein (A)	--	Protein of unknown function (DUF861)	PREDICTED: uncharacterized protein LOC103442632 [Malus domestica]
MO08G0104200.1_MO	--	probable E3 ubiquitin-protein ligase HIP1; K10635 E3 ubiquitin-protein ligase Arkadia [EC:2.3.2.27] (A)	Probable E3 ubiquitin-protein ligase HIP1 OS=Oryza sativa subsp. japonica GN=HIP1 PE=1 SV=2	Ring finger domain	PREDICTED: uncharacterized protein DDB_G0271670-like [Malus domestica]
MO03G0104200.1_MO	molecular_function:"Catalysis of the phosphorylation of an amino acid residue in a protein, usually according to the reaction: a protein + ATP = a phosphoprotein + ADP." [MetaCyc:PROTEIN-KINASE-RXN](GO:0004672),molecular_function:"Interacting selectively and non-covalently with ATP, adenosine 5'-triphosphate, a universally important coenzyme and enzyme regulator." [ISBN:0198506732](GO:0005524),bi…	SRSF protein kinase 1-like; K08832 serine/threonine-protein kinase SRPK3 [EC:2.7.11.1] (A)	SRSF protein kinase 1 OS=Homo sapiens GN=SRPK1 PE=1 SV=2	Protein kinase domain	PREDICTED: SRSF protein kinase 1-like [Malus domestica]
MO011G0213300.1_MO	--	--	UPF0690 protein C1orf52 homolog OS=Danio rerio GN=zgc:65873 PE=1 SV=1	--	PREDICTED: UPF0690 protein C1orf52 homolog [Pyrus bretschneideri]
MO012G0145400.1_MO	--	uncharacterized LOC103430441; K09422 myb proto-oncogene protein, plant (A)	Myb-related protein 3R-1 OS=Arabidopsis thaliana GN=MYB3R-1 PE=2 SV=1	Myb-like DNA-binding domain	MYB4 [Malus domestica]
MO03G0167000.1_MO	molecular_function:"Catalysis of the transfer of a glycosyl group from one compound (donor) to another (acceptor)." [GOC:jl, ISBN:0198506732](GO:0016757)	beta-(1,2)-xylosyltransferase-like; K03714 glycoprotein 2-beta-D-xylosyltransferase [EC:2.4.2.38] (A)	Beta-(1,2)-xylosyltransferase OS=Arabidopsis thaliana GN=XYLT PE=1 SV=1	Protein of unknown function (DUF563)	PREDICTED: beta-(1,2)-xylosyltransferase-like [Malus domestica]
MO017G0013000.1_MO	biological_process:"The chemical reactions and pathways resulting in the formation of tryptophan, the chiral amino acid 2-amino-3-(1H-indol-3-yl)propanoic acid; tryptophan is synthesized from chorismate via anthranilate." [GOC:mah, ISBN:0471331309, MetaCyc:TRPSYN-PWY](GO:0000162),molecular_function:"Catalysis of the reaction: L-serine + (1S,2R)-1-C-(indol-3-yl)glycerol 3-phosphate = L-tryptophan …	tryptophan synthase beta chain 1-like; K06001 tryptophan synthase beta chain [EC:4.2.1.20] (A)	Tryptophan synthase beta chain 2 OS=Aquifex aeolicus (strain VF5) GN=trpB2 PE=3 SV=1	Pyridoxal-phosphate dependent enzyme	PREDICTED: tryptophan synthase beta chain 1-like [Malus domestica]
MO015G0074100.1_MO	--	uncharacterized LOC101757948; K10606 E3 ubiquitin-protein ligase FANCL [EC:2.3.2.27] (A)	Putative lipase YOR059C OS=Saccharomyces cerevisiae (strain ATCC 204508 / S288c) GN=YOR059C PE=1 SV=1	Putative serine esterase (DUF676)	PREDICTED: uncharacterized protein LOC103424697 [Malus domestica]
MO09G0044200.1_MO	molecular_function:"Catalysis of the reaction: protein-S-S-glutathione + glutathione-SH = protein-SH + glutathione-S-S-glutathione." [GOC:jd, PMID:18992757](GO:0097573)	uncharacterized protein At3g28850; K17479 glutaredoxin domain-containing cysteine-rich protein 1 (A)	Uncharacterized protein At5g39865 OS=Arabidopsis thaliana GN=At5g39865 PE=2 SV=1	Glutaredoxin	PREDICTED: uncharacterized protein At5g39865 [Malus domestica]
MO03G0174500.1_MO	molecular_function:"Catalysis of the reaction: succinyl-CoA + dihydrolipoamide = CoA + S-succinyldihydrolipoamide." [EC:2.3.1.61](GO:0004149),biological_process:"A nearly universal metabolic pathway in which the acetyl group of acetyl coenzyme A is effectively oxidized to two CO2 and four pairs of electrons are transferred to coenzymes. The acetyl group combines with oxaloacetate to form citrate,…	dihydrolipoyllysine-residue succinyltransferase component of 2-oxoglutarate dehydrogenase complex 2, mitochondrial-like; K00658 2-oxoglutarate dehydrogenase E2 component (dihydrolipoamide succinyltransferase) [EC:2.3.1.61] (A)	Dihydrolipoyllysine-residue succinyltransferase component of 2-oxoglutarate dehydrogenase complex 2, mitochondrial OS=Arabidopsis thaliana GN=At4g26910 PE=2 SV=2	2-oxoacid dehydrogenases acyltransferase (catalytic domain)	PREDICTED: dihydrolipoyllysine-residue succinyltransferase component of 2-oxoglutarate dehydrogenase complex 2, mitochondrial-like [Malus domestica]
MO016G0058700.1_MO	--	--	--	Protein of unknown function (DUF616)	PREDICTED: uncharacterized protein LOC103416523 [Malus domestica]
MO02G0083900.1_MO	molecular_function:"Interacting selectively and non-covalently with ATP, adenosine 5'-triphosphate, a universally important coenzyme and enzyme regulator." [ISBN:0198506732](GO:0005524),biological_process:"A system for the correction of errors in which an incorrect base, which cannot form hydrogen bonds with the corresponding base in the parent strand, is incorporated into the daughter strand. Th…	DNA mismatch repair protein MLH3-like; K08739 DNA mismatch repair protein MLH3 (A)	DNA mismatch repair protein MLH3 OS=Arabidopsis thaliana GN=MLH3 PE=2 SV=2	MutL C terminal dimerisation domain	PREDICTED: DNA mismatch repair protein MLH3-like [Pyrus bretschneideri]
MO013G0045200.1_MO	molecular_function:"Catalysis of the hydrolysis of various bonds, e.g. C-O, C-N, C-C, phosphoric anhydride bonds, etc. Hydrolase is the systematic name for any enzyme of EC class 3." [ISBN:0198506732](GO:0016787)	serine/threonine-protein phosphatase 7 long form homolog; K04460 serine/threonine-protein phosphatase 5 [EC:3.1.3.16] (A)	Serine/threonine-protein phosphatase 7 OS=Arabidopsis thaliana GN=PP7 PE=1 SV=1	Calcineurin-like phosphoesterase	PREDICTED: serine/threonine-protein phosphatase 7 long form homolog isoform X2 [Pyrus bretschneideri]
MO08G0132500.1_MO	--	hypothetical protein; K11446 histone demethylase JARID1 [EC:1.14.11.-] (A)	--	--	PREDICTED: uncharacterized protein LOC103428855 [Malus domestica]
MO015G0293800.1_MO	biological_process:"The chemical reactions and pathways involving carbohydrates, any of a group of organic compounds based of the general formula Cx(H2O)y. Includes the formation of carbohydrate derivatives by the addition of a carbohydrate residue to another molecule." [GOC:mah, ISBN:0198506732](GO:0005975)	XK; lanC-like protein 3; K19522 membrane transport protein XK (A)	LanC-like protein GCL1 OS=Arabidopsis thaliana GN=GCL1 PE=2 SV=1	Lanthionine synthetase C-like protein	PREDICTED: lanC-like protein GCL1 [Malus domestica]
MO013G0202300.1_MO	biological_process:"The chemical reactions and pathways resulting in the breakdown of a polysaccharide, a polymer of many (typically more than 10) monosaccharide residues linked glycosidically." [GOC:go_curators](GO:0000272),molecular_function:"Catalysis of the reaction: (1,4-alpha-D-glucosyl)(n+1) + H2O = (1,4-alpha-D-glucosyl)(n-1) + alpha-maltose. This reaction is the hydrolysis of 1,4-alpha-g…	beta-amylase 1, chloroplastic-like; K01177 beta-amylase [EC:3.2.1.2] (A)	Beta-amylase 1, chloroplastic OS=Arabidopsis thaliana GN=BAM1 PE=1 SV=1	Glycosyl hydrolase family 14	PREDICTED: beta-amylase 1, chloroplastic-like [Malus domestica]
MO011G0036500.1_MO	biological_process:"The process whose specific outcome is the progression of the stomatal complex over time from its formation to the mature structure. The stomatal complex is the stomatal guard cells and their associated epidermal cells." [PMID:17259259](GO:0010374)	--	EPIDERMAL PATTERNING FACTOR-like protein 6 OS=Arabidopsis thaliana GN=EPFL6 PE=1 SV=1	Epidermal patterning factor proteins	PREDICTED: EPIDERMAL PATTERNING FACTOR-like protein 6 [Malus domestica]
MO08G0171100.1_MO	molecular_function:"The formation of a protein dimer, a macromolecular structure consists of two noncovalently associated identical or nonidentical subunits." [ISBN:0198506732](GO:0046983)	--	Transcription factor bHLH145 OS=Arabidopsis thaliana GN=BHLH145 PE=2 SV=1	--	PREDICTED: transcription factor bHLH143-like [Malus domestica]
MO012G0043100.1_MO	molecular_function:"Interacting selectively and non-covalently with any protein or protein complex (a complex of two or more proteins that may include other nonprotein molecules)." [GOC:go_curators](GO:0005515)	putative pentatricopeptide repeat-containing protein At1g31840-like; K17964 leucine-rich PPR motif-containing protein, mitochondrial (A)	Putative pentatricopeptide repeat-containing protein At1g31840 OS=Arabidopsis thaliana GN=At1g31840 PE=2 SV=2	PPR repeat	PREDICTED: putative pentatricopeptide repeat-containing protein At1g31840 [Malus domestica]
MO05G0251100.1_MO	molecular_function:"Interacting selectively and non-covalently with ATP, adenosine 5'-triphosphate, a universally important coenzyme and enzyme regulator." [ISBN:0198506732](GO:0005524),molecular_function:"Catalysis of the reaction: ATP + H2O = ADP + phosphate + 2 H+. May or may not be coupled to another reaction." [EC:3.6.1.3, GOC:jl](GO:0016887)	probable mitochondrial chaperone BCS1-A; K08900 mitochondrial chaperone BCS1 (A)	Probable mitochondrial chaperone BCS1-B OS=Dictyostelium discoideum GN=bcsl1b PE=3 SV=1	ATPase family associated with various cellular activities (AAA)	PREDICTED: probable mitochondrial chaperone BCS1-A [Malus domestica]
MO012G0078600.1_MO	--	exosome complex component RRP43-like; K12586 exosome complex component RRP43 (A)	Exosome complex component RRP43 OS=Bos taurus GN=EXOSC8 PE=2 SV=1	3' exoribonuclease family, domain 2	PREDICTED: exosome complex component RRP43-like [Pyrus bretschneideri]
MO04G0182800.1_MO	molecular_function:"Catalysis of a biochemical reaction at physiological temperatures. In biologically catalyzed reactions, the reactants are known as substrates, and the catalysts are naturally occurring macromolecular substances known as enzymes. Enzymes possess specific binding sites for substrates, and are usually composed wholly or largely of protein, but RNA that has catalytic activity (rib…	BCA3; branched chain amino acid aminotransferase (EC:2.6.1.42); K00826 branched-chain amino acid aminotransferase [EC:2.6.1.42] (A)	Branched-chain-amino-acid aminotransferase-like protein 2 OS=Arabidopsis thaliana GN=At5g27410 PE=2 SV=1	Amino-transferase class IV	PREDICTED: branched-chain-amino-acid aminotransferase-like protein 2 [Pyrus bretschneideri]
MO04G0120500.1_MO	--	myb-related protein 3R-1; K09422 myb proto-oncogene protein, plant (A)	Myb-related protein 3R-1 OS=Arabidopsis thaliana GN=MYB3R-1 PE=2 SV=1	Myb-like DNA-binding domain	PREDICTED: myb-related protein 3R-1 isoform X1 [Malus domestica]
MO013G0006300.1_MO	molecular_function:"Interacting selectively and non-covalently with any nucleic acid." [GOC:jl](GO:0003676)	nucleolin 2-like; K11294 nucleolin (A)	Nucleolin 2 OS=Oryza sativa subsp. japonica GN=Os04g0620700 PE=2 SV=2	RNA recognition motif. (a.k.a. RRM, RBD, or RNP domain)	PREDICTED: nucleolin 2-like [Malus domestica]
MO05G0306400.1_MO	--	--	--	PDDEXK-like family of unknown function	PREDICTED: uncharacterized protein LOC103434801 [Malus domestica]
MO013G0170100.1_MO	--	60S ribosomal protein L4-like; K02930 large subunit ribosomal protein L4e (A)	--	zinc-finger of the FCS-type, C2-C2	PREDICTED: uncharacterized protein LOC103453139 [Malus domestica]
MO014G0127100.1_MO	molecular_function:"Any molecular function by which a gene product interacts selectively and non-covalently with DNA (deoxyribonucleic acid)." [GOC:dph, GOC:jl, GOC:tb, GOC:vw](GO:0003677),biological_process:"Any process that modulates the frequency, rate or extent of cellular DNA-templated transcription." [GOC:go_curators, GOC:txnOH](GO:0006355)	cyclic dof factor 1-like; K16222 Dof zinc finger protein DOF5.5 (A)	Dof zinc finger protein DOF4.6 OS=Arabidopsis thaliana GN=DOF4.6 PE=2 SV=2	Dof domain, zinc finger	DOF domain class transcription factor [Malus domestica]
MO03G0178400.1_MO	--	--	--	--	PREDICTED: uncharacterized protein LOC103428806 isoform X2 [Malus domestica]
MO011G0079900.1_MO	molecular_function:"Catalysis of a biochemical reaction at physiological temperatures. In biologically catalyzed reactions, the reactants are known as substrates, and the catalysts are naturally occurring macromolecular substances known as enzymes. Enzymes possess specific binding sites for substrates, and are usually composed wholly or largely of protein, but RNA that has catalytic activity (rib…	uncharacterized LOC103447774; K03539 ribonuclease P/MRP protein subunit RPP1 [EC:3.1.26.5] (A)	Ribonuclease P protein subunit p30 OS=Mus musculus GN=Rpp30 PE=2 SV=1	RNase P subunit p30	PREDICTED: uncharacterized protein LOC103447774 [Malus domestica]
MO015G0308400.1_MO	molecular_function:"Catalysis of the hydrolysis of any O-glycosyl bond." [GOC:mah](GO:0004553),biological_process:"The chemical reactions and pathways involving carbohydrates, any of a group of organic compounds based of the general formula Cx(H2O)y. Includes the formation of carbohydrate derivatives by the addition of a carbohydrate residue to another molecule." [GOC:mah, ISBN:0198506732](GO:000…	glucan endo-1,3-beta-glucosidase 5; K19893 glucan endo-1,3-beta-glucosidase 5/6 [EC:3.2.1.39] (A)	Glucan endo-1,3-beta-glucosidase 8 OS=Arabidopsis thaliana GN=At1g64760 PE=1 SV=2	Glycosyl hydrolases family 17	PREDICTED: glucan endo-1,3-beta-glucosidase 8-like [Malus domestica]
MO08G0087100.1_MO	molecular_function:"Interacting selectively and non-covalently with any protein or protein complex (a complex of two or more proteins that may include other nonprotein molecules)." [GOC:go_curators](GO:0005515)	F-box protein At4g22390; K15030 translation initiation factor 3 subunit M (A)	F-box protein CPR30 OS=Arabidopsis thaliana GN=CPR30 PE=1 SV=2	F-box associated	PREDICTED: F-box protein CPR30-like [Malus domestica]
MO02G0244800.1_MO	molecular_function:"Interacting selectively and non-covalently with any protein or protein complex (a complex of two or more proteins that may include other nonprotein molecules)." [GOC:go_curators](GO:0005515),molecular_function:"Catalysis of the reaction: S-adenosyl-L-methionine + histone H3 L-lysine (position 4) = S-adenosyl-L-homocysteine + histone H3 N6-methyl-L-lysine (position 4). This rea…	uncharacterized LOC101295723; K11422 histone-lysine N-methyltransferase SETD1 [EC:2.1.1.43] (A)	Histone-lysine N-methyltransferase ATXR7 OS=Arabidopsis thaliana GN=ATXR7 PE=2 SV=1	SET domain	PREDICTED: uncharacterized protein LOC103411014 isoform X1 [Malus domestica]
MO07G0173000.1_MO	molecular_function:"Interacting selectively and non-covalently with any nucleic acid." [GOC:jl](GO:0003676),molecular_function:"Interacting selectively and non-covalently with zinc (Zn) ions." [GOC:ai](GO:0008270)	hypothetical protein; K13091 RNA-binding protein 39 (A)	RNA-binding protein CP31B, chloroplastic OS=Arabidopsis thaliana GN=CP31B PE=1 SV=1	Zinc knuckle	PREDICTED: protein gar2-like [Malus domestica]
MO013G0146300.1_MO	molecular_function:"Interacting selectively and non-covalently with zinc (Zn) ions." [GOC:ai](GO:0008270)	bidirectional sugar transporter SWEET12-like; K15382 solute carrier family 50 (sugar transporter) (A)	--	CW-type Zinc Finger	PREDICTED: uncharacterized protein LOC103452932 [Malus domestica]
MO016G0043300.1_MO	molecular_function:"Interacting selectively and non-covalently with ATP, adenosine 5'-triphosphate, a universally important coenzyme and enzyme regulator." [ISBN:0198506732](GO:0005524),biological_process:"The process of assisting in the covalent and noncovalent assembly of single chain polypeptides or multisubunit complexes into the correct tertiary structure." [GOC:go_curators, GOC:rb](GO:00064…	heat shock protein 83; K09487 heat shock protein 90kDa beta (A)	Heat shock protein 83 OS=Drosophila melanogaster GN=Hsp83 PE=1 SV=1	Hsp90 protein	PREDICTED: heat shock protein 83 [Pyrus bretschneideri]
MO06G0038600.1_MO	--	--	--	Domain of unknown function (DUF702)	PREDICTED: uncharacterized protein LOC103436947 [Malus domestica]
MO02G0089800.1_MO	molecular_function:"Interacting selectively and non-covalently with iron (Fe) ions." [GOC:ai](GO:0005506),molecular_function:"Catalysis of an oxidation-reduction (redox) reaction, a reversible chemical reaction in which the oxidation state of an atom or atoms within a molecule is altered. One substrate acts as a hydrogen or electron donor and becomes oxidized, while the other acts as hydrogen or …	prolyl 4-hydroxylase subunit alpha-1-like; K00472 prolyl 4-hydroxylase [EC:1.14.11.2] (A)	Probable prolyl 4-hydroxylase 10 OS=Arabidopsis thaliana GN=P4H10 PE=2 SV=1	2OG-Fe(II) oxygenase superfamily	PREDICTED: prolyl 4-hydroxylase subunit alpha-1-like [Malus domestica]
MO016G0061700.1_MO	molecular_function:"Catalysis of the phosphorylation of an amino acid residue in a protein, usually according to the reaction: a protein + ATP = a phosphoprotein + ADP." [MetaCyc:PROTEIN-KINASE-RXN](GO:0004672),molecular_function:"Interacting selectively and non-covalently with ATP, adenosine 5'-triphosphate, a universally important coenzyme and enzyme regulator." [ISBN:0198506732](GO:0005524),bi…	systemin receptor SR160; K13415 protein brassinosteroid insensitive 1 [EC:2.7.10.1 2.7.11.1] (A)	Probable LRR receptor-like serine/threonine-protein kinase At1g14390 OS=Arabidopsis thaliana GN=At1g14390 PE=2 SV=1	Protein kinase domain	PREDICTED: probable LRR receptor-like serine/threonine-protein kinase At1g14390 [Malus domestica]
MO05G0283000.1_MO	molecular_function:"Catalysis of the phosphorylation of an amino acid residue in a protein, usually according to the reaction: a protein + ATP = a phosphoprotein + ADP." [MetaCyc:PROTEIN-KINASE-RXN](GO:0004672),molecular_function:"Interacting selectively and non-covalently with any protein or protein complex (a complex of two or more proteins that may include other nonprotein molecules)." [GOC:go…	LRR receptor-like serine/threonine-protein kinase FLS2; K13420 LRR receptor-like serine/threonine-protein kinase FLS2 [EC:2.7.11.1] (A)	LRR receptor-like serine/threonine-protein kinase FLS2 OS=Arabidopsis thaliana GN=FLS2 PE=1 SV=1	Leucine Rich repeat	PREDICTED: LRR receptor-like serine/threonine-protein kinase FLS2 [Malus domestica]
MO017G0118600.1_MO	molecular_function:"Interacting selectively and non-covalently with any nucleic acid." [GOC:jl](GO:0003676),biological_process:"The directed movement of molecules between the nucleus and the cytoplasm." [GOC:go_curators](GO:0006913),molecular_function:"The action of a molecule that contributes to the structural integrity of the nuclear pore complex, a protein-lined channel in the nuclear envelope…	nucleoporin NUP53-like; K14313 nuclear pore complex protein Nup53 (A)	Nuclear pore complex protein NUP35 OS=Arabidopsis thaliana GN=NUP35 PE=1 SV=1	Nup53/35/40-type RNA recognition motif	PREDICTED: nucleoporin NUP53-like [Pyrus bretschneideri]
MO012G0215700.1_MO	--	probable linoleate 9S-lipoxygenase 5; K15718 linoleate 9S-lipoxygenase [EC:1.13.11.58] (A)	Protein AUXIN RESPONSE 4 OS=Arabidopsis thaliana GN=AXR4 PE=2 SV=1	Alpha/beta hydrolase family	PREDICTED: protein AUXIN RESPONSE 4-like [Pyrus bretschneideri]
MO013G0071100.1_MO	molecular_function:"Catalysis of the hydrolysis of internal, alpha-peptide bonds in a polypeptide chain by a mechanism in which water acts as a nucleophile, one or two metal ions hold the water molecule in place, and charged amino acid side chains are ligands for the metal ions." [GOC:mah, http://merops.sanger.ac.uk/about/glossary.htm#CATTYPE, http://merops.sanger.ac.uk/about/glossary.htm#ENDOPEP…	hypothetical protein; K07761 gelatinase A [EC:3.4.24.24] (A)	Metalloendoproteinase 2-MMP OS=Arabidopsis thaliana GN=2MMP PE=1 SV=1	Putative peptidoglycan binding domain	PREDICTED: metalloendoproteinase 1-like [Malus domestica]
MO012G0088900.1_MO	molecular_function:"Any molecular function by which a gene product interacts selectively and non-covalently with DNA (deoxyribonucleic acid)." [GOC:dph, GOC:jl, GOC:tb, GOC:vw](GO:0003677),molecular_function:"Catalysis of a biochemical reaction at physiological temperatures. In biologically catalyzed reactions, the reactants are known as substrates, and the catalysts are naturally occurring macro…	apurinic endonuclease-redox protein-like; K01142 exodeoxyribonuclease III [EC:3.1.11.2] (A)	DNA-(apurinic or apyrimidinic site) lyase, chloroplastic OS=Arabidopsis thaliana GN=ARP PE=1 SV=2	Endonuclease/Exonuclease/phosphatase family	PREDICTED: apurinic endonuclease-redox protein-like isoform X1 [Malus domestica]
MO012G0050000.1_MO	--	--	--	N-terminal C2 in EEIG1 and EHBP1 proteins	PREDICTED: uncharacterized protein LOC103449577 [Malus domestica]
MO011G0046900.1_MO	molecular_function:"Catalysis of the transfer of an acetyl group to a nitrogen atom on the acceptor molecule." [GOC:ai](GO:0008080)	hypothetical protein; K11655 bromodomain adjacent to zinc finger domain protein 1A (A)	Increased DNA methylation 1 OS=Arabidopsis thaliana GN=IDM1 PE=1 SV=1	Agenet domain	PREDICTED: uncharacterized protein LOC103429947 [Malus domestica]
MO05G0034700.1_MO	molecular_function:"Any molecular function by which a gene product interacts selectively and non-covalently with DNA (deoxyribonucleic acid)." [GOC:dph, GOC:jl, GOC:tb, GOC:vw](GO:0003677),molecular_function:"Interacting selectively and non-covalently with any protein or protein complex (a complex of two or more proteins that may include other nonprotein molecules)." [GOC:go_curators](GO:0005515)	Triacylglycerol lipase SDP1; K14674 TAG lipase / steryl ester hydrolase / phospholipase A2 / LPA acyltransferase [EC:3.1.1.3 3.1.1.13 3.1.1.4 2.3.1.51] (A)	Calmodulin-binding transcription activator 2 OS=Arabidopsis thaliana GN=CMTA2 PE=1 SV=1	Ankyrin repeat	PREDICTED: calmodulin-binding transcription activator 2-like [Malus domestica]
MO05G0069200.1_MO	biological_process:"The process in which the growth of pollen tube is directed towards the female gametophyte." [GOC:lr](GO:0010183),molecular_function:"Interacting selectively and non-covalently with a mediator complex. The mediator complex is a protein complex that interacts with the carboxy-terminal domain of the largest subunit of RNA polymerase II and plays an active role in transducing the …	--	--	--	PREDICTED: uncharacterized protein LOC103416533 [Malus domestica]
MO013G0045100.1_MO	biological_process:"The chemical reactions and pathways resulting in the breakdown of amino acids, organic acids containing one or more amino substituents." [GOC:ai](GO:0009063)	protein PHYLLO, chloroplastic-like; K14759 isochorismate synthase / 2-succinyl-5-enolpyruvyl-6-hydroxy-3-cyclohexene-1- carboxylate synthase / 2-succinyl-6-hydroxy-2,4-cyclohexadiene-1-carboxylate synthase / O-succinylbenzoate synthase [EC:5.4.4.2 2.2.1.9 4.2.99.20 4.2.1.113] (A)	Protein PHYLLO, chloroplastic OS=Arabidopsis thaliana GN=PHYLLO PE=2 SV=2	Enolase C-terminal domain-like	PREDICTED: uncharacterized protein LOC103452302 [Malus domestica]
MO012G0143000.1_MO	molecular_function:"Any molecular function by which a gene product interacts selectively and non-covalently with DNA (deoxyribonucleic acid)." [GOC:dph, GOC:jl, GOC:tb, GOC:vw](GO:0003677),biological_process:"Any process that modulates the frequency, rate or extent of cellular DNA-templated transcription." [GOC:go_curators, GOC:txnOH](GO:0006355)	cyclic dof factor 1-like; K16222 Dof zinc finger protein DOF5.5 (A)	Dof zinc finger protein DOF3.6 OS=Arabidopsis thaliana GN=DOF3.6 PE=1 SV=2	Dof domain, zinc finger	DOF domain class transcription factor [Malus domestica]
MO015G0125100.1_MO	biological_process:"The cell cycle process in which double strand breaks are formed and repaired through a single or double Holliday junction intermediate. This results in the equal exchange of genetic material between non-sister chromatids in a pair of homologous chromosomes. These reciprocal recombinant products ensure the proper segregation of homologous chromosomes during meiosis I and create…	uncharacterized LOC101765793; K14536 ribosome assembly protein 1 [EC:3.6.5.-] (A)	Protein DYAD OS=Arabidopsis thaliana GN=DYAD PE=1 SV=2	--	PREDICTED: protein DYAD isoform X1 [Malus domestica]
MO03G0109400.1_MO	biological_process:"Any process in which RNA molecules inactivate expression of target genes." [GOC:dph, GOC:mah, GOC:tb, PMID:15020054](GO:0031047)	--	--	XS domain	PREDICTED: uncharacterized protein LOC103424100 isoform X1 [Malus domestica]
MO08G0145400.1_MO	molecular_function:"Interacting selectively and non-covalently with any protein or protein complex (a complex of two or more proteins that may include other nonprotein molecules)." [GOC:go_curators](GO:0005515)	pentatricopeptide repeat-containing protein At2g04860; K01176 alpha-amylase [EC:3.2.1.1] (A)	Pentatricopeptide repeat-containing protein At4g08210 OS=Arabidopsis thaliana GN=PCMP-E100 PE=3 SV=1	PPR repeat family	PREDICTED: pentatricopeptide repeat-containing protein At4g08210 [Malus domestica]
MO017G0004700.1_MO	--	hypothetical protein; K13544 pheophorbidase [EC:3.1.1.82] (A)	Putative methylesterase 11, chloroplastic OS=Arabidopsis thaliana GN=MES11 PE=2 SV=1	Alpha/beta hydrolase family	PREDICTED: putative methylesterase 11, chloroplastic [Malus domestica]
MO015G0230000.1_MO	--	lipid phosphate phosphatase epsilon 2, chloroplastic; K07252 dolichyldiphosphatase [EC:3.6.1.43] (A)	Lipid phosphate phosphatase epsilon 2, chloroplastic OS=Arabidopsis thaliana GN=LPPE2 PE=1 SV=1	PAP2 superfamily	PREDICTED: lipid phosphate phosphatase epsilon 2, chloroplastic [Malus domestica]
MO02G0050700.1_MO	biological_process:"The chemical reactions and pathways resulting in the breakdown of a protein or peptide by hydrolysis of its peptide bonds, initiated by the covalent attachment of a ubiquitin group, or multiple ubiquitin groups, to the protein." [GOC:go_curators](GO:0006511)	ubiquitin fusion degradation protein 1 homolog; K14016 ubiquitin fusion degradation protein 1 (A)	Ubiquitin fusion degradation protein 1 homolog OS=Rattus norvegicus GN=Ufd1l PE=1 SV=1	Ubiquitin fusion degradation protein UFD1	PREDICTED: ubiquitin fusion degradation protein 1 homolog [Malus domestica]
MO016G0033600.1_MO	molecular_function:"Any molecular function by which a gene product interacts selectively and non-covalently with DNA (deoxyribonucleic acid)." [GOC:dph, GOC:jl, GOC:tb, GOC:vw](GO:0003677),molecular_function:"Interacting selectively and non-covalently with a specific double-stranded genomic DNA sequence (sometimes referred to as a motif) within the regulatory region of a gene to modulate transcri…	POPTRDRAFT_574464; hypothetical protein; K13434 pathogenesis-related genes transcriptional activator PTI6 (A)	Ethylene-responsive transcription factor ERF118 OS=Arabidopsis thaliana GN=ERF118 PE=2 SV=1	AP2 domain	PREDICTED: ethylene-responsive transcription factor ERF118-like [Malus domestica]
[truncated: 106 more rows]
