# Supplementary material for: Pan-genome analysis of 13 Malus accessions reveals structural and sequence variations associated with fruit traits
Source: Nat Commun. 2023 Nov 15;14:7377. doi: 10.1038/s41467-023-43270-7 (PMC10651928; doi:10.1038/s41467-023-43270-7)
Supplement: Supplementary file 8 — Supplementary Data 5 [file 41467_2023_43270_MOESM8_ESM.xlsx]

## Sheet: Supplementary Data 5
Supplementary Data 5. Genes identified under positive selection in SD and their functional annotation.
Gene ID	GO description	KEGG description	Swisspront description	Pfam description	NR description
SD03G0238200.1_SD	molecular_function:"Any molecular function by which a gene product interacts selectively and non-covalently with DNA (deoxyribonucleic acid)." [GOC:dph, GOC:jl, GOC:tb, GOC:vw](GO:0003677),molecular_function:"Interacting selectively and non-covalently with zinc (Zn) ions." [GOC:ai](GO:0008270)	uncharacterized LOC105342553; K10801 methyl-CpG-binding domain protein 4 [EC:3.2.2.-] (A)	Methyl-CpG-binding domain-containing protein 4 OS=Arabidopsis thaliana GN=MBD4 PE=2 SV=1	CW-type Zinc Finger	PREDICTED: methyl-CpG-binding domain-containing protein 4-like isoform X1 [Malus domestica]
SD013G0033500.1_SD	--	--	--	--	PREDICTED: uncharacterized protein LOC103423756 [Malus domestica]
SD012G0120400.1_SD	molecular_function:"Binds to and increases the activity of a GTPase, an enzyme that catalyzes the hydrolysis of GTP." [GOC:mah](GO:0005096),biological_process:"A cellular transport process in which transported substances are moved in membrane-bounded vesicles; transported substances are enclosed in the vesicle lumen or located in the vesicle membrane. The process begins with a step that directs a…	probable ADP-ribosylation factor GTPase-activating protein AGD6; K12492 ADP-ribosylation factor GTPase-activating protein 1 (A)	Probable ADP-ribosylation factor GTPase-activating protein AGD6 OS=Arabidopsis thaliana GN=AGD6 PE=1 SV=1	Putative GTPase activating protein for Arf	PREDICTED: probable ADP-ribosylation factor GTPase-activating protein AGD6 [Malus domestica]
SD011G0203300.1_SD	molecular_function:"Any molecular function by which a gene product interacts selectively and non-covalently with DNA (deoxyribonucleic acid)." [GOC:dph, GOC:jl, GOC:tb, GOC:vw](GO:0003677),cellular_component:"A membrane-bounded organelle of eukaryotic cells in which chromosomes are housed and replicated. In most cells, the nucleus contains all of the cell's chromosomes except the organellar chrom…	uncharacterized LOC103401427; K13415 protein brassinosteroid insensitive 1 [EC:2.7.10.1 2.7.11.1] (A)	Squamosa promoter-binding-like protein 4 OS=Arabidopsis thaliana GN=SPL4 PE=1 SV=1	SBP domain	SPL domain class transcription factor [Malus domestica]
SD015G0041700.1_SD	biological_process:"A series of molecular signals generated by the binding of the plant hormone auxin to a receptor, and ending with modulation of a downstream cellular process, e.g. transcription." [GOC:mah, GOC:sm, PMID:16990790, PMID:18647826](GO:0009734)	--	--	--	PREDICTED: uncharacterized protein LOC103455788 [Malus domestica]
SD017G0183500.1_SD	molecular_function:"Catalysis of the reaction: a protein with reduced sulfide groups = a protein with oxidized disulfide bonds." [MetaCyc:DISULFOXRED-RXN](GO:0015035)	putative alpha-N-acetylgalactosaminidase; K01204 alpha-N-acetylgalactosaminidase [EC:3.2.1.49] (A)	DCC family protein At1g52590, chloroplastic OS=Arabidopsis thaliana GN=At1g52590 PE=2 SV=1	Protein of unknown function, DUF393	PREDICTED: DCC family protein At1g52590, chloroplastic [Malus domestica]
SD01G0159600.1_SD	--	nucleolar complex protein 2 homolog; K14833 nucleolar complex protein 2 (A)	Nucleolar complex protein 2 homolog OS=Arabidopsis thaliana GN=At2g18220 PE=3 SV=2	Noc2p family	PREDICTED: nucleolar complex protein 2 homolog [Malus domestica]
SD01G0096400.1_SD	molecular_function:"Catalysis of the reaction: GTP + 3 H(2)O = 2,5-diamino-6-hydroxy-4-(5-phosphoribosylamino)-pyrimidine + diphosphate + formate + 3 H(+)." [EC:3.5.4.25, RHEA:23704](GO:0003935),molecular_function:"Catalysis of the reaction: D-ribulose 5-phosphate = (2S)-2-hydroxy-3-oxobutyl phosphate + formate + H(+)." [EC:4.1.99.12, RHEA:18457](GO:0008686),biological_process:"The chemical react…	bifunctional riboflavin biosynthesis protein RIBA 1, chloroplastic-like; K14652 3,4-dihydroxy 2-butanone 4-phosphate synthase / GTP cyclohydrolase II [EC:4.1.99.12 3.5.4.25] (A)	Bifunctional riboflavin biosynthesis protein RIBA 1, chloroplastic OS=Arabidopsis thaliana GN=RIBA1 PE=1 SV=2	3,4-dihydroxy-2-butanone 4-phosphate synthase	PREDICTED: bifunctional riboflavin biosynthesis protein RIBA 1, chloroplastic-like [Malus domestica]
SD017G0187600.1_SD	biological_process:"The joining together of exons from one or more primary transcripts of messenger RNA (mRNA) and the excision of intron sequences, via a spliceosomal mechanism, so that mRNA consisting only of the joined exons is produced." [GOC:krc, ISBN:0198506732, ISBN:0879695897](GO:0000398),cellular_component:"Any spliceosomal complex that forms during the splicing of a messenger RNA primar…	hypothetical protein; K13153 U11/U12 small nuclear ribonucleoprotein 25 kDa protein (A)	U11/U12 small nuclear ribonucleoprotein 25 kDa protein OS=Homo sapiens GN=SNRNP25 PE=1 SV=1	-	PREDICTED: uncharacterized protein LOC103437282 [Malus domestica]
SD011G0182100.1_SD	--	thiamine thiazole synthase, chloroplastic-like; K03146 thiamine thiazole synthase (A)	Thiamine thiazole synthase, chloroplastic OS=Citrus sinensis GN=THI1 PE=2 SV=1	Thi4 family	PREDICTED: thiamine thiazole synthase, chloroplastic-like [Pyrus bretschneideri]
SD06G0038800.1_SD	--	--	--	--	PREDICTED: uncharacterized protein LOC103959069 [Pyrus bretschneideri]
SD015G0012000.1_SD	molecular_function:"Interacting selectively and non-covalently with any nucleic acid." [GOC:jl](GO:0003676),molecular_function:"Catalysis of the hydrolysis of ester linkages within nucleic acids by removing nucleotide residues from the 3' or 5' end." [GOC:mah, ISBN:0198547684](GO:0004527),molecular_function:"Catalysis of the sequential cleavage of mononucleotides from a free 5' terminus of an RNA…	5'-3' exoribonuclease 3; K12619 5'-3' exoribonuclease 2 [EC:3.1.13.-] (A)	5'-3' exoribonuclease 3 OS=Arabidopsis thaliana GN=XRN3 PE=2 SV=1	-	PREDICTED: 5'-3' exoribonuclease 3 isoform X1 [Malus domestica]
SD010G0037100.1_SD	biological_process:"Any process that results in a change in state or activity of a cell or an organism (in terms of movement, secretion, enzyme production, gene expression, etc.) as a result of an aluminum ion stimulus." [GOC:sm](GO:0010044),biological_process:"Any process that results in a change in state or activity of a cell or an organism (in terms of movement, secretion, enzyme production, g…	Beta-galactosidase 17; K12309 beta-galactosidase [EC:3.2.1.23] (A)	Protein SENSITIVE TO PROTON RHIZOTOXICITY 1 OS=Arabidopsis thaliana GN=STOP1 PE=2 SV=1	--	PREDICTED: LOW QUALITY PROTEIN: protein SENSITIVE TO PROTON RHIZOTOXICITY 1-like [Malus domestica]
SD05G0074900.1_SD	molecular_function:"Catalysis of the phosphorylation of an amino acid residue in a protein, usually according to the reaction: a protein + ATP = a phosphoprotein + ADP." [MetaCyc:PROTEIN-KINASE-RXN](GO:0004672),molecular_function:"Interacting selectively and non-covalently with ATP, adenosine 5'-triphosphate, a universally important coenzyme and enzyme regulator." [ISBN:0198506732](GO:0005524),bi…	proline-rich receptor-like protein kinase PERK4; K04730 interleukin-1 receptor-associated kinase 1 [EC:2.7.11.1] (A)	Proline-rich receptor-like protein kinase PERK5 OS=Arabidopsis thaliana GN=PERK5 PE=2 SV=1	Protein tyrosine kinase	PREDICTED: putative proline-rich receptor-like protein kinase PERK6 [Malus domestica]
SD014G0001900.1_SD	molecular_function:"Catalysis of the hydrolysis of any O-glycosyl bond." [GOC:mah](GO:0004553),biological_process:"The chemical reactions and pathways involving carbohydrates, any of a group of organic compounds based of the general formula Cx(H2O)y. Includes the formation of carbohydrate derivatives by the addition of a carbohydrate residue to another molecule." [GOC:mah, ISBN:0198506732](GO:000…	hypothetical protein; K15429 tRNA (guanine37-N1)-methyltransferase [EC:2.1.1.228] (A)	Glucan endo-1,3-beta-glucosidase 8 OS=Arabidopsis thaliana GN=At1g64760 PE=1 SV=2	Glycosyl hydrolases family 17	PREDICTED: glucan endo-1,3-beta-glucosidase 8 [Malus domestica]
SD012G0029100.1_SD	molecular_function:"Interacting selectively and non-covalently with ATP, adenosine 5'-triphosphate, a universally important coenzyme and enzyme regulator." [ISBN:0198506732](GO:0005524),biological_process:"A system for the correction of errors in which an incorrect base, which cannot form hydrogen bonds with the corresponding base in the parent strand, is incorporated into the daughter strand. Th…	DNA mismatch repair protein MLH1; K08734 DNA mismatch repair protein MLH1 (A)	DNA mismatch repair protein MLH1 OS=Arabidopsis thaliana GN=MLH1 PE=2 SV=1	Histidine kinase-, DNA gyrase B-, and HSP90-like ATPase	PREDICTED: DNA mismatch repair protein MLH1 isoform X2 [Pyrus bretschneideri]
SD011G0212900.1_SD	molecular_function:"Any molecular function by which a gene product interacts selectively and non-covalently with DNA (deoxyribonucleic acid)." [GOC:dph, GOC:jl, GOC:tb, GOC:vw](GO:0003677),molecular_function:"Interacting selectively and non-covalently with zinc (Zn) ions." [GOC:ai](GO:0008270)	polynucleotide 3'-phosphatase ZDP-like; K08073 bifunctional polynucleotide phosphatase/kinase [EC:3.1.3.32 2.7.1.78] (A)	Polynucleotide 3'-phosphatase ZDP OS=Arabidopsis thaliana GN=ZDP PE=1 SV=1	Polynucleotide kinase 3 phosphatase	PREDICTED: polynucleotide 3'-phosphatase ZDP-like [Malus domestica]
SD08G0056500.1_SD	molecular_function:"The action of a molecule that contributes to the structural integrity of the ribosome." [GOC:mah](GO:0003735),molecular_function:"Catalysis of a biochemical reaction at physiological temperatures. In biologically catalyzed reactions, the reactants are known as substrates, and the catalysts are naturally occurring macromolecular substances known as enzymes. Enzymes possess spec…	aspartate aminotransferase, chloroplastic-like; K00811 aspartate aminotransferase, chloroplastic [EC:2.6.1.1] (A)	Aspartate aminotransferase, chloroplastic OS=Arabidopsis thaliana GN=ASP5 PE=1 SV=2	Aminotransferase class I and II	PREDICTED: aspartate aminotransferase, chloroplastic-like [Malus domestica]
SD011G0161400.1_SD	molecular_function:"Catalysis of the phosphorylation of an amino acid residue in a protein, usually according to the reaction: a protein + ATP = a phosphoprotein + ADP." [MetaCyc:PROTEIN-KINASE-RXN](GO:0004672),molecular_function:"Interacting selectively and non-covalently with any protein or protein complex (a complex of two or more proteins that may include other nonprotein molecules)." [GOC:go…	POPTRDRAFT_756677; hypothetical protein; K04730 interleukin-1 receptor-associated kinase 1 [EC:2.7.11.1] (A)	Probable leucine-rich repeat receptor-like protein kinase At5g49770 OS=Arabidopsis thaliana GN=At5g49770 PE=2 SV=1	Leucine rich repeat	PREDICTED: probable leucine-rich repeat receptor-like protein kinase At5g49770 [Malus domestica]
SD012G0054800.1_SD	molecular_function:"Catalysis of the phosphorylation of an amino acid residue in a protein, usually according to the reaction: a protein + ATP = a phosphoprotein + ADP." [MetaCyc:PROTEIN-KINASE-RXN](GO:0004672),molecular_function:"Interacting selectively and non-covalently with ATP, adenosine 5'-triphosphate, a universally important coenzyme and enzyme regulator." [ISBN:0198506732](GO:0005524),bi…	serine/threonine-protein kinase Nek6-like; K08857 NIMA (never in mitosis gene a)-related kinase [EC:2.7.11.1] (A)	Serine/threonine-protein kinase Nek6 OS=Arabidopsis thaliana GN=NEK6 PE=3 SV=1	Protein kinase domain	PREDICTED: serine/threonine-protein kinase Nek6-like [Malus domestica]
SD016G0022400.1_SD	molecular_function:"Catalysis of the transfer of ubiquitin from one protein to another via the reaction X-Ub + Y --> Y-Ub + X, where both X-Ub and Y-Ub are covalent linkages." [GOC:BioGRID, GOC:jh2, PMID:9635407](GO:0004842),molecular_function:"Interacting selectively and non-covalently with any protein or protein complex (a complex of two or more proteins that may include other nonprotein molecu…	U-box domain-containing protein 14-like; K08332 vacuolar protein 8 (A)	U-box domain-containing protein 10 OS=Arabidopsis thaliana GN=PUB10 PE=2 SV=1	U-box domain	PREDICTED: U-box domain-containing protein 11-like [Malus domestica]
SD03G0082400.1_SD	molecular_function:"Catalysis of the reaction: donor + hydrogen peroxide = oxidized donor + 2 H2O." [EC:1.11.1.7, RHEA:56136](GO:0004601),molecular_function:"Interacting selectively and non-covalently with calcium ions (Ca2+)." [GOC:ai](GO:0005509),molecular_function:"Catalysis of an oxidation-reduction (redox) reaction, a reversible chemical reaction in which the oxidation state of an atom or at…	putative respiratory burst oxidase homolog protein H; K13411 dual oxidase [EC:1.6.3.1 1.11.1.-] (A)	Putative respiratory burst oxidase homolog protein H OS=Arabidopsis thaliana GN=RBOHH PE=3 SV=1	Ferric reductase like transmembrane component	PREDICTED: putative respiratory burst oxidase homolog protein H [Pyrus bretschneideri]
SD010G0087900.1_SD	biological_process:"The intramolecular conversion of uridine to pseudouridine within an RNA molecule. This posttranscriptional base modification occurs in tRNA, rRNA, and snRNAs." [GOC:hjd, GOC:mah](GO:0001522),molecular_function:"Interacting selectively and non-covalently with an RNA molecule or a portion thereof." [GOC:jl, GOC:mah](GO:0003723),biological_process:"The covalent alteration of one …	PUS3; pseudouridylate synthase 3; K01855 tRNA pseudouridine38/39 synthase [EC:5.4.99.45] (A)	RNA pseudouridine synthase 4, mitochondrial OS=Arabidopsis thaliana GN=At3g19440 PE=2 SV=1	RNA pseudouridylate synthase	PREDICTED: RNA pseudouridine synthase 4, mitochondrial-like [Pyrus bretschneideri]
SD011G0198700.1_SD	molecular_function:"Interacting selectively and non-covalently with any protein or protein complex (a complex of two or more proteins that may include other nonprotein molecules)." [GOC:go_curators](GO:0005515)	putative pentatricopeptide repeat-containing protein At2g02150; K17710 pentatricopeptide repeat domain-containing protein 1 (A)	Pentatricopeptide repeat-containing protein At4g21705, mitochondrial OS=Arabidopsis thaliana GN=At4g21705 PE=2 SV=1	PPR repeat	PREDICTED: pentatricopeptide repeat-containing protein At4g21705, mitochondrial-like [Malus domestica]
SD015G0286400.1_SD	--	--	--	zinc-finger of the FCS-type, C2-C2	PREDICTED: uncharacterized protein LOC103416102 [Malus domestica]
SD07G0089800.1_SD	--	hypothetical protein; K18400 KAT8 regulatory NSL complex subunit 1 (A)	--	--	PREDICTED: uncharacterized protein LOC103433520 isoform X1 [Malus domestica]
SD05G0106500.1_SD	--	--	Transcription factor bHLH84 OS=Arabidopsis thaliana GN=BHLH84 PE=2 SV=1	--	PREDICTED: transcription factor bHLH84-like [Malus domestica]
SD011G0190000.1_SD	cellular_component:"The lipid bilayer surrounding the endoplasmic reticulum." [GOC:mah](GO:0005789)	hypothetical protein; K06096 vesicle-associated membrane protein-associated protein A (A)	Vesicle-associated protein 4-1 OS=Arabidopsis thaliana GN=PVA41 PE=2 SV=1	MSP (Major sperm protein) domain	PREDICTED: vesicle-associated protein 4-1-like [Malus domestica]
SD015G0329900.1_SD	molecular_function:"Catalysis of the transfer of a methyl group to an acceptor molecule." [ISBN:0198506732](GO:0008168)	non-transporter ABC protein (ISS); K06185 ATP-binding cassette, subfamily F, member 2 (A)	Uncharacterized methyltransferase At1g78140, chloroplastic OS=Arabidopsis thaliana GN=At1g78140 PE=2 SV=1	Methyltransferase domain	PREDICTED: uncharacterized methyltransferase At1g78140, chloroplastic-like isoform X1 [Malus domestica]
SD012G0085400.1_SD	--	--	--	--	PREDICTED: uncharacterized protein LOC103448268 [Malus domestica]
SD012G0202200.1_SD	--	--	Trihelix transcription factor GTL2 OS=Arabidopsis thaliana GN=At5g28300 PE=2 SV=1	Myb/SANT-like DNA-binding domain	PREDICTED: trihelix transcription factor GTL2-like [Malus domestica]
SD012G0094100.1_SD	molecular_function:"Interacting selectively and non-covalently with any protein or protein complex (a complex of two or more proteins that may include other nonprotein molecules)." [GOC:go_curators](GO:0005515)	WD repeat-containing protein 3; K14556 U3 small nucleolar RNA-associated protein 12 (A)	WD repeat-containing protein 3 OS=Mus musculus GN=Wdr3 PE=2 SV=1	WD domain, G-beta repeat	PREDICTED: LOW QUALITY PROTEIN: WD repeat-containing protein 3 [Malus domestica]
SD08G0024600.1_SD	molecular_function:"Interacting selectively and non-covalently with any nucleic acid." [GOC:jl](GO:0003676),molecular_function:"Catalysis of the hydrolysis of ester linkages within nucleic acids by removing nucleotide residues from the 3' or 5' end." [GOC:mah, ISBN:0198547684](GO:0004527),molecular_function:"Catalysis of the sequential cleavage of mononucleotides from a free 5' terminus of an RNA…	5'-3' exoribonuclease 3-like; K12619 5'-3' exoribonuclease 2 [EC:3.1.13.-] (A)	5'-3' exoribonuclease 3 OS=Arabidopsis thaliana GN=XRN3 PE=2 SV=1	Zinc knuckle	PREDICTED: 5'-3' exoribonuclease 3-like isoform X1 [Malus domestica]
SD08G0119300.1_SD	--	--	--	--	PREDICTED: uncharacterized protein LOC103441391 [Malus domestica]
SD02G0072100.1_SD	molecular_function:"Catalysis of the phosphorylation of an amino acid residue in a protein, usually according to the reaction: a protein + ATP = a phosphoprotein + ADP." [MetaCyc:PROTEIN-KINASE-RXN](GO:0004672),molecular_function:"Interacting selectively and non-covalently with any protein or protein complex (a complex of two or more proteins that may include other nonprotein molecules)." [GOC:go…	chlorophyll a-b binding protein, chloroplastic; K08908 light-harvesting complex I chlorophyll a/b binding protein 2 (A)	Pollen receptor-like kinase 3 OS=Arabidopsis thaliana GN=PRK3 PE=1 SV=1	Protein kinase domain	PREDICTED: probable inactive leucine-rich repeat receptor-like protein kinase At5g20690 [Pyrus bretschneideri]
SD05G0159500.1_SD	molecular_function:"Interacting selectively and non-covalently with a nucleotide, any compound consisting of a nucleoside that is esterified with (ortho)phosphate or an oligophosphate at any hydroxyl group on the ribose or deoxyribose." [GOC:mah, ISBN:0198547684](GO:0000166),molecular_function:"Catalysis of the formation of aminoacyl-tRNA from ATP, amino acid, and tRNA with the release of diphosp…	asparagine--tRNA ligase, cytoplasmic 2-like; K01893 asparaginyl-tRNA synthetase [EC:6.1.1.22] (A)	Asparagine--tRNA ligase, cytoplasmic 2 OS=Arabidopsis thaliana GN=SYNC2 PE=1 SV=2	tRNA synthetases class II (D, K and N)	PREDICTED: asparagine--tRNA ligase, cytoplasmic 2-like [Malus domestica]
SD011G0219100.1_SD	molecular_function:"Catalysis of the reaction: ATP + D-ribose = ADP + D-ribose 5-phosphate." [EC:2.7.1.15](GO:0004747),biological_process:"The chemical reactions and pathways involving D-ribose (ribo-pentose). As beta-D-ribofuranose, D-ribose forms the glycose group of all ribonucleosides, ribonucleotides and ribonucleic acids, and also of ribose phosphates, various glycosides, some coenzymes and…	putative ribokinase; K00852 ribokinase [EC:2.7.1.15] (A)	Ribokinase OS=Bacillus subtilis (strain 168) GN=rbsK PE=3 SV=2	pfkB family carbohydrate kinase	PREDICTED: putative ribokinase [Malus domestica]
SD015G0269300.1_SD	molecular_function:"Interacting selectively and non-covalently with monomeric or multimeric forms of actin, including actin filaments." [GOC:clt](GO:0003779)	nuclear-pore anchor; K09291 nucleoprotein TPR (A)	Protein NETWORKED 2D OS=Arabidopsis thaliana GN=NET2D PE=3 SV=1	KIP1-like protein	PREDICTED: putative leucine-rich repeat-containing protein DDB_G0290503 [Malus domestica]
SD015G0030900.1_SD	biological_process:"A conserved series of molecular signals found in prokaryotes and eukaryotes; involves autophosphorylation of a histidine kinase and the transfer of the phosphate group to an aspartate that then acts as a phospho-donor to response regulator proteins." [PMID:9191038](GO:0000160),molecular_function:"Any molecular function by which a gene product interacts selectively and non-cova…	two-component response regulator ARR14-like; K14491 two-component response regulator ARR-B family (A)	Two-component response regulator ARR12 OS=Arabidopsis thaliana GN=ARR12 PE=2 SV=2	Myb-like DNA-binding domain	PREDICTED: two-component response regulator ARR14-like isoform X1 [Malus domestica]
SD08G0098600.1_SD	--	uncharacterized LOC103957072; K11793 cereblon (A)	Protein cereblon OS=Homo sapiens GN=CRBN PE=1 SV=1	Yippee zinc-binding/DNA-binding /Mis18, centromere assembly	PREDICTED: uncharacterized protein LOC103957072 isoform X1 [Pyrus bretschneideri]
SD017G0125900.1_SD	molecular_function:"Interacting selectively and non-covalently with any protein or protein complex (a complex of two or more proteins that may include other nonprotein molecules)." [GOC:go_curators](GO:0005515)	adagio protein 2-like; K12117 LOV kelch protein 2 (A)	F-box/kelch-repeat protein At1g51550 OS=Arabidopsis thaliana GN=At1g51550 PE=2 SV=1	Galactose oxidase, central domain	PREDICTED: F-box/kelch-repeat protein At1g51550-like [Malus domestica]
SD07G0048800.1_SD	molecular_function:"Interacting selectively and non-covalently with a specific double-stranded genomic DNA sequence (sometimes referred to as a motif) within the regulatory region of a gene to modulate transcription. Regulatory regions include promoters (proximal and distal) and enhancers. Genes are transcriptional units, and include bacterial operons." [GOC:txnOH-2018](GO:0003700),cellular_compo…	ETHYLENE INSENSITIVE 3-like 1 protein; K14514 ethylene-insensitive protein 3 (A)	Protein ETHYLENE INSENSITIVE 3 OS=Arabidopsis thaliana GN=EIN3 PE=1 SV=1	Ethylene insensitive 3	ethylene insensitive 3 class transcription factor [Malus domestica]
SD011G0101200.1_SD	molecular_function:"Catalysis of the transfer of an acetyl group to a nitrogen atom on the acceptor molecule." [GOC:ai](GO:0008080)	aire, si:dkey-261l2.5; autoimmune regulator; K10603 autoimmune regulator (A)	Increased DNA methylation 1 OS=Arabidopsis thaliana GN=IDM1 PE=1 SV=1	PHD-finger	PREDICTED: uncharacterized protein LOC103448037 [Malus domestica]
SD017G0116900.1_SD	--	--	--	--	PREDICTED: uncharacterized protein LOC103965868 [Pyrus bretschneideri]
SD05G0049600.1_SD	molecular_function:"Interacting selectively and non-covalently with calcium ions (Ca2+)." [GOC:ai](GO:0005509),molecular_function:"Interacting selectively and non-covalently with phospholipids, a class of lipids containing phosphoric acid as a mono- or diester, in the presence of calcium." [GOC:jl](GO:0005544)	annexin D2-like; K17095 annexin A7/11 (A)	Annexin D7 OS=Arabidopsis thaliana GN=ANNAT7 PE=2 SV=1	Annexin	PREDICTED: annexin D7-like [Malus domestica]
SD05G0168100.1_SD	--	uncharacterized LOC105650214; K13407 fatty acid omega-hydroxylase [EC:1.14.-.-] (A)	Myosin-binding protein 2 OS=Arabidopsis thaliana GN=MYOB2 PE=1 SV=1	Zein-binding	PREDICTED: uncharacterized protein LOC103435834 [Malus domestica]
SD02G0054300.1_SD	biological_process:"The directed movement of proteins into, out of or within a cell, or between cells, by means of some agent such as a transporter or pore." [GOC:ai](GO:0015031)	dentin sialophosphoprotein; K19476 vacuolar protein sorting-associated protein IST1 (A)	IST1-like protein OS=Dictyostelium discoideum GN=DDB_G0289029 PE=3 SV=1	Regulator of Vps4 activity in the MVB pathway	PREDICTED: dentin sialophosphoprotein isoform X2 [Malus domestica]
SD02G0102800.1_SD	--	--	Protein SHORT INTERNODES OS=Arabidopsis thaliana GN=SHI PE=1 SV=1	Domain of unknown function (DUF702)	PREDICTED: protein SHORT INTERNODES-like [Pyrus bretschneideri]
SD015G0073800.1_SD	molecular_function:"Catalysis of the phosphorylation of an amino acid residue in a protein, usually according to the reaction: a protein + ATP = a phosphoprotein + ADP." [MetaCyc:PROTEIN-KINASE-RXN](GO:0004672),molecular_function:"Interacting selectively and non-covalently with ATP, adenosine 5'-triphosphate, a universally important coenzyme and enzyme regulator." [ISBN:0198506732](GO:0005524),bi…	casein kinase I isoform delta-B-like; K08959 casein kinase 1, delta [EC:2.7.11.1] (A)	Casein kinase I homolog hhp1 OS=Schizosaccharomyces pombe (strain 972 / ATCC 24843) GN=hhp1 PE=2 SV=1	Protein kinase domain	PREDICTED: uncharacterized protein LOC103957076 [Pyrus bretschneideri]
SD06G0006700.1_SD	molecular_function:"Catalysis of the hydrolysis of phosphodiester bonds in chains of RNA." [GOC:mah, ISBN:0198547684](GO:0004540),molecular_function:"Catalysis of the phosphorylation of an amino acid residue in a protein, usually according to the reaction: a protein + ATP = a phosphoprotein + ADP." [MetaCyc:PROTEIN-KINASE-RXN](GO:0004672),molecular_function:"Interacting selectively and non-covale…	serine/threonine-protein kinase/endoribonuclease IRE1b-like; K08852 serine/threonine-protein kinase/endoribonuclease IRE1 [EC:2.7.11.1 3.1.26.-] (A)	Serine/threonine-protein kinase/endoribonuclease IRE1b OS=Arabidopsis thaliana GN=IRE1B PE=2 SV=1	Protein kinase domain	PREDICTED: serine/threonine-protein kinase/endoribonuclease IRE1b-like [Malus domestica]
SD09G0105400.1_SD	--	hypothetical protein; K00287 dihydrofolate reductase [EC:1.5.1.3] (A)	Membrane-associated progesterone-binding protein 4 OS=Arabidopsis thaliana GN=MAPR4 PE=2 SV=1	Cytochrome b5-like Heme/Steroid binding domain	PREDICTED: neuferricin [Malus domestica]
SD02G0095700.1_SD	biological_process:"Reactions, triggered in response to the presence of a foreign body or the occurrence of an injury, which result in restriction of damage to the organism attacked or prevention/recovery from the infection caused by the attack." [GOC:go_curators](GO:0006952),cellular_component:"The component of a membrane consisting of the gene products and protein complexes having at least some…	MLO-like protein 4; K08472 mlo protein (A)	MLO-like protein 4 OS=Arabidopsis thaliana GN=MLO4 PE=2 SV=2	Mlo family	PREDICTED: MLO-like protein 4 isoform X1 [Malus domestica]
SD015G0020500.1_SD	--	laccase-11-like; K05909 laccase [EC:1.10.3.2] (A)	--	--	PREDICTED: transcription initiation factor TFIID subunit 11 [Malus domestica]
SD05G0159200.1_SD	biological_process:"The chemical reactions and pathways resulting in the breakdown of a nucleoside triphosphate, a compound consisting of a nucleobase linked to a deoxyribose or ribose sugar esterified with triphosphate on the sugar." [GOC:go_curators, ISBN:0198506732](GO:0009143),molecular_function:"Catalysis of the reaction: H2O + a nucleoside triphosphate = diphosphate + a nucleotide." [MetaCy…	dCTP pyrophosphatase 1-like; K16904 dCTP diphosphatase [EC:3.6.1.12] (A)	dCTP pyrophosphatase 1 OS=Rattus norvegicus GN=Dctpp1 PE=2 SV=1	MazG-like family	PREDICTED: dCTP pyrophosphatase 1-like [Malus domestica]
SD06G0193200.1_SD	molecular_function:"Any molecular function by which a gene product interacts selectively and non-covalently with DNA (deoxyribonucleic acid)." [GOC:dph, GOC:jl, GOC:tb, GOC:vw](GO:0003677),molecular_function:"Interacting selectively and non-covalently with a specific double-stranded genomic DNA sequence (sometimes referred to as a motif) within the regulatory region of a gene to modulate transcri…	POPTRDRAFT_574464; hypothetical protein; K13434 pathogenesis-related genes transcriptional activator PTI6 (A)	Ethylene-responsive transcription factor ERF118 OS=Arabidopsis thaliana GN=ERF118 PE=2 SV=1	AP2 domain	PREDICTED: ethylene-responsive transcription factor CRF6-like [Malus domestica]
SD04G0198800.1_SD	molecular_function:"Catalysis of the phosphorylation of an amino acid residue in a protein, usually according to the reaction: a protein + ATP = a phosphoprotein + ADP." [MetaCyc:PROTEIN-KINASE-RXN](GO:0004672),molecular_function:"Interacting selectively and non-covalently with any protein or protein complex (a complex of two or more proteins that may include other nonprotein molecules)." [GOC:go…	LRR receptor-like kinase family protein; K17422 large subunit ribosomal protein L41 (A)	Probable leucine-rich repeat receptor-like protein kinase At5g63930 OS=Arabidopsis thaliana GN=At5g63930 PE=2 SV=1	Leucine rich repeat	PREDICTED: LOW QUALITY PROTEIN: probable leucine-rich repeat receptor-like protein kinase At5g63930 [Pyrus bretschneideri]
SD03G0211100.1_SD	molecular_function:"Enables the transmembrane transfer of an ion by a channel that opens when a specific ligand has been bound by the channel complex or one of its constituent parts." [GOC:mtg_transport, ISBN:0815340729](GO:0015276),cellular_component:"A lipid bilayer along with all the proteins and protein complexes embedded in it an attached to it." [GOC:dos, GOC:mah, ISBN:0815316194](GO:001602…	glutamate receptor 2.8-like; K05387 glutamate receptor, ionotropic, plant (A)	Glutamate receptor 2.8 OS=Arabidopsis thaliana GN=GLR2.8 PE=2 SV=2	Bacterial extracellular solute-binding proteins, family 3	PREDICTED: glutamate receptor 2.8-like [Malus domestica]
SD01G0205100.1_SD	molecular_function:"Interacting selectively and non-covalently with any nucleic acid." [GOC:jl](GO:0003676),molecular_function:"Any molecular function by which a gene product interacts selectively and non-covalently with DNA (deoxyribonucleic acid)." [GOC:dph, GOC:jl, GOC:tb, GOC:vw](GO:0003677),molecular_function:"Interacting selectively and non-covalently with zinc (Zn) ions." [GOC:ai](GO:00082…	hypothetical protein; K08869 aarF domain-containing kinase (A)	Transcription factor DIVARICATA OS=Antirrhinum majus GN=DIVARICATA PE=2 SV=1	Myb-like DNA-binding domain	PREDICTED: transcription factor MYB1R1-like [Malus domestica]
SD01G0213500.1_SD	molecular_function:"Catalysis of the reaction: peptidyl-proline (omega=180) = peptidyl-proline (omega=0)." [EC:5.2.1.8](GO:0003755)	peptidyl-prolyl cis-trans isomerase FKBP53; K14826 FK506-binding nuclear protein [EC:5.2.1.8] (A)	Peptidyl-prolyl cis-trans isomerase FKBP53 OS=Arabidopsis thaliana GN=FKBP53 PE=1 SV=1	FKBP-type peptidyl-prolyl cis-trans isomerase	PREDICTED: peptidyl-prolyl cis-trans isomerase FKBP53 [Malus domestica]
SD05G0270700.1_SD	molecular_function:"Any molecular function by which a gene product interacts selectively and non-covalently with DNA (deoxyribonucleic acid)." [GOC:dph, GOC:jl, GOC:tb, GOC:vw](GO:0003677),molecular_function:"Catalysis of the reaction: deoxynucleoside triphosphate + DNA(n) = diphosphate + DNA(n+1); the synthesis of DNA from deoxyribonucleotide triphosphates in the presence of a DNA template and a…	replication factor C 37 kDa subunit (ISS); K10755 replication factor C subunit 2/4 (A)	Protein STICHEL-like 3 OS=Arabidopsis thaliana GN=At4g18820 PE=3 SV=1	DNA polymerase III subunits gamma and tau domain III	PREDICTED: protein STICHEL-like 3 [Malus domestica]
SD03G0067600.1_SD	--	hypothetical protein; K03255 protein TIF31 (A)	Telomere repeat-binding protein 5 OS=Arabidopsis thaliana GN=TRP5 PE=1 SV=2	--	PREDICTED: telomere repeat-binding protein 5-like isoform X2 [Malus domestica]
SD011G0061100.1_SD	--	--	--	--	PREDICTED: uncharacterized protein LOC103447484 [Malus domestica]
SD010G0019300.1_SD	--	--	UPF0496 protein 3 OS=Oryza sativa subsp. indica GN=OsI_009784 PE=3 SV=2	Protein of unknown function (DUF677)	PREDICTED: UPF0496 protein At1g20180-like [Malus domestica]
SD08G0070000.1_SD	--	transcription factor RAX2-like; K09422 myb proto-oncogene protein, plant (A)	Transcription factor RAX3 OS=Arabidopsis thaliana GN=RAX3 PE=2 SV=1	Myb-like DNA-binding domain	PREDICTED: transcription factor RAX2-like [Malus domestica]
SD02G0155600.1_SD	molecular_function:"Interacting selectively and non-covalently with any protein or protein complex (a complex of two or more proteins that may include other nonprotein molecules)." [GOC:go_curators](GO:0005515),molecular_function:"Interacting selectively and non-covalently with ATP, adenosine 5'-triphosphate, a universally important coenzyme and enzyme regulator." [ISBN:0198506732](GO:0005524),ce…	structural maintenance of chromosomes protein 4; K06675 structural maintenance of chromosome 4 (A)	Structural maintenance of chromosomes protein 4 OS=Arabidopsis thaliana GN=SMC4 PE=1 SV=1	SMC proteins Flexible Hinge Domain	PREDICTED: structural maintenance of chromosomes protein 4 [Malus domestica]
SD011G0236200.1_SD	--	probable indole-3-acetic acid-amido synthetase GH3.6; K14487 auxin responsive GH3 gene family (A)	Probable indole-3-acetic acid-amido synthetase GH3.6 OS=Oryza sativa subsp. japonica GN=GH3.6 PE=2 SV=2	GH3 auxin-responsive promoter	PREDICTED: probable indole-3-acetic acid-amido synthetase GH3.6 [Malus domestica]
SD09G0040100.1_SD	--	--	Zinc-finger homeodomain protein 9 OS=Arabidopsis thaliana GN=ZHD9 PE=1 SV=1	ZF-HD protein dimerisation region	PREDICTED: zinc-finger homeodomain protein 9-like [Malus domestica]
SD015G0100700.1_SD	--	--	--	--	PREDICTED: uncharacterized protein LOC103400251 [Malus domestica]
SD06G0090900.1_SD	molecular_function:"Interacting selectively and non-covalently with any protein or protein complex (a complex of two or more proteins that may include other nonprotein molecules)." [GOC:go_curators](GO:0005515)	--	BTB/POZ domain-containing protein At1g63850 OS=Arabidopsis thaliana GN=At1g63850 PE=1 SV=1	--	PREDICTED: BTB/POZ domain-containing protein At1g63850-like [Pyrus bretschneideri]
SD06G0185300.1_SD	--	--	--	Universal stress protein family	PREDICTED: uncharacterized protein LOC103437914 [Malus domestica]
SD015G0252100.1_SD	molecular_function:"Interacting selectively and non-covalently with any protein or protein complex (a complex of two or more proteins that may include other nonprotein molecules)." [GOC:go_curators](GO:0005515)	uncharacterized LOC100839967; K15095 (+)-neomenthol dehydrogenase [EC:1.1.1.208] (A)	BTB/POZ domain-containing protein NPY2 OS=Arabidopsis thaliana GN=NPY2 PE=2 SV=1	NPH3 family	BZIP domain class transcription factor [Malus domestica]
SD05G0295700.1_SD	--	--	--	Domain of unknown function (DUF4408)	PREDICTED: uncharacterized protein LOC103434726 [Malus domestica]
SD015G0163700.1_SD	--	--	--	--	hypothetical protein EUGRSUZ_C03726 [Eucalyptus grandis]
SD011G0195600.1_SD	molecular_function:"Interacting selectively and non-covalently with any protein or protein complex (a complex of two or more proteins that may include other nonprotein molecules)." [GOC:go_curators](GO:0005515)	hypothetical protein; K14963 COMPASS component SWD3 (A)	WD repeat-containing protein 44 OS=Xenopus laevis GN=wdr44 PE=2 SV=1	WD domain, G-beta repeat	PREDICTED: WD repeat-containing protein 44-like [Malus domestica]
SD012G0046000.1_SD	molecular_function:"Interacting selectively and non-covalently with a specific double-stranded genomic DNA sequence (sometimes referred to as a motif) within the regulatory region of a RNA polymerase II-transcribed gene to modulate transcription. Regulatory regions include promoters (proximal and distal) and enhancers. Genes are transcriptional units." [GOC:txnOH-2018](GO:0000981),molecular_funct…	homeobox-leucine zipper protein HOX11-like; K09338 homeobox-leucine zipper protein (A)	Homeobox-leucine zipper protein HAT14 OS=Arabidopsis thaliana GN=HAT14 PE=2 SV=3	Homeobox associated leucine zipper	PREDICTED: homeobox-leucine zipper protein HOX11-like [Malus domestica]
SD015G0243500.1_SD	molecular_function:"Any molecular function by which a gene product interacts selectively and non-covalently with DNA (deoxyribonucleic acid)." [GOC:dph, GOC:jl, GOC:tb, GOC:vw](GO:0003677),molecular_function:"Interacting selectively and non-covalently with a specific double-stranded genomic DNA sequence (sometimes referred to as a motif) within the regulatory region of a gene to modulate transcri…	floral homeotic protein APETALA 2-like; K09284 AP2-like factor, euAP2 lineage (A)	Floral homeotic protein APETALA 2 OS=Arabidopsis thaliana GN=AP2 PE=1 SV=1	AP2 domain	PREDICTED: floral homeotic protein APETALA 2-like isoform X1 [Pyrus bretschneideri]
SD011G0175100.1_SD	--	--	--	--	PREDICTED: uncharacterized protein LOC103448408 [Malus domestica]
SD02G0215800.1_SD	biological_process:"The directed movement of proteins in a cell, including the movement of proteins between specific compartments or structures within a cell, such as organelles of a eukaryotic cell." [GOC:mah](GO:0006886),biological_process:"The directed movement of proteins into, out of or within a cell, or between cells, by means of some agent such as a transporter or pore." [GOC:ai](GO:001503…	AP-4 complex subunit epsilon-like; K12400 AP-4 complex subunit epsilon-1 (A)	AP-4 complex subunit epsilon OS=Arabidopsis thaliana GN=At1g31730 PE=1 SV=1	Adaptin N terminal region	PREDICTED: AP-4 complex subunit epsilon-like [Malus domestica]
SD015G0139400.1_SD	--	tbc1d17; TBC1 domain family, member 17; K19945 TBC1 domain family member 17 (A)	TBC1 domain family member 15 OS=Homo sapiens GN=TBC1D15 PE=1 SV=2	Rab-GTPase-TBC domain	PREDICTED: TBC1 domain family member 17 [Malus domestica]
SD012G0163500.1_SD	--	--	--	--	PREDICTED: uncharacterized protein LOC103430457 [Malus domestica]
SD013G0080900.1_SD	molecular_function:"Interacting selectively and non-covalently with copper (Cu) ions." [GOC:ai](GO:0005507),molecular_function:"Catalysis of the reaction: a primary amine + H2O + O2 = an aldehyde + NH3 + hydrogen peroxide." [EC:1.4.3.21, EC:1.4.3.22, EC:1.4.3.4, MetaCyc:RXN-9597](GO:0008131),biological_process:"The chemical reactions and pathways involving any organic compound that is weakly basi…	copper amine oxidase 1-like; K00276 primary-amine oxidase [EC:1.4.3.21] (A)	Copper methylamine oxidase OS=Arthrobacter sp. (strain P1) GN=maoII PE=1 SV=1	Copper amine oxidase, enzyme domain	PREDICTED: copper amine oxidase 1-like isoform X1 [Malus domestica]
SD07G0135700.1_SD	--	--	--	--	PREDICTED: LOW QUALITY PROTEIN: uncharacterized protein LOC103439352 [Malus domestica]
SD017G0209100.1_SD	molecular_function:"Interacting selectively and non-covalently with ATP, adenosine 5'-triphosphate, a universally important coenzyme and enzyme regulator." [ISBN:0198506732](GO:0005524),molecular_function:"Catalysis of the reaction: ATP + H2O = ADP + phosphate. This reaction requires the presence of one or more nucleosomes." [GOC:mah, PMID:19165147](GO:0070615)	DNA excision repair protein ERCC-6-like 2; K20098 DNA excision repair protein ERCC-6-like 2 [EC:3.6.4.-] (A)	Switch 2 OS=Arabidopsis thaliana GN=SWI2 PE=3 SV=1	SNF2 family N-terminal domain	PREDICTED: DNA excision repair protein ERCC-6-like 2 isoform X1 [Pyrus bretschneideri]
SD04G0138600.1_SD	cellular_component:"Any of the various filamentous elements that form the internal framework of cells, and typically remain after treatment of the cells with mild detergent to remove membrane constituents and soluble components of the cytoplasm. The term embraces intermediate filaments, microfilaments, microtubules, the microtrabecular lattice, and other structures characterized by a polymeric fi…	SCAR-like protein 2; K01595 phosphoenolpyruvate carboxylase [EC:4.1.1.31] (A)	Protein SCAR2 OS=Arabidopsis thaliana GN=SCAR2 PE=1 SV=1	--	PREDICTED: LOW QUALITY PROTEIN: protein SCAR2-like [Malus domestica]
SD013G0057800.1_SD	molecular_function:"Catalysis of the hydrolysis of internal, alpha-peptide bonds in a polypeptide chain by a mechanism in which water acts as a nucleophile, one or two metal ions hold the water molecule in place, and charged amino acid side chains are ligands for the metal ions." [GOC:mah, http://merops.sanger.ac.uk/about/glossary.htm#CATTYPE, http://merops.sanger.ac.uk/about/glossary.htm#ENDOPEP…	uncharacterized LOC103451824; K07052 uncharacterized protein (A)	Putative membrane peptidase YdiL OS=Bacillus subtilis (strain 168) GN=ydiL PE=3 SV=1	CAAX protease self-immunity	PREDICTED: uncharacterized protein LOC103451824 [Malus domestica]
SD017G0164700.1_SD	molecular_function:"Interacting selectively and non-covalently with any nucleic acid." [GOC:jl](GO:0003676),biological_process:"The directed movement of molecules between the nucleus and the cytoplasm." [GOC:go_curators](GO:0006913),molecular_function:"The action of a molecule that contributes to the structural integrity of the nuclear pore complex, a protein-lined channel in the nuclear envelope…	nucleoporin NUP53-like; K14313 nuclear pore complex protein Nup53 (A)	Nuclear pore complex protein NUP35 OS=Arabidopsis thaliana GN=NUP35 PE=1 SV=1	Nup53/35/40-type RNA recognition motif	PREDICTED: nucleoporin NUP53-like [Pyrus bretschneideri]
SD06G0038900.1_SD	biological_process:"The transport of protons across a membrane to generate an electrochemical gradient (proton-motive force) that powers ATP synthesis." [ISBN:0716731363](GO:0015986),cellular_component:"The sector of a hydrogen-transporting ATP synthase complex in which the catalytic activity resides; it comprises the catalytic core and central stalk, and is peripherally associated with a membran…	ATP synthase subunit delta', mitochondrial-like; K02134 F-type H+-transporting ATPase subunit delta (A)	ATP synthase subunit delta', mitochondrial OS=Ipomoea batatas PE=1 SV=1	ATP synthase, Delta/Epsilon chain, beta-sandwich domain	PREDICTED: ATP synthase subunit delta', mitochondrial-like [Malus domestica]
SD011G0028000.1_SD	biological_process:"The chemical reactions and pathways resulting in the formation of dolichol-linked oligosaccharide, usually by a stepwise addition of glycosyl chains to endoplasmic reticulum membrane-bound dolichol-P." [GOC:jl, ISBN:0471331309](GO:0006488),cellular_component:"The component of a membrane consisting of the gene products and protein complexes having at least some part of their pe…	protein RFT1 homolog; K06316 oligosaccharide translocation protein RFT1 (A)	Protein RFT1 homolog OS=Dictyostelium discoideum GN=rft1 PE=3 SV=1	Rft protein	PREDICTED: protein RFT1 homolog [Pyrus bretschneideri]
SD010G0013400.1_SD	molecular_function:"Interacting selectively and non-covalently with ATP, adenosine 5'-triphosphate, a universally important coenzyme and enzyme regulator." [ISBN:0198506732](GO:0005524),cellular_component:"A lipid bilayer along with all the proteins and protein complexes embedded in it an attached to it." [GOC:dos, GOC:mah, ISBN:0815316194](GO:0016020),molecular_function:"Primary active transport…	ATP-binding cassette, sub-family G, member 2; K05681 ATP-binding cassette, subfamily G (WHITE), member 2 (A)	ABC transporter G family member 22 OS=Arabidopsis thaliana GN=ABCG22 PE=1 SV=1	-	PREDICTED: ABC transporter G family member 22-like [Pyrus bretschneideri]
SD017G0144000.1_SD	molecular_function:"Catalysis of the incorporation of one atom from molecular oxygen into a compound and the reduction of the other atom of oxygen to water." [ISBN:0198506732](GO:0004497),molecular_function:"Interacting selectively and non-covalently with iron (Fe) ions." [GOC:ai](GO:0005506),molecular_function:"Catalysis of an oxidation-reduction (redox) reaction in which hydrogen or electrons a…	flavonoid 3'-monooxygenase-like; K07408 cytochrome P450, family 1, subfamily A, polypeptide 1 [EC:1.14.14.1] (A)	Flavonoid 3'-monooxygenase OS=Arabidopsis thaliana GN=CYP75B1 PE=1 SV=1	Cytochrome P450	PREDICTED: cytochrome P450 71A1-like [Malus domestica]
SD03G0078400.1_SD	molecular_function:"Catalysis of the reaction: GTP + 3 H(2)O = 2,5-diamino-6-hydroxy-4-(5-phosphoribosylamino)-pyrimidine + diphosphate + formate + 3 H(+)." [EC:3.5.4.25, RHEA:23704](GO:0003935),molecular_function:"Catalysis of the reaction: D-ribulose 5-phosphate = (2S)-2-hydroxy-3-oxobutyl phosphate + formate + H(+)." [EC:4.1.99.12, RHEA:18457](GO:0008686),biological_process:"The chemical react…	monofunctional riboflavin biosynthesis protein RIBA 3, chloroplastic; K14652 3,4-dihydroxy 2-butanone 4-phosphate synthase / GTP cyclohydrolase II [EC:4.1.99.12 3.5.4.25] (A)	Monofunctional riboflavin biosynthesis protein RIBA 3, chloroplastic OS=Arabidopsis thaliana GN=RIBA3 PE=1 SV=1	3,4-dihydroxy-2-butanone 4-phosphate synthase	PREDICTED: monofunctional riboflavin biosynthesis protein RIBA 3, chloroplastic [Malus domestica]
SD01G0101500.1_SD	molecular_function:"Interacting selectively and non-covalently with monomeric or multimeric forms of actin, including actin filaments." [GOC:clt](GO:0003779)	nuclear-pore anchor; K09291 nucleoprotein TPR (A)	Protein NETWORKED 2D OS=Arabidopsis thaliana GN=NET2D PE=3 SV=1	KIP1-like protein	PREDICTED: putative leucine-rich repeat-containing protein DDB_G0290503 [Malus domestica]
SD01G0123800.1_SD	molecular_function:"The action of a molecule that contributes to the structural integrity of the ribosome." [GOC:mah](GO:0003735),cellular_component:"An intracellular organelle, about 200 A in diameter, consisting of RNA and protein. It is the site of protein biosynthesis resulting from translation of messenger RNA (mRNA). It consists of two subunits, one large and one small, each containing only…	50S ribosomal protein L5, chloroplastic; K02931 large subunit ribosomal protein L5 (A)	50S ribosomal protein L5, chloroplastic OS=Arabidopsis thaliana GN=RPL5 PE=2 SV=1	ribosomal L5P family C-terminus	PREDICTED: 50S ribosomal protein L5, chloroplastic [Malus domestica]
SD017G0165400.1_SD	molecular_function:"Interacting selectively and non-covalently with any protein or protein complex (a complex of two or more proteins that may include other nonprotein molecules)." [GOC:go_curators](GO:0005515)	pentatricopeptide repeat-containing protein At4g18750, chloroplastic-like; K17710 pentatricopeptide repeat domain-containing protein 1 (A)	Putative pentatricopeptide repeat-containing protein At1g17630 OS=Arabidopsis thaliana GN=PCMP-E72 PE=3 SV=1	PPR repeat	PREDICTED: putative pentatricopeptide repeat-containing protein At1g17630 [Malus domestica]
SD015G0109100.1_SD	molecular_function:"Interacting selectively and non-covalently with any protein or protein complex (a complex of two or more proteins that may include other nonprotein molecules)." [GOC:go_curators](GO:0005515),cellular_component:"A membrane-bounded organelle of eukaryotic cells in which chromosomes are housed and replicated. In most cells, the nucleus contains all of the cell's chromosomes excep…	histone-lysine N-methyltransferase ASHH2-like; K11423 histone-lysine N-methyltransferase SETD2 [EC:2.1.1.43] (A)	Histone-lysine N-methyltransferase ASHH2 OS=Arabidopsis thaliana GN=ASHH2 PE=1 SV=1	CW-type Zinc Finger	PREDICTED: histone-lysine N-methyltransferase ASHH2 isoform X3 [Malus domestica]
SD012G0025300.1_SD	molecular_function:"Catalysis of the hydrolysis of any O-glycosyl bond." [GOC:mah](GO:0004553),biological_process:"The chemical reactions and pathways involving carbohydrates, any of a group of organic compounds based of the general formula Cx(H2O)y. Includes the formation of carbohydrate derivatives by the addition of a carbohydrate residue to another molecule." [GOC:mah, ISBN:0198506732](GO:000…	beta-fructofuranosidase, insoluble isoenzyme 1-like; K01193 beta-fructofuranosidase [EC:3.2.1.26] (A)	Beta-fructofuranosidase, insoluble isoenzyme 1 OS=Daucus carota GN=INV1 PE=1 SV=1	Glycosyl hydrolases family 32 C terminal	PREDICTED: beta-fructofuranosidase, insoluble isoenzyme 1-like isoform X1 [Malus domestica]
SD06G0045400.1_SD	molecular_function:"Interacting selectively and non-covalently with any protein or protein complex (a complex of two or more proteins that may include other nonprotein molecules)." [GOC:go_curators](GO:0005515),molecular_function:"Interacting selectively and non-covalently with zinc (Zn) ions." [GOC:ai](GO:0008270)	hypothetical protein; K17285 selenium-binding protein 1 (A)	Pentatricopeptide repeat-containing protein At4g16835, mitochondrial OS=Arabidopsis thaliana GN=DYW10 PE=2 SV=3	PPR repeat	PREDICTED: pentatricopeptide repeat-containing protein At4g16835, mitochondrial [Malus domestica]
SD07G0095000.1_SD	molecular_function:"Interacting selectively and non-covalently with a specific double-stranded genomic DNA sequence (sometimes referred to as a motif) within the regulatory region of a gene to modulate transcription. Regulatory regions include promoters (proximal and distal) and enhancers. Genes are transcriptional units, and include bacterial operons." [GOC:txnOH-2018](GO:0003700),biological_pro…	probable WRKY transcription factor 33-like; K13424 WRKY transcription factor 33 (A)	Probable WRKY transcription factor 12 OS=Arabidopsis thaliana GN=WRKY12 PE=2 SV=1	WRKY DNA -binding domain	PREDICTED: probable WRKY transcription factor 12 [Pyrus bretschneideri]
SD013G0132000.1_SD	biological_process:"The process of restoring DNA after damage. Genomes are subject to damage by chemical and physical agents in the environment (e.g. UV and ionizing radiations, chemical mutagens, fungal and bacterial toxins, etc.) and by free radicals or alkylating agents endogenously generated in metabolism. DNA is also damaged because of errors during its replication. A variety of different DN…	Fanconi anemia group I protein; K10895 fanconi anemia group I protein (A)	Fanconi anemia group I protein OS=Homo sapiens GN=FANCI PE=1 SV=4	FANCI solenoid 4	PREDICTED: Fanconi anemia group I protein [Malus domestica]
SD015G0058300.1_SD	--	--	LOB domain-containing protein 37 OS=Arabidopsis thaliana GN=LBD37 PE=2 SV=1	Lateral organ boundaries (LOB) domain	PREDICTED: LOB domain-containing protein 37-like [Malus domestica]
SD014G0056400.1_SD	molecular_function:"Interacting selectively and non-covalently with any protein or protein complex (a complex of two or more proteins that may include other nonprotein molecules)." [GOC:go_curators](GO:0005515)	uncharacterized LOC101304813; K03238 translation initiation factor 2 subunit 2 (A)	F-box/FBD/LRR-repeat protein At4g26340 OS=Arabidopsis thaliana GN=At4g26340 PE=2 SV=1	F-box domain	PREDICTED: F-box/LRR-repeat protein At3g26922-like [Malus domestica]
SD07G0180400.1_SD	molecular_function:"Catalysis of the transfer of a methyl group to an acceptor molecule." [ISBN:0198506732](GO:0008168)	probable methyltransferase PMT28; K16302 metal transporter CNNM (A)	Probable methyltransferase PMT11 OS=Arabidopsis thaliana GN=At2g39750 PE=2 SV=1	Putative S-adenosyl-L-methionine-dependent methyltransferase	PREDICTED: probable methyltransferase PMT11 [Malus domestica]
SD05G0045300.1_SD	--	--	--	Protein of unknown function (DUF616)	PREDICTED: uncharacterized protein LOC103443880 [Malus domestica]
SD013G0033000.1_SD	molecular_function:"Interacting selectively and non-covalently with chromatin, the network of fibers of DNA, protein, and sometimes RNA, that make up the chromosomes of the eukaryotic nucleus during interphase." [GOC:jl, ISBN:0198506732, PMID:20404130](GO:0003682)	--	--	Agenet domain	PREDICTED: uncharacterized protein LOC103430642 isoform X1 [Malus domestica]
SD016G0039000.1_SD	biological_process:"Growth or movement in a sessile organism toward or away from water, as of the roots of a plant." [ISBN:0395825172](GO:0010274)	--	Protein MIZU-KUSSEI 1 OS=Arabidopsis thaliana GN=MIZ1 PE=1 SV=1	Protein of unknown function, DUF617	PREDICTED: protein MIZU-KUSSEI 1 [Malus domestica]
SD05G0275300.1_SD	biological_process:"The hydrolysis of proteins into smaller polypeptides and/or amino acids by cleavage of their peptide bonds." [GOC:bf, GOC:mah](GO:0006508),molecular_function:"Catalysis of the hydrolysis of peptide bonds in a polypeptide chain by a mechanism in which the sulfhydryl group of a cysteine residue at the active center acts as a nucleophile." [GOC:mah, http://merops.sanger.ac.uk/abo…	hypothetical protein; K16292 KDEL-tailed cysteine endopeptidase [EC:3.4.22.-] (A)	Cysteine proteinase RD21a OS=Arabidopsis thaliana GN=RD21A PE=1 SV=1	Granulin	CAC1 protein [Malus hybrid cultivar]
SD05G0191900.1_SD	--	CDT1-like protein a, chloroplastic; K10727 chromatin licensing and DNA replication factor 1 (A)	CDT1-like protein a, chloroplastic OS=Arabidopsis thaliana GN=CDT1A PE=1 SV=1	DNA replication factor Cdt1 C-terminal domain	PREDICTED: CDT1-like protein a, chloroplastic [Pyrus bretschneideri]
SD05G0062200.1_SD	molecular_function:"Enables the active transport of a solute across a membrane by a mechanism whereby two or more species are transported in opposite directions in a tightly coupled process not directly linked to a form of energy other than chemiosmotic energy. The reaction is: solute A(out) + solute B(in) = solute A(in) + solute B(out)." [GOC:mtg_transport, ISBN:0815340729, PMID:10839820](GO:001…	--	MATE efflux family protein 4, chloroplastic OS=Arabidopsis thaliana GN=DTX46 PE=2 SV=1	MatE	PREDICTED: MATE efflux family protein 4, chloroplastic-like [Pyrus bretschneideri]
SD08G0116600.1_SD	molecular_function:"Catalysis of the hydrolysis of any O-glycosyl bond." [GOC:mah](GO:0004553),biological_process:"The chemical reactions and pathways involving carbohydrates, any of a group of organic compounds based of the general formula Cx(H2O)y. Includes the formation of carbohydrate derivatives by the addition of a carbohydrate residue to another molecule." [GOC:mah, ISBN:0198506732](GO:000…	glucan endo-1,3-beta-glucosidase 5-like; K19893 glucan endo-1,3-beta-glucosidase 5/6 [EC:3.2.1.39] (A)	Glucan endo-1,3-beta-glucosidase 5 OS=Arabidopsis thaliana GN=At4g31140 PE=1 SV=1	X8 domain	PREDICTED: glucan endo-1,3-beta-glucosidase 5-like [Malus domestica]
SD011G0050300.1_SD	biological_process:"Any process that activates or increases the frequency, rate or extent of a circadian rhythm behavior." [GOC:go_curators](GO:0042753)	--	Protein EARLY FLOWERING 4 OS=Arabidopsis thaliana GN=ELF4 PE=1 SV=1	Protein of unknown function (DUF1313)	PREDICTED: protein EARLY FLOWERING 4-like [Pyrus bretschneideri]
SD011G0224700.1_SD	molecular_function:"Interacting selectively and non-covalently with ATP, adenosine 5'-triphosphate, a universally important coenzyme and enzyme regulator." [ISBN:0198506732](GO:0005524),molecular_function:"Interacting selectively and non-covalently with any metal ion." [GOC:ai](GO:0046872)	methylcrotonoyl-CoA carboxylase subunit alpha, mitochondrial; K01968 3-methylcrotonyl-CoA carboxylase alpha subunit [EC:6.4.1.4] (A)	Methylcrotonoyl-CoA carboxylase subunit alpha, mitochondrial OS=Glycine max GN=MCCA PE=1 SV=2	Carbamoyl-phosphate synthase L chain, ATP binding domain	PREDICTED: methylcrotonoyl-CoA carboxylase subunit alpha, mitochondrial [Malus domestica]
SD011G0079700.1_SD	molecular_function:"Catalysis of the hydrolysis of various bonds, e.g. C-O, C-N, C-C, phosphoric anhydride bonds, etc. Hydrolase is the systematic name for any enzyme of EC class 3." [ISBN:0198506732](GO:0016787)	--	Nudix hydrolase 9 OS=Arabidopsis thaliana GN=NUDT9 PE=2 SV=1	NUDIX domain	PREDICTED: nudix hydrolase 9 [Pyrus bretschneideri]
SD015G0111700.1_SD	molecular_function:"Catalysis of the hydrolysis of internal, alpha-peptide bonds in a polypeptide chain by a mechanism in which a water molecule bound by the side chains of aspartic residues at the active center acts as a nucleophile." [ISBN:0198506732](GO:0004190),biological_process:"The hydrolysis of proteins into smaller polypeptides and/or amino acids by cleavage of their peptide bonds." [GOC…	hypothetical protein; K00924 [EC:2.7.1.-] (A)	Aspartic proteinase Asp1 OS=Oryza sativa subsp. japonica GN=ASP1 PE=2 SV=1	Xylanase inhibitor N-terminal	PREDICTED: aspartic proteinase Asp1-like [Malus domestica]
SD014G0186400.1_SD	--	--	S phase cyclin A-associated protein in the endoplasmic reticulum OS=Homo sapiens GN=SCAPER PE=1 SV=2	S phase cyclin A-associated protein in the endoplasmic reticulum	PREDICTED: uncharacterized protein LOC103931827 [Pyrus bretschneideri]
SD03G0083100.1_SD	molecular_function:"Any molecular function by which a gene product interacts selectively and non-covalently with DNA (deoxyribonucleic acid)." [GOC:dph, GOC:jl, GOC:tb, GOC:vw](GO:0003677),molecular_function:"Catalysis of the reaction: nucleoside triphosphate + RNA(n) = diphosphate + RNA(n+1). Utilizes a DNA template, i.e. the catalysis of DNA-template-directed extension of the 3'-end of an RNA s…	DNA-directed RNA polymerase III subunit rpc1; K03018 DNA-directed RNA polymerase III subunit RPC1 [EC:2.7.7.6] (A)	DNA-directed RNA polymerase III subunit RPC1 OS=Bos taurus GN=POLR3A PE=2 SV=1	RNA polymerase Rpb1, domain 3	PREDICTED: DNA-directed RNA polymerase III subunit rpc1 isoform X2 [Malus domestica]
SD010G0035200.1_SD	molecular_function:"Catalysis of the hydrolysis of any ester bond." [GOC:jl](GO:0016788)	geranylgeranyl diphosphate reductase, chloroplastic; K10960 geranylgeranyl reductase [EC:1.3.1.83] (A)	GDSL esterase/lipase At1g29670 OS=Arabidopsis thaliana GN=At1g29670 PE=2 SV=1	GDSL-like Lipase/Acylhydrolase	PREDICTED: GDSL esterase/lipase At1g29670-like [Malus domestica]
SD015G0039200.1_SD	--	--	--	--	PREDICTED: putative protein TPRXL [Malus domestica]
SD011G0055200.1_SD	molecular_function:"Interacting selectively and non-covalently with copper (Cu) ions." [GOC:ai](GO:0005507),molecular_function:"Catalysis of an oxidation-reduction (redox) reaction, a reversible chemical reaction in which the oxidation state of an atom or atoms within a molecule is altered. One substrate acts as a hydrogen or electron donor and becomes oxidized, while the other acts as hydrogen o…	laccase-4-like; K05909 laccase [EC:1.10.3.2] (A)	Laccase-4 OS=Arabidopsis thaliana GN=IRX12 PE=2 SV=2	Multicopper oxidase	PREDICTED: laccase-4-like [Malus domestica]
SD06G0167700.1_SD	molecular_function:"Catalysis of a biochemical reaction at physiological temperatures. In biologically catalyzed reactions, the reactants are known as substrates, and the catalysts are naturally occurring macromolecular substances known as enzymes. Enzymes possess specific binding sites for substrates, and are usually composed wholly or largely of protein, but RNA that has catalytic activity (rib…	hypothetical protein; K14794 ribosomal RNA-processing protein 12 (A)	HIPL1 protein OS=Arabidopsis thaliana GN=HIPL1 PE=1 SV=2	Glucose / Sorbosone dehydrogenase	PREDICTED: HIPL1 protein-like [Malus domestica]
SD08G0148600.1_SD	--	GRMZM2G410991; uncharacterized LOC100384051; K13473 chitin elicitor-binding protein (A)	LysM domain-containing GPI-anchored protein 1 OS=Arabidopsis thaliana GN=LYM1 PE=1 SV=1	LysM domain	PREDICTED: lysM domain-containing GPI-anchored protein 1-like [Malus domestica]
SD015G0200200.1_SD	--	la-related protein 1C; K18757 la-related protein 1 (A)	La-related protein 1C OS=Arabidopsis thaliana GN=LARP1C PE=1 SV=1	La domain	PREDICTED: la-related protein 1C [Malus domestica]
SD01G0200100.1_SD	molecular_function:"Interacting selectively and non-covalently with a specific double-stranded genomic DNA sequence (sometimes referred to as a motif) within the regulatory region of a gene to modulate transcription. Regulatory regions include promoters (proximal and distal) and enhancers. Genes are transcriptional units, and include bacterial operons." [GOC:txnOH-2018](GO:0003700),biological_pro…	hypothetical protein; K16225 probable WRKY transcription factor 52 (A)	Probable WRKY transcription factor 70 OS=Arabidopsis thaliana GN=WRKY70 PE=2 SV=1	WRKY DNA -binding domain	PREDICTED: probable WRKY transcription factor 70 [Malus domestica]
SD014G0016400.1_SD	biological_process:"The successive addition of amino acid residues to a nascent polypeptide chain during protein biosynthesis in the cytoplasm." [GOC:hjd](GO:0002182),molecular_function:"The action of a molecule that contributes to the structural integrity of the ribosome." [GOC:mah](GO:0003735),cellular_component:"The large subunit of a ribosome located in the cytosol." [GOC:mtg_sensu](GO:002262…	60S acidic ribosomal protein P2-2-like; K02943 large subunit ribosomal protein LP2 (A)	60S acidic ribosomal protein P2B OS=Zea mays GN=RPP2B PE=1 SV=1	60s Acidic ribosomal protein	PREDICTED: 60S acidic ribosomal protein P2-2-like [Malus domestica]
SD08G0163300.1_SD	molecular_function:"Enables the transfer of a substance, usually a specific substance or a group of related substances, from one side of a membrane to the other." [GOC:jid, GOC:mtg_transport, ISBN:0815340729](GO:0022857),biological_process:"The process in which a solute is transported across a lipid bilayer, from one side of a membrane to the other." [GOC:dph, GOC:jid](GO:0055085)	--	--	Major Facilitator Superfamily	PREDICTED: protein spinster-like [Malus domestica]
SD010G0067000.1_SD	--	long chain base biosynthesis protein 2d-like isoform X1; K00654 serine palmitoyltransferase [EC:2.3.1.50] (A)	UPF0496 protein At4g34320 OS=Arabidopsis thaliana GN=At4g34320 PE=2 SV=1	Protein of unknown function (DUF677)	PREDICTED: LOW QUALITY PROTEIN: UPF0496 protein At4g34320-like [Malus domestica]
SD09G0022200.1_SD	molecular_function:"Interacting selectively and non-covalently with any protein or protein complex (a complex of two or more proteins that may include other nonprotein molecules)." [GOC:go_curators](GO:0005515)	pentatricopeptide repeat-containing protein; K17964 leucine-rich PPR motif-containing protein, mitochondrial (A)	Pentatricopeptide repeat-containing protein At5g40400 OS=Arabidopsis thaliana GN=At5g40400 PE=2 SV=1	PPR repeat family	PREDICTED: pentatricopeptide repeat-containing protein At5g40400-like [Malus domestica]
SD05G0289900.1_SD	molecular_function:"Interacting selectively and non-covalently with any protein or protein complex (a complex of two or more proteins that may include other nonprotein molecules)." [GOC:go_curators](GO:0005515)	--	--	--	PREDICTED: uncharacterized protein LOC103434778 [Malus domestica]
SD06G0043700.1_SD	biological_process:"Any process that modulates the frequency, rate or extent of cellular DNA-templated transcription." [GOC:go_curators, GOC:txnOH](GO:0006355),molecular_function:"Interacting selectively and non-covalently with zinc (Zn) ions." [GOC:ai](GO:0008270),molecular_function:"Interacting selectively and non-covalently with DNA of a specific nucleotide composition, e.g. GC-rich DNA bindin…	hypothetical protein; K09184 GATA-binding protein, other eukaryote (A)	GATA transcription factor 26 OS=Arabidopsis thaliana GN=GATA26 PE=2 SV=1	Asx homology domain	GATA transcription factor 26 [Malus domestica]
SD015G0190900.1_SD	molecular_function:"Interacting selectively and non-covalently with any protein or protein complex (a complex of two or more proteins that may include other nonprotein molecules)." [GOC:go_curators](GO:0005515)	hypothetical protein; K19613 leucine-rich repeat protein SHOC2 (A)	Plant intracellular Ras-group-related LRR protein 4 OS=Arabidopsis thaliana GN=PIRL4 PE=1 SV=1	Leucine rich repeat	PREDICTED: plant intracellular Ras-group-related LRR protein 4-like [Pyrus bretschneideri]
SD017G0171800.1_SD	molecular_function:"Interacting selectively and non-covalently with any nucleic acid." [GOC:jl](GO:0003676),molecular_function:"Any molecular function by which a gene product interacts selectively and non-covalently with DNA (deoxyribonucleic acid)." [GOC:dph, GOC:jl, GOC:tb, GOC:vw](GO:0003677),molecular_function:"Catalysis of the reaction: ATP + H2O = ADP + phosphate; this reaction drives the u…	regulator of telomere elongation helicase 1; K11136 regulator of telomere elongation helicase 1 [EC:3.6.4.12] (A)	Regulator of telomere elongation helicase 1 OS=Danio rerio GN=rtel1 PE=3 SV=1	Helicase C-terminal domain	PREDICTED: regulator of telomere elongation helicase 1 [Prunus mume]
SD05G0119800.1_SD	--	isoleucine N-monooxygenase 1-like; K12153 phenylalanine N-monooxygenase [EC:1.14.13.124] (A)	--	--	PREDICTED: micronuclear linker histone polyprotein-like [Malus domestica]
SD014G0156800.1_SD	molecular_function:"Catalysis of the phosphorylation of an amino acid residue in a protein, usually according to the reaction: a protein + ATP = a phosphoprotein + ADP." [MetaCyc:PROTEIN-KINASE-RXN](GO:0004672),molecular_function:"Catalysis of the reactions: ATP + protein serine = ADP + protein serine phosphate, and ATP + protein threonine = ADP + protein threonine phosphate." [GOC:bf, RHEA:17989…	probable serine/threonine-protein kinase WNK3; K08867 WNK lysine deficient protein kinase [EC:2.7.11.1] (A)	Probable serine/threonine-protein kinase WNK2 OS=Oryza sativa subsp. japonica GN=WNK2 PE=2 SV=1	Oxidative-stress-responsive kinase 1 C-terminal domain	PREDICTED: probable serine/threonine-protein kinase WNK3 isoform X2 [Malus domestica]
SD05G0164900.1_SD	molecular_function:"Enables the transfer of manganese (Mn) ions from one side of a membrane to the other." [GOC:dgf](GO:0005384),biological_process:"Any process involved in the maintenance of an internal steady state of manganese ions at the level of a cell." [GOC:mah](GO:0030026)	--	Membrane protein of ER body-like protein OS=Arabidopsis thaliana GN=MEBL PE=2 SV=1	--	PREDICTED: uncharacterized protein LOC103927684 [Pyrus bretschneideri]
SD011G0160200.1_SD	--	--	--	--	PREDICTED: uncharacterized protein LOC103931197 [Pyrus bretschneideri]
SD015G0117100.1_SD	molecular_function:"Interacting selectively and non-covalently with magnesium (Mg) ions." [GOC:ai](GO:0000287),molecular_function:"Interacting selectively and non-covalently with ATP, adenosine 5'-triphosphate, a universally important coenzyme and enzyme regulator." [ISBN:0198506732](GO:0005524),biological_process:"The chemical reactions and pathways involving myo-inositol phosphate, 1,2,3,4,5,6-…	probable uridine nucleosidase 2-like; K01240 uridine nucleosidase [EC:3.2.2.3] (A)	Inositol 1,3,4-trisphosphate 5/6-kinase 4 OS=Arabidopsis thaliana GN=ITPK4 PE=1 SV=2	Inosine-uridine preferring nucleoside hydrolase	PREDICTED: inositol-tetrakisphosphate 1-kinase 4 [Malus domestica]
SD07G0050000.1_SD	molecular_function:"Interacting selectively and non-covalently with a nucleotide, any compound consisting of a nucleoside that is esterified with (ortho)phosphate or an oligophosphate at any hydroxyl group on the ribose or deoxyribose." [GOC:mah, ISBN:0198547684](GO:0000166),molecular_function:"Interacting selectively and non-covalently with magnesium (Mg) ions." [GOC:ai](GO:0000287),molecular_fu…	phospholipid-transporting ATPase 1-like; K14802 phospholipid-transporting ATPase [EC:3.6.3.1] (A)	Phospholipid-transporting ATPase 1 OS=Arabidopsis thaliana GN=ALA1 PE=2 SV=1	Phospholipid-translocating P-type ATPase C-terminal	PREDICTED: phospholipid-transporting ATPase 1-like [Malus domestica]
SD016G0036500.1_SD	molecular_function:"Any molecular function by which a gene product interacts selectively and non-covalently with DNA (deoxyribonucleic acid)." [GOC:dph, GOC:jl, GOC:tb, GOC:vw](GO:0003677),molecular_function:"Interacting selectively and non-covalently with a specific double-stranded genomic DNA sequence (sometimes referred to as a motif) within the regulatory region of a gene to modulate transcri…	g2-like myb-transcription factor with a n-terminal response regulator receiver domain; K14491 two-component response regulator ARR-B family (A)	Transcription factor LUX OS=Arabidopsis thaliana GN=LUX PE=1 SV=1	Myb-like DNA-binding domain	PREDICTED: uncharacterized protein LOC103402722 [Malus domestica]
SD05G0082500.1_SD	molecular_function:"Catalysis of the reaction: N-acetyl-L-glutamate 5-semialdehyde + NADP+ + phosphate = N-acetyl-5-glutamyl phosphate + NADPH + H+." [EC:1.2.1.38](GO:0003942),biological_process:"The chemical reactions and pathways resulting in the formation of arginine, 2-amino-5-(carbamimidamido)pentanoic acid." [ISBN:0198506732](GO:0006526),biological_process:"The chemical reactions and pathwa…	probable N-acetyl-gamma-glutamyl-phosphate reductase, chloroplastic; K00145 N-acetyl-gamma-glutamyl-phosphate reductase [EC:1.2.1.38] (A)	Probable N-acetyl-gamma-glutamyl-phosphate reductase, chloroplastic OS=Arabidopsis thaliana GN=At2g19940 PE=1 SV=2	Semialdehyde dehydrogenase, NAD binding domain	PREDICTED: probable N-acetyl-gamma-glutamyl-phosphate reductase, chloroplastic [Pyrus bretschneideri]
SD015G0286000.1_SD	biological_process:"The chemical reactions and pathways resulting in the formation of a fatty acid, any of the aliphatic monocarboxylic acids that can be liberated by hydrolysis from naturally occurring fats and oils. Fatty acids are predominantly straight-chain acids of 4 to 24 carbon atoms, which may be saturated or unsaturated; branched fatty acids and hydroxy fatty acids also occur, and very …	hypothetical protein; K02372 3-hydroxyacyl-[acyl-carrier-protein] dehydratase [EC:4.2.1.59] (A)	3-hydroxyacyl-[acyl-carrier-protein] dehydratase FabZ OS=Thermosynechococcus elongatus (strain BP-1) GN=fabZ PE=3 SV=1	FabA-like domain	hypothetical protein PRUPE_ppa012082mg [Prunus persica]
SD012G0082200.1_SD	molecular_function:"Interacting selectively and non-covalently with any protein or protein complex (a complex of two or more proteins that may include other nonprotein molecules)." [GOC:go_curators](GO:0005515)	hydroxymethylglutaryl-CoA lyase, mitochondrial; K01640 hydroxymethylglutaryl-CoA lyase [EC:4.1.3.4] (A)	F-box protein At2g32560 OS=Arabidopsis thaliana GN=At2g32560 PE=2 SV=1	F-box domain	PREDICTED: F-box protein At2g26850-like [Malus domestica]
SD09G0118800.1_SD	--	hypothetical protein; K19891 glucan endo-1,3-beta-glucosidase 1/2/3 [EC:3.2.1.39] (A)	Glucan endo-1,3-beta-glucosidase 1 OS=Arabidopsis thaliana GN=At1g11820 PE=1 SV=3	X8 domain	PREDICTED: glucan endo-1,3-beta-glucosidase-like protein 3 [Malus domestica]
SD011G0099000.1_SD	biological_process:"A protein modification process that results in the addition of a carbohydrate or carbohydrate derivative unit to a protein amino acid, e.g. the addition of glycan chains to proteins." [GOC:curators, GOC:pr](GO:0006486),molecular_function:"Catalysis of the transfer of a glycosyl group from one compound (donor) to another (acceptor)." [GOC:jl, ISBN:0198506732](GO:0016757)	hypothetical protein; K02366 glucuronyl/N-acetylglucosaminyl transferase EXT1 [EC:2.4.1.224 2.4.1.225] (A)	Probable glucuronoxylan glucuronosyltransferase IRX7 OS=Arabidopsis thaliana GN=IRX7 PE=2 SV=1	Exostosin family	PREDICTED: probable glucuronoxylan glucuronosyltransferase IRX7 [Malus domestica]
SD015G0372400.1_SD	molecular_function:"Any molecular entity that serves as an electron acceptor and electron donor in an electron transport chain. An electron transport chain is a process in which a series of electron carriers operate together to transfer electrons from donors to any of several different terminal electron acceptors to generate a transmembrane electrochemical gradient." [ISBN:0198506732](GO:0009055)	--	Basic blue protein OS=Arabidopsis thaliana GN=ARPN PE=2 SV=2	Plastocyanin-like domain	PREDICTED: basic blue protein-like [Malus domestica]
SD06G0090300.1_SD	molecular_function:"Any molecular function by which a gene product interacts selectively and non-covalently with DNA (deoxyribonucleic acid)." [GOC:dph, GOC:jl, GOC:tb, GOC:vw](GO:0003677),molecular_function:"Catalysis of the reaction: ATP + H2O = ADP + phosphate; this reaction drives the unwinding of the DNA helix." [EC:3.6.4.12, GOC:jl](GO:0003678),molecular_function:"Interacting selectively an…	DNA repair helicase XPB1; K10843 DNA excision repair protein ERCC-3 [EC:3.6.4.12] (A)	DNA repair helicase XPB1 OS=Arabidopsis thaliana GN=XPB1 PE=2 SV=3	Helicase conserved C-terminal domain	PREDICTED: DNA repair helicase XPB1 [Pyrus bretschneideri]
SD012G0025000.1_SD	--	--	--	--	PREDICTED: uncharacterized protein LOC103449476 [Malus domestica]
SD03G0091000.1_SD	molecular_function:"Catalysis of the reaction: acyl-CoA + acceptor = 2,3-dehydroacyl-CoA + reduced acceptor." [EC:1.3.99.3](GO:0003995),molecular_function:"Catalysis of an oxidation-reduction (redox) reaction in which a CH-CH group acts as a hydrogen or electron donor and reduces a hydrogen or electron acceptor." [GOC:ai](GO:0016627),molecular_function:"Interacting selectively and non-covalently …	isovaleryl-CoA dehydrogenase, mitochondrial; K00253 isovaleryl-CoA dehydrogenase [EC:1.3.8.4] (A)	2-methylacyl-CoA dehydrogenase, mitochondrial OS=Solanum tuberosum GN=2MBCD PE=1 SV=2	Acyl-CoA dehydrogenase, middle domain	PREDICTED: isovaleryl-CoA dehydrogenase, mitochondrial [Malus domestica]
SD017G0127800.1_SD	molecular_function:"Stops, prevents or reduces the activity of a cysteine-type endopeptidase, any enzyme that hydrolyzes peptide bonds in polypeptides by a mechanism in which the sulfhydryl group of a cysteine residue at the active center acts as a nucleophile." [GOC:dph, GOC:tb](GO:0004869)	--	Multicystatin OS=Solanum tuberosum PE=1 SV=1	--	PREDICTED: uncharacterized protein LOC103406078 [Malus domestica]
SD015G0191300.1_SD	--	--	--	--	PREDICTED: uncharacterized protein LOC103442621 [Malus domestica]
SD09G0199600.1_SD	--	--	--	Protein of unknown function (DUF688)	PREDICTED: uncharacterized protein LOC103444076 isoform X1 [Malus domestica]
SD012G0056400.1_SD	molecular_function:"Interacting selectively and non-covalently with any nucleic acid." [GOC:jl](GO:0003676)	DNA-directed RNA polymerase V subunit 5A-like; K03013 DNA-directed RNA polymerases I, II, and III subunit RPABC1 (A)	Uncharacterized RNA-binding protein C428.12c OS=Schizosaccharomyces pombe (strain 972 / ATCC 24843) GN=SPBC428.12c PE=3 SV=2	RNA recognition motif. (a.k.a. RRM, RBD, or RNP domain)	PREDICTED: uncharacterized protein LOC103454366 isoform X1 [Malus domestica]
SD01G0178900.1_SD	cellular_component:"A lipid bilayer along with all the proteins and protein complexes embedded in it an attached to it." [GOC:dos, GOC:mah, ISBN:0815316194](GO:0016020),molecular_function:"Enables the transfer of a substance, usually a specific substance or a group of related substances, from one side of a membrane to the other." [GOC:jid, GOC:mtg_transport, ISBN:0815340729](GO:0022857),biologica…	protein NRT1/ PTR FAMILY 5.6-like; K14638 solute carrier family 15 (peptide/histidine transporter), member 3/4 (A)	Protein NRT1/ PTR FAMILY 5.6 OS=Arabidopsis thaliana GN=NPF5.6 PE=2 SV=1	POT family	PREDICTED: protein NRT1/ PTR FAMILY 5.6-like [Malus domestica]
SD08G0161400.1_SD	molecular_function:"Catalysis of the hydrolysis of any O-glycosyl bond." [GOC:mah](GO:0004553),biological_process:"A process that is carried out at the cellular level which results in the assembly, arrangement of constituent parts, or disassembly of cytoskeletal structures comprising actin filaments. Includes processes that control the spatial distribution of actin filaments, such as organizing f…	glucan 1,3-beta-glucosidase; K01210 glucan 1,3-beta-glucosidase [EC:3.2.1.58] (A)	Glucan 1,3-beta-glucosidase A OS=Aspergillus oryzae (strain ATCC 42149 / RIB 40) GN=exgA PE=1 SV=1	Cellulase (glycosyl hydrolase family 5)	PREDICTED: glucan 1,3-beta-glucosidase A-like [Malus domestica]
SD09G0101800.1_SD	molecular_function:"Interacting selectively and non-covalently with any protein or protein complex (a complex of two or more proteins that may include other nonprotein molecules)." [GOC:go_curators](GO:0005515)	uncharacterized LOC103329149; K19307 25S rRNA (uracil2634-N3)-methyltransferase [EC:2.1.1.313] (A)	--	Protein of unknown function (DUF1296)	PREDICTED: flocculation protein FLO11-like isoform X1 [Malus domestica]
SD03G0047900.1_SD	--	uncharacterized LOC102704525; K01227 mannosyl-glycoprotein endo-beta-N-acetylglucosaminidase [EC:3.2.1.96] (A)	LOB domain-containing protein 12 OS=Arabidopsis thaliana GN=LBD12 PE=2 SV=2	Lateral organ boundaries (LOB) domain	PREDICTED: LOB domain-containing protein 12 [Malus domestica]
SD013G0047600.1_SD	molecular_function:"Interacting selectively and non-covalently with any nucleic acid." [GOC:jl](GO:0003676)	putative G3BP-like protein; K17265 Ras GTPase-activating protein-binding protein 1 [EC:3.6.4.12 3.6.4.13] (A)	Putative G3BP-like protein OS=Schizosaccharomyces pombe (strain 972 / ATCC 24843) GN=nxt3 PE=1 SV=1	Nuclear transport factor 2 (NTF2) domain	PREDICTED: putative G3BP-like protein [Malus domestica]
SD05G0049100.1_SD	molecular_function:"Interacting selectively and non-covalently with any protein or protein complex (a complex of two or more proteins that may include other nonprotein molecules)." [GOC:go_curators](GO:0005515),molecular_function:"Interacting selectively and non-covalently with zinc (Zn) ions." [GOC:ai](GO:0008270)	uncharacterized LOC100250295; K03452 magnesium/proton exchanger (A)	Pentatricopeptide repeat-containing protein At3g24000, mitochondrial OS=Arabidopsis thaliana GN=PCMP-H87 PE=3 SV=1	DYW family of nucleic acid deaminases	PREDICTED: pentatricopeptide repeat-containing protein At3g24000, mitochondrial [Malus domestica]
SD04G0120800.1_SD	--	--	--	--	PREDICTED: uncharacterized protein LOC103433551 [Malus domestica]
SD02G0103800.1_SD	molecular_function:"Catalysis of a biochemical reaction at physiological temperatures. In biologically catalyzed reactions, the reactants are known as substrates, and the catalysts are naturally occurring macromolecular substances known as enzymes. Enzymes possess specific binding sites for substrates, and are usually composed wholly or largely of protein, but RNA that has catalytic activity (rib…	hypothetical protein; K14441 ribosomal protein S12 methylthiotransferase [EC:2.8.4.4] (A)	CDK5RAP1-like protein OS=Arabidopsis thaliana GN=At4g36390 PE=2 SV=1	TRAM domain	PREDICTED: CDK5RAP1-like protein [Malus domestica]
SD015G0105900.1_SD	molecular_function:"Interacting selectively and non-covalently with any protein or protein complex (a complex of two or more proteins that may include other nonprotein molecules)." [GOC:go_curators](GO:0005515)	mitochondrial import receptor subunit TOM34-like; K17768 mitochondrial import receptor subunit TOM70 (A)	Tetratricopeptide repeat protein 1 OS=Homo sapiens GN=TTC1 PE=1 SV=1	PB1 domain	PREDICTED: uncharacterized protein LOC103456229 [Malus domestica]
SD015G0029500.1_SD	--	--	--	--	PREDICTED: uncharacterized protein LOC103441607 [Malus domestica]
SD016G0040800.1_SD	biological_process:"The directed movement of proteins in a cell, including the movement of proteins between specific compartments or structures within a cell, such as organelles of a eukaryotic cell." [GOC:mah](GO:0006886),molecular_function:"Interacting selectively and non-covalently with a small monomeric GTPase." [GOC:mah](GO:0031267)	exportin-2; K18423 exportin-2 (importin alpha re-exporter) (A)	Importin-9 OS=Mus musculus GN=Ipo9 PE=1 SV=3	--	PREDICTED: importin-9 [Malus domestica]
SD07G0095100.1_SD	molecular_function:"Catalysis of an oxidation-reduction (redox) reaction in which hydrogen or electrons are transferred from one donor, and two oxygen atoms is incorporated into a donor." [GOC:mah](GO:0016702)	carotenoid cleavage dioxygenase 7, chloroplastic; K17912 9-cis-beta-carotene 9',10'-cleaving dioxygenase [EC:1.13.11.68] (A)	Carotenoid cleavage dioxygenase 7, chloroplastic OS=Arabidopsis thaliana GN=CCD7 PE=1 SV=1	Retinal pigment epithelial membrane protein	carotenoid cleavage dioxygenase 7 [Malus sieversii]
SD02G0095600.1_SD	molecular_function:"Catalysis of the hydrolysis of internal, alpha-peptide bonds in a polypeptide chain by a mechanism in which a water molecule bound by the side chains of aspartic residues at the active center acts as a nucleophile." [ISBN:0198506732](GO:0004190),biological_process:"The hydrolysis of proteins into smaller polypeptides and/or amino acids by cleavage of their peptide bonds." [GOC…	hypothetical protein; K19025 AP-5 complex subunit zeta-1 (A)	Aspartic proteinase nepenthesin-1 OS=Nepenthes gracilis GN=nep1 PE=1 SV=1	Xylanase inhibitor N-terminal	PREDICTED: aspartic proteinase nepenthesin-1-like [Malus domestica]
SD02G0095500.1_SD	--	--	Auxin-induced in root cultures protein 12 OS=Arabidopsis thaliana GN=AIR12 PE=1 SV=3	Protein of unknown function (DUF568)	PREDICTED: auxin-induced in root cultures protein 12-like [Pyrus bretschneideri]
SD014G0183900.1_SD	molecular_function:"Acting as a marker to identify a membrane and interacting selectively with one or more SNAREs on another membrane to mediate membrane fusion." [GOC:mah, PMID:14570579](GO:0005484),cellular_component:"A membrane-bound cytoplasmic organelle of the endomembrane system that further processes the core oligosaccharides (e.g. N-glycans) added to proteins in the endoplasmic reticulum …	vesicle transport v-SNARE 13-like; K08493 vesicle transport through interaction with t-SNAREs 1 (A)	Vesicle transport v-SNARE 13 OS=Arabidopsis thaliana GN=VTI13 PE=2 SV=1	Snare region anchored in the vesicle membrane C-terminus	PREDICTED: vesicle transport v-SNARE 13-like [Malus domestica]
SD06G0186100.1_SD	biological_process:"Any process that modulates the frequency, rate or extent of asymmetric cell division." [GOC:lr](GO:0009786)	--	--	--	PREDICTED: uncharacterized protein DDB_G0271670-like [Malus domestica]
SD013G0011600.1_SD	molecular_function:"Interacting selectively and non-covalently with phospholipids, a class of lipids containing phosphoric acid as a mono- or diester." [ISBN:0198506732](GO:0005543),molecular_function:"Interacting selectively and non-covalently with phosphatidylinositol, any glycophospholipid with its sn-glycerol 3-phosphate residue is esterified to the 1-hydroxyl group of 1D-myo-inositol." [ISBN…	probable clathrin assembly protein At4g32285; K20044 phosphatidylinositol-binding clathrin assembly protein (A)	Probable clathrin assembly protein At4g32285 OS=Arabidopsis thaliana GN=At4g32285 PE=1 SV=2	ANTH domain	PREDICTED: probable clathrin assembly protein At4g32285 [Malus domestica]
SD013G0171900.1_SD	molecular_function:"Interacting selectively and non-covalently with any protein or protein complex (a complex of two or more proteins that may include other nonprotein molecules)." [GOC:go_curators](GO:0005515)	hypothetical protein; K11838 ubiquitin carboxyl-terminal hydrolase 7 [EC:3.4.19.12] (A)	MATH domain-containing protein At5g43560 OS=Arabidopsis thaliana GN=At5g43560 PE=1 SV=1	MATH domain	PREDICTED: MATH domain-containing protein At5g43560-like [Malus domestica]
SD03G0034200.1_SD	--	--	Cysteine proteinase inhibitor OS=Vigna unguiculata PE=3 SV=1	--	PREDICTED: uncharacterized protein LOC103417392 isoform X4 [Malus domestica]
SD015G0331600.1_SD	--	protein ODORANT1-like; K09422 myb proto-oncogene protein, plant (A)	Myb-related protein Myb4 OS=Oryza sativa subsp. japonica GN=MYB4 PE=2 SV=2	Myb-like DNA-binding domain	PREDICTED: protein ODORANT1-like [Malus domestica]
SD012G0156700.1_SD	cellular_component:"A lipid bilayer along with all the proteins and protein complexes embedded in it an attached to it." [GOC:dos, GOC:mah, ISBN:0815316194](GO:0016020)	--	CASP-like protein 4B1 OS=Arabidopsis lyrata subsp. lyrata GN=ARALYDRAFT_321547 PE=3 SV=1	Domain of unknown function (DUF588)	PREDICTED: CASP-like protein ARALYDRAFT_321547 [Malus domestica]
SD05G0284400.1_SD	molecular_function:"Interacting selectively and non-covalently with any metal ion." [GOC:ai](GO:0046872)	--	Protein FRIGIDA-ESSENTIAL 1 OS=Arabidopsis thaliana GN=FES1 PE=1 SV=2	Zinc finger C-x8-C-x5-C-x3-H type (and similar)	PREDICTED: protein FRIGIDA-ESSENTIAL 1-like [Malus domestica]
SD01G0197200.1_SD	molecular_function:"Catalysis of a biochemical reaction at physiological temperatures. In biologically catalyzed reactions, the reactants are known as substrates, and the catalysts are naturally occurring macromolecular substances known as enzymes. Enzymes possess specific binding sites for substrates, and are usually composed wholly or largely of protein, but RNA that has catalytic activity (rib…	alpha-galactosidase-like; K07407 alpha-galactosidase [EC:3.2.1.22] (A)	Alpha-galactosidase 3 OS=Arabidopsis thaliana GN=AGAL3 PE=1 SV=1	Alpha galactosidase A	PREDICTED: alpha-galactosidase-like [Malus domestica]
SD015G0113200.1_SD	--	filament-like plant protein 1; K10352 myosin heavy chain (A)	Filament-like plant protein (Fragment) OS=Solanum lycopersicum GN=FPP PE=1 SV=1	Filament-like plant protein, long coiled-coil	PREDICTED: filament-like plant protein 3 [Malus domestica]
SD015G0252300.1_SD	--	GRMZM2G081790; extensin-like; K03006 DNA-directed RNA polymerase II subunit RPB1 [EC:2.7.7.6] (A)	Glucan endo-1,3-beta-glucosidase 1 OS=Arabidopsis thaliana GN=At1g11820 PE=1 SV=3	X8 domain	PREDICTED: uncharacterized protein LOC103425141 [Malus domestica]
SD09G0114500.1_SD	molecular_function:"Interacting selectively and non-covalently with calcium ions (Ca2+)." [GOC:ai](GO:0005509),cellular_component:"A photosystem that contains a pheophytin-quinone reaction center with associated accessory pigments and electron carriers. In cyanobacteria and chloroplasts, in the presence of light, PSII functions as a water-plastoquinone oxidoreductase, transferring electrons from …	oxygen-evolving enhancer protein 2, chloroplastic-like; K02717 photosystem II oxygen-evolving enhancer protein 2 (A)	Oxygen-evolving enhancer protein 2, chloroplastic OS=Cucumis sativus GN=PSBP PE=2 SV=1	PsbP	PREDICTED: oxygen-evolving enhancer protein 2, chloroplastic-like [Malus domestica]
SD013G0136100.1_SD	molecular_function:"Interacting selectively and non-covalently with zinc (Zn) ions." [GOC:ai](GO:0008270)	bidirectional sugar transporter SWEET12-like; K15382 solute carrier family 50 (sugar transporter) (A)	--	CW-type Zinc Finger	PREDICTED: uncharacterized protein LOC103452932 [Malus domestica]
SD06G0178400.1_SD	--	--	Protein WEAK CHLOROPLAST MOVEMENT UNDER BLUE LIGHT 1 OS=Arabidopsis thaliana GN=WEB1 PE=1 SV=1	Weak chloroplast movement under blue light	PREDICTED: WEB family protein At1g12150-like [Pyrus bretschneideri]
SD010G0018200.1_SD	--	--	--	Myb/SANT-like DNA-binding domain	PREDICTED: uncharacterized protein LOC103444641 [Malus domestica]
SD016G0018600.1_SD	--	protein BCCIP homolog; K15262 protein BCP1 (A)	Protein BCCIP homolog OS=Arabidopsis thaliana GN=At2g44510 PE=1 SV=2	p21-C-terminal region-binding protein	PREDICTED: protein BCCIP homolog [Pyrus bretschneideri]
SD010G0031600.1_SD	molecular_function:"Interacting selectively and non-covalently with any protein or protein complex (a complex of two or more proteins that may include other nonprotein molecules)." [GOC:go_curators](GO:0005515)	hypothetical protein; K19613 leucine-rich repeat protein SHOC2 (A)	Plant intracellular Ras-group-related LRR protein 9 OS=Arabidopsis thaliana GN=PIRL9 PE=2 SV=1	Leucine rich repeat	PREDICTED: plant intracellular Ras-group-related LRR protein 1-like [Pyrus bretschneideri]
SD03G0101000.1_SD	molecular_function:"Interacting selectively and non-covalently with ATP, adenosine 5'-triphosphate, a universally important coenzyme and enzyme regulator." [ISBN:0198506732](GO:0005524),molecular_function:"Primary active transporter of a solute across a membrane, via the reaction: ATP + H2O = ADP + phosphate, to directly drive the transport of a substance across a membrane. The transport protein …	ABC transporter F family member 1-like; K06185 ATP-binding cassette, subfamily F, member 2 (A)	ABC transporter F family member 1 OS=Arabidopsis thaliana GN=ABCF1 PE=1 SV=1	ABC transporter	PREDICTED: ABC transporter F family member 1-like [Pyrus bretschneideri]
SD014G0145900.1_SD	--	metallo-beta-lactamase domain protein; K13148 integrator complex subunit 11 [EC:3.1.27.-] (A)	Ribonuclease J OS=Corynebacterium glutamicum (strain ATCC 13032 / DSM 20300 / JCM 1318 / LMG 3730 / NCIMB 10025) GN=rnj PE=3 SV=2	Zn-dependent metallo-hydrolase RNA specificity domain	PREDICTED: uncharacterized protein LOC103455013 isoform X1 [Malus domestica]
SD09G0051600.1_SD	molecular_function:"Catalysis of the reaction: 1,4-alpha-D-glucosyl(n) + phosphate = 1,4-alpha-D-glucosyl(n-1) + alpha-D-glucose 1-phosphate. The name should be qualified in each instance by adding the name of the natural substrate, e.g. maltodextrin phosphorylase, starch phosphorylase, glycogen phosphorylase." [EC:2.4.1.1](GO:0004645),biological_process:"The chemical reactions and pathways invol…	alpha-1,4 glucan phosphorylase L isozyme, chloroplastic/amyloplastic; K00688 starch phosphorylase [EC:2.4.1.1] (A)	Alpha-1,4 glucan phosphorylase L isozyme, chloroplastic/amyloplastic OS=Vicia faba GN=PHO1 PE=2 SV=2	Carbohydrate phosphorylase	PREDICTED: alpha-1,4 glucan phosphorylase L isozyme, chloroplastic/amyloplastic isoform X1 [Malus domestica]
SD016G0067400.1_SD	molecular_function:"Interacting selectively and non-covalently with any nucleic acid." [GOC:jl](GO:0003676),molecular_function:"Interacting selectively and non-covalently with ATP, adenosine 5'-triphosphate, a universally important coenzyme and enzyme regulator." [ISBN:0198506732](GO:0005524)	hypothetical protein; K12599 antiviral helicase SKI2 [EC:3.6.4.-] (A)	DEAD-box ATP-dependent RNA helicase ISE2, chloroplastic OS=Arabidopsis thaliana GN=ISE2 PE=1 SV=2	DSHCT (NUC185) domain	PREDICTED: DEAD-box ATP-dependent RNA helicase ISE2, chloroplastic [Malus domestica]
SD012G0113400.1_SD	--	--	--	--	PREDICTED: putative protein TPRXL [Malus domestica]
SD08G0211200.1_SD	molecular_function:"Interacting selectively and non-covalently with any protein or protein complex (a complex of two or more proteins that may include other nonprotein molecules)." [GOC:go_curators](GO:0005515),molecular_function:"Interacting selectively and non-covalently with zinc (Zn) ions." [GOC:ai](GO:0008270)	uncharacterized LOC100250295; K03452 magnesium/proton exchanger (A)	Pentatricopeptide repeat-containing protein At4g32450, mitochondrial OS=Arabidopsis thaliana GN=PCMP-H63 PE=2 SV=1	PPR repeat	PREDICTED: pentatricopeptide repeat-containing protein At4g32450, mitochondrial-like [Malus domestica]
SD012G0018200.1_SD	--	--	--	--	PREDICTED: uncharacterized protein LOC103963638 [Pyrus bretschneideri]
SD09G0193000.1_SD	--	Transcription regulatory protein SNF5; K03953 NADH dehydrogenase (ubiquinone) 1 alpha subcomplex subunit 9 (A)	--	--	PREDICTED: uncharacterized protein LOC103443996 [Malus domestica]
SD013G0007900.1_SD	molecular_function:"Interacting selectively and non-covalently with any protein or protein complex (a complex of two or more proteins that may include other nonprotein molecules)." [GOC:go_curators](GO:0005515)	uncharacterized LOC105351367; K01869 leucyl-tRNA synthetase [EC:6.1.1.4] (A)	Plant UBX domain-containing protein 7 OS=Arabidopsis thaliana GN=PUX7 PE=1 SV=1	UBA-like domain	PREDICTED: UBX domain-containing protein 2-like isoform X2 [Malus domestica]
SD09G0086600.1_SD	--	--	--	--	PREDICTED: uncharacterized protein LOC103442633 [Malus domestica]
SD015G0182100.1_SD	biological_process:"The hydrolysis of proteins into smaller polypeptides and/or amino acids by cleavage of their peptide bonds." [GOC:bf, GOC:mah](GO:0006508),molecular_function:"Catalysis of the hydrolysis of peptide bonds in a polypeptide chain by a mechanism in which the sulfhydryl group of a cysteine residue at the active center acts as a nucleophile." [GOC:mah, http://merops.sanger.ac.uk/abo…	thiol protease aleurain-like; K01366 cathepsin H [EC:3.4.22.16] (A)	Thiol protease aleurain-like OS=Arabidopsis thaliana GN=At3g45310 PE=2 SV=1	Cathepsin propeptide inhibitor domain (I29)	PREDICTED: thiol protease aleurain-like [Malus domestica]
SD09G0024800.1_SD	--	--	--	Protein of unknown function (DUF1645)	PREDICTED: uncharacterized protein LOC103442251 [Malus domestica]
SD015G0114200.1_SD	biological_process:"Reactions, triggered in response to the presence of a foreign body or the occurrence of an injury, which result in restriction of damage to the organism attacked or prevention/recovery from the infection caused by the attack." [GOC:go_curators](GO:0006952),biological_process:"A process which begins when a cell receives an internal or external signal and activates a series of b…	hypothetical protein; K14638 solute carrier family 15 (peptide/histidine transporter), member 3/4 (A)	MACPF domain-containing protein At4g24290 OS=Arabidopsis thaliana GN=At4g24290 PE=2 SV=1	MAC/Perforin domain	PREDICTED: MACPF domain-containing protein At4g24290-like [Malus domestica]
SD03G0178800.1_SD	--	--	--	--	PREDICTED: uncharacterized protein LOC103418995 isoform X1 [Malus domestica]
SD01G0207900.1_SD	molecular_function:"Interacting selectively and non-covalently with any protein or protein complex (a complex of two or more proteins that may include other nonprotein molecules)." [GOC:go_curators](GO:0005515)	arachidonate 5-lipoxygenase-like; K00461 arachidonate 5-lipoxygenase [EC:1.13.11.34] (A)	Lipoxygenase homology domain-containing protein 1 OS=Mus musculus GN=Loxhd1 PE=2 SV=1	Embryo-specific protein 3, (ATS3)	PREDICTED: lipoxygenase homology domain-containing protein 1-like [Malus domestica]
SD015G0163600.1_SD	biological_process:"A cellular homeostatic process involved in the maintenance of an internal steady state of glucose within a cell or between a cell and its external environment." [GOC:dph, GOC:go_curators, GOC:tb](GO:0001678),molecular_function:"Catalysis of the reaction: ATP + D-hexose = ADP + D-hexose 6-phosphate." [EC:2.7.1.1](GO:0004396),molecular_function:"Interacting selectively and non-c…	hexokinase-1-like; K00844 hexokinase [EC:2.7.1.1] (A)	Hexokinase-1 OS=Spinacia oleracea GN=HXK1 PE=2 SV=1	Hexokinase	hexokinase 1 [Malus domestica]
SD05G0160600.1_SD	molecular_function:"Catalysis of the phosphorylation of an amino acid residue in a protein, usually according to the reaction: a protein + ATP = a phosphoprotein + ADP." [MetaCyc:PROTEIN-KINASE-RXN](GO:0004672),molecular_function:"Interacting selectively and non-covalently with ATP, adenosine 5'-triphosphate, a universally important coenzyme and enzyme regulator." [ISBN:0198506732](GO:0005524),bi…	D6 protein kinase like 2; K08286 protein-serine/threonine kinase [EC:2.7.11.-] (A)	Serine/threonine-protein kinase OXI1 OS=Arabidopsis thaliana GN=OXI1 PE=1 SV=1	Protein kinase domain	PREDICTED: serine/threonine-protein kinase OXI1 [Malus domestica]
SD012G0044900.1_SD	--	--	--	C2H2-type zinc finger	PREDICTED: uncharacterized protein LOC103449683 [Malus domestica]
SD05G0036100.1_SD	--	--	--	--	PREDICTED: probable basic-leucine zipper transcription factor R [Malus domestica]
SD07G0116400.1_SD	--	--	Golgin candidate 4 OS=Arabidopsis thaliana GN=GC4 PE=2 SV=1	--	PREDICTED: golgin candidate 3-like isoform X1 [Malus domestica]
SD011G0048600.1_SD	molecular_function:"Interacting selectively and non-covalently with any protein or protein complex (a complex of two or more proteins that may include other nonprotein molecules)." [GOC:go_curators](GO:0005515),molecular_function:"Interacting selectively and non-covalently with any metal ion." [GOC:ai](GO:0046872)	D-tyrosyl-tRNA(Tyr) deacylase; K07560 D-tyrosyl-tRNA(Tyr) deacylase [EC:3.1.-.-] (A)	Zinc finger CCCH domain-containing protein 66 OS=Arabidopsis thaliana GN=At5g58620 PE=2 SV=1	Ankyrin repeats (3 copies)	C3HL domain class transcription factor [Malus domestica]
SD01G0119700.1_SD	molecular_function:"Enables the transfer of a substance, usually a specific substance or a group of related substances, from one side of a membrane to the other." [GOC:jid, GOC:mtg_transport, ISBN:0815340729](GO:0022857),biological_process:"The process in which a solute is transported across a lipid bilayer, from one side of a membrane to the other." [GOC:dph, GOC:jid](GO:0055085)	probable anion transporter 2, chloroplastic; K08193 MFS transporter, ACS family, solute carrier family 17 (sodium-dependent inorganic phosphate cotransporter), other (A)	Ascorbate transporter, chloroplastic OS=Arabidopsis thaliana GN=PHT4;4 PE=1 SV=1	Major Facilitator Superfamily	PREDICTED: probable anion transporter 2, chloroplastic [Malus domestica]
SD012G0156300.1_SD	biological_process:"Any process that results in a change in state or activity of a cell (in terms of movement, secretion, enzyme production, gene expression, etc.) as a result of a stress acting at the endoplasmic reticulum. ER stress usually results from the accumulation of unfolded or misfolded proteins in the ER lumen." [GOC:cjm, GOC:mah](GO:0034976),molecular_function:"Interacting selectively…	putative disease resistance protein RGA1; K19613 leucine-rich repeat protein SHOC2 (A)	Disease resistance protein RGA2 OS=Solanum bulbocastanum GN=RGA2 PE=1 SV=1	Development and cell death domain	PREDICTED: putative disease resistance protein RGA3 [Malus domestica]
SD08G0052200.1_SD	cellular_component:"The component of a membrane consisting of the gene products and protein complexes having at least some part of their peptide sequence embedded in the hydrophobic region of the membrane." [GOC:dos, GOC:go_curators](GO:0016021)	ADP-ribose pyrophosphatase; K13988 ADP-ribose pyrophosphatase [EC:3.6.1.13] (A)	Probable folate-biopterin transporter 6 OS=Arabidopsis thaliana GN=At5g10820 PE=2 SV=1	BT1 family	PREDICTED: probable folate-biopterin transporter 6 isoform X3 [Malus domestica]
SD011G0042800.1_SD	molecular_function:"Catalysis of an oxidation-reduction (redox) reaction in which a sulfur-containing group acts as a hydrogen or electron donor and reduces disulfide." [GOC:jl](GO:0016671)	gamma-interferon-inducible lysosomal thiol reductase-like; K08059 interferon, gamma-inducible protein 30 (A)	Gamma-interferon-inducible lysosomal thiol reductase OS=Mus musculus GN=Ifi30 PE=1 SV=3	Gamma interferon inducible lysosomal thiol reductase (GILT)	PREDICTED: gamma-interferon-inducible lysosomal thiol reductase-like isoform X1 [Pyrus bretschneideri]
SD02G0049900.1_SD	molecular_function:"Catalysis of the reaction: pectin + n H2O = n methanol + pectate." [EC:3.1.1.11](GO:0030599),biological_process:"The series of events leading to chemical and structural alterations of an existing cell wall that can result in loosening, increased extensibility or disassembly." [GOC:jl](GO:0042545)	probable pectinesterase 53; K01051 pectinesterase [EC:3.1.1.11] (A)	Probable pectinesterase 53 OS=Arabidopsis thaliana GN=PME53 PE=2 SV=1	Pectinesterase	PREDICTED: probable pectinesterase 53 [Malus domestica]
SD014G0150200.1_SD	--	telomere length regulation protein TEL2 homolog; K11137 telomere length regulation protein (A)	Telomere length regulation protein TEL2 homolog OS=Mus musculus GN=Telo2 PE=1 SV=2	Telomere length regulation protein	PREDICTED: LOW QUALITY PROTEIN: telomere length regulation protein TEL2 homolog [Pyrus bretschneideri]
SD05G0097700.1_SD	--	--	Protein TIC 21, chloroplastic OS=Arabidopsis thaliana GN=TIC21 PE=1 SV=1	Protein of unknown function (DUF3611)	PREDICTED: protein TIC 21, chloroplastic-like [Malus domestica]
SD01G0205900.1_SD	molecular_function:"Catalysis of the reaction: an orthophosphoric monoester + H2O = an alcohol + phosphate, with an acid pH optimum." [EC:3.1.3.2](GO:0003993)	Os03g0332500; K02866 large subunit ribosomal protein L10e (A)	Acid phosphatase 1 OS=Solanum lycopersicum GN=APS1 PE=2 SV=1	HAD superfamily, subfamily IIIB (Acid phosphatase)	PREDICTED: acid phosphatase 1-like [Malus domestica]
SD015G0159800.1_SD	biological_process:"The splicing of Group II introns. This occurs by a ribozymic mechanism where the intron sequence forms a distinct 3D structure, characteristic of Group II introns and containing splice site consensus sequences, that is involved in catalyzing the splicing reactions, though protein factors are also required in vivo. Splicing occurs by a series of two transesterification reaction…	hypothetical protein; K01148 poly(A)-specific ribonuclease [EC:3.1.13.4] (A)	CRS2-associated factor 1, chloroplastic OS=Arabidopsis thaliana GN=At2g20020 PE=2 SV=2	CRS1 / YhbY (CRM) domain	PREDICTED: CRS2-associated factor 1, chloroplastic-like [Malus domestica]
SD012G0092800.1_SD	--	--	Protein SHOOT GRAVITROPISM 6 OS=Arabidopsis thaliana GN=SGR6 PE=2 SV=1	non-SMC mitotic condensation complex subunit 1	PREDICTED: protein SHOOT GRAVITROPISM 6 [Prunus mume]
SD015G0268800.1_SD	molecular_function:"Catalysis of the phosphorylation of an amino acid residue in a protein, usually according to the reaction: a protein + ATP = a phosphoprotein + ADP." [MetaCyc:PROTEIN-KINASE-RXN](GO:0004672),molecular_function:"Catalysis of the transfer of ubiquitin from one protein to another via the reaction X-Ub + Y --> Y-Ub + X, where both X-Ub and Y-Ub are covalent linkages." [GOC:BioGRID…	GRMZM2G349344; U-box domain-containing protein 33-like; K04730 interleukin-1 receptor-associated kinase 1 [EC:2.7.11.1] (A)	Putative U-box domain-containing protein 50 OS=Arabidopsis thaliana GN=PUB50 PE=3 SV=1	Protein tyrosine kinase	PREDICTED: putative U-box domain-containing protein 50 [Malus domestica]
SD011G0036800.1_SD	molecular_function:"Catalysis of the hydrolysis of phosphoric monoesters, releasing inorganic phosphate." [GOC:curators, GOC:pg](GO:0016791)	probable protein phosphatase 2C 26; K17508 protein phosphatase PTC7 [EC:3.1.3.16] (A)	Probable protein phosphatase 2C 26 OS=Arabidopsis thaliana GN=At2g30170 PE=2 SV=2	--	PREDICTED: probable protein phosphatase 2C 26 [Malus domestica]
SD017G0053300.1_SD	--	hypothetical protein; K13544 pheophorbidase [EC:3.1.1.82] (A)	Putative methylesterase 11, chloroplastic OS=Arabidopsis thaliana GN=MES11 PE=2 SV=1	Alpha/beta hydrolase family	PREDICTED: putative methylesterase 11, chloroplastic [Malus domestica]
SD02G0108600.1_SD	molecular_function:"Catalysis of the transfer of ubiquitin from one protein to another via the reaction X-Ub + Y --> Y-Ub + X, where both X-Ub and Y-Ub are covalent linkages." [GOC:BioGRID, GOC:jh2, PMID:9635407](GO:0004842),molecular_function:"Interacting selectively and non-covalently with any protein or protein complex (a complex of two or more proteins that may include other nonprotein molecu…	hypothetical protein; K08332 vacuolar protein 8 (A)	U-box domain-containing protein 5 OS=Arabidopsis thaliana GN=PUB5 PE=3 SV=3	U-box domain	PREDICTED: U-box domain-containing protein 5-like [Malus domestica]
SD05G0049900.1_SD	cellular_component:"A lipid bilayer along with all the proteins and protein complexes embedded in it an attached to it." [GOC:dos, GOC:mah, ISBN:0815316194](GO:0016020),molecular_function:"Enables the transfer of a substance, usually a specific substance or a group of related substances, from one side of a membrane to the other." [GOC:jid, GOC:mtg_transport, ISBN:0815340729](GO:0022857),biologica…	dicarboxylate transporter 2, chloroplastic-like; K03319 divalent anion:Na+ symporter, DASS family (A)	Dicarboxylate transporter 2.1, chloroplastic OS=Arabidopsis thaliana GN=DIT2-1 PE=1 SV=1	Sodium:sulfate symporter transmembrane region	PREDICTED: dicarboxylate transporter 2, chloroplastic-like, partial [Pyrus bretschneideri]
SD01G0112100.1_SD	molecular_function:"Catalysis of the hydrolysis of any O-glycosyl bond." [GOC:mah](GO:0004553),biological_process:"The chemical reactions and pathways involving carbohydrates, any of a group of organic compounds based of the general formula Cx(H2O)y. Includes the formation of carbohydrate derivatives by the addition of a carbohydrate residue to another molecule." [GOC:mah, ISBN:0198506732](GO:000…	beta-galactosidase 12-like; K12309 beta-galactosidase [EC:3.2.1.23] (A)	Beta-galactosidase 6 OS=Oryza sativa subsp. japonica GN=Os03g0255100 PE=1 SV=2	Glycosyl hydrolases family 35	PREDICTED: beta-galactosidase 8-like [Malus domestica]
SD07G0159800.1_SD	--	probable ubiquitin-conjugating enzyme E2 C; K06688 ubiquitin-conjugating enzyme E2 C [EC:2.3.2.23] (A)	Ubiquitin-conjugating enzyme E2 19 OS=Arabidopsis thaliana GN=UBC19 PE=1 SV=1	Ubiquitin-conjugating enzyme	PREDICTED: probable ubiquitin-conjugating enzyme E2 C [Pyrus bretschneideri]
SD05G0266800.1_SD	molecular_function:"Interacting selectively and non-covalently with any protein or protein complex (a complex of two or more proteins that may include other nonprotein molecules)." [GOC:go_curators](GO:0005515)	hypothetical protein; K11724 bromodomain testis-specific protein (A)	Transcription factor GTE12 OS=Arabidopsis thaliana GN=GTE12 PE=2 SV=2	Bromodomain	PREDICTED: transcription factor GTE12 [Malus domestica]
SD05G0272700.1_SD	biological_process:"The cellular process that completes DNA-templated transcription; the formation of phosphodiester bonds ceases, the RNA-DNA hybrid dissociates, and RNA polymerase releases the DNA." [GOC:txnOH, ISBN:0716720094, PMID:15020047, PMID:18280161](GO:0006353)	--	--	Rho termination factor, N-terminal domain	PREDICTED: SAP-like protein BP-73 isoform X2 [Pyrus bretschneideri]
SD01G0242000.1_SD	--	nipblb, nipbl, nipbla, wu:fi33d08; nipped-B homolog b (Drosophila); K06672 cohesin loading factor subunit SCC2 (A)	Nipped-B-like protein B OS=Danio rerio GN=nipblb PE=2 SV=1	--	PREDICTED: uncharacterized protein LOC103443757 isoform X1 [Malus domestica]
SD06G0175900.1_SD	--	hypothetical protein; K03671 thioredoxin 1 (A)	Thioredoxin-like 1-1, chloroplastic OS=Oryza sativa subsp. japonica GN=Os07g0684100 PE=2 SV=1	Thioredoxin	PREDICTED: thioredoxin-like 1-2, chloroplastic [Malus domestica]
SD02G0084700.1_SD	--	--	--	--	PREDICTED: uncharacterized protein LOC103455564 [Malus domestica]
SD011G0106700.1_SD	biological_process:"The joining together of exons from one or more primary transcripts of messenger RNA (mRNA) and the excision of intron sequences, via a spliceosomal mechanism, so that mRNA consisting only of the joined exons is produced." [GOC:krc, ISBN:0198506732, ISBN:0879695897](GO:0000398),molecular_function:"Interacting selectively and non-covalently with any nucleic acid." [GOC:jl](GO:00…	splicing factor U2af small subunit B; K12836 splicing factor U2AF 35 kDa subunit (A)	Splicing factor U2af small subunit A OS=Oryza sativa subsp. japonica GN=U2AF35A PE=2 SV=1	Zinc finger C-x8-C-x5-C-x3-H type (and similar)	PREDICTED: splicing factor U2af small subunit B [Malus domestica]
SD014G0111600.1_SD	biological_process:"Any process that modulates the frequency, rate or extent of defense response to fungus." [GOC:dhl, GOC:TermGenie, PMID:22242006](GO:1900150)	--	Uncharacterized protein At5g05190 OS=Arabidopsis thaliana GN=Y-1 PE=1 SV=1	Probable zinc-ribbon domain	PREDICTED: uncharacterized protein LOC103928865 isoform X1 [Pyrus bretschneideri]
SD013G0012600.1_SD	molecular_function:"Interacting selectively and non-covalently with a specific double-stranded genomic DNA sequence (sometimes referred to as a motif) within the regulatory region of a gene to modulate transcription. Regulatory regions include promoters (proximal and distal) and enhancers. Genes are transcriptional units, and include bacterial operons." [GOC:txnOH-2018](GO:0003700),biological_pro…	heat stress transcription factor A-8-like; K09419 heat shock transcription factor, other eukaryote (A)	Heat stress transcription factor A-8 OS=Arabidopsis thaliana GN=HSFA8 PE=2 SV=1	HSF-type DNA-binding	PREDICTED: heat stress transcription factor A-8-like [Malus domestica]
SD012G0162500.1_SD	--	SART-1 family protein DOT2; K11984 U4/U6.U5 tri-snRNP-associated protein 1 (A)	--	--	PREDICTED: myb-like protein X isoform X1 [Malus domestica]
SD012G0102000.1_SD	--	telomere repeat-binding factor 3-like; K09422 myb proto-oncogene protein, plant (A)	Telomere-binding protein 1 OS=Oryza sativa subsp. japonica GN=TBP1 PE=1 SV=2	Myb-like DNA-binding domain	PREDICTED: uncharacterized protein LOC103430310 isoform X1 [Malus domestica]
SD015G0199800.1_SD	molecular_function:"Catalysis of the reaction: donor + hydrogen peroxide = oxidized donor + 2 H2O." [EC:1.11.1.7, RHEA:56136](GO:0004601),biological_process:"Any process that results in a change in state or activity of a cell or an organism (in terms of movement, secretion, enzyme production, gene expression, etc.) as a result of oxidative stress, a state often resulting from exposure to high lev…	peroxidase 64-like; K00430 peroxidase [EC:1.11.1.7] (A)	Peroxidase 64 OS=Arabidopsis thaliana GN=PER64 PE=1 SV=1	Peroxidase	PREDICTED: peroxidase 64-like [Malus domestica]
SD02G0081000.1_SD	molecular_function:"Catalysis of the hydrolysis of various bonds, e.g. C-O, C-N, C-C, phosphoric anhydride bonds, etc. Hydrolase is the systematic name for any enzyme of EC class 3." [ISBN:0198506732](GO:0016787)	serine/threonine-protein phosphatase 7; K04460 serine/threonine-protein phosphatase 5 [EC:3.1.3.16] (A)	Serine/threonine-protein phosphatase 7 OS=Arabidopsis thaliana GN=PP7 PE=1 SV=1	Calcineurin-like phosphoesterase	PREDICTED: serine/threonine-protein phosphatase 7 [Malus domestica]
SD014G0025500.1_SD	--	--	--	Senescence regulator	PREDICTED: uncharacterized protein LOC103454070 [Malus domestica]
SD013G0066600.1_SD	--	deleted in malignant brain tumors 1 protein-like; K13912 deleted in malignant brain tumors 1 protein (A)	--	Targeting protein for Xklp2 (TPX2)	PREDICTED: flocculation protein FLO11-like [Malus domestica]
SD017G0100700.1_SD	--	serine/threonine-protein phosphatase 2A 65 kDa regulatory subunit A beta isoform-like; K03456 serine/threonine-protein phosphatase 2A regulatory subunit A (A)	Fasciclin-like arabinogalactan protein 2 OS=Arabidopsis thaliana GN=FLA2 PE=1 SV=1	Fasciclin domain	PREDICTED: fasciclin-like arabinogalactan protein 2 [Malus domestica]
SD06G0093800.1_SD	molecular_function:"Interacting selectively and non-covalently with any protein or protein complex (a complex of two or more proteins that may include other nonprotein molecules)." [GOC:go_curators](GO:0005515)	pre-mRNA-splicing factor prp46; K12862 pleiotropic regulator 1 (A)	Pre-mRNA-splicing factor PRP46 OS=Saccharomyces cerevisiae (strain ATCC 204508 / S288c) GN=PRP46 PE=1 SV=1	WD domain, G-beta repeat	PREDICTED: WD repeat-containing protein 7 [Malus domestica]
SD017G0188600.1_SD	biological_process:"The directed movement of proteins into, out of or within a cell, or between cells, by means of some agent such as a transporter or pore." [GOC:ai](GO:0015031),molecular_function:"Interacting selectively and non-covalently with any inositol-containing glycerophospholipid, i.e. phosphatidylinositol (PtdIns) and its phosphorylated derivatives." [GOC:bf, ISBN:0198506732, PMID:1139…	--	--	PX domain	PREDICTED: uncharacterized protein LOC103437290 [Malus domestica]
SD08G0052700.1_SD	molecular_function:"Interacting selectively and non-covalently with any protein or protein complex (a complex of two or more proteins that may include other nonprotein molecules)." [GOC:go_curators](GO:0005515)	hypothetical protein; K17964 leucine-rich PPR motif-containing protein, mitochondrial (A)	Pentatricopeptide repeat-containing protein At4g31850, chloroplastic OS=Arabidopsis thaliana GN=PGR3 PE=1 SV=1	PPR repeat	PREDICTED: LOW QUALITY PROTEIN: pentatricopeptide repeat-containing protein At4g31850, chloroplastic [Malus domestica]
SD014G0032300.1_SD	molecular_function:"Catalysis of the phosphorylation of an amino acid residue in a protein, usually according to the reaction: a protein + ATP = a phosphoprotein + ADP." [MetaCyc:PROTEIN-KINASE-RXN](GO:0004672),molecular_function:"Interacting selectively and non-covalently with any protein or protein complex (a complex of two or more proteins that may include other nonprotein molecules)." [GOC:go…	probable receptor protein kinase TMK1; K00924 [EC:2.7.1.-] (A)	Receptor-like kinase TMK3 OS=Arabidopsis thaliana GN=TMK3 PE=2 SV=1	Protein tyrosine kinase	PREDICTED: probable receptor protein kinase TMK1 [Malus domestica]
SD012G0103400.1_SD	molecular_function:"Interacting selectively and non-covalently with any nucleic acid." [GOC:jl](GO:0003676)	29 kDa ribonucleoprotein A, chloroplastic-like; K11294 nucleolin (A)	31 kDa ribonucleoprotein, chloroplastic OS=Nicotiana plumbaginifolia PE=2 SV=1	RNA recognition motif. (a.k.a. RRM, RBD, or RNP domain)	PREDICTED: LOW QUALITY PROTEIN: 29 kDa ribonucleoprotein A, chloroplastic-like [Malus domestica]
SD08G0173700.1_SD	biological_process:"The process in which a solute is transported across a lipid bilayer, from one side of a membrane to the other." [GOC:dph, GOC:jid](GO:0055085)	S49 protease IV family peptidase; K04773 protease IV [EC:3.4.21.-] (A)	Oligopeptide transporter 3 OS=Arabidopsis thaliana GN=OPT3 PE=2 SV=3	OPT oligopeptide transporter protein	PREDICTED: oligopeptide transporter 3 [Prunus mume]
SD010G0035800.1_SD	molecular_function:"Catalysis of the reaction: protein tyrosine phosphate + H2O = protein tyrosine + phosphate." [EC:3.1.3.48](GO:0004725),biological_process:"The process of removing one or more phosphoric residues from a protein." [GOC:hb](GO:0006470),biological_process:"The process of removing one or more phosphoric (ester or anhydride) residues from a molecule." [ISBN:0198506732](GO:0016311),m…	protein-tyrosine-phosphatase PTP1-like; K18039 tyrosine-protein phosphatase non-receptor type 20 [EC:3.1.3.48] (A)	Protein-tyrosine-phosphatase PTP1 OS=Arabidopsis thaliana GN=PTP1 PE=1 SV=1	Protein-tyrosine phosphatase	PREDICTED: protein-tyrosine-phosphatase PTP1-like [Malus domestica]
SD02G0215300.1_SD	molecular_function:"Catalysis of a biochemical reaction at physiological temperatures. In biologically catalyzed reactions, the reactants are known as substrates, and the catalysts are naturally occurring macromolecular substances known as enzymes. Enzymes possess specific binding sites for substrates, and are usually composed wholly or largely of protein, but RNA that has catalytic activity (rib…	hypothetical protein; K01099 phosphatidylinositol-bisphosphatase [EC:3.1.3.36] (A)	Type I inositol polyphosphate 5-phosphatase 10 OS=Arabidopsis thaliana GN=IP5P10 PE=2 SV=1	Endonuclease/Exonuclease/phosphatase family	PREDICTED: type I inositol 1,4,5-trisphosphate 5-phosphatase CVP2-like [Malus domestica]
SD014G0174300.1_SD	molecular_function:"Interacting selectively and non-covalently with zinc (Zn) ions." [GOC:ai](GO:0008270)	uncharacterized LOC103935401; K16276 zinc finger protein-like protein (A)	RING finger and CHY zinc finger domain-containing protein 1 OS=Mus musculus GN=Rchy1 PE=1 SV=1	Ring finger domain	PREDICTED: uncharacterized protein LOC103935401 isoform X1 [Pyrus bretschneideri]
SD011G0098100.1_SD	molecular_function:"Interacting selectively and non-covalently with any metal ion." [GOC:ai](GO:0046872)	heavy metal-associated isoprenylated plant protein 26-like; K10752 histone-binding protein RBBP4 (A)	Heavy metal-associated isoprenylated plant protein 26 OS=Arabidopsis thaliana GN=HIPP26 PE=1 SV=1	Heavy-metal-associated domain	PREDICTED: uncharacterized protein LOC103447921 [Malus domestica]
SD04G0167800.1_SD	--	uncharacterized LOC103421216; K11138 telomere-associated protein RIF1 (A)	F-box/kelch-repeat protein At3g06240 OS=Arabidopsis thaliana GN=At3g06240 PE=2 SV=1	--	PREDICTED: F-box/kelch-repeat protein At3g06240-like, partial [Malus domestica]
SD012G0037100.1_SD	molecular_function:"Catalysis of the phosphorylation of an amino acid residue in a protein, usually according to the reaction: a protein + ATP = a phosphoprotein + ADP." [MetaCyc:PROTEIN-KINASE-RXN](GO:0004672),molecular_function:"Interacting selectively and non-covalently with calcium ions (Ca2+)." [GOC:ai](GO:0005509),molecular_function:"Interacting selectively and non-covalently with ATP, aden…	calcium-dependent protein kinase 26-like; K13412 calcium-dependent protein kinase [EC:2.7.11.1] (A)	Calcium-dependent protein kinase 2 OS=Arabidopsis thaliana GN=CPK2 PE=1 SV=1	EF-hand domain pair	PREDICTED: calcium-dependent protein kinase 26-like [Malus domestica]
SD015G0064200.1_SD	molecular_function:"Interacting selectively and non-covalently with a specific double-stranded genomic DNA sequence (sometimes referred to as a motif) within the regulatory region of a gene to modulate transcription. Regulatory regions include promoters (proximal and distal) and enhancers. Genes are transcriptional units, and include bacterial operons." [GOC:txnOH-2018](GO:0003700),biological_pro…	--	Transcription factor bHLH95 OS=Arabidopsis thaliana GN=BHLH95 PE=2 SV=2	Helix-loop-helix DNA-binding domain	PREDICTED: transcription factor bHLH95-like [Malus domestica]
SD014G0036400.1_SD	--	E3 ubiquitin-protein ligase RHF2A-like; K19043 E3 ubiquitin-protein ligase RHF [EC:2.3.2.27] (A)	E3 ubiquitin-protein ligase RHF2A OS=Arabidopsis thaliana GN=RHF2A PE=2 SV=1	Ring finger domain	PREDICTED: E3 ubiquitin-protein ligase RHF2A-like [Malus domestica]
SD010G0037200.1_SD	molecular_function:"Any molecular function by which a gene product interacts selectively and non-covalently with DNA (deoxyribonucleic acid)." [GOC:dph, GOC:jl, GOC:tb, GOC:vw](GO:0003677),molecular_function:"Catalysis of a biochemical reaction at physiological temperatures. In biologically catalyzed reactions, the reactants are known as substrates, and the catalysts are naturally occurring macro…	probable inactive shikimate kinase like 1, chloroplastic; K00891 shikimate kinase [EC:2.7.1.71] (A)	5'-3' exonuclease OS=Aquifex aeolicus (strain VF5) GN=aq_1628 PE=3 SV=1	5'-3' exonuclease, N-terminal resolvase-like domain	PREDICTED: uncharacterized protein LOC103937732 [Pyrus bretschneideri]
SD03G0148100.1_SD	molecular_function:"Interacting selectively and non-covalently with an RNA molecule or a portion thereof." [GOC:jl, GOC:mah](GO:0003723)	uncharacterized LOC103423528; K06961 ribosomal RNA assembly protein (A)	KRR1 small subunit processome component homolog OS=Schizosaccharomyces pombe (strain 972 / ATCC 24843) GN=mis3 PE=3 SV=1	-	PREDICTED: uncharacterized protein LOC103426964 isoform X1 [Malus domestica]
SD017G0088300.1_SD	biological_process:"The chemical reactions and pathways resulting in the breakdown of a protein or peptide by hydrolysis of its peptide bonds, initiated by the covalent attachment of a ubiquitin group, or multiple ubiquitin groups, to the protein." [GOC:go_curators](GO:0006511)	hypothetical protein; K14016 ubiquitin fusion degradation protein 1 (A)	Ubiquitin fusion degradation protein 1 homolog OS=Dictyostelium discoideum GN=ufd1 PE=3 SV=1	Ubiquitin fusion degradation protein UFD1	PREDICTED: uncharacterized protein LOC103427167 [Malus domestica]
SD03G0223500.1_SD	biological_process:"The chemical reactions and pathways resulting in the formation of any isoprenoid compound, isoprene (2-methylbuta-1,3-diene) or compounds containing or derived from linked isoprene (3-methyl-2-butenylene) residues." [ISBN:0198506732](GO:0008299)	probable solanesyl-diphosphate synthase 3, chloroplastic; K05356 all-trans-nonaprenyl-diphosphate synthase [EC:2.5.1.84 2.5.1.85] (A)	Solanesyl diphosphate synthase 2, chloroplastic OS=Arabidopsis thaliana GN=SPS2 PE=1 SV=1	Polyprenyl synthetase	PREDICTED: probable solanesyl-diphosphate synthase 3, chloroplastic [Malus domestica]
SD015G0017700.1_SD	molecular_function:"Catalysis of the reaction: donor + hydrogen peroxide = oxidized donor + 2 H2O." [EC:1.11.1.7, RHEA:56136](GO:0004601),biological_process:"Any process that results in a change in state or activity of a cell or an organism (in terms of movement, secretion, enzyme production, gene expression, etc.) as a result of oxidative stress, a state often resulting from exposure to high lev…	peroxidase 9; K00430 peroxidase [EC:1.11.1.7] (A)	Peroxidase 9 OS=Arabidopsis thaliana GN=PER9 PE=1 SV=1	Peroxidase	PREDICTED: peroxidase 9 [Malus domestica]
SD03G0021800.1_SD	molecular_function:"The formation of a protein dimer, a macromolecular structure consists of two noncovalently associated identical or nonidentical subunits." [ISBN:0198506732](GO:0046983)	--	Transcription factor bHLH122 OS=Arabidopsis thaliana GN=BHLH122 PE=1 SV=1	--	PREDICTED: transcription factor bHLH122-like isoform X1 [Malus domestica]
SD09G0121800.1_SD	molecular_function:"Interacting selectively and non-covalently with any protein or protein complex (a complex of two or more proteins that may include other nonprotein molecules)." [GOC:go_curators](GO:0005515),biological_process:"The synthesis of RNA from a DNA template by RNA polymerase III, originating at an RNAP III promoter." [GOC:jl, GOC:txnOH, PMID:12381659](GO:0006383)	general transcription factor 3C polypeptide 3-like; K15201 general transcription factor 3C polypeptide 3 (transcription factor C subunit 4) (A)	General transcription factor 3C polypeptide 3 OS=Homo sapiens GN=GTF3C3 PE=1 SV=1	Tetratricopeptide repeat	PREDICTED: general transcription factor 3C polypeptide 3-like [Malus domestica]
SD09G0052100.1_SD	cellular_component:"The array of microtubules and associated molecules that forms between opposite poles of a eukaryotic cell during mitosis or meiosis and serves to move the duplicated chromosomes apart." [ISBN:0198547684](GO:0005819),cellular_component:"Any of the long, generally straight, hollow tubes of internal diameter 12-15 nm and external diameter 24 nm found in a wide variety of eukaryot…	protein TPX2; K16812 targeting protein for Xklp2 (A)	Protein TPX2 OS=Arabidopsis thaliana GN=TPX2 PE=1 SV=1	Targeting protein for Xklp2 (TPX2)	PREDICTED: caldesmon-like [Malus domestica]
SD01G0098100.1_SD	molecular_function:"Enables the active transport of a solute across a membrane by a mechanism whereby two or more species are transported in opposite directions in a tightly coupled process not directly linked to a form of energy other than chemiosmotic energy. The reaction is: solute A(out) + solute B(in) = solute A(in) + solute B(out)." [GOC:mtg_transport, ISBN:0815340729, PMID:10839820](GO:001…	protein TRANSPARENT TESTA 12-like; K03327 multidrug resistance protein, MATE family (A)	Protein TRANSPARENT TESTA 12 OS=Arabidopsis thaliana GN=TT12 PE=2 SV=1	MatE	PREDICTED: protein TRANSPARENT TESTA 12-like [Malus domestica]
SD015G0092100.1_SD	biological_process:"The cellular synthesis of RNA on a template of DNA." [GOC:jl, GOC:txnOH](GO:0006351),molecular_function:"Interacting selectively and non-covalently with zinc (Zn) ions." [GOC:ai](GO:0008270)	cleavage and polyadenylation specificity factor subunit 3-II; K13148 integrator complex subunit 11 [EC:3.1.27.-] (A)	E3 ubiquitin-protein ligase At4g11680 OS=Arabidopsis thaliana GN=At4g11680 PE=2 SV=1	Ring finger domain	PREDICTED: uncharacterized protein LOC103456146 [Malus domestica]
SD07G0217500.1_SD	molecular_function:"Any molecular function by which a gene product interacts selectively and non-covalently with DNA (deoxyribonucleic acid)." [GOC:dph, GOC:jl, GOC:tb, GOC:vw](GO:0003677),molecular_function:"Catalysis of the hydrolysis of internal, alpha-peptide bonds in a polypeptide chain by a mechanism in which water acts as a nucleophile, one or two metal ions hold the water molecule in plac…	probable mitochondrial intermediate peptidase, mitochondrial; K01410 mitochondrial intermediate peptidase [EC:3.4.24.59] (A)	Probable mitochondrial intermediate peptidase, mitochondrial OS=Arabidopsis thaliana GN=MIP PE=3 SV=1	Peptidase family M3	PREDICTED: probable mitochondrial intermediate peptidase, mitochondrial [Malus domestica]
SD013G0095900.1_SD	molecular_function:"Interacting selectively and non-covalently with any protein or protein complex (a complex of two or more proteins that may include other nonprotein molecules)." [GOC:go_curators](GO:0005515)	hypothetical protein; K15196 transcription factor IIIB 90 kDa subunit (A)	F-box only protein 6 OS=Arabidopsis thaliana GN=FBX6 PE=2 SV=1	F-box domain	PREDICTED: F-box only protein 6 [Malus domestica]
SD015G0010300.1_SD	--	--	--	--	PREDICTED: uncharacterized protein LOC103413828 [Malus domestica]
SD012G0019200.1_SD	molecular_function:"Catalysis of the reaction: an orthophosphoric monoester + H2O = an alcohol + phosphate, with an acid pH optimum." [EC:3.1.3.2](GO:0003993),molecular_function:"Catalysis of the hydrolysis of various bonds, e.g. C-O, C-N, C-C, phosphoric anhydride bonds, etc. Hydrolase is the systematic name for any enzyme of EC class 3." [ISBN:0198506732](GO:0016787),molecular_function:"Interac…	acid phosphatase (EC:3.1.3.2); K01078 acid phosphatase [EC:3.1.3.2] (A)	Purple acid phosphatase 22 OS=Arabidopsis thaliana GN=PAP22 PE=2 SV=1	Iron/zinc purple acid phosphatase-like protein C	PREDICTED: purple acid phosphatase 22-like [Pyrus bretschneideri]
SD09G0225300.1_SD	--	hypothetical protein; K18171 COX assembly mitochondrial protein 1 (A)	Protein GAMETE EXPRESSED 1 OS=Arabidopsis thaliana GN=GEX1 PE=1 SV=1	--	PREDICTED: protein GAMETE EXPRESSED 1 [Malus domestica]
SD017G0155100.1_SD	--	hypothetical protein; K18400 KAT8 regulatory NSL complex subunit 1 (A)	--	--	PREDICTED: uncharacterized protein LOC103427475 isoform X1 [Malus domestica]
SD015G0134200.1_SD	molecular_function:"Interacting selectively and non-covalently with any protein or protein complex (a complex of two or more proteins that may include other nonprotein molecules)." [GOC:go_curators](GO:0005515)	mitochondrial import receptor subunit TOM34-like; K17768 mitochondrial import receptor subunit TOM70 (A)	Tetratricopeptide repeat protein 1 OS=Homo sapiens GN=TTC1 PE=1 SV=1	PB1 domain	PREDICTED: uncharacterized protein LOC103424793 [Malus domestica]
SD08G0156200.1_SD	molecular_function:"Any molecular function by which a gene product interacts selectively and non-covalently with DNA (deoxyribonucleic acid)." [GOC:dph, GOC:jl, GOC:tb, GOC:vw](GO:0003677),cellular_component:"A membrane-bounded organelle of eukaryotic cells in which chromosomes are housed and replicated. In most cells, the nucleus contains all of the cell's chromosomes except the organellar chrom…	auxin response factor 3-like; K14486 auxin response factor (A)	Auxin response factor 17 OS=Arabidopsis thaliana GN=ARF17 PE=2 SV=1	B3 DNA binding domain	PREDICTED: auxin response factor 17-like [Malus domestica]
SD011G0067500.1_SD	--	hypothetical protein; K03255 protein TIF31 (A)	Telomere repeat-binding protein 5 OS=Arabidopsis thaliana GN=TRP5 PE=1 SV=2	--	PREDICTED: telomere repeat-binding protein 5-like isoform X1 [Malus domestica]
SD011G0184800.1_SD	--	21.7 kDa class VI heat shock protein; K13993 HSP20 family protein (A)	21.7 kDa class VI heat shock protein OS=Arabidopsis thaliana GN=HSP21.7 PE=2 SV=1	Hsp20/alpha crystallin family	PREDICTED: 21.7 kDa class VI heat shock protein-like [Malus domestica]
SD08G0077900.1_SD	--	--	--	--	PREDICTED: glycine-rich RNA-binding protein 1-like [Malus domestica]
SD015G0073700.1_SD	molecular_function:"Interacting selectively and non-covalently with chromatin, the network of fibers of DNA, protein, and sometimes RNA, that make up the chromosomes of the eukaryotic nucleus during interphase." [GOC:jl, ISBN:0198506732, PMID:20404130](GO:0003682)	phosphatidylinositol-glycan biosynthesis class F protein-like; K05287 phosphatidylinositol glycan, class F [EC:2.7.-.-] (A)	Protein SAWADEE HOMEODOMAIN HOMOLOG 1 OS=Arabidopsis thaliana GN=SHH1 PE=1 SV=1	SAWADEE domain	PREDICTED: protein SAWADEE HOMEODOMAIN HOMOLOG 1-like isoform X1 [Pyrus bretschneideri]
SD05G0179900.1_SD	molecular_function:"Interacting selectively and non-covalently with any protein or protein complex (a complex of two or more proteins that may include other nonprotein molecules)." [GOC:go_curators](GO:0005515),cellular_component:"A membrane-bounded organelle of eukaryotic cells in which chromosomes are housed and replicated. In most cells, the nucleus contains all of the cell's chromosomes excep…	auxin-responsive protein IAA11-like; K14484 auxin-responsive protein IAA (A)	Auxin-responsive protein IAA11 OS=Arabidopsis thaliana GN=IAA11 PE=1 SV=1	AUX/IAA family	PREDICTED: auxin-responsive protein IAA11-like isoform X1 [Malus domestica]
SD017G0125300.1_SD	molecular_function:"Interacting selectively and non-covalently with ATP, adenosine 5'-triphosphate, a universally important coenzyme and enzyme regulator." [ISBN:0198506732](GO:0005524),molecular_function:"Catalysis of the reaction: ATP + H2O = ADP + phosphate. This reaction requires the presence of one or more nucleosomes." [GOC:mah, PMID:19165147](GO:0070615),biological_process:"An epigenetic R…	SNF2 domain-containing protein CLASSY 3-like; K10875 DNA repair and recombination protein RAD54 and RAD54-like protein [EC:3.6.4.-] (A)	SNF2 domain-containing protein CLASSY 3 OS=Arabidopsis thaliana GN=CLSY3 PE=1 SV=1	SNF2 family N-terminal domain	PREDICTED: SNF2 domain-containing protein CLASSY 3-like [Malus domestica]
SD01G0133000.1_SD	molecular_function:"Interacting selectively and non-covalently with any metal ion." [GOC:ai](GO:0046872)	zinc finger CCCH domain-containing protein 1-like; K13127 RING finger protein 113A (A)	Zinc finger CCCH domain-containing protein 1 OS=Arabidopsis thaliana GN=At1g01350 PE=2 SV=2	Zinc finger C-x8-C-x5-C-x3-H type (and similar)	PREDICTED: zinc finger CCCH domain-containing protein 1-like [Malus domestica]
SD017G0192000.1_SD	--	--	--	--	PREDICTED: putative protein TPRXL [Pyrus bretschneideri]
SD07G0051200.1_SD	molecular_function:"Any molecular function by which a gene product interacts selectively and non-covalently with DNA (deoxyribonucleic acid)." [GOC:dph, GOC:jl, GOC:tb, GOC:vw](GO:0003677),biological_process:"Any process that modulates the frequency, rate or extent of cellular DNA-templated transcription." [GOC:go_curators, GOC:txnOH](GO:0006355)	CDF1; cycling DOF factor 1; K16222 Dof zinc finger protein DOF5.5 (A)	Cyclic dof factor 2 OS=Arabidopsis thaliana GN=CDF2 PE=1 SV=2	Dof domain, zinc finger	PREDICTED: cyclic dof factor 3-like [Prunus mume]
SD010G0073000.1_SD	--	uncharacterized LOC103455132; K01940 argininosuccinate synthase [EC:6.3.4.5] (A)	--	--	PREDICTED: uncharacterized protein LOC103937299 [Pyrus bretschneideri]
SD014G0071100.1_SD	--	--	Protein EARLY RESPONSIVE TO DEHYDRATION 15 OS=Arabidopsis thaliana GN=ERD15 PE=1 SV=1	--	PREDICTED: protein EARLY RESPONSIVE TO DEHYDRATION 15-like isoform X1 [Malus domestica]
SD06G0150000.1_SD	biological_process:"Any process that results in a change in state or activity of a cell or an organism (in terms of movement, secretion, enzyme production, gene expression, etc.) as a result of a nitrate stimulus." [GOC:sm](GO:0010167),biological_process:"The directed movement of nitrate into, out of or within a cell, or between cells, by means of some agent such as a transporter or pore." [GOC:k…	manganese-dependent ADP-ribose/CDP-alcohol diphosphatase; K01517 manganese-dependent ADP-ribose/CDP-alcohol diphosphatase [EC:3.6.1.13 3.6.1.16 3.6.1.53] (A)	High-affinity nitrate transporter 3.2 OS=Arabidopsis thaliana GN=NRT3.2 PE=2 SV=1	High-affinity nitrate transporter accessory	PREDICTED: high-affinity nitrate transporter 3.2 [Malus domestica]
SD015G0100800.1_SD	molecular_function:"Interacting selectively and non-covalently with any nucleic acid." [GOC:jl](GO:0003676),molecular_function:"Catalysis of the reaction: ATP + H2O = ADP + phosphate; this reaction drives the unwinding of an RNA helix." [EC:3.6.4.13, GOC:jl](GO:0003724),molecular_function:"Catalysis of the random hydrolysis of (1->4)-alpha-D-galactosiduronic linkages in pectate and other galactur…	DEAD-box ATP-dependent RNA helicase 56; K12812 ATP-dependent RNA helicase UAP56/SUB2 [EC:3.6.4.13] (A)	DEAD-box ATP-dependent RNA helicase 56 OS=Arabidopsis thaliana GN=RH56 PE=1 SV=2	DEAD/DEAH box helicase	PREDICTED: DEAD-box ATP-dependent RNA helicase 56 [Malus domestica]
SD03G0065200.1_SD	molecular_function:"Any molecular function by which a gene product interacts selectively and non-covalently with DNA (deoxyribonucleic acid)." [GOC:dph, GOC:jl, GOC:tb, GOC:vw](GO:0003677),molecular_function:"Interacting selectively and non-covalently with a specific double-stranded genomic DNA sequence (sometimes referred to as a motif) within the regulatory region of a gene to modulate transcri…	two-component system sensor histidine kinase/response regulator, putative; K14491 two-component response regulator ARR-B family (A)	Transcription factor LUX OS=Arabidopsis thaliana GN=LUX PE=1 SV=1	Myb-like DNA-binding domain	PREDICTED: transcription factor BOA-like [Malus domestica]
SD07G0202000.1_SD	--	--	--	--	PREDICTED: uncharacterized protein LOC103432917 [Malus domestica]
SD05G0044600.1_SD	biological_process:"Any process that results in a change in state or activity of a cell or an organism (in terms of movement, secretion, enzyme production, gene expression, etc.) as a result of an aluminum ion stimulus." [GOC:sm](GO:0010044),biological_process:"Any process that results in a change in state or activity of a cell or an organism (in terms of movement, secretion, enzyme production, g…	Beta-galactosidase 17; K12309 beta-galactosidase [EC:3.2.1.23] (A)	Protein SENSITIVE TO PROTON RHIZOTOXICITY 1 OS=Arabidopsis thaliana GN=STOP1 PE=2 SV=1	Zinc-finger of C2H2 type	PREDICTED: protein SENSITIVE TO PROTON RHIZOTOXICITY 1 [Malus domestica]
SD01G0199100.1_SD	molecular_function:"Catalysis of the transfer of ubiquitin from one protein to another via the reaction X-Ub + Y --> Y-Ub + X, where both X-Ub and Y-Ub are covalent linkages." [GOC:BioGRID, GOC:jh2, PMID:9635407](GO:0004842),biological_process:"The process in which one or more ubiquitin groups are added to a protein." [GOC:ai](GO:0016567)	transcription elongation factor TFIIS; K03145 transcription elongation factor S-II (A)	U-box domain-containing protein 62 OS=Arabidopsis thaliana GN=PUB62 PE=2 SV=1	--	PREDICTED: U-box domain-containing protein 62-like [Pyrus bretschneideri]
SD08G0175900.1_SD	molecular_function:"The formation of a protein dimer, a macromolecular structure consists of two noncovalently associated identical or nonidentical subunits." [ISBN:0198506732](GO:0046983)	--	Transcription factor bHLH145 OS=Arabidopsis thaliana GN=BHLH145 PE=2 SV=1	--	PREDICTED: transcription factor bHLH143-like [Malus domestica]
SD03G0214300.1_SD	molecular_function:"Catalysis of a biochemical reaction at physiological temperatures. In biologically catalyzed reactions, the reactants are known as substrates, and the catalysts are naturally occurring macromolecular substances known as enzymes. Enzymes possess specific binding sites for substrates, and are usually composed wholly or largely of protein, but RNA that has catalytic activity (rib…	3-phosphoshikimate 1-carboxyvinyltransferase 2-like; K00800 3-phosphoshikimate 1-carboxyvinyltransferase [EC:2.5.1.19] (A)	UDP-N-acetylglucosamine 1-carboxyvinyltransferase 2 OS=Carboxydothermus hydrogenoformans (strain ATCC BAA-161 / DSM 6008 / Z-2901) GN=murA2 PE=3 SV=1	EPSP synthase (3-phosphoshikimate 1-carboxyvinyltransferase)	PREDICTED: uncharacterized protein LOC103934293 [Pyrus bretschneideri]
SD012G0028500.1_SD	molecular_function:"Catalysis of an oxidation-reduction (redox) reaction, a reversible chemical reaction in which the oxidation state of an atom or atoms within a molecule is altered. One substrate acts as a hydrogen or electron donor and becomes oxidized, while the other acts as hydrogen or electron acceptor and becomes reduced." [GOC:go_curators](GO:0016491)	secoisolariciresinol dehydrogenase-like; K09841 xanthoxin dehydrogenase [EC:1.1.1.288] (A)	Secoisolariciresinol dehydrogenase (Fragment) OS=Podophyllum peltatum PE=1 SV=1	Enoyl-(Acyl carrier protein) reductase	PREDICTED: secoisolariciresinol dehydrogenase-like [Pyrus bretschneideri]
SD09G0135800.1_SD	molecular_function:"Catalysis of the reaction: triacylglycerol + H2O = diacylglycerol + a carboxylate." [EC:3.1.1.3](GO:0004806),biological_process:"The chemical reactions and pathways involving lipids, compounds soluble in an organic solvent but not, or sparingly, in an aqueous solvent. Includes fatty acids; neutral fats, other fatty-acid esters, and soaps; long-chain (fatty) alcohols and waxes;…	LIP11; triacylglycerol lipase (EC:3.1.1.3); K01046 triacylglycerol lipase [EC:3.1.1.3] (A)	Lipase OS=Thermomyces lanuginosus GN=LIP PE=1 SV=1	Lipase (class 3)	PREDICTED: uncharacterized protein LOC103429308 isoform X1 [Malus domestica]
SD05G0166300.1_SD	--	--	--	--	PREDICTED: uncharacterized protein LOC103435844 [Malus domestica]
SD07G0112300.1_SD	molecular_function:"Catalysis of the reaction: acyl-CoA + H2O = CoA + a carboxylate." [RHEA:16781](GO:0047617)	acyl-coenzyme A thioesterase 13-like; K17362 acyl-coenzyme A thioesterase 13 [EC:3.1.2.-] (A)	Acyl-coenzyme A thioesterase 13 OS=Pongo abelii GN=ACOT13 PE=2 SV=1	Thioesterase superfamily	PREDICTED: acyl-coenzyme A thioesterase 13-like [Pyrus bretschneideri]
SD011G0164700.1_SD	molecular_function:"Interacting selectively and non-covalently with GTP, guanosine triphosphate." [GOC:ai](GO:0005525),cellular_component:"Any of the long, generally straight, hollow tubes of internal diameter 12-15 nm and external diameter 24 nm found in a wide variety of eukaryotic cells; each consists (usually) of 13 protofilaments of polymeric tubulin, staggered in such a manner that the tubu…	cell division protein FtsZ homolog 1, chloroplastic-like; K03531 cell division protein FtsZ (A)	Cell division protein FtsZ homolog 1, chloroplastic OS=Arabidopsis thaliana GN=FTSZ1 PE=1 SV=2	FtsZ family, C-terminal domain	PREDICTED: cell division protein FtsZ homolog 1, chloroplastic-like isoform X1 [Malus domestica]
SD013G0167400.1_SD	--	protein LYK5-like; K04730 interleukin-1 receptor-associated kinase 1 [EC:2.7.11.1] (A)	LysM domain receptor-like kinase 4 OS=Arabidopsis thaliana GN=LYK4 PE=1 SV=1	LysM domain	PREDICTED: LOW QUALITY PROTEIN: protein LYK5-like [Malus domestica]
SD016G0036800.1_SD	biological_process:"The hydrolysis of proteins into smaller polypeptides and/or amino acids by cleavage of their peptide bonds." [GOC:bf, GOC:mah](GO:0006508),molecular_function:"Catalysis of the hydrolysis of N-terminal amino acid residues from a polypeptide chain by a mechanism in which water acts as a nucleophile, one or two metal ions hold the water molecule in place, and charged amino acid s…	methionine aminopeptidase 1B, chloroplastic; K01265 methionyl aminopeptidase [EC:3.4.11.18] (A)	Methionine aminopeptidase 1B, chloroplastic OS=Arabidopsis thaliana GN=MAP1B PE=2 SV=2	Metallopeptidase family M24	PREDICTED: methionine aminopeptidase 1B, chloroplastic [Malus domestica]
SD014G0117100.1_SD	molecular_function:"Interacting selectively and non-covalently with any protein or protein complex (a complex of two or more proteins that may include other nonprotein molecules)." [GOC:go_curators](GO:0005515),cellular_component:"All of the contents of a cell excluding the plasma membrane and nucleus, but including other subcellular structures." [ISBN:0198547684](GO:0005737),biological_process:"…	E3 ubiquitin-protein ligase SINAT3-like; K04506 E3 ubiquitin-protein ligase SIAH1 [EC:2.3.2.27] (A)	E3 ubiquitin-protein ligase SINAT3 OS=Arabidopsis thaliana GN=SINAT3 PE=2 SV=1	Seven in absentia protein family	PREDICTED: E3 ubiquitin-protein ligase SINAT3-like isoform X2 [Malus domestica]
SD08G0193700.1_SD	--	ABHD11; abhydrolase domain containing 11; K13703 abhydrolase domain-containing protein 11 (A)	Putative esterase/lipase HI_0193 OS=Haemophilus influenzae (strain ATCC 51907 / DSM 11121 / KW20 / Rd) GN=HI_0193 PE=3 SV=1	Alpha/beta hydrolase family	PREDICTED: uncharacterized protein LOC103441795 isoform X2 [Malus domestica]
SD08G0126700.1_SD	cellular_component:"The component of the plasma membrane consisting of the gene products and protein complexes having at least some part of their peptide sequence embedded in the hydrophobic region of the membrane." [GOC:dos, GOC:go_curators](GO:0005887),molecular_function:"Enables the transfer of ammonium from one side of a membrane to the other. Ammonium is the cation NH4+ which is formed from …	ammonium transporter 3 member 1-like; K03320 ammonium transporter, Amt family (A)	Ammonium transporter 3 member 1 OS=Oryza sativa subsp. japonica GN=AMT3-1 PE=2 SV=1	Ammonium Transporter Family	PREDICTED: ammonium transporter 3 member 1-like [Malus domestica]
SD06G0186900.1_SD	molecular_function:"Interacting selectively and non-covalently with any protein or protein complex (a complex of two or more proteins that may include other nonprotein molecules)." [GOC:go_curators](GO:0005515),molecular_function:"Interacting selectively and non-covalently with zinc (Zn) ions." [GOC:ai](GO:0008270)	hypothetical protein; K17710 pentatricopeptide repeat domain-containing protein 1 (A)	Pentatricopeptide repeat-containing protein At1g18485 OS=Arabidopsis thaliana GN=PCMP-H8 PE=2 SV=2	PPR repeat family	PREDICTED: pentatricopeptide repeat-containing protein At1g18485 [Malus domestica]
SD015G0142300.1_SD	molecular_function:"Any molecular function by which a gene product interacts selectively and non-covalently with DNA (deoxyribonucleic acid)." [GOC:dph, GOC:jl, GOC:tb, GOC:vw](GO:0003677),molecular_function:"Interacting selectively and non-covalently with a specific double-stranded genomic DNA sequence (sometimes referred to as a motif) within the regulatory region of a gene to modulate transcri…	dehydration-responsive element-binding protein 2A-like; K09286 EREBP-like factor (A)	Ethylene-responsive transcription factor WIN1 OS=Arabidopsis thaliana GN=WIN1 PE=2 SV=1	AP2 domain	PREDICTED: ethylene-responsive transcription factor WIN1-like [Malus domestica]
SD017G0110700.1_SD	--	--	--	--	PREDICTED: uncharacterized protein LOC103432156 [Malus domestica]
SD01G0131700.1_SD	biological_process:"Any process that modulates the frequency, rate or extent of defense response to fungus." [GOC:dhl, GOC:TermGenie, PMID:22242006](GO:1900150)	--	Uncharacterized protein At5g05190 OS=Arabidopsis thaliana GN=Y-1 PE=1 SV=1	--	PREDICTED: uncharacterized protein At5g05190-like [Malus domestica]
SD09G0222500.1_SD	molecular_function:"Catalysis of the phosphorylation of an amino acid residue in a protein, usually according to the reaction: a protein + ATP = a phosphoprotein + ADP." [MetaCyc:PROTEIN-KINASE-RXN](GO:0004672),molecular_function:"Interacting selectively and non-covalently with ATP, adenosine 5'-triphosphate, a universally important coenzyme and enzyme regulator." [ISBN:0198506732](GO:0005524),bi…	serine/threonine-protein kinase CDL1-like; K04730 interleukin-1 receptor-associated kinase 1 [EC:2.7.11.1] (A)	Proline-rich receptor-like protein kinase PERK13 OS=Arabidopsis thaliana GN=PERK13 PE=2 SV=1	Protein kinase domain	PREDICTED: protein kinase APK1B, chloroplastic-like [Malus domestica]
SD09G0066300.1_SD	biological_process:"The chemical reactions and pathways resulting in the formation of jasmonic acid, a fatty acid derivative." [ISBN:0387969845](GO:0009695),molecular_function:"Catalysis of the geometric or structural changes within one molecule. Isomerase is the systematic name for any enzyme of EC class 5." [ISBN:0198506732](GO:0016853),molecular_function:"Catalysis of the reaction: (9Z,13S,15Z…	allene oxide cyclase 4, chloroplastic-like; K10525 allene oxide cyclase [EC:5.3.99.6] (A)	Allene oxide cyclase 4, chloroplastic OS=Arabidopsis thaliana GN=AOC4 PE=2 SV=1	Allene oxide cyclase	PREDICTED: allene oxide cyclase 4, chloroplastic-like [Pyrus bretschneideri]
SD07G0084800.1_SD	biological_process:"The chemical reactions and pathways resulting in the formation of substances; typically the energy-requiring part of metabolism in which simpler substances are transformed into more complex ones." [GOC:curators, ISBN:0198547684](GO:0009058),molecular_function:"Catalysis of the transfer of an acyl group from one compound (donor) to another (acceptor)." [GOC:jl, ISBN:0198506732]…	probable inorganic phosphate transporter 1-3; K08176 MFS transporter, PHS family, inorganic phosphate transporter (A)	Type III polyketide synthase A OS=Arabidopsis thaliana GN=PKSA PE=1 SV=1	Chalcone and stilbene synthases, C-terminal domain	PREDICTED: chalcone synthase [Malus domestica]
SD010G0061500.1_SD	molecular_function:"Interacting selectively and non-covalently with a specific double-stranded genomic DNA sequence (sometimes referred to as a motif) within the regulatory region of a gene to modulate transcription. Regulatory regions include promoters (proximal and distal) and enhancers. Genes are transcriptional units, and include bacterial operons." [GOC:txnOH-2018](GO:0003700)	polygalacturonase At1g48100-like; K01184 polygalacturonase [EC:3.2.1.15] (A)	Transcription factor RADIALIS OS=Antirrhinum majus GN=RAD PE=1 SV=1	Myb-like DNA-binding domain	PREDICTED: transcription factor RADIALIS-like [Malus domestica]
SD014G0128000.1_SD	molecular_function:"Catalysis of the hydrolysis of any O-glycosyl bond." [GOC:mah](GO:0004553),biological_process:"The chemical reactions and pathways involving carbohydrates, any of a group of organic compounds based of the general formula Cx(H2O)y. Includes the formation of carbohydrate derivatives by the addition of a carbohydrate residue to another molecule." [GOC:mah, ISBN:0198506732](GO:000…	hypothetical protein; K19891 glucan endo-1,3-beta-glucosidase 1/2/3 [EC:3.2.1.39] (A)	Glucan endo-1,3-beta-glucosidase 11 OS=Arabidopsis thaliana GN=At1g32860 PE=1 SV=1	Glycosyl hydrolases family 17	PREDICTED: glucan endo-1,3-beta-glucosidase 11-like isoform X2 [Malus domestica]
SD014G0029800.1_SD	biological_process:"Any process that stops, prevents, or reduces the frequency, rate or extent of cellular DNA-templated transcription." [GOC:go_curators, GOC:txnOH](GO:0045892)	hypothetical protein; K01870 isoleucyl-tRNA synthetase [EC:6.1.1.5] (A)	Transcription repressor OFP6 OS=Arabidopsis thaliana GN=OFP6 PE=1 SV=1	Transcriptional repressor, ovate	PREDICTED: uncharacterized protein LOC103454220 [Malus domestica]
SD08G0189700.1_SD	--	symplekin; K06100 symplekin (A)	Symplekin OS=Homo sapiens GN=SYMPK PE=1 SV=2	Symplekin tight junction protein C terminal	PREDICTED: symplekin [Prunus mume]
SD010G0104900.1_SD	molecular_function:"The formation of a protein dimer, a macromolecular structure consists of two noncovalently associated identical or nonidentical subunits." [ISBN:0198506732](GO:0046983)	Os10g0575000; K13422 transcription factor MYC2 (A)	Transcription factor bHLH25 OS=Arabidopsis thaliana GN=BHLH25 PE=2 SV=2	Helix-loop-helix DNA-binding domain	PREDICTED: transcription factor bHLH18-like [Pyrus bretschneideri]
SD013G0192800.1_SD	molecular_function:"Catalysis of the reaction: 5-(2-hydroxyethyl)-4-methylthiazole + ATP = 4-methyl-5-(2-phosphoethyl)-thiazole + ADP + 2 H(+)." [EC:2.7.1.50, RHEA:24212](GO:0004417),biological_process:"The chemical reactions and pathways resulting in the formation of thiamine (vitamin B1), a water soluble vitamin present in fresh vegetables and meats, especially liver." [GOC:jl, ISBN:0198506732]…	hydroxyethylthiazole kinase; K00878 hydroxyethylthiazole kinase [EC:2.7.1.50] (A)	Hydroxyethylthiazole kinase OS=Arabidopsis thaliana GN=THIM PE=1 SV=1	Hydroxyethylthiazole kinase family	PREDICTED: hydroxyethylthiazole kinase [Malus domestica]
SD06G0198700.1_SD	molecular_function:"Catalysis of the reaction: protein serine phosphate + H2O = protein serine + phosphate, and protein threonine phosphate + H2O = protein threonine + phosphate." [GOC:bf](GO:0004722),biological_process:"The process of removing one or more phosphoric residues from a protein." [GOC:hb](GO:0006470),molecular_function:"Catalysis of the hydrolysis of phosphoric monoesters, releasing …	probable protein phosphatase 2C 8; K17500 integrin-linked kinase-associated serine/threonine phosphatase 2C [EC:3.1.3.16] (A)	Probable protein phosphatase 2C 8 OS=Arabidopsis thaliana GN=At1g18030 PE=2 SV=2	Protein phosphatase 2C	PREDICTED: probable protein phosphatase 2C 8 [Malus domestica]
SD09G0207700.1_SD	molecular_function:"Catalysis of the reaction: (S)-dihydroorotate + H(2)O = N-carbamoyl-L-aspartate + H(+)." [EC:3.5.2.3, RHEA:24296](GO:0004151),molecular_function:"Catalysis of the hydrolysis of various bonds, e.g. C-O, C-N, C-C, phosphoric anhydride bonds, etc. Hydrolase is the systematic name for any enzyme of EC class 3." [ISBN:0198506732](GO:0016787),molecular_function:"Catalysis of the hyd…	dihydroorotase, mitochondrial-like; K01465 dihydroorotase [EC:3.5.2.3] (A)	Dihydroorotase, mitochondrial OS=Arabidopsis thaliana GN=PYR4 PE=2 SV=1	Amidohydrolase family	PREDICTED: dihydroorotase, mitochondrial-like isoform X2 [Malus domestica]
SD03G0025300.1_SD	--	hypothetical protein; K14825 protein ERP2 (A)	Transmembrane emp24 domain-containing protein p24beta2 OS=Arabidopsis thaliana GN=At3g07680 PE=1 SV=1	emp24/gp25L/p24 family/GOLD	PREDICTED: transmembrane emp24 domain-containing protein p24beta2-like [Malus domestica]
SD011G0230900.1_SD	molecular_function:"The formation of a protein dimer, a macromolecular structure consists of two noncovalently associated identical or nonidentical subunits." [ISBN:0198506732](GO:0046983)	hypothetical protein; K13422 transcription factor MYC2 (A)	Basic helix-loop-helix protein A OS=Pisum sativum GN=BHLH PE=3 SV=1	Helix-loop-helix DNA-binding domain	BHLH domain class transcription factor [Malus domestica]
SD01G0237500.1_SD	biological_process:"The division of a chloroplast within a cell to form two or more separate chloroplast compartments. This division occurs independently of mitosis." [GOC:lr](GO:0010020)	--	Plastid division protein PDV1 OS=Arabidopsis thaliana GN=PDV1 PE=1 SV=1	--	PREDICTED: plastid division protein PDV1-like isoform X1 [Malus domestica]
SD011G0103700.1_SD	molecular_function:"Catalysis of the phosphorylation of an amino acid residue in a protein, usually according to the reaction: a protein + ATP = a phosphoprotein + ADP." [MetaCyc:PROTEIN-KINASE-RXN](GO:0004672),molecular_function:"Interacting selectively and non-covalently with ATP, adenosine 5'-triphosphate, a universally important coenzyme and enzyme regulator." [ISBN:0198506732](GO:0005524),bi…	SRSF protein kinase 1; K08832 serine/threonine-protein kinase SRPK3 [EC:2.7.11.1] (A)	Protein kinase dsk1 OS=Schizosaccharomyces pombe (strain 972 / ATCC 24843) GN=dsk1 PE=3 SV=2	Protein kinase domain	PREDICTED: SRSF protein kinase 1 [Malus domestica]
SD017G0051300.1_SD	cellular_component:"The space external to the outermost structure of a cell. For cells without external protective or external encapsulating structures this refers to space outside of the plasma membrane. This term covers the host cell environment outside an intracellular parasite." [GOC:go_curators](GO:0005576),biological_process:"A process that results in the assembly and arrangement of constit…	malate dehydrogenase [NADP], chloroplastic-like; K00051 malate dehydrogenase (NADP+) [EC:1.1.1.82] (A)	Expansin-A25 OS=Arabidopsis thaliana GN=EXPA25 PE=2 SV=2	Pollen allergen	PREDICTED: expansin-A23-like [Pyrus bretschneideri]
SD07G0083300.1_SD	molecular_function:"Interacting selectively and non-covalently with any nucleic acid." [GOC:jl](GO:0003676)	GRMZM2G126665; uncharacterized LOC100216781; K12885 heterogeneous nuclear ribonucleoprotein G (A)	Heterogeneous nuclear ribonucleoprotein Q OS=Rattus norvegicus GN=Syncrip PE=2 SV=1	RNA recognition motif. (a.k.a. RRM, RBD, or RNP domain)	PREDICTED: nucleolin-like [Malus domestica]
SD011G0148400.1_SD	--	Myosin-related isoform 1; K02981 small subunit ribosomal protein S2e (A)	--	--	PREDICTED: centrosomal protein of 63 kDa-like [Malus domestica]
SD09G0085400.1_SD	molecular_function:"Catalysis of the incorporation of one atom from molecular oxygen into a compound and the reduction of the other atom of oxygen to water." [ISBN:0198506732](GO:0004497),molecular_function:"Interacting selectively and non-covalently with iron (Fe) ions." [GOC:ai](GO:0005506),molecular_function:"Catalysis of an oxidation-reduction (redox) reaction in which hydrogen or electrons a…	allene oxide synthase, chloroplastic; K10528 hydroperoxide lyase [EC:4.1.2.-] (A)	Linolenate hydroperoxide lyase, chloroplastic OS=Arabidopsis thaliana GN=CYP74B2 PE=1 SV=1	Cytochrome P450	PREDICTED: allene oxide synthase, chloroplastic [Pyrus bretschneideri]
SD03G0147900.1_SD	biological_process:"A cellular homeostatic process involved in the maintenance of an internal steady state of glucose within a cell or between a cell and its external environment." [GOC:dph, GOC:go_curators, GOC:tb](GO:0001678),molecular_function:"Catalysis of the reaction: ATP + D-hexose = ADP + D-hexose 6-phosphate." [EC:2.7.1.1](GO:0004396),molecular_function:"Interacting selectively and non-c…	hexokinase-3; K00844 hexokinase [EC:2.7.1.1] (A)	Hexokinase-3 OS=Arabidopsis thaliana GN=At1g50460 PE=1 SV=1	Hexokinase	PREDICTED: hexokinase-3 [Malus domestica]
SD013G0022300.1_SD	molecular_function:"Interacting selectively and non-covalently with zinc (Zn) ions." [GOC:ai](GO:0008270)	E3 ubiquitin-protein ligase MARCH2-like; K10658 E3 ubiquitin-protein ligase MARCH3 [EC:2.3.2.27] (A)	E3 ubiquitin-protein ligase MARCH2 OS=Rattus norvegicus GN=March2 PE=1 SV=1	Protein of unknown function (DUF3675)	PREDICTED: uncharacterized protein LOC103414227 [Malus domestica]
SD013G0030000.1_SD	--	adenylate isopentenyltransferase-like; K10760 adenylate isopentenyltransferase (cytokinin synthase) (A)	Adenylate isopentenyltransferase OS=Humulus lupulus PE=1 SV=1	IPP transferase	adenylate isopentenyltransferase [Malus domestica]
SD014G0028300.1_SD	--	hypothetical protein; K12587 exosome complex component MTR3 (A)	TLD domain-containing protein 1 OS=Danio rerio GN=tldc1 PE=2 SV=1	TLD	PREDICTED: TLD domain-containing protein 1-like isoform X1 [Pyrus bretschneideri]
SD012G0082600.1_SD	molecular_function:"Interacting selectively and non-covalently with a specific double-stranded genomic DNA sequence (sometimes referred to as a motif) within the regulatory region of a gene to modulate transcription. Regulatory regions include promoters (proximal and distal) and enhancers. Genes are transcriptional units, and include bacterial operons." [GOC:txnOH-2018](GO:0003700),biological_pro…	transcription factor HBP-1b(c38)-like; K14431 transcription factor TGA (A)	TGACG-sequence-specific DNA-binding protein TGA-2.1 OS=Nicotiana tabacum GN=TGA21 PE=1 SV=1	bZIP transcription factor	PREDICTED: transcription factor HBP-1b(c38)-like [Malus domestica]
SD03G0036500.1_SD	molecular_function:"Enables the transmembrane transfer of a chloride ion by a voltage-gated channel. A voltage-gated channel is a channel whose open state is dependent on the voltage across the membrane in which it is embedded." [GOC:mtg_transport, ISBN:0815340729](GO:0005247),biological_process:"The directed movement of chloride into, out of or within a cell, or between cells, by means of some a…	chloride channel ClC-3; K05012 chloride channel 3/4/5 (A)	Chloride channel protein CLC-f OS=Arabidopsis thaliana GN=CLC-F PE=2 SV=2	Voltage gated chloride channel	PREDICTED: chloride channel protein CLC-f-like [Pyrus bretschneideri]
SD010G0055800.1_SD	molecular_function:"Interacting selectively and non-covalently with ATP, adenosine 5'-triphosphate, a universally important coenzyme and enzyme regulator." [ISBN:0198506732](GO:0005524),molecular_function:"Catalysis of the reaction: ATP + H2O = ADP + phosphate. This reaction requires the presence of one or more nucleosomes." [GOC:mah, PMID:19165147](GO:0070615),biological_process:"An epigenetic R…	SNF2 domain-containing protein CLASSY 3-like; K10875 DNA repair and recombination protein RAD54 and RAD54-like protein [EC:3.6.4.-] (A)	SNF2 domain-containing protein CLASSY 3 OS=Arabidopsis thaliana GN=CLSY3 PE=1 SV=1	SNF2 family N-terminal domain	PREDICTED: SNF2 domain-containing protein CLASSY 3-like [Pyrus bretschneideri]
SD012G0202800.1_SD	--	peptide-N(4)-(N-acetyl-beta-glucosaminyl)asparagine amidase; K01456 peptide-N4-(N-acetyl-beta-glucosaminyl)asparagine amidase [EC:3.5.1.52] (A)	Peptide-N(4)-(N-acetyl-beta-glucosaminyl)asparagine amidase OS=Arabidopsis thaliana GN=PNG1 PE=2 SV=1	Transglutaminase-like superfamily	PREDICTED: peptide-N(4)-(N-acetyl-beta-glucosaminyl)asparagine amidase [Malus domestica]
SD011G0095600.1_SD	biological_process:"Repression of transcription by altering the structure of chromatin, e.g. by conversion of large regions of DNA into an inaccessible state often called heterochromatin." [GOC:mah, PMID:10219245](GO:0006342)	uncharacterized LOC103947676; K11642 chromodomain-helicase-DNA-binding protein 3 [EC:3.6.4.12] (A)	Helicase protein MOM1 OS=Arabidopsis thaliana GN=MOM1 PE=1 SV=1	--	PREDICTED: helicase protein MOM1-like isoform X2 [Malus domestica]
SD012G0031500.1_SD	molecular_function:"Catalysis of the transfer of an acyl group, other than amino-acyl, from one compound (donor) to another (acceptor)." [GOC:jl](GO:0016747)	benzyl alcohol O-benzoyltransferase-like; K19861 benzyl alcohol O-benzoyltransferase [EC:2.3.1.196 2.3.1.232] (A)	Benzyl alcohol O-benzoyltransferase OS=Nicotiana tabacum GN=HSR201 PE=1 SV=1	Transferase family	PREDICTED: benzyl alcohol O-benzoyltransferase-like [Malus domestica]
SD06G0174000.1_SD	--	MYB31; myb-related protein 306-like; K09422 myb proto-oncogene protein, plant (A)	Myb-related protein 306 OS=Antirrhinum majus GN=MYB306 PE=2 SV=1	Myb-like DNA-binding domain	myb-related protein 306-like [Malus domestica]
SD06G0151400.1_SD	--	RASAL1; RAS protein activator like 1 (GAP1 like); K17632 RAS protein activator-like 1 (A)	C2 and GRAM domain-containing protein At5g50170 OS=Arabidopsis thaliana GN=At5g50170 PE=2 SV=1	GRAM domain	PREDICTED: C2 and GRAM domain-containing protein At5g50170 [Malus domestica]
SD03G0227100.1_SD	--	beta-galactosidase 17; K12309 beta-galactosidase [EC:3.2.1.23] (A)	Protein indeterminate-domain 12 OS=Arabidopsis thaliana GN=IDD12 PE=2 SV=2	--	PREDICTED: zinc finger protein MAGPIE-like [Malus domestica]
SD017G0158000.1_SD	molecular_function:"Catalysis of the hydrolysis of any ester bond." [GOC:jl](GO:0016788)	hypothetical protein; K00679 phospholipid:diacylglycerol acyltransferase [EC:2.3.1.158] (A)	GDSL esterase/lipase APG OS=Arabidopsis thaliana GN=APG PE=1 SV=1	GDSL-like Lipase/Acylhydrolase	PREDICTED: GDSL esterase/lipase APG-like [Malus domestica]
SD08G0168200.1_SD	--	F-box protein FBW2-like; K17605 serine/threonine-protein phosphatase 2A activator (A)	F-box protein FBW2 OS=Arabidopsis thaliana GN=FBW2 PE=1 SV=1	--	PREDICTED: F-box protein FBW2 [Malus domestica]
SD06G0043200.1_SD	cellular_component:"The space external to the outermost structure of a cell. For cells without external protective or external encapsulating structures this refers to space outside of the plasma membrane. This term covers the host cell environment outside an intracellular parasite." [GOC:go_curators](GO:0005576)	--	Expansin-like B1 OS=Arabidopsis thaliana GN=EXLB1 PE=2 SV=2	Pollen allergen	PREDICTED: expansin-like B1 [Malus domestica]
SD010G0047700.1_SD	molecular_function:"Interacting selectively and non-covalently with any protein or protein complex (a complex of two or more proteins that may include other nonprotein molecules)." [GOC:go_curators](GO:0005515)	clustered mitochondria protein homolog; K03255 protein TIF31 (A)	--	PB1 domain	PREDICTED: uncharacterized protein LOC103957834 [Pyrus bretschneideri]
SD012G0035900.1_SD	--	--	--	N-terminal C2 in EEIG1 and EHBP1 proteins	PREDICTED: uncharacterized protein LOC103449577 [Malus domestica]
SD015G0351800.1_SD	--	--	Protein odr-4 homolog OS=Mus musculus GN=Odr4 PE=2 SV=2	Olfactory receptor 4-like	PREDICTED: protein odr-4 homolog [Malus domestica]
SD02G0086700.1_SD	molecular_function:"Interacting selectively and non-covalently with an RNA molecule or a portion thereof." [GOC:jl, GOC:mah](GO:0003723),biological_process:"Any process involved in the conversion of one or more primary RNA transcripts into one or more mature RNA molecules." [GOC:mah](GO:0006396),molecular_function:"Catalysis of the transfer of a nucleotidyl group to a reactant." [ISBN:0198506732]…	Trnt1; tRNA nucleotidyl transferase, CCA-adding, 1 (EC:2.7.7.72); K00974 tRNA nucleotidyltransferase (CCA-adding enzyme) [EC:2.7.7.72 3.1.3.- 3.1.4.-] (A)	Poly(A) polymerase I OS=Haemophilus influenzae (strain ATCC 51907 / DSM 11121 / KW20 / Rd) GN=pcnB PE=3 SV=1	Probable RNA and SrmB- binding site of polymerase A	PREDICTED: uncharacterized protein LOC103454675 [Malus domestica]
SD01G0156800.1_SD	--	--	--	--	PREDICTED: uncharacterized protein LOC103936637 isoform X2 [Pyrus bretschneideri]
SD07G0244100.1_SD	--	nipbl; Nipped-B homolog (Drosophila); K06672 cohesin loading factor subunit SCC2 (A)	Nipped-B-like protein B OS=Danio rerio GN=nipblb PE=2 SV=1	--	PREDICTED: uncharacterized protein LOC103428555 [Malus domestica]
SD09G0211500.1_SD	cellular_component:"The space external to the outermost structure of a cell. For cells without external protective or external encapsulating structures this refers to space outside of the plasma membrane. This term covers the host cell environment outside an intracellular parasite." [GOC:go_curators](GO:0005576),biological_process:"A reproduction process that creates a new organism by combining t…	uncharacterized LOC104881844; K13754 solute carrier family 24 (sodium/potassium/calcium exchanger), member 6 (A)	Expansin-B3 OS=Arabidopsis thaliana GN=EXPB3 PE=2 SV=2	Lytic transglycolase	PREDICTED: expansin-B3-like [Malus domestica]
SD013G0046100.1_SD	molecular_function:"Any molecular function by which a gene product interacts selectively and non-covalently with DNA (deoxyribonucleic acid)." [GOC:dph, GOC:jl, GOC:tb, GOC:vw](GO:0003677),cellular_component:"A membrane-bounded organelle of eukaryotic cells in which chromosomes are housed and replicated. In most cells, the nucleus contains all of the cell's chromosomes except the organellar chrom…	uncharacterized LOC103401427; K13415 protein brassinosteroid insensitive 1 [EC:2.7.10.1 2.7.11.1] (A)	Squamosa promoter-binding-like protein 6 OS=Arabidopsis thaliana GN=SPL6 PE=2 SV=2	SBP domain	PREDICTED: squamosa promoter-binding-like protein 6 [Malus domestica]
SD015G0108600.1_SD	molecular_function:"Catalysis of the transfer of an uridylyl group to an acceptor." [GOC:mah](GO:0070569)	UDP-sugar pyrophosphorylase; K12447 UDP-sugar pyrophosphorylase [EC:2.7.7.64] (A)	UDP-sugar pyrophosphorylase OS=Cucumis melo GN=USP PE=1 SV=1	UTP--glucose-1-phosphate uridylyltransferase	PREDICTED: UDP-sugar pyrophosphorylase [Malus domestica]
SD06G0178100.1_SD	molecular_function:"Catalysis of the phosphorylation of an amino acid residue in a protein, usually according to the reaction: a protein + ATP = a phosphoprotein + ADP." [MetaCyc:PROTEIN-KINASE-RXN](GO:0004672),molecular_function:"Interacting selectively and non-covalently with ATP, adenosine 5'-triphosphate, a universally important coenzyme and enzyme regulator." [ISBN:0198506732](GO:0005524),bi…	probable serine/threonine-protein kinase At1g54610; K08819 cyclin-dependent kinase 12/13 [EC:2.7.11.22 2.7.11.23] (A)	Probable serine/threonine-protein kinase At1g54610 OS=Arabidopsis thaliana GN=At1g54610 PE=1 SV=1	Protein kinase domain	PREDICTED: probable serine/threonine-protein kinase At1g54610 isoform X2 [Malus domestica]
SD05G0094400.1_SD	molecular_function:"Catalysis of the transfer of a glycosyl group from a UDP-sugar to a small hydrophobic molecule." [InterPro:IPR004224, PMID:11846783](GO:0008194)	scopoletin glucosyltransferase; K13496 UDP-glucosyl transferase 73C [EC:2.4.1.-] (A)	Scopoletin glucosyltransferase OS=Nicotiana tabacum GN=TOGT1 PE=1 SV=1	UDP-glucoronosyl and UDP-glucosyl transferase	PREDICTED: scopoletin glucosyltransferase-like [Malus domestica]
SD03G0046400.1_SD	molecular_function:"Interacting selectively and non-covalently with zinc (Zn) ions." [GOC:ai](GO:0008270),molecular_function:"Catalysis of the transfer of ubiquitin to a substrate protein via the reaction X-ubiquitin + S -> X + S-ubiquitin, where X is either an E2 or E3 enzyme, the X-ubiquitin linkage is a thioester bond, and the S-ubiquitin linkage is an amide bond: an isopeptide bond between th…	UfSP2 peptidase (C78 family); K01376 UFM1-specific protease 2 [EC:3.4.22.-] (A)	E3 ubiquitin-protein ligase listerin OS=Arabidopsis thaliana GN=At5g58410 PE=3 SV=1	Ring finger domain	PREDICTED: E3 ubiquitin-protein ligase listerin [Malus domestica]
SD016G0037500.1_SD	biological_process:"The joining together of exons from one or more primary transcripts of messenger RNA (mRNA) and the excision of intron sequences, via a spliceosomal mechanism, so that mRNA consisting only of the joined exons is produced." [GOC:krc, ISBN:0198506732, ISBN:0879695897](GO:0000398),molecular_function:"Any molecular function by which a gene product interacts selectively and non-cova…	PAX3- and PAX7-binding protein 1-like; K13211 GC-rich sequence DNA-binding factor (A)	PAX3- and PAX7-binding protein 1 OS=Homo sapiens GN=PAXBP1 PE=1 SV=2	GC-rich sequence DNA-binding factor-like protein	PREDICTED: PAX3- and PAX7-binding protein 1-like [Malus domestica]
SD01G0163200.1_SD	biological_process:"A conserved series of molecular signals found in prokaryotes and eukaryotes; involves autophosphorylation of a histidine kinase and the transfer of the phosphate group to an aspartate that then acts as a phospho-donor to response regulator proteins." [PMID:9191038](GO:0000160),molecular_function:"Interacting selectively and non-covalently with any protein or protein complex (a…	two-component response regulator-like APRR3; K12129 pseudo-response regulator 7 (A)	Two-component response regulator-like APRR7 OS=Arabidopsis thaliana GN=APRR7 PE=1 SV=1	Response regulator receiver domain	PREDICTED: LOW QUALITY PROTEIN: two-component response regulator-like APRR3 [Malus domestica]
SD014G0151400.1_SD	--	hypothetical protein; K06889 uncharacterized protein (A)	Alpha/beta hydrolase domain-containing protein 17B OS=Homo sapiens GN=ABHD17B PE=2 SV=1	Serine aminopeptidase, S33	PREDICTED: alpha/beta hydrolase domain-containing protein 17B-like isoform X1 [Pyrus bretschneideri]
SD03G0185900.1_SD	biological_process:"The formation of the principal water-conducting tissue of a vascular plant." [GOC:tb, ISBN:0471245208](GO:0010089)	--	--	--	PREDICTED: uncharacterized protein LOC103419004 isoform X1 [Malus domestica]
SD015G0202200.1_SD	molecular_function:"Interacting selectively and non-covalently with any protein or protein complex (a complex of two or more proteins that may include other nonprotein molecules)." [GOC:go_curators](GO:0005515)	--	Protein POLLENLESS 3-LIKE 2 OS=Arabidopsis thaliana GN=At3g51280 PE=2 SV=1	Tetratricopeptide repeat	PREDICTED: uncharacterized protein LOC103401066 [Malus domestica]
SD016G0058200.1_SD	molecular_function:"Catalysis of the hydrolysis of internal, alpha-peptide bonds in a polypeptide chain by a mechanism in which water acts as a nucleophile, one or two metal ions hold the water molecule in place, and charged amino acid side chains are ligands for the metal ions." [GOC:mah, http://merops.sanger.ac.uk/about/glossary.htm#CATTYPE, http://merops.sanger.ac.uk/about/glossary.htm#ENDOPEP…	uncharacterized LOC103402902; K07052 uncharacterized protein (A)	--	CAAX protease self-immunity	PREDICTED: uncharacterized protein LOC103402902 [Malus domestica]
SD06G0091400.1_SD	--	--	--	--	PREDICTED: uncharacterized protein LOC103953394 [Pyrus bretschneideri]
SD08G0149700.1_SD	--	--	--	Glutaredoxin-like domain (DUF836)	PREDICTED: uncharacterized protein LOC103450654 [Malus domestica]
SD03G0249600.1_SD	--	uncharacterized protein OsI_027940-like; K15730 cytosolic prostaglandin-E synthase [EC:5.3.99.3] (A)	Uncharacterized protein Os08g0359500 OS=Oryza sativa subsp. japonica GN=Os08g0359500 PE=2 SV=1	CS domain	PREDICTED: uncharacterized protein OsI_027940-like isoform X1 [Pyrus bretschneideri]
SD014G0020900.1_SD	--	--	--	--	PREDICTED: uncharacterized protein LOC103454007 [Malus domestica]
SD09G0089600.1_SD	molecular_function:"Interacting selectively and non-covalently with any metal ion." [GOC:ai](GO:0046872)	Os06g0520600; K03260 translation initiation factor 4G (A)	Zinc finger CCCH domain-containing protein 3 OS=Arabidopsis thaliana GN=At1g04990 PE=2 SV=1	Zinc finger C-x8-C-x5-C-x3-H type (and similar)	PREDICTED: zinc finger CCCH domain-containing protein 3 [Malus domestica]
SD015G0056200.1_SD	--	--	--	--	PREDICTED: uncharacterized protein LOC103455887 [Malus domestica]
SD013G0072800.1_SD	--	AMSH-like ubiquitin thioesterase 2; K11866 STAM-binding protein [EC:3.4.19.12] (A)	--	--	PREDICTED: AMSH-like ubiquitin thioesterase 2 isoform X7 [Fragaria vesca subsp. vesca]
SD014G0033200.1_SD	molecular_function:"Catalysis of the transfer of ubiquitin from one protein to another via the reaction X-Ub + Y --> Y-Ub + X, where both X-Ub and Y-Ub are covalent linkages." [GOC:BioGRID, GOC:jh2, PMID:9635407](GO:0004842),biological_process:"The process in which one or more ubiquitin groups are added to a protein." [GOC:ai](GO:0016567)	uncharacterized LOC104440434; K01876 aspartyl-tRNA synthetase [EC:6.1.1.12] (A)	E3 ubiquitin-protein ligase PUB24 OS=Arabidopsis thaliana GN=PUB24 PE=1 SV=1	U-box domain	PREDICTED: E3 ubiquitin-protein ligase PUB24 [Malus domestica]
SD01G0135300.1_SD	biological_process:"Any process that results in a change in state or activity of a cell or an organism (in terms of movement, secretion, enzyme production, gene expression, etc.) as a result of an ultraviolet radiation (UV light) stimulus. Ultraviolet radiation is electromagnetic radiation with a wavelength in the range of 10 to 380 nanometers." [GOC:hb](GO:0009411)	--	UV-stimulated scaffold protein A homolog OS=Arabidopsis thaliana GN=At3g61800 PE=3 SV=1	Uncharacterized conserved protein (DUF2043)	PREDICTED: UV-stimulated scaffold protein A homolog [Malus domestica]
SD012G0037700.1_SD	--	--	--	--	PREDICTED: uncharacterized protein LOC103423227 [Malus domestica]
SD015G0132900.1_SD	molecular_function:"The function that stimulates a cell to grow or proliferate. Most growth factors have other actions besides the induction of cell growth or proliferation." [ISBN:0815316194](GO:0008083)	--	--	--	PREDICTED: uncharacterized protein LOC103431397 [Malus domestica]
SD03G0049500.1_SD	molecular_function:"Interacting selectively and non-covalently with any protein or protein complex (a complex of two or more proteins that may include other nonprotein molecules)." [GOC:go_curators](GO:0005515)	hypothetical protein; K19613 leucine-rich repeat protein SHOC2 (A)	LRR repeats and ubiquitin-like domain-containing protein At2g30105 OS=Arabidopsis thaliana GN=At2g30105 PE=1 SV=1	Leucine Rich Repeat	PREDICTED: LRR repeats and ubiquitin-like domain-containing protein At2g30105 [Malus domestica]
SD015G0158800.1_SD	molecular_function:"Catalysis of the hydrolysis of any O-glycosyl bond." [GOC:mah](GO:0004553),cellular_component:"The rigid or semi-rigid envelope lying outside the cell membrane of plant, fungal, most prokaryotic cells and some protozoan parasites, maintaining their shape and protecting them from osmotic lysis. In plants it is made of cellulose and, often, lignin; in fungi it is composed largel…	probable xyloglucan endotransglucosylase/hydrolase protein 26; K08235 xyloglucan:xyloglucosyl transferase [EC:2.4.1.207] (A)	Probable xyloglucan endotransglucosylase/hydrolase protein 26 OS=Arabidopsis thaliana GN=XTH26 PE=2 SV=1	Glycosyl hydrolases family 16	PREDICTED: probable xyloglucan endotransglucosylase/hydrolase protein 26 [Malus domestica]
SD013G0162300.1_SD	--	--	VAN3-binding protein OS=Arabidopsis thaliana GN=VAB PE=1 SV=1	Auxin canalisation	PREDICTED: uncharacterized protein LOC103453162 [Malus domestica]
SD07G0180000.1_SD	--	--	Thylakoid lumenal 15 kDa protein 1, chloroplastic OS=Arabidopsis thaliana GN=At2g44920 PE=1 SV=2	Pentapeptide repeats (8 copies)	PREDICTED: thylakoid lumenal 15 kDa protein 1, chloroplastic [Pyrus bretschneideri]
SD017G0116800.1_SD	--	uncharacterized LOC104585983; K03189 urease accessory protein (A)	Cytochrome b561 domain-containing protein At2g30890 OS=Arabidopsis thaliana GN=At2g30890 PE=2 SV=1	Eukaryotic cytochrome b561	PREDICTED: putative ferric-chelate reductase 1 [Malus domestica]
SD03G0174400.1_SD	biological_process:"The process in which a pre-tRNA molecule is converted to a mature tRNA, ready for addition of an aminoacyl group." [GOC:jl, PMID:12533506](GO:0008033)	zinc phosphodiesterase ELAC protein 2-like; K00784 ribonuclease Z [EC:3.1.26.11] (A)	Zinc phosphodiesterase ELAC protein 2 OS=Homo sapiens GN=ELAC2 PE=1 SV=2	tRNase Z endonuclease	PREDICTED: zinc phosphodiesterase ELAC protein 2-like [Malus domestica]
SD07G0085700.1_SD	biological_process:"The process of assisting in the covalent and noncovalent assembly of single chain polypeptides or multisubunit complexes into the correct tertiary structure." [GOC:go_curators, GOC:rb](GO:0006457),molecular_function:"Interacting selectively and non-covalently with Hsp70 proteins, any of a group of heat shock proteins around 70kDa in size." [ISBN:0198506732](GO:0030544),molecul…	dnaJ protein homolog 2-like; K09503 DnaJ homolog subfamily A member 2 (A)	DnaJ protein homolog 2 OS=Allium porrum GN=LDJ2 PE=2 SV=1	DnaJ domain	PREDICTED: dnaJ protein homolog 2-like [Malus domestica]
SD011G0022000.1_SD	--	Glutamyl-tRNA(Gln) amidotransferase subunit A; K02433 aspartyl-tRNA(Asn)/glutamyl-tRNA(Gln) amidotransferase subunit A [EC:6.3.5.6 6.3.5.7] (A)	Phosphatidylinositol/phosphatidylcholine transfer protein SFH1 OS=Arabidopsis thaliana GN=SFH1 PE=2 SV=1	CRAL/TRIO, N-terminal domain	PREDICTED: phosphatidylinositol/phosphatidylcholine transfer protein SFH1-like [Malus domestica]
SD017G0088500.1_SD	molecular_function:"Catalysis of the endonucleolytic cleavage of RNA with 5'-phosphomonoesters and 3'-OH termini; makes two staggered cuts in both strands of dsRNA, leaving a 3' overhang of 2 nt." [PMID:11157775, PMID:15242644](GO:0004525),biological_process:"Any process involved in the conversion of one or more primary RNA transcripts into one or more mature RNA molecules." [GOC:mah](GO:0006396)	endoribonuclease Dicer homolog 1; K11592 endoribonuclease Dicer [EC:3.1.26.-] (A)	Ribonuclease 3-like protein 3 OS=Oryza sativa subsp. japonica GN=Os06g0358800 PE=2 SV=1	Ribonuclease III domain	PREDICTED: ribonuclease 3-like protein 3 [Pyrus bretschneideri]
SD09G0042500.1_SD	molecular_function:"Any molecular function by which a gene product interacts selectively and non-covalently with DNA (deoxyribonucleic acid)." [GOC:dph, GOC:jl, GOC:tb, GOC:vw](GO:0003677),biological_process:"Any process that modulates the frequency, rate or extent of cellular DNA-templated transcription." [GOC:go_curators, GOC:txnOH](GO:0006355)	NAC domain-containing protein 89-like; K12581 CCR4-NOT transcription complex subunit 7/8 (A)	NAC domain-containing protein 100 OS=Arabidopsis thaliana GN=NAC100 PE=2 SV=1	No apical meristem (NAM) protein	NAC domain protein [Malus domestica]
SD013G0128100.1_SD	molecular_function:"Catalysis of the random hydrolysis of (1->4)-alpha-D-galactosiduronic linkages in pectate and other galacturonans." [EC:3.2.1.15](GO:0004650),biological_process:"The chemical reactions and pathways involving carbohydrates, any of a group of organic compounds based of the general formula Cx(H2O)y. Includes the formation of carbohydrate derivatives by the addition of a carbohydr…	hypothetical protein; K00784 ribonuclease Z [EC:3.1.26.11] (A)	Probable polygalacturonase OS=Vitis vinifera GN=GSVIVT00026920001 PE=1 SV=1	Glycosyl hydrolases family 28	PREDICTED: probable polygalacturonase [Malus domestica]
SD02G0016300.1_SD	molecular_function:"Interacting selectively and non-covalently with calcium ions (Ca2+)." [GOC:ai](GO:0005509),biological_process:"The process in which a calcium ion (Ca2+) is transported across a mitochondrial membrane, into or out of the mitochondrion." [GOC:ai](GO:0006851)	putative protein serine/threonine kinase; K08815 tau tubulin kinase [EC:2.7.11.26] (A)	Calcium uptake protein 1, mitochondrial OS=Xenopus tropicalis GN=micu1 PE=2 SV=2	EF-hand domain pair	PREDICTED: calcium uptake protein 1, mitochondrial-like [Malus domestica]
SD015G0309200.1_SD	molecular_function:"Catalysis of the reaction: donor + hydrogen peroxide = oxidized donor + 2 H2O." [EC:1.11.1.7, RHEA:56136](GO:0004601),biological_process:"Any process that results in a change in state or activity of a cell or an organism (in terms of movement, secretion, enzyme production, gene expression, etc.) as a result of oxidative stress, a state often resulting from exposure to high lev…	probable L-ascorbate peroxidase 6, chloroplastic; K00434 L-ascorbate peroxidase [EC:1.11.1.11] (A)	L-ascorbate peroxidase T, chloroplastic OS=Arabidopsis thaliana GN=APXT PE=2 SV=2	--	PREDICTED: probable L-ascorbate peroxidase 6, chloroplastic isoform X1 [Pyrus bretschneideri]
SD014G0040500.1_SD	--	--	--	--	PREDICTED: uncharacterized protein LOC103453760 [Malus domestica]
SD09G0049500.1_SD	molecular_function:"Catalysis of an oxidation-reduction (redox) reaction, a reversible chemical reaction in which the oxidation state of an atom or atoms within a molecule is altered. One substrate acts as a hydrogen or electron donor and becomes oxidized, while the other acts as hydrogen or electron acceptor and becomes reduced." [GOC:go_curators](GO:0016491)	hypothetical protein; K17261 adenylyl cyclase-associated protein (A)	Probable mitochondrial saccharopine dehydrogenase-like oxidoreductase At5g39410 OS=Arabidopsis thaliana GN=At5g39410 PE=1 SV=2	Saccharopine dehydrogenase NADP binding domain	PREDICTED: probable mitochondrial saccharopine dehydrogenase-like oxidoreductase At5g39410 [Pyrus bretschneideri]
SD06G0036100.1_SD	molecular_function:"Interacting selectively and non-covalently with chromatin, the network of fibers of DNA, protein, and sometimes RNA, that make up the chromosomes of the eukaryotic nucleus during interphase." [GOC:jl, ISBN:0198506732, PMID:20404130](GO:0003682),cellular_component:"The inner, i.e. lumen-facing, lipid bilayer of the nuclear envelope." [GOC:ma](GO:0005637)	homeobox-leucine zipper protein ATHB-8-like; K09338 homeobox-leucine zipper protein (A)	--	--	PREDICTED: uncharacterized protein LOC103420170 isoform X1 [Malus domestica]
SD03G0101300.1_SD	molecular_function:"Interacting selectively and non-covalently with any metal ion." [GOC:ai](GO:0046872)	heavy metal-associated isoprenylated plant protein 26-like; K10752 histone-binding protein RBBP4 (A)	Heavy metal-associated isoprenylated plant protein 26 OS=Arabidopsis thaliana GN=HIPP26 PE=1 SV=1	Heavy-metal-associated domain	PREDICTED: uncharacterized protein LOC103423320 [Malus domestica]
SD06G0086700.1_SD	molecular_function:"The formation of a protein dimer, a macromolecular structure consists of two noncovalently associated identical or nonidentical subunits." [ISBN:0198506732](GO:0046983)	transcription factor MYC2-like; K13422 transcription factor MYC2 (A)	Transcription factor GLABRA 3 OS=Arabidopsis thaliana GN=GL3 PE=1 SV=1	Helix-loop-helix DNA-binding domain	PREDICTED: LOW QUALITY PROTEIN: transcription factor EGL1-like [Malus domestica]
SD012G0139800.1_SD	molecular_function:"Interacting selectively and non-covalently with any protein or protein complex (a complex of two or more proteins that may include other nonprotein molecules)." [GOC:go_curators](GO:0005515)	hypothetical protein; K17964 leucine-rich PPR motif-containing protein, mitochondrial (A)	Pentatricopeptide repeat-containing protein At3g09060 OS=Arabidopsis thaliana GN=At3g09060 PE=2 SV=1	PPR repeat	PREDICTED: pentatricopeptide repeat-containing protein At3g09060-like [Malus domestica]
SD09G0206600.1_SD	--	putative E3 ubiquitin-protein ligase RING1a; K10695 E3 ubiquitin-protein ligase RNF1/2 [EC:2.3.2.27] (A)	Putative E3 ubiquitin-protein ligase RING1a OS=Arabidopsis thaliana GN=RING1A PE=1 SV=2	Zinc finger, C3HC4 type (RING finger)	PREDICTED: putative E3 ubiquitin-protein ligase RING1a [Malus domestica]
SD013G0134500.1_SD	--	--	--	--	PREDICTED: uncharacterized protein LOC103430790 [Malus domestica]
SD017G0118500.1_SD	molecular_function:"Interacting selectively and non-covalently with any protein or protein complex (a complex of two or more proteins that may include other nonprotein molecules)." [GOC:go_curators](GO:0005515)	uncharacterized LOC103329149; K19307 25S rRNA (uracil2634-N3)-methyltransferase [EC:2.1.1.313] (A)	--	Protein of unknown function (DUF1296)	PREDICTED: uncharacterized protein LOC103405294 [Malus domestica]
SD015G0045300.1_SD	molecular_function:"Interacting selectively and non-covalently with a specific double-stranded genomic DNA sequence (sometimes referred to as a motif) within the regulatory region of a gene to modulate transcription. Regulatory regions include promoters (proximal and distal) and enhancers. Genes are transcriptional units, and include bacterial operons." [GOC:txnOH-2018](GO:0003700),biological_pro…	heat shock factor protein HSF30-like; K09419 heat shock transcription factor, other eukaryote (A)	Heat shock factor protein HSF30 OS=Solanum peruvianum GN=HSF30 PE=2 SV=1	HSF-type DNA-binding	PREDICTED: heat shock factor protein HSF30-like [Malus domestica]
SD011G0063200.1_SD	molecular_function:"Catalysis of the hydrolysis of phosphoric monoesters, releasing inorganic phosphate." [GOC:curators, GOC:pg](GO:0016791),molecular_function:"Interacting selectively and non-covalently with cations, charged atoms or groups of atoms with a net positive charge." [GOC:jl](GO:0043169)	probable protein phosphatase 2C 24; K14497 protein phosphatase 2C [EC:3.1.3.16] (A)	Probable protein phosphatase 2C 24 OS=Arabidopsis thaliana GN=At2g29380 PE=2 SV=1	Protein phosphatase 2C	PREDICTED: probable protein phosphatase 2C 24 [Malus domestica]
SD07G0097900.1_SD	molecular_function:"The formation of a protein dimer, a macromolecular structure consists of two noncovalently associated identical or nonidentical subunits." [ISBN:0198506732](GO:0046983)	transcription factor PIF1-like; K12126 phytochrome-interacting factor 3 (A)	Transcription factor UNE10 OS=Arabidopsis thaliana GN=UNE10 PE=2 SV=1	Helix-loop-helix DNA-binding domain	PREDICTED: transcription factor UNE10 isoform X1 [Malus domestica]
SD012G0033900.1_SD	molecular_function:"Any molecular function by which a gene product interacts selectively and non-covalently with DNA (deoxyribonucleic acid)." [GOC:dph, GOC:jl, GOC:tb, GOC:vw](GO:0003677),biological_process:"Any process that modulates the frequency, rate or extent of cellular DNA-templated transcription." [GOC:go_curators, GOC:txnOH](GO:0006355)	homeobox protein BEL1 homolog; K16670 homeobox protein Meis2 (A)	BEL1-like homeodomain protein 1 OS=Arabidopsis thaliana GN=BLH1 PE=1 SV=1	Homeobox KN domain	PREDICTED: BEL1-like homeodomain protein 1 [Malus domestica]
SD011G0165900.1_SD	--	--	--	--	PREDICTED: uncharacterized protein LOC103448361 [Malus domestica]
SD09G0114700.1_SD	molecular_function:"Interacting selectively and non-covalently with any nucleic acid." [GOC:jl](GO:0003676),molecular_function:"Catalysis of the reaction: ATP + H2O = ADP + phosphate, to drive the unwinding of a DNA or RNA helix." [GOC:jl](GO:0004386),molecular_function:"Interacting selectively and non-covalently with ATP, adenosine 5'-triphosphate, a universally important coenzyme and enzyme reg…	ATP-dependent RNA helicase DHX36; K14442 ATP-dependent RNA helicase DHX36 [EC:3.6.4.13] (A)	Probable ATP-dependent RNA helicase YTHDC2 OS=Homo sapiens GN=YTHDC2 PE=1 SV=2	Ankyrin repeats (3 copies)	PREDICTED: ATP-dependent RNA helicase DHX36 [Malus domestica]
SD015G0046200.1_SD	molecular_function:"Catalysis of the phosphorylation of an amino acid residue in a protein, usually according to the reaction: a protein + ATP = a phosphoprotein + ADP." [MetaCyc:PROTEIN-KINASE-RXN](GO:0004672),molecular_function:"Interacting selectively and non-covalently with any protein or protein complex (a complex of two or more proteins that may include other nonprotein molecules)." [GOC:go…	probable inactive receptor kinase At2g26730; K04730 interleukin-1 receptor-associated kinase 1 [EC:2.7.11.1] (A)	Probable leucine-rich repeat receptor-like protein kinase At1g68400 OS=Arabidopsis thaliana GN=At1g68400 PE=2 SV=1	Protein kinase domain	PREDICTED: probable leucine-rich repeat receptor-like protein kinase At1g68400 [Malus domestica]
SD07G0122000.1_SD	molecular_function:"Catalysis of the phosphorylation of an amino acid residue in a protein, usually according to the reaction: a protein + ATP = a phosphoprotein + ADP." [MetaCyc:PROTEIN-KINASE-RXN](GO:0004672),molecular_function:"Interacting selectively and non-covalently with ATP, adenosine 5'-triphosphate, a universally important coenzyme and enzyme regulator." [ISBN:0198506732](GO:0005524),bi…	calmodulin-binding receptor-like cytoplasmic kinase 2; K04730 interleukin-1 receptor-associated kinase 1 [EC:2.7.11.1] (A)	Calmodulin-binding receptor-like cytoplasmic kinase 2 OS=Arabidopsis thaliana GN=CRCK2 PE=2 SV=1	Protein kinase domain	PREDICTED: calmodulin-binding receptor-like cytoplasmic kinase 2 [Malus domestica]
SD01G0132900.1_SD	biological_process:"The chemical reactions and pathways involving lipids, compounds soluble in an organic solvent but not, or sparingly, in an aqueous solvent. Includes fatty acids; neutral fats, other fatty-acid esters, and soaps; long-chain (fatty) alcohols and waxes; sphingoids and other long-chain bases; glycolipids, phospholipids and sphingolipids; and carotenes, polyprenols, sterols, terpen…	--	--	Lipase (class 3)	PREDICTED: uncharacterized protein LOC103426336 [Malus domestica]
SD017G0139200.1_SD	molecular_function:"Catalysis of the reaction: ATP + H2O = ADP + phosphate, to drive the unwinding of a DNA or RNA helix." [GOC:jl](GO:0004386)	uncharacterized LOC103927767; K10706 senataxin [EC:3.6.4.-] (A)	Uncharacterized ATP-dependent helicase C29A10.10c OS=Schizosaccharomyces pombe (strain 972 / ATCC 24843) GN=SPBC29A10.10c PE=3 SV=1	AAA domain	PREDICTED: uncharacterized protein LOC103927767 [Pyrus bretschneideri]
SD03G0114800.1_SD	molecular_function:"Catalysis of the reaction: 5,10-methylenetetrahydrofolate + NADP(+) = 5,10-methenyltetrahydrofolate + NADPH." [EC:1.5.1.5, RHEA:22812](GO:0004488)	bifunctional protein FolD 2-like; K00288 methylenetetrahydrofolate dehydrogenase (NADP+) / methenyltetrahydrofolate cyclohydrolase / formyltetrahydrofolate synthetase [EC:1.5.1.5 3.5.4.9 6.3.4.3] (A)	Bifunctional protein FolD 1, mitochondrial OS=Arabidopsis thaliana GN=FOLD1 PE=2 SV=1	Tetrahydrofolate dehydrogenase/cyclohydrolase, catalytic domain	PREDICTED: bifunctional protein FolD 1, mitochondrial-like isoform X1 [Malus domestica]
SD013G0011200.1_SD	--	--	Protein OBERON 3 OS=Arabidopsis thaliana GN=OBE3 PE=1 SV=1	PHD - plant homeodomain finger protein	PREDICTED: protein OBERON 3 [Malus domestica]
SD017G0097400.1_SD	molecular_function:"Interacting selectively and non-covalently with a nucleotide, any compound consisting of a nucleoside that is esterified with (ortho)phosphate or an oligophosphate at any hydroxyl group on the ribose or deoxyribose." [GOC:mah, ISBN:0198547684](GO:0000166)	calcium-transporting ATPase 12, plasma membrane-type-like; K01537 Ca2+-transporting ATPase [EC:3.6.3.8] (A)	Chlorophyll a-b binding protein 151, chloroplastic OS=Gossypium hirsutum GN=CAB-151 PE=2 SV=2	Cation transporting ATPase, C-terminus	PREDICTED: calcium-transporting ATPase 12, plasma membrane-type-like [Malus domestica]
SD08G0111300.1_SD	molecular_function:"Any molecular function by which a gene product interacts selectively and non-covalently with DNA (deoxyribonucleic acid)." [GOC:dph, GOC:jl, GOC:tb, GOC:vw](GO:0003677),molecular_function:"Catalysis of the transient cleavage and passage of individual DNA strands or double helices through one another, resulting a topological transformation in double-stranded DNA." [GOC:mah, PMI…	hypothetical protein; K03168 DNA topoisomerase I [EC:5.99.1.2] (A)	DNA topoisomerase 1 OS=Rickettsia felis (strain ATCC VR-1525 / URRWXCal2) GN=topA PE=3 SV=1	Toprim domain	PREDICTED: uncharacterized protein LOC103944567 isoform X1 [Pyrus bretschneideri]
SD017G0090300.1_SD	--	--	--	--	PREDICTED: uncharacterized protein LOC103404952 [Malus domestica]
SD010G0004900.1_SD	cellular_component:"A protein complex that is found in the endoplasmic reticulum membrane of eukaryotes and transfers lipid-linked oligosaccharide precursor to asparagine residues on nascent proteins. In yeast, the complex includes at least nine different subunits, whereas in mammalian cells at least three different forms of the complex have been detected." [ISBN:0879695595, PMID:15835887](GO:000…	dolichyl-diphosphooligosaccharide--protein glycosyltransferase subunit DAD1-like; K12668 oligosaccharyltransferase complex subunit epsilon (A)	Dolichyl-diphosphooligosaccharide--protein glycosyltransferase subunit DAD1 OS=Malus domestica GN=DAD1 PE=3 SV=1	DAD family	PREDICTED: dolichyl-diphosphooligosaccharide--protein glycosyltransferase subunit DAD1-like [Malus domestica]
SD015G0210900.1_SD	--	--	--	--	PREDICTED: uncharacterized protein LOC103401109 isoform X1 [Malus domestica]
SD04G0172300.1_SD	--	--	Vacuole membrane protein KMS1 OS=Arabidopsis thaliana GN=KMS1 PE=1 SV=1	--	PREDICTED: vacuole membrane protein 1-like isoform X1 [Pyrus bretschneideri]
SD015G0320200.1_SD	molecular_function:"Catalysis of the phosphorylation of an amino acid residue in a protein, usually according to the reaction: a protein + ATP = a phosphoprotein + ADP." [MetaCyc:PROTEIN-KINASE-RXN](GO:0004672),molecular_function:"Catalysis of the reactions: ATP + a protein serine = ADP + protein serine phosphate; ATP + a protein threonine = ADP + protein threonine phosphate; and ATP + a protein …	serine/threonine-protein kinase mph1; K08866 serine/threonine-protein kinase TTK/MPS1 [EC:2.7.12.1] (A)	Serine/threonine-protein kinase mph1 OS=Schizosaccharomyces pombe (strain 972 / ATCC 24843) GN=mph1 PE=2 SV=1	Protein kinase domain	PREDICTED: serine/threonine-protein kinase mph1 isoform X1 [Malus domestica]
SD05G0040500.1_SD	molecular_function:"Interacting selectively and non-covalently with any protein or protein complex (a complex of two or more proteins that may include other nonprotein molecules)." [GOC:go_curators](GO:0005515)	hypothetical protein; K19613 leucine-rich repeat protein SHOC2 (A)	Plant intracellular Ras-group-related LRR protein 1 OS=Arabidopsis thaliana GN=PIRL1 PE=2 SV=1	Leucine rich repeat	PREDICTED: plant intracellular Ras-group-related LRR protein 1-like [Malus domestica]
SD015G0074800.1_SD	molecular_function:"Catalysis of the reaction: N-substituted aminoacyl-tRNA + H2O = N-substituted amino acid + tRNA." [EC:3.1.1.29](GO:0004045)	peptidyl-tRNA hydrolase 2, mitochondrial; K04794 peptidyl-tRNA hydrolase, PTH2 family [EC:3.1.1.29] (A)	Peptidyl-tRNA hydrolase 2, mitochondrial OS=Bos taurus GN=PTRH2 PE=2 SV=1	Peptidyl-tRNA hydrolase PTH2	PREDICTED: peptidyl-tRNA hydrolase 2, mitochondrial isoform X1 [Pyrus bretschneideri]
SD09G0203500.1_SD	molecular_function:"Interacting selectively and non-covalently with a specific double-stranded genomic DNA sequence (sometimes referred to as a motif) within the regulatory region of a gene to modulate transcription. Regulatory regions include promoters (proximal and distal) and enhancers. Genes are transcriptional units, and include bacterial operons." [GOC:txnOH-2018](GO:0003700)	--	Transcription factor TCP4 OS=Arabidopsis thaliana GN=TCP4 PE=1 SV=1	TCP family transcription factor	PREDICTED: transcription factor TCP4-like [Malus domestica]
SD011G0030200.1_SD	molecular_function:"Interacting selectively and non-covalently with ADP, adenosine 5'-diphosphate." [GOC:jl](GO:0043531)	disease resistance protein RPM1-like; K13457 disease resistance protein RPM1 (A)	Disease resistance protein RPP13 OS=Arabidopsis thaliana GN=RPP13 PE=2 SV=2	NB-ARC domain	PREDICTED: uncharacterized protein LOC103447241 [Malus domestica]
SD09G0147600.1_SD	--	3-ketoacyl-CoA synthase 9; K15397 3-ketoacyl-CoA synthase [EC:2.3.1.199] (A)	Polyadenylate-binding protein-interacting protein 4 OS=Arabidopsis thaliana GN=CID4 PE=2 SV=1	LsmAD domain	PREDICTED: polyadenylate-binding protein-interacting protein 3-like [Malus domestica]
SD03G0134700.1_SD	molecular_function:"Interacting selectively and non-covalently with any nucleic acid." [GOC:jl](GO:0003676),molecular_function:"Interacting selectively and non-covalently with zinc (Zn) ions." [GOC:ai](GO:0008270)	uncharacterized LOC105771904; K09250 cellular nucleic acid-binding protein (A)	Cellular nucleic acid-binding protein homolog OS=Schizosaccharomyces pombe (strain 972 / ATCC 24843) GN=byr3 PE=3 SV=1	Zinc knuckle	PREDICTED: uncharacterized protein LOC103425565 [Malus domestica]
SD06G0005600.1_SD	biological_process:"A protein modification process that results in the addition of a carbohydrate or carbohydrate derivative unit to a protein amino acid, e.g. the addition of glycan chains to proteins." [GOC:curators, GOC:pr](GO:0006486),cellular_component:"The component of a membrane consisting of the gene products and protein complexes having at least some part of their peptide sequence embedd…	dolichyl-diphosphooligosaccharide--protein glycosyltransferase subunit 1A; K12666 oligosaccharyltransferase complex subunit alpha (ribophorin I) (A)	Dolichyl-diphosphooligosaccharide--protein glycosyltransferase subunit 1A OS=Arabidopsis thaliana GN=OST1A PE=2 SV=1	Ribophorin I	PREDICTED: dolichyl-diphosphooligosaccharide--protein glycosyltransferase subunit 1A [Malus domestica]
SD015G0106900.1_SD	--	--	Neurochondrin OS=Gallus gallus GN=NCDN PE=2 SV=1	Neurochondrin	PREDICTED: neurochondrin [Malus domestica]
SD011G0226800.1_SD	--	--	--	Proline-rich nuclear receptor coactivator motif	PREDICTED: uncharacterized protein LOC103448984 [Malus domestica]
SD016G0043500.1_SD	--	--	--	--	PREDICTED: dual specificity protein kinase pyk3-like isoform X1 [Malus domestica]
SD011G0186700.1_SD	--	--	--	--	PREDICTED: WD repeat-containing protein 25 [Pyrus bretschneideri]
SD09G0221900.1_SD	molecular_function:"The formation of a protein dimer, a macromolecular structure consists of two noncovalently associated identical or nonidentical subunits." [ISBN:0198506732](GO:0046983)	basic helix-loop-helix family protein; K10863 aprataxin [EC:3.-.-.-] (A)	Putative transcription factor bHLH086 OS=Arabidopsis thaliana GN=BHLH86 PE=3 SV=2	Helix-loop-helix DNA-binding domain	PREDICTED: putative transcription factor bHLH086 [Malus domestica]
SD05G0310100.1_SD	molecular_function:"Catalysis of the reaction: (R)-S-lactoylglutathione = glutathione + methylglyoxal." [EC:4.4.1.5, RHEA:19069](GO:0004462),molecular_function:"Interacting selectively and non-covalently with any metal ion." [GOC:ai](GO:0046872)	putative lactoylglutathione lyase; K01759 lactoylglutathione lyase [EC:4.4.1.5] (A)	Putative lactoylglutathione lyase OS=Brassica oleracea var. gemmifera PE=2 SV=1	Glyoxalase/Bleomycin resistance protein/Dioxygenase superfamily	PREDICTED: putative lactoylglutathione lyase [Pyrus bretschneideri]
SD03G0034500.1_SD	molecular_function:"Interacting selectively and non-covalently with calcium ions (Ca2+)." [GOC:ai](GO:0005509)	probable calcium-binding protein CML21; K13448 calcium-binding protein CML (A)	Probable calcium-binding protein CML21 OS=Arabidopsis thaliana GN=CML21 PE=2 SV=1	EF-hand domain pair	PREDICTED: probable calcium-binding protein CML21 [Malus domestica]
SD07G0140300.1_SD	molecular_function:"Interacting selectively and non-covalently with ATP, adenosine 5'-triphosphate, a universally important coenzyme and enzyme regulator." [ISBN:0198506732](GO:0005524),molecular_function:"Catalysis of the transfer of a phosphorus-containing group from one compound (donor) to another (acceptor)." [GOC:jl, ISBN:0198506732](GO:0016772)	bifunctional fucokinase/fucose pyrophosphorylase; K05305 fucokinase [EC:2.7.1.52] (A)	Bifunctional fucokinase/fucose pyrophosphorylase OS=Arabidopsis thaliana GN=FKGP PE=1 SV=2	GHMP kinases N terminal domain	PREDICTED: bifunctional fucokinase/fucose pyrophosphorylase [Malus domestica]
SD06G0173700.1_SD	molecular_function:"Interacting selectively and non-covalently with any protein or protein complex (a complex of two or more proteins that may include other nonprotein molecules)." [GOC:go_curators](GO:0005515)	hypothetical protein; K17964 leucine-rich PPR motif-containing protein, mitochondrial (A)	Putative pentatricopeptide repeat-containing protein At1g74580 OS=Arabidopsis thaliana GN=At1g74580 PE=3 SV=1	PPR repeat family	PREDICTED: putative pentatricopeptide repeat-containing protein At1g74580 [Malus domestica]
SD09G0063400.1_SD	molecular_function:"Catalysis of the reaction: ATP + H2O = ADP + phosphate, to drive the hydrolysis of peptide bonds." [GOC:mah](GO:0004176),molecular_function:"Catalysis of the hydrolysis of internal, alpha-peptide bonds in a polypeptide chain by a mechanism in which water acts as a nucleophile, one or two metal ions hold the water molecule in place, and charged amino acid side chains are ligand…	hypothetical protein; K03798 cell division protease FtsH [EC:3.4.24.-] (A)	ATP-dependent zinc metalloprotease FtsH OS=Thermobaculum terrenum (strain ATCC BAA-798 / YNP1) GN=ftsH PE=3 SV=1	-	PREDICTED: ATP-dependent zinc metalloprotease FTSH 9, chloroplastic-like [Malus domestica]
SD015G0261400.1_SD	molecular_function:"Catalysis of the phosphorylation of an amino acid residue in a protein, usually according to the reaction: a protein + ATP = a phosphoprotein + ADP." [MetaCyc:PROTEIN-KINASE-RXN](GO:0004672),molecular_function:"Interacting selectively and non-covalently with any protein or protein complex (a complex of two or more proteins that may include other nonprotein molecules)." [GOC:go…	receptor-like protein kinase HSL1; K00924 [EC:2.7.1.-] (A)	LRR receptor-like serine/threonine-protein kinase HSL2 OS=Arabidopsis thaliana GN=HSL2 PE=2 SV=1	Protein kinase domain	PREDICTED: LRR receptor-like serine/threonine-protein kinase HSL2 [Pyrus bretschneideri]
SD05G0170800.1_SD	molecular_function:"Interacting selectively and non-covalently with any nucleic acid." [GOC:jl](GO:0003676),molecular_function:"Catalysis of the reaction: ATP + H2O = ADP + phosphate; this reaction drives the unwinding of an RNA helix." [EC:3.6.4.13, GOC:jl](GO:0003724),molecular_function:"Interacting selectively and non-covalently with ATP, adenosine 5'-triphosphate, a universally important coen…	DEAD-box ATP-dependent RNA helicase 51-like; K13179 ATP-dependent RNA helicase DDX18/HAS1 [EC:3.6.4.13] (A)	DEAD-box ATP-dependent RNA helicase 51 OS=Arabidopsis thaliana GN=RH51 PE=2 SV=1	Helicase conserved C-terminal domain	PREDICTED: DEAD-box ATP-dependent RNA helicase 51-like [Pyrus bretschneideri]
SD03G0130700.1_SD	--	protein gar2; K14411 RNA-binding protein Musashi (A)	Protein IQ-DOMAIN 1 OS=Arabidopsis thaliana GN=IQD1 PE=1 SV=1	--	PREDICTED: protein IQ-DOMAIN 1-like [Malus domestica]
SD05G0233100.1_SD	cellular_component:"A complex composed of TATA binding protein (TBP) and TBP associated factors (TAFs); the total mass is typically about 800 kDa. Most of the TAFs are conserved across species. In TATA-containing promoters for RNA polymerase II (Pol II), TFIID is believed to recognize at least two distinct elements, the TATA element and a downstream promoter element. TFIID is also involved in rec…	transcription initiation factor TFIID subunit 8-like; K14649 transcription initiation factor TFIID subunit 8 (A)	Transcription initiation factor TFIID subunit 8 OS=Arabidopsis thaliana GN=TAF8 PE=1 SV=1	Bromodomain associated	PREDICTED: transcription initiation factor TFIID subunit 8-like [Malus domestica]
SD02G0169100.1_SD	biological_process:"The cellular catabolic process in which cells digest parts of their own cytoplasm; allows for both recycling of macromolecular constituents under conditions of cellular stress and remodeling the intracellular structure for cell differentiation." [GOC:autophagy, ISBN:0198547684, PMID:11099404, PMID:9412464](GO:0006914),biological_process:"The addition of COPII proteins and adap…	hypothetical protein; K14792 rRNA biogenesis protein RRP5 (A)	Protein transport protein SEC16B homolog OS=Arabidopsis thaliana GN=SEC16B PE=1 SV=1	Vesicle coat trafficking protein Sec16 mid-region	PREDICTED: uncharacterized protein LOC103935676 isoform X2 [Pyrus bretschneideri]
SD07G0184200.1_SD	--	--	--	--	PREDICTED: homeobox protein OTX1-like [Malus domestica]
SD011G0040100.1_SD	biological_process:"The intramolecular conversion of uridine to pseudouridine within an RNA molecule. This posttranscriptional base modification occurs in tRNA, rRNA, and snRNAs." [GOC:hjd, GOC:mah](GO:0001522),molecular_function:"Interacting selectively and non-covalently with an RNA molecule or a portion thereof." [GOC:jl, GOC:mah](GO:0003723),biological_process:"The covalent alteration of one …	putative tRNA pseudouridine synthase; K06173 tRNA pseudouridine38-40 synthase [EC:5.4.99.12] (A)	Putative tRNA pseudouridine synthase OS=Arabidopsis thaliana GN=At2g30320 PE=3 SV=1	tRNA pseudouridine synthase	PREDICTED: putative tRNA pseudouridine synthase [Malus domestica]
SD015G0358800.1_SD	--	--	--	--	PREDICTED: uncharacterized protein LOC103952509 [Pyrus bretschneideri]
SD03G0106200.1_SD	molecular_function:"Catalysis of the hydrolysis of internal, alpha-peptide bonds in a polypeptide chain by a mechanism in which a water molecule bound by the side chains of aspartic residues at the active center acts as a nucleophile." [ISBN:0198506732](GO:0004190),biological_process:"The hydrolysis of proteins into smaller polypeptides and/or amino acids by cleavage of their peptide bonds." [GOC…	Eukaryotic aspartyl protease family protein isoform 1; K00924 [EC:2.7.1.-] (A)	Aspartic proteinase-like protein 2 OS=Arabidopsis thaliana GN=At1g65240 PE=1 SV=2	Xylanase inhibitor N-terminal	PREDICTED: aspartic proteinase-like protein 2 [Malus domestica]
SD09G0098700.1_SD	molecular_function:"Interacting selectively and non-covalently with any protein or protein complex (a complex of two or more proteins that may include other nonprotein molecules)." [GOC:go_curators](GO:0005515)	--	Transcriptional regulator STERILE APETALA OS=Arabidopsis thaliana GN=SAP PE=1 SV=1	--	PREDICTED: transcriptional regulator STERILE APETALA [Pyrus bretschneideri]
SD017G0139500.1_SD	biological_process:"The process in which a solute is transported across a lipid bilayer, from one side of a membrane to the other." [GOC:dph, GOC:jid](GO:0055085)	probable mitochondrial adenine nucleotide transporter BTL1; K14684 solute carrier family 25 (mitochondrial phosphate transporter), member 23/24/25/41 (A)	Probable mitochondrial adenine nucleotide transporter BTL1 OS=Arabidopsis thaliana GN=At3g20240 PE=2 SV=1	Mitochondrial carrier protein	PREDICTED: probable mitochondrial adenine nucleotide transporter BTL1 [Malus domestica]
SD015G0070300.1_SD	--	NEK protein kinase; K08857 NIMA (never in mitosis gene a)-related kinase [EC:2.7.11.1] (A)	--	Protein of unknown function, DUF547	PREDICTED: uncharacterized protein LOC103957049 isoform X3 [Pyrus bretschneideri]
SD03G0145600.1_SD	molecular_function:"Enables the transfer of magnesium (Mg) ions from one side of a membrane to the other." [GOC:dgf](GO:0015095),biological_process:"The directed movement of magnesium (Mg) ions into, out of or within a cell, or between cells, by means of some agent such as a transporter or pore." [GOC:ai](GO:0015693),cellular_component:"The component of a membrane consisting of the gene products …	nipa1, spg6; non imprinted in Prader-Willi/Angelman syndrome 1; K19364 magnesium transporter NIPA1 (A)	Probable magnesium transporter NIPA3 OS=Arabidopsis thaliana GN=At1g34470 PE=2 SV=1	Magnesium transporter NIPA	PREDICTED: magnesium transporter NIPA2-like [Pyrus bretschneideri]
SD012G0046800.1_SD	--	hypothetical protein; K19613 leucine-rich repeat protein SHOC2 (A)	Disease resistance RPP13-like protein 4 OS=Arabidopsis thaliana GN=RPP13L4 PE=1 SV=2	--	PREDICTED: disease resistance RPP13-like protein 4 [Malus domestica]
SD015G0142400.1_SD	biological_process:"Any process that results in a change in state or activity of a cell (in terms of movement, secretion, enzyme production, gene expression, etc.) as a result of deprivation of phosphate." [GOC:jl](GO:0016036)	ADL143Wp; K06653 CDK inhibitor PHO81 (A)	SPX domain-containing protein 1 OS=Arabidopsis thaliana GN=SPX1 PE=2 SV=2	SPX domain	PREDICTED: SPX domain-containing protein 1 [Malus domestica]
SD08G0057900.1_SD	molecular_function:"Enables the transfer of zinc (Zn) ions from one side of a membrane to the other." [GOC:dgf](GO:0005385),cellular_component:"A lipid bilayer along with all the proteins and protein complexes embedded in it an attached to it." [GOC:dos, GOC:mah, ISBN:0815316194](GO:0016020),cellular_component:"The component of a membrane consisting of the gene products and protein complexes havi…	zinc transporter 4, chloroplastic-like; K14709 solute carrier family 39 (zinc transporter), member 1/2/3 (A)	Zinc transporter 4, chloroplastic OS=Arabidopsis thaliana GN=ZIP4 PE=2 SV=1	ZIP Zinc transporter	PREDICTED: zinc transporter 4, chloroplastic-like isoform X1 [Malus domestica]
SD01G0191500.1_SD	molecular_function:"Interacting selectively and non-covalently with any protein or protein complex (a complex of two or more proteins that may include other nonprotein molecules)." [GOC:go_curators](GO:0005515)	ank3, ankyrin-G; ankyrin 3, node of Ranvier (ankyrin G); K10380 ankyrin (A)	Ankyrin-2 OS=Mus musculus GN=Ank2 PE=1 SV=2	Ankyrin repeats (3 copies)	PREDICTED: serine/threonine-protein phosphatase 6 regulatory ankyrin repeat subunit B-like [Malus domestica]
SD012G0022200.1_SD	molecular_function:"Catalysis of the reaction: H2CO3 = CO2 + H2O." [EC:4.2.1.1](GO:0004089),molecular_function:"Interacting selectively and non-covalently with zinc (Zn) ions." [GOC:ai](GO:0008270)	alpha carbonic anhydrase 1, chloroplastic-like; K01674 carbonic anhydrase [EC:4.2.1.1] (A)	Alpha carbonic anhydrase 1, chloroplastic OS=Arabidopsis thaliana GN=ACA1 PE=1 SV=2	Eukaryotic-type carbonic anhydrase	PREDICTED: alpha carbonic anhydrase 1, chloroplastic-like [Pyrus bretschneideri]
SD09G0201500.1_SD	molecular_function:"Interacting selectively and non-covalently with any protein or protein complex (a complex of two or more proteins that may include other nonprotein molecules)." [GOC:go_curators](GO:0005515)	inactive TPR repeat-containing thioredoxin TTL3-like; K09527 DnaJ homolog subfamily C member 7 (A)	Inactive TPR repeat-containing thioredoxin TTL3 OS=Arabidopsis thaliana GN=TTL3 PE=1 SV=2	Tetratricopeptide repeat	PREDICTED: inactive TPR repeat-containing thioredoxin TTL3-like [Malus domestica]
SD011G0120200.1_SD	--	--	Uncharacterized protein At5g41620 OS=Arabidopsis thaliana GN=At5g41620 PE=2 SV=2	--	PREDICTED: uncharacterized protein At5g41620-like [Malus domestica]
SD014G0143600.1_SD	--	hypothetical protein; K09518 DnaJ homolog subfamily B member 12 (A)	DnaJ homolog subfamily B member 12 OS=Homo sapiens GN=DNAJB12 PE=1 SV=4	Domain of unknown function (DUF3444)	PREDICTED: uncharacterized protein LOC103454979 [Malus domestica]
SD011G0113300.1_SD	molecular_function:"Catalysis of the reaction: a D-threo-aldose + NAD+ = a D-threo-aldono-1,5-lactone + NADH." [EC:1.1.1.122, MetaCyc:D-THREO-ALDOSE-1-DEHYDROGENASE-RXN](GO:0047834)	aldo/keto reductase; K05275 pyridoxine 4-dehydrogenase [EC:1.1.1.65] (A)	Flagellar radial spoke protein 5 OS=Chlamydomonas reinhardtii GN=RSP5 PE=1 SV=1	Aldo/keto reductase family	PREDICTED: putative aryl-alcohol dehydrogenase C750.01 isoform X1 [Malus domestica]
SD04G0196900.1_SD	molecular_function:"Catalysis of the phosphorylation of an amino acid residue in a protein, usually according to the reaction: a protein + ATP = a phosphoprotein + ADP." [MetaCyc:PROTEIN-KINASE-RXN](GO:0004672),molecular_function:"Interacting selectively and non-covalently with any protein or protein complex (a complex of two or more proteins that may include other nonprotein molecules)." [GOC:go…	hypothetical protein; K00924 [EC:2.7.1.-] (A)	Leucine-rich repeat receptor-like protein kinase PXL1 OS=Arabidopsis thaliana GN=PXL1 PE=2 SV=1	Leucine Rich Repeat	PREDICTED: leucine-rich repeat receptor-like protein kinase PXL1 [Malus domestica]
SD011G0160100.1_SD	molecular_function:"Interacting selectively and non-covalently with double-stranded DNA." [GOC:elh, GOC:vw](GO:0003690),biological_process:"Any process that modulates the frequency, rate or extent of cellular DNA-templated transcription." [GOC:go_curators, GOC:txnOH](GO:0006355)	uncharacterized LOC103448334; K15032 mTERF domain-containing protein, mitochondrial (A)	Transcription termination factor 3, mitochondrial OS=Rattus norvegicus GN=Mterf3 PE=2 SV=1	mTERF	PREDICTED: uncharacterized protein LOC103448334 [Malus domestica]
SD015G0213600.1_SD	--	gibberellin 3-beta-dioxygenase 1-like; K04124 gibberellin 3-beta-dioxygenase [EC:1.14.11.15] (A)	Probable 2-oxoglutarate-dependent dioxygenase AOP1.2 OS=Arabidopsis thaliana GN=AOP1.2 PE=2 SV=1	--	PREDICTED: probable 2-oxoglutarate-dependent dioxygenase AOP1 [Pyrus bretschneideri]
SD09G0108900.1_SD	--	--	--	--	PREDICTED: uncharacterized protein LOC103441435 [Malus domestica]
SD05G0284900.1_SD	--	mitochondrial arginine transporter BAC1-like; K15109 solute carrier family 25 (mitochondrial carnitine/acylcarnitine transporter), member 20/29 (A)	Mitochondrial arginine transporter BAC1 OS=Arabidopsis thaliana GN=BAC1 PE=1 SV=1	Mitochondrial carrier protein	PREDICTED: mitochondrial arginine transporter BAC1-like isoform X1 [Malus domestica]
SD05G0265400.1_SD	molecular_function:"Interacting selectively and non-covalently with any protein or protein complex (a complex of two or more proteins that may include other nonprotein molecules)." [GOC:go_curators](GO:0005515),biological_process:"The hydrolysis of proteins into smaller polypeptides and/or amino acids by cleavage of their peptide bonds." [GOC:bf, GOC:mah](GO:0006508),molecular_function:"Catalysis…	SORBIDRAFT_01g034190, Sb01g034190; hypothetical protein; K19892 glucan endo-1,3-beta-glucosidase 4 [EC:3.2.1.39] (A)	Carboxyl-terminal-processing peptidase 1, chloroplastic OS=Arabidopsis thaliana GN=CTPA1 PE=1 SV=1	-	PREDICTED: C-terminal processing peptidase, chloroplastic-like [Malus domestica]
SD03G0212700.1_SD	molecular_function:"Interacting selectively and non-covalently with any protein or protein complex (a complex of two or more proteins that may include other nonprotein molecules)." [GOC:go_curators](GO:0005515)	transcription factor GTE3, chloroplastic; K11721 bromodomain-containing protein 3 (A)	Transcription factor GTE4 OS=Arabidopsis thaliana GN=GTE4 PE=2 SV=1	Bromodomain extra-terminal - transcription regulation	PREDICTED: transcription factor GTE4-like isoform X1 [Malus domestica]
SD01G0208100.1_SD	molecular_function:"Any molecular function by which a gene product interacts selectively and non-covalently with DNA (deoxyribonucleic acid)." [GOC:dph, GOC:jl, GOC:tb, GOC:vw](GO:0003677),cellular_component:"RNA polymerase III, one of three nuclear DNA-directed RNA polymerases found in all eukaryotes, is a multisubunit complex; typically it produces 5S rRNA, tRNAs and some of the small nuclear R…	uncharacterized LOC103932654; K03026 DNA-directed RNA polymerase III subunit RPC4 (A)	DNA-directed RNA polymerase III subunit RPC4 OS=Mus musculus GN=Polr3d PE=2 SV=2	RNA polymerase III RPC4	PREDICTED: DNA-directed RNA polymerase III subunit RPC4-like [Malus domestica]
SD05G0291200.1_SD	--	lactosylceramide 4-alpha-galactosyltransferase; K01988 lactosylceramide 4-alpha-galactosyltransferase [EC:2.4.1.228] (A)	Lactosylceramide 4-alpha-galactosyltransferase OS=Mus musculus GN=A4galt PE=2 SV=1	Alpha 1,4-glycosyltransferase conserved region	PREDICTED: lactosylceramide 4-alpha-galactosyltransferase [Malus domestica]
SD08G0166500.1_SD	molecular_function:"Any molecular function by which a gene product interacts selectively and non-covalently with DNA (deoxyribonucleic acid)." [GOC:dph, GOC:jl, GOC:tb, GOC:vw](GO:0003677)	--	Methyl-CpG-binding domain-containing protein 8 OS=Arabidopsis thaliana GN=MBD8 PE=2 SV=1	AT hook motif	PREDICTED: uncharacterized protein LOC103446573 [Malus domestica]
SD012G0138500.1_SD	molecular_function:"Catalysis of the reaction: N-acylsphingosine + H2O = a fatty acid + sphingosine." [EC:3.5.1.23](GO:0017040),biological_process:"The chemical reactions and pathways resulting in the breakdown of ceramides, any N-acetylated sphingoid." [GOC:ai](GO:0046514)	neutral ceramidase; K12349 neutral ceramidase [EC:3.5.1.23] (A)	Neutral ceramidase OS=Arabidopsis thaliana GN=At2g38010 PE=3 SV=1	Neutral/alkaline non-lysosomal ceramidase, C-terminal	PREDICTED: neutral ceramidase [Malus domestica]
SD07G0229600.1_SD	--	hypothetical protein; K13667 protein glucosyltransferase [EC:2.4.1.-] (A)	Protein O-glucosyltransferase 1 OS=Bos taurus GN=POGLUT1 PE=2 SV=1	Glycosyl transferase family 90	PREDICTED: O-glucosyltransferase rumi homolog [Pyrus bretschneideri]
SD06G0183700.1_SD	--	NLI interacting factor-like phosphatase; K17618 ubiquitin-like domain-containing CTD phosphatase 1 [EC:3.1.3.16] (A)	Uncharacterized FCP1 homology domain-containing protein C1271.03c OS=Schizosaccharomyces pombe (strain 972 / ATCC 24843) GN=SPBC1271.03c PE=3 SV=1	NLI interacting factor-like phosphatase	PREDICTED: uncharacterized protein LOC103937834 isoform X1 [Pyrus bretschneideri]
SD03G0169200.1_SD	molecular_function:"Interacting selectively and non-covalently with any protein or protein complex (a complex of two or more proteins that may include other nonprotein molecules)." [GOC:go_curators](GO:0005515),molecular_function:"Interacting selectively and non-covalently with a lipid." [GOC:ai](GO:0008289)	putative BPI/LBP family protein At1g04970; K05399 lipopolysaccharide-binding protein (A)	Putative BPI/LBP family protein At1g04970 OS=Arabidopsis thaliana GN=At1g04970 PE=2 SV=1	F-box domain	PREDICTED: putative BPI/LBP family protein At1g04970 [Malus domestica]
SD03G0169600.1_SD	molecular_function:"Interacting selectively and non-covalently with chromatin, the network of fibers of DNA, protein, and sometimes RNA, that make up the chromosomes of the eukaryotic nucleus during interphase." [GOC:jl, ISBN:0198506732, PMID:20404130](GO:0003682)	KAT6B; K(lysine) acetyltransferase 6B; K11306 histone acetyltransferase MYST4 [EC:2.3.1.48] (A)	PHD finger protein At3g20280 OS=Arabidopsis thaliana GN=At3g20280 PE=2 SV=1	--	PREDICTED: uncharacterized protein LOC103428395, partial [Malus domestica]
SD07G0100400.1_SD	cellular_component:"A lipid bilayer along with all the proteins and protein complexes embedded in it an attached to it." [GOC:dos, GOC:mah, ISBN:0815316194](GO:0016020),molecular_function:"Catalysis of the transfer of a phosphorus-containing group from one compound (donor) to another (acceptor)." [GOC:jl, ISBN:0198506732](GO:0016772)	uncharacterized LOC103941425; K00981 phosphatidate cytidylyltransferase [EC:2.7.7.41] (A)	Phosphatidate cytidylyltransferase 4, chloroplastic OS=Arabidopsis thaliana GN=CDS4 PE=1 SV=1	Cytidylyltransferase family	PREDICTED: uncharacterized protein LOC103941425 [Pyrus bretschneideri]
SD05G0281400.1_SD	--	--	--	--	PREDICTED: uncharacterized protein LOC103434844 isoform X2 [Malus domestica]
SD016G0043800.1_SD	biological_process:"Any process that modulates the frequency, rate or extent of asymmetric cell division." [GOC:lr](GO:0009786)	--	--	--	PREDICTED: uncharacterized protein LOC103402778 isoform X1 [Malus domestica]
SD011G0179400.1_SD	molecular_function:"Interacting selectively and non-covalently with a small molecule, any low molecular weight, monomeric, non-encoded molecule." [GOC:curators, GOC:pde, GOC:pm](GO:0036094)	apolipoprotein D-like; K03098 apolipoprotein D and lipocalin family protein (A)	Apolipoprotein D OS=Mus musculus GN=Apod PE=2 SV=1	Lipocalin-like domain	PREDICTED: uncharacterized protein LOC103967153 [Pyrus bretschneideri]
SD017G0166900.1_SD	--	peroxisome biogenesis protein 2; K06664 peroxin-2 (A)	Peroxisome biogenesis protein 2 OS=Arabidopsis thaliana GN=PEX2 PE=1 SV=1	Pex2 / Pex12 amino terminal region	PREDICTED: peroxisome biogenesis protein 2 [Malus domestica]
SD015G0297000.1_SD	molecular_function:"Interacting selectively and non-covalently with any metal ion." [GOC:ai](GO:0046872)	zinc finger CCCH domain-containing protein 28-like; K14943 muscleblind (A)	Zinc finger CCCH domain-containing protein 38 OS=Arabidopsis thaliana GN=At3g18640 PE=2 SV=1	RNA-binding, Nab2-type zinc finger	PREDICTED: zinc finger CCCH domain-containing protein 38 [Malus domestica]
SD06G0118400.1_SD	molecular_function:"Interacting selectively and non-covalently with a lipid." [GOC:ai](GO:0008289)	--	StAR-related lipid transfer protein 7, mitochondrial OS=Mus musculus GN=Stard7 PE=2 SV=2	START domain	PREDICTED: uncharacterized protein LOC103409627 [Malus domestica]
SD07G0214300.1_SD	biological_process:"The error-free repair of a double-strand break in DNA in which the broken DNA molecule is repaired using homologous sequences. A strand in the broken DNA searches for a homologous region in an intact chromosome to serve as the template for DNA synthesis. The restoration of two intact DNA molecules results in the exchange, reciprocal or nonreciprocal, of genetic material betwee…	hypothetical protein; K12614 ATP-dependent RNA helicase DDX6/DHH1 [EC:3.6.4.13] (A)	Structural maintenance of chromosomes protein 6B OS=Arabidopsis thaliana GN=SMC6B PE=2 SV=1	RecF/RecN/SMC N terminal domain	PREDICTED: structural maintenance of chromosomes protein 6B-like [Malus domestica]
SD01G0230500.1_SD	--	--	Uncharacterized protein At1g76660 OS=Arabidopsis thaliana GN=At1g76660 PE=2 SV=1	--	PREDICTED: uncharacterized protein LOC103442931 [Malus domestica]
SD09G0211400.1_SD	molecular_function:"Catalysis of the transfer of an acetyl group to a nitrogen atom on the acceptor molecule." [GOC:ai](GO:0008080)	diphthamide biosynthesis protein; K07561 2-(3-amino-3-carboxypropyl)histidine synthase [EC:2.5.1.108] (A)	Uncharacterized N-acetyltransferase STK_02580 OS=Sulfolobus tokodaii (strain DSM 16993 / JCM 10545 / NBRC 100140 / 7) GN=STK_02580 PE=3 SV=1	Acetyltransferase (GNAT) family	PREDICTED: uncharacterized protein LOC103444118 [Malus domestica]
SD09G0088200.1_SD	--	--	--	--	PREDICTED: uncharacterized protein LOC103442644 [Malus domestica]
SD012G0099200.1_SD	molecular_function:"Interacting selectively and non-covalently with any metal ion." [GOC:ai](GO:0046872)	heavy metal-associated isoprenylated plant protein 26-like; K10752 histone-binding protein RBBP4 (A)	Heavy metal-associated isoprenylated plant protein 26 OS=Arabidopsis thaliana GN=HIPP26 PE=1 SV=1	Heavy-metal-associated domain	PREDICTED: axoneme-associated protein mst101(2)-like [Malus domestica]
SD017G0175900.1_SD	--	uncharacterized LOC105047412; K10581 ubiquitin-conjugating enzyme E2 O [EC:2.3.2.24] (A)	--	Protein of unknown function (DUF2921)	PREDICTED: uncharacterized protein LOC103440684 [Malus domestica]
SD017G0080600.1_SD	biological_process:"The formation of the principal water-conducting tissue of a vascular plant." [GOC:tb, ISBN:0471245208](GO:0010089)	--	--	--	PREDICTED: uncharacterized protein LOC103442596 [Malus domestica]
SD015G0195200.1_SD	--	SORBIDRAFT_10g012080, Sb10g012080; hypothetical protein; K00666 fatty-acyl-CoA synthase [EC:6.2.1.-] (A)	Probable acyl-activating enzyme 2 OS=Arabidopsis thaliana GN=AAE2 PE=2 SV=1	AMP-binding enzyme C-terminal domain	PREDICTED: probable acyl-activating enzyme 2 [Malus domestica]
SD015G0290100.1_SD	--	uncharacterized LOC103928968; K19026 spatacsin (A)	Protein DDB_G0268328 OS=Dictyostelium discoideum GN=DDB_G0268328 PE=4 SV=1	Spatacsin C-terminus	PREDICTED: LOW QUALITY PROTEIN: uncharacterized protein LOC103928968 [Pyrus bretschneideri]
SD04G0122200.1_SD	biological_process:"Transport of substances into, out of or within a mitochondrion." [GOC:ai](GO:0006839),cellular_component:"Either of the lipid bilayers that surround the mitochondrion and form the mitochondrial envelope." [GOC:mah, NIF_Subcellular:sao1045389829](GO:0031966)	mitochondrial uncoupling protein 1; K15103 solute carrier family 25 (mitochondrial uncoupling protein), member 8/9 (A)	Mitochondrial uncoupling protein 1 OS=Arabidopsis thaliana GN=PUMP1 PE=1 SV=1	Mitochondrial carrier protein	PREDICTED: mitochondrial uncoupling protein 1 [Pyrus bretschneideri]
SD014G0081000.1_SD	molecular_function:"Interacting selectively and non-covalently with any nucleic acid." [GOC:jl](GO:0003676),biological_process:"Any process involved in the conversion of a primary ribosomal RNA (rRNA) transcript into one or more mature rRNA molecules." [GOC:curators](GO:0006364),molecular_function:"Catalysis of the hydrolysis of ester linkages within nucleic acids by removing nucleotide residues …	RNA exonuclease 4; K18327 RNA exonuclease 4 [EC:3.1.-.-] (A)	RNA exonuclease 4 OS=Mus musculus GN=Rexo4 PE=2 SV=2	Exonuclease	PREDICTED: RNA exonuclease 4 isoform X2 [Malus domestica]
SD01G0111100.1_SD	molecular_function:"Interacting selectively and non-covalently with any protein or protein complex (a complex of two or more proteins that may include other nonprotein molecules)." [GOC:go_curators](GO:0005515)	uncharacterized LOC103406662; K18726 FAS-associated factor 2 (A)	Plant UBX domain-containing protein 8 OS=Arabidopsis thaliana GN=PUX8 PE=1 SV=1	UBA-like domain	PREDICTED: uncharacterized protein LOC103406662 isoform X1 [Malus domestica]
SD013G0012800.1_SD	biological_process:"Reactions, triggered in response to the presence of a foreign body or the occurrence of an injury, which result in restriction of damage to the organism attacked or prevention/recovery from the infection caused by the attack." [GOC:go_curators](GO:0006952),biological_process:"A process which begins when a cell receives an internal or external signal and activates a series of b…	hypothetical protein; K14638 solute carrier family 15 (peptide/histidine transporter), member 3/4 (A)	MACPF domain-containing protein At1g14780 OS=Arabidopsis thaliana GN=At1g14780 PE=2 SV=1	MAC/Perforin domain	PREDICTED: MACPF domain-containing protein At1g14780 isoform X1 [Malus domestica]
SD03G0124200.1_SD	cellular_component:"A complex composed of TATA binding protein (TBP) and TBP associated factors (TAFs); the total mass is typically about 800 kDa. Most of the TAFs are conserved across species. In TATA-containing promoters for RNA polymerase II (Pol II), TFIID is believed to recognize at least two distinct elements, the TATA element and a downstream promoter element. TFIID is also involved in rec…	transcription initiation factor TFIID subunit 4b-like; K03129 transcription initiation factor TFIID subunit 4 (A)	Transcription initiation factor TFIID subunit 4b OS=Arabidopsis thaliana GN=TAF4B PE=1 SV=1	Transcription initiation factor TFIID component TAF4 family	PREDICTED: transcription initiation factor TFIID subunit 4b-like isoform X1 [Malus domestica]
SD010G0002500.1_SD	--	--	--	--	PREDICTED: uncharacterized protein LOC103956578 isoform X1 [Pyrus bretschneideri]
SD015G0104100.1_SD	--	--	ACT domain-containing protein ACR2 OS=Arabidopsis thaliana GN=ACR2 PE=3 SV=1	--	PREDICTED: uncharacterized protein LOC103410862 [Malus domestica]
SD07G0099400.1_SD	biological_process:"Any cellular metabolic process involving nucleobases, nucleosides, nucleotides and nucleic acids." [GOC:ai](GO:0006139),biological_process:"Any process involved in the conversion of a primary ribosomal RNA (rRNA) transcript into one or more mature rRNA molecules." [GOC:curators](GO:0006364)	uncharacterized LOC103417005; K07447 putative holliday junction resolvase [EC:3.1.-.-] (A)	Putative Holliday junction resolvase OS=Anaeromyxobacter dehalogenans (strain 2CP-C) GN=Adeh_1232 PE=3 SV=1	Holliday junction resolvase	PREDICTED: uncharacterized protein LOC103417005 isoform X1 [Malus domestica]
SD014G0035500.1_SD	--	cell cycle checkpoint protein RAD17; K06662 cell cycle checkpoint protein (A)	L10-interacting MYB domain-containing protein OS=Arabidopsis thaliana GN=LIMYB PE=1 SV=1	Myb/SANT-like DNA-binding domain	PREDICTED: uncharacterized protein LOC103414933 [Malus domestica]
SD014G0119700.1_SD	molecular_function:"Interacting selectively and non-covalently with any protein or protein complex (a complex of two or more proteins that may include other nonprotein molecules)." [GOC:go_curators](GO:0005515)	tetratricopeptide repeat domain containing protein; K19360 nephrocystin-3 (A)	Nephrocystin-3 OS=Xenopus laevis GN=nphp3 PE=2 SV=1	-	PREDICTED: nephrocystin-3-like [Malus domestica]
SD09G0109500.1_SD	molecular_function:"Catalysis of the reaction: pectin + n H2O = n methanol + pectate." [EC:3.1.1.11](GO:0030599),biological_process:"The series of events leading to chemical and structural alterations of an existing cell wall that can result in loosening, increased extensibility or disassembly." [GOC:jl](GO:0042545)	probable pectinesterase 8; K01051 pectinesterase [EC:3.1.1.11] (A)	Probable pectinesterase 8 OS=Arabidopsis thaliana GN=PME8 PE=2 SV=2	Pectinesterase	PREDICTED: probable pectinesterase 8 [Malus domestica]
SD015G0269400.1_SD	--	--	--	--	PREDICTED: uncharacterized protein LOC103422969 [Malus domestica]
SD06G0060800.1_SD	molecular_function:"Catalysis of a biochemical reaction at physiological temperatures. In biologically catalyzed reactions, the reactants are known as substrates, and the catalysts are naturally occurring macromolecular substances known as enzymes. Enzymes possess specific binding sites for substrates, and are usually composed wholly or largely of protein, but RNA that has catalytic activity (rib…	probable transaldolase; K00616 transaldolase [EC:2.2.1.2] (A)	Transaldolase OS=Histophilus somni (strain 2336) GN=tal PE=3 SV=1	Transaldolase/Fructose-6-phosphate aldolase	PREDICTED: probable transaldolase [Pyrus bretschneideri]
SD02G0110200.1_SD	molecular_function:"Catalysis of an oxidation-reduction (redox) reaction, a reversible chemical reaction in which the oxidation state of an atom or atoms within a molecule is altered. One substrate acts as a hydrogen or electron donor and becomes oxidized, while the other acts as hydrogen or electron acceptor and becomes reduced." [GOC:go_curators](GO:0016491)	hypothetical protein; K09835 prolycopene isomerase [EC:5.2.1.13] (A)	Pyridine nucleotide-disulfide oxidoreductase domain-containing protein 2 OS=Bos taurus GN=PYROXD2 PE=2 SV=1	Flavin containing amine oxidoreductase	PREDICTED: pyridine nucleotide-disulfide oxidoreductase domain-containing protein 2-like [Malus domestica]
SD07G0039200.1_SD	molecular_function:"Stops, prevents or reduces the activity of a cysteine-type endopeptidase, any enzyme that hydrolyzes peptide bonds in polypeptides by a mechanism in which the sulfhydryl group of a cysteine residue at the active center acts as a nucleophile." [GOC:dph, GOC:tb](GO:0004869)	hypothetical protein; K13899 cystatin-C (A)	Cysteine proteinase inhibitor 12 OS=Oryza sativa subsp. japonica GN=Os01g0270100 PE=2 SV=1	Aspartic acid proteinase inhibitor	PREDICTED: cysteine proteinase inhibitor 6-like isoform X1 [Malus domestica]
SD013G0035500.1_SD	molecular_function:"Catalysis of the phosphorylation of an amino acid residue in a protein, usually according to the reaction: a protein + ATP = a phosphoprotein + ADP." [MetaCyc:PROTEIN-KINASE-RXN](GO:0004672),molecular_function:"Catalysis of the reactions: ATP + protein serine = ADP + protein serine phosphate, and ATP + protein threonine = ADP + protein threonine phosphate." [GOC:bf, RHEA:17989…	hypothetical protein; K07760 cyclin-dependent kinase [EC:2.7.11.22] (A)	Serine/threonine-protein kinase STN7, chloroplastic OS=Arabidopsis thaliana GN=STN7 PE=1 SV=1	Protein kinase domain	PREDICTED: serine/threonine-protein kinase STN7, chloroplastic [Malus domestica]
SD04G0176800.1_SD	molecular_function:"Catalysis of a biochemical reaction at physiological temperatures. In biologically catalyzed reactions, the reactants are known as substrates, and the catalysts are naturally occurring macromolecular substances known as enzymes. Enzymes possess specific binding sites for substrates, and are usually composed wholly or largely of protein, but RNA that has catalytic activity (rib…	BCA3; branched chain amino acid aminotransferase (EC:2.6.1.42); K00826 branched-chain amino acid aminotransferase [EC:2.6.1.42] (A)	Branched-chain-amino-acid aminotransferase-like protein 2 OS=Arabidopsis thaliana GN=At5g27410 PE=2 SV=1	Amino-transferase class IV	PREDICTED: branched-chain-amino-acid aminotransferase-like protein 2 [Pyrus bretschneideri]
SD01G0166000.1_SD	molecular_function:"Interacting selectively and non-covalently with any protein or protein complex (a complex of two or more proteins that may include other nonprotein molecules)." [GOC:go_curators](GO:0005515)	DAPK1; death-associated protein kinase 1; K08803 death-associated protein kinase [EC:2.7.11.1] (A)	Ankyrin repeat-containing protein At3g12360 OS=Arabidopsis thaliana GN=At3g12360 PE=2 SV=1	Ankyrin repeats (3 copies)	PREDICTED: ankyrin repeat-containing protein At3g12360 [Malus domestica]
SD05G0054900.1_SD	biological_process:"Any process that results in a change in state or activity of a cell or an organism (in terms of movement, secretion, enzyme production, gene expression, etc.) as a result of oxidative stress, a state often resulting from exposure to high levels of reactive oxygen species, e.g. superoxide anions, hydrogen peroxide (H2O2), and hydroxyl radicals." [GOC:jl, PMID:12115731](GO:00069…	peptide methionine sulfoxide reductase B5-like; K07305 peptide-methionine (R)-S-oxide reductase [EC:1.8.4.12] (A)	Peptide methionine sulfoxide reductase B2, chloroplastic OS=Arabidopsis thaliana GN=MSRB2 PE=1 SV=1	SelR domain	PREDICTED: peptide methionine sulfoxide reductase B5-like [Malus domestica]
SD014G0059200.1_SD	molecular_function:"Catalysis of the transfer of an acyl group from one compound (donor) to another (acceptor)." [GOC:jl, ISBN:0198506732](GO:0016746)	1-acyl-sn-glycerol-3-phosphate acyltransferase 2-like; K13523 lysophosphatidic acid acyltransferase / lysophosphatidylinositol acyltransferase [EC:2.3.1.51 2.3.1.-] (A)	1-acyl-sn-glycerol-3-phosphate acyltransferase 2 OS=Arabidopsis thaliana GN=LPAT2 PE=1 SV=2	Acyltransferase C-terminus	PREDICTED: 1-acyl-sn-glycerol-3-phosphate acyltransferase 2-like [Pyrus bretschneideri]
SD08G0054400.1_SD	--	formin-like protein 20; K02184 formin 2 (A)	Formin-like protein 18 OS=Arabidopsis thaliana GN=FH18 PE=2 SV=2	C2 domain of PTEN tumour-suppressor protein	PREDICTED: LOW QUALITY PROTEIN: formin-like protein 6 [Malus domestica]
SD012G0024700.1_SD	--	--	--	--	PREDICTED: uncharacterized protein LOC103449472 [Malus domestica]
SD01G0197100.1_SD	molecular_function:"Interacting selectively and non-covalently with an RNA molecule or a portion thereof." [GOC:jl, GOC:mah](GO:0003723),molecular_function:"Catalysis of the reaction: S-adenosyl-L-methionine + tRNA containing guanine = S-adenosyl-L-homocysteine + tRNA containing N2-methylguanine." [EC:2.1.1.32](GO:0004809),biological_process:"The process in which a pre-tRNA molecule is converted …	tRNA (guanine(26)-N(2))-dimethyltransferase-like; K00555 tRNA (guanine26-N2/guanine27-N2)-dimethyltransferase [EC:2.1.1.215 2.1.1.216] (A)	tRNA (guanine(26)-N(2))-dimethyltransferase OS=Pyrobaculum aerophilum (strain ATCC 51768 / IM2 / DSM 7523 / JCM 9630 / NBRC 100827) GN=trm1 PE=3 SV=1	N2,N2-dimethylguanosine tRNA methyltransferase	PREDICTED: uncharacterized protein LOC103437981 [Malus domestica]
SD013G0035200.1_SD	molecular_function:"Any molecular function by which a gene product interacts selectively and non-covalently with DNA (deoxyribonucleic acid)." [GOC:dph, GOC:jl, GOC:tb, GOC:vw](GO:0003677),molecular_function:"Interacting selectively and non-covalently with a specific double-stranded genomic DNA sequence (sometimes referred to as a motif) within the regulatory region of a gene to modulate transcri…	AP2/ERF and B3 domain-containing transcription factor RAV1-like; K09287 RAV-like factor (A)	AP2/ERF and B3 domain-containing transcription repressor TEM1 OS=Arabidopsis thaliana GN=TEM1 PE=1 SV=1	B3 DNA binding domain	PREDICTED: AP2/ERF and B3 domain-containing transcription factor RAV1-like [Malus domestica]
SD014G0055400.1_SD	biological_process:"Any process that modulates the frequency, rate or extent of cellular DNA-templated transcription." [GOC:go_curators, GOC:txnOH](GO:0006355),molecular_function:"The formation of a protein dimer, a macromolecular structure consists of two noncovalently associated identical or nonidentical subunits." [ISBN:0198506732](GO:0046983)	hypothetical protein; K11253 histone H3 (A)	Transcription factor bHLH60 OS=Arabidopsis thaliana GN=BHLH60 PE=2 SV=1	Helix-loop-helix DNA-binding domain	PREDICTED: transcription factor bHLH48-like [Malus domestica]
SD08G0067100.1_SD	molecular_function:"Catalysis of the hydrolysis of phosphoric monoesters, releasing inorganic phosphate." [GOC:curators, GOC:pg](GO:0016791)	hypothetical protein; K10147 protein phosphatase 1D [EC:3.1.3.16] (A)	Probable protein phosphatase 2C 72 OS=Arabidopsis thaliana GN=At5g26010 PE=2 SV=2	Protein phosphatase 2C	PREDICTED: probable protein phosphatase 2C 72 isoform X1 [Malus domestica]
SD017G0107300.1_SD	molecular_function:"Interacting selectively and non-covalently with any protein or protein complex (a complex of two or more proteins that may include other nonprotein molecules)." [GOC:go_curators](GO:0005515)	Phenylalanyl-tRNA synthetase class IIc family protein; K01889 phenylalanyl-tRNA synthetase alpha chain [EC:6.1.1.20] (A)	F-box/kelch-repeat protein At3g06240 OS=Arabidopsis thaliana GN=At3g06240 PE=2 SV=1	F-box associated	PREDICTED: F-box/kelch-repeat protein At3g23880-like [Malus domestica]
SD05G0041400.1_SD	biological_process:"Innate immune responses are defense responses mediated by germline encoded components that directly recognize components of potential pathogens." [GO_REF:0000022, GOC:add, GOC:ebc, GOC:mtg_sensu](GO:0045087)	--	--	Family of unknown function (DUF5306)	PREDICTED: uncharacterized protein LOC103443942 [Malus domestica]
SD011G0096600.1_SD	--	hypothetical protein; K05715 2-phosphoglycerate kinase [EC:2.7.2.-] (A)	P-loop NTPase domain-containing protein LPA1 homolog 1 OS=Arabidopsis thaliana GN=At5g60760 PE=2 SV=1	--	PREDICTED: uncharacterized protein DDB_G0273453/DDB_G0273565-like [Pyrus bretschneideri]
SD011G0219200.1_SD	molecular_function:"Interacting selectively and non-covalently with a specific double-stranded genomic DNA sequence (sometimes referred to as a motif) within the regulatory region of a gene to modulate transcription. Regulatory regions include promoters (proximal and distal) and enhancers. Genes are transcriptional units, and include bacterial operons." [GOC:txnOH-2018](GO:0003700),biological_pro…	hypothetical protein; K05356 all-trans-nonaprenyl-diphosphate synthase [EC:2.5.1.84 2.5.1.85] (A)	--	--	PREDICTED: uncharacterized protein LOC103430166 [Malus domestica]
SD011G0025600.1_SD	biological_process:"Any process that modulates the frequency, rate or extent of DNA repair." [GOC:go_curators](GO:0006282)	--	--	RecX family	PREDICTED: uncharacterized protein LOC104745568 isoform X2 [Camelina sativa]
SD08G0200600.1_SD	molecular_function:"Catalysis of the hydrolysis of phosphoric monoesters, releasing inorganic phosphate." [GOC:curators, GOC:pg](GO:0016791)	probable protein phosphatase 2C 71; K17508 protein phosphatase PTC7 [EC:3.1.3.16] (A)	Probable protein phosphatase 2C 71 OS=Oryza sativa subsp. japonica GN=Os10g0370000 PE=2 SV=1	Protein phosphatase 2C	PREDICTED: probable protein phosphatase 2C 71 [Malus domestica]
SD09G0102000.1_SD	--	--	--	--	PREDICTED: uncharacterized protein LOC103443017 [Malus domestica]
SD014G0148400.1_SD	--	--	--	--	PREDICTED: uncharacterized protein LOC103431109 [Malus domestica]
SD012G0025200.1_SD	molecular_function:"Interacting selectively and non-covalently with any protein or protein complex (a complex of two or more proteins that may include other nonprotein molecules)." [GOC:go_curators](GO:0005515)	Bipolar kinesin KRP-130, putative; K10398 kinesin family member 11 (A)	Pentatricopeptide repeat-containing protein At1g50270 OS=Arabidopsis thaliana GN=PCMP-E42 PE=2 SV=1	PPR repeat family	PREDICTED: putative pentatricopeptide repeat-containing protein At3g23330 [Malus domestica]
SD015G0044900.1_SD	molecular_function:"Interacting selectively and non-covalently with any protein or protein complex (a complex of two or more proteins that may include other nonprotein molecules)." [GOC:go_curators](GO:0005515),biological_process:"The process in which a solute is transported across a lipid bilayer, from one side of a membrane to the other." [GOC:dph, GOC:jid](GO:0055085)	graves disease carrier protein homolog; K15084 solute carrier family 25 (mitochondrial carrier protein), member 16 (A)	Graves disease carrier protein OS=Homo sapiens GN=SLC25A16 PE=1 SV=3	Mitochondrial carrier protein	PREDICTED: uncharacterized protein LOC103455812 [Malus domestica]
SD03G0044100.1_SD	biological_process:"The process in which a solute is transported across a lipid bilayer, from one side of a membrane to the other." [GOC:dph, GOC:jid](GO:0055085)	mitoferrin-like; K15113 solute carrier family 25 (mitochondrial iron transporter), member 28/37 (A)	Mitoferrin OS=Dictyostelium discoideum GN=mcfF PE=3 SV=1	Mitochondrial carrier protein	PREDICTED: mitoferrin-like [Malus domestica]
SD013G0141700.1_SD	cellular_component:"A complex comprised of DNA wound around a multisubunit core and associated proteins, which forms the primary packing unit of DNA into higher order structures." [GOC:elh](GO:0000786),molecular_function:"Interacting selectively and non-covalently with any nucleic acid." [GOC:jl](GO:0003676),molecular_function:"Any molecular function by which a gene product interacts selectively …	serine/arginine-rich splicing factor 33; K12900 FUS-interacting serine-arginine-rich protein 1 (A)	Serine/arginine-rich SC35-like splicing factor SCL28 OS=Arabidopsis thaliana GN=SCL28 PE=1 SV=1	RNA recognition motif. (a.k.a. RRM, RBD, or RNP domain)	PREDICTED: serine/arginine-rich splicing factor 33 isoform X1 [Malus domestica]
SD017G0195800.1_SD	cellular_component:"The gel-like material, with considerable fine structure, that lies in the matrix space, or lumen, of a mitochondrion. It contains the enzymes of the tricarboxylic acid cycle and, in some organisms, the enzymes concerned with fatty acid oxidation." [GOC:as, ISBN:0198506732](GO:0005759)	uncharacterized protein At2g39795, mitochondrial-like; K15414 complement component 1 Q subcomponent-binding protein, mitochondrial (A)	Uncharacterized protein At2g39795, mitochondrial OS=Arabidopsis thaliana GN=At2g39795 PE=2 SV=1	Mitochondrial glycoprotein	PREDICTED: uncharacterized protein At2g39795, mitochondrial-like [Malus domestica]
SD06G0170800.1_SD	molecular_function:"Interacting selectively and non-covalently with a specific double-stranded genomic DNA sequence (sometimes referred to as a motif) within the regulatory region of a gene to modulate transcription. Regulatory regions include promoters (proximal and distal) and enhancers. Genes are transcriptional units, and include bacterial operons." [GOC:txnOH-2018](GO:0003700),biological_pro…	probable WRKY transcription factor 25; K13424 WRKY transcription factor 33 (A)	Probable WRKY transcription factor 72 OS=Arabidopsis thaliana GN=WRKY72 PE=2 SV=1	WRKY DNA -binding domain	PREDICTED: probable WRKY transcription factor 61 [Malus domestica]
SD03G0231900.1_SD	molecular_function:"Any molecular function by which a gene product interacts selectively and non-covalently with DNA (deoxyribonucleic acid)." [GOC:dph, GOC:jl, GOC:tb, GOC:vw](GO:0003677),molecular_function:"A protein or a member of a complex that interacts specifically and non-covalently with a DNA-bound DNA-binding transcription factor to repress the transcription of specific genes. Corepresso…	uncharacterized LOC103432514; K02964 small subunit ribosomal protein S18e (A)	Increased DNA methylation 1 OS=Arabidopsis thaliana GN=IDM1 PE=1 SV=1	TPL-binding domain in jasmonate signalling	PREDICTED: uncharacterized protein LOC103432422 [Malus domestica]
SD012G0014400.1_SD	biological_process:"The joining together of exons from one or more primary transcripts of messenger RNA (mRNA) and the excision of intron sequences, via a spliceosomal mechanism, so that mRNA consisting only of the joined exons is produced." [GOC:krc, ISBN:0198506732, ISBN:0879695897](GO:0000398),molecular_function:"Interacting selectively and non-covalently with any nucleic acid." [GOC:jl](GO:00…	splicing factor U2af small subunit B-like; K12836 splicing factor U2AF 35 kDa subunit (A)	Splicing factor U2af small subunit A OS=Oryza sativa subsp. japonica GN=U2AF35A PE=2 SV=1	RNA recognition motif. (a.k.a. RRM, RBD, or RNP domain)	PREDICTED: splicing factor U2af small subunit B-like [Malus domestica]
SD07G0205600.1_SD	molecular_function:"Catalysis of the phosphorylation of an amino acid residue in a protein, usually according to the reaction: a protein + ATP = a phosphoprotein + ADP." [MetaCyc:PROTEIN-KINASE-RXN](GO:0004672),molecular_function:"Interacting selectively and non-covalently with any protein or protein complex (a complex of two or more proteins that may include other nonprotein molecules)." [GOC:go…	probably inactive receptor-like protein kinase At5g41680; K04730 interleukin-1 receptor-associated kinase 1 [EC:2.7.11.1] (A)	Probable inactive receptor kinase At5g58300 OS=Arabidopsis thaliana GN=At5g58300 PE=2 SV=1	Leucine rich repeat N-terminal domain	PREDICTED: probable inactive receptor kinase At5g58300 [Malus domestica]
SD013G0065000.1_SD	--	--	Protein ENHANCED DISEASE RESISTANCE 2 OS=Arabidopsis thaliana GN=EDR2 PE=2 SV=1	Protein of unknown function (DUF1336)	PREDICTED: uncharacterized protein LOC103451889 [Malus domestica]
SD01G0118600.1_SD	molecular_function:"Catalysis of the phosphorylation of an amino acid residue in a protein, usually according to the reaction: a protein + ATP = a phosphoprotein + ADP." [MetaCyc:PROTEIN-KINASE-RXN](GO:0004672),molecular_function:"Catalysis of the transfer of ubiquitin from one protein to another via the reaction X-Ub + Y --> Y-Ub + X, where both X-Ub and Y-Ub are covalent linkages." [GOC:BioGRID…	U-box domain-containing protein 33-like; K04730 interleukin-1 receptor-associated kinase 1 [EC:2.7.11.1] (A)	U-box domain-containing protein 33 OS=Arabidopsis thaliana GN=PUB33 PE=2 SV=2	U-box domain	PREDICTED: U-box domain-containing protein 33-like isoform X1 [Pyrus bretschneideri]
SD014G0004400.1_SD	molecular_function:"Acting as a marker to identify a membrane and interacting selectively with one or more SNAREs on another membrane to mediate membrane fusion." [GOC:mah, PMID:14570579](GO:0005484),biological_process:"The directed movement of proteins in a cell, including the movement of proteins between specific compartments or structures within a cell, such as organelles of a eukaryotic cell.…	syntaxin-132-like; K08486 syntaxin 1B/2/3 (A)	Putative syntaxin-131 OS=Arabidopsis thaliana GN=SYP131 PE=3 SV=1	Syntaxin	PREDICTED: syntaxin-132-like [Malus domestica]
SD09G0042100.1_SD	molecular_function:"Interacting selectively and non-covalently with any nucleic acid." [GOC:jl](GO:0003676),molecular_function:"Interacting selectively and non-covalently with an RNA molecule or a portion thereof." [GOC:jl, GOC:mah](GO:0003723)	KH domain-containing protein At4g18375-like; K13162 poly(rC)-binding protein 2/3/4 (A)	KH domain-containing protein At4g18375 OS=Arabidopsis thaliana GN=At4g18375 PE=2 SV=1	KH domain	PREDICTED: KH domain-containing protein At4g18375-like [Malus domestica]
SD04G0109900.1_SD	molecular_function:"Catalysis of the hydrolysis of internal, alpha-peptide bonds in a polypeptide chain by a catalytic mechanism that involves a catalytic triad consisting of a serine nucleophile that is activated by a proton relay involving an acidic residue (e.g. aspartate or glutamate) and a basic residue (usually histidine)." [GOC:mah, http://merops.sanger.ac.uk/about/glossary.htm#CATTYPE, IS…	hypothetical protein; K20028 palmitoyltransferase ZDHHC2/15/20 [EC:2.3.1.225] (A)	RHOMBOID-like protein 1 OS=Arabidopsis thaliana GN=RBL1 PE=2 SV=1	Rhomboid family	PREDICTED: uncharacterized protein LOC103433422 [Malus domestica]
SD07G0145100.1_SD	molecular_function:"Interacting selectively and non-covalently with any protein or protein complex (a complex of two or more proteins that may include other nonprotein molecules)." [GOC:go_curators](GO:0005515),biological_process:"The directed movement of proteins in a cell, including the movement of proteins between specific compartments or structures within a cell, such as organelles of a eukar…	--	Vacuolar protein sorting-associated protein 8 homolog OS=Homo sapiens GN=VPS8 PE=1 SV=3	Golgi CORVET complex core vacuolar protein 8	PREDICTED: vacuolar protein sorting-associated protein 8 homolog [Malus domestica]
SD07G0095200.1_SD	cellular_component:"Any of the numerous similar discrete openings in the nuclear envelope of a eukaryotic cell, where the inner and outer nuclear membranes are joined." [ISBN:0198547684](GO:0005643),molecular_function:"The action of a molecule that contributes to the structural integrity of the nuclear pore complex, a protein-lined channel in the nuclear envelope that allows the transfer of macro…	uncharacterized protein DDB_G0274915; K14306 nuclear pore complex protein Nup62 (A)	Nuclear pore glycoprotein p62 OS=Homo sapiens GN=NUP62 PE=1 SV=3	Nsp1-like C-terminal region	PREDICTED: uncharacterized protein DDB_G0274915 [Malus domestica]
SD03G0249100.1_SD	--	CTD small phosphatase-like protein 2; K17616 CTD small phosphatase-like protein 2 [EC:3.1.3.-] (A)	Stress-related protein OS=Vitis riparia GN=SRP PE=2 SV=1	Rubber elongation factor protein (REF)	PREDICTED: stress-related protein-like [Malus domestica]
SD08G0111500.1_SD	molecular_function:"Interacting selectively and non-covalently with an RNA molecule or a portion thereof." [GOC:jl, GOC:mah](GO:0003723),biological_process:"Any process involved in the conversion of one or more primary RNA transcripts into one or more mature RNA molecules." [GOC:mah](GO:0006396),biological_process:"Any process involved in the maintenance of an internal steady state of calcium ion…	uncharacterized LOC103428204; K12841 calcium homeostasis endoplasmic reticulum protein (A)	Calcium homeostasis endoplasmic reticulum protein OS=Mus musculus GN=Cherp PE=1 SV=1	Surp module	PREDICTED: calcium homeostasis endoplasmic reticulum protein-like [Pyrus bretschneideri]
SD06G0080100.1_SD	molecular_function:"Interacting selectively and non-covalently with any nucleic acid." [GOC:jl](GO:0003676)	RNA binding rRNA processing protein; K14792 rRNA biogenesis protein RRP5 (A)	30S ribosomal protein S1 OS=Staphylococcus haemolyticus (strain JCSC1435) GN=rpsA PE=3 SV=1	S1 RNA binding domain	PREDICTED: uncharacterized protein LOC103437355 isoform X2 [Malus domestica]
SD09G0126700.1_SD	molecular_function:"Interacting selectively and non-covalently with any nucleic acid." [GOC:jl](GO:0003676),molecular_function:"Interacting selectively and non-covalently with an RNA molecule or a portion thereof." [GOC:jl, GOC:mah](GO:0003723)	KH domain-containing protein At4g18375-like; K13162 poly(rC)-binding protein 2/3/4 (A)	KH domain-containing protein At4g18375 OS=Arabidopsis thaliana GN=At4g18375 PE=2 SV=1	KH domain	PREDICTED: KH domain-containing protein At4g18375-like isoform X2 [Pyrus bretschneideri]
SD09G0033700.1_SD	--	--	--	Protein of unknown function (DUF1336)	PREDICTED: uncharacterized protein LOC103442308 [Malus domestica]
SD03G0148900.1_SD	molecular_function:"Interacting selectively and non-covalently with any nucleic acid." [GOC:jl](GO:0003676),molecular_function:"Interacting selectively and non-covalently with any metal ion." [GOC:ai](GO:0046872)	--	Zinc finger CCCH domain-containing protein 53 OS=Oryza sativa subsp. japonica GN=Os07g0682400 PE=2 SV=1	Zinc finger C-x8-C-x5-C-x3-H type (and similar)	PREDICTED: zinc finger CCCH domain-containing protein 53-like [Malus domestica]
SD014G0097600.1_SD	molecular_function:"Enables the energy-independent facilitated diffusion, mediated by passage of a solute through a transmembrane aqueous pore or channel. Stereospecificity is not exhibited but this transport may be specific for a particular molecular species or class of molecules." [GOC:mtg_transport, ISBN:0815340729, TC:1.-.-.-.-](GO:0015267),cellular_component:"A lipid bilayer along with all t…	aquaporin PIP1-3; K09872 aquaporin PIP (A)	Probable aquaporin PIP1-4 OS=Arabidopsis thaliana GN=PIP1.4 PE=1 SV=1	Major intrinsic protein	PREDICTED: aquaporin PIP1-3 isoform X1 [Malus domestica]
SD016G0059700.1_SD	molecular_function:"Interacting selectively and non-covalently with any metal ion." [GOC:ai](GO:0046872)	hypothetical protein; K11494 RCC1 and BTB domain-containing protein (A)	Ultraviolet-B receptor UVR8 OS=Arabidopsis thaliana GN=UVR8 PE=1 SV=1	FYVE zinc finger	PREDICTED: uncharacterized protein LOC103402905 [Malus domestica]
SD011G0062400.1_SD	--	uncharacterized LOC102722400; K12486 stromal membrane-associated protein (A)	--	Domain of unknown function (DUF4220)	PREDICTED: uncharacterized protein LOC103447684 [Malus domestica]
SD02G0120600.1_SD	--	heat shock 70 kDa protein 14-like; K09489 heat shock 70kDa protein 4 (A)	Putative vacuolar protein sorting-associated protein 13C OS=Dictyostelium discoideum GN=tipC PE=3 SV=1	SHR-binding domain of vacuolar-sorting associated protein 13	PREDICTED: uncharacterized protein LOC103402072 [Malus domestica]
SD011G0115900.1_SD	molecular_function:"Interacting selectively and non-covalently with a nonidentical protein to form a heterodimer." [GOC:ai](GO:0046982)	DNA polymerase epsilon subunit 3; K02326 DNA polymerase epsilon subunit 3 [EC:2.7.7.7] (A)	DNA polymerase epsilon subunit 3 OS=Mus musculus GN=Pole3 PE=2 SV=1	Histone-like transcription factor (CBF/NF-Y) and archaeal histone	PREDICTED: DNA polymerase epsilon subunit 3 [Malus domestica]
SD06G0082000.1_SD	--	uncharacterized LOC104900389; K03239 translation initiation factor eIF-2B subunit alpha (A)	Protein LURP-one-related 4 OS=Arabidopsis thaliana GN=At1g63410 PE=3 SV=1	LURP-one-related	PREDICTED: protein LURP-one-related 4-like [Malus domestica]
SD012G0120500.1_SD	biological_process:"The directed movement of cations, atoms or small molecules with a net positive charge, into, out of or within a cell, or between cells, by means of some agent such as a transporter or pore." [GOC:ai](GO:0006812),molecular_function:"Enables the transfer of a solute or solutes from one side of a membrane to the other according to the reaction: solute(out) + H+(in) = solute(in) +…	--	Cation/H(+) antiporter 20 OS=Arabidopsis thaliana GN=CHX20 PE=2 SV=1	Sodium/hydrogen exchanger family	PREDICTED: cation/H(+) antiporter 20-like [Malus domestica]
SD06G0183800.1_SD	biological_process:"A process that is carried out at the cellular level which results in the assembly, arrangement of constituent parts, or disassembly of structures formed of microtubules and associated proteins in the cell cortex, i.e. just beneath the plasma membrane of a cell." [GOC:curators, GOC:dph, GOC:jl, GOC:mah](GO:0043622)	protein SPIRAL1-like 3; K18635 protein SPIRAL1 and related proteins (A)	Protein SPIRAL1-like 1 OS=Arabidopsis thaliana GN=SP1L1 PE=2 SV=1	--	PREDICTED: protein SPIRAL1-like 3 [Malus domestica]
SD08G0090300.1_SD	--	hypothetical protein; K15891 farnesol dehydrogenase [EC:1.1.1.216] (A)	--	Eukaryotic protein of unknown function (DUF829)	PREDICTED: uncharacterized protein LOC103441128 [Malus domestica]
SD06G0044800.1_SD	molecular_function:"Catalysis of an oxidation-reduction (redox) reaction, a reversible chemical reaction in which the oxidation state of an atom or atoms within a molecule is altered. One substrate acts as a hydrogen or electron donor and becomes oxidized, while the other acts as hydrogen or electron acceptor and becomes reduced." [GOC:go_curators](GO:0016491)	flavonol synthase/flavanone 3-hydroxylase-like; K05278 flavonol synthase [EC:1.14.11.23] (A)	Hyoscyamine 6-dioxygenase OS=Hyoscyamus niger GN=H6H PE=1 SV=1	non-haem dioxygenase in morphine synthesis N-terminal	PREDICTED: hyoscyamine 6-dioxygenase-like isoform X1 [Malus domestica]
SD012G0040400.1_SD	molecular_function:"Interacting selectively and non-covalently with any protein or protein complex (a complex of two or more proteins that may include other nonprotein molecules)." [GOC:go_curators](GO:0005515)	POPTRDRAFT_763875; pentatricopeptide repeat-containing family protein; K17964 leucine-rich PPR motif-containing protein, mitochondrial (A)	Pentatricopeptide repeat-containing protein At2g20710, mitochondrial OS=Arabidopsis thaliana GN=At2g20710 PE=2 SV=1	PPR repeat	PREDICTED: pentatricopeptide repeat-containing protein At2g20710, mitochondrial-like [Malus domestica]
SD015G0237500.1_SD	--	--	Transmembrane protein 131 OS=Homo sapiens GN=TMEM131 PE=1 SV=3	Transmembrane protein 131-like	PREDICTED: uncharacterized protein LOC103431587 [Malus domestica]
SD017G0191100.1_SD	--	hypothetical protein; K14640 solute carrier family 20 (sodium-dependent phosphate transporter) (A)	COBW domain-containing protein 1 OS=Homo sapiens GN=CBWD1 PE=1 SV=1	CobW/HypB/UreG, nucleotide-binding domain	PREDICTED: COBW domain-containing protein 1 [Malus domestica]
SD03G0091600.1_SD	molecular_function:"Interacting selectively and non-covalently with any protein or protein complex (a complex of two or more proteins that may include other nonprotein molecules)." [GOC:go_curators](GO:0005515)	vesicle-fusing ATPase-like; K06027 vesicle-fusing ATPase [EC:3.6.4.6] (A)	F-box/kelch-repeat protein At5g60570 OS=Arabidopsis thaliana GN=At5g60570 PE=2 SV=1	Kelch motif	PREDICTED: F-box/kelch-repeat protein At5g60570 [Malus domestica]
SD06G0181400.1_SD	molecular_function:"Interacting selectively and non-covalently with any nucleic acid." [GOC:jl](GO:0003676),molecular_function:"Interacting selectively and non-covalently with ATP, adenosine 5'-triphosphate, a universally important coenzyme and enzyme regulator." [ISBN:0198506732](GO:0005524)	activating signal cointegrator 1 complex subunit 3; K18663 activating signal cointegrator complex subunit 3 [EC:3.6.4.12] (A)	Activating signal cointegrator 1 complex subunit 3 OS=Bos taurus GN=ascc3 PE=3 SV=1	Helicase conserved C-terminal domain	PREDICTED: activating signal cointegrator 1 complex subunit 3 [Malus domestica]
SD015G0354200.1_SD	--	--	--	--	PREDICTED: uncharacterized protein LOC103425288 [Malus domestica]
SD013G0097200.1_SD	biological_process:"The orientation of plant parts under the stimulation of gravity." [ISBN:0198547684](GO:0009630),biological_process:"Any process that modulates the frequency, rate or extent of auxin polar transport." [GOC:obol](GO:2000012)	--	--	--	PREDICTED: uncharacterized protein LOC103452173 isoform X4 [Malus domestica]
SD09G0222400.1_SD	molecular_function:"Catalysis of a biochemical reaction at physiological temperatures. In biologically catalyzed reactions, the reactants are known as substrates, and the catalysts are naturally occurring macromolecular substances known as enzymes. Enzymes possess specific binding sites for substrates, and are usually composed wholly or largely of protein, but RNA that has catalytic activity (rib…	uridine 5'-monophosphate synthase-like; K13421 uridine monophosphate synthetase [EC:2.4.2.10 4.1.1.23] (A)	Uridine 5'-monophosphate synthase OS=Arabidopsis thaliana GN=PYRE-F PE=2 SV=2	Orotidine 5'-phosphate decarboxylase / HUMPS family	PREDICTED: uridine 5'-monophosphate synthase-like [Pyrus bretschneideri]
SD015G0254600.1_SD	cellular_component:"A complex comprised of DNA wound around a multisubunit core and associated proteins, which forms the primary packing unit of DNA into higher order structures." [GOC:elh](GO:0000786),molecular_function:"Any molecular function by which a gene product interacts selectively and non-covalently with DNA (deoxyribonucleic acid)." [GOC:dph, GOC:jl, GOC:tb, GOC:vw](GO:0003677),molecula…	MYBR6; telomere repeat-binding factor 1-like; K09422 myb proto-oncogene protein, plant (A)	Telomere repeat-binding factor 1 OS=Arabidopsis thaliana GN=TRB1 PE=1 SV=1	Myb-like DNA-binding domain	MYBR6 [Malus domestica]
SD09G0114800.1_SD	molecular_function:"Interacting selectively and non-covalently with any protein or protein complex (a complex of two or more proteins that may include other nonprotein molecules)." [GOC:go_curators](GO:0005515),biological_process:"The series of molecular signals mediated by salicylic acid involved in systemic acquired resistance." [GOC:jy](GO:0009862),cellular_component:"The component of a membra…	regulatory protein NPR3-like; K14508 regulatory protein NPR1 (A)	Regulatory protein NPR3 OS=Arabidopsis thaliana GN=NPR3 PE=1 SV=1	Domain of unknown function (DUF3420)	PREDICTED: LOW QUALITY PROTEIN: regulatory protein NPR3-like, partial [Malus domestica]
SD012G0070700.1_SD	molecular_function:"Catalysis of the hydrolysis of various bonds, e.g. C-O, C-N, C-C, phosphoric anhydride bonds, etc. Hydrolase is the systematic name for any enzyme of EC class 3." [ISBN:0198506732](GO:0016787)	--	Probable inactive purple acid phosphatase 16 OS=Arabidopsis thaliana GN=PAP16 PE=2 SV=1	Calcineurin-like phosphoesterase	PREDICTED: probable inactive purple acid phosphatase 16 [Malus domestica]
SD05G0233800.1_SD	--	--	--	GDP-fucose protein O-fucosyltransferase	PREDICTED: uncharacterized protein LOC103435234 [Malus domestica]
SD014G0016900.1_SD	molecular_function:"Interacting selectively and non-covalently with a specific double-stranded genomic DNA sequence (sometimes referred to as a motif) within the regulatory region of a gene to modulate transcription. Regulatory regions include promoters (proximal and distal) and enhancers. Genes are transcriptional units, and include bacterial operons." [GOC:txnOH-2018](GO:0003700),biological_pro…	G-box-binding factor 1; K09060 plant G-box-binding factor (A)	Transcription factor HBP-1a OS=Triticum aestivum PE=2 SV=1	bZIP transcription factor	PREDICTED: uncharacterized protein LOC103424255 [Malus domestica]
SD07G0040000.1_SD	molecular_function:"Interacting selectively and non-covalently with the oxidized form, FAD, of flavin-adenine dinucleotide, the coenzyme or the prosthetic group of various flavoprotein oxidoreductase enzymes." [GOC:mah](GO:0071949)	uncharacterized LOC103503469; K00480 salicylate hydroxylase [EC:1.14.13.1] (A)	3-hydroxybenzoate 6-hydroxylase 1 OS=Pseudomonas alcaligenes GN=xlnD PE=1 SV=1	FAD binding domain	PREDICTED: uncharacterized protein LOC103438584 [Malus domestica]
SD015G0322900.1_SD	molecular_function:"Any molecular function by which a gene product interacts selectively and non-covalently with DNA (deoxyribonucleic acid)." [GOC:dph, GOC:jl, GOC:tb, GOC:vw](GO:0003677),cellular_component:"A membrane-bounded organelle of eukaryotic cells in which chromosomes are housed and replicated. In most cells, the nucleus contains all of the cell's chromosomes except the organellar chrom…	ARF3-2; auxin response factor 3; K14486 auxin response factor (A)	Auxin response factor 17 OS=Arabidopsis thaliana GN=ARF17 PE=2 SV=1	Auxin response factor	PREDICTED: auxin response factor 17 [Malus domestica]
SD013G0085900.1_SD	--	F12A21.16; K01392 thimet oligopeptidase [EC:3.4.24.15] (A)	Protein HHL1, chloroplastic OS=Arabidopsis thaliana GN=HHL1 PE=1 SV=1	--	PREDICTED: uncharacterized protein LOC103452079 [Malus domestica]
SD010G0007900.1_SD	--	transcription factor LAF1-like; K09422 myb proto-oncogene protein, plant (A)	Transcription factor MYB44 OS=Arabidopsis thaliana GN=MYB44 PE=2 SV=1	Myb-like DNA-binding domain	PREDICTED: transcription factor LAF1-like [Malus domestica]
SD02G0103000.1_SD	--	--	MORC family CW-type zinc finger protein 4 OS=Homo sapiens GN=MORC4 PE=1 SV=2	Histidine kinase-, DNA gyrase B-, and HSP90-like ATPase	PREDICTED: MORC family CW-type zinc finger protein 3-like [Malus domestica]
SD09G0138200.1_SD	molecular_function:"Any molecular function by which a gene product interacts selectively and non-covalently with DNA (deoxyribonucleic acid)." [GOC:dph, GOC:jl, GOC:tb, GOC:vw](GO:0003677),molecular_function:"Interacting selectively and non-covalently with a specific double-stranded genomic DNA sequence (sometimes referred to as a motif) within the regulatory region of a gene to modulate transcri…	AP2D55; ethylene-responsive transcription factor RAP2-12-like; K09286 EREBP-like factor (A)	Ethylene-responsive transcription factor RAP2-12 OS=Arabidopsis thaliana GN=RAP2-12 PE=1 SV=1	AP2 domain	ethylene-responsive transcription factor RAP2-12-like [Malus domestica]
SD010G0203500.1_SD	--	uncharacterized LOC103953264; K11799 WD repeat-containing protein 21A (A)	--	--	PREDICTED: uncharacterized protein LOC103953264 [Pyrus bretschneideri]
SD04G0181000.1_SD	cellular_component:"The lipid bilayer surrounding the endoplasmic reticulum." [GOC:mah](GO:0005789)	uncharacterized LOC101779298; K17302 coatomer, subunit beta' (A)	Vesicle-associated protein 2-2 OS=Arabidopsis thaliana GN=PVA22 PE=1 SV=1	MSP (Major sperm protein) domain	PREDICTED: vesicle-associated protein 2-2-like [Malus domestica]
SD015G0084500.1_SD	molecular_function:"Interacting selectively and non-covalently with an RNA molecule or a portion thereof." [GOC:jl, GOC:mah](GO:0003723),biological_process:"Any process involved in the conversion of one or more primary RNA transcripts into one or more mature RNA molecules." [GOC:mah](GO:0006396),biological_process:"Any process involved in the maintenance of an internal steady state of calcium ion…	uncharacterized LOC103428204; K12841 calcium homeostasis endoplasmic reticulum protein (A)	Calcium homeostasis endoplasmic reticulum protein OS=Mus musculus GN=Cherp PE=1 SV=1	Surp module	PREDICTED: calcium homeostasis endoplasmic reticulum protein [Malus domestica]
SD015G0306300.1_SD	molecular_function:"Any molecular function by which a gene product interacts selectively and non-covalently with DNA (deoxyribonucleic acid)." [GOC:dph, GOC:jl, GOC:tb, GOC:vw](GO:0003677),molecular_function:"Interacting selectively and non-covalently with ATP, adenosine 5'-triphosphate, a universally important coenzyme and enzyme regulator." [ISBN:0198506732](GO:0005524),biological_process:"The …	replication factor C subunit 2; K10755 replication factor C subunit 2/4 (A)	Replication factor C subunit 2 OS=Oryza sativa subsp. japonica GN=RFC2 PE=2 SV=1	ATPase family associated with various cellular activities (AAA)	PREDICTED: replication factor C subunit 2 [Malus domestica]
SD016G0035100.1_SD	molecular_function:"Catalysis of the hydrolysis of various bonds, e.g. C-O, C-N, C-C, phosphoric anhydride bonds, etc. Hydrolase is the systematic name for any enzyme of EC class 3." [ISBN:0198506732](GO:0016787)	GID1b-1; hypothetical protein; K14493 gibberellin receptor GID1 [EC:3.-.-.-] (A)	Probable carboxylesterase 6 OS=Arabidopsis thaliana GN=CXE6 PE=2 SV=1	alpha/beta hydrolase fold	PREDICTED: probable carboxylesterase 6 [Malus domestica]
SD09G0063800.1_SD	--	--	--	Protein of unknown function (DUF1262)	PREDICTED: uncharacterized protein LOC103442481 [Malus domestica]
SD011G0195200.1_SD	--	hypothetical protein; K02184 formin 2 (A)	--	--	PREDICTED: LOW QUALITY PROTEIN: uncharacterized protein LOC103966972 [Pyrus bretschneideri]
SD08G0201800.1_SD	molecular_function:"Interacting selectively and non-covalently with phospholipids, a class of lipids containing phosphoric acid as a mono- or diester." [ISBN:0198506732](GO:0005543),molecular_function:"Interacting selectively and non-covalently with phosphatidylinositol, any glycophospholipid with its sn-glycerol 3-phosphate residue is esterified to the 1-hydroxyl group of 1D-myo-inositol." [ISBN…	clathrin assembly protein, putative (EC:1.3.1.74); K20044 phosphatidylinositol-binding clathrin assembly protein (A)	Putative clathrin assembly protein At1g03050 OS=Arabidopsis thaliana GN=At1g03050 PE=2 SV=1	ANTH domain	PREDICTED: putative clathrin assembly protein At1g03050 [Malus domestica]
SD014G0178800.1_SD	molecular_function:"The formation of a protein dimer, a macromolecular structure consists of two noncovalently associated identical or nonidentical subunits." [ISBN:0198506732](GO:0046983)	--	Transcription factor bHLH47 OS=Arabidopsis thaliana GN=BHLH47 PE=2 SV=1	--	transcription factor bHLH47 [Malus domestica]
SD03G0215700.1_SD	molecular_function:"Interacting selectively and non-covalently with any protein or protein complex (a complex of two or more proteins that may include other nonprotein molecules)." [GOC:go_curators](GO:0005515)	hypothetical protein; K19600 tubby-related protein 1 (A)	Tubby-like F-box protein 7 OS=Arabidopsis thaliana GN=TULP7 PE=2 SV=1	F-box domain	PREDICTED: tubby-like F-box protein 7 [Malus domestica]
SD013G0110500.1_SD	molecular_function:"Catalysis of a biochemical reaction at physiological temperatures. In biologically catalyzed reactions, the reactants are known as substrates, and the catalysts are naturally occurring macromolecular substances known as enzymes. Enzymes possess specific binding sites for substrates, and are usually composed wholly or largely of protein, but RNA that has catalytic activity (rib…	hypothetical protein; K12951 cation-transporting P-type ATPase D [EC:3.6.3.-] (A)	Guanine deaminase OS=Bacillus subtilis (strain 168) GN=guaD PE=1 SV=1	Cytidine and deoxycytidylate deaminase zinc-binding region	PREDICTED: tRNA(adenine(34)) deaminase, chloroplastic-like [Malus domestica]
SD05G0303300.1_SD	cellular_component:"The component of a membrane consisting of the gene products and protein complexes having at least some part of their peptide sequence embedded in the hydrophobic region of the membrane." [GOC:dos, GOC:go_curators](GO:0016021)	--	--	Sulfite exporter TauE/SafE	PREDICTED: uncharacterized protein LOC103434627 [Malus domestica]
SD02G0107200.1_SD	molecular_function:"Enables the energy-independent facilitated diffusion, mediated by passage of a solute through a transmembrane aqueous pore or channel. Stereospecificity is not exhibited but this transport may be specific for a particular molecular species or class of molecules." [GOC:mtg_transport, ISBN:0815340729, TC:1.-.-.-.-](GO:0015267),cellular_component:"A lipid bilayer along with all t…	probable aquaporin SIP2-1; K09875 aquaporin SIP (A)	Probable aquaporin SIP2-1 OS=Arabidopsis thaliana GN=SIP2-1 PE=2 SV=1	Major intrinsic protein	PREDICTED: probable aquaporin SIP2-1 [Malus domestica]
SD014G0153100.1_SD	--	hypothetical protein; K04618 galactose oxidase [EC:1.1.3.9] (A)	Galactose oxidase OS=Gibberella zeae GN=GAOA PE=1 SV=1	Domain of unknown function (DUF1929)	PREDICTED: uncharacterized protein LOC103431143 [Malus domestica]
SD08G0220800.1_SD	molecular_function:"Any molecular function by which a gene product interacts selectively and non-covalently with DNA (deoxyribonucleic acid)." [GOC:dph, GOC:jl, GOC:tb, GOC:vw](GO:0003677),molecular_function:"Interacting selectively and non-covalently with any protein or protein complex (a complex of two or more proteins that may include other nonprotein molecules)." [GOC:go_curators](GO:0005515)…	auxin response factor 1; K14486 auxin response factor (A)	Auxin response factor 1 OS=Arabidopsis thaliana GN=ARF1 PE=1 SV=2	B3 DNA binding domain	PREDICTED: auxin response factor 1 [Malus domestica]
SD011G0196300.1_SD	--	hypothetical protein; K11494 RCC1 and BTB domain-containing protein (A)	Ultraviolet-B receptor UVR8 OS=Arabidopsis thaliana GN=UVR8 PE=1 SV=1	Regulator of chromosome condensation (RCC1) repeat	PREDICTED: ultraviolet-B receptor UVR8 [Malus domestica]
SD07G0096200.1_SD	molecular_function:"Any molecular function by which a gene product interacts selectively and non-covalently with DNA (deoxyribonucleic acid)." [GOC:dph, GOC:jl, GOC:tb, GOC:vw](GO:0003677),cellular_component:"A membrane-bounded organelle of eukaryotic cells in which chromosomes are housed and replicated. In most cells, the nucleus contains all of the cell's chromosomes except the organellar chrom…	uncharacterized LOC103401427; K13415 protein brassinosteroid insensitive 1 [EC:2.7.10.1 2.7.11.1] (A)	Squamosa promoter-binding-like protein 7 OS=Oryza sativa subsp. japonica GN=SPL7 PE=2 SV=2	SBP domain	PREDICTED: squamosa promoter-binding-like protein 7 isoform X1 [Malus domestica]
SD05G0226100.1_SD	molecular_function:"Catalysis of the reaction: CTP + phosphatidate = diphosphate + CDP-diacylglycerol." [EC:2.7.7.41](GO:0004605),biological_process:"The chemical reactions and pathways resulting in the formation of cardiolipin, 1,3-bis(3-phosphatidyl)glycerol." [GOC:mah](GO:0032049)	mitochondrial translocator assembly and maintenance protein 41 homolog; K17807 mitochondrial translocator assembly and maintenance protein 41 (A)	Phosphatidate cytidylyltransferase, mitochondrial OS=Bos taurus GN=TAMM41 PE=2 SV=1	Mitochondrial matrix Mmp37	PREDICTED: mitochondrial translocator assembly and maintenance protein 41 homolog isoform X1 [Malus domestica]
SD08G0019400.1_SD	cellular_component:"A large multisubunit complex which catalyzes protein degradation, found in eukaryotes, archaea and some bacteria. In eukaryotes, this complex consists of the barrel shaped proteasome core complex and one or two associated proteins or complexes that act in regulating entry into or exit from the core." [GOC:rb, Wikipedia:Proteasome](GO:0000502),molecular_function:"Binds to and m…	hypothetical protein; K03033 26S proteasome regulatory subunit N3 (A)	Probable 26S proteasome non-ATPase regulatory subunit 3 OS=Daucus carota GN=21D7 PE=1 SV=2	Proteasome regulatory subunit C-terminal	PREDICTED: probable 26S proteasome non-ATPase regulatory subunit 3 isoform X2 [Prunus mume]
SD05G0106600.1_SD	molecular_function:"The formation of a protein dimer, a macromolecular structure consists of two noncovalently associated identical or nonidentical subunits." [ISBN:0198506732](GO:0046983)	GRMZM2G062541; transcription factor APG-like; K12126 phytochrome-interacting factor 3 (A)	Transcription factor bHLH85 OS=Arabidopsis thaliana GN=BHLH85 PE=2 SV=1	Helix-loop-helix DNA-binding domain	PREDICTED: transcription factor bHLH85-like [Malus domestica]
SD012G0033400.1_SD	molecular_function:"Any molecular function by which a gene product interacts selectively and non-covalently with DNA (deoxyribonucleic acid)." [GOC:dph, GOC:jl, GOC:tb, GOC:vw](GO:0003677)	Triacylglycerol lipase SDP1; K14674 TAG lipase / steryl ester hydrolase / phospholipase A2 / LPA acyltransferase [EC:3.1.1.3 3.1.1.13 3.1.1.4 2.3.1.51] (A)	Calmodulin-binding transcription activator 3 OS=Arabidopsis thaliana GN=CMTA3 PE=1 SV=1	CG-1 domain	PREDICTED: uncharacterized protein LOC103438987 [Malus domestica]
SD05G0087700.1_SD	--	--	Uncharacterized protein ycf20 OS=Pyropia yezoensis GN=ycf20 PE=3 SV=1	Protein of unknown function (DUF565)	PREDICTED: uncharacterized protein LOC103409359 [Malus domestica]
SD06G0180400.1_SD	molecular_function:"Catalysis of the transfer of a glycosyl group from a UDP-sugar to a small hydrophobic molecule." [InterPro:IPR004224, PMID:11846783](GO:0008194)	UDP-glycosyltransferase 83A1-like; K04628 2-hydroxyacylsphingosine 1-beta-galactosyltransferase [EC:2.4.1.45] (A)	UDP-glycosyltransferase 83A1 OS=Arabidopsis thaliana GN=UGT83A1 PE=2 SV=1	UDP-glucoronosyl and UDP-glucosyl transferase	PREDICTED: UDP-glycosyltransferase 83A1-like [Malus domestica]
SD010G0008700.1_SD	--	--	Transcriptional corepressor SEUSS OS=Arabidopsis thaliana GN=SEU PE=1 SV=1	LIM-domain binding protein	PREDICTED: transcriptional corepressor SEUSS [Malus domestica]
SD01G0118400.1_SD	biological_process:"The formation of plant spores derived from the products of meiosis. The spore gives rise to gametophytes." [GOC:tb](GO:0048236),biological_process:"A process of chromosome organization that is involved in a meiotic cell cycle." [GOC:mah](GO:0070192)	--	Protein PAIR1 OS=Oryza sativa subsp. japonica GN=PAIR1 PE=1 SV=1	--	PREDICTED: protein PAIR1-like [Pyrus bretschneideri]
SD07G0139000.1_SD	--	uncharacterized LOC102704525; K01227 mannosyl-glycoprotein endo-beta-N-acetylglucosaminidase [EC:3.2.1.96] (A)	LOB domain-containing protein 1 OS=Arabidopsis thaliana GN=LBD1 PE=2 SV=1	Lateral organ boundaries (LOB) domain	PREDICTED: LOB domain-containing protein 1-like [Prunus mume]
SD015G0080100.1_SD	molecular_function:"Catalysis of the phosphorylation of an amino acid residue in a protein, usually according to the reaction: a protein + ATP = a phosphoprotein + ADP." [MetaCyc:PROTEIN-KINASE-RXN](GO:0004672),molecular_function:"Interacting selectively and non-covalently with ATP, adenosine 5'-triphosphate, a universally important coenzyme and enzyme regulator." [ISBN:0198506732](GO:0005524),bi…	serine/threonine-protein kinase AFC3; K08287 dual-specificity kinase [EC:2.7.12.1] (A)	Serine/threonine-protein kinase AFC3 OS=Arabidopsis thaliana GN=AFC3 PE=2 SV=2	Protein kinase domain	PREDICTED: serine/threonine-protein kinase AFC3 [Pyrus bretschneideri]
SD07G0093000.1_SD	molecular_function:"Interacting selectively and non-covalently with any nucleic acid." [GOC:jl](GO:0003676),molecular_function:"Interacting selectively and non-covalently with an RNA molecule or a portion thereof." [GOC:jl, GOC:mah](GO:0003723),molecular_function:"Catalysis of the reaction: ATP + H2O = ADP + phosphate; this reaction drives the unwinding of an RNA helix." [EC:3.6.4.13, GOC:jl](GO:…	putative DEAD-box ATP-dependent RNA helicase 29; K14808 ATP-dependent RNA helicase DDX54/DBP10 [EC:3.6.4.13] (A)	Putative DEAD-box ATP-dependent RNA helicase 29 OS=Arabidopsis thaliana GN=RH29 PE=3 SV=1	DEAD/DEAH box helicase	PREDICTED: putative DEAD-box ATP-dependent RNA helicase 29 isoform X1 [Pyrus bretschneideri]
SD06G0157700.1_SD	--	transcription factor MYB98-like; K09422 myb proto-oncogene protein, plant (A)	Transcription factor MYB98 OS=Arabidopsis thaliana GN=MYB98 PE=2 SV=1	Myb-like DNA-binding domain	PREDICTED: transcription factor MYB98-like [Malus domestica]
SD012G0162700.1_SD	cellular_component:"A lipid bilayer along with all the proteins and protein complexes embedded in it an attached to it." [GOC:dos, GOC:mah, ISBN:0815316194](GO:0016020)	--	Protein FATTY ACID EXPORT 3, chloroplastic OS=Arabidopsis thaliana GN=FAX3 PE=2 SV=2	Transmembrane proteins 14C	PREDICTED: uncharacterized protein LOC103450754 isoform X2 [Malus domestica]
SD015G0387000.1_SD	biological_process:"Reactions, triggered in response to the presence of a foreign body or the occurrence of an injury, which result in restriction of damage to the organism attacked or prevention/recovery from the infection caused by the attack." [GOC:go_curators](GO:0006952),biological_process:"A process which begins when a cell receives an internal or external signal and activates a series of b…	hypothetical protein; K14638 solute carrier family 15 (peptide/histidine transporter), member 3/4 (A)	MACPF domain-containing protein At4g24290 OS=Arabidopsis thaliana GN=At4g24290 PE=2 SV=1	MAC/Perforin domain	PREDICTED: MACPF domain-containing protein At4g24290 [Malus domestica]
SD01G0101300.1_SD	--	--	Uncharacterized protein At4g38062 OS=Arabidopsis thaliana GN=At4g38062 PE=4 SV=1	--	PREDICTED: uncharacterized protein At4g38062-like [Malus domestica]
SD015G0322700.1_SD	molecular_function:"Functions in the initiation of ribosome-mediated translation of mRNA into a polypeptide." [ISBN:0198506732](GO:0003743),molecular_function:"Interacting selectively and non-covalently with any protein or protein complex (a complex of two or more proteins that may include other nonprotein molecules)." [GOC:go_curators](GO:0005515),biological_process:"The process preceding format…	probable eukaryotic translation initiation factor 5-1; K03262 translation initiation factor 5 (A)	Probable eukaryotic translation initiation factor 5-1 OS=Arabidopsis thaliana GN=At1g36730 PE=2 SV=1	eIF4-gamma/eIF5/eIF2-epsilon	PREDICTED: probable eukaryotic translation initiation factor 5-1 [Malus domestica]
SD04G0107000.1_SD	cellular_component:"A protein complex that is capable of associating with DNA by direct binding, or via other DNA-binding proteins or complexes, and regulating transcription." [GOC:jl](GO:0005667),biological_process:"Any process that modulates the frequency, rate or extent of cellular DNA-templated transcription." [GOC:go_curators, GOC:txnOH](GO:0006355),biological_process:"Any process that modul…	transcription factor-like protein DPA; K04683 transcription factor Dp-1 (A)	Transcription factor-like protein DPB OS=Arabidopsis thaliana GN=DPB PE=1 SV=1	Transcription factor DP	PREDICTED: transcription factor-like protein DPA isoform X1 [Malus domestica]
SD015G0215900.1_SD	--	--	Auxilin-like protein 1 OS=Arabidopsis thaliana GN=AUL1 PE=2 SV=2	--	PREDICTED: auxilin-like protein 1 [Malus domestica]
SD010G0039500.1_SD	molecular_function:"Interacting selectively and non-covalently with an RNA molecule or a portion thereof." [GOC:jl, GOC:mah](GO:0003723)	uncharacterized CRM domain-containing protein At3g25440, chloroplastic; K01148 poly(A)-specific ribonuclease [EC:3.1.13.4] (A)	Uncharacterized CRM domain-containing protein At3g25440, chloroplastic OS=Arabidopsis thaliana GN=At3g25440 PE=2 SV=1	CRS1 / YhbY (CRM) domain	PREDICTED: uncharacterized CRM domain-containing protein At3g25440, chloroplastic-like [Malus domestica]
SD06G0101700.1_SD	biological_process:"The process whose specific outcome is the progression of the endosperm over time, from its formation to the mature structure. The endosperm is formed during fertilization and provides nutrients to the developing embryo." [GOC:sm](GO:0009960),biological_process:"Any process that modulates the frequency, rate or extent of growth of the seed of an plant." [PMID:19141706](GO:00801…	leucine-rich repeat extensin-like protein 3; K05747 Wiskott-Aldrich syndrome protein (A)	Protein HAIKU1 OS=Arabidopsis thaliana GN=IKU1 PE=1 SV=1	VQ motif	PREDICTED: leucine-rich repeat extensin-like protein 2 [Malus domestica]
SD03G0101900.1_SD	--	MYB24; transcription factor RAX1-like; K09422 myb proto-oncogene protein, plant (A)	Transcription factor RAX2 OS=Arabidopsis thaliana GN=RAX2 PE=1 SV=1	Myb-like DNA-binding domain	MYB24 [Malus domestica]
SD07G0066800.1_SD	molecular_function:"Interacting selectively and non-covalently with any protein or protein complex (a complex of two or more proteins that may include other nonprotein molecules)." [GOC:go_curators](GO:0005515)	putative acyl-activating enzyme 19; K00142 acyl-CoA synthetase [EC:6.2.1.-] (A)	Putative acyl-activating enzyme 19 OS=Arabidopsis thaliana GN=At5g35930 PE=2 SV=1	AMP-binding enzyme	PREDICTED: putative acyl-activating enzyme 19 isoform X1 [Pyrus bretschneideri]
SD06G0100900.1_SD	molecular_function:"Any molecular entity that serves as an electron acceptor and electron donor in an electron transport chain. An electron transport chain is a process in which a series of electron carriers operate together to transfer electrons from donors to any of several different terminal electron acceptors to generate a transmembrane electrochemical gradient." [ISBN:0198506732](GO:0009055)	--	Umecyanin OS=Armoracia rusticana PE=1 SV=1	Plastocyanin-like domain	PREDICTED: umecyanin-like [Malus domestica]
SD05G0314800.1_SD	molecular_function:"Catalysis of an oxidation-reduction (redox) reaction, a reversible chemical reaction in which the oxidation state of an atom or atoms within a molecule is altered. One substrate acts as a hydrogen or electron donor and becomes oxidized, while the other acts as hydrogen or electron acceptor and becomes reduced." [GOC:go_curators](GO:0016491)	1-aminocyclopropane-1-carboxylate oxidase 2; K05933 aminocyclopropanecarboxylate oxidase [EC:1.14.17.4] (A)	1-aminocyclopropane-1-carboxylate oxidase 2 OS=Malus domestica GN=ACO2 PE=2 SV=1	2OG-Fe(II) oxygenase superfamily	PREDICTED: 1-aminocyclopropane-1-carboxylate oxidase 2 [Malus domestica]
SD01G0224500.1_SD	biological_process:"Any process that modulates the frequency, rate or extent of cellular DNA-templated transcription." [GOC:go_curators, GOC:txnOH](GO:0006355),molecular_function:"Interacting selectively and non-covalently with zinc (Zn) ions." [GOC:ai](GO:0008270)	protein FAR1-RELATED SEQUENCE 7-like; K17604 zinc finger SWIM domain-containing protein 3 (A)	Protein FAR1-RELATED SEQUENCE 5 OS=Arabidopsis thaliana GN=FRS5 PE=2 SV=1	SWIM zinc finger	PREDICTED: protein FAR1-RELATED SEQUENCE 7-like isoform X1 [Malus domestica]
SD06G0151700.1_SD	molecular_function:"Catalysis of an oxidation-reduction (redox) reaction, a reversible chemical reaction in which the oxidation state of an atom or atoms within a molecule is altered. One substrate acts as a hydrogen or electron donor and becomes oxidized, while the other acts as hydrogen or electron acceptor and becomes reduced." [GOC:go_curators](GO:0016491)	hypothetical protein; K08008 NADPH oxidase (A)	Ferric reduction oxidase 8, mitochondrial OS=Arabidopsis thaliana GN=FRO8 PE=2 SV=1	Ferric reductase NAD binding domain	PREDICTED: ferric reduction oxidase 8, mitochondrial isoform X1 [Malus domestica]
SD05G0020600.1_SD	--	--	Protein trichome berefringence-like 7 OS=Arabidopsis thaliana GN=TBL7 PE=3 SV=1	GDSL/SGNH-like Acyl-Esterase family found in Pmr5 and Cas1p	PREDICTED: protein trichome berefringence-like 7 [Malus domestica]
SD06G0060300.1_SD	molecular_function:"Catalysis of the reaction: N,N-dimethylaniline + NADPH + H+ + O2 = N,N-dimethylaniline N-oxide + NADP+ + H2O." [EC:1.14.13.8](GO:0004499),molecular_function:"Interacting selectively and non-covalently with FAD, flavin-adenine dinucleotide, the coenzyme or the prosthetic group of various flavoprotein oxidoreductase enzymes, in either the oxidized form, FAD, or the reduced form,…	membrane-associated guanylate kinase, WW and PDZ domain-containing protein 1; K05631 atrophin-1 interacting protein 3 (BAI1-associated protein 1) (A)	Flavin-containing monooxygenase FMO GS-OX-like 3 OS=Arabidopsis thaliana GN=At1g62620 PE=2 SV=2	Flavin-binding monooxygenase-like	PREDICTED: LOW QUALITY PROTEIN: flavin-containing monooxygenase FMO GS-OX-like 4 [Malus domestica]
SD011G0219700.1_SD	biological_process:"The chemical reactions and pathways resulting in the formation of any isoprenoid compound, isoprene (2-methylbuta-1,3-diene) or compounds containing or derived from linked isoprene (3-methyl-2-butenylene) residues." [ISBN:0198506732](GO:0008299)	probable solanesyl-diphosphate synthase 3, chloroplastic; K05356 all-trans-nonaprenyl-diphosphate synthase [EC:2.5.1.84 2.5.1.85] (A)	Solanesyl diphosphate synthase 2, chloroplastic OS=Arabidopsis thaliana GN=SPS2 PE=1 SV=1	Polyprenyl synthetase	PREDICTED: probable solanesyl-diphosphate synthase 3, chloroplastic [Malus domestica]
SD015G0062500.1_SD	--	--	Transcription factor EMB1444 OS=Arabidopsis thaliana GN=EMB1444 PE=2 SV=1	bHLH-MYC and R2R3-MYB transcription factors N-terminal	PREDICTED: uncharacterized protein LOC103424676 [Malus domestica]
SD07G0070200.1_SD	--	--	--	--	PREDICTED: uncharacterized protein LOC103438899 [Malus domestica]
SD016G0048600.1_SD	--	chromosome unknown open reading frame, human C16orf58; K10696 E3 ubiquitin-protein ligase BRE1 [EC:2.3.2.27] (A)	Protein root UVB sensitive 3 OS=Arabidopsis thaliana GN=RUS3 PE=2 SV=1	Vitamin B6 photo-protection and homoeostasis	PREDICTED: LOW QUALITY PROTEIN: UPF0420 protein C16orf58 homolog [Malus domestica]
SD015G0121200.1_SD	molecular_function:"Catalysis of the hydrolysis of a peptide bond not more than three residues from the C-terminus of a polypeptide chain by a catalytic mechanism that involves a catalytic triad consisting of a serine nucleophile that is activated by a proton relay involving an acidic residue (e.g. aspartate or glutamate) and a basic residue (usually histidine)." [http://merops.sanger.ac.uk/about…	serine carboxypeptidase II-2; K16297 serine carboxypeptidase-like clade II [EC:3.4.16.-] (A)	Serine carboxypeptidase II-2 (Fragment) OS=Hordeum vulgare GN=CXP;2-2 PE=1 SV=1	Serine carboxypeptidase	PREDICTED: serine carboxypeptidase II-2 [Malus domestica]
SD03G0229000.1_SD	molecular_function:"Catalysis of an oxidation-reduction (redox) reaction, a reversible chemical reaction in which the oxidation state of an atom or atoms within a molecule is altered. One substrate acts as a hydrogen or electron donor and becomes oxidized, while the other acts as hydrogen or electron acceptor and becomes reduced." [GOC:go_curators](GO:0016491)	--	--	2OG-Fe(II) oxygenase superfamily	PREDICTED: uncharacterized protein LOC103960100 [Pyrus bretschneideri]
SD09G0112400.1_SD	molecular_function:"Catalysis of the reaction: coproporphyrinogen III + 2 H(+) + O(2) = 2 CO(2) + 2 H(2)O + protoporphyrinogen IX." [EC:1.3.3.3, RHEA:18257](GO:0004109),biological_process:"The chemical reactions and pathways resulting in the formation of any member of a large group of derivatives or analogs of porphyrin. Porphyrin consists of a ring of four pyrrole nuclei linked each to the next …	oxygen-dependent coproporphyrinogen-III oxidase, chloroplastic-like; K00228 coproporphyrinogen III oxidase [EC:1.3.3.3] (A)	Oxygen-dependent coproporphyrinogen-III oxidase, chloroplastic OS=Glycine max GN=CPX PE=2 SV=1	Coproporphyrinogen III oxidase	PREDICTED: oxygen-dependent coproporphyrinogen-III oxidase, chloroplastic [Malus domestica]
SD013G0110400.1_SD	--	--	--	--	PREDICTED: uncharacterized protein LOC103452601 isoform X3 [Malus domestica]
SD08G0145100.1_SD	--	--	--	Protein of unknown function (DUF632)	PREDICTED: uncharacterized protein LOC103441537 [Malus domestica]
SD07G0128400.1_SD	molecular_function:"Catalysis of an oxidation-reduction (redox) reaction, a reversible chemical reaction in which the oxidation state of an atom or atoms within a molecule is altered. One substrate acts as a hydrogen or electron donor and becomes oxidized, while the other acts as hydrogen or electron acceptor and becomes reduced." [GOC:go_curators](GO:0016491)	(+)-neomenthol dehydrogenase-like; K15095 (+)-neomenthol dehydrogenase [EC:1.1.1.208] (A)	(+)-neomenthol dehydrogenase OS=Arabidopsis thaliana GN=SDR1 PE=1 SV=1	short chain dehydrogenase	PREDICTED: (+)-neomenthol dehydrogenase-like [Malus domestica]
SD08G0131400.1_SD	molecular_function:"Interacting selectively and non-covalently with any protein or protein complex (a complex of two or more proteins that may include other nonprotein molecules)." [GOC:go_curators](GO:0005515)	EIN3-binding F-box protein 1-like; K14515 EIN3-binding F-box protein (A)	EIN3-binding F-box protein 1 OS=Arabidopsis thaliana GN=EBF1 PE=1 SV=1	F-box domain	EIN3 binding F-box 1 [Malus domestica]
SD08G0101100.1_SD	molecular_function:"Any molecular function by which a gene product interacts selectively and non-covalently with DNA (deoxyribonucleic acid)." [GOC:dph, GOC:jl, GOC:tb, GOC:vw](GO:0003677),molecular_function:"Interacting selectively and non-covalently with a specific double-stranded genomic DNA sequence (sometimes referred to as a motif) within the regulatory region of a gene to modulate transcri…	AP2D49; ethylene-responsive transcription factor TINY-like; K09286 EREBP-like factor (A)	Dehydration-responsive element-binding protein 3 OS=Arabidopsis thaliana GN=DREB3 PE=2 SV=1	AP2 domain	ethylene-responsive transcription factor TINY-like [Malus domestica]
SD017G0171000.1_SD	biological_process:"The directed movement of proteins into, out of or within a cell, or between cells, by means of some agent such as a transporter or pore." [GOC:ai](GO:0015031)	uncharacterized protein DDB_G0284459; K19476 vacuolar protein sorting-associated protein IST1 (A)	IST1-like protein OS=Dictyostelium discoideum GN=DDB_G0289029 PE=3 SV=1	Regulator of Vps4 activity in the MVB pathway	PREDICTED: uncharacterized protein LOC103405475 isoform X1 [Malus domestica]
SD013G0119400.1_SD	--	GPN-loop GTPase 1 homolog; K06883 uncharacterized protein (A)	GPN-loop GTPase 1 OS=Dictyostelium discoideum GN=gpn1 PE=3 SV=1	--	PREDICTED: GPN-loop GTPase 1 homolog [Malus domestica]
SD013G0194200.1_SD	biological_process:"The chemical reactions and pathways resulting in the breakdown of a nucleoside triphosphate, a compound consisting of a nucleobase linked to a deoxyribose or ribose sugar esterified with triphosphate on the sugar." [GOC:go_curators, ISBN:0198506732](GO:0009143),molecular_function:"Catalysis of the reaction: H2O + a nucleoside triphosphate = diphosphate + a nucleotide." [MetaCy…	inosine triphosphate pyrophosphatase; K01519 inosine triphosphate pyrophosphatase [EC:3.6.1.19] (A)	Inosine triphosphate pyrophosphatase OS=Vitis vinifera GN=VIT_05s0051g00580 PE=2 SV=1	Ham1 family	PREDICTED: inosine triphosphate pyrophosphatase [Malus domestica]
SD015G0159700.1_SD	molecular_function:"Enables the transfer of a monosaccharide from one side of a membrane to the other." [GOC:jl, GOC:mtg_transport, ISBN:0815340729](GO:0015145),biological_process:"The process in which a monosaccharide is transported across a lipid bilayer, from one side of a membrane to the other. Monosaccharides are the simplest carbohydrates; they are polyhydric alcohols containing either an a…	hypothetical protein; K08139 MFS transporter, SP family, sugar:H+ symporter (A)	Sugar transport protein 14 OS=Arabidopsis thaliana GN=STP14 PE=2 SV=2	Sugar (and other) transporter	PREDICTED: sugar transport protein 14-like [Malus domestica]
SD09G0205700.1_SD	--	hypothetical protein; K18999 RNA polymerase II C-terminal domain phosphatase-like 3/4 [EC:3.1.3.16] (A)	Reticulon-like protein B17 OS=Arabidopsis thaliana GN=RTNLB17 PE=2 SV=1	Reticulon	PREDICTED: reticulon-like protein B17 [Malus domestica]
SD012G0125700.1_SD	--	hypothetical protein; K14494 DELLA protein (A)	Scarecrow-like protein 9 OS=Arabidopsis thaliana GN=SCL9 PE=2 SV=1	GRAS domain family	PREDICTED: scarecrow-like protein 9 [Malus domestica]
SD015G0193000.1_SD	--	--	--	Domain of unknown function (DUF4378)	PREDICTED: uncharacterized protein LOC103400994 [Malus domestica]
SD09G0113800.1_SD	molecular_function:"Interacting selectively and non-covalently with any protein or protein complex (a complex of two or more proteins that may include other nonprotein molecules)." [GOC:go_curators](GO:0005515)	Pentatricopeptide repeat superfamily protein, putative isoform 1; K17964 leucine-rich PPR motif-containing protein, mitochondrial (A)	Pentatricopeptide repeat-containing protein At3g59040 OS=Arabidopsis thaliana GN=At3g59040 PE=2 SV=2	PPR repeat family	PREDICTED: pentatricopeptide repeat-containing protein At3g59040 isoform X2 [Malus domestica]
SD014G0175900.1_SD	--	--	--	Protein of unknown function (DUF1118)	PREDICTED: uncharacterized protein LOC103437796 [Malus domestica]
SD03G0066300.1_SD	--	--	--	Phospholipid methyltransferase	PREDICTED: uncharacterized protein LOC103420651 [Malus domestica]
SD08G0169800.1_SD	molecular_function:"Interacting selectively and non-covalently with a specific double-stranded genomic DNA sequence (sometimes referred to as a motif) within the regulatory region of a RNA polymerase II-transcribed gene to modulate transcription. Regulatory regions include promoters (proximal and distal) and enhancers. Genes are transcriptional units." [GOC:txnOH-2018](GO:0000981),molecular_funct…	homeobox-leucine zipper protein ATHB-6-like; K09338 homeobox-leucine zipper protein (A)	Homeobox-leucine zipper protein ATHB-6 OS=Arabidopsis thaliana GN=ATHB-6 PE=1 SV=1	Homeobox domain	PREDICTED: homeobox-leucine zipper protein ATHB-6-like [Malus domestica]
SD010G0048300.1_SD	molecular_function:"Catalysis of the reaction: (S)-4-amino-5-oxopentanoate + NADP(+) + tRNA(Glu) = L-glutamyl-tRNA(Glu) + H(+) + NADPH." [EC:1.2.1.70, RHEA:12344](GO:0008883),biological_process:"The chemical reactions and pathways leading to the formation of tetrapyrroles, natural pigments containing four pyrrole rings joined by one-carbon units linking position 2 of one pyrrole ring to position …	glutamyl-tRNA reductase 1, chloroplastic-like; K02492 glutamyl-tRNA reductase [EC:1.2.1.70] (A)	Glutamyl-tRNA reductase 1, chloroplastic OS=Cucumis sativus GN=HEMA1 PE=2 SV=1	Shikimate / quinate 5-dehydrogenase	PREDICTED: glutamyl-tRNA reductase 1, chloroplastic-like [Malus domestica]
SD06G0080200.1_SD	--	pollen-specific protein SF3-like; K09377 cysteine and glycine-rich protein (A)	LIM domain-containing protein WLIM2a OS=Arabidopsis thaliana GN=WLIN2A PE=1 SV=1	LIM domain	PREDICTED: pollen-specific protein SF3-like [Malus domestica]
SD017G0176200.1_SD	--	--	--	--	PREDICTED: trichohyalin [Malus domestica]
SD06G0081600.1_SD	biological_process:"The chemical reactions and pathways involving amino acids, carboxylic acids containing one or more amino groups, as carried out by individual cells." [ISBN:0198506732](GO:0006520),molecular_function:"Interacting selectively and non-covalently with pyridoxal 5' phosphate, 3-hydroxy-5-(hydroxymethyl)-2-methyl4-pyridine carboxaldehyde 5' phosphate, the biologically active form of…	serine racemase-like; K12235 serine racemase [EC:5.1.1.18] (A)	Serine racemase OS=Arabidopsis thaliana GN=SR PE=1 SV=1	Pyridoxal-phosphate dependent enzyme	PREDICTED: serine racemase-like isoform X1 [Malus domestica]
SD02G0027800.1_SD	biological_process:"The process in which a solute is transported across a lipid bilayer, from one side of a membrane to the other." [GOC:dph, GOC:jid](GO:0055085)	adenine nucleotide transporter BT1, chloroplastic/mitochondrial-like; K14684 solute carrier family 25 (mitochondrial phosphate transporter), member 23/24/25/41 (A)	Adenine nucleotide transporter BT1, chloroplastic/mitochondrial OS=Arabidopsis thaliana GN=BT1 PE=1 SV=1	Mitochondrial carrier protein	PREDICTED: adenine nucleotide transporter BT1, chloroplastic/mitochondrial-like [Malus domestica]
SD02G0089300.1_SD	--	hypothetical protein; K18470 Rho GTPase-activating protein 1 (A)	Protein GDAP2 homolog OS=Drosophila pseudoobscura pseudoobscura GN=GA15091 PE=3 SV=1	Divergent CRAL/TRIO domain	PREDICTED: uncharacterized protein LOC103455841 [Malus domestica]
SD01G0234200.1_SD	--	translocation protein SEC63 homolog; K09540 translocation protein SEC63 (A)	DnaJ protein ERDJ2A OS=Arabidopsis thaliana GN=ERDJ2A PE=1 SV=1	Sec63 Brl domain	PREDICTED: translocation protein SEC63 homolog [Malus domestica]
SD017G0113700.1_SD	molecular_function:"The formation of a protein dimer, a macromolecular structure consists of two noncovalently associated identical or nonidentical subunits." [ISBN:0198506732](GO:0046983)	transcription factor PIF4-like; K16189 phytochrome-interacting factor 4 (A)	Transcription factor PIF5 OS=Arabidopsis thaliana GN=PIF5 PE=1 SV=1	Helix-loop-helix DNA-binding domain	PREDICTED: transcription factor PIF4-like [Malus domestica]
SD07G0064000.1_SD	--	POPTRDRAFT_725124; hypothetical protein; K11252 histone H2B (A)	Uncharacterized protein SYNPCC7002_A1590 OS=Synechococcus sp. (strain ATCC 27264 / PCC 7002 / PR-6) GN=SYNPCC7002_A1590 PE=4 SV=2	Protein of unknown function (DUF1997)	PREDICTED: uncharacterized protein LOC103438867 [Malus domestica]
SD013G0048300.1_SD	molecular_function:"Catalysis of the reaction: pectin + n H2O = n methanol + pectate." [EC:3.1.1.11](GO:0030599),biological_process:"The series of events leading to chemical and structural alterations of an existing cell wall that can result in loosening, increased extensibility or disassembly." [GOC:jl](GO:0042545)	putative pectinesterase 11; K01051 pectinesterase [EC:3.1.1.11] (A)	Putative pectinesterase 11 OS=Arabidopsis thaliana GN=PME11 PE=3 SV=1	Pectinesterase	PREDICTED: putative pectinesterase 11 [Malus domestica]
SD03G0234200.1_SD	molecular_function:"The formation of a protein dimer, a macromolecular structure consists of two noncovalently associated identical or nonidentical subunits." [ISBN:0198506732](GO:0046983)	hypothetical protein; K13422 transcription factor MYC2 (A)	Basic helix-loop-helix protein A OS=Pisum sativum GN=BHLH PE=3 SV=1	bHLH-MYC and R2R3-MYB transcription factors N-terminal	basic helix-loop-helix transcription factor [Malus domestica]
SD09G0104800.1_SD	cellular_component:"The component of a membrane consisting of the gene products and protein complexes having at least some part of their peptide sequence embedded in the hydrophobic region of the membrane." [GOC:dos, GOC:go_curators](GO:0016021)	transmembrane 9 superfamily member 12; K17086 transmembrane 9 superfamily member 2/4 (A)	Transmembrane 9 superfamily member 12 OS=Arabidopsis thaliana GN=TMN12 PE=2 SV=1	Endomembrane protein 70	PREDICTED: putative phagocytic receptor 1a [Malus domestica]
SD02G0236500.1_SD	molecular_function:"Interacting selectively and non-covalently with any protein or protein complex (a complex of two or more proteins that may include other nonprotein molecules)." [GOC:go_curators](GO:0005515)	putative pentatricopeptide repeat-containing protein At1g19290; K17964 leucine-rich PPR motif-containing protein, mitochondrial (A)	Pentatricopeptide repeat-containing protein At2g20710, mitochondrial OS=Arabidopsis thaliana GN=At2g20710 PE=2 SV=1	PPR repeat	PREDICTED: pentatricopeptide repeat-containing protein At2g20710, mitochondrial-like [Malus domestica]
SD013G0104000.1_SD	molecular_function:"Interacting selectively and non-covalently with any protein or protein complex (a complex of two or more proteins that may include other nonprotein molecules)." [GOC:go_curators](GO:0005515),cellular_component:"A membrane-bounded organelle of eukaryotic cells in which chromosomes are housed and replicated. In most cells, the nucleus contains all of the cell's chromosomes excep…	histone-lysine N-methyltransferase, H3 lysine-9 specific SUVH4-like; K11420 euchromatic histone-lysine N-methyltransferase [EC:2.1.1.43] (A)	Histone-lysine N-methyltransferase, H3 lysine-9 specific SUVH4 OS=Arabidopsis thaliana GN=SUVH4 PE=1 SV=2	SAD/SRA domain	PREDICTED: histone-lysine N-methyltransferase, H3 lysine-9 specific SUVH4-like isoform X1 [Malus domestica]
SD08G0040500.1_SD	molecular_function:"Catalysis of the transfer of a methyl group from S-adenosyl-L-methionine to a pseudouridine residue in an rRNA molecule." [GOC:imk, GOC:mah](GO:0070037),biological_process:"The addition of a methyl group to an atom in the nucleoside base portion of a nucleotide residue in an rRNA molecule." [GOC:mah](GO:0070475)	ribosomal RNA small subunit methyltransferase NEP1-like; K14568 rRNA small subunit pseudouridine methyltransferase Nep1 [EC:2.1.1.260] (A)	Ribosomal RNA small subunit methyltransferase NEP1 OS=Homo sapiens GN=EMG1 PE=1 SV=4	EMG1/NEP1 methyltransferase	PREDICTED: ribosomal RNA small subunit methyltransferase NEP1-like [Malus domestica]
SD03G0241300.1_SD	molecular_function:"Binds to and increases the activity of a GTPase, an enzyme that catalyzes the hydrolysis of GTP." [GOC:mah](GO:0005096),biological_process:"The cellular process in which a signal is conveyed to trigger a change in the activity or state of a cell. Signal transduction begins with reception of a signal (e.g. a ligand binding to a receptor or receptor activation by a stimulus such…	GTPase activating-like protein; K19844 GTPase-activating protein BEM2 (A)	Rho GTPase-activating protein 2 OS=Arabidopsis thaliana GN=ROPGAP2 PE=1 SV=1	RhoGAP domain	PREDICTED: rho GTPase-activating protein 2-like [Malus domestica]
SD014G0034800.1_SD	--	--	--	N-terminal C2 in EEIG1 and EHBP1 proteins	PREDICTED: uncharacterized protein LOC103454177 [Malus domestica]
SD015G0268100.1_SD	molecular_function:"Interacting selectively and non-covalently with a nonidentical protein to form a heterodimer." [GOC:ai](GO:0046982)	hypothetical protein; K11359 transcriptional activator SPT7 (A)	--	--	PREDICTED: uncharacterized protein LOC103401535 [Malus domestica]
SD04G0166000.1_SD	--	pre-mRNA-splicing factor 38A; K12849 pre-mRNA-splicing factor 38A (A)	Pre-mRNA-splicing factor 38 OS=Arabidopsis thaliana GN=PRP38 PE=1 SV=1	Pre-mRNA-splicing factor 38-associated hydrophilic C-term	PREDICTED: pre-mRNA-splicing factor 38A [Malus domestica]
SD013G0067200.1_SD	molecular_function:"Interacting selectively and non-covalently with any protein or protein complex (a complex of two or more proteins that may include other nonprotein molecules)." [GOC:go_curators](GO:0005515)	protein bicaudal C homolog 1-A; K18756 protein bicaudal C (A)	SEC23-interacting protein OS=Mus musculus GN=Sec23ip PE=2 SV=2	SAM domain (Sterile alpha motif)	PREDICTED: uncharacterized protein LOC103451921 isoform X1 [Malus domestica]
SD04G0160800.1_SD	molecular_function:"Interacting selectively and non-covalently with any protein or protein complex (a complex of two or more proteins that may include other nonprotein molecules)." [GOC:go_curators](GO:0005515),cellular_component:"All of the contents of a cell excluding the plasma membrane and nucleus, but including other subcellular structures." [ISBN:0198547684](GO:0005737),biological_process:"…	hypothetical protein; K15043 importin subunit alpha-2 (A)	Importin subunit alpha-4 OS=Arabidopsis thaliana GN=IMPA4 PE=1 SV=1	Armadillo/beta-catenin-like repeat	PREDICTED: importin subunit alpha-like [Malus domestica]
SD016G0058900.1_SD	--	--	--	Protein of unknown function (DUF616)	PREDICTED: uncharacterized protein LOC103416523 [Malus domestica]
SD01G0121700.1_SD	molecular_function:"Catalysis of an oxidation-reduction (redox) reaction, a reversible chemical reaction in which the oxidation state of an atom or atoms within a molecule is altered. One substrate acts as a hydrogen or electron donor and becomes oxidized, while the other acts as hydrogen or electron acceptor and becomes reduced." [GOC:go_curators](GO:0016491)	noxA; flavocytochrome b large subunit; K08008 NADPH oxidase (A)	Ferric reduction oxidase 2 OS=Arabidopsis thaliana GN=FRO2 PE=1 SV=2	FAD-binding domain	ferric reduction oxidase 2 [Pyrus betulifolia]
SD01G0200700.1_SD	molecular_function:"Interacting selectively and non-covalently with an RNA molecule or a portion thereof." [GOC:jl, GOC:mah](GO:0003723),molecular_function:"Functions in the initiation of ribosome-mediated translation of mRNA into a polypeptide." [ISBN:0198506732](GO:0003743),biological_process:"The process preceding formation of the peptide bond between the first two amino acids of a protein. Th…	probable RNA-binding protein EIF1AD; K15025 probable RNA-binding protein EIF1AD (A)	Probable RNA-binding protein EIF1AD OS=Mus musculus GN=Eif1ad PE=2 SV=2	Translation initiation factor 1A / IF-1	PREDICTED: probable RNA-binding protein EIF1AD [Malus domestica]
SD015G0047100.1_SD	molecular_function:"Enables the transfer of zinc (Zn) ions from one side of a membrane to the other." [GOC:dgf](GO:0005385),cellular_component:"A lipid bilayer along with all the proteins and protein complexes embedded in it an attached to it." [GOC:dos, GOC:mah, ISBN:0815316194](GO:0016020),cellular_component:"The component of a membrane consisting of the gene products and protein complexes havi…	zinc transporter 4, chloroplastic-like; K14709 solute carrier family 39 (zinc transporter), member 1/2/3 (A)	Zinc transporter 4, chloroplastic OS=Arabidopsis thaliana GN=ZIP4 PE=2 SV=1	ZIP Zinc transporter	PREDICTED: zinc transporter 4, chloroplastic-like isoform X1 [Pyrus bretschneideri]
SD012G0049800.1_SD	--	--	--	Cotton fibre expressed protein	PREDICTED: uncharacterized protein LOC103413590 [Malus domestica]
SD07G0158500.1_SD	biological_process:"The process in which an amino acid is transported across a membrane." [GOC:dph, GOC:tb](GO:0003333)	uncharacterized LOC103440827; K03834 tyrosine-specific transport protein (A)	Tryptophan-specific transport protein OS=Pseudomonas aeruginosa (strain UCBPP-PA14) GN=mtr PE=1 SV=1	Tryptophan/tyrosine permease family	PREDICTED: uncharacterized protein LOC103440827 [Malus domestica]
SD013G0047700.1_SD	biological_process:"The cellular process in which a signal is conveyed to trigger a change in the activity or state of a cell. Signal transduction begins with reception of a signal (e.g. a ligand binding to a receptor or receptor activation by a stimulus such as light), or for signal transduction in the absence of ligand, signal-withdrawal or the activity of a constitutively active receptor. Sign…	extensin-like; K05747 Wiskott-Aldrich syndrome protein (A)	Ninja-family protein AFP1 OS=Arabidopsis thaliana GN=AFP1 PE=1 SV=1	TPL-binding domain in jasmonate signalling	PREDICTED: ninja-family protein AFP3-like [Malus domestica]
SD08G0027400.1_SD	cellular_component:"The V0 domain of a proton-transporting V-type ATPase found in the vacuolar membrane." [GOC:mah, PMID:16449553](GO:0000220),molecular_function:"Enables the transfer of a proton from one side of a membrane to the other." [GOC:ai](GO:0015078),cellular_component:"A protein complex that forms part of a proton-transporting V-type ATPase and mediates proton transport across a membran…	V-type proton ATPase subunit a3-like; K02154 V-type H+-transporting ATPase subunit a (A)	V-type proton ATPase subunit a3 OS=Arabidopsis thaliana GN=VHA-a3 PE=1 SV=1	V-type ATPase 116kDa subunit family	PREDICTED: V-type proton ATPase subunit a3-like [Fragaria vesca subsp. vesca]
SD012G0119400.1_SD	molecular_function:"Catalysis of the transfer of an acetyl group to a nitrogen atom on the acceptor molecule." [GOC:ai](GO:0008080)	CHD4; chromodomain helicase DNA binding protein 4; K11643 chromodomain-helicase-DNA-binding protein 4 [EC:3.6.4.12] (A)	Increased DNA methylation 1 OS=Arabidopsis thaliana GN=IDM1 PE=1 SV=1	TPL-binding domain in jasmonate signalling	PREDICTED: uncharacterized protein LOC103450207 [Malus domestica]
SD015G0104500.1_SD	molecular_function:"Interacting selectively and non-covalently with a lipid." [GOC:ai](GO:0008289)	hypothetical protein; K19938 rabphilin-3A (A)	Synaptotagmin-4 OS=Arabidopsis thaliana GN=SYT4 PE=2 SV=1	Synaptotagmin-like mitochondrial-lipid-binding domain	PREDICTED: synaptotagmin-5-like isoform X1 [Malus domestica]
SD017G0069200.1_SD	molecular_function:"Catalysis of the hydrolysis of phosphoric monoesters, releasing inorganic phosphate." [GOC:curators, GOC:pg](GO:0016791)	probable protein phosphatase 2C 73-like; K19704 protein phosphatase PTC1 [EC:3.1.3.16] (A)	Probable protein phosphatase 2C 52 OS=Arabidopsis thaliana GN=At4g03415 PE=2 SV=1	Protein phosphatase 2C	PREDICTED: probable protein phosphatase 2C 52 [Malus domestica]
SD015G0296000.1_SD	molecular_function:"Any molecular function by which a gene product interacts selectively and non-covalently with DNA (deoxyribonucleic acid)." [GOC:dph, GOC:jl, GOC:tb, GOC:vw](GO:0003677),molecular_function:"Catalysis of the hydrolysis of ester linkages within nucleic acids." [ISBN:0198547684](GO:0004518),cellular_component:"A membrane-bounded organelle of eukaryotic cells in which chromosomes a…	crossover junction endonuclease EME1B-like; K10882 crossover junction endonuclease EME1 [EC:3.1.22.-] (A)	Crossover junction endonuclease EME1B OS=Arabidopsis thaliana GN=EME1B PE=1 SV=1	ERCC4 domain	PREDICTED: crossover junction endonuclease EME1B-like [Pyrus bretschneideri]
SD07G0118400.1_SD	molecular_function:"Catalysis of a biochemical reaction at physiological temperatures. In biologically catalyzed reactions, the reactants are known as substrates, and the catalysts are naturally occurring macromolecular substances known as enzymes. Enzymes possess specific binding sites for substrates, and are usually composed wholly or largely of protein, but RNA that has catalytic activity (rib…	1-aminocyclopropane-1-carboxylate synthase 1-like; K01762 1-aminocyclopropane-1-carboxylate synthase [EC:4.4.1.14] (A)	1-aminocyclopropane-1-carboxylate synthase 1 OS=Prunus mume GN=ACS1 PE=2 SV=1	Aminotransferase class I and II	PREDICTED: 1-aminocyclopropane-1-carboxylate synthase 1-like [Malus domestica]
SD05G0275600.1_SD	--	--	--	Domain of unknown function (DUF4228)	PREDICTED: uncharacterized protein LOC103434885 [Malus domestica]
SD05G0088000.1_SD	molecular_function:"Interacting selectively and non-covalently with ATP, adenosine 5'-triphosphate, a universally important coenzyme and enzyme regulator." [ISBN:0198506732](GO:0005524),molecular_function:"Catalysis of the reaction: ATP + H2O = ADP + phosphate. This reaction requires the presence of one or more nucleosomes." [GOC:mah, PMID:19165147](GO:0070615)	DNA repair and recombination protein RAD54; K10875 DNA repair and recombination protein RAD54 and RAD54-like protein [EC:3.6.4.-] (A)	Protein CHROMATIN REMODELING 25 OS=Arabidopsis thaliana GN=CHR25 PE=1 SV=1	SNF2 family N-terminal domain	PREDICTED: DNA repair and recombination protein RAD54 [Malus domestica]
SD09G0215600.1_SD	--	--	--	--	PREDICTED: uncharacterized protein LOC103948490 [Pyrus bretschneideri]
SD015G0268900.1_SD	molecular_function:"Catalysis of the phosphorylation of an amino acid residue in a protein, usually according to the reaction: a protein + ATP = a phosphoprotein + ADP." [MetaCyc:PROTEIN-KINASE-RXN](GO:0004672),molecular_function:"Catalysis of the transfer of ubiquitin from one protein to another via the reaction X-Ub + Y --> Y-Ub + X, where both X-Ub and Y-Ub are covalent linkages." [GOC:BioGRID…	GRMZM2G349344; U-box domain-containing protein 33-like; K04730 interleukin-1 receptor-associated kinase 1 [EC:2.7.11.1] (A)	Putative U-box domain-containing protein 50 OS=Arabidopsis thaliana GN=PUB50 PE=3 SV=1	Protein tyrosine kinase	PREDICTED: putative U-box domain-containing protein 50 isoform X1 [Malus domestica]
SD017G0204900.1_SD	--	--	--	--	PREDICTED: uncharacterized protein LOC103405549 [Malus domestica]
SD05G0153500.1_SD	--	acyl-coenzyme A thioesterase 9, mitochondrial-like; K17361 acyl-coenzyme A thioesterase 9 [EC:3.1.2.-] (A)	Acyl-coenzyme A thioesterase 9, mitochondrial OS=Mus musculus GN=Acot9 PE=1 SV=1	--	PREDICTED: acyl-coenzyme A thioesterase 9, mitochondrial-like [Malus domestica]
SD07G0071400.1_SD	molecular_function:"Interacting selectively and non-covalently with any protein or protein complex (a complex of two or more proteins that may include other nonprotein molecules)." [GOC:go_curators](GO:0005515)	upstream activation factor subunit spp27-like; K15223 upstream activation factor subunit UAF30 (A)	Upstream activation factor subunit spp27 OS=Schizosaccharomyces pombe (strain 972 / ATCC 24843) GN=spp27 PE=1 SV=1	SWIB/MDM2 domain	PREDICTED: upstream activation factor subunit spp27-like [Pyrus bretschneideri]
SD03G0179000.1_SD	--	--	Polyadenylate-binding protein-interacting protein 4 OS=Arabidopsis thaliana GN=CID4 PE=2 SV=1	Ataxin 2 SM domain	hypothetical protein PRUPE_ppa004888mg [Prunus persica]
SD010G0039700.1_SD	molecular_function:"Catalysis of the phosphorylation of an amino acid residue in a protein, usually according to the reaction: a protein + ATP = a phosphoprotein + ADP." [MetaCyc:PROTEIN-KINASE-RXN](GO:0004672),molecular_function:"Interacting selectively and non-covalently with ATP, adenosine 5'-triphosphate, a universally important coenzyme and enzyme regulator." [ISBN:0198506732](GO:0005524),bi…	probable inactive receptor kinase At2g26730; K04733 interleukin-1 receptor-associated kinase 4 [EC:2.7.11.1] (A)	Probable LRR receptor-like serine/threonine-protein kinase At4g31250 OS=Arabidopsis thaliana GN=At4g31250 PE=2 SV=1	Protein kinase domain	PREDICTED: probable inactive receptor kinase At2g26730 [Malus domestica]
SD015G0088200.1_SD	--	--	Probable plastid-lipid-associated protein 8, chloroplastic OS=Arabidopsis thaliana GN=PAP8 PE=2 SV=1	PAP_fibrillin	PREDICTED: probable plastid-lipid-associated protein 8, chloroplastic [Malus domestica]
SD014G0165000.1_SD	--	--	CASP-like protein 4A3 OS=Arabidopsis thaliana GN=At2g36330 PE=2 SV=1	Domain of unknown function (DUF588)	PREDICTED: CASP-like protein ARALYDRAFT_482607 [Malus domestica]
SD013G0203600.1_SD	molecular_function:"Interacting selectively and non-covalently with any protein or protein complex (a complex of two or more proteins that may include other nonprotein molecules)." [GOC:go_curators](GO:0005515)	GRMZM2G179024; uncharacterized LOC100273598; K12130 pseudo-response regulator 5 (A)	Protein CHLOROPLAST IMPORT APPARATUS 2 OS=Arabidopsis thaliana GN=CIA2 PE=2 SV=1	CCT motif	PREDICTED: protein CHLOROPLAST IMPORT APPARATUS 2-like [Malus domestica]
SD06G0087100.1_SD	--	--	--	Domain of unknown function (DUF4378)	PREDICTED: uncharacterized protein LOC103963857 [Pyrus bretschneideri]
SD03G0202200.1_SD	molecular_function:"Catalysis of the transfer of a nucleotidyl group to a reactant." [ISBN:0198506732](GO:0016779)	non-canonical poly(A) RNA polymerase PAPD7-like; K03514 non-canonical poly(A) RNA polymerase PAPD5/7 [EC:2.7.7.19] (A)	Non-canonical poly(A) RNA polymerase PAPD5 OS=Homo sapiens GN=PAPD5 PE=1 SV=2	Nucleotidyltransferase domain	PREDICTED: non-canonical poly(A) RNA polymerase PAPD7-like [Malus domestica]
SD06G0006400.1_SD	molecular_function:"Catalysis of the reaction: protein serine phosphate + H2O = protein serine + phosphate, and protein threonine phosphate + H2O = protein threonine + phosphate." [GOC:bf](GO:0004722),biological_process:"The process of removing one or more phosphoric residues from a protein." [GOC:hb](GO:0006470),molecular_function:"Catalysis of the hydrolysis of phosphoric monoesters, releasing …	probable protein phosphatase 2C 27; K14803 protein phosphatase PTC2/3 [EC:3.1.3.16] (A)	Probable protein phosphatase 2C 27 OS=Arabidopsis thaliana GN=At2g33700 PE=2 SV=1	Protein phosphatase 2C	PREDICTED: probable protein phosphatase 2C 27 [Malus domestica]
SD017G0128300.1_SD	--	--	--	Dormancy/auxin associated protein	PREDICTED: auxin-repressed 12.5 kDa protein-like isoform X1 [Malus domestica]
SD012G0106900.1_SD	biological_process:"Reactions, triggered in response to the presence of a foreign body or the occurrence of an injury, which result in restriction of damage to the organism attacked or prevention/recovery from the infection caused by the attack." [GOC:go_curators](GO:0006952),cellular_component:"The component of a membrane consisting of the gene products and protein complexes having at least some…	MLO-like protein 3; K08472 mlo protein (A)	MLO-like protein 3 OS=Arabidopsis thaliana GN=MLO3 PE=2 SV=1	Mlo family	PREDICTED: MLO-like protein 3 [Malus domestica]
SD02G0117900.1_SD	molecular_function:"Catalysis of the phosphorylation of an amino acid residue in a protein, usually according to the reaction: a protein + ATP = a phosphoprotein + ADP." [MetaCyc:PROTEIN-KINASE-RXN](GO:0004672),molecular_function:"Interacting selectively and non-covalently with ATP, adenosine 5'-triphosphate, a universally important coenzyme and enzyme regulator." [ISBN:0198506732](GO:0005524),bi…	lysM domain receptor-like kinase 4; K04730 interleukin-1 receptor-associated kinase 1 [EC:2.7.11.1] (A)	LysM domain receptor-like kinase 4 OS=Arabidopsis thaliana GN=LYK4 PE=1 SV=1	Protein kinase domain	PREDICTED: lysM domain receptor-like kinase 4 [Malus domestica]
SD04G0120000.1_SD	--	transcription factor MYB59-like; K09422 myb proto-oncogene protein, plant (A)	Transcription factor MYB44 OS=Arabidopsis thaliana GN=MYB44 PE=2 SV=1	Myb-like DNA-binding domain	MYB2 [Malus domestica]
SD015G0287100.1_SD	molecular_function:"Catalysis of the reaction: peptidyl-proline (omega=180) = peptidyl-proline (omega=0)." [EC:5.2.1.8](GO:0003755),cellular_component:"A chlorophyll-containing plastid with thylakoids organized into grana and frets, or stroma thylakoids, and embedded in a stroma." [ISBN:0471245208](GO:0009507)	photosynthetic NDH subunit of lumenal location 4, chloroplastic; K01802 peptidylprolyl isomerase [EC:5.2.1.8] (A)	Photosynthetic NDH subunit of lumenal location 4, chloroplastic OS=Arabidopsis thaliana GN=PNSL4 PE=1 SV=1	FKBP-type peptidyl-prolyl cis-trans isomerase	PREDICTED: peptidyl-prolyl cis-trans isomerase FKBP16-2, chloroplastic-like [Malus domestica]
SD014G0166600.1_SD	molecular_function:"Interacting selectively and non-covalently with any nucleic acid." [GOC:jl](GO:0003676),molecular_function:"Catalysis of the reaction: nucleoside triphosphate + RNA(n) = diphosphate + RNA(n+1); uses an RNA template, i.e. the catalysis of RNA-template-directed extension of the 3'-end of an RNA strand by one nucleotide at a time." [EC:2.7.7.48, GOC:mah, GOC:pf](GO:0003968)	hypothetical protein; K11699 RNA-dependent RNA polymerase [EC:2.7.7.48] (A)	RNA-dependent RNA polymerase 2 OS=Arabidopsis thaliana GN=RDR2 PE=1 SV=1	RNA dependent RNA polymerase	hypothetical protein PRUPE_ppa000513mg [Prunus persica]
SD05G0224400.1_SD	molecular_function:"Catalysis of the reaction: donor + hydrogen peroxide = oxidized donor + 2 H2O." [EC:1.11.1.7, RHEA:56136](GO:0004601),biological_process:"Any process that results in a change in state or activity of a cell or an organism (in terms of movement, secretion, enzyme production, gene expression, etc.) as a result of oxidative stress, a state often resulting from exposure to high lev…	peroxidase 7-like; K00430 peroxidase [EC:1.11.1.7] (A)	Peroxidase 7 OS=Arabidopsis thaliana GN=PER7 PE=2 SV=1	Peroxidase	PREDICTED: peroxidase 7-like [Malus domestica]
SD015G0057900.1_SD	molecular_function:"Interacting selectively and non-covalently with any protein or protein complex (a complex of two or more proteins that may include other nonprotein molecules)." [GOC:go_curators](GO:0005515),molecular_function:"Interacting selectively and non-covalently with ubiquitin, a protein that when covalently bound to other cellular proteins marks them for proteolytic degradation." [GOC…	activating signal cointegrator 1 complex subunit 2-like; K18667 activating signal cointegrator complex subunit 2 (A)	Activating signal cointegrator 1 complex subunit 2 OS=Homo sapiens GN=ASCC2 PE=1 SV=3	CUE domain	PREDICTED: activating signal cointegrator 1 complex subunit 2-like isoform X1 [Pyrus bretschneideri]
SD012G0189100.1_SD	--	chaperone protein dnaJ 1, mitochondrial; K03686 molecular chaperone DnaJ (A)	Chaperone protein DnaJ OS=Ruegeria pomeroyi (strain ATCC 700808 / DSM 15171 / DSS-3) GN=dnaJ PE=3 SV=1	DnaJ domain	PREDICTED: uncharacterized protein LOC103344636 [Prunus mume]
SD09G0090900.1_SD	--	--	Ubiquitin and WLM domain-containing metalloprotease SPCC1442.07c OS=Schizosaccharomyces pombe (strain 972 / ATCC 24843) GN=SPCC1442.07c PE=3 SV=1	PUB domain	PREDICTED: uncharacterized protein LOC103442675 [Malus domestica]
SD015G0112800.1_SD	--	protein argonaute 4A-like; K11593 eukaryotic translation initiation factor 2C (A)	--	--	PREDICTED: uncharacterized protein LOC103967937 isoform X1 [Pyrus bretschneideri]
SD06G0052500.1_SD	--	--	VAN3-binding protein OS=Arabidopsis thaliana GN=VAB PE=1 SV=1	Plant pleckstrin homology-like region	PREDICTED: uncharacterized protein LOC103437094 [Malus domestica]
SD04G0156200.1_SD	molecular_function:"Catalysis of the transfer of ubiquitin to a substrate protein via the reaction X-ubiquitin + S -> X + S-ubiquitin, where X is either an E2 or E3 enzyme, the X-ubiquitin linkage is a thioester bond, and the S-ubiquitin linkage is an amide bond: an isopeptide bond between the C-terminal glycine of ubiquitin and the epsilon-amino group of lysine residues in the substrate or, in t…	hypothetical protein; K14855 ribosome assembly protein 4 (A)	E3 ubiquitin-protein ligase hel2 OS=Schizosaccharomyces pombe (strain 972 / ATCC 24843) GN=SPCC1223.01 PE=1 SV=2	--	PREDICTED: LIM domain and RING finger protein C1223.01-like [Malus domestica]
SD01G0245500.1_SD	--	cyclic nucleotide-gated ion channel 1-like; K05391 cyclic nucleotide gated channel, other eukaryote (A)	Cyclic nucleotide-gated ion channel 1 OS=Arabidopsis thaliana GN=CNGC1 PE=1 SV=1	--	PREDICTED: cyclic nucleotide-gated ion channel 1-like isoform X1 [Malus domestica]
SD014G0050300.1_SD	--	--	--	--	PREDICTED: uncharacterized protein LOC103454256 [Malus domestica]
SD015G0011100.1_SD	biological_process:"A cellular homeostatic process involved in the maintenance of an internal steady state of glucose within a cell or between a cell and its external environment." [GOC:dph, GOC:go_curators, GOC:tb](GO:0001678),molecular_function:"Catalysis of the reaction: ATP + D-hexose = ADP + D-hexose 6-phosphate." [EC:2.7.1.1](GO:0004396),molecular_function:"Interacting selectively and non-c…	hexokinase-2, chloroplastic; K00844 hexokinase [EC:2.7.1.1] (A)	Hexokinase-2, chloroplastic OS=Nicotiana tabacum GN=HXK2 PE=2 SV=1	Hexokinase	PREDICTED: hexokinase-2, chloroplastic [Malus domestica]
SD09G0102900.1_SD	molecular_function:"Interacting selectively and non-covalently with any protein or protein complex (a complex of two or more proteins that may include other nonprotein molecules)." [GOC:go_curators](GO:0005515),molecular_function:"Interacting selectively and non-covalently with zinc (Zn) ions." [GOC:ai](GO:0008270)	zinc finger protein CONSTANS; K12135 zinc finger protein CONSTANS (A)	Zinc finger protein CONSTANS-LIKE 9 OS=Arabidopsis thaliana GN=COL9 PE=2 SV=1	CCT motif	PREDICTED: zinc finger protein CONSTANS-LIKE 9-like isoform X1 [Malus domestica]
SD06G0158800.1_SD	molecular_function:"Interacting selectively and non-covalently with any protein or protein complex (a complex of two or more proteins that may include other nonprotein molecules)." [GOC:go_curators](GO:0005515),cellular_component:"The lipid bilayer surrounding a peroxisome." [GOC:mah](GO:0005778),biological_process:"The process in which a complex formed of a peroxisome targeting sequence (PTS) re…	peroxisomal membrane protein PEX14-like; K13343 peroxin-14 (A)	Peroxisomal membrane protein PEX14 OS=Arabidopsis thaliana GN=PEX14 PE=1 SV=2	Peroxisomal membrane anchor protein (Pex14p) conserved region	PREDICTED: peroxisomal membrane protein PEX14-like isoform X1 [Malus domestica]
SD04G0159100.1_SD	molecular_function:"Interacting selectively and non-covalently with ATP, adenosine 5'-triphosphate, a universally important coenzyme and enzyme regulator." [ISBN:0198506732](GO:0005524)	hypothetical protein; K12608 CCR4-NOT complex subunit CAF16 (A)	ABC transporter I family member 20 OS=Arabidopsis thaliana GN=ABCI20 PE=2 SV=1	ABC transporter	hypothetical protein PRUPE_ppa008695mg [Prunus persica]
SD05G0044300.1_SD	--	hypothetical protein; K14494 DELLA protein (A)	Scarecrow-like protein 23 OS=Arabidopsis thaliana GN=SCL23 PE=1 SV=1	GRAS domain family	PREDICTED: scarecrow-like protein 23 [Malus domestica]
SD08G0040400.1_SD	--	--	--	Uncharacterized protein family, UPF0114	PREDICTED: uncharacterized protein LOC103955460 [Pyrus bretschneideri]
SD011G0209400.1_SD	molecular_function:"Interacting selectively and non-covalently with any protein or protein complex (a complex of two or more proteins that may include other nonprotein molecules)." [GOC:go_curators](GO:0005515)	transcription factor GTE3, chloroplastic; K11721 bromodomain-containing protein 3 (A)	Transcription factor GTE4 OS=Arabidopsis thaliana GN=GTE4 PE=2 SV=1	Bromodomain extra-terminal - transcription regulation	PREDICTED: transcription factor GTE4 isoform X1 [Malus domestica]
SD03G0243200.1_SD	molecular_function:"Catalysis of the hydrolysis of internal, alpha-peptide bonds in a polypeptide chain by a mechanism in which a water molecule bound by the side chains of aspartic residues at the active center acts as a nucleophile." [ISBN:0198506732](GO:0004190),biological_process:"The hydrolysis of proteins into smaller polypeptides and/or amino acids by cleavage of their peptide bonds." [GOC…	hypothetical protein; K19025 AP-5 complex subunit zeta-1 (A)	Aspartic proteinase nepenthesin-1 OS=Nepenthes gracilis GN=nep1 PE=1 SV=1	Xylanase inhibitor N-terminal	PREDICTED: aspartic proteinase CDR1-like [Malus domestica]
SD09G0099100.1_SD	molecular_function:"Catalysis of the phosphorylation of a histidine residue in response to detection of an extracellular signal such as a chemical ligand or change in environment, to initiate a change in cell state or activity. The two-component sensor is a histidine kinase that autophosphorylates a histidine residue in its active site. The phosphate is then transferred to an aspartate residue in…	phytochrome C; K12120 phytochrome A (A)	Phytochrome C OS=Oryza sativa subsp. japonica GN=PHYC PE=2 SV=1	PAS fold	PREDICTED: phytochrome C [Malus domestica]
SD010G0036400.1_SD	cellular_component:"The component of the plasma membrane consisting of the gene products and protein complexes having at least some part of their peptide sequence embedded in the hydrophobic region of the membrane." [GOC:dos, GOC:go_curators](GO:0005887),molecular_function:"Enables the transfer of sucrose from one side of a membrane to the other. Sucrose is the disaccharide O-beta-D-fructofuranos…	sucrose transport protein-like; K15378 solute carrier family 45, member 1/2/4 (A)	Sucrose transport protein SUC2 OS=Arabidopsis thaliana GN=SUC2 PE=1 SV=2	MFS/sugar transport protein	PREDICTED: sucrose transport protein-like [Pyrus bretschneideri]
SD07G0115400.1_SD	--	MAT2B; methionine adenosyltransferase II, beta; K00789 S-adenosylmethionine synthetase [EC:2.5.1.6] (A)	Methionine adenosyltransferase 2 subunit beta OS=Pongo abelii GN=MAT2B PE=2 SV=1	RmlD substrate binding domain	PREDICTED: methionine adenosyltransferase 2 subunit beta [Malus domestica]
SD05G0318300.1_SD	--	--	--	--	PREDICTED: uncharacterized protein LOC103419594 [Malus domestica]
SD01G0153700.1_SD	molecular_function:"Interacting selectively and non-covalently with ATP, adenosine 5'-triphosphate, a universally important coenzyme and enzyme regulator." [ISBN:0198506732](GO:0005524),molecular_function:"Catalysis of the reaction: ATP + H2O = ADP + phosphate + 2 H+. May or may not be coupled to another reaction." [EC:3.6.1.3, GOC:jl](GO:0016887)	ATPase ASNA1 homolog; K01551 arsenite-transporting ATPase [EC:3.6.3.16] (A)	Putative arsenical pump-driving ATPase OS=Methanothermobacter thermautotrophicus (strain ATCC 29096 / DSM 1053 / JCM 10044 / NBRC 100330 / Delta H) GN=MTH_1511 PE=1 SV=1	Anion-transporting ATPase	PREDICTED: ATPase ASNA1 homolog [Pyrus bretschneideri]
SD015G0267000.1_SD	molecular_function:"Any molecular function by which a gene product interacts selectively and non-covalently with DNA (deoxyribonucleic acid)." [GOC:dph, GOC:jl, GOC:tb, GOC:vw](GO:0003677),biological_process:"Any process that modulates the frequency, rate or extent of cellular DNA-templated transcription." [GOC:go_curators, GOC:txnOH](GO:0006355)	cyclic dof factor 1-like; K16222 Dof zinc finger protein DOF5.5 (A)	Dof zinc finger protein DOF5.7 OS=Arabidopsis thaliana GN=DOF5.7 PE=2 SV=1	Dof domain, zinc finger	PREDICTED: dof zinc finger protein DOF5.7-like [Malus domestica]
SD013G0006000.1_SD	--	--	--	--	PREDICTED: uncharacterized protein LOC103451479 [Malus domestica]
SD013G0000800.1_SD	--	--	--	--	PREDICTED: uncharacterized protein LOC103451432 [Malus domestica]
SD017G0109900.1_SD	molecular_function:"Catalysis of the transfer of a glycosyl group from a UDP-sugar to a small hydrophobic molecule." [InterPro:IPR004224, PMID:11846783](GO:0008194)	UDP-glycosyltransferase 83A1-like; K04628 2-hydroxyacylsphingosine 1-beta-galactosyltransferase [EC:2.4.1.45] (A)	UDP-glycosyltransferase 82A1 OS=Arabidopsis thaliana GN=UGT82A1 PE=2 SV=1	UDP-glucoronosyl and UDP-glucosyl transferase	PREDICTED: UDP-glycosyltransferase 82A1-like [Pyrus bretschneideri]
SD012G0156500.1_SD	molecular_function:"Catalysis of the hydrolysis of phosphoric monoesters, releasing inorganic phosphate." [GOC:curators, GOC:pg](GO:0016791)	probable protein phosphatase 2C 73-like; K19704 protein phosphatase PTC1 [EC:3.1.3.16] (A)	Probable protein phosphatase 2C 65 OS=Arabidopsis thaliana GN=At5g01700 PE=2 SV=1	Protein phosphatase 2C	PREDICTED: probable protein phosphatase 2C 65 [Malus domestica]
SD014G0017100.1_SD	molecular_function:"Catalysis of the hydrolysis of any ester bond." [GOC:jl](GO:0016788)	T4O12.15; K01188 beta-glucosidase [EC:3.2.1.21] (A)	GDSL esterase/lipase At5g03610 OS=Arabidopsis thaliana GN=At5g03610 PE=2 SV=1	GDSL-like Lipase/Acylhydrolase	PREDICTED: GDSL esterase/lipase At5g03610-like [Malus domestica]
SD09G0193400.1_SD	molecular_function:"Catalysis of the hydrolysis of internal, alpha-peptide bonds in a polypeptide chain by a mechanism in which a water molecule bound by the side chains of aspartic residues at the active center acts as a nucleophile." [ISBN:0198506732](GO:0004190),biological_process:"The hydrolysis of proteins into smaller polypeptides and/or amino acids by cleavage of their peptide bonds." [GOC…	--	--	--	PREDICTED: LOW QUALITY PROTEIN: protein ASPARTIC PROTEASE IN GUARD CELL 2-like [Malus domestica]
SD02G0161100.1_SD	biological_process:"A process that is carried out at the cellular level which results in the assembly, arrangement of constituent parts, or disassembly of cytoskeletal structures comprising microtubules and their associated proteins." [GOC:mah](GO:0000226),molecular_function:"Interacting selectively and non-covalently with microtubules, filaments composed of tubulin monomers." [GOC:krc](GO:000801…	65-kDa microtubule-associated protein 9-like; K16732 protein regulator of cytokinesis 1 (A)	65-kDa microtubule-associated protein 4 OS=Arabidopsis thaliana GN=MAP65-4 PE=1 SV=2	Microtubule associated protein (MAP65/ASE1 family)	PREDICTED: 65-kDa microtubule-associated protein 9-like [Pyrus bretschneideri]
SD03G0088700.1_SD	molecular_function:"Interacting selectively and non-covalently with zinc (Zn) ions." [GOC:ai](GO:0008270)	E3 SUMO-protein ligase SIZ1-like; K04706 E3 SUMO-protein ligase PIAS1 (A)	E3 SUMO-protein ligase SIZ1 OS=Arabidopsis thaliana GN=SIZ1 PE=1 SV=2	MIZ/SP-RING zinc finger	PREDICTED: E3 SUMO-protein ligase SIZ1-like [Malus domestica]
SD011G0214400.1_SD	molecular_function:"Interacting selectively and non-covalently with any protein or protein complex (a complex of two or more proteins that may include other nonprotein molecules)." [GOC:go_curators](GO:0005515)	protein argonaute 1B-like; K11593 eukaryotic translation initiation factor 2C (A)	NHL repeat-containing protein 2 OS=Gallus gallus GN=NHLRC2 PE=2 SV=1	NHL repeat	PREDICTED: uncharacterized protein LOC103448781 isoform X1 [Malus domestica]
SD017G0178300.1_SD	molecular_function:"Interacting selectively and non-covalently with any protein or protein complex (a complex of two or more proteins that may include other nonprotein molecules)." [GOC:go_curators](GO:0005515)	periodic tryptophan protein 2 homolog; K14558 periodic tryptophan protein 2 (A)	Periodic tryptophan protein 2 homolog OS=Pongo abelii GN=PWP2 PE=2 SV=1	WD domain, G-beta repeat	PREDICTED: periodic tryptophan protein 2 homolog [Malus domestica]
SD07G0083600.1_SD	biological_process:"Any process that modulates the frequency, rate or extent of cyclin-dependent protein serine/threonine kinase activity." [GOC:go_curators, GOC:pr](GO:0000079),molecular_function:"Interacting selectively and non-covalently with a protein kinase, any enzyme that catalyzes the transfer of a phosphate group, usually from ATP, to a protein substrate." [GOC:jl](GO:0019901)	uncharacterized LOC106363601; K01647 citrate synthase [EC:2.3.3.1] (A)	Cyclin-U4-1 OS=Arabidopsis thaliana GN=CYCU4-1 PE=1 SV=1	Cyclin	PREDICTED: cyclin-U4-1-like [Malus domestica]
SD01G0220500.1_SD	molecular_function:"Interacting selectively and non-covalently with a specific double-stranded genomic DNA sequence (sometimes referred to as a motif) within the regulatory region of a gene to modulate transcription. Regulatory regions include promoters (proximal and distal) and enhancers. Genes are transcriptional units, and include bacterial operons." [GOC:txnOH-2018](GO:0003700),cellular_compo…	MADS-box transcription factor 6-like; K09264 MADS-box transcription factor, plant (A)	MADS-box transcription factor 6 OS=Oryza sativa subsp. japonica GN=MADS6 PE=1 SV=1	K-box region	PREDICTED: MADS-box transcription factor 6-like [Prunus mume]
SD07G0094600.1_SD	molecular_function:"Catalysis of the phosphorylation of an amino acid residue in a protein, usually according to the reaction: a protein + ATP = a phosphoprotein + ADP." [MetaCyc:PROTEIN-KINASE-RXN](GO:0004672),molecular_function:"Interacting selectively and non-covalently with ATP, adenosine 5'-triphosphate, a universally important coenzyme and enzyme regulator." [ISBN:0198506732](GO:0005524),bi…	uncharacterized LOC103439011; K02214 cell division control protein 7 [EC:2.7.11.1] (A)	Cell division cycle 7-related protein kinase OS=Homo sapiens GN=CDC7 PE=1 SV=1	Protein kinase domain	PREDICTED: uncharacterized protein LOC103439011 isoform X2 [Malus domestica]
SD06G0066200.1_SD	--	GTP-binding protein At2g22870-like; K03978 GTP-binding protein (A)	ACT domain-containing protein ACR8 OS=Arabidopsis thaliana GN=ACR8 PE=2 SV=1	ACT domain	PREDICTED: uncharacterized protein LOC103409499 [Malus domestica]
SD04G0199800.1_SD	--	myb-related protein 308-like; K09422 myb proto-oncogene protein, plant (A)	Transcription factor MYB113 OS=Arabidopsis thaliana GN=MYB113 PE=1 SV=1	Myb-like DNA-binding domain	PREDICTED: uncharacterized protein LOC103930352 [Pyrus bretschneideri]
SD011G0098700.1_SD	--	Alpha-L-fucosidase 1; K01206 alpha-L-fucosidase [EC:3.2.1.51] (A)	--	--	PREDICTED: uncharacterized protein LOC103448059 [Malus domestica]
SD014G0065400.1_SD	molecular_function:"Interacting selectively and non-covalently with a specific sequence of DNA that is part of a regulatory region that controls the transcription of a gene or cistron by RNA polymerase II." [GOC:txnOH](GO:0000977),molecular_function:"Any molecular function by which a gene product interacts selectively and non-covalently with DNA (deoxyribonucleic acid)." [GOC:dph, GOC:jl, GOC:tb,…	MADS-box transcription factor 23-like; K09264 MADS-box transcription factor, plant (A)	Agamous-like MADS-box protein AGL18 OS=Arabidopsis thaliana GN=AGL18 PE=2 SV=1	SRF-type transcription factor (DNA-binding and dimerisation domain)	PREDICTED: agamous-like MADS-box protein AGL18 [Malus domestica]
SD05G0036800.1_SD	biological_process:"The process in which a solute is transported across a lipid bilayer, from one side of a membrane to the other." [GOC:dph, GOC:jid](GO:0055085)	probable S-adenosylmethionine carrier 2, chloroplastic; K15111 solute carrier family 25 (mitochondrial S-adenosylmethionine transporter), member 26 (A)	Probable S-adenosylmethionine carrier 2, chloroplastic OS=Arabidopsis thaliana GN=SAMC2 PE=2 SV=1	Mitochondrial carrier protein	PREDICTED: probable S-adenosylmethionine carrier 2, chloroplastic [Malus domestica]
SD015G0157300.1_SD	--	--	--	--	PREDICTED: histone acetyltransferase KAT6A-like isoform X1 [Pyrus bretschneideri]
SD03G0189600.1_SD	--	21.7 kDa class VI heat shock protein; K13993 HSP20 family protein (A)	21.7 kDa class VI heat shock protein OS=Arabidopsis thaliana GN=HSP21.7 PE=2 SV=1	Hsp20/alpha crystallin family	PREDICTED: 21.7 kDa class VI heat shock protein-like [Malus domestica]
SD011G0233000.1_SD	cellular_component:"A lipid bilayer along with all the proteins and protein complexes embedded in it an attached to it." [GOC:dos, GOC:mah, ISBN:0815316194](GO:0016020)	uncharacterized LOC105650086; K15601 lysine-specific demethylase 3 [EC:1.14.11.-] (A)	CSC1-like protein At4g02900 OS=Arabidopsis thaliana GN=At4g02900 PE=3 SV=1	Late exocytosis, associated with Golgi transport	PREDICTED: uncharacterized protein RSN1 [Malus domestica]
SD015G0112900.1_SD	--	BAZ1A; bromodomain adjacent to zinc finger domain, 1A; K11655 bromodomain adjacent to zinc finger domain protein 1A (A)	DDT domain-containing protein DDB_G0282237 OS=Dictyostelium discoideum GN=DDB_G0282237 PE=3 SV=1	ATP-utilising chromatin assembly and remodelling N-terminal	PREDICTED: DDT domain-containing protein DDB_G0282237-like [Malus domestica]
SD015G0219400.1_SD	molecular_function:"Catalysis of an oxidation-reduction (redox) reaction, a reversible chemical reaction in which the oxidation state of an atom or atoms within a molecule is altered. One substrate acts as a hydrogen or electron donor and becomes oxidized, while the other acts as hydrogen or electron acceptor and becomes reduced." [GOC:go_curators](GO:0016491)	prolycopene isomerase, chloroplastic; K09835 prolycopene isomerase [EC:5.2.1.13] (A)	Pyridine nucleotide-disulfide oxidoreductase domain-containing protein 2 OS=Bos taurus GN=PYROXD2 PE=2 SV=1	Flavin containing amine oxidoreductase	PREDICTED: LOW QUALITY PROTEIN: pyridine nucleotide-disulfide oxidoreductase domain-containing protein 2-like [Pyrus bretschneideri]
SD01G0085100.1_SD	--	--	Protein UPSTREAM OF FLC OS=Arabidopsis thaliana GN=UFC PE=2 SV=1	Domain of unknown function (DUF966)	PREDICTED: protein UPSTREAM OF FLC [Malus domestica]
SD05G0316600.1_SD	molecular_function:"Catalysis of the hydrolysis of various bonds, e.g. C-O, C-N, C-C, phosphoric anhydride bonds, etc. Hydrolase is the systematic name for any enzyme of EC class 3." [ISBN:0198506732](GO:0016787)	acyl-protein thioesterase 1-like; K06130 lysophospholipase II [EC:3.1.1.5] (A)	Probable carboxylesterase SOBER1-like OS=Arabidopsis thaliana GN=At4g22300 PE=2 SV=1	Phospholipase/Carboxylesterase	PREDICTED: acyl-protein thioesterase 1-like [Malus domestica]
SD015G0112500.1_SD	--	uncharacterized protein At1g10890-like; K13173 arginine and glutamate-rich protein 1 (A)	Uncharacterized protein At1g10890 OS=Arabidopsis thaliana GN=At1g10890 PE=4 SV=1	Arginine and glutamate-rich 1	PREDICTED: uncharacterized protein At1g10890-like isoform X1 [Malus domestica]
SD017G0061100.1_SD	--	cylicin-1-like; K14545 ribosomal RNA-processing protein 7 (A)	Ribosomal RNA-processing protein 7 homolog A OS=Homo sapiens GN=RRP7A PE=1 SV=2	Ribosomal RNA-processing protein 7 (RRP7)	PREDICTED: cylicin-1-like isoform X1 [Pyrus bretschneideri]
SD07G0037400.1_SD	molecular_function:"Interacting selectively and non-covalently with any protein or protein complex (a complex of two or more proteins that may include other nonprotein molecules)." [GOC:go_curators](GO:0005515),molecular_function:"Interacting selectively and non-covalently with zinc (Zn) ions." [GOC:ai](GO:0008270)	uncharacterized LOC100250295; K03452 magnesium/proton exchanger (A)	Pentatricopeptide repeat-containing protein At1g11290, chloroplastic OS=Arabidopsis thaliana GN=PCMP-H40 PE=2 SV=1	Pentatricopeptide repeat domain	PREDICTED: pentatricopeptide repeat-containing protein At1g11290-like [Malus domestica]
SD014G0078700.1_SD	molecular_function:"Catalysis of a biochemical reaction at physiological temperatures. In biologically catalyzed reactions, the reactants are known as substrates, and the catalysts are naturally occurring macromolecular substances known as enzymes. Enzymes possess specific binding sites for substrates, and are usually composed wholly or largely of protein, but RNA that has catalytic activity (rib…	ferredoxin-dependent glutamate synthase, chloroplastic; K00284 glutamate synthase (ferredoxin) [EC:1.4.7.1] (A)	Ferredoxin-dependent glutamate synthase 1, chloroplastic/mitochondrial OS=Arabidopsis thaliana GN=GLU1 PE=1 SV=3	GXGXG motif	ferredoxin-dependent glutamate synthase [Pyrus betulifolia]
SD02G0127500.1_SD	--	--	--	CTLH/CRA C-terminal to LisH motif domain	PREDICTED: uncharacterized protein LOC103402897 isoform X1 [Malus domestica]
SD015G0014800.1_SD	biological_process:"A cellular process that results in the biosynthesis of constituent macromolecules, assembly, and arrangement of constituent parts of a small ribosomal subunit; includes transport to the sites of protein synthesis." [GOC:jl](GO:0042274)	protein LTV1 homolog; K14798 protein LTV1 (A)	Transmembrane and coiled-coil domain-containing protein 4 OS=Rattus norvegicus GN=Tmco4 PE=2 SV=1	Low temperature viability protein	PREDICTED: transmembrane and coiled-coil domain-containing protein 4-like [Pyrus bretschneideri]
SD07G0140100.1_SD	biological_process:"The directed movement of malate into, out of or within a cell, or between cells, by means of some agent such as a transporter or pore." [GOC:krc](GO:0015743)	--	Aluminum-activated malate transporter 10 OS=Arabidopsis thaliana GN=ALMT10 PE=3 SV=2	Aluminium activated malate transporter	PREDICTED: aluminum-activated malate transporter 10 [Malus domestica]
SD011G0236400.1_SD	molecular_function:"Catalysis of the phosphorylation of an amino acid residue in a protein, usually according to the reaction: a protein + ATP = a phosphoprotein + ADP." [MetaCyc:PROTEIN-KINASE-RXN](GO:0004672),molecular_function:"Interacting selectively and non-covalently with ATP, adenosine 5'-triphosphate, a universally important coenzyme and enzyme regulator." [ISBN:0198506732](GO:0005524),bi…	receptor-like cytosolic serine/threonine-protein kinase RBK2; K04733 interleukin-1 receptor-associated kinase 4 [EC:2.7.11.1] (A)	Receptor-like cytosolic serine/threonine-protein kinase RBK2 OS=Arabidopsis thaliana GN=RBK2 PE=1 SV=1	Protein kinase domain	PREDICTED: receptor-like cytosolic serine/threonine-protein kinase RBK2 [Malus domestica]
SD04G0103200.1_SD	molecular_function:"Catalysis of the transfer of an acetyl group to a nitrogen atom on the acceptor molecule." [GOC:ai](GO:0008080)	CHD4; chromodomain helicase DNA binding protein 4; K11643 chromodomain-helicase-DNA-binding protein 4 [EC:3.6.4.12] (A)	Increased DNA methylation 1 OS=Arabidopsis thaliana GN=IDM1 PE=1 SV=1	PHD-finger	PREDICTED: uncharacterized protein LOC103433379 [Malus domestica]
SD01G0220300.1_SD	molecular_function:"Catalysis of an oxidation-reduction (redox) reaction, a reversible chemical reaction in which the oxidation state of an atom or atoms within a molecule is altered. One substrate acts as a hydrogen or electron donor and becomes oxidized, while the other acts as hydrogen or electron acceptor and becomes reduced." [GOC:go_curators](GO:0016491)	gibberellin 20 oxidase 2-like; K05282 gibberellin 20-oxidase [EC:1.14.11.12] (A)	Gibberellin 20 oxidase 2 OS=Arabidopsis thaliana GN=GA20OX2 PE=2 SV=1	non-haem dioxygenase in morphine synthesis N-terminal	PREDICTED: gibberellin 20 oxidase 2-like [Malus domestica]
SD017G0208100.1_SD	--	putative E3 ubiquitin-protein ligase RING1a; K10695 E3 ubiquitin-protein ligase RNF1/2 [EC:2.3.2.27] (A)	Putative E3 ubiquitin-protein ligase RING1a OS=Arabidopsis thaliana GN=RING1A PE=1 SV=2	Zinc finger, C3HC4 type (RING finger)	PREDICTED: putative E3 ubiquitin-protein ligase RING1a [Malus domestica]
SD011G0045600.1_SD	molecular_function:"Enables the transfer of zinc (Zn) ions from one side of a membrane to the other." [GOC:dgf](GO:0005385),cellular_component:"A lipid bilayer along with all the proteins and protein complexes embedded in it an attached to it." [GOC:dos, GOC:mah, ISBN:0815316194](GO:0016020),cellular_component:"The component of a membrane consisting of the gene products and protein complexes havi…	zinc transporter 6, chloroplastic-like; K14709 solute carrier family 39 (zinc transporter), member 1/2/3 (A)	Zinc transporter 6, chloroplastic OS=Arabidopsis thaliana GN=ZIP6 PE=3 SV=1	ZIP Zinc transporter	PREDICTED: zinc transporter 6, chloroplastic-like [Pyrus bretschneideri]
SD015G0351600.1_SD	molecular_function:"The formation of a protein dimer, a macromolecular structure consists of two noncovalently associated identical or nonidentical subunits." [ISBN:0198506732](GO:0046983)	Transcription factor AtMYC2, putative (EC:1.3.1.74); K13422 transcription factor MYC2 (A)	Transcription factor bHLH93 OS=Arabidopsis thaliana GN=BHLH93 PE=1 SV=1	Helix-loop-helix DNA-binding domain	PREDICTED: transcription factor bHLH93-like [Malus domestica]
SD011G0196200.1_SD	--	--	CBS domain-containing protein CBSX5 OS=Arabidopsis thaliana GN=CBSX5 PE=2 SV=2	CBS domain	PREDICTED: CBS domain-containing protein CBSX5-like [Malus domestica]
SD01G0247200.1_SD	--	--	--	--	PREDICTED: uncharacterized protein LOC103444284 isoform X1 [Malus domestica]
SD02G0127900.1_SD	molecular_function:"Stops, prevents or reduces the activity of a cyclin-dependent protein serine/threonine kinase." [GOC:mah, GOC:pr](GO:0004861),cellular_component:"A membrane-bounded organelle of eukaryotic cells in which chromosomes are housed and replicated. In most cells, the nucleus contains all of the cell's chromosomes except the organellar chromosomes, and is the site of RNA synthesis an…	--	Cyclin-dependent kinase inhibitor 7 OS=Arabidopsis thaliana GN=KRP7 PE=1 SV=2	Cyclin-dependent kinase inhibitor	PREDICTED: cyclin-dependent kinase inhibitor 7-like [Malus domestica]
SD03G0224600.1_SD	--	--	--	--	PREDICTED: uncharacterized protein LOC103960070 [Pyrus bretschneideri]
SD016G0042500.1_SD	molecular_function:"Any molecular function by which a gene product interacts selectively and non-covalently with DNA (deoxyribonucleic acid)." [GOC:dph, GOC:jl, GOC:tb, GOC:vw](GO:0003677),molecular_function:"Catalysis of the reaction: nucleoside triphosphate + RNA(n) = diphosphate + RNA(n+1). Utilizes a DNA template, i.e. the catalysis of DNA-template-directed extension of the 3'-end of an RNA s…	DNA-directed RNA polymerase 1B, mitochondrial-like; K10908 DNA-directed RNA polymerase, mitochondrial [EC:2.7.7.6] (A)	DNA-directed RNA polymerase 1, mitochondrial OS=Nicotiana sylvestris GN=RPOT1 PE=2 SV=1	DNA-directed RNA polymerase N-terminal	PREDICTED: DNA-directed RNA polymerase 1B, mitochondrial-like [Malus domestica]
SD03G0230100.1_SD	--	--	UPF0690 protein C1orf52 homolog OS=Danio rerio GN=zgc:65873 PE=1 SV=1	--	PREDICTED: UPF0690 protein C1orf52 homolog [Malus domestica]
SD01G0162100.1_SD	molecular_function:"Any molecular function by which a gene product interacts selectively and non-covalently with DNA (deoxyribonucleic acid)." [GOC:dph, GOC:jl, GOC:tb, GOC:vw](GO:0003677),molecular_function:"Interacting selectively and non-covalently with a specific double-stranded genomic DNA sequence (sometimes referred to as a motif) within the regulatory region of a gene to modulate transcri…	ethylene-responsive transcription factor RAP2-7-like; K09284 AP2-like factor, euAP2 lineage (A)	Ethylene-responsive transcription factor RAP2-7 OS=Arabidopsis thaliana GN=RAP2-7 PE=2 SV=2	AP2 domain	PREDICTED: ethylene-responsive transcription factor RAP2-7-like [Malus domestica]
SD016G0046700.1_SD	molecular_function:"Interacting selectively and non-covalently with heme, any compound of iron complexed in a porphyrin (tetrapyrrole) ring." [GOC:ai](GO:0020037)	hypothetical protein; K00326 cytochrome-b5 reductase [EC:1.6.2.2] (A)	Cytochrome b5 isoform A OS=Arabidopsis thaliana GN=CB5-A PE=1 SV=1	Cytochrome b5-like Heme/Steroid binding domain	PREDICTED: cytochrome b5 [Malus domestica]
SD017G0165000.1_SD	molecular_function:"Interacting selectively and non-covalently with any protein or protein complex (a complex of two or more proteins that may include other nonprotein molecules)." [GOC:go_curators](GO:0005515)	ankyrin repeat-containing protein At5g02620-like; K06694 26S proteasome non-ATPase regulatory subunit 10 (A)	Ankyrin repeat-containing protein At2g01680 OS=Arabidopsis thaliana GN=At2g01680 PE=2 SV=1	Domain of unknown function	PREDICTED: ankyrin repeat-containing protein At5g02620-like [Malus domestica]
SD09G0220800.1_SD	--	protein AAR2 homolog; K13205 A1 cistron-splicing factor AAR2 (A)	Protein AAR2 homolog OS=Bos taurus GN=AAR2 PE=2 SV=1	AAR2 protein	PREDICTED: protein AAR2 homolog [Pyrus bretschneideri]
SD05G0304000.1_SD	biological_process:"The chemical reactions and pathways resulting in the formation of lipid A, the glycolipid group of bacterial lipopolysaccharides, consisting of four to six fatty acyl chains linked to two glucosamine residues. Further modifications of the backbone are common." [ISBN:0198506732, PMID:20974832, PMID:22216004](GO:0009245),molecular_function:"Catalysis of the transfer of an acyl g…	probable acyl-[acyl-carrier-protein]--UDP-N-acetylglucosamine O-acyltransferase, mitochondrial; K00677 UDP-N-acetylglucosamine acyltransferase [EC:2.3.1.129] (A)	Probable UDP-3-O-acylglucosamine N-acyltransferase 2, mitochondrial OS=Arabidopsis thaliana GN=LPXD2 PE=3 SV=1	Bacterial transferase hexapeptide (six repeats)	PREDICTED: probable UDP-3-O-acylglucosamine N-acyltransferase 2, mitochondrial [Malus domestica]
SD05G0301000.1_SD	molecular_function:"Interacting selectively and non-covalently with phosphatidic acid, any of a class of glycerol phosphate in which both the remaining hydroxyl groups of the glycerol moiety are esterified with fatty acids." [CHEBI:16337, GOC:jp, ISBN:0198506732](GO:0070300)	--	Uncharacterized protein At5g39570 OS=Arabidopsis thaliana GN=At5g39570 PE=1 SV=1	--	PREDICTED: uncharacterized protein At5g39570 [Malus domestica]
SD05G0177700.1_SD	--	31 kDa ribonucleoprotein, chloroplastic-like; K12831 splicing factor 3B subunit 4 (A)	Myb-like protein H OS=Dictyostelium discoideum GN=mybH PE=3 SV=1	--	PREDICTED: COPII coat assembly protein SEC16-like [Malus domestica]
SD010G0047500.1_SD	molecular_function:"Any molecular function by which a gene product interacts selectively and non-covalently with DNA (deoxyribonucleic acid)." [GOC:dph, GOC:jl, GOC:tb, GOC:vw](GO:0003677),biological_process:"Any process that modulates the frequency, rate or extent of cellular DNA-templated transcription." [GOC:go_curators, GOC:txnOH](GO:0006355)	glycine cleavage system H protein 2, mitochondrial-like; K02437 glycine cleavage system H protein (A)	NAC domain-containing protein 86 OS=Arabidopsis thaliana GN=NAC086 PE=2 SV=1	No apical meristem (NAM) protein	PREDICTED: uncharacterized protein LOC103957872 [Pyrus bretschneideri]
SD01G0126200.1_SD	biological_process:"Any process that results in a change in state or activity of a cell or an organism (in terms of movement, secretion, enzyme production, gene expression, etc.) as a result of a desiccation stimulus, extreme dryness resulting from the prolonged deprivation of water." [GOC:jl](GO:0009269)	--	Desiccation protectant protein Lea14 homolog OS=Glycine max PE=2 SV=1	Late embryogenesis abundant protein	PREDICTED: desiccation protectant protein Lea14 homolog [Malus domestica]
SD012G0105400.1_SD	--	hypothetical protein; K10604 E3 ubiquitin-protein ligase MGRN1 [EC:2.3.2.27] (A)	Probable E3 ubiquitin-protein ligase LOG2 OS=Arabidopsis thaliana GN=LOG2 PE=1 SV=1	Zinc finger, C3HC4 type (RING finger)	PREDICTED: probable E3 ubiquitin-protein ligase LOG2 [Malus domestica]
SD015G0128800.1_SD	molecular_function:"Interacting selectively and non-covalently with any protein or protein complex (a complex of two or more proteins that may include other nonprotein molecules)." [GOC:go_curators](GO:0005515)	UDP-glucuronic acid decarboxylase 1; K08678 UDP-glucuronate decarboxylase [EC:4.1.1.35] (A)	WD repeat-containing protein 76 OS=Xenopus laevis GN=wdr76 PE=2 SV=1	WD domain, G-beta repeat	PREDICTED: WD repeat-containing protein 76-like [Malus domestica]
SD015G0142000.1_SD	--	--	--	--	PREDICTED: uncharacterized protein LOC103431472 [Malus domestica]
SD07G0047600.1_SD	molecular_function:"Interacting selectively and non-covalently with any protein or protein complex (a complex of two or more proteins that may include other nonprotein molecules)." [GOC:go_curators](GO:0005515),cellular_component:"A membrane-bounded organelle of eukaryotic cells in which chromosomes are housed and replicated. In most cells, the nucleus contains all of the cell's chromosomes excep…	histone-lysine N-methyltransferase, H3 lysine-9 specific SUVH1-like; K11420 euchromatic histone-lysine N-methyltransferase [EC:2.1.1.43] (A)	Histone-lysine N-methyltransferase, H3 lysine-9 specific SUVH3 OS=Arabidopsis thaliana GN=SUVH3 PE=2 SV=2	SAD/SRA domain	PREDICTED: histone-lysine N-methyltransferase, H3 lysine-9 specific SUVH1-like [Malus domestica]
SD015G0115700.1_SD	molecular_function:"Catalysis of an oxidation-reduction (redox) reaction, a reversible chemical reaction in which the oxidation state of an atom or atoms within a molecule is altered. One substrate acts as a hydrogen or electron donor and becomes oxidized, while the other acts as hydrogen or electron acceptor and becomes reduced." [GOC:go_curators](GO:0016491)	retinol dehydrogenase 12-like; K11153 retinol dehydrogenase 12 [EC:1.1.1.300] (A)	Short-chain dehydrogenase TIC 32, chloroplastic OS=Arabidopsis thaliana GN=TIC32 PE=2 SV=1	short chain dehydrogenase	PREDICTED: dehydrogenase/reductase SDR family member on chromosome X-like [Malus domestica]
SD014G0186700.1_SD	molecular_function:"Acting as a marker to identify a membrane and interacting selectively with one or more SNAREs on another membrane to mediate membrane fusion." [GOC:mah, PMID:14570579](GO:0005484),cellular_component:"A protein complex involved in membrane fusion; a stable ternary complex consisting of a four-helix bundle, usually formed from one R-SNARE and three Q-SNAREs with an ionic layer s…	SNAP25 homologous protein SNAP33; K18211 synaptosomal-associated protein 25 (A)	SNAP25 homologous protein SNAP33 OS=Arabidopsis thaliana GN=SNAP33 PE=1 SV=1	--	PREDICTED: SNAP25 homologous protein SNAP33 [Pyrus bretschneideri]
SD06G0179400.1_SD	molecular_function:"Acting as a marker to identify a membrane and interacting selectively with one or more SNAREs on another membrane to mediate membrane fusion." [GOC:mah, PMID:14570579](GO:0005484),cellular_component:"A protein complex involved in membrane fusion; a stable ternary complex consisting of a four-helix bundle, usually formed from one R-SNARE and three Q-SNAREs with an ionic layer s…	SNAP25 homologous protein SNAP33-like; K18211 synaptosomal-associated protein 25 (A)	SNAP25 homologous protein SNAP33 OS=Arabidopsis thaliana GN=SNAP33 PE=1 SV=1	--	PREDICTED: SNAP25 homologous protein SNAP33-like [Malus domestica]
SD015G0253300.1_SD	--	--	--	--	PREDICTED: uncharacterized protein LOC103401505 [Malus domestica]
SD012G0100000.1_SD	--	--	TSL-kinase interacting protein 1 OS=Arabidopsis thaliana GN=TKI1 PE=1 SV=2	Myb-like DNA-binding domain	PREDICTED: TSL-kinase interacting protein 1-like [Pyrus bretschneideri]
SD015G0173900.1_SD	molecular_function:"Interacting selectively and non-covalently with a specific double-stranded genomic DNA sequence (sometimes referred to as a motif) within the regulatory region of a gene to modulate transcription. Regulatory regions include promoters (proximal and distal) and enhancers. Genes are transcriptional units, and include bacterial operons." [GOC:txnOH-2018](GO:0003700),biological_pro…	heat stress transcription factor A-2-like; K09419 heat shock transcription factor, other eukaryote (A)	Heat shock factor protein HSF30 OS=Solanum peruvianum GN=HSF30 PE=2 SV=1	HSF-type DNA-binding	PREDICTED: heat stress transcription factor A-2-like [Malus domestica]
SD03G0176200.1_SD	molecular_function:"Catalysis of the reaction: (R)-S-lactoylglutathione = glutathione + methylglyoxal." [EC:4.4.1.5, RHEA:19069](GO:0004462),molecular_function:"Interacting selectively and non-covalently with any metal ion." [GOC:ai](GO:0046872)	putative lactoylglutathione lyase; K01759 lactoylglutathione lyase [EC:4.4.1.5] (A)	Lactoylglutathione lyase OS=Oryza sativa subsp. japonica GN=GLX-I PE=1 SV=2	Glyoxalase/Bleomycin resistance protein/Dioxygenase superfamily	PREDICTED: putative lactoylglutathione lyase isoform X2 [Pyrus bretschneideri]
SD09G0083600.1_SD	--	SORBIDRAFT_02g034370, Sb02g034370; hypothetical protein; K05907 adenylyl-sulfate reductase (glutathione) [EC:1.8.4.9] (A)	5'-adenylylsulfate reductase 2, chloroplastic OS=Arabidopsis thaliana GN=APR2 PE=1 SV=2	--	PREDICTED: 5'-adenylylsulfate reductase 2, chloroplastic-like [Malus domestica]
SD016G0057900.1_SD	--	vacuolar amino acid transporter 1-like; K15015 solute carrier family 32 (vesicular inhibitory amino acid transporter) (A)	--	Protein of unknown function (DUF1666)	PREDICTED: uncharacterized protein LOC103402899 [Malus domestica]
SD01G0202900.1_SD	--	--	--	Agenet domain	PREDICTED: uncharacterized protein LOC103952782 isoform X1 [Pyrus bretschneideri]
SD015G0297700.1_SD	molecular_function:"Interacting selectively and non-covalently with any protein or protein complex (a complex of two or more proteins that may include other nonprotein molecules)." [GOC:go_curators](GO:0005515)	WD repeat-containing protein 5; K14963 COMPASS component SWD3 (A)	WD repeat-containing protein 44 OS=Bos taurus GN=WDR44 PE=1 SV=1	WD domain, G-beta repeat	PREDICTED: LOW QUALITY PROTEIN: uncharacterized WD repeat-containing protein C3H5.08c-like [Malus domestica]
SD012G0041300.1_SD	molecular_function:"Interacting selectively and non-covalently with an RNA molecule or a portion thereof." [GOC:jl, GOC:mah](GO:0003723),molecular_function:"Functions in the initiation of ribosome-mediated translation of mRNA into a polypeptide." [ISBN:0198506732](GO:0003743),cellular_component:"A complex of several polypeptides that plays at least two important roles in protein synthesis: First,…	eukaryotic translation initiation factor 3 subunit C-like; K03252 translation initiation factor 3 subunit C (A)	Eukaryotic translation initiation factor 3 subunit C OS=Medicago truncatula GN=TIF3C1 PE=2 SV=1	Eukaryotic translation initiation factor 3 subunit 8 N-terminus	PREDICTED: eukaryotic translation initiation factor 3 subunit C-like [Malus domestica]
SD013G0227700.1_SD	--	--	--	BNR repeat-like domain	PREDICTED: uncharacterized protein LOC103411789 isoform X1 [Malus domestica]
SD010G0061700.1_SD	molecular_function:"Interacting selectively and non-covalently with any nucleic acid." [GOC:jl](GO:0003676)	uncharacterized LOC100305467; K13195 cold-inducible RNA-binding protein (A)	Glycine-rich RNA-binding protein GRP1A OS=Sinapis alba PE=2 SV=1	RNA recognition motif. (a.k.a. RRM, RBD, or RNP domain)	PREDICTED: LOW QUALITY PROTEIN: glycine-rich RNA-binding protein GRP1A-like [Malus domestica]
SD07G0044700.1_SD	molecular_function:"Catalysis of the hydrolysis of internal, alpha-peptide bonds in a polypeptide chain by a mechanism in which a water molecule bound by the side chains of aspartic residues at the active center acts as a nucleophile." [ISBN:0198506732](GO:0004190),biological_process:"The hydrolysis of proteins into smaller polypeptides and/or amino acids by cleavage of their peptide bonds." [GOC…	hypothetical protein; K01381 saccharopepsin [EC:3.4.23.25] (A)	Aspartic proteinase nepenthesin-1 OS=Nepenthes gracilis GN=nep1 PE=1 SV=1	Xylanase inhibitor N-terminal	PREDICTED: protein ASPARTIC PROTEASE IN GUARD CELL 2-like [Malus domestica]
SD015G0276800.1_SD	molecular_function:"Interacting selectively and non-covalently with any protein or protein complex (a complex of two or more proteins that may include other nonprotein molecules)." [GOC:go_curators](GO:0005515)	pentatricopeptide repeat-containing protein At4g18750, chloroplastic-like; K17710 pentatricopeptide repeat domain-containing protein 1 (A)	Pentatricopeptide repeat-containing protein At4g02750 OS=Arabidopsis thaliana GN=PCMP-H24 PE=3 SV=1	PPR repeat family	PREDICTED: pentatricopeptide repeat-containing protein At4g02750-like [Malus domestica]
SD06G0121400.1_SD	--	--	--	--	PREDICTED: uncharacterized protein LOC103438681 [Malus domestica]
SD09G0146400.1_SD	cellular_component:"A SAGA-type histone acetyltransferase complex that contains Spt8 (in budding yeast) or a homolog thereof; additional polypeptides include Spt group, consisting of Spt7, Spt3, and Spt20/Ada5, which interact with the TATA-binding protein (TBP); the Ada group, consisting of Ada1, Ada2, Ada3, Ada4/Gcn5, and Ada5/Spt20, which is functionally linked to the nucleosomal HAT activity; …	transcription initiation factor TFIID subunit 12b-like; K03126 transcription initiation factor TFIID subunit 12 (A)	Transcription initiation factor TFIID subunit 12b OS=Arabidopsis thaliana GN=TAF12B PE=1 SV=1	Transcription initiation factor TFIID subunit A	PREDICTED: transcription initiation factor TFIID subunit 12b-like [Malus domestica]
SD012G0153800.1_SD	--	--	Protein TIC 56, chloroplastic OS=Arabidopsis thaliana GN=TIC56 PE=1 SV=1	Domain of unknown function (DUF4339)	PREDICTED: uncharacterized protein LOC103450691 [Malus domestica]
SD01G0174300.1_SD	--	actin-related protein 5; K11672 actin-related protein 5 (A)	Actin-related protein 5 OS=Arabidopsis thaliana GN=ARP5 PE=1 SV=2	Actin	PREDICTED: actin-related protein 5 isoform X1 [Malus domestica]
SD03G0028900.1_SD	--	--	--	--	PREDICTED: uncharacterized protein LOC103416658 [Malus domestica]
SD09G0115700.1_SD	--	--	--	PH domain	PREDICTED: WEB family protein At5g16730, chloroplastic-like [Malus domestica]
SD015G0251700.1_SD	molecular_function:"Catalysis of the phosphorylation of an amino acid residue in a protein, usually according to the reaction: a protein + ATP = a phosphoprotein + ADP." [MetaCyc:PROTEIN-KINASE-RXN](GO:0004672),molecular_function:"Interacting selectively and non-covalently with ATP, adenosine 5'-triphosphate, a universally important coenzyme and enzyme regulator." [ISBN:0198506732](GO:0005524),bi…	casein kinase II subunit alpha; K03097 casein kinase II subunit alpha [EC:2.7.11.1] (A)	Casein kinase II subunit alpha, chloroplastic OS=Arabidopsis thaliana GN=At2g23070 PE=2 SV=1	Protein kinase domain	PREDICTED: casein kinase II subunit alpha [Malus domestica]
SD03G0106400.1_SD	molecular_function:"Catalysis of the phosphorylation of an amino acid residue in a protein, usually according to the reaction: a protein + ATP = a phosphoprotein + ADP." [MetaCyc:PROTEIN-KINASE-RXN](GO:0004672),molecular_function:"Interacting selectively and non-covalently with ATP, adenosine 5'-triphosphate, a universally important coenzyme and enzyme regulator." [ISBN:0198506732](GO:0005524),bi…	SRSF protein kinase 1-like; K08832 serine/threonine-protein kinase SRPK3 [EC:2.7.11.1] (A)	SRSF protein kinase 1 OS=Homo sapiens GN=SRPK1 PE=1 SV=2	Protein kinase domain	PREDICTED: SRSF protein kinase 1-like [Malus domestica]
SD015G0097600.1_SD	molecular_function:"Interacting selectively and non-covalently with a specific double-stranded genomic DNA sequence (sometimes referred to as a motif) within the regulatory region of a gene to modulate transcription. Regulatory regions include promoters (proximal and distal) and enhancers. Genes are transcriptional units, and include bacterial operons." [GOC:txnOH-2018](GO:0003700)	exosome complex exonuclease RRP41-like protein; K11600 exosome complex component RRP41 (A)	CRC domain-containing protein TSO1 OS=Arabidopsis thaliana GN=TSO1 PE=1 SV=1	Tesmin/TSO1-like CXC domain, cysteine-rich domain	PREDICTED: CRC domain-containing protein TSO1-like [Malus domestica]
SD012G0168100.1_SD	molecular_function:"Catalysis of a biochemical reaction at physiological temperatures. In biologically catalyzed reactions, the reactants are known as substrates, and the catalysts are naturally occurring macromolecular substances known as enzymes. Enzymes possess specific binding sites for substrates, and are usually composed wholly or largely of protein, but RNA that has catalytic activity (rib…	ethanolamine-phosphate cytidylyltransferase-like; K00967 ethanolamine-phosphate cytidylyltransferase [EC:2.7.7.14] (A)	Ethanolamine-phosphate cytidylyltransferase OS=Arabidopsis thaliana GN=PECT1 PE=1 SV=1	Cytidylyltransferase-like	PREDICTED: ethanolamine-phosphate cytidylyltransferase-like [Malus domestica]
SD01G0192500.1_SD	--	--	Protein trichome birefringence-like 33 OS=Arabidopsis thaliana GN=TBL33 PE=2 SV=1	PMR5 N terminal Domain	hypothetical protein B456_010G194900 [Gossypium raimondii]
SD06G0005800.1_SD	cellular_component:"A complex composed of TATA binding protein (TBP) and TBP associated factors (TAFs); the total mass is typically about 800 kDa. Most of the TAFs are conserved across species. In TATA-containing promoters for RNA polymerase II (Pol II), TFIID is believed to recognize at least two distinct elements, the TATA element and a downstream promoter element. TFIID is also involved in rec…	transcription initiation factor TFIID subunit 4b; K03129 transcription initiation factor TFIID subunit 4 (A)	Transcription initiation factor TFIID subunit 4b OS=Arabidopsis thaliana GN=TAF4B PE=1 SV=1	Transcription initiation factor TFIID component TAF4 family	PREDICTED: transcription initiation factor TFIID subunit 4b-like isoform X2 [Pyrus bretschneideri]
SD015G0386100.1_SD	molecular_function:"Interacting selectively and non-covalently with any protein or protein complex (a complex of two or more proteins that may include other nonprotein molecules)." [GOC:go_curators](GO:0005515)	hypothetical protein; K11684 bromodomain-containing factor 1 (A)	Bromodomain-containing factor 2 OS=Saccharomyces cerevisiae (strain ATCC 204508 / S288c) GN=BDF2 PE=1 SV=1	Bromodomain	PREDICTED: uncharacterized protein LOC103944981 [Pyrus bretschneideri]
SD015G0080400.1_SD	molecular_function:"Interacting selectively and non-covalently with any protein or protein complex (a complex of two or more proteins that may include other nonprotein molecules)." [GOC:go_curators](GO:0005515)	putative pentatricopeptide repeat-containing protein At3g05240; K19090 CRISPR-associated protein Cas5t (A)	Pentatricopeptide repeat-containing protein At2g20540 OS=Arabidopsis thaliana GN=PCMP-E78 PE=2 SV=1	--	PREDICTED: pentatricopeptide repeat-containing protein At2g20540 [Malus domestica]
SD02G0229800.1_SD	molecular_function:"Interacting selectively and non-covalently with a lipid." [GOC:ai](GO:0008289)	--	Protein ENHANCED DISEASE RESISTANCE 2-like OS=Arabidopsis thaliana GN=EDR2L PE=2 SV=1	START domain	PREDICTED: protein ENHANCED DISEASE RESISTANCE 2-like [Malus domestica]
SD06G0178000.1_SD	--	formin-like protein 20; K02184 formin 2 (A)	Formin-like protein 20 OS=Arabidopsis thaliana GN=FH20 PE=2 SV=3	Formin Homology 2 Domain	PREDICTED: formin-like protein 20 isoform X1 [Pyrus bretschneideri]
SD014G0144600.1_SD	cellular_component:"A membrane-bounded organelle of eukaryotic cells in which chromosomes are housed and replicated. In most cells, the nucleus contains all of the cell's chromosomes except the organellar chromosomes, and is the site of RNA synthesis and processing. In some species, or in specialized cell types, RNA metabolism or DNA replication may be absent." [GOC:go_curators](GO:0005634),cellu…	snurportin-1-like; K13151 snurportin-1 (A)	Snurportin-1 OS=Homo sapiens GN=SNUPN PE=1 SV=1	--	PREDICTED: LOW QUALITY PROTEIN: snurportin-1-like isoform X1 [Malus domestica]
SD06G0178900.1_SD	--	--	--	Plant protein of unknown function (DUF863)	PREDICTED: uncharacterized protein LOC103437859 [Malus domestica]
SD09G0066400.1_SD	--	--	--	--	PREDICTED: uncharacterized protein LOC103442503 isoform X2 [Malus domestica]
SD05G0058200.1_SD	molecular_function:"Catalysis of a biochemical reaction at physiological temperatures. In biologically catalyzed reactions, the reactants are known as substrates, and the catalysts are naturally occurring macromolecular substances known as enzymes. Enzymes possess specific binding sites for substrates, and are usually composed wholly or largely of protein, but RNA that has catalytic activity (rib…	tRNA-dihydrouridine(47) synthase [NAD(P)(+)]-like; K05544 tRNA-dihydrouridine synthase 3 [EC:1.3.1.89] (A)	tRNA-dihydrouridine(47) synthase [NAD(P)(+)]-like OS=Arabidopsis thaliana GN=At4g38890 PE=1 SV=2	Dihydrouridine synthase (Dus)	FMN-linked oxidoreductases superfamily protein, partial [Prunus persica]
SD012G0136800.1_SD	--	transcription factor MYB44-like; K09422 myb proto-oncogene protein, plant (A)	Transcription factor MYB44 OS=Arabidopsis thaliana GN=MYB44 PE=2 SV=1	Myb-like DNA-binding domain	PREDICTED: transcription factor MYB44-like [Malus domestica]
SD013G0034700.1_SD	--	pH-response regulator; K12200 programmed cell death 6-interacting protein (A)	Programmed cell death 6-interacting protein OS=Xenopus laevis GN=pdcd6ip PE=1 SV=1	Beta-lactamase superfamily domain	PREDICTED: programmed cell death 6-interacting protein [Malus domestica]
SD07G0160200.1_SD	--	--	--	--	--
SD04G0189700.1_SD	molecular_function:"Catalysis of the transfer of ubiquitin from one protein to another via the reaction X-Ub + Y --> Y-Ub + X, where both X-Ub and Y-Ub are covalent linkages." [GOC:BioGRID, GOC:jh2, PMID:9635407](GO:0004842)	E3 ubiquitin protein ligase DRIP2-like; K16277 E3 ubiquitin-protein ligase DRIP [EC:2.3.2.27] (A)	E3 ubiquitin protein ligase DRIP2 OS=Arabidopsis thaliana GN=DRIP2 PE=1 SV=1	Zinc finger, C3HC4 type (RING finger)	PREDICTED: E3 ubiquitin protein ligase DRIP2-like [Malus domestica]
SD017G0118400.1_SD	--	--	--	--	PREDICTED: uncharacterized protein LOC100789115 isoform X3 [Glycine max]
SD04G0196400.1_SD	molecular_function:"Interacting selectively and non-covalently with any protein or protein complex (a complex of two or more proteins that may include other nonprotein molecules)." [GOC:go_curators](GO:0005515),cellular_component:"A membrane-bounded organelle of eukaryotic cells in which chromosomes are housed and replicated. In most cells, the nucleus contains all of the cell's chromosomes excep…	histone-lysine N-methyltransferase EHMT1-like; K11420 euchromatic histone-lysine N-methyltransferase [EC:2.1.1.43] (A)	Histone-lysine N-methyltransferase SUVR4 OS=Arabidopsis thaliana GN=SUVR4 PE=1 SV=2	Pre-SET motif	PREDICTED: histone-lysine N-methyltransferase SUVR4-like isoform X3 [Malus domestica]
SD015G0201000.1_SD	molecular_function:"Interacting selectively and non-covalently with any protein or protein complex (a complex of two or more proteins that may include other nonprotein molecules)." [GOC:go_curators](GO:0005515)	--	F-box protein At4g35930 OS=Arabidopsis thaliana GN=At4g35930 PE=2 SV=1	--	PREDICTED: F-box protein At4g35930 [Malus domestica]
SD07G0196400.1_SD	biological_process:"A series of molecular signals initiated by activation of a receptor on the surface of a cell. The pathway begins with binding of an extracellular ligand to a cell surface receptor, or for receptors that signal in the absence of a ligand, by ligand-withdrawal or the activity of a constitutively active receptor. The pathway ends with regulation of a downstream cellular process, …	cysteine-rich receptor-like protein kinase 15; K04730 interleukin-1 receptor-associated kinase 1 [EC:2.7.11.1] (A)	Protein MID1-COMPLEMENTING ACTIVITY 1 OS=Arabidopsis thaliana GN=MCA1 PE=1 SV=1	--	PREDICTED: LOW QUALITY PROTEIN: protein MID1-COMPLEMENTING ACTIVITY 1-like [Malus domestica]
SD07G0211600.1_SD	molecular_function:"Catalysis of the reaction: an orthophosphoric monoester + H2O = an alcohol + phosphate, with an acid pH optimum." [EC:3.1.3.2](GO:0003993)	Os03g0332500; K02866 large subunit ribosomal protein L10e (A)	Acid phosphatase 1 OS=Solanum lycopersicum GN=APS1 PE=2 SV=1	HAD superfamily, subfamily IIIB (Acid phosphatase)	PREDICTED: acid phosphatase 1 [Malus domestica]
SD015G0178600.1_SD	molecular_function:"Interacting selectively and non-covalently with any nucleic acid." [GOC:jl](GO:0003676),molecular_function:"Any molecular function by which a gene product interacts selectively and non-covalently with DNA (deoxyribonucleic acid)." [GOC:dph, GOC:jl, GOC:tb, GOC:vw](GO:0003677),cellular_component:"A membrane-bounded organelle of eukaryotic cells in which chromosomes are housed a…	replication protein A 70 kDa DNA-binding subunit A; K07466 replication factor A1 (A)	Replication protein A 70 kDa DNA-binding subunit A OS=Arabidopsis thaliana GN=RPA1A PE=1 SV=1	Replication factor-A protein 1, N-terminal domain	PREDICTED: replication protein A 70 kDa DNA-binding subunit A [Malus domestica]
SD014G0092000.1_SD	molecular_function:"Any molecular function by which a gene product interacts selectively and non-covalently with DNA (deoxyribonucleic acid)." [GOC:dph, GOC:jl, GOC:tb, GOC:vw](GO:0003677)	--	Methyl-CpG-binding domain-containing protein 13 OS=Arabidopsis thaliana GN=MBD13 PE=2 SV=1	Methyl-CpG binding domain	PREDICTED: uncharacterized protein LOC103454798 [Malus domestica]
SD08G0039600.1_SD	--	hypothetical protein; K05760 paxillin (A)	Protein DA1 OS=Arabidopsis thaliana GN=DA1 PE=1 SV=1	LIM domain	PREDICTED: LOW QUALITY PROTEIN: protein DA1-like [Malus domestica]
SD010G0024500.1_SD	molecular_function:"Catalysis of the transfer of a palmitoyl (CH3-[CH2]14-CO-) group to an acceptor molecule." [GOC:ai](GO:0016409)	protein S-acyltransferase 8-like; K16675 palmitoyltransferase ZDHHC9/14/18 [EC:2.3.1.225] (A)	Protein S-acyltransferase 8 OS=Arabidopsis thaliana GN=PAT08 PE=1 SV=2	DHHC palmitoyltransferase	PREDICTED: protein S-acyltransferase 8-like [Pyrus bretschneideri]
SD02G0016600.1_SD	molecular_function:"Interacting selectively and non-covalently with any protein or protein complex (a complex of two or more proteins that may include other nonprotein molecules)." [GOC:go_curators](GO:0005515)	mitochondrial import receptor subunit TOM34-like; K17768 mitochondrial import receptor subunit TOM70 (A)	Tetratricopeptide repeat protein 1 OS=Mus musculus GN=Ttc1 PE=2 SV=1	PB1 domain	PREDICTED: uncharacterized protein LOC103447530 [Malus domestica]
SD02G0216000.1_SD	molecular_function:"Interacting selectively and non-covalently with any protein or protein complex (a complex of two or more proteins that may include other nonprotein molecules)." [GOC:go_curators](GO:0005515),cellular_component:"A membrane-bounded organelle of eukaryotic cells in which chromosomes are housed and replicated. In most cells, the nucleus contains all of the cell's chromosomes excep…	histone-lysine N-methyltransferase, H3 lysine-9 specific SUVH1-like; K11420 euchromatic histone-lysine N-methyltransferase [EC:2.1.1.43] (A)	Histone-lysine N-methyltransferase, H3 lysine-9 specific SUVH3 OS=Arabidopsis thaliana GN=SUVH3 PE=2 SV=2	SAD/SRA domain	PREDICTED: histone-lysine N-methyltransferase, H3 lysine-9 specific SUVH1-like [Malus domestica]
SD017G0151900.1_SD	molecular_function:"Catalysis of the phosphorylation of an amino acid residue in a protein, usually according to the reaction: a protein + ATP = a phosphoprotein + ADP." [MetaCyc:PROTEIN-KINASE-RXN](GO:0004672),molecular_function:"Interacting selectively and non-covalently with ATP, adenosine 5'-triphosphate, a universally important coenzyme and enzyme regulator." [ISBN:0198506732](GO:0005524),bi…	inactive protein kinase SELMODRAFT_444075-like; K04730 interleukin-1 receptor-associated kinase 1 [EC:2.7.11.1] (A)	Inactive protein kinase SELMODRAFT_444075 OS=Selaginella moellendorffii GN=SELMODRAFT_444075 PE=2 SV=1	Protein tyrosine kinase	PREDICTED: LOW QUALITY PROTEIN: inactive protein kinase SELMODRAFT_444075-like [Pyrus bretschneideri]
SD013G0007100.1_SD	molecular_function:"Interacting selectively and non-covalently with any protein or protein complex (a complex of two or more proteins that may include other nonprotein molecules)." [GOC:go_curators](GO:0005515)	putative pentatricopeptide repeat-containing protein At2g02150; K17710 pentatricopeptide repeat domain-containing protein 1 (A)	Putative pentatricopeptide repeat-containing protein At2g02150 OS=Arabidopsis thaliana GN=At2g02150 PE=3 SV=1	PPR repeat	PREDICTED: putative pentatricopeptide repeat-containing protein At2g02150 [Malus domestica]
SD06G0108100.1_SD	molecular_function:"Interacting selectively and non-covalently with calcium ions (Ca2+)." [GOC:ai](GO:0005509)	calcineurin B-like protein 7; K06268 serine/threonine-protein phosphatase 2B regulatory subunit (A)	Calcineurin B-like protein 7 OS=Oryza sativa subsp. japonica GN=CBL7 PE=2 SV=1	EF hand	PREDICTED: calcineurin B-like protein 7 [Malus domestica]
SD03G0230900.1_SD	--	--	Protein YLS3 OS=Arabidopsis thaliana GN=YLS3 PE=2 SV=1	Probable lipid transfer	PREDICTED: non-specific lipid-transfer protein-like protein At2g13820 [Malus domestica]
SD04G0127600.1_SD	biological_process:"The directed movement of cations, atoms or small molecules with a net positive charge, into, out of or within a cell, or between cells, by means of some agent such as a transporter or pore." [GOC:ai](GO:0006812),biological_process:"The directed movement of calcium (Ca) ions into, out of or within a cell, or between cells, by means of some agent such as a transporter or pore." …	vacuolar cation/proton exchanger 3-like; K07300 Ca2+:H+ antiporter (A)	Vacuolar cation/proton exchanger 1 OS=Arabidopsis thaliana GN=CAX1 PE=1 SV=3	Sodium/calcium exchanger protein	PREDICTED: vacuolar cation/proton exchanger 3-like isoform X1 [Malus domestica]
SD017G0194700.1_SD	molecular_function:"Catalysis of the phosphorylation of an amino acid residue in a protein, usually according to the reaction: a protein + ATP = a phosphoprotein + ADP." [MetaCyc:PROTEIN-KINASE-RXN](GO:0004672),molecular_function:"Interacting selectively and non-covalently with ATP, adenosine 5'-triphosphate, a universally important coenzyme and enzyme regulator." [ISBN:0198506732](GO:0005524),bi…	probable receptor-like protein kinase At1g80640; K04730 interleukin-1 receptor-associated kinase 1 [EC:2.7.11.1] (A)	Probable receptor-like protein kinase At1g80640 OS=Arabidopsis thaliana GN=At1g80640 PE=2 SV=1	Protein tyrosine kinase	PREDICTED: probable receptor-like protein kinase At1g80640 isoform X2 [Malus domestica]
SD07G0211400.1_SD	--	uncharacterized protein At3g06530; K14550 U3 small nucleolar RNA-associated protein 10 (A)	Uncharacterized protein At3g06530 OS=Arabidopsis thaliana GN=At3g06530 PE=1 SV=3	U3 small nucleolar RNA-associated protein 10	PREDICTED: uncharacterized protein At3g06530 [Malus domestica]
SD07G0142700.1_SD	molecular_function:"Binds to and increases the activity of a GTPase, an enzyme that catalyzes the hydrolysis of GTP." [GOC:mah](GO:0005096),biological_process:"The cellular process in which a signal is conveyed to trigger a change in the activity or state of a cell. Signal transduction begins with reception of a signal (e.g. a ligand binding to a receptor or receptor activation by a stimulus such…	rga2; Rho-type GTPase activating protein Rga2 (predicted); K08773 RalA-binding protein 1 (A)	Rho GTPase-activating protein 3 OS=Arabidopsis thaliana GN=ROPGAP3 PE=2 SV=1	RhoGAP domain	PREDICTED: rho GTPase-activating protein 3 [Malus domestica]
SD012G0122200.1_SD	molecular_function:"Catalysis of the reaction: UDP-glucuronate + acceptor = UDP + acceptor beta-D-glucuronoside." [EC:2.4.1.17](GO:0015020),cellular_component:"A lipid bilayer along with all the proteins and protein complexes embedded in it an attached to it." [GOC:dos, GOC:mah, ISBN:0815316194](GO:0016020),molecular_function:"Catalysis of the transfer of a glycosyl group from one compound (donor…	xylosyltransferase 2; K00771 protein xylosyltransferase [EC:2.4.2.26] (A)	Xylosyltransferase 2 OS=Pan troglodytes GN=XYLT2 PE=2 SV=1	Core-2/I-Branching enzyme	PREDICTED: xylosyltransferase 2-like isoform X4 [Pyrus bretschneideri]
SD07G0121100.1_SD	cellular_component:"A lipid bilayer along with all the proteins and protein complexes embedded in it an attached to it." [GOC:dos, GOC:mah, ISBN:0815316194](GO:0016020),biological_process:"The process in which a solute is transported across a lipid bilayer, from one side of a membrane to the other." [GOC:dph, GOC:jid](GO:0055085)	mechanosensitive ion channel protein 1, mitochondrial-like; K16052 MscS family membrane protein (A)	Mechanosensitive ion channel protein 1, mitochondrial OS=Arabidopsis thaliana GN=MSL1 PE=2 SV=1	Mechanosensitive ion channel	PREDICTED: mechanosensitive ion channel protein 1, mitochondrial-like [Pyrus bretschneideri]
SD015G0086500.1_SD	molecular_function:"Catalysis of the reaction: donor + hydrogen peroxide = oxidized donor + 2 H2O." [EC:1.11.1.7, RHEA:56136](GO:0004601),biological_process:"Any process that results in a change in state or activity of a cell or an organism (in terms of movement, secretion, enzyme production, gene expression, etc.) as a result of oxidative stress, a state often resulting from exposure to high lev…	peroxidase 16-like; K00430 peroxidase [EC:1.11.1.7] (A)	Peroxidase 16 OS=Arabidopsis thaliana GN=PER16 PE=1 SV=2	Peroxidase	PREDICTED: peroxidase 16-like [Malus domestica]
SD09G0042800.1_SD	--	transcription factor MYB34; K09422 myb proto-oncogene protein, plant (A)	Transcription factor MYB39 OS=Arabidopsis thaliana GN=MYB39 PE=2 SV=1	Myb-like DNA-binding domain	PREDICTED: transcription factor MYB34 [Malus domestica]
SD08G0194300.1_SD	molecular_function:"Catalysis of an oxidation-reduction (redox) reaction, a reversible chemical reaction in which the oxidation state of an atom or atoms within a molecule is altered. One substrate acts as a hydrogen or electron donor and becomes oxidized, while the other acts as hydrogen or electron acceptor and becomes reduced." [GOC:go_curators](GO:0016491)	hydroxysteroid dehydrogenase 1P; K15680 corticosteroid 11-beta-dehydrogenase isozyme 1 [EC:1.1.1.146] (A)	11-beta-hydroxysteroid dehydrogenase-like 5 OS=Arabidopsis thaliana GN=HSD5 PE=2 SV=1	short chain dehydrogenase	PREDICTED: 11-beta-hydroxysteroid dehydrogenase-like 5 [Malus domestica]
SD015G0173800.1_SD	molecular_function:"Interacting selectively and non-covalently with any metal ion." [GOC:ai](GO:0046872)	Mkrn1; makorin ring finger protein 1; K15687 E3 ubiquitin-protein ligase makorin [EC:2.3.2.27] (A)	Zinc finger CCCH domain-containing protein 65 OS=Arabidopsis thaliana GN=EMB1789 PE=2 SV=1	Zinc finger C-x8-C-x5-C-x3-H type (and similar)	PREDICTED: uncharacterized protein LOC103400820 [Malus domestica]
SD015G0151800.1_SD	--	--	--	Domain of unknown function (DUF4378)	PREDICTED: uncharacterized protein LOC103400489 isoform X1 [Malus domestica]
SD04G0181700.1_SD	biological_process:"The chemical reactions and pathways involving superoxide, the superoxide anion O2- (superoxide free radical), or any compound containing this species." [GOC:jl](GO:0006801),molecular_function:"Interacting selectively and non-covalently with any metal ion." [GOC:ai](GO:0046872)	superoxide dismutase [Cu-Zn]; K04565 superoxide dismutase, Cu-Zn family [EC:1.15.1.1] (A)	Superoxide dismutase [Cu-Zn] OS=Paulownia kawakamii GN=SODCC PE=2 SV=1	Copper/zinc superoxide dismutase (SODC)	PREDICTED: FRIGIDA-like protein 3 [Malus domestica]
SD05G0280100.1_SD	molecular_function:"Catalysis of the reaction: donor + hydrogen peroxide = oxidized donor + 2 H2O." [EC:1.11.1.7, RHEA:56136](GO:0004601),biological_process:"Any process that results in a change in state or activity of a cell or an organism (in terms of movement, secretion, enzyme production, gene expression, etc.) as a result of oxidative stress, a state often resulting from exposure to high lev…	peroxidase 19; K00430 peroxidase [EC:1.11.1.7] (A)	Peroxidase 19 OS=Arabidopsis thaliana GN=PER19 PE=2 SV=1	Peroxidase	PREDICTED: peroxidase 19 [Malus domestica]
SD02G0049700.1_SD	molecular_function:"Enables the active transport of a solute across a membrane by a mechanism whereby two or more species are transported in opposite directions in a tightly coupled process not directly linked to a form of energy other than chemiosmotic energy. The reaction is: solute A(out) + solute B(in) = solute A(in) + solute B(out)." [GOC:mtg_transport, ISBN:0815340729, PMID:10839820](GO:001…	multidrug and toxin extrusion protein 1-like; K03327 multidrug resistance protein, MATE family (A)	Multidrug and toxin extrusion protein 1 OS=Rattus norvegicus GN=Slc47a1 PE=1 SV=1	MatE	PREDICTED: multidrug and toxin extrusion protein 1-like [Malus domestica]
SD07G0178700.1_SD	molecular_function:"Catalysis of the transfer of an acyl group from one compound (donor) to another (acceptor)." [GOC:jl, ISBN:0198506732](GO:0016746)	glycerol-3-phosphate acyltransferase 5; K13508 glycerol-3-phosphate acyltransferase [EC:2.3.1.15] (A)	Glycerol-3-phosphate acyltransferase 5 OS=Arabidopsis thaliana GN=GPAT5 PE=1 SV=1	Acyltransferase	PREDICTED: glycerol-3-phosphate acyltransferase 5 [Malus domestica]
SD07G0085800.1_SD	--	--	--	--	hypothetical protein PRUPE_ppa022574mg [Prunus persica]
SD013G0011300.1_SD	--	DNA repair protein XRCC3 homolog; K10880 DNA-repair protein XRCC3 (A)	Zinc finger protein 4 OS=Arabidopsis thaliana GN=ZFP4 PE=2 SV=2	--	C2H2L domain class transcription factor [Malus domestica]
SD06G0156700.1_SD	biological_process:"The chemical reactions and pathways resulting in the formation of tryptophan, the chiral amino acid 2-amino-3-(1H-indol-3-yl)propanoic acid; tryptophan is synthesized from chorismate via anthranilate." [GOC:mah, ISBN:0471331309, MetaCyc:TRPSYN-PWY](GO:0000162),molecular_function:"Catalysis of the reaction: N-(5-phospho-beta-D-ribosyl)anthranilate + diphosphate = 5-phospho-alph…	anthranilate phosphoribosyltransferase, chloroplastic; K00766 anthranilate phosphoribosyltransferase [EC:2.4.2.18] (A)	Anthranilate phosphoribosyltransferase, chloroplastic OS=Arabidopsis thaliana GN=PAT1 PE=2 SV=1	Glycosyl transferase family, helical bundle domain	PREDICTED: anthranilate phosphoribosyltransferase, chloroplastic [Malus domestica]
SD03G0178600.1_SD	--	--	--	--	PREDICTED: uncharacterized protein LOC103428806 isoform X2 [Malus domestica]
SD014G0013800.1_SD	--	heat stress transcription factor A-3-like; K09419 heat shock transcription factor, other eukaryote (A)	Heat stress transcription factor A-3 OS=Arabidopsis thaliana GN=HSFA3 PE=2 SV=2	--	PREDICTED: heat stress transcription factor A-3-like [Malus domestica]
SD011G0217200.1_SD	molecular_function:"Interacting selectively and non-covalently with zinc (Zn) ions." [GOC:ai](GO:0008270)	hypothetical protein; K19720 collagen, type III, alpha (A)	B-box zinc finger protein 22 OS=Arabidopsis thaliana GN=BBX22 PE=1 SV=2	B-box zinc finger	COL domain class transcription factor [Malus domestica]
SD07G0180100.1_SD	--	DNA polymerase eta-like; K03509 DNA polymerase eta [EC:2.7.7.7] (A)	--	Protein of unknown function, DUF604	PREDICTED: uncharacterized protein LOC103435367 [Malus domestica]
SD013G0110000.1_SD	--	arginase 1, mitochondrial-like; K01476 arginase [EC:3.5.3.1] (A)	Dynein heavy chain-like protein PF11_0240 OS=Plasmodium falciparum (isolate 3D7) GN=PF11_0240 PE=3 SV=1	--	PREDICTED: calponin homology domain-containing protein DDB_G0272472-like isoform X1 [Pyrus bretschneideri]
SD011G0168900.1_SD	molecular_function:"Catalysis of a biochemical reaction at physiological temperatures. In biologically catalyzed reactions, the reactants are known as substrates, and the catalysts are naturally occurring macromolecular substances known as enzymes. Enzymes possess specific binding sites for substrates, and are usually composed wholly or largely of protein, but RNA that has catalytic activity (rib…	1,4-alpha-glucan-branching enzyme 3, chloroplastic/amyloplastic; K00700 1,4-alpha-glucan branching enzyme [EC:2.4.1.18] (A)	1,4-alpha-glucan-branching enzyme 3, chloroplastic/amyloplastic OS=Arabidopsis thaliana GN=SBE3 PE=1 SV=1	Protein of unknown function (DUF568)	PREDICTED: 1,4-alpha-glucan-branching enzyme 3, chloroplastic/amyloplastic [Pyrus bretschneideri]
SD015G0109500.1_SD	molecular_function:"Interacting selectively and non-covalently with ATP, adenosine 5'-triphosphate, a universally important coenzyme and enzyme regulator." [ISBN:0198506732](GO:0005524),cellular_component:"A lipid bilayer along with all the proteins and protein complexes embedded in it an attached to it." [GOC:dos, GOC:mah, ISBN:0815316194](GO:0016020),molecular_function:"Primary active transport…	ABC transporter G family member 5; K05681 ATP-binding cassette, subfamily G (WHITE), member 2 (A)	ABC transporter G family member 5 OS=Arabidopsis thaliana GN=ABCG5 PE=2 SV=1	-	PREDICTED: ABC transporter G family member 5-like [Malus domestica]
SD015G0160700.1_SD	molecular_function:"Interacting selectively and non-covalently with any protein or protein complex (a complex of two or more proteins that may include other nonprotein molecules)." [GOC:go_curators](GO:0005515)	ATP-dependent DNA helicase MER3 homolog; K15271 ATP-dependent DNA helicase HFM1/MER3 [EC:3.6.4.12] (A)	Pentatricopeptide repeat-containing protein At2g13600 OS=Arabidopsis thaliana GN=PCMP-E76 PE=3 SV=1	PPR repeat	PREDICTED: pentatricopeptide repeat-containing protein At2g22070-like [Malus domestica]
SD03G0179200.1_SD	--	uncharacterized LOC103428852; K14861 nucleolar pre-ribosomal-associated protein 1 (A)	Nucleolar pre-ribosomal-associated protein 1 OS=Homo sapiens GN=URB1 PE=1 SV=4	Nucleolar pre-ribosomal-associated protein 1	PREDICTED: uncharacterized protein LOC103428852 isoform X1 [Malus domestica]
SD012G0024000.1_SD	molecular_function:"Interacting selectively and non-covalently with ATP, adenosine 5'-triphosphate, a universally important coenzyme and enzyme regulator." [ISBN:0198506732](GO:0005524),cellular_component:"The component of a membrane consisting of the gene products and protein complexes having at least some part of their peptide sequence embedded in the hydrophobic region of the membrane." [GOC:d…	ABC transporter B family member 29, chloroplastic-like; K02021 putative ABC transport system ATP-binding protein (A)	ABC transporter B family member 29, chloroplastic OS=Arabidopsis thaliana GN=ABCB29 PE=2 SV=1	ABC transporter	PREDICTED: ABC transporter B family member 29, chloroplastic-like [Malus domestica]
SD08G0024300.1_SD	--	cell cycle checkpoint protein RAD17; K06662 cell cycle checkpoint protein (A)	L10-interacting MYB domain-containing protein OS=Arabidopsis thaliana GN=LIMYB PE=1 SV=1	Myb/SANT-like DNA-binding domain	PREDICTED: uncharacterized protein LOC103428599 [Malus domestica]
SD017G0165800.1_SD	molecular_function:"Interacting selectively and non-covalently with any inositol-containing glycerophospholipid, i.e. phosphatidylinositol (PtdIns) and its phosphorylated derivatives." [GOC:bf, ISBN:0198506732, PMID:11395417](GO:0035091),molecular_function:"Interacting selectively and non-covalently with ubiquitin, a protein that when covalently bound to other cellular proteins marks them for pro…	uncharacterized LOC105040871; K00784 ribonuclease Z [EC:3.1.26.11] (A)	VHS domain-containing protein At3g16270 OS=Arabidopsis thaliana GN=At3g16270 PE=1 SV=1	ENTH domain	PREDICTED: VHS domain-containing protein At3g16270 [Malus domestica]
SD05G0075500.1_SD	biological_process:"The developmental process in which the size or shape of a cell is generated and organized." [GOC:clt, GOC:dph, GOC:go_curators, GOC:tb](GO:0000902),molecular_function:"Interacting selectively and non-covalently with monomeric or multimeric forms of actin, including actin filaments." [GOC:clt](GO:0003779),biological_process:"A process that is carried out at the cellular level w…	cyclase-associated protein 1; K17261 adenylyl cyclase-associated protein (A)	Cyclase-associated protein 1 OS=Arabidopsis thaliana GN=CAP1 PE=2 SV=1	Adenylate cyclase associated (CAP) C terminal	PREDICTED: cyclase-associated protein 1 [Malus domestica]
SD014G0063100.1_SD	cellular_component:"A protein complex peripherally associated with the plasma membrane that determines where vesicles dock and fuse. At least eight complex components are conserved between yeast and mammals." [GOC:cilia, PMID:15292201, PMID:27243008, PMID:9700152](GO:0000145),biological_process:"A process of secretion by a cell that results in the release of intracellular molecules (e.g. hormones…	exocyst complex component SEC6; K06110 exocyst complex component 3 (A)	Exocyst complex component SEC6 OS=Arabidopsis thaliana GN=SEC6 PE=1 SV=1	Exocyst complex component Sec6	PREDICTED: exocyst complex component SEC6 [Malus domestica]
SD012G0127400.1_SD	molecular_function:"Catalysis of an oxidation-reduction (redox) reaction, a reversible chemical reaction in which the oxidation state of an atom or atoms within a molecule is altered. One substrate acts as a hydrogen or electron donor and becomes oxidized, while the other acts as hydrogen or electron acceptor and becomes reduced." [GOC:go_curators](GO:0016491)	flavonol synthase/flavanone 3-hydroxylase; K05278 flavonol synthase [EC:1.14.11.23] (A)	Protein SRG1 OS=Arabidopsis thaliana GN=SRG1 PE=2 SV=1	2OG-Fe(II) oxygenase superfamily	PREDICTED: protein SRG1-like [Malus domestica]
SD013G0166300.1_SD	--	--	--	PDDEXK-like family of unknown function	PREDICTED: uncharacterized protein LOC103929788 [Pyrus bretschneideri]
SD012G0139600.1_SD	--	AT-rich interactive domain-containing protein 2-like; K02470 DNA gyrase subunit B [EC:5.99.1.3] (A)	AT-rich interactive domain-containing protein 2 OS=Arabidopsis thaliana GN=ARID2 PE=2 SV=1	--	PREDICTED: uncharacterized protein LOC103949452 [Pyrus bretschneideri]
SD015G0128900.1_SD	molecular_function:"Interacting selectively and non-covalently with any nucleic acid." [GOC:jl](GO:0003676),molecular_function:"Any molecular function by which a gene product interacts selectively and non-covalently with DNA (deoxyribonucleic acid)." [GOC:dph, GOC:jl, GOC:tb, GOC:vw](GO:0003677),molecular_function:"Interacting selectively and non-covalently with the DNA replication origin, a uniq…	dicer-like protein 4; K11592 endoribonuclease Dicer [EC:3.1.26.-] (A)	Dicer-like protein 4 OS=Arabidopsis thaliana GN=DCL4 PE=1 SV=2	-	PREDICTED: dicer-like protein 4 [Pyrus bretschneideri]
SD015G0040300.1_SD	--	transcription factor MYB114-like; K09422 myb proto-oncogene protein, plant (A)	Transcription factor WER OS=Arabidopsis thaliana GN=WER PE=1 SV=1	Myb-like DNA-binding domain	PREDICTED: transcription factor MYB114-like [Malus domestica]
SD011G0043000.1_SD	molecular_function:"Binds to and increases the activity of a GTPase, an enzyme that catalyzes the hydrolysis of GTP." [GOC:mah](GO:0005096)	rab3 GTPase-activating protein catalytic subunit; K18270 Rab3 GTPase-activating protein catalytic subunit (A)	Rab3 GTPase-activating protein catalytic subunit OS=Mus musculus GN=Rab3gap1 PE=2 SV=4	Rab3 GTPase-activating protein catalytic subunit	PREDICTED: rab3 GTPase-activating protein catalytic subunit [Pyrus bretschneideri]
SD015G0030600.1_SD	cellular_component:"The gel-like material, with considerable fine structure, that lies in the matrix space, or lumen, of a mitochondrion. It contains the enzymes of the tricarboxylic acid cycle and, in some organisms, the enzymes concerned with fatty acid oxidation." [GOC:as, ISBN:0198506732](GO:0005759)	uncharacterized protein At2g39795, mitochondrial; K15414 complement component 1 Q subcomponent-binding protein, mitochondrial (A)	Uncharacterized protein At2g39795, mitochondrial OS=Arabidopsis thaliana GN=At2g39795 PE=2 SV=1	Mitochondrial glycoprotein	PREDICTED: uncharacterized protein At2g39795, mitochondrial [Malus domestica]
SD09G0126900.1_SD	molecular_function:"Catalysis of the reaction: UDP-glucuronate + acceptor = UDP + acceptor beta-D-glucuronoside." [EC:2.4.1.17](GO:0015020),cellular_component:"A lipid bilayer along with all the proteins and protein complexes embedded in it an attached to it." [GOC:dos, GOC:mah, ISBN:0815316194](GO:0016020),molecular_function:"Catalysis of the transfer of a glycosyl group from one compound (donor…	xylosyltransferase 1-like; K00771 protein xylosyltransferase [EC:2.4.2.26] (A)	Xylosyltransferase 1 OS=Canis familiaris GN=XYLT1 PE=2 SV=1	Core-2/I-Branching enzyme	PREDICTED: xylosyltransferase 1-like [Malus domestica]
SD015G0349200.1_SD	molecular_function:"Interacting selectively and non-covalently with any protein or protein complex (a complex of two or more proteins that may include other nonprotein molecules)." [GOC:go_curators](GO:0005515),molecular_function:"Interacting selectively and non-covalently with zinc (Zn) ions." [GOC:ai](GO:0008270)	callose synthase 11-like; K11000 callose synthase [EC:2.4.1.-] (A)	Pentatricopeptide repeat-containing protein At1g11290, chloroplastic OS=Arabidopsis thaliana GN=PCMP-H40 PE=2 SV=1	PPR repeat family	PREDICTED: putative pentatricopeptide repeat-containing protein At5g52630 [Malus domestica]
SD017G0195400.1_SD	molecular_function:"Any molecular function by which a gene product interacts selectively and non-covalently with DNA (deoxyribonucleic acid)." [GOC:dph, GOC:jl, GOC:tb, GOC:vw](GO:0003677),molecular_function:"Interacting selectively and non-covalently with a specific double-stranded genomic DNA sequence (sometimes referred to as a motif) within the regulatory region of a gene to modulate transcri…	ethylene-responsive transcription factor 3-like; K09286 EREBP-like factor (A)	Ethylene-responsive transcription factor ERF003 OS=Arabidopsis thaliana GN=ERF003 PE=2 SV=1	AP2 domain	PREDICTED: ethylene-responsive transcription factor ERF003-like [Malus domestica]
SD09G0068700.1_SD	molecular_function:"Interacting selectively and non-covalently with any nucleic acid." [GOC:jl](GO:0003676),molecular_function:"Interacting selectively and non-covalently with an RNA molecule or a portion thereof." [GOC:jl, GOC:mah](GO:0003723)	KH domain-containing protein At4g18375-like; K13162 poly(rC)-binding protein 2/3/4 (A)	KH domain-containing protein At4g18375 OS=Arabidopsis thaliana GN=At4g18375 PE=2 SV=1	KH domain	PREDICTED: KH domain-containing protein At4g18375-like [Malus domestica]
SD011G0051900.1_SD	molecular_function:"Interacting selectively and non-covalently with any nucleic acid." [GOC:jl](GO:0003676),molecular_function:"Interacting selectively and non-covalently with any metal ion." [GOC:ai](GO:0046872)	zinc finger CCCH domain-containing protein 25-like; K13107 RNA-binding motif protein, X-linked 2 (A)	Zinc finger CCCH domain-containing protein 42 OS=Arabidopsis thaliana GN=At3g47120 PE=2 SV=1	-	PREDICTED: zinc finger CCCH domain-containing protein 25-like [Pyrus bretschneideri]
[truncated: 51 more rows]
