# Supplementary material for: Pan-genome analysis of 13 Malus accessions reveals structural and sequence variations associated with fruit traits
Source: Nat Commun. 2023 Nov 15;14:7377. doi: 10.1038/s41467-023-43270-7 (PMC10651928; doi:10.1038/s41467-023-43270-7)
Supplement: Supplementary file 9 — Supplementary Data 6 [file 41467_2023_43270_MOESM9_ESM.xlsx]

## Sheet: Supplementary Data 6
Supplementary Data 6. Genes identified under positive selection in COP and their functional annotation.
Gene ID	GO description	KEGG description	Swisspront description	Pfam description	NR description
COP06G0172000.1_COP	--	--	--	--	PREDICTED: uncharacterized protein LOC103437800 [Malus domestica]
COP016G0055600.1_COP	--	--	Casparian strip membrane protein 2 OS=Medicago truncatula GN=MTR_4g081880 PE=3 SV=1	Domain of unknown function (DUF588)	PREDICTED: CASP-like protein 1 [Malus domestica]
COP08G0074600.1_COP	biological_process:"Any process that results in a change in state or activity of a cell or an organism (in terms of movement, secretion, enzyme production, gene expression, etc.) as a result of a cold stimulus, a temperature stimulus below the optimal temperature for that organism." [GOC:lr](GO:0009409),biological_process:"Any process that modulates the frequency, rate or extent of a circadian rh…	--	--	--	PREDICTED: uncharacterized protein LOC103441122 [Malus domestica]
COP03G0233300.1_COP	molecular_function:"The formation of a protein dimer, a macromolecular structure consists of two noncovalently associated identical or nonidentical subunits." [ISBN:0198506732](GO:0046983)	hypothetical protein; K13422 transcription factor MYC2 (A)	Basic helix-loop-helix protein A OS=Pisum sativum GN=BHLH PE=3 SV=1	bHLH-MYC and R2R3-MYB transcription factors N-terminal	basic helix-loop-helix transcription factor [Malus domestica]
COP09G0134000.1_COP	molecular_function:"Interacting selectively and non-covalently with any nucleic acid." [GOC:jl](GO:0003676),molecular_function:"Interacting selectively and non-covalently with an RNA molecule or a portion thereof." [GOC:jl, GOC:mah](GO:0003723)	KH domain-containing protein At4g18375-like; K13162 poly(rC)-binding protein 2/3/4 (A)	KH domain-containing protein At4g18375 OS=Arabidopsis thaliana GN=At4g18375 PE=2 SV=1	KH domain	PREDICTED: KH domain-containing protein At4g18375-like isoform X2 [Pyrus x bretschneideri]
COP014G0172000.1_COP	molecular_function:"Interacting selectively and non-covalently with any protein or protein complex (a complex of two or more proteins that may include other nonprotein molecules)." [GOC:go_curators](GO:0005515),cellular_component:"The lipid bilayer surrounding a peroxisome." [GOC:mah](GO:0005778),biological_process:"The process in which a complex formed of a peroxisome targeting sequence (PTS) re…	peroxisomal membrane protein PEX14-like; K13343 peroxin-14 (A)	Peroxisomal membrane protein PEX14 OS=Arabidopsis thaliana GN=PEX14 PE=1 SV=2	Peroxisomal membrane anchor protein (Pex14p) conserved region	PREDICTED: peroxisomal membrane protein PEX14-like [Malus domestica]
COP015G0105800.1_COP	cellular_component:"A lipid bilayer along with all the proteins and protein complexes embedded in it an attached to it." [GOC:dos, GOC:mah, ISBN:0815316194](GO:0016020),molecular_function:"Catalysis of the hydrolysis of any glycosyl bond." [GOC:jl](GO:0016798)	heparanase-like protein 3; K07964 heparanase 1 [EC:3.2.1.166] (A)	Heparanase-like protein 3 OS=Arabidopsis thaliana GN=At5g34940 PE=2 SV=2	Glycosyl hydrolase family 79, N-terminal domain	PREDICTED: heparanase-like protein 3 isoform X2 [Malus domestica]
COP09G0222300.1_COP	--	--	--	Domain of unknown function (DUF4378)	PREDICTED: uncharacterized protein LOC103421886 isoform X1 [Malus domestica]
COP05G0278800.1_COP	--	U-box domain-containing protein 4-like; K08332 vacuolar protein 8 (A)	U-box domain-containing protein 7 OS=Arabidopsis thaliana GN=PUB7 PE=2 SV=1	--	PREDICTED: U-box domain-containing protein 7-like [Malus domestica]
COP015G0093500.1_COP	biological_process:"The cellular synthesis of RNA on a template of DNA." [GOC:jl, GOC:txnOH](GO:0006351)	transcription elongation factor SII, hS-II-T1 isoform 8, putative; K03145 transcription elongation factor S-II (A)	PHD finger protein 3 OS=Homo sapiens GN=PHF3 PE=1 SV=3	SPOC domain	PREDICTED: uncharacterized protein LOC103456146 [Malus domestica]
COP015G0364300.1_COP	--	--	--	--	PREDICTED: uncharacterized protein LOC103952509 [Pyrus x bretschneideri]
COP08G0181100.1_COP	molecular_function:"Interacting selectively and non-covalently with a lipid." [GOC:ai](GO:0008289)	patellin-3-like; K19996 phosphatidylinositol transfer protein SFH5 (A)	Patellin-5 OS=Arabidopsis thaliana GN=PATL5 PE=1 SV=2	CRAL/TRIO, N-terminal domain	PREDICTED: patellin-3-like [Malus domestica]
COP017G0053300.1_COP	molecular_function:"Interacting selectively and non-covalently with a specific double-stranded genomic DNA sequence (sometimes referred to as a motif) within the regulatory region of a gene to modulate transcription. Regulatory regions include promoters (proximal and distal) and enhancers. Genes are transcriptional units, and include bacterial operons." [GOC:txnOH-2018](GO:0003700), cellular_comp…	truncated transcription factor CAULIFLOWER A-like; K09264 MADS-box transcription factor, plant (A)	Agamous-like MADS-box protein AGL8 homolog OS=Solanum tuberosum PE=2 SV=1	K-box region	PREDICTED: floral homeotic protein APETALA 1-like [Malus domestica]
COP013G0022700.1_COP	molecular_function:"Interacting selectively and non-covalently with ATP, adenosine 5'-triphosphate, a universally important coenzyme and enzyme regulator." [ISBN:0198506732](GO:0005524),cellular_component:"A lipid bilayer along with all the proteins and protein complexes embedded in it an attached to it." [GOC:dos, GOC:mah, ISBN:0815316194](GO:0016020),molecular_function:"Primary active transport…	ATP-binding cassette; K05681 ATP-binding cassette, subfamily G (WHITE), member 2 (A)	ABC transporter G family member 7 OS=Arabidopsis thaliana GN=ABCG7 PE=2 SV=1	-	PREDICTED: ABC transporter G family member 7 [Malus domestica]
COP015G0080600.1_COP	cellular_component:"The component of a membrane consisting of the gene products and protein complexes having at least some part of their peptide sequence embedded in the hydrophobic region of the membrane." [GOC:dos, GOC:go_curators](GO:0016021)	protein SYM1-like; K13348 protein Mpv17 (A)	Protein SYM1 OS=Gibberella zeae (strain PH-1 / ATCC MYA-4620 / FGSC 9075 / NRRL 31084) GN=SYM1 PE=3 SV=1	Mpv17 / PMP22 family	PREDICTED: protein SYM1-like [Malus domestica]
COP09G0213000.1_COP	--	hypothetical protein; K18999 RNA polymerase II C-terminal domain phosphatase-like 3/4 [EC:3.1.3.16] (A)	Reticulon-like protein B17 OS=Arabidopsis thaliana GN=RTNLB17 PE=2 SV=1	Reticulon	PREDICTED: reticulon-like protein B17 [Malus domestica]
COP011G0059400.1_COP	cellular_component:"A component of the transcription machinery of RNA Polymerase II. In humans, TFIIA is a heterotrimer composed of an alpha (P35), beta (P19) and gamma subunits (P12)." [GOC:jl, PMID:17560669](GO:0005672),biological_process:"Any process involved in the assembly of the RNA polymerase II preinitiation complex (PIC) at an RNA polymerase II promoter region of a DNA template, resultin…	transcription initiation factor IIA large subunit; K03122 transcription initiation factor TFIIA large subunit (A)	Transcription initiation factor IIA large subunit OS=Schizosaccharomyces pombe (strain 972 / ATCC 24843) GN=toa1 PE=1 SV=1	Transcription factor IIA, alpha/beta subunit	PREDICTED: transcription initiation factor IIA large subunit [Malus domestica]
COP01G0110000.1_COP	cellular_component:"A protein complex that has protein serine/threonine phosphatase activity that is polycation-stimulated (PCS), being directly stimulated by protamine, polylysine, or histone H1; it constitutes a subclass of several enzymes activated by different histones and polylysine, and consists of catalytic, scaffolding, and regulatory subunits. The catalytic and scaffolding subunits form …	serine/threonine protein phosphatase 2A 57 kDa regulatory subunit B' alpha isoform-like; K11584 serine/threonine-protein phosphatase 2A regulatory subunit B' (A)	Serine/threonine protein phosphatase 2A 57 kDa regulatory subunit B' alpha isoform OS=Arabidopsis thaliana GN=B'ALPHA PE=1 SV=1	Protein phosphatase 2A regulatory B subunit (B56 family)	PREDICTED: serine/threonine protein phosphatase 2A 57 kDa regulatory subunit B' alpha isoform-like [Pyrus x bretschneideri]
COP03G0083200.1_COP	molecular_function:"Interacting selectively and non-covalently with any protein or protein complex (a complex of two or more proteins that may include other nonprotein molecules)." [GOC:go_curators](GO:0005515)	vesicle-fusing ATPase-like; K06027 vesicle-fusing ATPase [EC:3.6.4.6] (A)	F-box/kelch-repeat protein At5g60570 OS=Arabidopsis thaliana GN=At5g60570 PE=2 SV=1	Kelch motif	PREDICTED: F-box/kelch-repeat protein At5g60570 [Malus domestica]
COP016G0059200.1_COP	molecular_function:"Interacting selectively and non-covalently with any protein or protein complex (a complex of two or more proteins that may include other nonprotein molecules)." [GOC:go_curators](GO:0005515)	kelch-like protein 10; K10448 kelch-like protein 10 (A)	F-box/kelch-repeat protein SKIP11 OS=Arabidopsis thaliana GN=SKIP11 PE=1 SV=2	Kelch motif	PREDICTED: F-box/kelch-repeat protein SKIP11-like [Malus domestica]
COP02G0153000.1_COP	molecular_function:"Catalysis of an oxidation-reduction (redox) reaction, a reversible chemical reaction in which the oxidation state of an atom or atoms within a molecule is altered. One substrate acts as a hydrogen or electron donor and becomes oxidized, while the other acts as hydrogen or electron acceptor and becomes reduced." [GOC:go_curators](GO:0016491)	gibberellin 20 oxidase 1-like; K05282 gibberellin 20-oxidase [EC:1.14.11.12] (A)	Gibberellin 20 oxidase 1 OS=Arabidopsis thaliana GN=GA20OX1 PE=2 SV=2	non-haem dioxygenase in morphine synthesis N-terminal	PREDICTED: gibberellin 20 oxidase 1-like [Malus domestica]
COP07G0133100.1_COP	molecular_function:"Interacting selectively and non-covalently with any nucleic acid." [GOC:jl](GO:0003676)	arginine/serine-rich splicing factor, putative; K12893 splicing factor, arginine/serine-rich 4/5/6 (A)	Serine/arginine-rich splicing factor RS31A OS=Arabidopsis thaliana GN=RS31A PE=2 SV=1	RNA recognition motif. (a.k.a. RRM, RBD, or RNP domain)	arginine/serine-rich splicing factor, putative [Ricinus communis]
COP05G0022000.1_COP	--	hypothetical protein; K01930 folylpolyglutamate synthase [EC:6.3.2.17] (A)	Uncharacterized protein C57A10.07 OS=Schizosaccharomyces pombe (strain 972 / ATCC 24843) GN=SPAC57A10.07 PE=4 SV=1	DUF218 domain	PREDICTED: uncharacterized protein C57A10.07-like [Malus domestica]
COP07G0153300.1_COP	biological_process:"The intramolecular conversion of uridine to pseudouridine within an RNA molecule. This posttranscriptional base modification occurs in tRNA, rRNA, and snRNAs." [GOC:hjd, GOC:mah](GO:0001522),molecular_function:"Interacting selectively and non-covalently with an RNA molecule or a portion thereof." [GOC:jl, GOC:mah](GO:0003723),biological_process:"The covalent alteration of one …	pseudouridine synthase; K15454 tRNA pseudouridine synthase 9 [EC:5.4.99.-] (A)	RNA pseudouridine synthase 5 OS=Arabidopsis thaliana GN=At3g52260 PE=2 SV=2	RNA pseudouridylate synthase	PREDICTED: RNA pseudouridine synthase 5 isoform X1 [Malus domestica]
COP03G0223300.1_COP	molecular_function:"Catalysis of the phosphorylation of an amino acid residue in a protein, usually according to the reaction: a protein + ATP = a phosphoprotein + ADP." [MetaCyc:PROTEIN-KINASE-RXN](GO:0004672),molecular_function:"Interacting selectively and non-covalently with ATP, adenosine 5'-triphosphate, a universally important coenzyme and enzyme regulator." [ISBN:0198506732](GO:0005524),bi…	probable protein phosphatase 2C 51; K17505 protein phosphatase 1K [EC:3.1.3.16] (A)	Probable protein phosphatase 2C 51 OS=Arabidopsis thaliana GN=At3g63340 PE=2 SV=2	Protein phosphatase 2C	PREDICTED: uncharacterized protein LOC103960091 isoform X1 [Pyrus x bretschneideri]
COP07G0216500.1_COP	--	--	Protein trichome birefringence-like 18 OS=Arabidopsis thaliana GN=TBL18 PE=2 SV=1	GDSL/SGNH-like Acyl-Esterase family found in Pmr5 and Cas1p	PREDICTED: protein YLS7-like [Malus domestica]
COP011G0234900.1_COP	molecular_function:"Interacting selectively and non-covalently with messenger RNA (mRNA), an intermediate molecule between DNA and protein. mRNA includes UTR and coding sequences, but does not contain introns." [GOC:kmv, GOC:pr, SO:0000234](GO:0003729),biological_process:"The chemical reactions and pathways resulting in the breakdown of mRNA, messenger RNA, which is responsible for carrying the c…	RNA demethylase ALKBH5-like; K10767 alkylated DNA repair protein alkB homolog 5 [EC:1.14.11.-] (A)	--	--	PREDICTED: uncharacterized protein LOC103449078 [Malus domestica]
COP015G0276800.1_COP	molecular_function:"Catalysis of a biochemical reaction at physiological temperatures. In biologically catalyzed reactions, the reactants are known as substrates, and the catalysts are naturally occurring macromolecular substances known as enzymes. Enzymes possess specific binding sites for substrates, and are usually composed wholly or largely of protein, but RNA that has catalytic activity (rib…	GPI ethanolamine phosphate transferase 2-like; K05310 ethanolaminephosphotransferase [EC:2.7.-.-] (A)	GPI ethanolamine phosphate transferase 2 OS=Yarrowia lipolytica (strain CLIB 122 / E 150) GN=LAS21 PE=3 SV=1	Type I phosphodiesterase / nucleotide pyrophosphatase	PREDICTED: GPI ethanolamine phosphate transferase 2-like [Malus domestica]
COP04G0121400.1_COP	molecular_function:"Interacting selectively and non-covalently with any protein or protein complex (a complex of two or more proteins that may include other nonprotein molecules)." [GOC:go_curators](GO:0005515)	EIF2Aa; eukaryotic initiation factor; K15026 translation initiation factor 2A (A)	F-box protein SKIP8 OS=Arabidopsis thaliana GN=SKIP8 PE=1 SV=1	SnoaL-like domain	PREDICTED: uncharacterized protein LOC103433539 [Malus domestica]
COP08G0183900.1_COP	molecular_function:"Catalysis of the hydrolysis of phosphoric monoesters, releasing inorganic phosphate." [GOC:curators, GOC:pg](GO:0016791)	probable protein phosphatase 2C 71; K17508 protein phosphatase PTC7 [EC:3.1.3.16] (A)	Probable protein phosphatase 2C 71 OS=Oryza sativa subsp. japonica GN=Os10g0370000 PE=2 SV=1	Protein phosphatase 2C	PREDICTED: probable protein phosphatase 2C 71 [Malus domestica]
COP09G0227900.1_COP	--	protein AAR2 homolog; K13205 A1 cistron-splicing factor AAR2 (A)	Protein AAR2 homolog OS=Bos taurus GN=AAR2 PE=2 SV=1	AAR2 protein	PREDICTED: protein AAR2 homolog [Pyrus x bretschneideri]
COP012G0197900.1_COP	molecular_function:"Catalysis of the reaction: protein tyrosine phosphate + H2O = protein tyrosine + phosphate." [EC:3.1.3.48](GO:0004725),biological_process:"The process of removing one or more phosphoric (ester or anhydride) residues from a molecule." [ISBN:0198506732](GO:0016311)	hypothetical protein; K09518 DnaJ homolog subfamily B member 12 (A)	Chaperone protein DnaJ OS=Helicobacter pylori (strain ATCC 700392 / 26695) GN=dnaJ PE=3 SV=1	DnaJ domain	PREDICTED: LOW QUALITY PROTEIN: uncharacterized protein LOC103430484 [Malus domestica]
COP05G0171500.1_COP	molecular_function:"Interacting selectively and non-covalently with any protein or protein complex (a complex of two or more proteins that may include other nonprotein molecules)." [GOC:go_curators](GO:0005515)	ubiquitin C-terminal hydrolase, putative; K11836 ubiquitin carboxyl-terminal hydrolase 5/13 [EC:3.4.19.12] (A)	UBX domain-containing protein 1 OS=Xenopus tropicalis GN=ubxn1 PE=2 SV=1	UBA/TS-N domain	PREDICTED: UBX domain-containing protein 1 [Malus domestica]
COP08G0001500.1_COP	molecular_function:"Interacting selectively and non-covalently with any protein or protein complex (a complex of two or more proteins that may include other nonprotein molecules)." [GOC:go_curators](GO:0005515)	hypothetical protein; K10447 kelch-like protein 9/13 (A)	BTB/POZ domain-containing protein At2g30600 OS=Arabidopsis thaliana GN=At2g30600/At2g30610 PE=2 SV=1	BTB And C-terminal Kelch	PREDICTED: BTB/POZ domain-containing protein At2g30600 isoform X1 [Malus domestica]
COP014G0115000.1_COP	molecular_function:"Interacting selectively and non-covalently with any protein or protein complex (a complex of two or more proteins that may include other nonprotein molecules)." [GOC:go_curators](GO:0005515)	kelch-like protein 9-like; K10447 kelch-like protein 9/13 (A)	BTB/POZ domain-containing protein POB1 OS=Arabidopsis thaliana GN=POB1 PE=2 SV=2	BTB And C-terminal Kelch	PREDICTED: BTB/POZ domain-containing protein POB1-like [Malus domestica]
COP013G0194000.1_COP	molecular_function:"Any molecular function by which a gene product interacts selectively and non-covalently with DNA (deoxyribonucleic acid)." [GOC:dph, GOC:jl, GOC:tb, GOC:vw](GO:0003677),molecular_function:"Interacting selectively and non-covalently with any protein or protein complex (a complex of two or more proteins that may include other nonprotein molecules)." [GOC:go_curators](GO:0005515)…	auxin response factor 7; K14486 auxin response factor (A)	Auxin response factor 5 OS=Oryza sativa subsp. japonica GN=ARF5 PE=2 SV=2	AUX/IAA family	PREDICTED: auxin response factor 19-like [Malus domestica]
COP013G0017800.1_COP	--	uncharacterized LOC100795409; K18171 COX assembly mitochondrial protein 1 (A)	Transmembrane protein 214-A OS=Xenopus laevis GN=tmem214-a PE=2 SV=1	TMEM214, C-terminal, caspase 4 activator	PREDICTED: uncharacterized protein LOC103451563 [Malus domestica]
COP09G0074400.1_COP	molecular_function:"Interacting selectively and non-covalently with any nucleic acid." [GOC:jl](GO:0003676),molecular_function:"Catalysis of the reaction: ATP + H2O = ADP + phosphate; this reaction drives the unwinding of an RNA helix." [EC:3.6.4.13, GOC:jl](GO:0003724),molecular_function:"Interacting selectively and non-covalently with any protein or protein complex (a complex of two or more pro…	DEAD-box ATP-dependent RNA helicase 42-like; K12811 ATP-dependent RNA helicase DDX46/PRP5 [EC:3.6.4.13] (A)	DEAD-box ATP-dependent RNA helicase 42 OS=Arabidopsis thaliana GN=RH42 PE=1 SV=2	DEAD/DEAH box helicase	PREDICTED: DEAD-box ATP-dependent RNA helicase 42-like [Malus domestica]
COP02G0040500.1_COP	molecular_function:"Interacting selectively and non-covalently with any protein or protein complex (a complex of two or more proteins that may include other nonprotein molecules)." [GOC:go_curators](GO:0005515),biological_process:"The process of thermal induction in plants in which flowering is promoted by exposure to low temperatures." [GOC:tair_curators, ISBN:0521591392](GO:0010048),biological_…	--	VIN3-like protein 1 OS=Arabidopsis thaliana GN=VIL1 PE=1 SV=1	Fibronectin type III domain	PREDICTED: VIN3-like protein 1 [Malus domestica]
COP06G0118900.1_COP	molecular_function:"Catalysis of the reaction: UDP-glucose + (1,4)-alpha-D-glucosyl(n) = UDP + (1,4)-alpha-D-glucosyl(n+1)." [EC:2.4.1.11](GO:0004373),molecular_function:"Catalysis of the transfer of a glycosyl group from one compound (donor) to another (acceptor)." [GOC:jl, ISBN:0198506732](GO:0016757)	GBSSIa; granule-bound starch synthase 1, chloroplastic/amyloplastic-like; K13679 granule-bound starch synthase [EC:2.4.1.242] (A)	Granule-bound starch synthase 1, chloroplastic/amyloplastic OS=Antirrhinum majus GN=WAXY PE=2 SV=1	Glycosyl transferases group 1	granule-bound starch synthase 1, chloroplastic/amyloplastic-like [Malus domestica]
COP012G0052800.1_COP	--	--	--	Cotton fibre expressed protein	PREDICTED: uncharacterized protein LOC103413590 [Malus domestica]
COP07G0110400.1_COP	molecular_function:"Catalysis of a biochemical reaction at physiological temperatures. In biologically catalyzed reactions, the reactants are known as substrates, and the catalysts are naturally occurring macromolecular substances known as enzymes. Enzymes possess specific binding sites for substrates, and are usually composed wholly or largely of protein, but RNA that has catalytic activity (rib…	1-aminocyclopropane-1-carboxylate synthase 1-like; K01762 1-aminocyclopropane-1-carboxylate synthase [EC:4.4.1.14] (A)	1-aminocyclopropane-1-carboxylate synthase 1 OS=Prunus mume GN=ACS1 PE=2 SV=1	Aminotransferase class I and II	PREDICTED: 1-aminocyclopropane-1-carboxylate synthase 1-like [Malus domestica]
COP02G0157400.1_COP	molecular_function:"Catalysis of a biochemical reaction at physiological temperatures. In biologically catalyzed reactions, the reactants are known as substrates, and the catalysts are naturally occurring macromolecular substances known as enzymes. Enzymes possess specific binding sites for substrates, and are usually composed wholly or largely of protein, but RNA that has catalytic activity (rib…	4-hydroxy-tetrahydrodipicolinate synthase, chloroplastic; K01714 4-hydroxy-tetrahydrodipicolinate synthase [EC:4.3.3.7] (A)	4-hydroxy-tetrahydrodipicolinate synthase 2, chloroplastic OS=Arabidopsis thaliana GN=DHDPS2 PE=1 SV=2	Dihydrodipicolinate synthetase family	PREDICTED: 4-hydroxy-tetrahydrodipicolinate synthase, chloroplastic [Malus domestica]
COP08G0077300.1_COP	--	--	Succinate dehydrogenase subunit 5, mitochondrial OS=Arabidopsis thaliana GN=SDH5 PE=1 SV=1	Domain of unknown function (DUF4370)	PREDICTED: uncharacterized protein At1g47420, mitochondrial-like [Pyrus x bretschneideri]
COP05G0051400.1_COP	cellular_component:"A ribonucleoprotein complex that contains small nuclear RNA U5." [GOC:krc, GOC:mah](GO:0005682)	uncharacterized LOC103436539; K13099 CD2 antigen cytoplasmic tail-binding protein 2 (A)	CD2 antigen cytoplasmic tail-binding protein 2 OS=Mus musculus GN=Cd2bp2 PE=1 SV=1	-	PREDICTED: uncharacterized protein LOC103436539 [Malus domestica]
COP08G0048400.1_COP	molecular_function:"Interacting selectively and non-covalently with any protein or protein complex (a complex of two or more proteins that may include other nonprotein molecules)." [GOC:go_curators](GO:0005515)	hypothetical protein; K17964 leucine-rich PPR motif-containing protein, mitochondrial (A)	Pentatricopeptide repeat-containing protein At3g06920 OS=Arabidopsis thaliana GN=At3g06920 PE=2 SV=1	PPR repeat	PREDICTED: pentatricopeptide repeat-containing protein At3g06920 [Pyrus x bretschneideri]
COP03G0196900.1_COP	molecular_function:"Catalysis of the transfer of a nucleotidyl group to a reactant." [ISBN:0198506732](GO:0016779)	non-canonical poly(A) RNA polymerase PAPD7-like; K03514 non-canonical poly(A) RNA polymerase PAPD5/7 [EC:2.7.7.19] (A)	Non-canonical poly(A) RNA polymerase PAPD5 OS=Homo sapiens GN=PAPD5 PE=1 SV=2	Nucleotidyltransferase domain	PREDICTED: non-canonical poly(A) RNA polymerase PAPD7-like [Malus domestica]
COP06G0006600.1_COP	molecular_function:"Interacting selectively and non-covalently with any protein or protein complex (a complex of two or more proteins that may include other nonprotein molecules)." [GOC:go_curators](GO:0005515)	hypothetical protein; K13145 integrator complex subunit 8 (A)	F-box/kelch-repeat protein At5g42350 OS=Arabidopsis thaliana GN=At5g42350 PE=2 SV=1	F-box domain	PREDICTED: F-box/kelch-repeat protein At5g42350-like [Malus domestica]
COP06G0048300.1_COP	--	ATP-dependent caseinolytic protease/crotonase family protein; K05607 methylglutaconyl-CoA hydratase [EC:4.2.1.18] (A)	--	--	PREDICTED: uncharacterized protein LOC103405213 [Malus domestica]
COP04G0176900.1_COP	--	probable linoleate 9S-lipoxygenase 5; K15718 linoleate 9S-lipoxygenase [EC:1.13.11.58] (A)	Protein AUXIN RESPONSE 4 OS=Arabidopsis thaliana GN=AXR4 PE=2 SV=1	Alpha/beta hydrolase family	PREDICTED: protein AUXIN RESPONSE 4 [Malus domestica]
COP015G0019000.1_COP	molecular_function:"Catalysis of the reaction: donor + hydrogen peroxide = oxidized donor + 2 H2O." [EC:1.11.1.7, RHEA:56136](GO:0004601),biological_process:"Any process that results in a change in state or activity of a cell or an organism (in terms of movement, secretion, enzyme production, gene expression, etc.) as a result of oxidative stress, a state often resulting from exposure to high lev…	peroxidase 9; K00430 peroxidase [EC:1.11.1.7] (A)	Peroxidase 9 OS=Arabidopsis thaliana GN=PER9 PE=1 SV=1	Peroxidase	PREDICTED: peroxidase 9 [Malus domestica]
COP012G0101600.1_COP	--	--	Thylakoid lumenal 15.0 kDa protein 2, chloroplastic OS=Arabidopsis thaliana GN=At5g52970 PE=1 SV=2	--	PREDICTED: thylakoid lumenal 15.0 kDa protein 2, chloroplastic isoform X1 [Malus domestica]
COP017G0068600.1_COP	biological_process:"The aggregation, arrangement and bonding together of proteins and a box H/ACA snoRNA to form a box H/ACA small nucleolar ribonucleoprotein (snoRNP) complex." [GOC:krc, PMID:12515383](GO:0000493),biological_process:"The intramolecular conversion of uridine to pseudouridine within an RNA molecule. This posttranscriptional base modification occurs in tRNA, rRNA, and snRNAs." [GOC…	uncharacterized LOC103404735; K14763 H/ACA ribonucleoprotein complex non-core subunit NAF1 (A)	H/ACA ribonucleoprotein complex non-core subunit NAF1 OS=Rattus norvegicus GN=Naf1 PE=2 SV=1	Gar1/Naf1 RNA binding region	PREDICTED: uncharacterized protein LOC103404735 [Malus domestica]
COP09G0152300.1_COP	--	abhd5a, abhd5; abhydrolase domain containing 5a; K13699 abhydrolase domain-containing protein 5 [EC:2.3.1.51] (A)	Uncharacterized protein Mb2734 OS=Mycobacterium bovis (strain ATCC BAA-935 / AF2122/97) GN=Mb2734 PE=3 SV=1	alpha/beta hydrolase fold	PREDICTED: uncharacterized protein LOC103424157 isoform X2 [Malus domestica]
COP012G0049800.1_COP	molecular_function:"Interacting selectively and non-covalently with a specific double-stranded genomic DNA sequence (sometimes referred to as a motif) within the regulatory region of a RNA polymerase II-transcribed gene to modulate transcription. Regulatory regions include promoters (proximal and distal) and enhancers. Genes are transcriptional units." [GOC:txnOH-2018](GO:0000981),molecular_funct…	homeobox-leucine zipper protein HOX11-like; K09338 homeobox-leucine zipper protein (A)	Homeobox-leucine zipper protein HAT14 OS=Arabidopsis thaliana GN=HAT14 PE=2 SV=3	Homeobox associated leucine zipper	PREDICTED: homeobox-leucine zipper protein HOX11-like [Malus domestica]
COP011G0229900.1_COP	molecular_function:"Catalysis of a biochemical reaction at physiological temperatures. In biologically catalyzed reactions, the reactants are known as substrates, and the catalysts are naturally occurring macromolecular substances known as enzymes. Enzymes possess specific binding sites for substrates, and are usually composed wholly or largely of protein, but RNA that has catalytic activity (rib…	--	Probable transmembrane GTPase FZO-like, chloroplastic OS=Arabidopsis thaliana GN=FZL PE=1 SV=1	Thiamine monophosphate synthase	PREDICTED: uncharacterized protein LOC103449010 [Malus domestica]
COP09G0036300.1_COP	biological_process:"The modification of a protein by cis-trans isomerization of a proline residue." [GOC:krc, PMID:16959570](GO:0000413),molecular_function:"Catalysis of the reaction: peptidyl-proline (omega=180) = peptidyl-proline (omega=0)." [EC:5.2.1.8](GO:0003755)	YALI0E00132p; K10598 peptidyl-prolyl cis-trans isomerase-like 2 [EC:5.2.1.8] (A)	Peptidyl-prolyl cis-trans isomerase CYP38, chloroplastic OS=Arabidopsis thaliana GN=CYP38 PE=1 SV=1	Cyclophilin type peptidyl-prolyl cis-trans isomerase/CLD	CYP38-like protein [Malus domestica]
COP03G0168900.1_COP	biological_process:"The directed movement of membrane-bounded vesicles from recycling endosomes back to the plasma membrane where they are recycled for further rounds of transport." [GOC:ecd, PMID:16473635](GO:0032456)	--	UPF0505 protein C16orf62 homolog OS=Danio rerio GN=zgc:163107 PE=2 SV=1	Vacuolar protein sorting-associated protein 35	PREDICTED: UPF0505 protein C16orf62 homolog [Pyrus x bretschneideri]
COP01G0174700.1_COP	--	CryD-1; hypothetical protein; K01669 deoxyribodipyrimidine photo-lyase [EC:4.1.99.3] (A)	Pheophytinase, chloroplastic OS=Arabidopsis thaliana GN=PPH PE=1 SV=1	Alpha/beta hydrolase family	PREDICTED: uncharacterized protein LOC103963420 [Pyrus x bretschneideri]
COP06G0199700.1_COP	--	hypothetical protein; K02563 UDP-N-acetylglucosamine--N-acetylmuramyl-(pentapeptide) pyrophosphoryl-undecaprenol N-acetylglucosamine transferase [EC:2.4.1.227] (A)	--	--	PREDICTED: uncharacterized protein LOC103438029 [Malus domestica]
COP07G0165900.1_COP	--	--	--	TPL-binding domain in jasmonate signalling	PREDICTED: uncharacterized protein LOC103434816 [Malus domestica]
COP03G0031900.1_COP	molecular_function:"Interacting selectively and non-covalently with any protein or protein complex (a complex of two or more proteins that may include other nonprotein molecules)." [GOC:go_curators](GO:0005515),biological_process:"The cell cycle process in which the sister chromatids of a replicated chromosome are joined along the entire length of the chromosome, from their formation in S phase t…	MAU2 chromatid cohesion factor homolog; K11266 MAternally affected uncoordination (A)	MAU2 chromatid cohesion factor homolog OS=Xenopus laevis GN=mau2 PE=1 SV=1	Cohesin loading factor	PREDICTED: MAU2 chromatid cohesion factor homolog [Malus domestica]
COP013G0006500.1_COP	molecular_function:"Catalysis of an oxidation-reduction (redox) reaction, a reversible chemical reaction in which the oxidation state of an atom or atoms within a molecule is altered. One substrate acts as a hydrogen or electron donor and becomes oxidized, while the other acts as hydrogen or electron acceptor and becomes reduced." [GOC:go_curators](GO:0016491)	gibberellin 2-beta-dioxygenase 8-like; K04125 gibberellin 2-oxidase [EC:1.14.11.13] (A)	Gibberellin 2-beta-dioxygenase 8 OS=Arabidopsis thaliana GN=GA2OX8 PE=1 SV=2	non-haem dioxygenase in morphine synthesis N-terminal	PREDICTED: gibberellin 2-beta-dioxygenase 8-like [Malus domestica]
COP05G0095300.1_COP	biological_process:"The chemical reactions and pathways involving lipids, compounds soluble in an organic solvent but not, or sparingly, in an aqueous solvent. Includes fatty acids; neutral fats, other fatty-acid esters, and soaps; long-chain (fatty) alcohols and waxes; sphingoids and other long-chain bases; glycolipids, phospholipids and sphingolipids; and carotenes, polyprenols, sterols, terpen…	hypothetical protein; K13110 microfibrillar-associated protein 1 (A)	PI-PLC X domain-containing protein At5g67130 OS=Arabidopsis thaliana GN=At5g67130 PE=1 SV=1	--	PREDICTED: PI-PLC X domain-containing protein At5g67130-like [Malus domestica]
COP07G0035400.1_COP	molecular_function:"Catalysis of the reaction: a protein with reduced sulfide groups = a protein with oxidized disulfide bonds." [MetaCyc:DISULFOXRED-RXN](GO:0015035),biological_process:"Any process that maintains the redox environment of a cell or compartment within a cell." [GOC:ai, GOC:dph, GOC:tb](GO:0045454)	thioredoxin X, chloroplastic; K03671 thioredoxin 1 (A)	Thioredoxin-like protein CITRX, chloroplastic OS=Arabidopsis thaliana GN=CITRX PE=1 SV=1	Thioredoxin	PREDICTED: thioredoxin-like protein CITRX, chloroplastic [Malus domestica]
COP07G0035500.1_COP	--	uncharacterized LOC104587412; K09903 uridylate kinase [EC:2.7.4.22] (A)	Trihelix transcription factor ASIL2 OS=Arabidopsis thaliana GN=ASIL2 PE=2 SV=1	Myb/SANT-like DNA-binding domain	PREDICTED: actin cytoskeleton-regulatory complex protein pan1-like [Malus domestica]
COP011G0040500.1_COP	--	--	--	--	PREDICTED: uncharacterized protein LOC103958963 [Pyrus x bretschneideri]
COP011G0056200.1_COP	--	--	--	--	PREDICTED: uncharacterized protein LOC103447484 [Malus domestica]
COP03G0199100.1_COP	molecular_function:"Catalysis of the reaction: GTP + H2O = GDP + phosphate." [ISBN:0198547684, PMID:26832457, PMID:27218782](GO:0003924),molecular_function:"Interacting selectively and non-covalently with GTP, guanosine triphosphate." [GOC:ai](GO:0005525)	Dynamin-related protein 5A; K17065 dynamin 1-like protein [EC:3.6.5.5] (A)	Dynamin-related protein 5A OS=Arabidopsis thaliana GN=DRP5A PE=2 SV=1	Dynamin family	PREDICTED: LOW QUALITY PROTEIN: dynamin-related protein 5A-like [Malus domestica]
COP017G0172800.1_COP	--	small subunit processome component 20 homolog; K14772 U3 small nucleolar RNA-associated protein 20 (A)	Small subunit processome component 20 homolog OS=Homo sapiens GN=UTP20 PE=1 SV=3	Down-regulated in metastasis	PREDICTED: small subunit processome component 20 homolog isoform X2 [Malus domestica]
COP05G0049700.1_COP	molecular_function:"Any molecular function by which a gene product interacts selectively and non-covalently with DNA (deoxyribonucleic acid)." [GOC:dph, GOC:jl, GOC:tb, GOC:vw](GO:0003677)	--	Methyl-CpG-binding domain-containing protein 8 OS=Arabidopsis thaliana GN=MBD8 PE=2 SV=1	--	PREDICTED: uncharacterized protein LOC103428133 isoform X1 [Malus domestica]
COP08G0178700.1_COP	molecular_function:"Catalysis of the hydrolysis of any ester bond." [GOC:jl](GO:0016788)	geranylgeranyl diphosphate reductase, chloroplastic; K10960 geranylgeranyl reductase [EC:1.3.1.83] (A)	GDSL esterase/lipase At1g71691 OS=Arabidopsis thaliana GN=At1g71691 PE=2 SV=1	GDSL-like Lipase/Acylhydrolase	PREDICTED: GDSL esterase/lipase At1g71691-like [Pyrus x bretschneideri]
COP04G0194200.1_COP	molecular_function:"Catalysis of the transfer of ubiquitin from one protein to another via the reaction X-Ub + Y --> Y-Ub + X, where both X-Ub and Y-Ub are covalent linkages." [GOC:BioGRID, GOC:jh2, PMID:9635407](GO:0004842)	E3 ubiquitin protein ligase DRIP2-like; K16277 E3 ubiquitin-protein ligase DRIP [EC:2.3.2.27] (A)	E3 ubiquitin protein ligase DRIP2 OS=Arabidopsis thaliana GN=DRIP2 PE=1 SV=1	Zinc finger, C3HC4 type (RING finger)	PREDICTED: E3 ubiquitin protein ligase DRIP2-like [Malus domestica]
COP02G0081300.1_COP	--	--	--	Domain of unknown function (DUF4378)	PREDICTED: uncharacterized protein LOC103454614 [Malus domestica]
COP017G0087200.1_COP	--	--	--	--	hypothetical protein PRUPE_ppa010216mg [Prunus persica]
COP017G0204100.1_COP	molecular_function:"Interacting selectively and non-covalently with calcium ions (Ca2+)." [GOC:ai](GO:0005509),biological_process:"The directed movement of cations, atoms or small molecules with a net positive charge, into, out of or within a cell, or between cells, by means of some agent such as a transporter or pore." [GOC:ai](GO:0006812),molecular_function:"Enables the transfer of cation from …	--	--	Sodium/calcium exchanger protein	PREDICTED: uncharacterized protein LOC103432241 [Malus domestica]
COP015G0172500.1_COP	biological_process:"The directed movement of proteins into, out of or within a cell, or between cells, by means of some agent such as a transporter or pore." [GOC:ai](GO:0015031)	dentin sialophosphoprotein-like; K19476 vacuolar protein sorting-associated protein IST1 (A)	--	--	PREDICTED: dentin sialophosphoprotein-like [Malus domestica]
COP011G0045700.1_COP	molecular_function:"Catalysis of the transfer of ubiquitin from one protein to another via the reaction X-Ub + Y --> Y-Ub + X, where both X-Ub and Y-Ub are covalent linkages." [GOC:BioGRID, GOC:jh2, PMID:9635407](GO:0004842),molecular_function:"Interacting selectively and non-covalently with any protein or protein complex (a complex of two or more proteins that may include other nonprotein molecu…	hypothetical protein; K08332 vacuolar protein 8 (A)	U-box domain-containing protein 43 OS=Arabidopsis thaliana GN=PUB43 PE=2 SV=1	U-box domain	PREDICTED: U-box domain-containing protein 44-like [Malus domestica]
COP09G0085800.1_COP	--	hypothetical protein; K02184 formin 2 (A)	Formin-like protein 3 OS=Arabidopsis thaliana GN=FH3 PE=2 SV=3	Formin Homology 2 Domain	PREDICTED: LOW QUALITY PROTEIN: formin-like protein 3 [Malus domestica]
COP06G0045700.1_COP	molecular_function:"Catalysis of the phosphorylation of an amino acid residue in a protein, usually according to the reaction: a protein + ATP = a phosphoprotein + ADP." [MetaCyc:PROTEIN-KINASE-RXN](GO:0004672),molecular_function:"Interacting selectively and non-covalently with ATP, adenosine 5'-triphosphate, a universally important coenzyme and enzyme regulator." [ISBN:0198506732](GO:0005524),bi…	probable serine/threonine-protein kinase cdc7; K02214 cell division control protein 7 [EC:2.7.11.1] (A)	Cell division cycle 7-related protein kinase OS=Homo sapiens GN=CDC7 PE=1 SV=1	Protein kinase domain	PREDICTED: probable serine/threonine-protein kinase cdc7 [Malus domestica]
COP012G0087500.1_COP	molecular_function:"Interacting selectively and non-covalently with any protein or protein complex (a complex of two or more proteins that may include other nonprotein molecules)." [GOC:go_curators](GO:0005515),molecular_function:"Interacting selectively and non-covalently with zinc (Zn) ions." [GOC:ai](GO:0008270)	hypothetical protein; K17285 selenium-binding protein 1 (A)	Pentatricopeptide repeat-containing protein At5g03800 OS=Arabidopsis thaliana GN=EMB175 PE=2 SV=1	PPR repeat	PREDICTED: pentatricopeptide repeat-containing protein At5g03800 [Malus domestica]
COP010G0081200.1_COP	--	--	Uncharacterized protein At1g01500 OS=Arabidopsis thaliana GN=At1g01500 PE=2 SV=1	--	PREDICTED: uncharacterized protein At1g01500-like [Malus domestica]
COP016G0022600.1_COP	--	--	Uncharacterized lipoprotein syc1174_c OS=Synechococcus sp. (strain ATCC 27144 / PCC 6301 / SAUG 1402/1) GN=syc1174_c PE=3 SV=2	Protein of unknown function (DUF3326)	PREDICTED: uncharacterized protein LOC103402612 [Malus domestica]
COP07G0215900.1_COP	molecular_function:"Catalysis of the reaction: peptidyl-proline (omega=180) = peptidyl-proline (omega=0)." [EC:5.2.1.8](GO:0003755)	peptidyl-prolyl cis-trans isomerase FKBP53-like; K14826 FK506-binding nuclear protein [EC:5.2.1.8] (A)	Peptidyl-prolyl cis-trans isomerase FKBP53 OS=Arabidopsis thaliana GN=FKBP53 PE=1 SV=1	-	PREDICTED: peptidyl-prolyl cis-trans isomerase FKBP53-like [Malus domestica]
COP02G0085800.1_COP	molecular_function:"Catalysis of an oxidation-reduction (redox) reaction, a reversible chemical reaction in which the oxidation state of an atom or atoms within a molecule is altered. One substrate acts as a hydrogen or electron donor and becomes oxidized, while the other acts as hydrogen or electron acceptor and becomes reduced." [GOC:go_curators](GO:0016491)	--	Thiol-disulfide oxidoreductase LTO1 OS=Arabidopsis thaliana GN=LTO1 PE=1 SV=1	Vitamin K epoxide reductase family	PREDICTED: thiol-disulfide oxidoreductase LTO1 [Malus domestica]
COP011G0154100.1_COP	molecular_function:"Interacting selectively and non-covalently with chromatin, the network of fibers of DNA, protein, and sometimes RNA, that make up the chromosomes of the eukaryotic nucleus during interphase." [GOC:jl, ISBN:0198506732, PMID:20404130](GO:0003682)	--	--	BAH domain	PREDICTED: uncharacterized protein LOC103448313 isoform X1 [Malus domestica]
COP016G0057200.1_COP	--	vacuolar amino acid transporter 1-like; K15015 solute carrier family 32 (vesicular inhibitory amino acid transporter) (A)	--	Protein of unknown function (DUF1666)	PREDICTED: uncharacterized protein LOC103402899 [Malus domestica]
COP03G0245800.1_COP	--	--	--	--	PREDICTED: uncharacterized protein LOC103432660 [Malus domestica]
COP015G0078400.1_COP	molecular_function:"Catalysis of the reaction: (R)-S-lactoylglutathione = glutathione + methylglyoxal." [EC:4.4.1.5, RHEA:19069](GO:0004462),molecular_function:"Interacting selectively and non-covalently with any metal ion." [GOC:ai](GO:0046872)	probable lactoylglutathione lyase, chloroplast; K01759 lactoylglutathione lyase [EC:4.4.1.5] (A)	Probable lactoylglutathione lyase, chloroplast OS=Arabidopsis thaliana GN=At1g67280 PE=1 SV=1	Glyoxalase/Bleomycin resistance protein/Dioxygenase superfamily	PREDICTED: probable lactoylglutathione lyase, chloroplast [Pyrus x bretschneideri]
COP017G0122400.1_COP	cellular_component:"A protein complex peripherally associated with the plasma membrane that determines where vesicles dock and fuse. At least eight complex components are conserved between yeast and mammals." [GOC:cilia, PMID:15292201, PMID:27243008, PMID:9700152](GO:0000145),biological_process:"A process of secretion by a cell that results in the release of intracellular molecules (e.g. hormones…	exocyst complex component EXO70A1-like; K07195 exocyst complex component 7 (A)	Exocyst complex component EXO70A1 OS=Arabidopsis thaliana GN=EXO70A1 PE=1 SV=1	Exo70 exocyst complex subunit	PREDICTED: exocyst complex component EXO70A1-like [Malus domestica]
COP07G0240900.1_COP	--	--	Uncharacterized protein At4g00950 OS=Arabidopsis thaliana GN=At4g00950 PE=2 SV=1	Protein of unknown function (DUF688)	PREDICTED: uncharacterized protein At4g00950-like [Malus domestica]
COP04G0170700.1_COP	--	pre-mRNA-splicing factor 38A; K12849 pre-mRNA-splicing factor 38A (A)	Pre-mRNA-splicing factor 38 OS=Arabidopsis thaliana GN=PRP38 PE=1 SV=1	Pre-mRNA-splicing factor 38-associated hydrophilic C-term	PREDICTED: pre-mRNA-splicing factor 38A [Malus domestica]
COP08G0013400.1_COP	molecular_function:"Interacting selectively and non-covalently with any nucleic acid." [GOC:jl](GO:0003676),molecular_function:"Catalysis of the hydrolysis of ester linkages within nucleic acids by removing nucleotide residues from the 3' or 5' end." [GOC:mah, ISBN:0198547684](GO:0004527),molecular_function:"Catalysis of the sequential cleavage of mononucleotides from a free 5' terminus of an RNA…	5'-3' exoribonuclease 3-like; K12619 5'-3' exoribonuclease 2 [EC:3.1.13.-] (A)	5'-3' exoribonuclease 3 OS=Arabidopsis thaliana GN=XRN3 PE=2 SV=1	-	PREDICTED: 5'-3' exoribonuclease 3-like isoform X1 [Malus domestica]
COP06G0103900.1_COP	--	--	--	Plant mobile domain	PREDICTED: WPP domain-associated protein-like [Malus domestica]
COP013G0194800.1_COP	molecular_function:"Interacting selectively and non-covalently with any protein or protein complex (a complex of two or more proteins that may include other nonprotein molecules)." [GOC:go_curators](GO:0005515)	Phenylalanyl-tRNA synthetase class IIc family protein; K01889 phenylalanyl-tRNA synthetase alpha chain [EC:6.1.1.20] (A)	F-box protein At5g07610 OS=Arabidopsis thaliana GN=At5g07610 PE=2 SV=1	F-box domain	PREDICTED: F-box protein At5g07610-like [Malus domestica]
COP05G0158900.1_COP	--	--	--	Protein of unknown function, DUF538	PREDICTED: uncharacterized protein LOC103433319 [Malus domestica]
COP08G0198500.1_COP	molecular_function:"Interacting selectively and non-covalently with a specific double-stranded genomic DNA sequence (sometimes referred to as a motif) within the regulatory region of a gene to modulate transcription. Regulatory regions include promoters (proximal and distal) and enhancers. Genes are transcriptional units, and include bacterial operons." [GOC:txnOH-2018](GO:0003700)	hypothetical protein; K16221 transcription factor TCP21 (protein CCA1 HIKING EXPEDITION) (A)	Transcription factor TCP8 OS=Arabidopsis thaliana GN=TCP8 PE=1 SV=1	TCP family transcription factor	TCP domain class transcription factor [Malus domestica]
COP06G0091900.1_COP	molecular_function:"Any molecular function by which a gene product interacts selectively and non-covalently with DNA (deoxyribonucleic acid)." [GOC:dph, GOC:jl, GOC:tb, GOC:vw](GO:0003677),molecular_function:"Catalysis of the reaction: ATP + H2O = ADP + phosphate; this reaction drives the unwinding of the DNA helix." [EC:3.6.4.12, GOC:jl](GO:0003678),molecular_function:"Interacting selectively an…	DNA repair helicase XPB1; K10843 DNA excision repair protein ERCC-3 [EC:3.6.4.12] (A)	DNA repair helicase XPB1 OS=Arabidopsis thaliana GN=XPB1 PE=2 SV=3	Helicase conserved C-terminal domain	PREDICTED: DNA repair helicase XPB1 [Pyrus x bretschneideri]
COP013G0078900.1_COP	--	--	Anthranilate phosphoribosyltransferase OS=Aquifex aeolicus (strain VF5) GN=trpD PE=3 SV=1	--	PREDICTED: uncharacterized protein LOC103452016 [Malus domestica]
COP06G0108700.1_COP	biological_process:"The intramolecular conversion of uridine to pseudouridine within an RNA molecule. This posttranscriptional base modification occurs in tRNA, rRNA, and snRNAs." [GOC:hjd, GOC:mah](GO:0001522),molecular_function:"Interacting selectively and non-covalently with an RNA molecule or a portion thereof." [GOC:jl, GOC:mah](GO:0003723),biological_process:"The covalent alteration of one …	PUS3; pseudouridylate synthase 3; K01855 tRNA pseudouridine38/39 synthase [EC:5.4.99.45] (A)	RNA pseudouridine synthase 3, mitochondrial OS=Arabidopsis thaliana GN=At1g78910 PE=2 SV=1	RNA pseudouridylate synthase	PREDICTED: RNA pseudouridine synthase 3, mitochondrial [Pyrus x bretschneideri]
COP012G0043400.1_COP	--	proton-coupled amino acid transporter 3; K14209 solute carrier family 36 (proton-coupled amino acid transporter) (A)	Amino acid transporter ANT1 OS=Arabidopsis thaliana GN=ANT1 PE=1 SV=1	Transmembrane amino acid transporter protein	PREDICTED: proton-coupled amino acid transporter 3 [Malus domestica]
COP04G0196800.1_COP	molecular_function:"Catalysis of the formation of the linkage between a protein and a glycosylphosphatidylinositol anchor. The reaction probably occurs by subjecting a peptide bond to nucleophilic attack by the amino group of ethanolamine-GPI, transferring the protein from a signal peptide to the GPI anchor." [ISBN:0471331309](GO:0003923),biological_process:"The hydrolysis of proteins into smalle…	putative GPI-anchor transamidase; K05290 phosphatidylinositol glycan, class K [EC:2.6.-.-] (A)	GPI-anchor transamidase OS=Pongo abelii GN=PIGK PE=2 SV=1	Peptidase C13 family	PREDICTED: putative GPI-anchor transamidase [Malus domestica]
COP05G0190600.1_COP	molecular_function:"Interacting selectively and non-covalently with ATP, adenosine 5'-triphosphate, a universally important coenzyme and enzyme regulator." [ISBN:0198506732](GO:0005524)	ABC transporter I family member 19-like; K12608 CCR4-NOT complex subunit CAF16 (A)	ABC transporter I family member 19 OS=Arabidopsis thaliana GN=ABCI19 PE=2 SV=1	ABC transporter	PREDICTED: ABC transporter I family member 19-like [Pyrus x bretschneideri]
COP010G0036400.1_COP	biological_process:"A cyclic series of interconversions involving three xanthophylls, violoxanthin, antheraxanthin, and zeaxanthin. The xanthophyll cycle is involved in regulating energy dissipation in light harvesting complex II." [ISBN:0122146743](GO:0010028),molecular_function:"Catalysis of the reaction: violaxanthin + 2 ascorbate = zeaxanthin + 2 dehydroascorbate + 2 H2O; and antheraxanthin +…	RVDE1; K09839 violaxanthin de-epoxidase [EC:1.23.5.1] (A)	Violaxanthin de-epoxidase, chloroplastic OS=Nicotiana tabacum GN=VDE1 PE=2 SV=1	VDE lipocalin domain	PREDICTED: uncharacterized protein LOC103422031 [Malus domestica]
COP015G0198200.1_COP	molecular_function:"Interacting selectively and non-covalently with any protein or protein complex (a complex of two or more proteins that may include other nonprotein molecules)." [GOC:go_curators](GO:0005515)	ubiquitin domain-containing protein DSK2b-like; K04523 ubiquilin (A)	Ubiquitin domain-containing protein DSK2b OS=Arabidopsis thaliana GN=DSK2B PE=1 SV=1	Ubiquitin family	PREDICTED: ubiquitin domain-containing protein DSK2b-like isoform X1 [Malus domestica]
COP02G0107500.1_COP	molecular_function:"Catalysis of the incorporation of one atom from molecular oxygen into a compound and the reduction of the other atom of oxygen to water." [ISBN:0198506732](GO:0004497),molecular_function:"Interacting selectively and non-covalently with iron (Fe) ions." [GOC:ai](GO:0005506),molecular_function:"Catalysis of an oxidation-reduction (redox) reaction in which hydrogen or electrons a…	cytochrome P450 90B1-like; K09587 steroid 22-alpha-hydroxylase [EC:1.14.13.-] (A)	Cytochrome P450 90B1 OS=Arabidopsis thaliana GN=CYP90B1 PE=1 SV=2	Cytochrome P450	PREDICTED: cytochrome P450 90B1-like isoform X1 [Malus domestica]
COP03G0208800.1_COP	--	probable serine/threonine-protein kinase pats1; K04427 mitogen-activated protein kinase kinase kinase 7 [EC:2.7.11.25] (A)	Protein trichome birefringence-like 31 OS=Arabidopsis thaliana GN=TBL31 PE=2 SV=1	GDSL/SGNH-like Acyl-Esterase family found in Pmr5 and Cas1p	PREDICTED: protein trichome birefringence-like 31 [Malus domestica]
COP03G0198000.1_COP	--	--	--	Protein of unknown function (DUF616)	PREDICTED: uncharacterized protein LOC103947615 [Pyrus x bretschneideri]
COP05G0087100.1_COP	biological_process:"The modification of a protein by cis-trans isomerization of a proline residue." [GOC:krc, PMID:16959570](GO:0000413),molecular_function:"Catalysis of the reaction: peptidyl-proline (omega=180) = peptidyl-proline (omega=0)." [EC:5.2.1.8](GO:0003755),molecular_function:"Interacting selectively and non-covalently with any protein or protein complex (a complex of two or more prote…	peptidyl-prolyl cis-trans isomerase CYP40; K05864 peptidyl-prolyl isomerase D [EC:5.2.1.8] (A)	Peptidyl-prolyl cis-trans isomerase CYP40 OS=Arabidopsis thaliana GN=CYP40 PE=2 SV=1	Cyclophilin type peptidyl-prolyl cis-trans isomerase/CLD	PREDICTED: peptidyl-prolyl cis-trans isomerase CYP40 [Pyrus x bretschneideri]
COP012G0038400.1_COP	molecular_function:"Any molecular function by which a gene product interacts selectively and non-covalently with DNA (deoxyribonucleic acid)." [GOC:dph, GOC:jl, GOC:tb, GOC:vw](GO:0003677),biological_process:"Any process that modulates the frequency, rate or extent of cellular DNA-templated transcription." [GOC:go_curators, GOC:txnOH](GO:0006355)	homeobox protein BEL1 homolog; K16670 homeobox protein Meis2 (A)	BEL1-like homeodomain protein 1 OS=Arabidopsis thaliana GN=BLH1 PE=1 SV=1	Homeobox KN domain	PREDICTED: BEL1-like homeodomain protein 1 [Malus domestica]
COP015G0272500.1_COP	molecular_function:"Any molecular function by which a gene product interacts selectively and non-covalently with DNA (deoxyribonucleic acid)." [GOC:dph, GOC:jl, GOC:tb, GOC:vw](GO:0003677),biological_process:"Any process that modulates the frequency, rate or extent of cellular DNA-templated transcription." [GOC:go_curators, GOC:txnOH](GO:0006355)	cyclic dof factor 1-like; K16222 Dof zinc finger protein DOF5.5 (A)	Dof zinc finger protein DOF5.7 OS=Arabidopsis thaliana GN=DOF5.7 PE=2 SV=1	Dof domain, zinc finger	PREDICTED: dof zinc finger protein DOF5.7-like [Malus domestica]
COP05G0281300.1_COP	molecular_function:"Interacting selectively and non-covalently with a specific double-stranded genomic DNA sequence (sometimes referred to as a motif) within the regulatory region of a gene to modulate transcription. Regulatory regions include promoters (proximal and distal) and enhancers. Genes are transcriptional units, and include bacterial operons." [GOC:txnOH-2018](GO:0003700)	--	Transcription factor TCP10 OS=Arabidopsis thaliana GN=TCP10 PE=1 SV=1	TCP family transcription factor	PREDICTED: transcription factor TCP5-like [Malus domestica]
COP016G0067600.1_COP	--	deleted in malignant brain tumors 1 protein-like; K13912 deleted in malignant brain tumors 1 protein (A)	Protein WAVE-DAMPENED 2 OS=Arabidopsis thaliana GN=WVD2 PE=2 SV=1	Targeting protein for Xklp2 (TPX2)	PREDICTED: cell wall protein DAN4 [Malus domestica]
COP013G0069200.1_COP	molecular_function:"Catalysis of the reaction: a protein with reduced sulfide groups = a protein with oxidized disulfide bonds." [MetaCyc:DISULFOXRED-RXN](GO:0015035)	putative alpha-N-acetylgalactosaminidase; K01204 alpha-N-acetylgalactosaminidase [EC:3.2.1.49] (A)	Uncharacterized protein YuxK OS=Bacillus subtilis (strain 168) GN=yuxK PE=3 SV=1	Protein of unknown function, DUF393	PREDICTED: DCC family protein At1g52590, chloroplastic-like [Malus domestica]
COP09G0229100.1_COP	molecular_function:"Catalysis of the transfer of an acyl group, other than amino-acyl, from one compound (donor) to another (acceptor)." [GOC:jl](GO:0016747)	benzyl alcohol O-benzoyltransferase-like; K19861 benzyl alcohol O-benzoyltransferase [EC:2.3.1.196 2.3.1.232] (A)	Benzyl alcohol O-benzoyltransferase OS=Nicotiana tabacum GN=HSR201 PE=1 SV=1	Transferase family	PREDICTED: benzyl alcohol O-benzoyltransferase-like [Malus domestica]
COP01G0165300.1_COP	biological_process:"The chemical reactions and pathways involving amino acids, carboxylic acids containing one or more amino groups, as carried out by individual cells." [ISBN:0198506732](GO:0006520),molecular_function:"Catalysis of an oxidation-reduction (redox) reaction, a reversible chemical reaction in which the oxidation state of an atom or atoms within a molecule is altered. One substrate a…	glutamate dehydrogenase 2; K00261 glutamate dehydrogenase (NAD(P)+) [EC:1.4.1.3] (A)	Glutamate dehydrogenase 2 OS=Arabidopsis thaliana GN=GDH2 PE=1 SV=1	Glutamate/Leucine/Phenylalanine/Valine dehydrogenase	PREDICTED: glutamate dehydrogenase 2 [Pyrus x bretschneideri]
COP015G0019500.1_COP	molecular_function:"Catalysis of the transfer of an acyl group, other than amino-acyl, from one compound (donor) to another (acceptor)." [GOC:jl](GO:0016747)	omega-hydroxypalmitate O-feruloyl transferase-like; K15400 omega-hydroxypalmitate O-feruloyl transferase [EC:2.3.1.188] (A)	Omega-hydroxypalmitate O-feruloyl transferase OS=Arabidopsis thaliana GN=HHT1 PE=1 SV=1	Transferase family	PREDICTED: omega-hydroxypalmitate O-feruloyl transferase-like [Malus domestica]
COP05G0288200.1_COP	molecular_function:"Catalysis of the phosphorylation of an amino acid residue in a protein, usually according to the reaction: a protein + ATP = a phosphoprotein + ADP." [MetaCyc:PROTEIN-KINASE-RXN](GO:0004672),molecular_function:"Interacting selectively and non-covalently with ATP, adenosine 5'-triphosphate, a universally important coenzyme and enzyme regulator." [ISBN:0198506732](GO:0005524),bi…	protein kinase, putative (EC:2.7.10.2); K17535 serine/threonine-protein kinase TNNI3K [EC:2.7.11.1] (A)	Serine/threonine-protein kinase HT1 OS=Arabidopsis thaliana GN=HT1 PE=1 SV=1	Protein tyrosine kinase	PREDICTED: serine/threonine-protein kinase HT1-like [Malus domestica]
COP013G0226100.1_COP	biological_process:"The chemical reactions and pathways involving carbohydrates, any of a group of organic compounds based of the general formula Cx(H2O)y. Includes the formation of carbohydrate derivatives by the addition of a carbohydrate residue to another molecule." [GOC:mah, ISBN:0198506732](GO:0005975),molecular_function:"Catalysis of the transfer of a phosphorus-containing group from one c…	hypothetical protein; K14309 nuclear pore complex protein Nup93 (A)	FGGY carbohydrate kinase domain-containing protein OS=Mus musculus GN=Fggy PE=2 SV=1	FGGY family of carbohydrate kinases, N-terminal domain	PREDICTED: FGGY carbohydrate kinase domain-containing protein-like [Malus domestica]
COP09G0094100.1_COP	molecular_function:"Catalysis of the reaction: ATP + D-fructose-6-phosphate = ADP + D-fructose 1,6-bisphosphate." [EC:2.7.1.11](GO:0003872),molecular_function:"Interacting selectively and non-covalently with ATP, adenosine 5'-triphosphate, a universally important coenzyme and enzyme regulator." [ISBN:0198506732](GO:0005524),biological_process:"The chemical reactions and pathways involving fructos…	pyrophosphate--fructose 6-phosphate 1-phosphotransferase subunit beta-like; K00895 pyrophosphate--fructose-6-phosphate 1-phosphotransferase [EC:2.7.1.90] (A)	Pyrophosphate--fructose 6-phosphate 1-phosphotransferase subunit beta OS=Solanum tuberosum GN=PFP-BETA PE=1 SV=3	Phosphofructokinase	PREDICTED: pyrophosphate--fructose 6-phosphate 1-phosphotransferase subunit beta-like [Malus domestica]
COP02G0230100.1_COP	--	sac3d1; SAC3 domain containing 1; K16734 SAC3 domain-containing protein 1 (A)	Germinal-center associated nuclear protein OS=Mus musculus GN=Mcm3ap PE=1 SV=2	SAC3/GANP family	PREDICTED: SAC3 family protein 2 [Pyrus x bretschneideri]
COP01G0137100.1_COP	molecular_function:"Interacting selectively and non-covalently with an RNA molecule or a portion thereof." [GOC:jl, GOC:mah](GO:0003723)	pumilio homolog 2-like; K17943 pumilio RNA-binding family (A)	Pumilio homolog 2 OS=Arabidopsis thaliana GN=APUM2 PE=1 SV=1	Pumilio-family RNA binding repeat	PREDICTED: pumilio homolog 2-like [Pyrus x bretschneideri]
COP015G0203500.1_COP	--	N-acetylglucosamine kinase (EC:2.7.1.59); K00884 N-acetylglucosamine kinase [EC:2.7.1.59] (A)	Methyltransferase-like protein 23 OS=Xenopus laevis GN=mettl23 PE=2 SV=1	Lysine methyltransferase	PREDICTED: methyltransferase-like protein 23 [Malus domestica]
COP03G0158400.1_COP	molecular_function:"Interacting selectively and non-covalently with an RNA molecule or a portion thereof." [GOC:jl, GOC:mah](GO:0003723),molecular_function:"The action of a molecule that contributes to the structural integrity of the ribosome." [GOC:mah](GO:0003735),cellular_component:"An intracellular organelle, about 200 A in diameter, consisting of RNA and protein. It is the site of protein bi…	30S ribosomal protein S10, chloroplastic-like; K02946 small subunit ribosomal protein S10 (A)	30S ribosomal protein S10, chloroplastic OS=Mesembryanthemum crystallinum GN=RPS10 PE=2 SV=1	Ribosomal protein S10p/S20e	PREDICTED: 30S ribosomal protein S10, chloroplastic-like [Malus domestica]
COP011G0167300.1_COP	molecular_function:"Interacting selectively and non-covalently with an RNA molecule or a portion thereof." [GOC:jl, GOC:mah](GO:0003723),biological_process:"Any process involved in the conversion of one or more primary RNA transcripts into one or more mature RNA molecules." [GOC:mah](GO:0006396)	SORBIDRAFT_03g010410, Sb03g010410; hypothetical protein; K12825 splicing factor 3A subunit 1 (A)	Splicing factor, suppressor of white-apricot homolog OS=Rattus norvegicus GN=Sfswap PE=2 SV=1	Surp module	PREDICTED: splicing factor, suppressor of white-apricot homolog isoform X1 [Malus domestica]
COP011G0060500.1_COP	molecular_function:"Interacting selectively and non-covalently with an RNA molecule or a portion thereof." [GOC:jl, GOC:mah](GO:0003723)	pumilio homolog 1-like; K17943 pumilio RNA-binding family (A)	Pumilio homolog 1 OS=Arabidopsis thaliana GN=APUM1 PE=1 SV=1	Pumilio-family RNA binding repeat	PREDICTED: pumilio homolog 1-like [Malus domestica]
COP014G0075300.1_COP	biological_process:"The directed movement of cations, atoms or small molecules with a net positive charge, into, out of or within a cell, or between cells, by means of some agent such as a transporter or pore." [GOC:ai](GO:0006812),molecular_function:"Enables the transfer of a solute or solutes from one side of a membrane to the other according to the reaction: solute(out) + H+(in) = solute(in) +…	sumo-conjugating enzyme ubc9-like; K10577 ubiquitin-conjugating enzyme E2 I (A)	Cation/H(+) antiporter 4 OS=Arabidopsis thaliana GN=CHX4 PE=2 SV=1	Sodium/hydrogen exchanger family	PREDICTED: cation/H(+) antiporter 4-like [Malus domestica]
COP014G0180100.1_COP	biological_process:"A protein modification process that results in the addition of a carbohydrate or carbohydrate derivative unit to a protein amino acid, e.g. the addition of glycan chains to proteins." [GOC:curators, GOC:pr](GO:0006486),cellular_component:"A lipid bilayer along with all the proteins and protein complexes embedded in it an attached to it." [GOC:dos, GOC:mah, ISBN:0815316194](GO:…	probable beta-1,3-galactosyltransferase 16; K14413 beta-1,3-galactosyltransferase [EC:2.4.1.-] (A)	Probable beta-1,3-galactosyltransferase 19 OS=Arabidopsis thaliana GN=B3GALT19 PE=2 SV=2	Galactoside-binding lectin	PREDICTED: probable beta-1,3-galactosyltransferase 19 [Malus domestica]
COP011G0187700.1_COP	molecular_function:"Catalysis of the reaction: ATP + NAD(+) = ADP + 2 H(+) + NADP(+)." [EC:2.7.1.23, RHEA:18629](GO:0003951),molecular_function:"Catalysis of the reaction: NTP + 1,2-diacylglycerol = NDP + 1,2-diacylglycerol-3-phosphate." [EC:2.7.1.107, GOC:elh](GO:0004143),biological_process:"The cellular process in which a signal is conveyed to trigger a change in the activity or state of a cell…	diacylglycerol kinase 5-like; K00901 diacylglycerol kinase (ATP) [EC:2.7.1.107] (A)	Diacylglycerol kinase 5 OS=Arabidopsis thaliana GN=DGK5 PE=2 SV=1	Diacylglycerol kinase accessory domain	PREDICTED: diacylglycerol kinase 5-like isoform X1 [Malus domestica]
COP06G0006100.1_COP	--	PAN2; PAN2 poly(A) specific ribonuclease subunit; K12571 PAB-dependent poly(A)-specific ribonuclease subunit 2 [EC:3.1.13.4] (A)	Protein canopy-1 OS=Danio rerio GN=cnpy1 PE=1 SV=1	TLR4 regulator and MIR-interacting MSAP	PREDICTED: uncharacterized protein LOC103436722 [Malus domestica]
COP06G0044100.1_COP	cellular_component:"A lipid bilayer along with all the proteins and protein complexes embedded in it an attached to it." [GOC:dos, GOC:mah, ISBN:0815316194](GO:0016020),molecular_function:"Enables the transfer of a substance, usually a specific substance or a group of related substances, from one side of a membrane to the other." [GOC:jid, GOC:mtg_transport, ISBN:0815340729](GO:0022857),biologica…	cationic amino acid transporter 6, chloroplastic-like; K03294 basic amino acid/polyamine antiporter, APA family (A)	Cationic amino acid transporter 6, chloroplastic OS=Arabidopsis thaliana GN=CAT6 PE=2 SV=1	Amino acid permease	PREDICTED: cationic amino acid transporter 6, chloroplastic-like [Malus domestica]
COP07G0213200.1_COP	molecular_function:"Interacting selectively and non-covalently with copper (Cu) ions." [GOC:ai](GO:0005507),molecular_function:"Catalysis of an oxidation-reduction (redox) reaction, a reversible chemical reaction in which the oxidation state of an atom or atoms within a molecule is altered. One substrate acts as a hydrogen or electron donor and becomes oxidized, while the other acts as hydrogen o…	POPTRDRAFT_570599; Monocopper oxidase-like protein SKS1 precursor; K19791 iron transport multicopper oxidase (A)	Monocopper oxidase-like protein SKU5 OS=Arabidopsis thaliana GN=SKU5 PE=1 SV=1	Multicopper oxidase	PREDICTED: monocopper oxidase-like protein SKS1 [Malus domestica]
COP010G0048200.1_COP	molecular_function:"Interacting selectively and non-covalently with any protein or protein complex (a complex of two or more proteins that may include other nonprotein molecules)." [GOC:go_curators](GO:0005515)	hypothetical protein; K19613 leucine-rich repeat protein SHOC2 (A)	Plant intracellular Ras-group-related LRR protein 9 OS=Arabidopsis thaliana GN=PIRL9 PE=2 SV=1	Leucine rich repeat	PREDICTED: plant intracellular Ras-group-related LRR protein 1-like [Pyrus x bretschneideri]
COP07G0089900.1_COP	biological_process:"Any process that modulates the frequency, rate or extent of cellular DNA-templated transcription." [GOC:go_curators, GOC:txnOH](GO:0006355)	zinc finger protein Xfin-like; K09228 KRAB domain-containing zinc finger protein (A)	Zinc finger protein ZAT9 OS=Arabidopsis thaliana GN=ZAT9 PE=2 SV=1	C2H2-type zinc finger	PREDICTED: zinc finger protein ZAT9-like [Malus domestica]
COP02G0082400.1_COP	molecular_function:"Catalysis of the phosphorylation of an amino acid residue in a protein, usually according to the reaction: a protein + ATP = a phosphoprotein + ADP." [MetaCyc:PROTEIN-KINASE-RXN](GO:0004672),molecular_function:"Interacting selectively and non-covalently with ATP, adenosine 5'-triphosphate, a universally important coenzyme and enzyme regulator." [ISBN:0198506732](GO:0005524),bi…	CONNEXIN_32; putative serine/threonine-protein kinase Cx32; K00924 [EC:2.7.1.-] (A)	Probable serine/threonine-protein kinase Cx32, chloroplastic OS=Arabidopsis thaliana GN=At4g35600 PE=1 SV=2	Protein kinase domain	PREDICTED: probable serine/threonine-protein kinase Cx32, chloroplastic [Malus domestica]
COP03G0225400.1_COP	molecular_function:"Catalysis of an oxidation-reduction (redox) reaction, a reversible chemical reaction in which the oxidation state of an atom or atoms within a molecule is altered. One substrate acts as a hydrogen or electron donor and becomes oxidized, while the other acts as hydrogen or electron acceptor and becomes reduced." [GOC:go_curators](GO:0016491)	--	--	2OG-Fe(II) oxygenase superfamily	PREDICTED: uncharacterized protein LOC103960100 [Pyrus x bretschneideri]
COP02G0118200.1_COP	molecular_function:"Any molecular function by which a gene product interacts selectively and non-covalently with DNA (deoxyribonucleic acid)." [GOC:dph, GOC:jl, GOC:tb, GOC:vw](GO:0003677),biological_process:"Any process that modulates the frequency, rate or extent of cellular DNA-templated transcription." [GOC:go_curators, GOC:txnOH](GO:0006355)	CDF1; cycling DOF factor 1; K16222 Dof zinc finger protein DOF5.5 (A)	Dof zinc finger protein DOF3.4 OS=Arabidopsis thaliana GN=DOF3.4 PE=1 SV=2	Dof domain, zinc finger	DOF domain class transcription factor [Malus domestica]
COP017G0061000.1_COP	--	--	--	--	PREDICTED: uncharacterized protein LOC103404706 isoform X4 [Malus domestica]
COP01G0094100.1_COP	--	--	Uncharacterized protein At4g00950 OS=Arabidopsis thaliana GN=At4g00950 PE=2 SV=1	--	PREDICTED: uncharacterized protein At4g00950-like [Malus domestica]
COP012G0157400.1_COP	molecular_function:"Interacting selectively and non-covalently with any protein or protein complex (a complex of two or more proteins that may include other nonprotein molecules)." [GOC:go_curators](GO:0005515)	F-box/LRR-repeat protein 3-like; K10268 F-box and leucine-rich repeat protein 2/20 (A)	F-box/LRR-repeat protein 3 OS=Arabidopsis thaliana GN=FBL3 PE=2 SV=1	Leucine Rich repeat	PREDICTED: F-box/LRR-repeat protein 3-like [Malus domestica]
COP06G0180600.1_COP	cellular_component:"A lipid bilayer along with all the proteins and protein complexes embedded in it an attached to it." [GOC:dos, GOC:mah, ISBN:0815316194](GO:0016020),molecular_function:"Catalysis of the hydrolysis of any glycosyl bond." [GOC:jl](GO:0016798)	heparanase-like protein 1; K07964 heparanase 1 [EC:3.2.1.166] (A)	Heparanase-like protein 1 OS=Arabidopsis thaliana GN=At5g07830 PE=2 SV=1	Glycosyl hydrolase family 79, N-terminal domain	PREDICTED: heparanase-like protein 1 [Malus domestica]
COP08G0081900.1_COP	cellular_component:"A subcellular organelle of plant cells surrounded by 'half-unit' or a monolayer membrane instead of the more usual bilayer. The storage body has a droplet of triglyceride surrounded by a monolayer of phospholipids, interacting with the triglycerides and the hydrophilic head groups facing the cytosol, and containing major protein components called oleosins." [GOC:mtg_sensu, ISB…	ethylene-responsive transcription factor 1A-like; K09286 EREBP-like factor (A)	Oleosin 14.9 kDa OS=Arabidopsis thaliana GN=OL3 PE=2 SV=2	Oleosin	PREDICTED: oleosin 16 kDa-like [Pyrus x bretschneideri]
COP015G0070400.1_COP	--	--	--	--	PREDICTED: uncharacterized protein LOC103957032 [Pyrus x bretschneideri]
COP012G0160100.1_COP	--	hypothetical protein; K14962 COMPASS component SWD2 (A)	G-type lectin S-receptor-like serine/threonine-protein kinase SD2-5 OS=Arabidopsis thaliana GN=SD25 PE=1 SV=1	D-mannose binding lectin	PREDICTED: G-type lectin S-receptor-like serine/threonine-protein kinase SD2-5 [Pyrus x bretschneideri]
COP02G0047000.1_COP	molecular_function:"Interacting selectively and non-covalently with any protein or protein complex (a complex of two or more proteins that may include other nonprotein molecules)." [GOC:go_curators](GO:0005515)	protein gar2; K14411 RNA-binding protein Musashi (A)	Protein IQ-DOMAIN 31 OS=Arabidopsis thaliana GN=IQD31 PE=1 SV=1	IQ calmodulin-binding motif	PREDICTED: protein IQ-DOMAIN 14-like [Malus domestica]
COP07G0045400.1_COP	molecular_function:"Interacting selectively and non-covalently with magnesium (Mg) ions." [GOC:ai](GO:0000287),cellular_component:"All of the contents of a cell excluding the plasma membrane and nucleus, but including other subcellular structures." [ISBN:0198547684](GO:0005737),molecular_function:"Catalysis of the reaction: a 5'-ribonucleotide + H2O = a ribonucleoside + phosphate." [EC:3.1.3.5](G…	7-methylguanosine phosphate-specific 5'-nucleotidase; K01081 5'-nucleotidase [EC:3.1.3.5] (A)	7-methylguanosine phosphate-specific 5'-nucleotidase OS=Gallus gallus GN=NT5C3B PE=2 SV=1	Pyrimidine 5'-nucleotidase (UMPH-1)	PREDICTED: 7-methylguanosine phosphate-specific 5'-nucleotidase [Malus domestica]
COP015G0114400.1_COP	--	uncharacterized protein At1g10890-like; K13173 arginine and glutamate-rich protein 1 (A)	Uncharacterized protein At1g10890 OS=Arabidopsis thaliana GN=At1g10890 PE=4 SV=1	Arginine and glutamate-rich 1	PREDICTED: uncharacterized protein At1g10890-like isoform X1 [Malus domestica]
COP03G0140700.1_COP	molecular_function:"Enables the transfer of magnesium (Mg) ions from one side of a membrane to the other." [GOC:dgf](GO:0015095),biological_process:"The directed movement of magnesium (Mg) ions into, out of or within a cell, or between cells, by means of some agent such as a transporter or pore." [GOC:ai](GO:0015693),cellular_component:"The component of a membrane consisting of the gene products …	nipa1, spg6; non imprinted in Prader-Willi/Angelman syndrome 1; K19364 magnesium transporter NIPA1 (A)	Probable magnesium transporter NIPA3 OS=Arabidopsis thaliana GN=At1g34470 PE=2 SV=1	Magnesium transporter NIPA	PREDICTED: magnesium transporter NIPA2-like [Pyrus x bretschneideri]
COP017G0188700.1_COP	--	hypothetical protein; K14794 ribosomal RNA-processing protein 12 (A)	Protein NUCLEAR FUSION DEFECTIVE 4 OS=Arabidopsis thaliana GN=NFD4 PE=3 SV=1	Nodulin-like	PREDICTED: uncharacterized protein LOC103930831 [Pyrus x bretschneideri]
COP06G0154700.1_COP	biological_process:"Any process that modulates the frequency, rate or extent of alternative splicing of nuclear mRNAs." [GOC:krc](GO:0000381),cellular_component:"A membrane-bounded organelle of eukaryotic cells in which chromosomes are housed and replicated. In most cells, the nucleus contains all of the cell's chromosomes except the organellar chromosomes, and is the site of RNA synthesis and pr…	--	FKBP12-interacting protein of 37 kDa OS=Arabidopsis thaliana GN=FIP37 PE=1 SV=1	WTAP/Mum2p family	PREDICTED: FKBP12-interacting protein of 37 kDa-like [Malus domestica]
COP03G0038500.1_COP	--	3-epi-6-deoxocathasterone 23-monooxygenase-like; K12638 3-epi-6-deoxocathasterone 23-monooxygenase [EC:1.14.13.112] (A)	PRA1 family protein B1 OS=Arabidopsis thaliana GN=PRA1B1 PE=1 SV=1	PRA1 family protein	PREDICTED: PRA1 family protein B2-like [Malus domestica]
COP013G0049000.1_COP	--	hypothetical protein; K14640 solute carrier family 20 (sodium-dependent phosphate transporter) (A)	COBW domain-containing protein 1 OS=Mus musculus GN=Cbwd1 PE=2 SV=1	CobW/HypB/UreG, nucleotide-binding domain	PREDICTED: LOW QUALITY PROTEIN: COBW domain-containing protein 1 [Pyrus x bretschneideri]
COP01G0201100.1_COP	molecular_function:"Interacting selectively and non-covalently with a specific double-stranded genomic DNA sequence (sometimes referred to as a motif) within the regulatory region of a gene to modulate transcription. Regulatory regions include promoters (proximal and distal) and enhancers. Genes are transcriptional units, and include bacterial operons." [GOC:txnOH-2018](GO:0003700),biological_pro…	hypothetical protein; K16225 probable WRKY transcription factor 52 (A)	Probable WRKY transcription factor 53 OS=Arabidopsis thaliana GN=WRKY53 PE=1 SV=1	WRKY DNA -binding domain	PREDICTED: probable WRKY transcription factor 53 [Malus domestica]
COP015G0113300.1_COP	molecular_function:"Catalysis of the hydrolysis of internal, alpha-peptide bonds in a polypeptide chain by a mechanism in which a water molecule bound by the side chains of aspartic residues at the active center acts as a nucleophile." [ISBN:0198506732](GO:0004190),biological_process:"The hydrolysis of proteins into smaller polypeptides and/or amino acids by cleavage of their peptide bonds." [GOC…	hypothetical protein; K00924 [EC:2.7.1.-] (A)	Aspartic proteinase Asp1 OS=Oryza sativa subsp. japonica GN=ASP1 PE=2 SV=1	Xylanase inhibitor N-terminal	PREDICTED: aspartic proteinase Asp1-like [Malus domestica]
COP03G0074900.1_COP	--	--	--	--	PREDICTED: oleosin GRP-17-like [Pyrus x bretschneideri]
COP09G0075700.1_COP	molecular_function:"Interacting selectively and non-covalently with any nucleic acid." [GOC:jl](GO:0003676),molecular_function:"Interacting selectively and non-covalently with an RNA molecule or a portion thereof." [GOC:jl, GOC:mah](GO:0003723)	KH domain-containing protein At4g18375-like; K13162 poly(rC)-binding protein 2/3/4 (A)	KH domain-containing protein At4g18375 OS=Arabidopsis thaliana GN=At4g18375 PE=2 SV=1	KH domain	PREDICTED: KH domain-containing protein At4g18375-like [Malus domestica]
COP011G0184400.1_COP	--	--	--	--	PREDICTED: WD repeat-containing protein 25 [Pyrus x bretschneideri]
COP011G0163600.1_COP	biological_process:"The process of assisting in the covalent and noncovalent assembly of single chain polypeptides or multisubunit complexes into the correct tertiary structure." [GOC:go_curators, GOC:rb](GO:0006457),biological_process:"The directed movement of proteins into, out of or within a cell, or between cells, by means of some agent such as a transporter or pore." [GOC:ai](GO:0015031)	--	Trigger factor-like protein TIG, Chloroplastic OS=Arabidopsis thaliana GN=TIG PE=2 SV=1	Bacterial trigger factor protein (TF) C-terminus	PREDICTED: trigger factor-like protein TIG [Malus domestica]
COP06G0113900.1_COP	molecular_function:"Any molecular function by which a gene product interacts selectively and non-covalently with DNA (deoxyribonucleic acid)." [GOC:dph, GOC:jl, GOC:tb, GOC:vw](GO:0003677),cellular_component:"A membrane-bounded organelle of eukaryotic cells in which chromosomes are housed and replicated. In most cells, the nucleus contains all of the cell's chromosomes except the organellar chrom…	uncharacterized LOC103401427; K13415 protein brassinosteroid insensitive 1 [EC:2.7.10.1 2.7.11.1] (A)	Probable disease resistance protein At5g66900 OS=Arabidopsis thaliana GN=At5g66900 PE=3 SV=1	Arabidopsis broad-spectrum mildew resistance protein RPW8	PREDICTED: uncharacterized protein LOC103420272 [Malus domestica]
COP015G0080700.1_COP	molecular_function:"Catalysis of the phosphorylation of an amino acid residue in a protein, usually according to the reaction: a protein + ATP = a phosphoprotein + ADP." [MetaCyc:PROTEIN-KINASE-RXN](GO:0004672),molecular_function:"Interacting selectively and non-covalently with ATP, adenosine 5'-triphosphate, a universally important coenzyme and enzyme regulator." [ISBN:0198506732](GO:0005524),bi…	PERK1, GmPERK1; putative receptor protein kinase PERK1; K04730 interleukin-1 receptor-associated kinase 1 [EC:2.7.11.1] (A)	Proline-rich receptor-like protein kinase PERK1 OS=Arabidopsis thaliana GN=PERK1 PE=2 SV=1	Protein tyrosine kinase	PREDICTED: proline-rich receptor-like protein kinase PERK14 [Malus domestica]
COP08G0092800.1_COP	--	--	--	--	PREDICTED: uncharacterized protein LOC103441201 [Malus domestica]
COP015G0022200.1_COP	--	--	Zinc-finger homeodomain protein 5 OS=Arabidopsis thaliana GN=ZHD5 PE=1 SV=1	ZF-HD protein dimerisation region	PREDICTED: zinc-finger homeodomain protein 2 [Malus domestica]
COP015G0051500.1_COP	molecular_function:"Interacting selectively and non-covalently with a specific double-stranded genomic DNA sequence (sometimes referred to as a motif) within the regulatory region of a RNA polymerase II-transcribed gene to modulate transcription. Regulatory regions include promoters (proximal and distal) and enhancers. Genes are transcriptional units." [GOC:txnOH-2018](GO:0000981),molecular_funct…	homeobox-leucine zipper protein HAT9-like; K09338 homeobox-leucine zipper protein (A)	Homeobox-leucine zipper protein HAT22 OS=Arabidopsis thaliana GN=HAT22 PE=1 SV=1	Homeobox associated leucine zipper	PREDICTED: homeobox-leucine zipper protein HAT9-like [Malus domestica]
COP017G0074800.1_COP	molecular_function:"Any molecular function by which a gene product interacts selectively and non-covalently with DNA (deoxyribonucleic acid)." [GOC:dph, GOC:jl, GOC:tb, GOC:vw](GO:0003677),molecular_function:"Interacting selectively and non-covalently with a specific double-stranded genomic DNA sequence (sometimes referred to as a motif) within the regulatory region of a gene to modulate transcri…	DREB1; dehydration-responsive element-binding protein 2A-like; K09286 EREBP-like factor (A)	Dehydration-responsive element-binding protein 2A OS=Oryza sativa subsp. indica GN=DREB2A PE=3 SV=2	AP2 domain	PREDICTED: putative dehydration-responsive element-binding protein 2H [Malus domestica]
COP07G0042600.1_COP	molecular_function:"Catalysis of the reaction: GTP + H2O = GDP + phosphate." [ISBN:0198547684, PMID:26832457, PMID:27218782](GO:0003924),molecular_function:"Interacting selectively and non-covalently with any protein or protein complex (a complex of two or more proteins that may include other nonprotein molecules)." [GOC:go_curators](GO:0005515),molecular_function:"Interacting selectively and non…	pentatricopeptide repeat-containing protein At5g61990, mitochondrial-like; K17964 leucine-rich PPR motif-containing protein, mitochondrial (A)	Pentatricopeptide repeat-containing protein At1g11710, mitochondrial OS=Arabidopsis thaliana GN=At1g11710 PE=2 SV=1	PPR repeat family	PREDICTED: pentatricopeptide repeat-containing protein At1g11710, mitochondrial [Pyrus x bretschneideri]
COP014G0047200.1_COP	--	probable serine/threonine-protein kinase pats1; K04427 mitogen-activated protein kinase kinase kinase 7 [EC:2.7.11.25] (A)	Protein trichome birefringence OS=Arabidopsis thaliana GN=TBR PE=1 SV=1	PMR5 N terminal Domain	PREDICTED: protein trichome birefringence [Pyrus x bretschneideri]
COP07G0117600.1_COP	--	--	--	--	PREDICTED: uncharacterized protein LOC103401911 [Malus domestica]
COP05G0318900.1_COP	--	--	--	PDDEXK-like family of unknown function	PREDICTED: uncharacterized protein LOC103434439 [Malus domestica]
COP012G0032000.1_COP	molecular_function:"Interacting selectively and non-covalently with any protein or protein complex (a complex of two or more proteins that may include other nonprotein molecules)." [GOC:go_curators](GO:0005515)	putative pentatricopeptide repeat-containing protein At1g31840-like; K17964 leucine-rich PPR motif-containing protein, mitochondrial (A)	Putative pentatricopeptide repeat-containing protein At1g31840 OS=Arabidopsis thaliana GN=At1g31840 PE=2 SV=2	PPR repeat	PREDICTED: putative pentatricopeptide repeat-containing protein At1g31840 [Malus domestica]
COP012G0161900.1_COP	molecular_function:"Catalysis of the phosphorylation of an amino acid residue in a protein, usually according to the reaction: a protein + ATP = a phosphoprotein + ADP." [MetaCyc:PROTEIN-KINASE-RXN](GO:0004672),molecular_function:"Interacting selectively and non-covalently with ATP, adenosine 5'-triphosphate, a universally important coenzyme and enzyme regulator." [ISBN:0198506732](GO:0005524),bi…	probable serine/threonine-protein kinase WNK5; K08867 WNK lysine deficient protein kinase [EC:2.7.11.1] (A)	Probable serine/threonine-protein kinase WNK5 OS=Arabidopsis thaliana GN=WNK5 PE=1 SV=2	Protein kinase domain	PREDICTED: probable serine/threonine-protein kinase WNK5 [Malus domestica]
COP013G0229300.1_COP	molecular_function:"Interacting selectively and non-covalently with any nucleic acid." [GOC:jl](GO:0003676)	hypothetical protein; K12831 splicing factor 3B subunit 4 (A)	Flowering time control protein FPA OS=Arabidopsis thaliana GN=FPA PE=2 SV=2	RNA recognition motif. (a.k.a. RRM, RBD, or RNP domain)	PREDICTED: flowering time control protein FPA-like [Pyrus x bretschneideri]
COP07G0158400.1_COP	molecular_function:"Catalysis of the reaction: R-X + glutathione = H-X + R-S-glutathione. R may be an aliphatic, aromatic or heterocyclic group; X may be a sulfate, nitrile or halide group." [EC:2.5.1.18](GO:0004364)	protein IN2-1 homolog B-like; K00799 glutathione S-transferase [EC:2.5.1.18] (A)	Glutathione S-transferase L2, chloroplastic OS=Arabidopsis thaliana GN=GSTL2 PE=2 SV=1	--	PREDICTED: protein IN2-1 homolog B-like [Malus domestica]
COP013G0031500.1_COP	molecular_function:"Interacting selectively and non-covalently with any protein or protein complex (a complex of two or more proteins that may include other nonprotein molecules)." [GOC:go_curators](GO:0005515),molecular_function:"Interacting selectively and non-covalently with zinc (Zn) ions." [GOC:ai](GO:0008270)	hypothetical protein; K12135 zinc finger protein CONSTANS (A)	Zinc finger protein CONSTANS-LIKE 6 OS=Arabidopsis thaliana GN=COL6 PE=2 SV=2	B-box zinc finger	PREDICTED: zinc finger protein CONSTANS-LIKE 6-like [Malus domestica]
COP05G0081900.1_COP	molecular_function:"Any molecular function by which a gene product interacts selectively and non-covalently with DNA (deoxyribonucleic acid)." [GOC:dph, GOC:jl, GOC:tb, GOC:vw](GO:0003677),molecular_function:"Interacting selectively and non-covalently with a specific double-stranded genomic DNA sequence (sometimes referred to as a motif) within the regulatory region of a gene to modulate transcri…	ethylene-responsive transcription factor ERF071-like; K09286 EREBP-like factor (A)	Ethylene-responsive transcription factor ERF109 OS=Arabidopsis thaliana GN=ERF109 PE=1 SV=1	AP2 domain	PREDICTED: ethylene-responsive transcription factor ERF109-like [Malus domestica]
COP013G0114000.1_COP	molecular_function:"Interacting selectively and non-covalently with any protein or protein complex (a complex of two or more proteins that may include other nonprotein molecules)." [GOC:go_curators](GO:0005515)	probable inactive serine/threonine-protein kinase lvsG; K17601 WD repeat-containing protein 81 (A)	Probable inactive serine/threonine-protein kinase lvsG OS=Dictyostelium discoideum GN=lvsG PE=3 SV=1	WD domain, G-beta repeat	PREDICTED: probable inactive serine/threonine-protein kinase lvsG [Malus domestica]
COP015G0247100.1_COP	biological_process:"The chemical reactions and pathways involving lipids, compounds soluble in an organic solvent but not, or sparingly, in an aqueous solvent. Includes fatty acids; neutral fats, other fatty-acid esters, and soaps; long-chain (fatty) alcohols and waxes; sphingoids and other long-chain bases; glycolipids, phospholipids and sphingolipids; and carotenes, polyprenols, sterols, terpen…	hypothetical protein; K13110 microfibrillar-associated protein 1 (A)	PI-PLC X domain-containing protein At5g67130 OS=Arabidopsis thaliana GN=At5g67130 PE=1 SV=1	--	PREDICTED: PI-PLC X domain-containing protein At5g67130-like [Malus domestica]
COP015G0182800.1_COP	molecular_function:"Interacting selectively and non-covalently with any protein or protein complex (a complex of two or more proteins that may include other nonprotein molecules)." [GOC:go_curators](GO:0005515)	--	F-box protein At5g41720 OS=Arabidopsis thaliana GN=At5g41720 PE=2 SV=1	F-box associated domain	PREDICTED: F-box protein At5g49610-like [Malus domestica]
COP017G0169300.1_COP	--	DNA repair protein XRCC1; K10803 DNA-repair protein XRCC1 (A)	DNA-repair protein XRCC1 OS=Arabidopsis thaliana GN=XRCC1 PE=1 SV=1	BRCA1 C Terminus (BRCT) domain	PREDICTED: DNA repair protein XRCC1 [Malus domestica]
COP07G0041500.1_COP	molecular_function:"Catalysis of the phosphorylation of an amino acid residue in a protein, usually according to the reaction: a protein + ATP = a phosphoprotein + ADP." [MetaCyc:PROTEIN-KINASE-RXN](GO:0004672),molecular_function:"Interacting selectively and non-covalently with any protein or protein complex (a complex of two or more proteins that may include other nonprotein molecules)." [GOC:go…	serine/threonine-protein kinase bri1, putative (EC:2.7.11.25 3.1.3.16); K13415 protein brassinosteroid insensitive 1 [EC:2.7.10.1 2.7.11.1] (A)	Probable inactive leucine-rich repeat receptor-like protein kinase At3g03770 OS=Arabidopsis thaliana GN=At3g03770 PE=2 SV=1	Leucine rich repeat	PREDICTED: probable inactive leucine-rich repeat receptor-like protein kinase At3g03770 [Malus domestica]
COP015G0204000.1_COP	--	PYURF, PIGY; PIGY upstream reading frame; K11001 phosphatidylinositol glycan anchor biosynthesis, class Y (A)	Protein preY, mitochondrial OS=Xenopus tropicalis GN=pyurf PE=2 SV=1	Trm112p-like protein	PREDICTED: protein preY, mitochondrial [Pyrus x bretschneideri]
COP015G0012000.1_COP	biological_process:"The posttranscriptional addition of methyl groups to specific residues in a tRNA molecule." [GOC:mah](GO:0030488),cellular_component:"A protein complex involved in the catalysis of the formation of the modified nucleotide 1-methyladenosine (m1A) in tRNA. In yeast, it is a heterotetramer of two subunits, Gcd10p and Gcd14p, while in bacteria and archaea it is a homotetramer." [P…	tRNA (adenine(58)-N(1))-methyltransferase non-catalytic subunit trm6; K03256 tRNA (adenine-N(1)-)-methyltransferase non-catalytic subunit (A)	tRNA (adenine(58)-N(1))-methyltransferase non-catalytic subunit trm6 OS=Dictyostelium discoideum GN=trmt6 PE=3 SV=1	Gcd10p family	PREDICTED: tRNA (adenine(58)-N(1))-methyltransferase non-catalytic subunit trm6 [Malus domestica]
COP015G0075000.1_COP	molecular_function:"Interacting selectively and non-covalently with a nucleotide, any compound consisting of a nucleoside that is esterified with (ortho)phosphate or an oligophosphate at any hydroxyl group on the ribose or deoxyribose." [GOC:mah, ISBN:0198547684](GO:0000166),molecular_function:"Catalysis of the formation of aminoacyl-tRNA from ATP, amino acid, and tRNA with the release of diphosp…	tryptophan--tRNA ligase, mitochondrial-like; K01867 tryptophanyl-tRNA synthetase [EC:6.1.1.2] (A)	Tryptophan--tRNA ligase, chloroplastic/mitochondrial OS=Arabidopsis thaliana GN=OVA4 PE=2 SV=1	tRNA synthetases class I (W and Y)	PREDICTED: tryptophan--tRNA ligase, mitochondrial-like [Malus domestica]
COP07G0241500.1_COP	--	--	Protein DEFECTIVE IN MERISTEM SILENCING 3 OS=Arabidopsis thaliana GN=DMS3 PE=1 SV=1	Histidine kinase-, DNA gyrase B-, and HSP90-like ATPase	PREDICTED: uncharacterized protein LOC103958243 [Pyrus x bretschneideri]
COP014G0155400.1_COP	--	--	--	--	PREDICTED: uncharacterized protein LOC103431109 [Malus domestica]
COP017G0076200.1_COP	--	--	--	Protein of unknown function (DUF1218)	PREDICTED: uncharacterized protein LOC103942209 [Pyrus x bretschneideri]
COP017G0167800.1_COP	--	CAP-Gly domain-containing linker protein 1-like; K10421 CAP-Gly domain-containing linker protein 1 (A)	MAR-binding filament-like protein 1-1 OS=Nicotiana tabacum GN=MFP1-1 PE=2 SV=1	--	PREDICTED: MAR-binding filament-like protein 1-1 [Malus domestica]
COP08G0052300.1_COP	--	hypothetical protein; K15082 DNA repair protein RAD7 (A)	--	--	PREDICTED: uncharacterized protein LOC103440909 [Malus domestica]
COP09G0094800.1_COP	--	--	--	--	PREDICTED: uncharacterized protein LOC103442644 [Malus domestica]
COP09G0123200.1_COP	molecular_function:"Catalysis of the hydrolysis of any ester bond." [GOC:jl](GO:0016788)	hypothetical protein; K00679 phospholipid:diacylglycerol acyltransferase [EC:2.3.1.158] (A)	GDSL esterase/lipase At2g42990 OS=Arabidopsis thaliana GN=At2g42990 PE=2 SV=1	GDSL-like Lipase/Acylhydrolase	PREDICTED: GDSL esterase/lipase At2g42990 [Malus domestica]
COP013G0044300.1_COP	--	--	--	--	PREDICTED: dentin sialophosphoprotein-like [Malus domestica]
COP02G0016500.1_COP	molecular_function:"Interacting selectively and non-covalently with any protein or protein complex (a complex of two or more proteins that may include other nonprotein molecules)." [GOC:go_curators](GO:0005515)	hypothetical protein; K10280 F-box and leucine-rich repeat protein 14 (A)	F-box/LRR-repeat protein 14 OS=Homo sapiens GN=FBXL14 PE=1 SV=1	Leucine rich repeat	PREDICTED: F-box/LRR-repeat protein 14-like [Malus domestica]
COP03G0210200.1_COP	cellular_component:"That part of a multicellular organism outside the cells proper, usually taken to be outside the plasma membranes, and occupied by fluid." [ISBN:0198547684](GO:0005615)	hypothetical protein; K03036 26S proteasome regulatory subunit N6 (A)	Olee1-like protein OS=Betula pendula PE=2 SV=1	Pollen proteins Ole e I like	PREDICTED: olee1-like protein [Malus domestica]
COP016G0060600.1_COP	molecular_function:"Catalysis of the phosphorylation of an amino acid residue in a protein, usually according to the reaction: a protein + ATP = a phosphoprotein + ADP." [MetaCyc:PROTEIN-KINASE-RXN](GO:0004672),molecular_function:"Interacting selectively and non-covalently with any protein or protein complex (a complex of two or more proteins that may include other nonprotein molecules)." [GOC:go…	systemin receptor SR160-like; K13415 protein brassinosteroid insensitive 1 [EC:2.7.10.1 2.7.11.1] (A)	Probable LRR receptor-like serine/threonine-protein kinase At1g14390 OS=Arabidopsis thaliana GN=At1g14390 PE=2 SV=1	Protein kinase domain	PREDICTED: probable LRR receptor-like serine/threonine-protein kinase At1g14390 [Malus domestica]
COP012G0074200.1_COP	--	--	--	--	PREDICTED: DNA-directed RNA polymerase V subunit 1-like [Malus domestica]
COP07G0039400.1_COP	molecular_function:"Interacting selectively and non-covalently with a specific double-stranded genomic DNA sequence (sometimes referred to as a motif) within the regulatory region of a gene to modulate transcription. Regulatory regions include promoters (proximal and distal) and enhancers. Genes are transcriptional units, and include bacterial operons." [GOC:txnOH-2018](GO:0003700),cellular_compo…	ETHYLENE INSENSITIVE 3-like 1 protein; K14514 ethylene-insensitive protein 3 (A)	Protein ETHYLENE INSENSITIVE 3 OS=Arabidopsis thaliana GN=EIN3 PE=1 SV=1	Ethylene insensitive 3	ethylene insensitive 3 class transcription factor [Malus domestica]
COP09G0032300.1_COP	molecular_function:"Enables the transfer of nitrate ions (NO3-) from one side of a membrane to the other." [GOC:ai](GO:0015112),molecular_function:"Enables the transfer of a substance, usually a specific substance or a group of related substances, from one side of a membrane to the other." [GOC:jid, GOC:mtg_transport, ISBN:0815340729](GO:0022857),biological_process:"The process in which a solute …	high affinity nitrate transporter 2.7-like; K02575 MFS transporter, NNP family, nitrate/nitrite transporter (A)	High affinity nitrate transporter 2.7 OS=Arabidopsis thaliana GN=NRT2.7 PE=2 SV=1	Major Facilitator Superfamily	PREDICTED: high affinity nitrate transporter 2.7-like [Malus domestica]
COP016G0016200.1_COP	--	probable peroxygenase 4; K17991 peroxygenase [EC:1.11.2.3] (A)	Probable peroxygenase 4 OS=Arabidopsis thaliana GN=PXG4 PE=1 SV=1	Caleosin related protein	PREDICTED: probable peroxygenase 4 [Malus domestica]
COP014G0081000.1_COP	molecular_function:"Catalysis of a biochemical reaction at physiological temperatures. In biologically catalyzed reactions, the reactants are known as substrates, and the catalysts are naturally occurring macromolecular substances known as enzymes. Enzymes possess specific binding sites for substrates, and are usually composed wholly or largely of protein, but RNA that has catalytic activity (rib…	cystathionine beta-lyase, chloroplastic-like; K01760 cystathionine beta-lyase [EC:4.4.1.8] (A)	Cystathionine beta-lyase, chloroplastic OS=Arabidopsis thaliana GN=At3g57050 PE=1 SV=1	Cys/Met metabolism PLP-dependent enzyme	PREDICTED: cystathionine beta-lyase, chloroplastic-like [Pyrus x bretschneideri]
COP09G0047800.1_COP	--	myb-related protein 306-like; K09422 myb proto-oncogene protein, plant (A)	Myb-related protein 306 OS=Antirrhinum majus GN=MYB306 PE=2 SV=1	Myb-like DNA-binding domain	PREDICTED: myb-related protein 306-like [Malus domestica]
COP09G0234000.1_COP	molecular_function:"Catalysis of the activation of small proteins, such as ubiquitin or ubiquitin-like proteins, through the formation of an ATP-dependent high-energy thiolester bond." [GOC:jl, GOC:mah](GO:0008641)	GH10959 gene product from transcript GH10959-RA; K11996 adenylyltransferase and sulfurtransferase [EC:2.7.7.80] (A)	tRNA threonylcarbamoyladenosine dehydratase OS=Schizosaccharomyces pombe (strain 972 / ATCC 24843) GN=SPAC1A6.10 PE=3 SV=1	ThiF family	PREDICTED: uncharacterized protein C1A6.10 isoform X1 [Pyrus x bretschneideri]
COP015G0181000.1_COP	molecular_function:"Interacting selectively and non-covalently with messenger RNA (mRNA), an intermediate molecule between DNA and protein. mRNA includes UTR and coding sequences, but does not contain introns." [GOC:kmv, GOC:pr, SO:0000234](GO:0003729),cellular_component:"Any macromolecular complex involved in cleavage or polyadenylation of mRNA molecules." [GOC:mah, PMID:10357856](GO:0005849),bi…	cleavage and polyadenylation specificity factor subunit 5; K14397 cleavage and polyadenylation specificity factor subunit 5 (A)	Pre-mRNA cleavage factor Im 25 kDa subunit 1 OS=Arabidopsis thaliana GN=CFIS1 PE=1 SV=1	Nucleotide hydrolase	PREDICTED: cleavage and polyadenylation specificity factor subunit 5, partial [Malus domestica]
COP014G0152500.1_COP	--	metallo-beta-lactamase domain protein; K13148 integrator complex subunit 11 [EC:3.1.27.-] (A)	Ribonuclease J OS=Corynebacterium glutamicum (strain ATCC 13032 / DSM 20300 / JCM 1318 / LMG 3730 / NCIMB 10025) GN=rnj PE=3 SV=2	Zn-dependent metallo-hydrolase RNA specificity domain	PREDICTED: uncharacterized protein LOC103455013 isoform X1 [Malus domestica]
COP012G0026600.1_COP	molecular_function:"Interacting selectively and non-covalently with ATP, adenosine 5'-triphosphate, a universally important coenzyme and enzyme regulator." [ISBN:0198506732](GO:0005524),cellular_component:"The component of a membrane consisting of the gene products and protein complexes having at least some part of their peptide sequence embedded in the hydrophobic region of the membrane." [GOC:d…	ABC transporter B family member 29, chloroplastic-like; K02021 putative ABC transport system ATP-binding protein (A)	ABC transporter B family member 29, chloroplastic OS=Arabidopsis thaliana GN=ABCB29 PE=2 SV=1	ABC transporter	PREDICTED: ABC transporter B family member 29, chloroplastic-like [Malus domestica]
COP06G0180500.1_COP	molecular_function:"The formation of a protein dimer, a macromolecular structure consists of two noncovalently associated identical or nonidentical subunits." [ISBN:0198506732](GO:0046983)	Phytochrome interacting factor 3, putative; K12126 phytochrome-interacting factor 3 (A)	Transcription factor UNE10 OS=Arabidopsis thaliana GN=UNE10 PE=2 SV=1	Helix-loop-helix DNA-binding domain	PREDICTED: transcription factor PIF7-like [Malus domestica]
COP014G0195200.1_COP	--	--	--	--	PREDICTED: uncharacterized protein LOC103455405 [Malus domestica]
COP015G0357700.1_COP	--	uncharacterized LOC101303228; K06100 symplekin (A)	Symplekin OS=Homo sapiens GN=SYMPK PE=1 SV=2	Domain of unknown function (DUF3453)	PREDICTED: symplekin-like isoform X3 [Malus domestica]
COP013G0160500.1_COP	--	BI1-like protein; K06890 uncharacterized protein (A)	BI1-like protein OS=Arabidopsis thaliana GN=At4g15470 PE=2 SV=1	Inhibitor of apoptosis-promoting Bax1	PREDICTED: BI1-like protein [Malus domestica]
COP05G0271700.1_COP	biological_process:"The accumulation and maintenance in cells or tissues of lipids, compounds soluble in organic solvents but insoluble or sparingly soluble in aqueous solvents. Lipid reserves can be accumulated during early developmental stages for mobilization and utilization at later stages of development." [GOC:dph, GOC:mah, GOC:tb, PMID:11102830](GO:0019915)	uncharacterized LOC103434920; K19365 seipin (A)	Seipin OS=Homo sapiens GN=BSCL2 PE=1 SV=3	Putative adipose-regulatory protein (Seipin)	PREDICTED: uncharacterized protein LOC103434920 [Malus domestica]
COP015G0134800.1_COP	molecular_function:"The function that stimulates a cell to grow or proliferate. Most growth factors have other actions besides the induction of cell growth or proliferation." [ISBN:0815316194](GO:0008083)	--	--	--	PREDICTED: uncharacterized protein LOC103431397 [Malus domestica]
COP05G0164800.1_COP	cellular_component:"A lipid bilayer along with all the proteins and protein complexes embedded in it an attached to it." [GOC:dos, GOC:mah, ISBN:0815316194](GO:0016020),molecular_function:"Enables the transfer of a substance, usually a specific substance or a group of related substances, from one side of a membrane to the other." [GOC:jid, GOC:mtg_transport, ISBN:0815340729](GO:0022857),biologica…	protein NRT1/ PTR FAMILY 4.2-like; K14638 solute carrier family 15 (peptide/histidine transporter), member 3/4 (A)	Cytochrome b561 and DOMON domain-containing protein At3g25290 OS=Arabidopsis thaliana GN=At3g25290 PE=2 SV=1	POT family	PREDICTED: auxin-induced in root cultures protein 12-like [Malus domestica]
COP014G0083800.1_COP	--	vacuolar amino acid transporter 1; K15015 solute carrier family 32 (vesicular inhibitory amino acid transporter) (A)	Vacuolar amino acid transporter 1 OS=Saccharomyces cerevisiae (strain ATCC 204508 / S288c) GN=AVT1 PE=1 SV=1	Transmembrane amino acid transporter protein	PREDICTED: vacuolar amino acid transporter 1 [Pyrus x bretschneideri]
COP02G0022700.1_COP	molecular_function:"A protein or a member of a complex that interacts specifically and non-covalently with a DNA-bound DNA-binding transcription factor to either activate or repress the transcription of specific genes. Coregulators often act by altering chromatin structure and modifications. For example, one class of transcription coregulators modifies chromatin structure through covalent modific…	histone acetyltransferase; K04498 E1A/CREB-binding protein [EC:2.3.1.48] (A)	--	--	PREDICTED: uncharacterized protein LOC103426701 [Malus domestica]
COP017G0169500.1_COP	molecular_function:"Interacting selectively and non-covalently with zinc (Zn) ions." [GOC:ai](GO:0008270)	cleavage and polyadenylation specificity factor subunit 3-II; K13148 integrator complex subunit 11 [EC:3.1.27.-] (A)	E3 ubiquitin-protein ligase At4g11680 OS=Arabidopsis thaliana GN=At4g11680 PE=2 SV=1	Ring finger domain	PREDICTED: E3 ubiquitin-protein ligase At1g63170 isoform X2 [Malus domestica]
COP015G0091900.1_COP	molecular_function:"Interacting selectively and non-covalently with a nucleotide, any compound consisting of a nucleoside that is esterified with (ortho)phosphate or an oligophosphate at any hydroxyl group on the ribose or deoxyribose." [GOC:mah, ISBN:0198547684](GO:0000166),molecular_function:"Catalysis of the formation of aminoacyl-tRNA from ATP, amino acid, and tRNA with the release of diphosp…	aspartate--tRNA ligase, cytoplasmic-like; K01876 aspartyl-tRNA synthetase [EC:6.1.1.12] (A)	Aspartate--tRNA ligase 2, cytoplasmic OS=Arabidopsis thaliana GN=IBI1 PE=1 SV=1	tRNA synthetases class II (D, K and N)	PREDICTED: aspartate--tRNA ligase, cytoplasmic-like [Malus domestica]
COP08G0016600.1_COP	biological_process:"The hydrolysis of proteins into smaller polypeptides and/or amino acids by cleavage of their peptide bonds." [GOC:bf, GOC:mah](GO:0006508),molecular_function:"Catalysis of the hydrolysis of peptide bonds in a polypeptide chain by a mechanism in which the sulfhydryl group of a cysteine residue at the active center acts as a nucleophile." [GOC:mah, http://merops.sanger.ac.uk/abo…	cysteine proteinase 15A; K01373 cathepsin F [EC:3.4.22.41] (A)	Cysteine proteinase 15A OS=Pisum sativum PE=2 SV=1	Papain family cysteine protease	PREDICTED: cysteine proteinase 15A [Malus domestica]
COP011G0033900.1_COP	molecular_function:"Interacting selectively and non-covalently with a specific double-stranded genomic DNA sequence (sometimes referred to as a motif) within the regulatory region of a gene to modulate transcription. Regulatory regions include promoters (proximal and distal) and enhancers. Genes are transcriptional units, and include bacterial operons." [GOC:txnOH-2018](GO:0003700),biological_pro…	transcription factor RF2b-like; K04374 cyclic AMP-dependent transcription factor ATF-4 (A)	Transcription factor RF2b OS=Oryza sativa subsp. japonica GN=RF2b PE=1 SV=2	bZIP transcription factor	PREDICTED: transcription factor RF2b-like [Malus domestica]
COP07G0103300.1_COP	molecular_function:"Catalysis of the hydrolysis of ester linkages within nucleic acids." [ISBN:0198547684](GO:0004518)	flap endonuclease GEN-like 1; K15338 flap endonuclease GEN [EC:3.1.-.-] (A)	Flap endonuclease GEN-like 1 OS=Arabidopsis thaliana GN=GEN1 PE=2 SV=3	XPG I-region	PREDICTED: flap endonuclease GEN-like 1 [Pyrus x bretschneideri]
COP012G0033300.1_COP	molecular_function:"Interacting selectively and non-covalently with a specific upstream regulatory DNA sequence (transcription factor recognition sequence or binding site) located in cis relative to the transcription start site (i.e., on the same strand of DNA) of a gene transcribed by RNA polymerase II." [GOC:txnOH-2018](GO:0000978),cellular_component:"A protein complex that is capable of associ…	transcription factor E2FA; K06620 transcription factor E2F3 (A)	Transcription factor E2FA OS=Arabidopsis thaliana GN=E2FA PE=1 SV=1	E2F transcription factor CC-MB domain	PREDICTED: transcription factor E2FA [Malus domestica]
COP017G0184300.1_COP	biological_process:"The joining together of exons from one or more primary transcripts of messenger RNA (mRNA) and the excision of intron sequences, via a spliceosomal mechanism, so that mRNA consisting only of the joined exons is produced." [GOC:krc, ISBN:0198506732, ISBN:0879695897](GO:0000398),cellular_component:"Any spliceosomal complex that forms during the splicing of a messenger RNA primar…	hypothetical protein; K13153 U11/U12 small nuclear ribonucleoprotein 25 kDa protein (A)	U11/U12 small nuclear ribonucleoprotein 25 kDa protein OS=Mus musculus GN=Snrnp25 PE=1 SV=1	-	PREDICTED: uncharacterized protein LOC103437282 [Malus domestica]
COP012G0053200.1_COP	molecular_function:"Interacting selectively and non-covalently with any nucleic acid." [GOC:jl](GO:0003676)	UBP1-associated protein 2C-like; K12741 heterogeneous nuclear ribonucleoprotein A1/A3 (A)	UBP1-associated protein 2C OS=Arabidopsis thaliana GN=UBA2C PE=2 SV=1	RNA recognition motif. (a.k.a. RRM, RBD, or RNP domain)	PREDICTED: UBP1-associated protein 2C-like isoform X1 [Malus domestica]
COP07G0059800.1_COP	--	--	--	--	PREDICTED: uncharacterized protein LOC103438899 [Malus domestica]
COP013G0094600.1_COP	molecular_function:"Any molecular function by which a gene product interacts selectively and non-covalently with DNA (deoxyribonucleic acid)." [GOC:dph, GOC:jl, GOC:tb, GOC:vw](GO:0003677),cellular_component:"A membrane-bounded organelle of eukaryotic cells in which chromosomes are housed and replicated. In most cells, the nucleus contains all of the cell's chromosomes except the organellar chrom…	uncharacterized LOC103401427; K13415 protein brassinosteroid insensitive 1 [EC:2.7.10.1 2.7.11.1] (A)	Squamosa promoter-binding-like protein 12 OS=Oryza sativa subsp. indica GN=SPL12 PE=2 SV=1	SBP domain	PREDICTED: squamosa promoter-binding-like protein 2 [Malus domestica]
COP015G0186900.1_COP	cellular_component:"The component of a membrane consisting of the gene products and protein complexes having at least some part of their peptide sequence embedded in the hydrophobic region of the membrane." [GOC:dos, GOC:go_curators](GO:0016021),biological_process:"The process in which a solute is transported across a lipid bilayer, from one side of a membrane to the other." [GOC:dph, GOC:jid](GO…	cation/calcium exchanger 4-like; K13754 solute carrier family 24 (sodium/potassium/calcium exchanger), member 6 (A)	Cation/calcium exchanger 4 OS=Arabidopsis thaliana GN=CCX4 PE=2 SV=1	Sodium/calcium exchanger protein	PREDICTED: cation/calcium exchanger 4-like [Malus domestica]
COP011G0212200.1_COP	--	hypothetical protein similar to dynein beta chain; K10408 dynein heavy chain, axonemal (A)	Dynein heavy chain-like protein PF11_0240 OS=Plasmodium falciparum (isolate 3D7) GN=PF11_0240 PE=3 SV=1	--	PREDICTED: uncharacterized protein LOC103423048 isoform X1 [Malus domestica]
COP09G0226900.1_COP	molecular_function:"Functions in the initiation of ribosome-mediated translation of mRNA into a polypeptide." [ISBN:0198506732](GO:0003743),molecular_function:"Interacting selectively and non-covalently with any protein or protein complex (a complex of two or more proteins that may include other nonprotein molecules)." [GOC:go_curators](GO:0005515),biological_process:"The process preceding format…	eukaryotic translation initiation factor 5-like; K03262 translation initiation factor 5 (A)	Eukaryotic translation initiation factor 5 OS=Phaseolus vulgaris GN=EIF5 PE=2 SV=1	eIF4-gamma/eIF5/eIF2-epsilon	PREDICTED: eukaryotic translation initiation factor 5-like [Malus domestica]
COP015G0223100.1_COP	molecular_function:"Catalysis of an oxidation-reduction (redox) reaction, a reversible chemical reaction in which the oxidation state of an atom or atoms within a molecule is altered. One substrate acts as a hydrogen or electron donor and becomes oxidized, while the other acts as hydrogen or electron acceptor and becomes reduced." [GOC:go_curators](GO:0016491)	prolycopene isomerase, chloroplastic; K09835 prolycopene isomerase [EC:5.2.1.13] (A)	Pyridine nucleotide-disulfide oxidoreductase domain-containing protein 2 OS=Bos taurus GN=PYROXD2 PE=2 SV=1	Flavin containing amine oxidoreductase	PREDICTED: LOW QUALITY PROTEIN: pyridine nucleotide-disulfide oxidoreductase domain-containing protein 2-like [Pyrus x bretschneideri]
COP03G0191000.1_COP	--	--	Protein ULTRAPETALA 1 OS=Arabidopsis thaliana GN=ULT1 PE=1 SV=1	--	PREDICTED: protein ULTRAPETALA 2-like [Malus domestica]
COP04G0157700.1_COP	molecular_function:"Interacting selectively and non-covalently with a specific double-stranded genomic DNA sequence (sometimes referred to as a motif) within the regulatory region of a gene to modulate transcription. Regulatory regions include promoters (proximal and distal) and enhancers. Genes are transcriptional units, and include bacterial operons." [GOC:txnOH-2018](GO:0003700),biological_pro…	transcription factor PIF3; K12126 phytochrome-interacting factor 3 (A)	Transcription factor PIF3 OS=Arabidopsis thaliana GN=PIF3 PE=1 SV=1	Helix-loop-helix DNA-binding domain	PREDICTED: transcription factor PIF3 isoform X1 [Malus domestica]
COP011G0233200.1_COP	cellular_component:"A lipid bilayer along with all the proteins and protein complexes embedded in it an attached to it." [GOC:dos, GOC:mah, ISBN:0815316194](GO:0016020)	uncharacterized LOC105650086; K15601 lysine-specific demethylase 3 [EC:1.14.11.-] (A)	CSC1-like protein At4g02900 OS=Arabidopsis thaliana GN=At4g02900 PE=3 SV=1	Late exocytosis, associated with Golgi transport	PREDICTED: uncharacterized protein RSN1 [Malus domestica]
COP011G0101400.1_COP	--	hypothetical protein; K00901 diacylglycerol kinase (ATP) [EC:2.7.1.107] (A)	--	RAP domain	PREDICTED: uncharacterized protein LOC103447999 [Malus domestica]
COP011G0193500.1_COP	--	hypothetical protein; K02184 formin 2 (A)	--	--	PREDICTED: LOW QUALITY PROTEIN: uncharacterized protein LOC103966972 [Pyrus x bretschneideri]
COP011G0041500.1_COP	biological_process:"The covalent alteration of one or more amino acids occurring in proteins, peptides and nascent polypeptides (co-translational, post-translational modifications) occurring at the level of an individual cell. Includes the modification of charged tRNAs that are destined to occur in a protein (pre-translation modification)." [GOC:go_curators](GO:0006464),molecular_function:"Cataly…	ubiquitin-activating enzyme E1 1-like; K03178 ubiquitin-activating enzyme E1 [EC:6.2.1.45] (A)	Ubiquitin-activating enzyme E1 1 OS=Arabidopsis thaliana GN=UBA1 PE=1 SV=1	ThiF family	PREDICTED: ubiquitin-activating enzyme E1 1-like [Malus domestica]
COP012G0136000.1_COP	molecular_function:"Interacting selectively and non-covalently with any protein or protein complex (a complex of two or more proteins that may include other nonprotein molecules)." [GOC:go_curators](GO:0005515)	EIF2Aa; eukaryotic initiation factor; K15026 translation initiation factor 2A (A)	F-box protein SKIP8 OS=Arabidopsis thaliana GN=SKIP8 PE=1 SV=1	SnoaL-like domain	PREDICTED: uncharacterized protein LOC103450508 [Malus domestica]
COP011G0188200.1_COP	--	--	--	Protein of unknown function (DUF1223)	PREDICTED: uncharacterized protein LOC103448604 [Malus domestica]
COP02G0065600.1_COP	molecular_function:"Any molecular function by which a gene product interacts selectively and non-covalently with DNA (deoxyribonucleic acid)." [GOC:dph, GOC:jl, GOC:tb, GOC:vw](GO:0003677),cellular_component:"RNA polymerase III, one of three nuclear DNA-directed RNA polymerases found in all eukaryotes, is a multisubunit complex; typically it produces 5S rRNA, tRNAs and some of the small nuclear R…	uncharacterized LOC103406825; K03026 DNA-directed RNA polymerase III subunit RPC4 (A)	DNA-directed RNA polymerase III subunit RPC4 OS=Mus musculus GN=Polr3d PE=2 SV=2	RNA polymerase III RPC4	PREDICTED: uncharacterized protein LOC103406825 [Malus domestica]
COP07G0238400.1_COP	cellular_component:"An endosomal sorting complex required for transport. It consists of the class E vacuolar protein sorting (Vps) proteins and interacts with ubiquitinated cargoes." [GOC:rb, PMID:12892785, PMID:12900393](GO:0000813),molecular_function:"Interacting selectively and non-covalently with any protein or protein complex (a complex of two or more proteins that may include other nonprote…	--	--	--	PREDICTED: uncharacterized protein LOC103439838 [Malus domestica]
COP05G0287900.1_COP	--	DNA-directed RNA polymerase II subunit RPB1-like; K03006 DNA-directed RNA polymerase II subunit RPB1 [EC:2.7.7.6] (A)	Non-classical arabinogalactan protein 30 OS=Arabidopsis thaliana GN=AGP30 PE=2 SV=1	Pollen proteins Ole e I like	PREDICTED: pistil-specific extensin-like protein [Pyrus x bretschneideri]
COP06G0122100.1_COP	molecular_function:"Interacting selectively and non-covalently with any protein or protein complex (a complex of two or more proteins that may include other nonprotein molecules)." [GOC:go_curators](GO:0005515)	FHA domain-containing protein DDL-like; K13108 smad nuclear-interacting protein 1 (A)	FHA domain-containing protein DDL OS=Arabidopsis thaliana GN=DDL PE=1 SV=1	FHA domain	PREDICTED: FHA domain-containing protein DDL-like [Fragaria vesca subsp. vesca]
COP09G0108900.1_COP	--	--	--	--	PREDICTED: uncharacterized protein LOC103443017 [Malus domestica]
COP014G0073300.1_COP	molecular_function:"Catalysis of the hydrolysis of various bonds, e.g. C-O, C-N, C-C, phosphoric anhydride bonds, etc. Hydrolase is the systematic name for any enzyme of EC class 3." [ISBN:0198506732](GO:0016787)	hypothetical protein; K12867 pre-mRNA-splicing factor SYF1 (A)	Probable inactive purple acid phosphatase 16 OS=Arabidopsis thaliana GN=PAP16 PE=2 SV=1	Calcineurin-like phosphoesterase	PREDICTED: probable inactive purple acid phosphatase 16 [Prunus mume]
COP06G0185300.1_COP	--	NLI interacting factor-like phosphatase; K17618 ubiquitin-like domain-containing CTD phosphatase 1 [EC:3.1.3.16] (A)	Uncharacterized FCP1 homology domain-containing protein C1271.03c OS=Schizosaccharomyces pombe (strain 972 / ATCC 24843) GN=SPBC1271.03c PE=3 SV=1	NLI interacting factor-like phosphatase	PREDICTED: uncharacterized protein LOC103937834 isoform X1 [Pyrus x bretschneideri]
COP013G0121600.1_COP	--	uncharacterized LOC103423952; K14405 pre-mRNA 3'-end-processing factor FIP1 (A)	FIP1[V]-like protein OS=Arabidopsis thaliana GN=FIPS5 PE=1 SV=1	Fip1 motif	PREDICTED: uncharacterized protein LOC103423952 isoform X2 [Malus domestica]
COP011G0054600.1_COP	--	uncharacterized LOC101249008; K11653 AT-rich interactive domain-containing protein 1 (A)	--	--	PREDICTED: uncharacterized protein LOC103929827 [Pyrus x bretschneideri]
COP08G0163000.1_COP	--	--	--	--	PREDICTED: uncharacterized protein LOC103441672 [Malus domestica]
COP016G0065200.1_COP	--	--	--	Protein of unknown function (DUF1336)	PREDICTED: uncharacterized protein LOC103402953 [Malus domestica]
COP014G0097700.1_COP	--	triosephosphate isomerase, cytosolic; K01803 triosephosphate isomerase (TIM) [EC:5.3.1.1] (A)	Elicitor-responsive protein 3 OS=Oryza sativa subsp. japonica GN=ERG3 PE=2 SV=1	C2 domain	PREDICTED: elicitor-responsive protein 3-like [Malus domestica]
COP03G0163800.1_COP	molecular_function:"Interacting selectively and non-covalently with GTP, guanosine triphosphate." [GOC:ai](GO:0005525),cellular_component:"Any of the long, generally straight, hollow tubes of internal diameter 12-15 nm and external diameter 24 nm found in a wide variety of eukaryotic cells; each consists (usually) of 13 protofilaments of polymeric tubulin, staggered in such a manner that the tubu…	cell division protein FtsZ homolog 1, chloroplastic-like; K03531 cell division protein FtsZ (A)	Cell division protein FtsZ homolog 1, chloroplastic OS=Arabidopsis thaliana GN=FTSZ1 PE=1 SV=2	Tubulin/FtsZ family, GTPase domain	PREDICTED: LOW QUALITY PROTEIN: cell division protein FtsZ homolog 1, chloroplastic-like [Malus domestica]
COP017G0150000.1_COP	molecular_function:"Catalysis of the phosphorylation of an amino acid residue in a protein, usually according to the reaction: a protein + ATP = a phosphoprotein + ADP." [MetaCyc:PROTEIN-KINASE-RXN](GO:0004672),molecular_function:"Interacting selectively and non-covalently with ATP, adenosine 5'-triphosphate, a universally important coenzyme and enzyme regulator." [ISBN:0198506732](GO:0005524),bi…	inactive protein kinase SELMODRAFT_444075-like; K04730 interleukin-1 receptor-associated kinase 1 [EC:2.7.11.1] (A)	Inactive protein kinase SELMODRAFT_444075 OS=Selaginella moellendorffii GN=SELMODRAFT_444075 PE=2 SV=1	Protein tyrosine kinase	PREDICTED: LOW QUALITY PROTEIN: inactive protein kinase SELMODRAFT_444075-like [Pyrus x bretschneideri]
COP010G0054500.1_COP	--	--	--	--	PREDICTED: uncharacterized protein LOC103411980 [Malus domestica]
COP012G0204500.1_COP	--	--	Trihelix transcription factor GTL2 OS=Arabidopsis thaliana GN=At5g28300 PE=2 SV=1	Myb/SANT-like DNA-binding domain	PREDICTED: trihelix transcription factor GTL2-like [Malus domestica]
COP011G0029200.1_COP	--	--	--	--	PREDICTED: uncharacterized protein LOC103422751 [Malus domestica]
COP014G0001200.1_COP	--	hypothetical protein; K03671 thioredoxin 1 (A)	Thioredoxin-like 1-1, chloroplastic OS=Arabidopsis thaliana GN=At1g08570 PE=2 SV=1	Thioredoxin	PREDICTED: thioredoxin-like 1-1, chloroplastic isoform X2 [Malus domestica]
COP015G0065800.1_COP	molecular_function:"Interacting selectively and non-covalently with a specific double-stranded genomic DNA sequence (sometimes referred to as a motif) within the regulatory region of a gene to modulate transcription. Regulatory regions include promoters (proximal and distal) and enhancers. Genes are transcriptional units, and include bacterial operons." [GOC:txnOH-2018](GO:0003700),biological_pro…	HSF8; heat stress transcription factor B-4; K09419 heat shock transcription factor, other eukaryote (A)	Heat stress transcription factor B-4 OS=Arabidopsis thaliana GN=HSFB4 PE=2 SV=1	HSF-type DNA-binding	heat stress transcription factor B-4 [Malus domestica]
COP06G0177500.1_COP	molecular_function:"Any molecular function by which a gene product interacts selectively and non-covalently with DNA (deoxyribonucleic acid)." [GOC:dph, GOC:jl, GOC:tb, GOC:vw](GO:0003677),biological_process:"Any process that modulates the frequency, rate or extent of cellular DNA-templated transcription." [GOC:go_curators, GOC:txnOH](GO:0006355)	NAC domain-containing protein 89-like; K12581 CCR4-NOT transcription complex subunit 7/8 (A)	NAC domain-containing protein 100 OS=Arabidopsis thaliana GN=NAC100 PE=2 SV=1	No apical meristem (NAM) protein	PREDICTED: NAC domain-containing protein 100-like [Malus domestica]
COP05G0101600.1_COP	--	--	Protein TIC 21, chloroplastic OS=Arabidopsis thaliana GN=TIC21 PE=1 SV=1	Protein of unknown function (DUF3611)	PREDICTED: protein TIC 21, chloroplastic-like [Malus domestica]
COP06G0034800.1_COP	molecular_function:"Catalysis of a biochemical reaction at physiological temperatures. In biologically catalyzed reactions, the reactants are known as substrates, and the catalysts are naturally occurring macromolecular substances known as enzymes. Enzymes possess specific binding sites for substrates, and are usually composed wholly or largely of protein, but RNA that has catalytic activity (rib…	alpha,alpha-trehalose-phosphate synthase [UDP-forming] 5; K16055 trehalose 6-phosphate synthase/phosphatase [EC:2.4.1.15 3.1.3.12] (A)	Alpha,alpha-trehalose-phosphate synthase [UDP-forming] 5 OS=Arabidopsis thaliana GN=TPS5 PE=1 SV=2	Trehalose-phosphatase	PREDICTED: alpha,alpha-trehalose-phosphate synthase [UDP-forming] 5 [Pyrus x bretschneideri]
COP05G0295900.1_COP	molecular_function:"Catalysis of the phosphorylation of an amino acid residue in a protein, usually according to the reaction: a protein + ATP = a phosphoprotein + ADP." [MetaCyc:PROTEIN-KINASE-RXN](GO:0004672),molecular_function:"Interacting selectively and non-covalently with any protein or protein complex (a complex of two or more proteins that may include other nonprotein molecules)." [GOC:go…	katanin p80 WD40 repeat-containing subunit B1 homolog; K18643 katanin p80 WD40 repeat-containing subunit B1 (A)	Protein STRUBBELIG-RECEPTOR FAMILY 3 OS=Arabidopsis thaliana GN=SRF3 PE=2 SV=1	Leucine rich repeat	PREDICTED: katanin p80 WD40 repeat-containing subunit B1 homolog isoform X1 [Malus domestica]
COP03G0089100.1_COP	molecular_function:"Any molecular function by which a gene product interacts selectively and non-covalently with DNA (deoxyribonucleic acid)." [GOC:dph, GOC:jl, GOC:tb, GOC:vw](GO:0003677),biological_process:"Any process that modulates the frequency, rate or extent of cellular DNA-templated transcription." [GOC:go_curators, GOC:txnOH](GO:0006355)	hypothetical protein; K15613 homeobox protein Meis1 (A)	BEL1-like homeodomain protein 8 OS=Arabidopsis thaliana GN=BLH8 PE=1 SV=1	Associated with HOX	PREDICTED: BEL1-like homeodomain protein 9 [Pyrus x bretschneideri]
COP09G0032700.1_COP	--	--	--	--	PREDICTED: uncharacterized protein LOC103411154 isoform X1 [Malus domestica]
COP01G0135600.1_COP	--	NEK protein kinase; K08857 NIMA (never in mitosis gene a)-related kinase [EC:2.7.11.1] (A)	--	Protein of unknown function, DUF547	PREDICTED: uncharacterized protein LOC103434057 isoform X1 [Malus domestica]
COP03G0116900.1_COP	biological_process:"Cleavage of the 5'-cap of a nuclear mRNA triggered by shortening of the poly(A) tail to below a minimum functional length." [GOC:krc](GO:0000290),molecular_function:"Binds to and increases the activity of an enzyme." [GOC:dph, GOC:mah, GOC:tb](GO:0008047),biological_process:"Any process that activates or increases the activity of an enzyme." [GOC:ebc, GOC:jl, GOC:tb, GOC:vw](G…	mRNA-decapping enzyme-like protein; K12611 mRNA-decapping enzyme 1B [EC:3.-.-.-] (A)	mRNA-decapping enzyme-like protein OS=Arabidopsis thaliana GN=At1g08370 PE=1 SV=2	Dcp1-like decapping family	PREDICTED: mRNA-decapping enzyme-like protein [Malus domestica]
COP08G0126100.1_COP	molecular_function:"Interacting selectively and non-covalently with ATP, adenosine 5'-triphosphate, a universally important coenzyme and enzyme regulator." [ISBN:0198506732](GO:0005524),biological_process:"The process of targeting specific proteins to particular regions of the cell, typically membrane-bounded subcellular organelles. Usually requires an organelle specific protein sequence motif." …	protein translocase subunit SECA2, chloroplastic; K03070 preprotein translocase subunit SecA (A)	Protein translocase subunit SECA2, chloroplastic OS=Arabidopsis thaliana GN=SECA2 PE=2 SV=1	SecA DEAD-like domain	PREDICTED: LOW QUALITY PROTEIN: protein translocase subunit SECA2, chloroplastic [Malus domestica]
COP015G0267400.1_COP	molecular_function:"Catalysis of the phosphorylation of an amino acid residue in a protein, usually according to the reaction: a protein + ATP = a phosphoprotein + ADP." [MetaCyc:PROTEIN-KINASE-RXN](GO:0004672),molecular_function:"Interacting selectively and non-covalently with any protein or protein complex (a complex of two or more proteins that may include other nonprotein molecules)." [GOC:go…	receptor-like protein kinase HSL1; K00924 [EC:2.7.1.-] (A)	LRR receptor-like serine/threonine-protein kinase HSL2 OS=Arabidopsis thaliana GN=HSL2 PE=2 SV=1	Protein kinase domain	PREDICTED: LRR receptor-like serine/threonine-protein kinase HSL2 [Pyrus x bretschneideri]
COP01G0121000.1_COP	--	uncharacterized LOC101211600; K17398 DNA (cytosine-5)-methyltransferase 3A [EC:2.1.1.37] (A)	Serine/threonine-protein kinase ATM OS=Arabidopsis thaliana GN=ATM PE=2 SV=1	PWWP domain	PREDICTED: uncharacterized protein LOC103432529 [Malus domestica]
COP06G0155800.1_COP	--	GRINA; glutamate receptor, ionotropic, N-methyl D-aspartate-associated protein 1 (glutamate binding); K06890 uncharacterized protein (A)	Protein MODIFIER OF SNC1 1 OS=Arabidopsis thaliana GN=MOS1 PE=1 SV=2	--	PREDICTED: protein MODIFIER OF SNC1 1 [Malus domestica]
COP01G0174800.1_COP	--	--	Protein LOW PSII ACCUMULATION 2, chloroplastic OS=Arabidopsis thaliana GN=LPA2 PE=1 SV=1	--	PREDICTED: protein LOW PSII ACCUMULATION 2, chloroplastic-like isoform X2 [Malus domestica]
COP017G0166300.1_COP	biological_process:"The process in which a solute is transported across a lipid bilayer, from one side of a membrane to the other." [GOC:dph, GOC:jid](GO:0055085)	mitochondrial arginine transporter BAC2; K15109 solute carrier family 25 (mitochondrial carnitine/acylcarnitine transporter), member 20/29 (A)	Mitochondrial arginine transporter BAC2 OS=Arabidopsis thaliana GN=BAC2 PE=1 SV=1	Mitochondrial carrier protein	PREDICTED: mitochondrial arginine transporter BAC2 [Malus domestica]
COP05G0277100.1_COP	--	--	--	Domain of unknown function (DUF4228)	PREDICTED: uncharacterized protein LOC103434885 [Malus domestica]
COP012G0148700.1_COP	--	probable serine/threonine-protein kinase pats1; K04427 mitogen-activated protein kinase kinase kinase 7 [EC:2.7.11.25] (A)	Protein trichome birefringence-like 3 OS=Arabidopsis thaliana GN=TBL3 PE=2 SV=1	PMR5 N terminal Domain	PREDICTED: protein trichome birefringence-like 3 [Malus domestica]
COP013G0183900.1_COP	molecular_function:"Interacting selectively and non-covalently with any protein or protein complex (a complex of two or more proteins that may include other nonprotein molecules)." [GOC:go_curators](GO:0005515),cellular_component:"A membrane-bounded organelle of eukaryotic cells in which chromosomes are housed and replicated. In most cells, the nucleus contains all of the cell's chromosomes excep…	auxin-responsive protein IAA13-like; K14484 auxin-responsive protein IAA (A)	Auxin-responsive protein IAA12 OS=Arabidopsis thaliana GN=IAA12 PE=1 SV=1	AUX/IAA family	ARF domain class transcription factor [Malus domestica]
COP017G0169200.1_COP	cellular_component:"A multisubunit complex that is located at the centromeric region of DNA and provides an attachment point for the spindle microtubules." [GOC:elh](GO:0000776),molecular_function:"Interacting selectively and non-covalently with a centromere, a region of chromosome where the spindle fibers attach during mitosis and meiosis." [GOC:jl, SO:0000577](GO:0019237),biological_process:"Th…	--	--	--	PREDICTED: uncharacterized protein LOC103405517 [Malus domestica]
COP012G0154200.1_COP	biological_process:"The process in which a solute is transported across a lipid bilayer, from one side of a membrane to the other." [GOC:dph, GOC:jid](GO:0055085)	mitoferrin-like; K15113 solute carrier family 25 (mitochondrial iron transporter), member 28/37 (A)	Mitoferrin OS=Dictyostelium discoideum GN=mcfF PE=3 SV=1	Mitochondrial carrier protein	PREDICTED: mitoferrin-like [Pyrus x bretschneideri]
COP010G0103900.1_COP	--	cyclin-D3-1; K14505 cyclin D3, plant (A)	Cyclin-D3-1 OS=Arabidopsis thaliana GN=CYCD3-1 PE=1 SV=3	Cyclin, C-terminal domain	PREDICTED: cyclin-D3-1 [Pyrus x bretschneideri]
COP05G0056700.1_COP	biological_process:"Any process that results in a change in state or activity of a cell or an organism (in terms of movement, secretion, enzyme production, gene expression, etc.) as a result of oxidative stress, a state often resulting from exposure to high levels of reactive oxygen species, e.g. superoxide anions, hydrogen peroxide (H2O2), and hydroxyl radicals." [GOC:jl, PMID:12115731](GO:00069…	peptide methionine sulfoxide reductase B5-like; K07305 peptide-methionine (R)-S-oxide reductase [EC:1.8.4.12] (A)	Peptide methionine sulfoxide reductase B2, chloroplastic OS=Arabidopsis thaliana GN=MSRB2 PE=1 SV=1	SelR domain	PREDICTED: peptide methionine sulfoxide reductase B5-like [Malus domestica]
COP09G0134400.1_COP	--	--	--	Pyridoxamine 5'-phosphate oxidase	PREDICTED: uncharacterized protein LOC103415012 [Malus domestica]
COP05G0040700.1_COP	molecular_function:"Interacting selectively and non-covalently with any nucleic acid." [GOC:jl](GO:0003676),molecular_function:"Interacting selectively and non-covalently with an RNA molecule or a portion thereof." [GOC:jl, GOC:mah](GO:0003723)	polyadenylate-binding protein 3; K13126 polyadenylate-binding protein (A)	Polyadenylate-binding protein 3 OS=Arabidopsis thaliana GN=PAB3 PE=2 SV=1	RNA recognition motif. (a.k.a. RRM, RBD, or RNP domain)	PREDICTED: polyadenylate-binding protein 3 [Pyrus x bretschneideri]
COP06G0140900.1_COP	molecular_function:"Interacting selectively and non-covalently with any protein or protein complex (a complex of two or more proteins that may include other nonprotein molecules)." [GOC:go_curators](GO:0005515)	hypothetical protein; K11724 bromodomain testis-specific protein (A)	Transcription factor GTE10 OS=Arabidopsis thaliana GN=GTE10 PE=1 SV=2	Bromodomain	PREDICTED: transcription factor GTE10-like [Malus domestica]
COP07G0032000.1_COP	cellular_component:"A lipid bilayer along with all the proteins and protein complexes embedded in it an attached to it." [GOC:dos, GOC:mah, ISBN:0815316194](GO:0016020),cellular_component:"The component of a membrane consisting of the gene products and protein complexes having at least some part of their peptide sequence embedded in the hydrophobic region of the membrane." [GOC:dos, GOC:go_curato…	probable fructose-bisphosphate aldolase 3, chloroplastic; K01623 fructose-bisphosphate aldolase, class I [EC:4.1.2.13] (A)	WAT1-related protein At5g07050 OS=Arabidopsis thaliana GN=At5g07050 PE=2 SV=1	EamA-like transporter family	PREDICTED: WAT1-related protein At5g07050-like [Malus domestica]
COP06G0038100.1_COP	molecular_function:"Catalysis of the reaction: D-glucosamine 6-phosphate + acetyl-CoA = N-acetyl-D-glucosamine 6-phosphate + CoA + H(+)." [EC:2.3.1.4, RHEA:10292](GO:0004343),biological_process:"The chemical reactions and pathways resulting in the formation of UDP-N-acetylglucosamine, a substance composed of N-acetylglucosamine, a common structural unit of oligosaccharides, in glycosidic linkage …	glucosamine 6-phosphate N-acetyltransferase-like; K00621 glucosamine-phosphate N-acetyltransferase [EC:2.3.1.4] (A)	Glucosamine 6-phosphate N-acetyltransferase OS=Arabidopsis thaliana GN=GNA1 PE=1 SV=1	Acetyltransferase (GNAT) family	PREDICTED: glucosamine 6-phosphate N-acetyltransferase-like [Malus domestica]
COP015G0111500.1_COP	molecular_function:"Interacting selectively and non-covalently with any protein or protein complex (a complex of two or more proteins that may include other nonprotein molecules)." [GOC:go_curators](GO:0005515)	--	F-box protein At5g39450 OS=Arabidopsis thaliana GN=At5g39450 PE=2 SV=1	F-box domain	PREDICTED: F-box protein At5g39450-like [Malus domestica]
COP015G0091600.1_COP	molecular_function:"Catalysis of the hydrolysis of any O-glycosyl bond." [GOC:mah](GO:0004553),biological_process:"The chemical reactions and pathways involving carbohydrates, any of a group of organic compounds based of the general formula Cx(H2O)y. Includes the formation of carbohydrate derivatives by the addition of a carbohydrate residue to another molecule." [GOC:mah, ISBN:0198506732](GO:000…	glucan endo-1,3-beta-glucosidase 5; K19893 glucan endo-1,3-beta-glucosidase 5/6 [EC:3.2.1.39] (A)	Glucan endo-1,3-beta-glucosidase 5 OS=Arabidopsis thaliana GN=At4g31140 PE=1 SV=1	Glycosyl hydrolases family 17	PREDICTED: glucan endo-1,3-beta-glucosidase 5 [Malus domestica]
COP017G0186200.1_COP	molecular_function:"Interacting selectively and non-covalently with any nucleic acid." [GOC:jl](GO:0003676),molecular_function:"Interacting selectively and non-covalently with damaged DNA." [GOC:jl](GO:0003684),molecular_function:"Catalysis of the cleavage of the C-O-P bond in the AP site created when DNA glycosylase removes a damaged base, involved in the DNA base excision repair pathway (BER)."…	formamidopyrimidine-DNA glycosylase; K10563 formamidopyrimidine-DNA glycosylase [EC:3.2.2.23 4.2.99.18] (A)	Formamidopyrimidine-DNA glycosylase OS=Arabidopsis thaliana GN=FPG1 PE=1 SV=1	Formamidopyrimidine-DNA glycosylase N-terminal domain	PREDICTED: formamidopyrimidine-DNA glycosylase isoform X1 [Malus domestica]
COP013G0186800.1_COP	--	--	--	--	PREDICTED: uncharacterized protein LOC103453504 [Malus domestica]
COP08G0204900.1_COP	molecular_function:"Any molecular function by which a gene product interacts selectively and non-covalently with DNA (deoxyribonucleic acid)." [GOC:dph, GOC:jl, GOC:tb, GOC:vw](GO:0003677),molecular_function:"Interacting selectively and non-covalently with any protein or protein complex (a complex of two or more proteins that may include other nonprotein molecules)." [GOC:go_curators](GO:0005515)…	auxin response factor 1; K14486 auxin response factor (A)	Auxin response factor 1 OS=Arabidopsis thaliana GN=ARF1 PE=1 SV=2	B3 DNA binding domain	PREDICTED: auxin response factor 1 [Malus domestica]
COP013G0089600.1_COP	--	phospholipid-transporting ATPase 2-like; K01530 phospholipid-translocating ATPase [EC:3.6.3.1] (A)	--	--	PREDICTED: dentin sialophosphoprotein-like [Malus domestica]
COP07G0056100.1_COP	molecular_function:"Interacting selectively and non-covalently with any protein or protein complex (a complex of two or more proteins that may include other nonprotein molecules)." [GOC:go_curators](GO:0005515)	putative acyl-activating enzyme 19; K00142 acyl-CoA synthetase [EC:6.2.1.-] (A)	Putative acyl-activating enzyme 19 OS=Arabidopsis thaliana GN=At5g35930 PE=2 SV=1	AMP-binding enzyme C-terminal domain	PREDICTED: putative acyl-activating enzyme 19 isoform X2 [Pyrus x bretschneideri]
COP017G0059000.1_COP	molecular_function:"Interacting selectively and non-covalently with any metal ion." [GOC:ai](GO:0046872)	uncharacterized LOC105784008; K00161 pyruvate dehydrogenase E1 component alpha subunit [EC:1.2.4.1] (A)	Protein FLX-like 2 OS=Arabidopsis thaliana GN=FLXL2 PE=1 SV=1	twin BRCT domain	PREDICTED: uncharacterized protein LOC103404692 isoform X1 [Malus domestica]
COP05G0180700.1_COP	molecular_function:"Catalysis of the hydrolysis of any ester bond." [GOC:jl](GO:0016788)	hypothetical protein; K00679 phospholipid:diacylglycerol acyltransferase [EC:2.3.1.158] (A)	GDSL esterase/lipase At4g28780 OS=Arabidopsis thaliana GN=At4g28780 PE=2 SV=1	GDSL-like Lipase/Acylhydrolase	PREDICTED: GDSL esterase/lipase LTL1-like [Malus domestica]
COP014G0037600.1_COP	--	probable E3 ubiquitin-protein ligase BAH1-like 1; K16275 E3 ubiquitin-protein ligase BAH [EC:2.3.2.27] (A)	Probable E3 ubiquitin-protein ligase BAH1-like 1 OS=Oryza sativa subsp. japonica GN=Os03g0650900 PE=2 SV=1	Zinc finger, C3HC4 type (RING finger)	PREDICTED: probable E3 ubiquitin-protein ligase BAH1-like 1 [Pyrus x bretschneideri]
COP010G0059400.1_COP	molecular_function:"Interacting selectively and non-covalently with an RNA molecule or a portion thereof." [GOC:jl, GOC:mah](GO:0003723),biological_process:"Any process involved in the conversion of one or more primary RNA transcripts into one or more mature RNA molecules." [GOC:mah](GO:0006396),molecular_function:"Catalysis of the transfer of a nucleotidyl group to a reactant." [ISBN:0198506732]…	hypothetical protein; K00974 tRNA nucleotidyltransferase (CCA-adding enzyme) [EC:2.7.7.72 3.1.3.- 3.1.4.-] (A)	CCA tRNA nucleotidyltransferase, mitochondrial OS=Saccharomyces cerevisiae (strain ATCC 204508 / S288c) GN=CCA1 PE=1 SV=1	Poly A polymerase head domain	PREDICTED: CCA tRNA nucleotidyltransferase, mitochondrial-like [Malus domestica]
COP03G0103700.1_COP	biological_process:"Any process in which RNA molecules inactivate expression of target genes." [GOC:dph, GOC:mah, GOC:tb, PMID:15020054](GO:0031047)	--	--	XS domain	PREDICTED: uncharacterized protein LOC103424100 isoform X1 [Malus domestica]
COP017G0193000.1_COP	molecular_function:"Enables the energy-independent facilitated diffusion, mediated by passage of a solute through a transmembrane aqueous pore or channel. Stereospecificity is not exhibited but this transport may be specific for a particular molecular species or class of molecules." [GOC:mtg_transport, ISBN:0815340729, TC:1.-.-.-.-](GO:0015267),cellular_component:"A lipid bilayer along with all t…	aquaporin NIP6-1-like; K09874 aquaporin NIP (A)	Aquaporin NIP6-1 OS=Arabidopsis thaliana GN=NIP6-1 PE=1 SV=1	Major intrinsic protein	PREDICTED: aquaporin NIP6-1-like [Malus domestica]
COP07G0153000.1_COP	--	--	--	--	--
COP02G0213900.1_COP	molecular_function:"Interacting selectively and non-covalently with any protein or protein complex (a complex of two or more proteins that may include other nonprotein molecules)." [GOC:go_curators](GO:0005515)	putative pentatricopeptide repeat-containing protein At1g19290; K17964 leucine-rich PPR motif-containing protein, mitochondrial (A)	Pentatricopeptide repeat-containing protein At2g20710, mitochondrial OS=Arabidopsis thaliana GN=At2g20710 PE=2 SV=1	PPR repeat family	PREDICTED: pentatricopeptide repeat-containing protein At2g20710, mitochondrial-like [Malus domestica]
COP09G0085000.1_COP	molecular_function:"Catalysis of the hydrolysis of any O-glycosyl bond." [GOC:mah](GO:0004553),cellular_component:"The rigid or semi-rigid envelope lying outside the cell membrane of plant, fungal, most prokaryotic cells and some protozoan parasites, maintaining their shape and protecting them from osmotic lysis. In plants it is made of cellulose and, often, lignin; in fungi it is composed largel…	xyloglucan endotransglucosylase/hydrolase protein 9; K08235 xyloglucan:xyloglucosyl transferase [EC:2.4.1.207] (A)	Xyloglucan endotransglucosylase/hydrolase protein 9 OS=Arabidopsis thaliana GN=XTH9 PE=2 SV=2	Xyloglucan endo-transglycosylase (XET) C-terminus	xyloglucan endotransglucosylase/hydrolase protein 9 precursor [Malus domestica]
COP08G0100700.1_COP	molecular_function:"Catalysis of the hydrolysis of any O-glycosyl bond." [GOC:mah](GO:0004553),biological_process:"The chemical reactions and pathways involving carbohydrates, any of a group of organic compounds based of the general formula Cx(H2O)y. Includes the formation of carbohydrate derivatives by the addition of a carbohydrate residue to another molecule." [GOC:mah, ISBN:0198506732](GO:000…	glucan endo-1,3-beta-glucosidase 5-like; K19893 glucan endo-1,3-beta-glucosidase 5/6 [EC:3.2.1.39] (A)	Glucan endo-1,3-beta-glucosidase 5 OS=Arabidopsis thaliana GN=At4g31140 PE=1 SV=1	X8 domain	PREDICTED: glucan endo-1,3-beta-glucosidase 5-like [Malus domestica]
COP08G0178600.1_COP	molecular_function:"Catalysis of the hydrolysis of any ester bond." [GOC:jl](GO:0016788)	hypothetical protein; K00679 phospholipid:diacylglycerol acyltransferase [EC:2.3.1.158] (A)	GDSL esterase/lipase At1g33811 OS=Arabidopsis thaliana GN=At1g33811 PE=2 SV=1	GDSL-like Lipase/Acylhydrolase	PREDICTED: GDSL esterase/lipase At1g33811 [Malus domestica]
COP011G0152800.1_COP	--	uncharacterized LOC101304813; K03238 translation initiation factor 2 subunit 2 (A)	--	--	PREDICTED: F-box/FBD/LRR-repeat protein At4g26340-like, partial [Malus domestica]
COP08G0063400.1_COP	molecular_function:"The formation of a protein dimer, a macromolecular structure consists of two noncovalently associated identical or nonidentical subunits." [ISBN:0198506732](GO:0046983)	transcription factor PIF3-like; K12126 phytochrome-interacting factor 3 (A)	Transcription factor bHLH85 OS=Arabidopsis thaliana GN=BHLH85 PE=2 SV=1	Helix-loop-helix DNA-binding domain	PREDICTED: transcription factor bHLH85-like [Malus domestica]
COP09G0035700.1_COP	molecular_function:"Interacting selectively and non-covalently with zinc (Zn) ions." [GOC:ai](GO:0008270),molecular_function:"Catalysis of an oxidation-reduction (redox) reaction, a reversible chemical reaction in which the oxidation state of an atom or atoms within a molecule is altered. One substrate acts as a hydrogen or electron donor and becomes oxidized, while the other acts as hydrogen or …	2-methylene-furan-3-one reductase-like; K18980 2-methylene-furan-3-one reductase [EC:1.3.1.105] (A)	2-methylene-furan-3-one reductase OS=Fragaria ananassa GN=EO PE=1 SV=2	Domain of unknown function (DUF588)	PREDICTED: CASP-like protein At5g40300 [Malus domestica]
COP03G0054700.1_COP	--	--	--	--	PREDICTED: uncharacterized protein LOC103448529 [Malus domestica]
COP017G0203800.1_COP	molecular_function:"Interacting selectively and non-covalently with a specific double-stranded genomic DNA sequence (sometimes referred to as a motif) within the regulatory region of a gene to modulate transcription. Regulatory regions include promoters (proximal and distal) and enhancers. Genes are transcriptional units, and include bacterial operons." [GOC:txnOH-2018](GO:0003700)	--	Transcription factor TCP4 OS=Arabidopsis thaliana GN=TCP4 PE=1 SV=1	TCP family transcription factor	PREDICTED: transcription factor TCP4-like [Malus domestica]
COP02G0123500.1_COP	--	--	--	Protein of unknown function, DUF547	PREDICTED: uncharacterized protein LOC103402872 [Malus domestica]
COP015G0161000.1_COP	molecular_function:"Interacting selectively and non-covalently with ATP, adenosine 5'-triphosphate, a universally important coenzyme and enzyme regulator." [ISBN:0198506732](GO:0005524),biological_process:"The incorporation of iron and exogenous sulfur into a metallo-sulfur cluster." [GOC:jl, GOC:mah, GOC:pde, GOC:vw](GO:0016226),molecular_function:"Interacting selectively and non-covalently with…	hypothetical protein; K03593 ATP-binding protein involved in chromosome partitioning (A)	Fe-S cluster assembly factor HCF101, chloroplastic OS=Arabidopsis thaliana GN=HCF101 PE=1 SV=1	Protein of unknown function (DUF971)	PREDICTED: cytosolic Fe-S cluster assembly factor NUBP1 homolog [Malus domestica]
COP08G0003100.1_COP	--	--	--	--	PREDICTED: uncharacterized protein LOC103410415 [Malus domestica]
COP05G0046500.1_COP	molecular_function:"Catalysis of the transfer of an acyl group from one compound (donor) to another (acceptor)." [GOC:jl, ISBN:0198506732](GO:0016746)	dihydrolipoyllysine-residue acetyltransferase component of pyruvate dehydrogenase complex, mitochondrial; K00627 pyruvate dehydrogenase E2 component (dihydrolipoamide acetyltransferase) [EC:2.3.1.12] (A)	Dihydrolipoyllysine-residue acetyltransferase component 5 of pyruvate dehydrogenase complex, chloroplastic OS=Arabidopsis thaliana GN=EMB3003 PE=2 SV=1	2-oxoacid dehydrogenases acyltransferase (catalytic domain)	PREDICTED: dihydrolipoyllysine-residue acetyltransferase component of pyruvate dehydrogenase complex, mitochondrial [Malus domestica]
COP05G0105500.1_COP	molecular_function:"Interacting selectively and non-covalently with any protein or protein complex (a complex of two or more proteins that may include other nonprotein molecules)." [GOC:go_curators](GO:0005515)	SLOW growth protein; K19589 release factor glutamine methyltransferase [EC:2.1.1.297] (A)	Pentatricopeptide repeat-containing protein At2g29760, chloroplastic OS=Arabidopsis thaliana GN=PCMP-H33 PE=2 SV=1	PPR repeat	PREDICTED: pentatricopeptide repeat-containing protein At1g08070-like [Malus domestica]
COP015G0196900.1_COP	molecular_function:"Catalysis of the reaction: a nucleoside triphosphate + H2O = nucleoside diphosphate + phosphate." [EC:3.6.1.15](GO:0017111)	cancer-related nucleoside-triphosphatase homolog; K06928 nucleoside-triphosphatase [EC:3.6.1.15] (A)	Cancer-related nucleoside-triphosphatase homolog OS=Bos taurus GN=NTPCR PE=2 SV=1	NTPase	PREDICTED: cancer-related nucleoside-triphosphatase homolog [Malus domestica]
COP08G0204600.1_COP	molecular_function:"Catalysis of an oxidation-reduction (redox) reaction, a reversible chemical reaction in which the oxidation state of an atom or atoms within a molecule is altered. One substrate acts as a hydrogen or electron donor and becomes oxidized, while the other acts as hydrogen or electron acceptor and becomes reduced." [GOC:go_curators](GO:0016491)	cbr4, im:6908596, zgc:77144; carbonyl reductase 4 (EC:1.1.1.-); K11539 carbonyl reductase 4 [EC:1.1.1.-] (A)	NADPH-dependent pterin aldehyde reductase OS=Arabidopsis thaliana GN=At1g10310 PE=1 SV=1	short chain dehydrogenase	PREDICTED: carbonyl reductase family member 4-like [Malus domestica]
COP04G0195500.1_COP	biological_process:"A process that is carried out at the cellular level which results in the assembly, arrangement of constituent parts, or disassembly of cytoskeletal structures comprising microtubules and their associated proteins." [GOC:mah](GO:0000226),molecular_function:"Interacting selectively and non-covalently with microtubules, filaments composed of tubulin monomers." [GOC:krc](GO:000801…	hypothetical protein; K16812 targeting protein for Xklp2 (A)	Protein WAVE-DAMPENED 2 OS=Arabidopsis thaliana GN=WVD2 PE=2 SV=1	Targeting protein for Xklp2 (TPX2)	PREDICTED: protein WVD2-like 1 [Malus domestica]
COP07G0174400.1_COP	molecular_function:"Catalysis of the transfer of a methyl group to an acceptor molecule." [ISBN:0198506732](GO:0008168)	probable methyltransferase PMT28; K16302 metal transporter CNNM (A)	Probable methyltransferase PMT11 OS=Arabidopsis thaliana GN=At2g39750 PE=2 SV=1	Putative S-adenosyl-L-methionine-dependent methyltransferase	PREDICTED: probable methyltransferase PMT11 [Malus domestica]
COP06G0144300.1_COP	molecular_function:"Catalysis of the hydrolysis of any ester bond." [GOC:jl](GO:0016788)	Zeta-carotene desaturase, chloroplast precursor, putative (EC:1.14.99.30); K00514 zeta-carotene desaturase [EC:1.3.5.6] (A)	GDSL esterase/lipase At3g48460 OS=Arabidopsis thaliana GN=At3g48460 PE=2 SV=1	GDSL-like Lipase/Acylhydrolase	PREDICTED: GDSL esterase/lipase At3g48460-like [Malus domestica]
COP011G0157600.1_COP	--	--	--	--	PREDICTED: uncharacterized protein LOC103931197 [Pyrus x bretschneideri]
COP015G0327300.1_COP	molecular_function:"Functions in the initiation of ribosome-mediated translation of mRNA into a polypeptide." [ISBN:0198506732](GO:0003743),molecular_function:"Interacting selectively and non-covalently with any protein or protein complex (a complex of two or more proteins that may include other nonprotein molecules)." [GOC:go_curators](GO:0005515),biological_process:"The process preceding format…	probable eukaryotic translation initiation factor 5-1; K03262 translation initiation factor 5 (A)	Probable eukaryotic translation initiation factor 5-1 OS=Arabidopsis thaliana GN=At1g36730 PE=2 SV=1	eIF4-gamma/eIF5/eIF2-epsilon	PREDICTED: probable eukaryotic translation initiation factor 5-1 [Malus domestica]
COP08G0096900.1_COP	molecular_function:"Interacting selectively and non-covalently with any protein or protein complex (a complex of two or more proteins that may include other nonprotein molecules)." [GOC:go_curators](GO:0005515)	hypothetical protein; K17710 pentatricopeptide repeat domain-containing protein 1 (A)	Pentatricopeptide repeat-containing protein At5g10690 OS=Arabidopsis thaliana GN=CBSPPR1 PE=2 SV=1	PPR repeat family	PREDICTED: pentatricopeptide repeat-containing protein At5g10690 [Malus domestica]
COP010G0052800.1_COP	molecular_function:"Catalysis of the reaction: protein tyrosine phosphate + H2O = protein tyrosine + phosphate." [EC:3.1.3.48](GO:0004725),biological_process:"The process of removing one or more phosphoric residues from a protein." [GOC:hb](GO:0006470),biological_process:"The process of removing one or more phosphoric (ester or anhydride) residues from a molecule." [ISBN:0198506732](GO:0016311),m…	protein-tyrosine-phosphatase PTP1-like; K18039 tyrosine-protein phosphatase non-receptor type 20 [EC:3.1.3.48] (A)	Protein-tyrosine-phosphatase PTP1 OS=Arabidopsis thaliana GN=PTP1 PE=1 SV=1	Protein-tyrosine phosphatase	PREDICTED: protein-tyrosine-phosphatase PTP1-like [Malus domestica]
COP03G0122700.1_COP	molecular_function:"Catalysis of the phosphorylation of an amino acid residue in a protein, usually according to the reaction: a protein + ATP = a phosphoprotein + ADP." [MetaCyc:PROTEIN-KINASE-RXN](GO:0004672),molecular_function:"Interacting selectively and non-covalently with any protein or protein complex (a complex of two or more proteins that may include other nonprotein molecules)." [GOC:go…	probable receptor protein kinase TMK1; K00924 [EC:2.7.1.-] (A)	Receptor-like kinase TMK3 OS=Arabidopsis thaliana GN=TMK3 PE=2 SV=1	Leucine rich repeat	PREDICTED: probable receptor protein kinase TMK1 [Pyrus x bretschneideri]
COP013G0038000.1_COP	molecular_function:"Catalysis of the hydrolysis of various bonds, e.g. C-O, C-N, C-C, phosphoric anhydride bonds, etc. Hydrolase is the systematic name for any enzyme of EC class 3." [ISBN:0198506732](GO:0016787)	nudix hydrolase 1-like; K03574 8-oxo-dGTP diphosphatase [EC:3.6.1.55] (A)	Nudix hydrolase 1 OS=Arabidopsis thaliana GN=NUDT1 PE=1 SV=1	NUDIX domain	PREDICTED: nudix hydrolase 1-like [Malus domestica]
COP013G0199700.1_COP	--	suppressor protein SRP40; K13105 proline-rich protein PRCC (A)	--	Mitotic checkpoint regulator, MAD2B-interacting	PREDICTED: suppressor protein SRP40 [Malus domestica]
COP02G0103300.1_COP	molecular_function:"Enables the energy-independent facilitated diffusion, mediated by passage of a solute through a transmembrane aqueous pore or channel. Stereospecificity is not exhibited but this transport may be specific for a particular molecular species or class of molecules." [GOC:mtg_transport, ISBN:0815340729, TC:1.-.-.-.-](GO:0015267),cellular_component:"A lipid bilayer along with all t…	probable aquaporin SIP2-1; K09875 aquaporin SIP (A)	Probable aquaporin SIP2-1 OS=Arabidopsis thaliana GN=SIP2-1 PE=2 SV=1	Major intrinsic protein	PREDICTED: probable aquaporin SIP2-1 [Malus domestica]
COP06G0075800.1_COP	biological_process:"The directed movement of substances within a cell." [GOC:ai](GO:0046907)	uncharacterized LOC103938173; K14295 nuclear pore complex protein Nup50 (A)	--	RanBP1 domain	PREDICTED: uncharacterized protein LOC103938173 [Pyrus x bretschneideri]
COP015G0056500.1_COP	--	A-kinase anchor protein 17A-like; K13169 splicing factor, arginine/serine-rich 17 (A)	A-kinase anchor protein 17B OS=Mus musculus GN=Akap17b PE=1 SV=2	--	PREDICTED: A-kinase anchor protein 17B [Pyrus x bretschneideri]
COP010G0059200.1_COP	biological_process:"The intramolecular conversion of uridine to pseudouridine within an RNA molecule. This posttranscriptional base modification occurs in tRNA, rRNA, and snRNAs." [GOC:hjd, GOC:mah](GO:0001522),biological_process:"A cellular process that results in the biosynthesis of constituent macromolecules, assembly, and arrangement of constituent parts of ribosome subunits; includes transpo…	putative H/ACA ribonucleoprotein complex subunit 1-like protein 1; K11128 H/ACA ribonucleoprotein complex subunit 1 (A)	Putative H/ACA ribonucleoprotein complex subunit 1-like protein 1 OS=Arabidopsis thaliana GN=At3g03920 PE=2 SV=1	Gar1/Naf1 RNA binding region	PREDICTED: putative H/ACA ribonucleoprotein complex subunit 1-like protein 1 isoform X1 [Pyrus x bretschneideri]
COP01G0097700.1_COP	molecular_function:"Binds to and increases the activity of a GTPase, an enzyme that catalyzes the hydrolysis of GTP." [GOC:mah](GO:0005096),biological_process:"The cellular process in which a signal is conveyed to trigger a change in the activity or state of a cell. Signal transduction begins with reception of a signal (e.g. a ligand binding to a receptor or receptor activation by a stimulus such…	rga2; Rho-type GTPase activating protein Rga2 (predicted); K08773 RalA-binding protein 1 (A)	Rho GTPase-activating protein 3 OS=Arabidopsis thaliana GN=ROPGAP3 PE=2 SV=1	P21-Rho-binding domain	PREDICTED: rho GTPase-activating protein 3-like [Pyrus x bretschneideri]
COP08G0102700.1_COP	cellular_component:"All of the contents of a cell excluding the plasma membrane and nucleus, but including other subcellular structures." [ISBN:0198547684](GO:0005737)	acetylglutamate kinase, chloroplastic-like; K00930 acetylglutamate kinase [EC:2.7.2.8] (A)	Acetylglutamate kinase, chloroplastic OS=Arabidopsis thaliana GN=NAGK PE=1 SV=1	Amino acid kinase family	PREDICTED: LOW QUALITY PROTEIN: acetylglutamate kinase, chloroplastic-like [Malus domestica]
COP07G0217100.1_COP	molecular_function:"Interacting selectively and non-covalently with any protein or protein complex (a complex of two or more proteins that may include other nonprotein molecules)." [GOC:go_curators](GO:0005515)	DEAD-box ATP-dependent RNA helicase 7-like; K16911 ATP-dependent RNA helicase DDX21 [EC:3.6.4.13] (A)	--	Embryo-specific protein 3, (ATS3)	PREDICTED: uncharacterized protein LOC103428541 [Malus domestica]
COP09G0153700.1_COP	cellular_component:"A SAGA-type histone acetyltransferase complex that contains Spt8 (in budding yeast) or a homolog thereof; additional polypeptides include Spt group, consisting of Spt7, Spt3, and Spt20/Ada5, which interact with the TATA-binding protein (TBP); the Ada group, consisting of Ada1, Ada2, Ada3, Ada4/Gcn5, and Ada5/Spt20, which is functionally linked to the nucleosomal HAT activity; …	transcription initiation factor TFIID subunit 12b-like; K03126 transcription initiation factor TFIID subunit 12 (A)	Transcription initiation factor TFIID subunit 12b OS=Arabidopsis thaliana GN=TAF12B PE=1 SV=1	Transcription initiation factor TFIID subunit A	PREDICTED: transcription initiation factor TFIID subunit 12b-like [Malus domestica]
COP014G0148400.1_COP	--	HVA22-like protein e; K17279 receptor expression-enhancing protein 5/6 (A)	Protein HVA22 OS=Hordeum vulgare GN=HVA22 PE=2 SV=1	TB2/DP1, HVA22 family	PREDICTED: HVA22-like protein e [Malus domestica]
COP09G0102900.1_COP	--	--	BTB/POZ domain-containing protein At5g48130 OS=Arabidopsis thaliana GN=At5g48130 PE=2 SV=1	NPH3 family	PREDICTED: BTB/POZ domain-containing protein At5g48130-like [Malus domestica]
COP08G0177600.1_COP	molecular_function:"Catalysis of an oxidation-reduction (redox) reaction, a reversible chemical reaction in which the oxidation state of an atom or atoms within a molecule is altered. One substrate acts as a hydrogen or electron donor and becomes oxidized, while the other acts as hydrogen or electron acceptor and becomes reduced." [GOC:go_curators](GO:0016491)	hydroxysteroid dehydrogenase 1P; K15680 corticosteroid 11-beta-dehydrogenase isozyme 1 [EC:1.1.1.146] (A)	11-beta-hydroxysteroid dehydrogenase-like 5 OS=Arabidopsis thaliana GN=HSD5 PE=2 SV=1	short chain dehydrogenase	PREDICTED: 11-beta-hydroxysteroid dehydrogenase-like 5 [Malus domestica]
COP09G0110900.1_COP	molecular_function:"Interacting selectively and non-covalently with any nucleic acid." [GOC:jl](GO:0003676),biological_process:"The directed movement of cations, atoms or small molecules with a net positive charge, into, out of or within a cell, or between cells, by means of some agent such as a transporter or pore." [GOC:ai](GO:0006812),biological_process:"The directed movement of calcium (Ca) i…	vacuolar cation/proton exchanger 3-like; K07300 Ca2+:H+ antiporter (A)	Vacuolar cation/proton exchanger 5 OS=Arabidopsis thaliana GN=CAX5 PE=2 SV=1	SPOC domain	PREDICTED: flowering time control protein FPA-like [Malus domestica]
COP013G0067500.1_COP	--	deleted in malignant brain tumors 1 protein-like; K13912 deleted in malignant brain tumors 1 protein (A)	--	Targeting protein for Xklp2 (TPX2)	PREDICTED: flocculation protein FLO11-like [Malus domestica]
COP09G0093500.1_COP	--	--	--	--	PREDICTED: uncharacterized protein LOC103442633 [Malus domestica]
COP06G0151800.1_COP	cellular_component:"A lipid bilayer along with all the proteins and protein complexes embedded in it an attached to it." [GOC:dos, GOC:mah, ISBN:0815316194](GO:0016020),molecular_function:"Catalysis of an oxidation-reduction (redox) reaction, a reversible chemical reaction in which the oxidation state of an atom or atoms within a molecule is altered. One substrate acts as a hydrogen or electron d…	hypothetical protein; K08008 NADPH oxidase (A)	Ferric reduction oxidase 8, mitochondrial OS=Arabidopsis thaliana GN=FRO8 PE=2 SV=1	FAD-binding domain	PREDICTED: ferric reduction oxidase 8, mitochondrial isoform X1 [Malus domestica]
COP017G0205000.1_COP	molecular_function:"Any molecular function by which a gene product interacts selectively and non-covalently with DNA (deoxyribonucleic acid)." [GOC:dph, GOC:jl, GOC:tb, GOC:vw](GO:0003677),molecular_function:"Interacting selectively and non-covalently with a specific double-stranded genomic DNA sequence (sometimes referred to as a motif) within the regulatory region of a gene to modulate transcri…	two-component response regulator ORR23; K14491 two-component response regulator ARR-B family (A)	Transcription activator GLK1 OS=Arabidopsis thaliana GN=GLK1 PE=1 SV=2	Myb-like DNA-binding domain	PREDICTED: probable transcription factor GLK1 isoform X1 [Malus domestica]
COP015G0334600.1_COP	molecular_function:"Interacting selectively and non-covalently with any protein or protein complex (a complex of two or more proteins that may include other nonprotein molecules)." [GOC:go_curators](GO:0005515)	--	--	--	PREDICTED: uncharacterized protein LOC103437334 [Malus domestica]
COP01G0159500.1_COP	molecular_function:"Interacting selectively and non-covalently with a specific double-stranded genomic DNA sequence (sometimes referred to as a motif) within the regulatory region of a gene to modulate transcription. Regulatory regions include promoters (proximal and distal) and enhancers. Genes are transcriptional units, and include bacterial operons." [GOC:txnOH-2018](GO:0003700),biological_pro…	transcription factor RF2b-like; K04374 cyclic AMP-dependent transcription factor ATF-4 (A)	Transcription factor RF2b OS=Oryza sativa subsp. japonica GN=RF2b PE=1 SV=2	bZIP transcription factor	PREDICTED: transcription factor RF2b-like [Malus domestica]
COP017G0154400.1_COP	biological_process:"Any process involved in the conversion of one or more primary RNA transcripts into one or more mature RNA molecules." [GOC:mah](GO:0006396),molecular_function:"Catalysis of the transfer of a methyl group from a donor to a nucleoside residue in an RNA molecule." [GOC:mah](GO:0008173)	RNA methyltransferase family protein (ISS); K00599 methyltransferase-like protein 6 [EC:2.1.1.-] (A)	Uncharacterized RNA methyltransferase CT0009 OS=Chlorobium tepidum (strain ATCC 49652 / DSM 12025 / NBRC 103806 / TLS) GN=CT0009 PE=3 SV=1	tRNA (Uracil-5-)-methyltransferase	PREDICTED: tRNA (uracil-5-)-methyltransferase homolog A [Malus domestica]
COP09G0063700.1_COP	biological_process:"A process that is carried out at the cellular level which results in the assembly, arrangement of constituent parts, or disassembly of a cellulose microfibril, any of the cellulose structures laid down in orthogonal layers in a plant cell wall." [GOC:mah, PMID:12468730](GO:0010215),cellular_component:"The component of a membrane consisting of the gene products that are tethere…	--	COBRA-like protein 1 OS=Oryza sativa subsp. japonica GN=BC1L6 PE=2 SV=1	COBRA-like protein	PREDICTED: LOW QUALITY PROTEIN: COBRA-like protein 1 [Malus domestica]
COP016G0064700.1_COP	molecular_function:"Interacting selectively and non-covalently with any polysaccharide, a polymer of many (typically more than 10) monosaccharide residues linked glycosidically." [GOC:mah](GO:0030247)	--	--	Wall-associated receptor kinase galacturonan-binding	PREDICTED: uncharacterized protein LOC103402950 [Malus domestica]
COP015G0075100.1_COP	--	protein cereblon-like; K11793 cereblon (A)	Protein cereblon OS=Homo sapiens GN=CRBN PE=1 SV=1	Yippee zinc-binding/DNA-binding /Mis18, centromere assembly	PREDICTED: protein cereblon-like [Malus domestica]
COP05G0051900.1_COP	cellular_component:"A lipid bilayer along with all the proteins and protein complexes embedded in it an attached to it." [GOC:dos, GOC:mah, ISBN:0815316194](GO:0016020),molecular_function:"Enables the transfer of a substance, usually a specific substance or a group of related substances, from one side of a membrane to the other." [GOC:jid, GOC:mtg_transport, ISBN:0815340729](GO:0022857),biologica…	dicarboxylate transporter 2, chloroplastic-like; K03319 divalent anion:Na+ symporter, DASS family (A)	Dicarboxylate transporter 2.1, chloroplastic OS=Arabidopsis thaliana GN=DIT2-1 PE=1 SV=1	Sodium:sulfate symporter transmembrane region	PREDICTED: dicarboxylate transporter 2, chloroplastic-like, partial [Pyrus x bretschneideri]
COP08G0130100.1_COP	--	filament-like plant protein 1; K10352 myosin heavy chain (A)	Filament-like plant protein (Fragment) OS=Solanum lycopersicum GN=FPP PE=1 SV=1	Filament-like plant protein, long coiled-coil	PREDICTED: filament-like plant protein [Malus domestica]
COP015G0122900.1_COP	molecular_function:"Catalysis of the hydrolysis of a peptide bond not more than three residues from the C-terminus of a polypeptide chain by a catalytic mechanism that involves a catalytic triad consisting of a serine nucleophile that is activated by a proton relay involving an acidic residue (e.g. aspartate or glutamate) and a basic residue (usually histidine)." [http://merops.sanger.ac.uk/about…	serine carboxypeptidase II-2; K16297 serine carboxypeptidase-like clade II [EC:3.4.16.-] (A)	Serine carboxypeptidase-like 29 OS=Arabidopsis thaliana GN=SCPL29 PE=2 SV=1	Serine carboxypeptidase	PREDICTED: serine carboxypeptidase II-2 [Malus domestica]
COP09G0196100.1_COP	molecular_function:"Interacting selectively and non-covalently with a specific double-stranded genomic DNA sequence (sometimes referred to as a motif) within the regulatory region of a gene to modulate transcription. Regulatory regions include promoters (proximal and distal) and enhancers. Genes are transcriptional units, and include bacterial operons." [GOC:txnOH-2018](GO:0003700),biological_pro…	WRKY transcription factor 1-like; K18834 WRKY transcription factor 1 (A)	Probable WRKY transcription factor 40 OS=Arabidopsis thaliana GN=WRKY40 PE=1 SV=1	WRKY DNA -binding domain	PREDICTED: probable WRKY transcription factor 40 [Malus domestica]
COP07G0232800.1_COP	biological_process:"The directed movement of proteins into, out of or within a cell, or between cells, by means of some agent such as a transporter or pore." [GOC:ai](GO:0015031)	hypothetical protein; K03116 sec-independent protein translocase protein TatA (A)	Sec-independent protein translocase protein TATB, chloroplastic OS=Pisum sativum GN=TATB PE=1 SV=1	mttA/Hcf106 family	PREDICTED: sec-independent protein translocase protein TATB, chloroplastic-like [Malus domestica]
COP014G0036100.1_COP	biological_process:"The chemical reactions and pathways resulting in the formation of carotenoids, tetraterpenoid compounds in which two units of 4 isoprenoid residues joined head-to-tail are themselves joined tail-to-tail." [GOC:go_curators](GO:0016117),molecular_function:"Catalysis of an oxidation-reduction (redox) reaction, a reversible chemical reaction in which the oxidation state of an atom…	prolycopene isomerase, chloroplastic; K09835 prolycopene isomerase [EC:5.2.1.13] (A)	Prolycopene isomerase, chloroplastic OS=Daucus carota GN=CRTISO PE=2 SV=1	Flavin containing amine oxidoreductase	PREDICTED: prolycopene isomerase, chloroplastic [Malus domestica]
COP08G0086000.1_COP	--	translational activator of cytochrome c oxidase 1; K18189 translational activator of cytochrome c oxidase 1 (A)	Probable transcriptional regulatory protein At2g25830 OS=Arabidopsis thaliana GN=At2g25830 PE=2 SV=2	Transcriptional regulator	PREDICTED: probable transcriptional regulatory protein At2g25830 [Malus domestica]
COP09G0205000.1_COP	molecular_function:"Interacting selectively and non-covalently with a specific double-stranded genomic DNA sequence (sometimes referred to as a motif) within the regulatory region of a gene to modulate transcription. Regulatory regions include promoters (proximal and distal) and enhancers. Genes are transcriptional units, and include bacterial operons." [GOC:txnOH-2018](GO:0003700),biological_pro…	WRKY transcription factor 22; K13425 WRKY transcription factor 22 (A)	Probable WRKY transcription factor 69 OS=Arabidopsis thaliana GN=WRKY69 PE=2 SV=1	WRKY DNA -binding domain	PREDICTED: probable WRKY transcription factor 69 [Malus domestica]
COP011G0152500.1_COP	molecular_function:"Interacting selectively and non-covalently with any nucleic acid." [GOC:jl](GO:0003676)	cleavage and polyadenylation specificity factor subunit 6-like; K14398 cleavage and polyadenylation specificity factor subunit 6/7 (A)	Nipped-B-like protein B OS=Danio rerio GN=nipblb PE=2 SV=1	RNA recognition motif. (a.k.a. RRM, RBD, or RNP domain)	PREDICTED: cleavage and polyadenylation specificity factor subunit 6-like [Malus domestica]
COP015G0184200.1_COP	biological_process:"Any process that modulates the frequency, rate or extent of cellular DNA-templated transcription." [GOC:go_curators, GOC:txnOH](GO:0006355),biological_process:"The covalent alteration of one or more amino acid residues within a histone protein." [GOC:krc](GO:0016570)	RNA polymerase-associated protein CTR9 homolog; K15176 RNA polymerase-associated protein CTR9 (A)	Protein CTR9 homolog OS=Arabidopsis thaliana GN=VIP6 PE=1 SV=1	--	PREDICTED: RNA polymerase-associated protein CTR9 homolog [Pyrus x bretschneideri]
COP011G0164300.1_COP	molecular_function:"Catalysis of the hydrolysis of any ester bond." [GOC:jl](GO:0016788)	hypothetical protein; K00679 phospholipid:diacylglycerol acyltransferase [EC:2.3.1.158] (A)	GDSL esterase/lipase At4g26790 OS=Arabidopsis thaliana GN=At4g26790 PE=2 SV=1	GDSL-like Lipase/Acylhydrolase	PREDICTED: GDSL esterase/lipase At4g26790-like [Pyrus x bretschneideri]
COP013G0201800.1_COP	molecular_function:"Any molecular function by which a gene product interacts selectively and non-covalently with DNA (deoxyribonucleic acid)." [GOC:dph, GOC:jl, GOC:tb, GOC:vw](GO:0003677)	homeobox protein HAT3.1; K11657 remodeling and spacing factor 1 (A)	Pathogenesis-related homeodomain protein OS=Arabidopsis thaliana GN=PRH PE=2 SV=1	Homeobox domain	PREDICTED: pathogenesis-related homeodomain protein-like isoform X2 [Malus domestica]
COP08G0158200.1_COP	molecular_function:"The formation of a protein dimer, a macromolecular structure consists of two noncovalently associated identical or nonidentical subunits." [ISBN:0198506732](GO:0046983)	--	Transcription factor bHLH145 OS=Arabidopsis thaliana GN=BHLH145 PE=2 SV=1	--	PREDICTED: transcription factor bHLH143-like [Malus domestica]
COP017G0202700.1_COP	--	--	--	--	PREDICTED: uncharacterized protein LOC103405549 [Malus domestica]
COP06G0175400.1_COP	biological_process:"A protein modification process that results in the addition of a carbohydrate or carbohydrate derivative unit to a protein amino acid, e.g. the addition of glycan chains to proteins." [GOC:curators, GOC:pr](GO:0006486),molecular_function:"Catalysis of the transfer of a glycosyl group from one compound (donor) to another (acceptor)." [GOC:jl, ISBN:0198506732](GO:0016757)	alpha-glucosidase 2-like; K01228 mannosyl-oligosaccharide glucosidase [EC:3.2.1.106] (A)	Probable arabinosyltransferase ARAD1 OS=Arabidopsis thaliana GN=ARAD1 PE=1 SV=1	Exostosin family	PREDICTED: probable arabinosyltransferase ARAD1 [Malus domestica]
COP011G0046400.1_COP	molecular_function:"Catalysis of a biochemical reaction at physiological temperatures. In biologically catalyzed reactions, the reactants are known as substrates, and the catalysts are naturally occurring macromolecular substances known as enzymes. Enzymes possess specific binding sites for substrates, and are usually composed wholly or largely of protein, but RNA that has catalytic activity (rib…	phosphoinositide phospholipase C 2-like; K05857 phosphatidylinositol phospholipase C, delta [EC:3.1.4.11] (A)	Probable pyridoxal 5'-phosphate synthase subunit PDX1 OS=Hevea brasiliensis GN=PDX1 PE=2 SV=1	SOR/SNZ family	hypothetical protein [Linum usitatissimum]
COP011G0090200.1_COP	molecular_function:"Interacting selectively and non-covalently with ATP, adenosine 5'-triphosphate, a universally important coenzyme and enzyme regulator." [ISBN:0198506732](GO:0005524),molecular_function:"Catalysis of the reaction: ATP + H2O = ADP + phosphate. This reaction requires the presence of one or more nucleosomes." [GOC:mah, PMID:19165147](GO:0070615)	helicase protein MOM1-like; K11642 chromodomain-helicase-DNA-binding protein 3 [EC:3.6.4.12] (A)	Helicase protein MOM1 OS=Arabidopsis thaliana GN=MOM1 PE=1 SV=1	SNF2 family N-terminal domain	PREDICTED: helicase protein MOM1-like isoform X1 [Malus domestica]
COP07G0085700.1_COP	cellular_component:"Any of the numerous similar discrete openings in the nuclear envelope of a eukaryotic cell, where the inner and outer nuclear membranes are joined." [ISBN:0198547684](GO:0005643),molecular_function:"The action of a molecule that contributes to the structural integrity of the nuclear pore complex, a protein-lined channel in the nuclear envelope that allows the transfer of macro…	uncharacterized protein DDB_G0274915; K14306 nuclear pore complex protein Nup62 (A)	Nuclear pore complex protein NUP62 OS=Arabidopsis thaliana GN=NUP62 PE=1 SV=1	Nsp1-like C-terminal region	PREDICTED: uncharacterized protein DDB_G0274915 [Malus domestica]
COP05G0075600.1_COP	--	--	Organ-specific protein P4 OS=Pisum sativum PE=2 SV=1	Organ specific protein	PREDICTED: organ-specific protein S2-like [Malus domestica]
COP06G0181700.1_COP	molecular_function:"Catalysis of the transfer of a glycosyl group from a UDP-sugar to a small hydrophobic molecule." [InterPro:IPR004224, PMID:11846783](GO:0008194)	UDP-glycosyltransferase 83A1-like; K04628 2-hydroxyacylsphingosine 1-beta-galactosyltransferase [EC:2.4.1.45] (A)	UDP-glycosyltransferase 83A1 OS=Arabidopsis thaliana GN=UGT83A1 PE=2 SV=1	UDP-glucoronosyl and UDP-glucosyl transferase	PREDICTED: UDP-glycosyltransferase 83A1-like [Malus domestica]
COP05G0067600.1_COP	--	--	--	--	PREDICTED: uncharacterized protein LOC103415094 [Malus domestica]
COP08G0002500.1_COP	--	--	--	Protein of unknown function (DUF760)	PREDICTED: uncharacterized protein LOC103440179 [Malus domestica]
COP014G0032700.1_COP	molecular_function:"Catalysis of the transfer of ubiquitin from one protein to another via the reaction X-Ub + Y --> Y-Ub + X, where both X-Ub and Y-Ub are covalent linkages." [GOC:BioGRID, GOC:jh2, PMID:9635407](GO:0004842),biological_process:"The process in which one or more ubiquitin groups are added to a protein." [GOC:ai](GO:0016567)	uncharacterized LOC104440434; K01876 aspartyl-tRNA synthetase [EC:6.1.1.12] (A)	E3 ubiquitin-protein ligase PUB23 OS=Arabidopsis thaliana GN=PUB23 PE=1 SV=1	U-box domain	PREDICTED: E3 ubiquitin-protein ligase PUB23-like [Pyrus x bretschneideri]
COP014G0158400.1_COP	molecular_function:"Catalysis of the hydrolysis of various bonds, e.g. C-O, C-N, C-C, phosphoric anhydride bonds, etc. Hydrolase is the systematic name for any enzyme of EC class 3." [ISBN:0198506732](GO:0016787)	bifunctional riboflavin kinase/FMN phosphatase-like; K00861 riboflavin kinase [EC:2.7.1.26] (A)	Haloacid dehalogenase-like hydrolase domain-containing protein At3g48420 OS=Arabidopsis thaliana GN=At3g48420 PE=1 SV=1	Haloacid dehalogenase-like hydrolase	PREDICTED: haloacid dehalogenase-like hydrolase domain-containing protein At3g48420 [Malus domestica]
COP05G0068500.1_COP	molecular_function:"Interacting selectively and non-covalently with any protein or protein complex (a complex of two or more proteins that may include other nonprotein molecules)." [GOC:go_curators](GO:0005515),molecular_function:"Interacting selectively and non-covalently with zinc (Zn) ions." [GOC:ai](GO:0008270)	uncharacterized LOC100250295; K03452 magnesium/proton exchanger (A)	Pentatricopeptide repeat-containing protein At4g21065 OS=Arabidopsis thaliana GN=PCMP-H28 PE=2 SV=2	DYW family of nucleic acid deaminases	PREDICTED: pentatricopeptide repeat-containing protein At4g21065-like [Malus domestica]
COP03G0023800.1_COP	molecular_function:"Interacting selectively and non-covalently with any protein or protein complex (a complex of two or more proteins that may include other nonprotein molecules)." [GOC:go_curators](GO:0005515)	--	Formin-binding protein 4 OS=Mus musculus GN=Fnbp4 PE=1 SV=2	WW domain	PREDICTED: uncharacterized protein LOC103416676 [Malus domestica]
COP015G0116100.1_COP	biological_process:"Any process that activates or increases the rate or extent of growth, the increase in size or mass of all or part of an organism." [GOC:go_curators](GO:0045927)	uncharacterized LOC105771841; K12812 ATP-dependent RNA helicase UAP56/SUB2 [EC:3.6.4.13] (A)	--	Protein of unknown function (DUF668)	PREDICTED: uncharacterized protein LOC103967922 [Pyrus x bretschneideri]
COP017G0175500.1_COP	molecular_function:"Interacting selectively and non-covalently with any protein or protein complex (a complex of two or more proteins that may include other nonprotein molecules)." [GOC:go_curators](GO:0005515)	periodic tryptophan protein 2 homolog; K14558 periodic tryptophan protein 2 (A)	Periodic tryptophan protein 2 homolog OS=Homo sapiens GN=PWP2 PE=1 SV=2	WD domain, G-beta repeat	PREDICTED: periodic tryptophan protein 2 homolog [Malus domestica]
COP015G0043100.1_COP	biological_process:"A series of molecular signals generated by the binding of the plant hormone auxin to a receptor, and ending with modulation of a downstream cellular process, e.g. transcription." [GOC:mah, GOC:sm, PMID:16990790, PMID:18647826](GO:0009734)	--	--	--	PREDICTED: uncharacterized protein LOC103455788 [Malus domestica]
COP017G0162700.1_COP	molecular_function:"Interacting selectively and non-covalently with any protein or protein complex (a complex of two or more proteins that may include other nonprotein molecules)." [GOC:go_curators](GO:0005515),cellular_component:"A membrane-bounded organelle of eukaryotic cells in which chromosomes are housed and replicated. In most cells, the nucleus contains all of the cell's chromosomes excep…	auxin-responsive protein IAA21-like; K14484 auxin-responsive protein IAA (A)	Auxin-responsive protein IAA27 OS=Arabidopsis thaliana GN=IAA27 PE=1 SV=1	AUX/IAA family	PREDICTED: LOW QUALITY PROTEIN: auxin-responsive protein IAA21-like [Malus domestica]
COP015G0390600.1_COP	molecular_function:"Interacting selectively and non-covalently with any protein or protein complex (a complex of two or more proteins that may include other nonprotein molecules)." [GOC:go_curators](GO:0005515)	hypothetical protein; K11684 bromodomain-containing factor 1 (A)	Bromodomain-containing factor 2 OS=Saccharomyces cerevisiae (strain ATCC 204508 / S288c) GN=BDF2 PE=1 SV=1	Bromodomain	PREDICTED: uncharacterized protein LOC103944981 [Pyrus x bretschneideri]
COP03G0170200.1_COP	--	--	--	--	PREDICTED: uncharacterized protein LOC103951381 [Pyrus x bretschneideri]
COP010G0033700.1_COP	--	--	--	Myb/SANT-like DNA-binding domain	PREDICTED: uncharacterized protein LOC103444641 [Malus domestica]
COP05G0095700.1_COP	molecular_function:"Interacting selectively and non-covalently with a specific double-stranded genomic DNA sequence (sometimes referred to as a motif) within the regulatory region of a gene to modulate transcription. Regulatory regions include promoters (proximal and distal) and enhancers. Genes are transcriptional units, and include bacterial operons." [GOC:txnOH-2018](GO:0003700),biological_pro…	phytochrome-interacting factor 3.1; K12126 phytochrome-interacting factor 3 (A)	Transcription factor bHLH95 OS=Arabidopsis thaliana GN=BHLH95 PE=2 SV=2	Helix-loop-helix DNA-binding domain	PREDICTED: transcription factor bHLH95-like [Pyrus x bretschneideri]
COP01G0143700.1_COP	--	uncharacterized LOC103446271; K13506 glycerol-3-phosphate O-acyltransferase 3/4 [EC:2.3.1.15] (A)	Uncharacterized protein At1g04910 OS=Arabidopsis thaliana GN=At1g04910 PE=2 SV=1	GDP-fucose protein O-fucosyltransferase	PREDICTED: uncharacterized protein At1g04910-like [Pyrus x bretschneideri]
COP09G0232800.1_COP	--	hypothetical protein; K18171 COX assembly mitochondrial protein 1 (A)	Protein GAMETE EXPRESSED 1 OS=Arabidopsis thaliana GN=GEX1 PE=1 SV=1	--	PREDICTED: protein GAMETE EXPRESSED 1 [Malus domestica]
COP09G0082800.1_COP	molecular_function:"Catalysis of the transfer of an acyl group, other than amino-acyl, from one compound (donor) to another (acceptor)." [GOC:jl](GO:0016747)	IF7MaT, GmIF7MaT; malonyl-CoA:isoflavone 7-O-glucoside-6''-O-malonyltransferase; K13264 isoflavone 7-O-glucoside-6''-O-malonyltransferase [EC:2.3.1.115] (A)	Coumaroyl-CoA:anthocyanidin 3-O-glucoside-6''-O-coumaroyltransferase 1 OS=Arabidopsis thaliana GN=3AT1 PE=1 SV=1	Transferase family	PREDICTED: coumaroyl-CoA:anthocyanidin 3-O-glucoside-6''-O-coumaroyltransferase 1-like [Malus domestica]
COP017G0114800.1_COP	--	--	--	--	PREDICTED: uncharacterized protein LOC103965868 [Pyrus x bretschneideri]
COP01G0095000.1_COP	--	myb-related protein 308-like; K09422 myb proto-oncogene protein, plant (A)	Myb-related protein 308 OS=Antirrhinum majus GN=MYB308 PE=2 SV=1	Myb-like DNA-binding domain	PREDICTED: myb-related protein 308-like [Malus domestica]
COP013G0199000.1_COP	molecular_function:"Interacting selectively and non-covalently with a specific double-stranded genomic DNA sequence (sometimes referred to as a motif) within the regulatory region of a gene to modulate transcription. Regulatory regions include promoters (proximal and distal) and enhancers. Genes are transcriptional units, and include bacterial operons." [GOC:txnOH-2018](GO:0003700),biological_pro…	WRKY transcription factor 22; K13425 WRKY transcription factor 22 (A)	Probable WRKY transcription factor 11 OS=Arabidopsis thaliana GN=WRKY11 PE=2 SV=2	Plant zinc cluster domain	PREDICTED: probable WRKY transcription factor 11 [Malus domestica]
COP010G0063800.1_COP	molecular_function:"Any molecular function by which a gene product interacts selectively and non-covalently with DNA (deoxyribonucleic acid)." [GOC:dph, GOC:jl, GOC:tb, GOC:vw](GO:0003677),biological_process:"Any process that modulates the frequency, rate or extent of cellular DNA-templated transcription." [GOC:go_curators, GOC:txnOH](GO:0006355)	glycine cleavage system H protein 2, mitochondrial-like; K02437 glycine cleavage system H protein (A)	NAC domain-containing protein 86 OS=Arabidopsis thaliana GN=NAC086 PE=2 SV=1	No apical meristem (NAM) protein	PREDICTED: uncharacterized protein LOC103957872 [Pyrus x bretschneideri]
COP05G0275900.1_COP	molecular_function:"Catalysis of the phosphorylation of an amino acid residue in a protein, usually according to the reaction: a protein + ATP = a phosphoprotein + ADP." [MetaCyc:PROTEIN-KINASE-RXN](GO:0004672),molecular_function:"Interacting selectively and non-covalently with ATP, adenosine 5'-triphosphate, a universally important coenzyme and enzyme regulator." [ISBN:0198506732](GO:0005524),bi…	CBL-interacting serine/threonine-protein kinase 12-like; K07198 5'-AMP-activated protein kinase, catalytic alpha subunit [EC:2.7.11.11] (A)	CBL-interacting serine/threonine-protein kinase 12 OS=Arabidopsis thaliana GN=CIPK12 PE=1 SV=1	NAF domain	PREDICTED: CBL-interacting serine/threonine-protein kinase 12-like [Malus domestica]
COP012G0115700.1_COP	cellular_component:"The space external to the outermost structure of a cell. For cells without external protective or external encapsulating structures this refers to space outside of the plasma membrane. This term covers the host cell environment outside an intracellular parasite." [GOC:go_curators](GO:0005576)	pathogenesis-related protein PRB1-3-like; K13449 pathogenesis-related protein 1 (A)	Pathogenesis-related protein 1C OS=Nicotiana tabacum PE=2 SV=3	Cysteine-rich secretory protein family	PREDICTED: hornerin-like [Malus domestica]
COP06G0193200.1_COP	biological_process:"The chemical reactions and pathways involving lipids, compounds soluble in an organic solvent but not, or sparingly, in an aqueous solvent. Includes fatty acids; neutral fats, other fatty-acid esters, and soaps; long-chain (fatty) alcohols and waxes; sphingoids and other long-chain bases; glycolipids, phospholipids and sphingolipids; and carotenes, polyprenols, sterols, terpen…	hypothetical protein; K01052 lysosomal acid lipase/cholesteryl ester hydrolase [EC:3.1.1.13] (A)	Lipase member M OS=Mus musculus GN=Lipm PE=2 SV=1	Partial alpha/beta-hydrolase lipase region	PREDICTED: uncharacterized protein LOC103437979 [Malus domestica]
COP01G0097600.1_COP	molecular_function:"Catalysis of the phosphorylation of an amino acid residue in a protein, usually according to the reaction: a protein + ATP = a phosphoprotein + ADP." [MetaCyc:PROTEIN-KINASE-RXN](GO:0004672),molecular_function:"Interacting selectively and non-covalently with ATP, adenosine 5'-triphosphate, a universally important coenzyme and enzyme regulator." [ISBN:0198506732](GO:0005524),bi…	CDPK-related kinase 3-like; K13412 calcium-dependent protein kinase [EC:2.7.11.1] (A)	CDPK-related kinase 3 OS=Arabidopsis thaliana GN=CRK3 PE=1 SV=1	Protein kinase domain	PREDICTED: CDPK-related kinase 3 isoform X1 [Pyrus x bretschneideri]
COP013G0204800.1_COP	--	mitochondrial outer membrane import complex protein METAXIN; K17776 metaxin (A)	Mitochondrial outer membrane import complex protein METAXIN OS=Arabidopsis thaliana GN=MTX1 PE=1 SV=1	Glutathione S-transferase N-terminal domain	PREDICTED: mitochondrial outer membrane import complex protein METAXIN [Malus domestica]
COP012G0030800.1_COP	--	--	Uncharacterized protein At5g41620 OS=Arabidopsis thaliana GN=At5g41620 PE=2 SV=2	--	PREDICTED: uncharacterized protein At5g41620-like [Malus domestica]
COP01G0192600.1_COP	--	--	Uncharacterized protein At1g76660 OS=Arabidopsis thaliana GN=At1g76660 PE=2 SV=1	--	PREDICTED: uncharacterized protein LOC103442931 [Malus domestica]
COP07G0158800.1_COP	--	--	--	--	PREDICTED: myosin-11 [Malus domestica]
COP011G0218900.1_COP	molecular_function:"Interacting selectively and non-covalently with a specific double-stranded genomic DNA sequence (sometimes referred to as a motif) within the regulatory region of a gene to modulate transcription. Regulatory regions include promoters (proximal and distal) and enhancers. Genes are transcriptional units, and include bacterial operons." [GOC:txnOH-2018](GO:0003700),biological_pro…	hypothetical protein; K05356 all-trans-nonaprenyl-diphosphate synthase [EC:2.5.1.84 2.5.1.85] (A)	--	--	PREDICTED: uncharacterized protein LOC103430166 [Malus domestica]
COP08G0185000.1_COP	--	tristetraprolin; K15308 tristetraprolin (A)	--	--	PREDICTED: uncharacterized protein LOC103453635 [Malus domestica]
COP011G0149900.1_COP	molecular_function:"Interacting selectively and non-covalently with chromatin, the network of fibers of DNA, protein, and sometimes RNA, that make up the chromosomes of the eukaryotic nucleus during interphase." [GOC:jl, ISBN:0198506732, PMID:20404130](GO:0003682),molecular_function:"Interacting selectively and non-covalently with ATP, adenosine 5'-triphosphate, a universally important coenzyme a…	origin recognition complex subunit 1-like; K02603 origin recognition complex subunit 1 (A)	Origin of replication complex subunit 1A OS=Arabidopsis thaliana GN=ORC1A PE=1 SV=1	BAH domain	PREDICTED: origin recognition complex subunit 1-like [Pyrus x bretschneideri]
COP07G0210200.1_COP	--	--	--	--	PREDICTED: uncharacterized protein LOC103439613 [Malus domestica]
COP014G0178000.1_COP	--	hypothetical protein; K02184 formin 2 (A)	Formin-like protein 8 OS=Arabidopsis thaliana GN=FH8 PE=1 SV=1	Formin Homology 2 Domain	hypothetical protein PRUPE_ppa025070mg [Prunus persica]
COP07G0038400.1_COP	molecular_function:"Interacting selectively and non-covalently with any protein or protein complex (a complex of two or more proteins that may include other nonprotein molecules)." [GOC:go_curators](GO:0005515),cellular_component:"A membrane-bounded organelle of eukaryotic cells in which chromosomes are housed and replicated. In most cells, the nucleus contains all of the cell's chromosomes excep…	histone-lysine N-methyltransferase, H3 lysine-9 specific SUVH1-like; K11420 euchromatic histone-lysine N-methyltransferase [EC:2.1.1.43] (A)	Histone-lysine N-methyltransferase, H3 lysine-9 specific SUVH3 OS=Arabidopsis thaliana GN=SUVH3 PE=2 SV=2	SAD/SRA domain	PREDICTED: histone-lysine N-methyltransferase, H3 lysine-9 specific SUVH1-like [Malus domestica]
COP014G0095200.1_COP	molecular_function:"Interacting selectively and non-covalently with any protein or protein complex (a complex of two or more proteins that may include other nonprotein molecules)." [GOC:go_curators](GO:0005515)	--	Cactin OS=Arabidopsis thaliana GN=CTN PE=1 SV=1	Conserved mid region of cactin	PREDICTED: cactin [Malus domestica]
COP03G0146400.1_COP	--	Myosin-related isoform 1; K02981 small subunit ribosomal protein S2e (A)	--	--	PREDICTED: eukaryotic translation initiation factor 3 subunit A-like [Pyrus x bretschneideri]
COP07G0102700.1_COP	--	--	--	--	PREDICTED: suppressor protein SRP40-like [Malus domestica]
COP016G0038100.1_COP	molecular_function:"Any molecular function by which a gene product interacts selectively and non-covalently with DNA (deoxyribonucleic acid)." [GOC:dph, GOC:jl, GOC:tb, GOC:vw](GO:0003677),molecular_function:"Interacting selectively and non-covalently with a specific double-stranded genomic DNA sequence (sometimes referred to as a motif) within the regulatory region of a gene to modulate transcri…	--	NAC domain-containing protein 8 OS=Arabidopsis thaliana GN=NAC008 PE=2 SV=1	No apical meristem (NAM) protein	PREDICTED: NAC domain-containing protein 8-like [Malus domestica]
COP011G0102300.1_COP	molecular_function:"Catalysis of a biochemical reaction at physiological temperatures. In biologically catalyzed reactions, the reactants are known as substrates, and the catalysts are naturally occurring macromolecular substances known as enzymes. Enzymes possess specific binding sites for substrates, and are usually composed wholly or largely of protein, but RNA that has catalytic activity (rib…	similar to endonuclease III; K10773 endonuclease III [EC:4.2.99.18] (A)	Protein ROS1 OS=Arabidopsis thaliana GN=ROS1 PE=1 SV=2	RRM in Demeter	PREDICTED: protein ROS1-like isoform X1 [Malus domestica]
COP014G0058100.1_COP	molecular_function:"Catalysis of the phosphorylation of an amino acid residue in a protein, usually according to the reaction: a protein + ATP = a phosphoprotein + ADP." [MetaCyc:PROTEIN-KINASE-RXN](GO:0004672),molecular_function:"Interacting selectively and non-covalently with ATP, adenosine 5'-triphosphate, a universally important coenzyme and enzyme regulator." [ISBN:0198506732](GO:0005524),bi…	serine/threonine-protein kinase Nek6-like; K08857 NIMA (never in mitosis gene a)-related kinase [EC:2.7.11.1] (A)	Serine/threonine-protein kinase Nek6 OS=Arabidopsis thaliana GN=NEK6 PE=3 SV=1	Protein kinase domain	PREDICTED: serine/threonine-protein kinase Nek6-like [Malus domestica]
COP03G0186100.1_COP	cellular_component:"The component of a membrane consisting of the gene products and protein complexes having at least some part of their peptide sequence embedded in the hydrophobic region of the membrane." [GOC:dos, GOC:go_curators](GO:0016021),molecular_function:"Enables the transfer of a substance, usually a specific substance or a group of related substances, from one side of a membrane to th…	organic cation/carnitine transporter 4; K08202 MFS transporter, OCT family, solute carrier family 22 (organic cation transporter), member 4/5 (A)	Organic cation/carnitine transporter 4 OS=Arabidopsis thaliana GN=OCT4 PE=2 SV=1	Sugar (and other) transporter	PREDICTED: organic cation/carnitine transporter 4 [Malus domestica]
COP012G0045900.1_COP	molecular_function:"Interacting selectively and non-covalently with an RNA molecule or a portion thereof." [GOC:jl, GOC:mah](GO:0003723),molecular_function:"Functions in the initiation of ribosome-mediated translation of mRNA into a polypeptide." [ISBN:0198506732](GO:0003743),cellular_component:"A complex of several polypeptides that plays at least two important roles in protein synthesis: First,…	eukaryotic translation initiation factor 3 subunit C-like; K03252 translation initiation factor 3 subunit C (A)	Eukaryotic translation initiation factor 3 subunit C OS=Medicago truncatula GN=TIF3C1 PE=2 SV=1	Eukaryotic translation initiation factor 3 subunit 8 N-terminus	PREDICTED: eukaryotic translation initiation factor 3 subunit C-like [Malus domestica]
COP017G0199700.1_COP	biological_process:"The joining together of exons from one or more primary transcripts of messenger RNA (mRNA) and the excision of intron sequences, via a spliceosomal mechanism, so that mRNA consisting only of the joined exons is produced." [GOC:krc, ISBN:0198506732, ISBN:0879695897](GO:0000398),molecular_function:"Interacting selectively and non-covalently with any nucleic acid." [GOC:jl](GO:00…	probable pre-mRNA-splicing factor ATP-dependent RNA helicase; K12818 ATP-dependent RNA helicase DHX8/PRP22 [EC:3.6.4.13] (A)	Probable pre-mRNA-splicing factor ATP-dependent RNA helicase OS=Arabidopsis thaliana GN=At3g26560 PE=1 SV=2	Oligonucleotide/oligosaccharide-binding (OB)-fold	PREDICTED: probable pre-mRNA-splicing factor ATP-dependent RNA helicase [Malus domestica]
COP07G0074700.1_COP	--	UDP-D-xylose:L-fucose alpha-1,3-D-xylosyltransferase MGP4-like; K11714 rhamnogalacturonan II specific xylosyltransferase [EC:2.4.2.-] (A)	Uncharacterized protein At1g28695 OS=Arabidopsis thaliana GN=At1g28695 PE=2 SV=1	Nucleotide-diphospho-sugar transferase	PREDICTED: uncharacterized protein At1g28695-like [Pyrus x bretschneideri]
COP016G0016600.1_COP	--	protein TIFY 6A-like; K13464 jasmonate ZIM domain-containing protein (A)	Protein TIFY 6B OS=Arabidopsis thaliana GN=TIFY6B PE=1 SV=1	Divergent CCT motif	PREDICTED: protein TIFY 6A-like isoform X1 [Pyrus x bretschneideri]
COP015G0233900.1_COP	molecular_function:"Interacting selectively and non-covalently with any protein or protein complex (a complex of two or more proteins that may include other nonprotein molecules)." [GOC:go_curators](GO:0005515)	protein HGV2-like; K11291 nuclear autoantigenic sperm protein (A)	Histone-binding protein N1/N2 OS=Xenopus laevis PE=1 SV=3	SHNi-TPR	PREDICTED: histone-binding protein N1/N2-like [Malus domestica]
COP011G0157800.1_COP	--	hypothetical protein; K14494 DELLA protein (A)	Chitin-inducible gibberellin-responsive protein 2 OS=Oryza sativa subsp. japonica GN=CIGR2 PE=2 SV=1	GRAS domain family	PREDICTED: scarecrow-like protein 21 [Malus domestica]
COP013G0144100.1_COP	--	hypothetical protein; K15200 general transcription factor 3C polypeptide 2 (A)	Protein ABCI12, chloroplastic OS=Arabidopsis thaliana GN=ABCI12 PE=2 SV=1	Cobalt transport protein	PREDICTED: protein ABCI12, chloroplastic-like [Malus domestica]
COP08G0129800.1_COP	molecular_function:"Interacting selectively and non-covalently with iron (Fe) ions." [GOC:ai](GO:0005506),molecular_function:"Catalysis of the reactions: chlorophyllide a + O2 + NADPH + H+ = 7-hydroxychlorophyllide a + H2O + NADP+; and 7-hydroxychlorophyllide a + O2 + NADPH + H+ = chlorophyllide b + 2 H2O + NADP+." [EC:1.13.12.14, MetaCyc:RXN-7677](GO:0010277),molecular_function:"Catalysis of an …	chlorophyllide a oxygenase, chloroplastic; K13600 chlorophyllide a oxygenase [EC:1.14.13.122] (A)	Chlorophyllide a oxygenase, chloroplastic OS=Arabidopsis thaliana GN=CAO PE=1 SV=1	Pheophorbide a oxygenase	PREDICTED: chlorophyllide a oxygenase, chloroplastic [Malus domestica]
COP06G0119400.1_COP	molecular_function:"Interacting selectively and non-covalently with a lipid." [GOC:ai](GO:0008289)	--	StAR-related lipid transfer protein 7, mitochondrial OS=Mus musculus GN=Stard7 PE=2 SV=2	START domain	PREDICTED: uncharacterized protein LOC103409627 [Malus domestica]
COP03G0032600.1_COP	molecular_function:"Any molecular function by which a gene product interacts selectively and non-covalently with DNA (deoxyribonucleic acid)." [GOC:dph, GOC:jl, GOC:tb, GOC:vw](GO:0003677)	--	Putative B3 domain-containing protein At5g58280 OS=Arabidopsis thaliana GN=At5g58280 PE=3 SV=1	B3 DNA binding domain	PREDICTED: uncharacterized protein LOC103417843 [Malus domestica]
COP015G0219300.1_COP	--	--	Auxilin-like protein 1 OS=Arabidopsis thaliana GN=AUL1 PE=2 SV=2	--	PREDICTED: auxilin-like protein 1 [Malus domestica]
COP011G0063100.1_COP	--	hypothetical protein; K03255 protein TIF31 (A)	Telomere repeat-binding protein 5 OS=Arabidopsis thaliana GN=TRP5 PE=1 SV=2	--	PREDICTED: telomere repeat-binding protein 5-like isoform X1 [Malus domestica]
COP011G0236800.1_COP	molecular_function:"Catalysis of the phosphorylation of an amino acid residue in a protein, usually according to the reaction: a protein + ATP = a phosphoprotein + ADP." [MetaCyc:PROTEIN-KINASE-RXN](GO:0004672),molecular_function:"Interacting selectively and non-covalently with ATP, adenosine 5'-triphosphate, a universally important coenzyme and enzyme regulator." [ISBN:0198506732](GO:0005524),bi…	receptor-like cytosolic serine/threonine-protein kinase RBK2; K04733 interleukin-1 receptor-associated kinase 4 [EC:2.7.11.1] (A)	Receptor-like cytosolic serine/threonine-protein kinase RBK2 OS=Arabidopsis thaliana GN=RBK2 PE=1 SV=1	Protein kinase domain	PREDICTED: receptor-like cytosolic serine/threonine-protein kinase RBK2 [Malus domestica]
COP08G0136400.1_COP	--	uncharacterized LOC103446271; K13506 glycerol-3-phosphate O-acyltransferase 3/4 [EC:2.3.1.15] (A)	Uncharacterized protein At1g04910 OS=Arabidopsis thaliana GN=At1g04910 PE=2 SV=1	GDP-fucose protein O-fucosyltransferase	PREDICTED: uncharacterized protein At1g04910-like [Malus domestica]
COP015G0058200.1_COP	--	uncharacterized LOC102704525; K01227 mannosyl-glycoprotein endo-beta-N-acetylglucosaminidase [EC:3.2.1.96] (A)	LOB domain-containing protein 39 OS=Arabidopsis thaliana GN=LBD39 PE=2 SV=1	Lateral organ boundaries (LOB) domain	PREDICTED: LOB domain-containing protein 37-like [Malus domestica]
COP03G0237900.1_COP	molecular_function:"Interacting selectively and non-covalently with messenger RNA (mRNA), an intermediate molecule between DNA and protein. mRNA includes UTR and coding sequences, but does not contain introns." [GOC:kmv, GOC:pr, SO:0000234](GO:0003729),molecular_function:"Interacting selectively and non-covalently with any protein or protein complex (a complex of two or more proteins that may inc…	Pentatricopeptide repeat (PPR) superfamily protein; K17964 leucine-rich PPR motif-containing protein, mitochondrial (A)	Pentatricopeptide repeat-containing protein At2g30780 OS=Arabidopsis thaliana GN=At2g30780 PE=2 SV=1	PPR repeat family	PREDICTED: pentatricopeptide repeat-containing protein At2g30780 [Malus domestica]
COP03G0228900.1_COP	molecular_function:"Interacting selectively and non-covalently with chromatin, the network of fibers of DNA, protein, and sometimes RNA, that make up the chromosomes of the eukaryotic nucleus during interphase." [GOC:jl, ISBN:0198506732, PMID:20404130](GO:0003682)	ZKSCAN4; uncharacterized LOC105603790; K09229 KRAB and SCAN domains-containing zinc finger protein (A)	UPF0396 protein OS=Dictyostelium discoideum GN=DDB_G0269284 PE=3 SV=1	Ras-induced vulval development antagonist	PREDICTED: NF-kappa-B-activating protein-like [Malus domestica]
COP04G0157200.1_COP	molecular_function:"Any molecular function by which a gene product interacts selectively and non-covalently with DNA (deoxyribonucleic acid)." [GOC:dph, GOC:jl, GOC:tb, GOC:vw](GO:0003677),molecular_function:"Catalysis of a biochemical reaction at physiological temperatures. In biologically catalyzed reactions, the reactants are known as substrates, and the catalysts are naturally occurring macro…	hypothetical protein; K04799 flap endonuclease-1 [EC:3.-.-.-] (A)	Flap endonuclease 1 OS=Arabidopsis thaliana GN=FEN1 PE=2 SV=2	XPG I-region	PREDICTED: flap endonuclease 1 isoform X2 [Malus domestica]
COP08G0039200.1_COP	molecular_function:"Interacting selectively and non-covalently with any protein or protein complex (a complex of two or more proteins that may include other nonprotein molecules)." [GOC:go_curators](GO:0005515)	hypothetical protein; K17964 leucine-rich PPR motif-containing protein, mitochondrial (A)	Pentatricopeptide repeat-containing protein At4g31850, chloroplastic OS=Arabidopsis thaliana GN=PGR3 PE=1 SV=1	PPR repeat	PREDICTED: LOW QUALITY PROTEIN: pentatricopeptide repeat-containing protein At4g31850, chloroplastic [Malus domestica]
COP012G0028600.1_COP	molecular_function:"Catalysis of an oxidation-reduction (redox) reaction in which a CH-OH group act as a hydrogen or electron donor and reduces a hydrogen or electron acceptor." [GOC:ai](GO:0016614),molecular_function:"Interacting selectively and non-covalently with FAD, flavin-adenine dinucleotide, the coenzyme or the prosthetic group of various flavoprotein oxidoreductase enzymes, in either the…	long-chain-alcohol oxidase FAO1; K17756 long-chain-alcohol oxidase [EC:1.1.3.20] (A)	Cholesterol oxidase OS=Mycobacterium tuberculosis (strain ATCC 25618 / H37Rv) GN=choD PE=1 SV=1	GMC oxidoreductase	PREDICTED: uncharacterized protein LOC103449542 [Malus domestica]
COP015G0272700.1_COP	molecular_function:"Catalysis of the reaction: 2-methyl-3-oxopropanoate + CoA + NAD+ = propanoyl-CoA + CO2 + NADH + H+." [EC:1.2.1.27](GO:0004491),molecular_function:"Catalysis of an oxidation-reduction (redox) reaction, a reversible chemical reaction in which the oxidation state of an atom or atoms within a molecule is altered. One substrate acts as a hydrogen or electron donor and becomes oxidi…	uncharacterized LOC103401538; K00140 malonate-semialdehyde dehydrogenase (acetylating) / methylmalonate-semialdehyde dehydrogenase [EC:1.2.1.18 1.2.1.27] (A)	Methylmalonate-semialdehyde dehydrogenase [acylating], mitochondrial OS=Arabidopsis thaliana GN=ALDH6B2 PE=2 SV=2	Aldehyde dehydrogenase family	PREDICTED: uncharacterized protein LOC103401538 [Malus domestica]
COP01G0161300.1_COP	molecular_function:"Interacting selectively and non-covalently with a specific double-stranded genomic DNA sequence (sometimes referred to as a motif) within the regulatory region of a gene to modulate transcription. Regulatory regions include promoters (proximal and distal) and enhancers. Genes are transcriptional units, and include bacterial operons." [GOC:txnOH-2018](GO:0003700),biological_pro…	hypothetical protein; K16225 probable WRKY transcription factor 52 (A)	Probable WRKY transcription factor 70 OS=Arabidopsis thaliana GN=WRKY70 PE=2 SV=1	WRKY DNA -binding domain	PREDICTED: probable WRKY transcription factor 70 [Malus domestica]
COP014G0144000.1_COP	molecular_function:"The formation of a protein dimer, a macromolecular structure consists of two noncovalently associated identical or nonidentical subunits." [ISBN:0198506732](GO:0046983)	transcription factor ABORTED MICROSPORES-like; K16190 glucuronokinase [EC:2.7.1.43] (A)	Transcription factor ICE1 OS=Arabidopsis thaliana GN=SCRM PE=1 SV=1	Helix-loop-helix DNA-binding domain	transcription factor ICE1-like [Malus domestica]
COP07G0076100.1_COP	molecular_function:"Interacting selectively and non-covalently with ATP, adenosine 5'-triphosphate, a universally important coenzyme and enzyme regulator." [ISBN:0198506732](GO:0005524),molecular_function:"Catalysis of the reaction: ATP + H2O = ADP + phosphate. This reaction requires the presence of one or more nucleosomes." [GOC:mah, PMID:19165147](GO:0070615)	chromodomain-helicase-DNA-binding protein 1-like; K20092 chromodomain-helicase-DNA-binding protein 1-like [EC:3.6.4.12] (A)	Chromodomain-helicase-DNA-binding protein 1-like OS=Homo sapiens GN=CHD1L PE=1 SV=2	Helicase conserved C-terminal domain	PREDICTED: chromodomain-helicase-DNA-binding protein 1-like isoform X1 [Malus domestica]
COP013G0079700.1_COP	molecular_function:"Catalysis of the reaction: protein serine phosphate + H2O = protein serine + phosphate, and protein threonine phosphate + H2O = protein threonine + phosphate." [GOC:bf](GO:0004722),biological_process:"The process of removing one or more phosphoric residues from a protein." [GOC:hb](GO:0006470),molecular_function:"Catalysis of the hydrolysis of phosphoric monoesters, releasing …	hypothetical protein; K17506 protein phosphatase 1L [EC:3.1.3.16] (A)	Probable protein phosphatase 2C 14 OS=Arabidopsis thaliana GN=At1g67820 PE=2 SV=2	Protein phosphatase 2C	PREDICTED: uncharacterized protein LOC103452380 [Malus domestica]
COP05G0266100.1_COP	molecular_function:"Enables the facilitated diffusion of a potassium ion (by an energy-independent process) involving passage through a transmembrane aqueous pore or channel without evidence for a carrier-mediated mechanism." [GOC:BHF, GOC:mtg_transport, GOC:pr, ISBN:0815340729](GO:0005267),cellular_component:"A lipid bilayer along with all the proteins and protein complexes embedded in it an att…	two-pore potassium channel 3-like; K05389 potassium channel subfamily K, other eukaryote (A)	Two-pore potassium channel 3 OS=Arabidopsis thaliana GN=TPK3 PE=2 SV=1	Ion channel	PREDICTED: two-pore potassium channel 3-like [Malus domestica]
COP01G0074600.1_COP	--	hypothetical protein; K03979 GTPase [EC:3.6.5.-] (A)	Protein TRM32 OS=Arabidopsis thaliana GN=TRM32 PE=2 SV=1	Domain of unknown function (DUF4378)	PREDICTED: uncharacterized protein LOC103957421 isoform X1 [Pyrus x bretschneideri]
COP014G0139200.1_COP	cellular_component:"A lipid bilayer along with all the proteins and protein complexes embedded in it an attached to it." [GOC:dos, GOC:mah, ISBN:0815316194](GO:0016020),cellular_component:"The component of a membrane consisting of the gene products and protein complexes having at least some part of their peptide sequence embedded in the hydrophobic region of the membrane." [GOC:dos, GOC:go_curato…	probable fructose-bisphosphate aldolase 3, chloroplastic; K01623 fructose-bisphosphate aldolase, class I [EC:4.1.2.13] (A)	WAT1-related protein At5g07050 OS=Arabidopsis thaliana GN=At5g07050 PE=2 SV=1	EamA-like transporter family	PREDICTED: WAT1-related protein At1g43650-like isoform X1 [Malus domestica]
COP06G0174600.1_COP	molecular_function:"Interacting selectively and non-covalently with any protein or protein complex (a complex of two or more proteins that may include other nonprotein molecules)." [GOC:go_curators](GO:0005515)	hypothetical protein; K17964 leucine-rich PPR motif-containing protein, mitochondrial (A)	Putative pentatricopeptide repeat-containing protein At1g74580 OS=Arabidopsis thaliana GN=At1g74580 PE=3 SV=1	PPR repeat family	PREDICTED: putative pentatricopeptide repeat-containing protein At1g74580 [Malus domestica]
COP08G0176500.1_COP	molecular_function:"Interacting selectively and non-covalently with any protein or protein complex (a complex of two or more proteins that may include other nonprotein molecules)." [GOC:go_curators](GO:0005515)	hypothetical protein; K17964 leucine-rich PPR motif-containing protein, mitochondrial (A)	Pentatricopeptide repeat-containing protein At4g20090 OS=Arabidopsis thaliana GN=EMB1025 PE=3 SV=1	PPR repeat family	PREDICTED: pentatricopeptide repeat-containing protein At3g53700, chloroplastic-like [Pyrus x bretschneideri]
COP015G0116500.1_COP	molecular_function:"Any molecular function by which a gene product interacts selectively and non-covalently with DNA (deoxyribonucleic acid)." [GOC:dph, GOC:jl, GOC:tb, GOC:vw](GO:0003677),molecular_function:"Interacting selectively and non-covalently with any protein or protein complex (a complex of two or more proteins that may include other nonprotein molecules)." [GOC:go_curators](GO:0005515)	hypothetical protein; K01062 platelet-activating factor acetylhydrolase [EC:3.1.1.47] (A)	Uncharacterized protein At5g08430 OS=Arabidopsis thaliana GN=At5g08430 PE=1 SV=2	GYF domain	PREDICTED: uncharacterized protein At5g08430 [Malus domestica]
COP04G0126000.1_COP	--	--	--	--	PREDICTED: uncharacterized protein LOC103408440 [Malus domestica]
COP01G0084000.1_COP	--	U2 snRNP-associated SURP motif-containing protein; K12842 U2-associated protein SR140 (A)	--	Uncharacterized conserved protein (DUF2358)	PREDICTED: uncharacterized protein LOC103965864 [Pyrus x bretschneideri]
COP015G0145200.1_COP	--	--	--	--	PREDICTED: uncharacterized protein LOC103431472 [Malus domestica]
COP01G0146000.1_COP	molecular_function:"Interacting selectively and non-covalently with any protein or protein complex (a complex of two or more proteins that may include other nonprotein molecules)." [GOC:go_curators](GO:0005515)	hypothetical protein; K19502 anoctamin-8 (A)	--	--	PREDICTED: uncharacterized protein LOC103455114 isoform X1 [Malus domestica]
COP05G0292900.1_COP	--	lactosylceramide 4-alpha-galactosyltransferase; K01988 lactosylceramide 4-alpha-galactosyltransferase [EC:2.4.1.228] (A)	Lactosylceramide 4-alpha-galactosyltransferase OS=Mus musculus GN=A4galt PE=2 SV=1	Alpha 1,4-glycosyltransferase conserved region	PREDICTED: lactosylceramide 4-alpha-galactosyltransferase [Malus domestica]
COP06G0088900.1_COP	--	--	--	Domain of unknown function (DUF4378)	PREDICTED: uncharacterized protein LOC103963857 [Pyrus x bretschneideri]
COP01G0161800.1_COP	molecular_function:"Interacting selectively and non-covalently with ATP, adenosine 5'-triphosphate, a universally important coenzyme and enzyme regulator." [ISBN:0198506732](GO:0005524),molecular_function:"Interacting selectively and non-covalently with any metal ion." [GOC:ai](GO:0046872),molecular_function:"Catalysis of the reaction: ATP + H2O = ADP + phosphate. This reaction requires the prese…	E3 ubiquitin-protein ligase SHPRH-like; K15710 E3 ubiquitin-protein ligase SHPRH [EC:3.6.4.- 2.3.2.27] (A)	E3 ubiquitin-protein ligase SHPRH OS=Mus musculus GN=Shprh PE=1 SV=1	SNF2 family N-terminal domain	PREDICTED: E3 ubiquitin-protein ligase SHPRH-like isoform X1 [Malus domestica]
COP07G0192700.1_COP	biological_process:"The directed movement of cations, atoms or small molecules with a net positive charge, into, out of or within a cell, or between cells, by means of some agent such as a transporter or pore." [GOC:ai](GO:0006812),molecular_function:"Enables the transfer of a solute or solutes from one side of a membrane to the other according to the reaction: solute(out) + H+(in) = solute(in) +…	--	Cation/H(+) antiporter 15 OS=Arabidopsis thaliana GN=CHX15 PE=2 SV=1	Sodium/hydrogen exchanger family	PREDICTED: cation/H(+) antiporter 15-like [Prunus mume]
COP010G0110300.1_COP	--	zinc finger protein 364; K11982 E3 ubiquitin-protein ligase RNF115/126 [EC:2.3.2.27] (A)	Uncharacterized RING finger protein P32A8.03c OS=Schizosaccharomyces pombe (strain 972 / ATCC 24843) GN=SPAP32A8.03c PE=3 SV=1	Ring finger domain	PREDICTED: E3 ubiquitin-protein ligase ZNRF1-like [Malus domestica]
COP09G0101300.1_COP	molecular_function:"Interacting selectively and non-covalently with any protein or protein complex (a complex of two or more proteins that may include other nonprotein molecules)." [GOC:go_curators](GO:0005515)	F-box and associated interaction domain protein; K11649 SWI/SNF related-matrix-associated actin-dependent regulator of chromatin subfamily C (A)	F-box protein At3g07870 OS=Arabidopsis thaliana GN=At3g07870 PE=2 SV=1	F-box associated domain	PREDICTED: F-box protein At3g07870 [Pyrus x bretschneideri]
COP05G0040800.1_COP	molecular_function:"Catalysis of the reaction: acyl-CoA + 1,2-diacylglycerol = CoA + triacylglycerol." [EC:2.3.1.20](GO:0004144),biological_process:"The chemical reactions and pathways resulting in the formation of glycerolipids, any lipid with a glycerol backbone." [GOC:ai](GO:0045017)	DNA repair and recombination RAD26-like protein, putative; K20098 DNA excision repair protein ERCC-6-like 2 [EC:3.6.4.-] (A)	O-acyltransferase WSD1 OS=Arabidopsis thaliana GN=WSD1 PE=2 SV=1	Protein of unknown function (DUF1298)	PREDICTED: O-acyltransferase WSD1-like [Malus domestica]
COP017G0161100.1_COP	molecular_function:"Interacting selectively and non-covalently with any nucleic acid." [GOC:jl](GO:0003676),biological_process:"The directed movement of molecules between the nucleus and the cytoplasm." [GOC:go_curators](GO:0006913),molecular_function:"The action of a molecule that contributes to the structural integrity of the nuclear pore complex, a protein-lined channel in the nuclear envelope…	nucleoporin NUP53-like; K14313 nuclear pore complex protein Nup53 (A)	Nuclear pore complex protein NUP35 OS=Arabidopsis thaliana GN=NUP35 PE=1 SV=1	Nup53/35/40-type RNA recognition motif	PREDICTED: nucleoporin NUP53-like [Pyrus x bretschneideri]
COP01G0094700.1_COP	molecular_function:"Catalysis of the reaction: pyridoxamine 5'-phosphate + H2O + O2 = pyridoxal 5'-phosphate + NH3 + hydrogen peroxide." [EC:1.4.3.5](GO:0004733),biological_process:"The chemical reactions and pathways resulting in the formation of pyridoxine, 2-methyl-3-hydroxy-4,5-bis(hydroxymethyl)pyridine, one of the vitamin B6 compounds." [GOC:ai](GO:0008615),molecular_function:"Interacting s…	pyridoxine-5'-phosphate oxidase-like; K00275 pyridoxamine 5'-phosphate oxidase [EC:1.4.3.5] (A)	Pyridoxine/pyridoxamine 5'-phosphate oxidase 2 OS=Arabidopsis thaliana GN=PPOX2 PE=1 SV=2	Pyridoxamine 5'-phosphate oxidase	PREDICTED: pyridoxine/pyridoxamine 5'-phosphate oxidase 2 [Pyrus x bretschneideri]
COP017G0185200.1_COP	biological_process:"The directed movement of proteins into, out of or within a cell, or between cells, by means of some agent such as a transporter or pore." [GOC:ai](GO:0015031),molecular_function:"Interacting selectively and non-covalently with any inositol-containing glycerophospholipid, i.e. phosphatidylinositol (PtdIns) and its phosphorylated derivatives." [GOC:bf, ISBN:0198506732, PMID:1139…	--	--	PX domain	PREDICTED: uncharacterized protein LOC103437290 [Malus domestica]
COP02G0169300.1_COP	molecular_function:"Interacting selectively and non-covalently with an RNA molecule or a portion thereof." [GOC:jl, GOC:mah](GO:0003723)	plasminogen activator inhibitor 1 RNA-binding protein-like; K13199 plasminogen activator inhibitor 1 RNA-binding protein (A)	--	Stm1	PREDICTED: plasminogen activator inhibitor 1 RNA-binding protein-like [Malus domestica]
COP05G0189600.1_COP	biological_process:"Any process that results in a change in state or activity of a cell or an organism (in terms of movement, secretion, enzyme production, gene expression, etc.) as a result of a metal ion stimulus." [GOC:sm](GO:0010038),molecular_function:"Catalysis of the reaction: glutathione + Glu(-Cys)(n)-Gly = Gly + Glu(-Cys)(n+1)-Gly." [EC:2.3.2.15](GO:0016756),molecular_function:"Interact…	glutathione gamma-glutamylcysteinyltransferase 1-like; K05941 glutathione gamma-glutamylcysteinyltransferase [EC:2.3.2.15] (A)	Glutathione gamma-glutamylcysteinyltransferase 1 OS=Lotus japonicus GN=PCS1 PE=2 SV=1	Domain of unknown function (DUF1984)	PREDICTED: glutathione gamma-glutamylcysteinyltransferase 1-like isoform X1 [Pyrus x bretschneideri]
COP010G0035000.1_COP	--	--	UPF0496 protein 3 OS=Oryza sativa subsp. indica GN=OsI_009784 PE=3 SV=2	Protein of unknown function (DUF677)	PREDICTED: UPF0496 protein At1g20180-like [Malus domestica]
COP05G0046100.1_COP	molecular_function:"Interacting selectively and non-covalently with any protein or protein complex (a complex of two or more proteins that may include other nonprotein molecules)." [GOC:go_curators](GO:0005515)	centrosomal protein of 170 kDa protein B-like; K16463 centrosomal protein CEP170 (A)	FHA domain-containing protein PS1 OS=Arabidopsis thaliana GN=PS1 PE=2 SV=1	PIN domain	PREDICTED: uncharacterized protein LOC103443883 [Malus domestica]
COP017G0101900.1_COP	molecular_function:"Catalysis of the incorporation of one atom from molecular oxygen into a compound and the reduction of the other atom of oxygen to water." [ISBN:0198506732](GO:0004497),molecular_function:"Interacting selectively and non-covalently with iron (Fe) ions." [GOC:ai](GO:0005506),molecular_function:"Catalysis of an oxidation-reduction (redox) reaction in which hydrogen or electrons a…	cytochrome P450 724B1-like; K12639 cytochrome P450, family 724, subfamily B, polypeptide 1 [EC:1.14.13.-] (A)	Cytochrome P450 724B1 OS=Oryza sativa subsp. japonica GN=CYP724B1 PE=1 SV=1	Cytochrome P450	PREDICTED: cytochrome P450 724B1-like [Malus domestica]
COP06G0168400.1_COP	--	Zinc finger FYVE domain-containing protein 26 isoform 1; K19027 zinc finger FYVE domain-containing protein 26 (A)	Cat eye syndrome critical region protein 2 OS=Homo sapiens GN=CECR2 PE=1 SV=2	WSTF, HB1, Itc1p, MBD9 motif 1	PREDICTED: uncharacterized protein LOC103455281 [Malus domestica]
COP011G0208800.1_COP	molecular_function:"Interacting selectively and non-covalently with any protein or protein complex (a complex of two or more proteins that may include other nonprotein molecules)." [GOC:go_curators](GO:0005515)	transcription factor GTE3, chloroplastic; K11721 bromodomain-containing protein 3 (A)	Transcription factor GTE4 OS=Arabidopsis thaliana GN=GTE4 PE=2 SV=1	Bromodomain extra-terminal - transcription regulation	PREDICTED: transcription factor GTE4 isoform X1 [Malus domestica]
COP014G0097600.1_COP	--	sporulation-specific protein 15-like; K10352 myosin heavy chain (A)	--	N-terminal C2 in EEIG1 and EHBP1 proteins	PREDICTED: myosin-11-like [Malus domestica]
COP015G0144700.1_COP	molecular_function:"Interacting selectively and non-covalently with any protein or protein complex (a complex of two or more proteins that may include other nonprotein molecules)." [GOC:go_curators](GO:0005515)	--	--	--	PREDICTED: uncharacterized protein LOC103400411 [Malus domestica]
COP05G0160200.1_COP	--	--	--	--	PREDICTED: uncharacterized protein LOC103408347 [Malus domestica]
COP08G0164200.1_COP	molecular_function:"Interacting selectively and non-covalently with any protein or protein complex (a complex of two or more proteins that may include other nonprotein molecules)." [GOC:go_curators](GO:0005515),biological_process:"The process of thermal induction in plants in which flowering is promoted by exposure to low temperatures." [GOC:tair_curators, ISBN:0521591392](GO:0010048),biological_…	--	VIN3-like protein 2 OS=Arabidopsis thaliana GN=VIL2 PE=1 SV=1	PHD - plant homeodomain finger protein	PREDICTED: VIN3-like protein 2 [Pyrus x bretschneideri]
COP014G0035400.1_COP	molecular_function:"Interacting selectively and non-covalently with an RNA molecule or a portion thereof." [GOC:jl, GOC:mah](GO:0003723),molecular_function:"The action of a molecule that contributes to the structural integrity of the ribosome." [GOC:mah](GO:0003735),biological_process:"The cellular metabolic process in which a protein is formed, using the sequence of a mature mRNA or circRNA mole…	40S ribosomal protein S5; K02989 small subunit ribosomal protein S5e (A)	Fasciclin-like arabinogalactan protein 17 OS=Arabidopsis thaliana GN=FLA17 PE=2 SV=1	Fasciclin domain	PREDICTED: fasciclin-like arabinogalactan protein 16 [Malus domestica]
COP013G0033500.1_COP	--	--	--	--	PREDICTED: uncharacterized protein LOC103423756 [Malus domestica]
COP02G0211800.1_COP	molecular_function:"Interacting selectively and non-covalently with any protein or protein complex (a complex of two or more proteins that may include other nonprotein molecules)." [GOC:go_curators](GO:0005515)	protein gar2; K14411 RNA-binding protein Musashi (A)	Protein IQ-DOMAIN 14 OS=Arabidopsis thaliana GN=IQD14 PE=1 SV=1	IQ calmodulin-binding motif	PREDICTED: protein IQ-DOMAIN 14 [Malus domestica]
COP015G0354700.1_COP	molecular_function:"Interacting selectively and non-covalently with any protein or protein complex (a complex of two or more proteins that may include other nonprotein molecules)." [GOC:go_curators](GO:0005515)	Pentatricopeptide repeat superfamily protein isoform 1; K01074 palmitoyl-protein thioesterase [EC:3.1.2.22] (A)	Pentatricopeptide repeat-containing protein At3g29230 OS=Arabidopsis thaliana GN=PCMP-E27 PE=2 SV=1	PPR repeat	PREDICTED: pentatricopeptide repeat-containing protein At3g29230 [Malus domestica]
COP015G0241800.1_COP	--	--	Transmembrane protein 131 OS=Homo sapiens GN=TMEM131 PE=1 SV=3	Transmembrane protein 131-like	PREDICTED: uncharacterized protein LOC103431587 [Malus domestica]
COP05G0319600.1_COP	molecular_function:"Interacting selectively and non-covalently with any protein or protein complex (a complex of two or more proteins that may include other nonprotein molecules)." [GOC:go_curators](GO:0005515)	DNA topoisomerase 2-like; K03164 DNA topoisomerase II [EC:5.99.1.3] (A)	F-box protein At2g26160 OS=Arabidopsis thaliana GN=At2g26160 PE=2 SV=1	Protein of unknown function (DUF295)	PREDICTED: F-box protein At2g26160-like [Malus domestica]
COP01G0163600.1_COP	biological_process:"Reactions, triggered in response to the presence of a foreign body or the occurrence of an injury, which result in restriction of damage to the organism attacked or prevention/recovery from the infection caused by the attack." [GOC:go_curators](GO:0006952)	cytochrome P450 94A1-like; K13407 fatty acid omega-hydroxylase [EC:1.14.-.-] (A)	--	C2 domain	PREDICTED: uncharacterized protein LOC103438493 [Malus domestica]
COP015G0114800.1_COP	--	BAZ1A; bromodomain adjacent to zinc finger domain, 1A; K11655 bromodomain adjacent to zinc finger domain protein 1A (A)	DDT domain-containing protein DDB_G0282237 OS=Dictyostelium discoideum GN=DDB_G0282237 PE=3 SV=1	ATP-utilising chromatin assembly and remodelling N-terminal	PREDICTED: DDT domain-containing protein DDB_G0282237-like [Malus domestica]
COP014G0140200.1_COP	molecular_function:"Catalysis of the phosphorylation of an amino acid residue in a protein, usually according to the reaction: a protein + ATP = a phosphoprotein + ADP." [MetaCyc:PROTEIN-KINASE-RXN](GO:0004672),molecular_function:"Interacting selectively and non-covalently with ATP, adenosine 5'-triphosphate, a universally important coenzyme and enzyme regulator." [ISBN:0198506732](GO:0005524),bi…	probable receptor-like protein kinase At4g10390; K04733 interleukin-1 receptor-associated kinase 4 [EC:2.7.11.1] (A)	Probable receptor-like protein kinase At1g33260 OS=Arabidopsis thaliana GN=At1g33260 PE=2 SV=1	Protein kinase domain	PREDICTED: probable receptor-like protein kinase At1g33260 [Malus domestica]
COP06G0184000.1_COP	molecular_function:"Interacting selectively and non-covalently with any nucleic acid." [GOC:jl](GO:0003676)	glycine-rich RNA-binding protein 4, mitochondrial-like; K12741 heterogeneous nuclear ribonucleoprotein A1/A3 (A)	Glycine-rich RNA-binding protein 3, mitochondrial OS=Arabidopsis thaliana GN=RBG3 PE=2 SV=1	RNA recognition motif. (a.k.a. RRM, RBD, or RNP domain)	PREDICTED: glycine-rich RNA-binding protein 4, mitochondrial-like [Malus domestica]
COP011G0074600.1_COP	molecular_function:"Interacting selectively and non-covalently with any metal ion." [GOC:ai](GO:0046872)	trimethylguanosine synthase; K14292 trimethylguanosine synthase [EC:2.1.1.-] (A)	Copper transport protein ATX1 OS=Arabidopsis thaliana GN=ATX1 PE=1 SV=1	Heavy-metal-associated domain	PREDICTED: uncharacterized protein LOC103447760 [Malus domestica]
COP09G0105800.1_COP	molecular_function:"Catalysis of the phosphorylation of a histidine residue in response to detection of an extracellular signal such as a chemical ligand or change in environment, to initiate a change in cell state or activity. The two-component sensor is a histidine kinase that autophosphorylates a histidine residue in its active site. The phosphate is then transferred to an aspartate residue in…	phytochrome C; K12120 phytochrome A (A)	Phytochrome C OS=Oryza sativa subsp. japonica GN=PHYC PE=2 SV=1	PAS fold	PREDICTED: phytochrome C [Malus domestica]
COP013G0012400.1_COP	--	cyclin-SDS; K06627 cyclin A (A)	Cyclin-SDS OS=Arabidopsis thaliana GN=SDS PE=1 SV=2	Cyclin, N-terminal domain	PREDICTED: cyclin-SDS [Malus domestica]
COP04G0131200.1_COP	biological_process:"Any process that modulates the frequency, rate or extent of cellular DNA-templated transcription." [GOC:go_curators, GOC:txnOH](GO:0006355),molecular_function:"Interacting selectively and non-covalently with a histone, any of a group of water-soluble proteins found in association with the DNA of eukaroytic chromosomes. They are involved in the condensation and coiling of chrom…	hypothetical protein; K11728 nucleosome-remodeling factor subunit BPTF (A)	PHD finger protein ALFIN-LIKE 1 OS=Arabidopsis thaliana GN=AL1 PE=1 SV=1	Alfin	PREDICTED: PHD finger protein ALFIN-LIKE 1-like [Malus domestica]
COP015G0162200.1_COP	molecular_function:"The formation of a protein dimer, a macromolecular structure consists of two noncovalently associated identical or nonidentical subunits." [ISBN:0198506732](GO:0046983)	uncharacterized LOC101301142; K05765 cofilin (A)	Transcription factor bHLH68 OS=Arabidopsis thaliana GN=BHLH68 PE=2 SV=2	--	PREDICTED: transcription factor bHLH68-like isoform X2 [Malus domestica]
COP01G0109900.1_COP	--	probable pectate lyase 13; K01728 pectate lyase [EC:4.2.2.2] (A)	Probable pectate lyase 13 OS=Arabidopsis thaliana GN=PMR6 PE=1 SV=1	Pectate lyase	PREDICTED: probable pectate lyase 13 [Pyrus x bretschneideri]
COP08G0123600.1_COP	--	Os01g0883400; Similar to PHD finger protein-like protein (Fragment).; K13196 zinc finger protein ubi-d4 (A)	Histone-lysine N-methyltransferase 2D OS=Mus musculus GN=Kmt2d PE=1 SV=2	PHD-finger	PREDICTED: uncharacterized protein LOC103441554 isoform X1 [Malus domestica]
COP01G0129700.1_COP	molecular_function:"Interacting selectively and non-covalently with any nucleic acid." [GOC:jl](GO:0003676),molecular_function:"Interacting selectively and non-covalently with zinc (Zn) ions." [GOC:ai](GO:0008270)	hypothetical protein; K13091 RNA-binding protein 39 (A)	RNA-binding protein CP31B, chloroplastic OS=Arabidopsis thaliana GN=CP31B PE=1 SV=1	RNA recognition motif. (a.k.a. RRM, RBD, or RNP domain)	PREDICTED: protein gar2-like [Malus domestica]
COP09G0050600.1_COP	molecular_function:"Interacting selectively and non-covalently with any nucleic acid." [GOC:jl](GO:0003676),molecular_function:"Catalysis of the reaction: ATP + H2O = ADP + phosphate; this reaction drives the unwinding of an RNA helix." [EC:3.6.4.13, GOC:jl](GO:0003724),molecular_function:"Interacting selectively and non-covalently with ATP, adenosine 5'-triphosphate, a universally important coen…	DEAD-box ATP-dependent RNA helicase 2-like; K13025 ATP-dependent RNA helicase [EC:3.6.4.13] (A)	DEAD-box ATP-dependent RNA helicase 2 OS=Oryza sativa subsp. japonica GN=Os01g0639100 PE=2 SV=1	Helicase conserved C-terminal domain	PREDICTED: DEAD-box ATP-dependent RNA helicase 2-like [Malus domestica]
COP015G0168000.1_COP	molecular_function:"Catalysis of the reaction: pectin + n H2O = n methanol + pectate." [EC:3.1.1.11](GO:0030599),biological_process:"The series of events leading to chemical and structural alterations of an existing cell wall that can result in loosening, increased extensibility or disassembly." [GOC:jl](GO:0042545)	probable pectinesterase 53; K01051 pectinesterase [EC:3.1.1.11] (A)	Probable pectinesterase 53 OS=Arabidopsis thaliana GN=PME53 PE=2 SV=1	Pectinesterase	PREDICTED: probable pectinesterase 53 [Malus domestica]
COP013G0073500.1_COP	biological_process:"The hydrolysis of proteins into smaller polypeptides and/or amino acids by cleavage of their peptide bonds." [GOC:bf, GOC:mah](GO:0006508),molecular_function:"Catalysis of the hydrolysis of peptide bonds in a polypeptide chain by a mechanism in which the sulfhydryl group of a cysteine residue at the active center acts as a nucleophile." [GOC:mah, http://merops.sanger.ac.uk/abo…	ubiquitin-like-specific protease 1D; K16287 ubiquitin-like-specific protease 1C/D [EC:3.4.22.68] (A)	Ubiquitin-like-specific protease 1D OS=Arabidopsis thaliana GN=ULP1D PE=1 SV=1	Ulp1 protease family, C-terminal catalytic domain	PREDICTED: ubiquitin-like-specific protease 1D [Pyrus x bretschneideri]
COP09G0103200.1_COP	--	hypothetical protein; K14494 DELLA protein (A)	Scarecrow-like transcription factor PAT1 OS=Arabidopsis thaliana GN=PAT1 PE=2 SV=1	GRAS domain family	PREDICTED: scarecrow-like transcription factor PAT1 [Malus domestica]
COP011G0205700.1_COP	molecular_function:"Interacting selectively and non-covalently with ATP, adenosine 5'-triphosphate, a universally important coenzyme and enzyme regulator." [ISBN:0198506732](GO:0005524),molecular_function:"Catalysis of the reaction: ATP + H2O = ADP + phosphate + 2 H+. May or may not be coupled to another reaction." [EC:3.6.1.3, GOC:jl](GO:0016887)	hypothetical protein; K13525 transitional endoplasmic reticulum ATPase (A)	ATPase family AAA domain-containing protein 2 OS=Mus musculus GN=Atad2 PE=1 SV=1	PHD-like zinc-binding domain	PREDICTED: uncharacterized protein LOC103448724 [Malus domestica]
COP06G0179500.1_COP	--	formin-like protein 20; K02184 formin 2 (A)	Formin-like protein 20 OS=Arabidopsis thaliana GN=FH20 PE=2 SV=3	C2 domain of PTEN tumour-suppressor protein	PREDICTED: formin-like protein 20 [Malus domestica]
COP011G0152100.1_COP	molecular_function:"Interacting selectively and non-covalently with a nucleotide, any compound consisting of a nucleoside that is esterified with (ortho)phosphate or an oligophosphate at any hydroxyl group on the ribose or deoxyribose." [GOC:mah, ISBN:0198547684](GO:0000166),molecular_function:"Interacting selectively and non-covalently with copper (Cu) ions." [GOC:ai](GO:0005507),molecular_funct…	probable copper-transporting ATPase HMA5; K17686 Cu+-exporting ATPase [EC:3.6.3.54] (A)	Probable copper-transporting ATPase HMA5 OS=Arabidopsis thaliana GN=HMA5 PE=1 SV=2	E1-E2 ATPase	PREDICTED: probable copper-transporting ATPase HMA5 [Pyrus x bretschneideri]
COP015G0185600.1_COP	biological_process:"The covalent alteration of one or more amino acids occurring in proteins, peptides and nascent polypeptides (co-translational, post-translational modifications) occurring at the level of an individual cell. Includes the modification of charged tRNAs that are destined to occur in a protein (pre-translation modification)." [GOC:go_curators](GO:0006464)	tubulin--tyrosine ligase-like protein 12; K16609 tubulin--tyrosine ligase-like protein 12 (A)	Tubulin--tyrosine ligase-like protein 12 OS=Mus musculus GN=Ttll12 PE=2 SV=1	Tubulin-tyrosine ligase family	PREDICTED: tubulin--tyrosine ligase-like protein 12 [Malus domestica]
COP017G0050800.1_COP	molecular_function:"Interacting selectively and non-covalently with a specific double-stranded genomic DNA sequence (sometimes referred to as a motif) within the regulatory region of a gene to modulate transcription. Regulatory regions include promoters (proximal and distal) and enhancers. Genes are transcriptional units, and include bacterial operons." [GOC:txnOH-2018](GO:0003700)	--	Transcription factor TCP13 OS=Arabidopsis thaliana GN=TCP13 PE=1 SV=1	TCP family transcription factor	PREDICTED: transcription factor TCP13 [Malus domestica]
COP02G0031100.1_COP	molecular_function:"Interacting selectively and non-covalently with any protein or protein complex (a complex of two or more proteins that may include other nonprotein molecules)." [GOC:go_curators](GO:0005515),molecular_function:"Interacting selectively and non-covalently with zinc (Zn) ions." [GOC:ai](GO:0008270)	SLOW growth protein; K19589 release factor glutamine methyltransferase [EC:2.1.1.297] (A)	Pentatricopeptide repeat-containing protein At2g29760, chloroplastic OS=Arabidopsis thaliana GN=PCMP-H33 PE=2 SV=1	PPR repeat family	PREDICTED: pentatricopeptide repeat-containing protein At1g08070-like [Pyrus x bretschneideri]
COP05G0185500.1_COP	molecular_function:"Interacting selectively and non-covalently with any protein or protein complex (a complex of two or more proteins that may include other nonprotein molecules)." [GOC:go_curators](GO:0005515),cellular_component:"A membrane-bounded organelle of eukaryotic cells in which chromosomes are housed and replicated. In most cells, the nucleus contains all of the cell's chromosomes excep…	auxin-responsive protein IAA11-like; K14484 auxin-responsive protein IAA (A)	Auxin-responsive protein IAA11 OS=Arabidopsis thaliana GN=IAA11 PE=1 SV=1	AUX/IAA family	PREDICTED: auxin-responsive protein IAA11-like isoform X1 [Malus domestica]
COP015G0117300.1_COP	molecular_function:"Any molecular function by which a gene product interacts selectively and non-covalently with DNA (deoxyribonucleic acid)." [GOC:dph, GOC:jl, GOC:tb, GOC:vw](GO:0003677),molecular_function:"Catalysis of a biochemical reaction at physiological temperatures. In biologically catalyzed reactions, the reactants are known as substrates, and the catalysts are naturally occurring macro…	A/G-specific adenine DNA glycosylase; K03575 A/G-specific adenine glycosylase [EC:3.2.2.-] (A)	A/G-specific adenine DNA glycosylase OS=Arabidopsis thaliana GN=MYH PE=3 SV=1	HhH-GPD superfamily base excision DNA repair protein	PREDICTED: A/G-specific adenine DNA glycosylase [Malus domestica]
COP05G0094400.1_COP	molecular_function:"Catalysis of the joining of two molecules, or two groups within a single molecule, using the energy from the hydrolysis of ATP, a similar triphosphate, or a pH gradient." [EC:6, GOC:mah](GO:0016874)	methylcrotonoyl-CoA carboxylase beta chain, mitochondrial; K01969 3-methylcrotonyl-CoA carboxylase beta subunit [EC:6.4.1.4] (A)	Methylcrotonoyl-CoA carboxylase beta chain, mitochondrial OS=Arabidopsis thaliana GN=MCCB PE=2 SV=1	Carboxyl transferase domain	PREDICTED: methylcrotonoyl-CoA carboxylase beta chain, mitochondrial [Malus domestica]
COP015G0106100.1_COP	--	--	--	--	PREDICTED: uncharacterized protein LOC103415658 [Malus domestica]
COP012G0112000.1_COP	--	--	--	--	PREDICTED: uncharacterized protein LOC103934400 [Pyrus x bretschneideri]
COP09G0095800.1_COP	molecular_function:"Catalysis of an oxidation-reduction (redox) reaction, a reversible chemical reaction in which the oxidation state of an atom or atoms within a molecule is altered. One substrate acts as a hydrogen or electron donor and becomes oxidized, while the other acts as hydrogen or electron acceptor and becomes reduced." [GOC:go_curators](GO:0016491)	1-aminocyclopropane-1-carboxylate oxidase; K05933 aminocyclopropanecarboxylate oxidase [EC:1.14.17.4] (A)	1-aminocyclopropane-1-carboxylate oxidase OS=Prunus mume GN=ACO1 PE=2 SV=1	non-haem dioxygenase in morphine synthesis N-terminal	PREDICTED: 1-aminocyclopropane-1-carboxylate oxidase [Malus domestica]
COP011G0045400.1_COP	--	Alternative NAD(P)H dehydrogenase 1; K17871 NADH:ubiquinone reductase (non-electrogenic) [EC:1.6.5.9] (A)	Protein PSY3 OS=Arabidopsis thaliana GN=PSY3 PE=3 SV=1	--	PREDICTED: protein PSY3-like isoform X2 [Malus domestica]
COP017G0192700.1_COP	cellular_component:"The gel-like material, with considerable fine structure, that lies in the matrix space, or lumen, of a mitochondrion. It contains the enzymes of the tricarboxylic acid cycle and, in some organisms, the enzymes concerned with fatty acid oxidation." [GOC:as, ISBN:0198506732](GO:0005759)	uncharacterized protein At2g39795, mitochondrial-like; K15414 complement component 1 Q subcomponent-binding protein, mitochondrial (A)	Uncharacterized protein At2g39795, mitochondrial OS=Arabidopsis thaliana GN=At2g39795 PE=2 SV=1	Mitochondrial glycoprotein	PREDICTED: uncharacterized protein At2g39795, mitochondrial-like [Malus domestica]
COP013G0192400.1_COP	molecular_function:"Interacting selectively and non-covalently with any protein or protein complex (a complex of two or more proteins that may include other nonprotein molecules)." [GOC:go_curators](GO:0005515),cellular_component:"Any of the long, generally straight, hollow tubes of internal diameter 12-15 nm and external diameter 24 nm found in a wide variety of eukaryotic cells; each consists (…	uncharacterized LOC103640161; K04564 superoxide dismutase, Fe-Mn family [EC:1.15.1.1] (A)	Microtubule-associated protein TORTIFOLIA1 OS=Arabidopsis thaliana GN=TOR1 PE=1 SV=2	HEAT repeat	PREDICTED: microtubule-associated protein TORTIFOLIA1-like [Malus domestica]
COP07G0101600.1_COP	molecular_function:"Catalysis of a biochemical reaction at physiological temperatures. In biologically catalyzed reactions, the reactants are known as substrates, and the catalysts are naturally occurring macromolecular substances known as enzymes. Enzymes possess specific binding sites for substrates, and are usually composed wholly or largely of protein, but RNA that has catalytic activity (rib…	phospholipase D gamma 1-like; K01115 phospholipase D1/2 [EC:3.1.4.4] (A)	Phospholipase D beta 1 OS=Arabidopsis thaliana GN=PLDBETA1 PE=2 SV=4	C2 domain	PREDICTED: phospholipase D gamma 1-like [Malus domestica]
COP03G0111700.1_COP	molecular_function:"Catalysis of the hydrolysis of any O-glycosyl bond." [GOC:mah](GO:0004553),biological_process:"The chemical reactions and pathways involving carbohydrates, any of a group of organic compounds based of the general formula Cx(H2O)y. Includes the formation of carbohydrate derivatives by the addition of a carbohydrate residue to another molecule." [GOC:mah, ISBN:0198506732](GO:000…	glucan endo-1,3-beta-glucosidase 4-like; K19892 glucan endo-1,3-beta-glucosidase 4 [EC:3.2.1.39] (A)	Glucan endo-1,3-beta-glucosidase 14 OS=Arabidopsis thaliana GN=At2g27500 PE=1 SV=2	Glycosyl hydrolases family 17	PREDICTED: glucan endo-1,3-beta-glucosidase 14-like isoform X2 [Malus domestica]
COP01G0193500.1_COP	molecular_function:"Interacting selectively and non-covalently with any protein or protein complex (a complex of two or more proteins that may include other nonprotein molecules)." [GOC:go_curators](GO:0005515)	ATP-dependent helicase BRM; K11647 SWI/SNF-related matrix-associated actin-dependent regulator of chromatin subfamily A member 2/4 [EC:3.6.4.-] (A)	ATP-dependent helicase BRM OS=Arabidopsis thaliana GN=BRM PE=1 SV=1	--	PREDICTED: ATP-dependent helicase BRM-like [Malus domestica]
COP05G0030300.1_COP	molecular_function:"Interacting selectively and non-covalently with any protein or protein complex (a complex of two or more proteins that may include other nonprotein molecules)." [GOC:go_curators](GO:0005515)	pre-mRNA-processing factor 19-like; K10599 pre-mRNA-processing factor 19 [EC:2.3.2.27] (A)	--	--	PREDICTED: uncharacterized protein LOC103935907 [Pyrus x bretschneideri]
COP014G0002200.1_COP	--	--	--	--	PREDICTED: uncharacterized protein LOC103453874 [Malus domestica]
COP08G0010200.1_COP	cellular_component:"A membrane-bounded organelle of eukaryotic cells in which chromosomes are housed and replicated. In most cells, the nucleus contains all of the cell's chromosomes except the organellar chromosomes, and is the site of RNA synthesis and processing. In some species, or in specialized cell types, RNA metabolism or DNA replication may be absent." [GOC:go_curators](GO:0005634)	--	--	--	PREDICTED: uncharacterized protein LOC103419677 [Malus domestica]
COP02G0079500.1_COP	--	--	--	--	PREDICTED: uncharacterized protein LOC103959201 [Pyrus x bretschneideri]
COP012G0205200.1_COP	molecular_function:"Catalysis of the transfer of an acyl group, other than amino-acyl, from one compound (donor) to another (acceptor)." [GOC:jl](GO:0016747)	BAHDb5a-2; BAHD family acyltransferase (EC:2.3.1.-); K13065 shikimate O-hydroxycinnamoyltransferase [EC:2.3.1.133] (A)	Protein ECERIFERUM 1 OS=Arabidopsis thaliana GN=CER2 PE=1 SV=1	Transferase family	PREDICTED: protein ECERIFERUM 26-like [Malus domestica]
COP015G0067800.1_COP	biological_process:"Any process that results in a change in state or activity of a cell or an organism (in terms of movement, secretion, enzyme production, gene expression, etc.) as a result of a cold stimulus, a temperature stimulus below the optimal temperature for that organism." [GOC:lr](GO:0009409),biological_process:"Any process that modulates the frequency, rate or extent of a circadian rh…	--	--	--	PREDICTED: uncharacterized protein LOC103424683 isoform X4 [Malus domestica]
COP02G0155700.1_COP	molecular_function:"Catalysis of the incorporation of one atom from molecular oxygen into a compound and the reduction of the other atom of oxygen to water." [ISBN:0198506732](GO:0004497),molecular_function:"Interacting selectively and non-covalently with iron (Fe) ions." [GOC:ai](GO:0005506),molecular_function:"Catalysis of an oxidation-reduction (redox) reaction in which hydrogen or electrons a…	hypothetical protein; K15402 fatty acid omega-hydroxylase [EC:1.14.-.-] (A)	Cytochrome P450 704C1 OS=Pinus taeda GN=CYP704C1 PE=2 SV=1	Cytochrome P450	PREDICTED: cytochrome P450 704C1-like [Malus domestica]
COP011G0093700.1_COP	--	Alpha-L-fucosidase 1; K01206 alpha-L-fucosidase [EC:3.2.1.51] (A)	--	--	PREDICTED: uncharacterized protein LOC103448059 [Malus domestica]
COP03G0139800.1_COP	molecular_function:"Any molecular function by which a gene product interacts selectively and non-covalently with DNA (deoxyribonucleic acid)." [GOC:dph, GOC:jl, GOC:tb, GOC:vw](GO:0003677)	homeotic protein empty spiracles; K09317 homeobox protein EMX (A)	Homeobox protein 10 OS=Dictyostelium discoideum GN=hbx10 PE=3 SV=1	Homeobox domain	PREDICTED: uncharacterized protein LOC103426792 isoform X1 [Malus domestica]
COP011G0229100.1_COP	molecular_function:"Catalysis of a biochemical reaction at physiological temperatures. In biologically catalyzed reactions, the reactants are known as substrates, and the catalysts are naturally occurring macromolecular substances known as enzymes. Enzymes possess specific binding sites for substrates, and are usually composed wholly or largely of protein, but RNA that has catalytic activity (rib…	--	Chloroplast stem-loop binding protein of 41 kDa a, chloroplastic OS=Arabidopsis thaliana GN=CSP41A PE=1 SV=1	NAD dependent epimerase/dehydratase family	PREDICTED: chloroplast stem-loop binding protein of 41 kDa a, chloroplastic [Malus domestica]
COP02G0101600.1_COP	molecular_function:"Interacting selectively and non-covalently with ATP, adenosine 5'-triphosphate, a universally important coenzyme and enzyme regulator." [ISBN:0198506732](GO:0005524),molecular_function:"Catalysis of the reaction: ATP + H2O = ADP + phosphate + 2 H+. May or may not be coupled to another reaction." [EC:3.6.1.3, GOC:jl](GO:0016887)	mitochondrial chaperone BCS1-like; K08900 mitochondrial chaperone BCS1 (A)	Probable mitochondrial chaperone bcs1 OS=Schizosaccharomyces pombe (strain 972 / ATCC 24843) GN=SPAC644.07 PE=2 SV=1	Domain associated at C-terminal with AAA	PREDICTED: LOW QUALITY PROTEIN: mitochondrial chaperone BCS1-like [Malus domestica]
COP015G0102300.1_COP	molecular_function:"Catalysis of a biochemical reaction at physiological temperatures. In biologically catalyzed reactions, the reactants are known as substrates, and the catalysts are naturally occurring macromolecular substances known as enzymes. Enzymes possess specific binding sites for substrates, and are usually composed wholly or largely of protein, but RNA that has catalytic activity (rib…	phospholipase D alpha 1-like; K01115 phospholipase D1/2 [EC:3.1.4.4] (A)	Phospholipase D alpha 1 OS=Ricinus communis GN=PLD1 PE=1 SV=1	Phospholipase D C terminal	PREDICTED: phospholipase D alpha 1-like isoform X1 [Malus domestica]
COP09G0119100.1_COP	molecular_function:"Catalysis of the reaction: coproporphyrinogen III + 2 H(+) + O(2) = 2 CO(2) + 2 H(2)O + protoporphyrinogen IX." [EC:1.3.3.3, RHEA:18257](GO:0004109),biological_process:"The chemical reactions and pathways resulting in the formation of any member of a large group of derivatives or analogs of porphyrin. Porphyrin consists of a ring of four pyrrole nuclei linked each to the next …	oxygen-dependent coproporphyrinogen-III oxidase, chloroplastic-like; K00228 coproporphyrinogen III oxidase [EC:1.3.3.3] (A)	Oxygen-dependent coproporphyrinogen-III oxidase, chloroplastic OS=Glycine max GN=CPX PE=2 SV=1	Coproporphyrinogen III oxidase	PREDICTED: oxygen-dependent coproporphyrinogen-III oxidase, chloroplastic [Malus domestica]
COP014G0143000.1_COP	--	uncharacterized LOC105170420; K20100 YTH domain-containing protein 1 (A)	B2 protein OS=Daucus carota PE=2 SV=1	Development and cell death domain	PREDICTED: uncharacterized protein LOC103454883 [Malus domestica]
COP05G0324200.1_COP	molecular_function:"Catalysis of the hydrolysis of various bonds, e.g. C-O, C-N, C-C, phosphoric anhydride bonds, etc. Hydrolase is the systematic name for any enzyme of EC class 3." [ISBN:0198506732](GO:0016787)	--	Nudix hydrolase 2 OS=Arabidopsis thaliana GN=NUDT2 PE=1 SV=1	-	PREDICTED: nudix hydrolase 2-like [Malus domestica]
COP08G0138600.1_COP	--	--	--	--	PREDICTED: putative GPI-anchored protein PB15E9.01c [Malus domestica]
COP015G0366900.1_COP	molecular_function:"Interacting selectively and non-covalently with GTP, guanosine triphosphate." [GOC:ai](GO:0005525)	LAMB4; laminin, beta 4; K06245 laminin, beta 4 (A)	Protein AIG1 OS=Arabidopsis thaliana GN=AIG1 PE=2 SV=1	AIG1 family	PREDICTED: protein AIG1-like [Malus domestica]
COP04G0190500.1_COP	--	pollen-specific protein SF21-like; K18266 protein NDRG1 (A)	Pollen-specific protein SF21 OS=Helianthus annuus GN=SF21 PE=2 SV=1	Ndr family	PREDICTED: pollen-specific protein SF21-like [Malus domestica]
COP011G0216600.1_COP	molecular_function:"Interacting selectively and non-covalently with zinc (Zn) ions." [GOC:ai](GO:0008270)	hypothetical protein; K19720 collagen, type III, alpha (A)	B-box zinc finger protein 22 OS=Arabidopsis thaliana GN=BBX22 PE=1 SV=2	B-box zinc finger	COL domain class transcription factor [Malus domestica]
COP03G0060400.1_COP	--	hypothetical protein; K03255 protein TIF31 (A)	Telomere repeat-binding protein 5 OS=Arabidopsis thaliana GN=TRP5 PE=1 SV=2	--	PREDICTED: telomere repeat-binding protein 5-like isoform X1 [Malus domestica]
COP015G0087700.1_COP	cellular_component:"A multisubunit complex that is located at the centromeric region of DNA and provides an attachment point for the spindle microtubules." [GOC:elh](GO:0000776),biological_process:"The aggregation, arrangement and bonding together of proteins and centromeric DNA molecules to form a centromeric protein-DNA complex. Includes the formation of the chromatin structures which form a pl…	uncharacterized LOC103456095; K11507 centromere protein O (A)	Centromere protein O OS=Gallus gallus GN=CENPO PE=1 SV=2	Cenp-O kinetochore centromere component	PREDICTED: uncharacterized protein LOC103456095 isoform X1 [Malus domestica]
COP09G0202000.1_COP	molecular_function:"Interacting selectively and non-covalently with ATP, adenosine 5'-triphosphate, a universally important coenzyme and enzyme regulator." [ISBN:0198506732](GO:0005524),molecular_function:"Catalysis of the reaction: ATP + H2O = ADP + phosphate + 2 H+. May or may not be coupled to another reaction." [EC:3.6.1.3, GOC:jl](GO:0016887)	--	Ribulose bisphosphate carboxylase/oxygenase activase, chloroplastic OS=Solanum pennellii PE=2 SV=1	ATPase family associated with various cellular activities (AAA)	PREDICTED: ribulose bisphosphate carboxylase/oxygenase activase, chloroplastic [Malus domestica]
COP03G0057800.1_COP	molecular_function:"Any molecular function by which a gene product interacts selectively and non-covalently with DNA (deoxyribonucleic acid)." [GOC:dph, GOC:jl, GOC:tb, GOC:vw](GO:0003677),molecular_function:"Interacting selectively and non-covalently with a specific double-stranded genomic DNA sequence (sometimes referred to as a motif) within the regulatory region of a gene to modulate transcri…	two-component system sensor histidine kinase/response regulator, putative; K14491 two-component response regulator ARR-B family (A)	Transcription factor LUX OS=Arabidopsis thaliana GN=LUX PE=1 SV=1	Myb-like DNA-binding domain	PREDICTED: transcription factor BOA-like [Malus domestica]
COP013G0201300.1_COP	molecular_function:"Interacting selectively and non-covalently with any protein or protein complex (a complex of two or more proteins that may include other nonprotein molecules)." [GOC:go_curators](GO:0005515)	pats1; leucine-rich repeat-containing protein; K08844 leucine-rich repeat kinase 2 [EC:2.7.11.1] (A)	Plant intracellular Ras-group-related LRR protein 6 OS=Arabidopsis thaliana GN=PIRL6 PE=2 SV=1	Leucine rich repeat	PREDICTED: plant intracellular Ras-group-related LRR protein 6 [Malus domestica]
COP017G0114000.1_COP	biological_process:"Posttranscriptional addition of a methyl group to either a nucleotide or 2'-O ribose in a polyribonucleotide. Usually uses S-adenosylmethionine as a cofactor." [GOC:hjd](GO:0001510),molecular_function:"Interacting selectively and non-covalently with an RNA molecule or a portion thereof." [GOC:jl, GOC:mah](GO:0003723),molecular_function:"Catalysis of the transfer of a methyl gr…	nucleolar protein; K14835 ribosomal RNA methyltransferase Nop2 [EC:2.1.1.-] (A)	Putative methyltransferase NSUN6 OS=Mus musculus GN=Nsun6 PE=2 SV=2	PUA domain	PREDICTED: putative methyltransferase NSUN6 isoform X1 [Malus domestica]
COP012G0039900.1_COP	--	--	--	N-terminal C2 in EEIG1 and EHBP1 proteins	PREDICTED: uncharacterized protein LOC103449577 [Malus domestica]
COP011G0085100.1_COP	--	syntaxin-71; K08506 syntaxin of plants SYP7 (A)	Syntaxin-71 OS=Arabidopsis thaliana GN=SYP71 PE=1 SV=1	SNARE domain	PREDICTED: syntaxin-71-like isoform X1 [Pyrus x bretschneideri]
COP03G0233600.1_COP	molecular_function:"Interacting selectively and non-covalently with any protein or protein complex (a complex of two or more proteins that may include other nonprotein molecules)." [GOC:go_curators](GO:0005515)	uncharacterized LOC100527591; K14495 F-box protein GID2 (A)	F-box protein At2g27310 OS=Arabidopsis thaliana GN=At2g27310 PE=2 SV=1	--	PREDICTED: probable F-box protein At1g60180 [Malus domestica]
COP01G0141600.1_COP	--	--	--	--	PREDICTED: uncharacterized protein LOC103435629 [Malus domestica]
COP02G0088600.1_COP	--	la-related protein 1C; K18757 la-related protein 1 (A)	La-related protein 1C OS=Arabidopsis thaliana GN=LARP1C PE=1 SV=1	La domain	PREDICTED: la-related protein 1C [Malus domestica]
COP07G0187700.1_COP	--	putative ABC1 protein At2g40090; K08869 aarF domain-containing kinase (A)	Putative ABC1 protein At2g40090 OS=Arabidopsis thaliana GN=At2g40090 PE=2 SV=2	ABC1 family	PREDICTED: LOW QUALITY PROTEIN: putative ABC1 protein At2g40090 [Malus domestica]
COP02G0027000.1_COP	molecular_function:"Interacting selectively and non-covalently with any nucleic acid." [GOC:jl](GO:0003676),molecular_function:"Catalysis of the reaction: ATP + H2O = ADP + phosphate; this reaction drives the unwinding of an RNA helix." [EC:3.6.4.13, GOC:jl](GO:0003724),molecular_function:"Interacting selectively and non-covalently with ATP, adenosine 5'-triphosphate, a universally important coen…	DEAD-box ATP-dependent RNA helicase 52C-like; K11594 ATP-dependent RNA helicase DDX3X [EC:3.6.4.13] (A)	DEAD-box ATP-dependent RNA helicase 37 OS=Oryza sativa subsp. japonica GN=PL10A PE=2 SV=1	DEAD/DEAH box helicase	PREDICTED: DEAD-box ATP-dependent RNA helicase 52C-like [Malus domestica]
COP01G0078900.1_COP	molecular_function:"Catalysis of an oxidation-reduction (redox) reaction, a reversible chemical reaction in which the oxidation state of an atom or atoms within a molecule is altered. One substrate acts as a hydrogen or electron donor and becomes oxidized, while the other acts as hydrogen or electron acceptor and becomes reduced." [GOC:go_curators](GO:0016491)	noxA; flavocytochrome b large subunit; K08008 NADPH oxidase (A)	Ferric reduction oxidase 2 OS=Arabidopsis thaliana GN=FRO2 PE=1 SV=2	Ferric reductase NAD binding domain	ferric reduction oxidase 2 [Pyrus betulifolia]
COP012G0034600.1_COP	molecular_function:"Catalysis of the transfer of an acyl group, other than amino-acyl, from one compound (donor) to another (acceptor)." [GOC:jl](GO:0016747)	benzyl alcohol O-benzoyltransferase-like; K19861 benzyl alcohol O-benzoyltransferase [EC:2.3.1.196 2.3.1.232] (A)	Benzyl alcohol O-benzoyltransferase OS=Nicotiana tabacum GN=HSR201 PE=1 SV=1	Transferase family	PREDICTED: benzyl alcohol O-benzoyltransferase-like [Malus domestica]
COP07G0174000.1_COP	--	--	Thylakoid lumenal 15 kDa protein 1, chloroplastic OS=Arabidopsis thaliana GN=At2g44920 PE=1 SV=2	Pentapeptide repeats (8 copies)	PREDICTED: thylakoid lumenal 15 kDa protein 1, chloroplastic [Pyrus x bretschneideri]
COP06G0006900.1_COP	molecular_function:"Interacting selectively and non-covalently with calcium ions (Ca2+)." [GOC:ai](GO:0005509),molecular_function:"Interacting selectively and non-covalently with any protein or protein complex (a complex of two or more proteins that may include other nonprotein molecules)." [GOC:go_curators](GO:0005515)	uncharacterized calcium-binding protein C800.10c; K12472 epidermal growth factor receptor substrate 15 (A)	Uncharacterized calcium-binding protein C800.10c OS=Schizosaccharomyces pombe (strain 972 / ATCC 24843) GN=SPBC800.10c PE=3 SV=1	EF hand	PREDICTED: epidermal growth factor receptor substrate 15-like 1 isoform X1 [Pyrus x bretschneideri]
COP03G0189200.1_COP	--	--	--	--	PREDICTED: uncharacterized protein DDB_G0271670-like [Malus domestica]
COP03G0168100.1_COP	molecular_function:"Catalysis of the random hydrolysis of (1->4)-alpha-D-galactosiduronic linkages in pectate and other galacturonans." [EC:3.2.1.15](GO:0004650),biological_process:"The chemical reactions and pathways involving carbohydrates, any of a group of organic compounds based of the general formula Cx(H2O)y. Includes the formation of carbohydrate derivatives by the addition of a carbohydr…	exopolygalacturonase-like; K01213 galacturan 1,4-alpha-galacturonidase [EC:3.2.1.67] (A)	Polygalacturonase OS=Nicotiana tabacum GN=PG1 PE=2 SV=1	Glycosyl hydrolases family 28	PREDICTED: exopolygalacturonase-like [Malus domestica]
COP015G0286800.1_COP	molecular_function:"Interacting selectively and non-covalently with any protein or protein complex (a complex of two or more proteins that may include other nonprotein molecules)." [GOC:go_curators](GO:0005515)	putative pentatricopeptide repeat-containing protein At1g19290; K17964 leucine-rich PPR motif-containing protein, mitochondrial (A)	Pentatricopeptide repeat-containing protein At5g38730 OS=Arabidopsis thaliana GN=At5g38730 PE=2 SV=1	PPR repeat family	PREDICTED: pentatricopeptide repeat-containing protein At5g38730 [Malus domestica]
COP01G0053700.1_COP	--	--	--	--	PREDICTED: uncharacterized protein LOC103422922 [Malus domestica]
COP014G0065100.1_COP	--	--	--	Protein of unknown function (DUF642)	PREDICTED: uncharacterized protein LOC103454416 [Malus domestica]
COP016G0055000.1_COP	molecular_function:"Interacting selectively and non-covalently with calcium ions (Ca2+)." [GOC:ai](GO:0005509),biological_process:"Any process that modulates the frequency, rate or extent of cellular DNA-templated transcription." [GOC:go_curators, GOC:txnOH](GO:0006355)	--	Cell division cycle and apoptosis regulator protein 1 OS=Xenopus laevis GN=ccar1 PE=2 SV=1	DBC1	PREDICTED: uncharacterized protein LOC103402876 [Malus domestica]
COP012G0014400.1_COP	--	membrane steroid-binding protein 2-like; K17278 membrane-associated progesterone receptor component (A)	Membrane steroid-binding protein 2 OS=Arabidopsis thaliana GN=MSBP2 PE=1 SV=1	Cytochrome b5-like Heme/Steroid binding domain	PREDICTED: membrane steroid-binding protein 2-like [Pyrus x bretschneideri]
COP07G0208100.1_COP	--	uncharacterized protein At3g06530; K14550 U3 small nucleolar RNA-associated protein 10 (A)	Uncharacterized protein At3g06530 OS=Arabidopsis thaliana GN=At3g06530 PE=1 SV=3	U3 small nucleolar RNA-associated protein 10	PREDICTED: uncharacterized protein At3g06530 [Malus domestica]
COP016G0035000.1_COP	biological_process:"The directed movement of proteins into, out of or within a cell, or between cells, by means of some agent such as a transporter or pore." [GOC:ai](GO:0015031)	suppressor protein SRP40; K19476 vacuolar protein sorting-associated protein IST1 (A)	IST1-like protein OS=Dictyostelium discoideum GN=DDB_G0289029 PE=3 SV=1	Regulator of Vps4 activity in the MVB pathway	PREDICTED: suppressor protein SRP40 [Malus domestica]
COP06G0082600.1_COP	--	uncharacterized LOC104900389; K03239 translation initiation factor eIF-2B subunit alpha (A)	Protein LURP-one-related 11 OS=Arabidopsis thaliana GN=At3g14260 PE=2 SV=1	LURP-one-related	PREDICTED: uncharacterized protein LOC103411619 [Malus domestica]
COP010G0054200.1_COP	biological_process:"Any process that results in a change in state or activity of a cell or an organism (in terms of movement, secretion, enzyme production, gene expression, etc.) as a result of an aluminum ion stimulus." [GOC:sm](GO:0010044),biological_process:"Any process that results in a change in state or activity of a cell or an organism (in terms of movement, secretion, enzyme production, g…	Beta-galactosidase 17; K12309 beta-galactosidase [EC:3.2.1.23] (A)	Protein SENSITIVE TO PROTON RHIZOTOXICITY 1 OS=Arabidopsis thaliana GN=STOP1 PE=2 SV=1	--	PREDICTED: LOW QUALITY PROTEIN: protein SENSITIVE TO PROTON RHIZOTOXICITY 1-like [Malus domestica]
COP013G0190400.1_COP	molecular_function:"Interacting selectively and non-covalently with ATP, adenosine 5'-triphosphate, a universally important coenzyme and enzyme regulator." [ISBN:0198506732](GO:0005524),molecular_function:"Catalysis of the reaction: ATP + H2O = ADP + phosphate + 2 H+. May or may not be coupled to another reaction." [EC:3.6.1.3, GOC:jl](GO:0016887),biological_process:"The process carried out by a …	chaperonin CPN60-2, mitochondrial-like; K04077 chaperonin GroEL (A)	Chaperonin CPN60-2, mitochondrial OS=Cucurbita maxima GN=CPN60-2 PE=1 SV=1	TCP-1/cpn60 chaperonin family	PREDICTED: chaperonin CPN60-2, mitochondrial-like [Pyrus x bretschneideri]
COP09G0060700.1_COP	biological_process:"Any process that modulates the frequency, rate or extent of cellular DNA-templated transcription." [GOC:go_curators, GOC:txnOH](GO:0006355)	--	Transcription factor UPBEAT1 OS=Arabidopsis thaliana GN=UPB1 PE=2 SV=1	--	PREDICTED: uncharacterized protein LOC103429149 [Malus domestica]
COP012G0193800.1_COP	molecular_function:"The formation of a protein dimer, a macromolecular structure consists of two noncovalently associated identical or nonidentical subunits." [ISBN:0198506732](GO:0046983)	transcription factor bHLH96; K18485 myogenic factor 6 (A)	Transcription factor bHLH96 OS=Arabidopsis thaliana GN=BHLH96 PE=2 SV=1	Helix-loop-helix DNA-binding domain	PREDICTED: transcription factor bHLH94-like [Malus domestica]
COP02G0026900.1_COP	biological_process:"The process in which a solute is transported across a lipid bilayer, from one side of a membrane to the other." [GOC:dph, GOC:jid](GO:0055085)	adenine nucleotide transporter BT1, chloroplastic/mitochondrial-like; K14684 solute carrier family 25 (mitochondrial phosphate transporter), member 23/24/25/41 (A)	Adenine nucleotide transporter BT1, chloroplastic/mitochondrial OS=Arabidopsis thaliana GN=BT1 PE=1 SV=1	Mitochondrial carrier protein	PREDICTED: adenine nucleotide transporter BT1, chloroplastic/mitochondrial-like [Malus domestica]
COP03G0145400.1_COP	molecular_function:"Any molecular function by which a gene product interacts selectively and non-covalently with DNA (deoxyribonucleic acid)." [GOC:dph, GOC:jl, GOC:tb, GOC:vw](GO:0003677),biological_process:"Any process that modulates the frequency, rate or extent of cellular DNA-templated transcription." [GOC:go_curators, GOC:txnOH](GO:0006355)	NAC domain-containing protein 89-like; K12581 CCR4-NOT transcription complex subunit 7/8 (A)	NAC transcription factor ONAC010 OS=Oryza sativa subsp. indica GN=ONAC010 PE=3 SV=1	No apical meristem (NAM) protein	PREDICTED: NAC domain-containing protein 68-like [Malus domestica]
COP03G0082700.1_COP	molecular_function:"Catalysis of the reaction: acyl-CoA + acceptor = 2,3-dehydroacyl-CoA + reduced acceptor." [EC:1.3.99.3](GO:0003995),molecular_function:"Catalysis of an oxidation-reduction (redox) reaction in which a CH-CH group acts as a hydrogen or electron donor and reduces a hydrogen or electron acceptor." [GOC:ai](GO:0016627),molecular_function:"Interacting selectively and non-covalently …	isovaleryl-CoA dehydrogenase, mitochondrial; K00253 isovaleryl-CoA dehydrogenase [EC:1.3.8.4] (A)	2-methylacyl-CoA dehydrogenase, mitochondrial OS=Solanum tuberosum GN=2MBCD PE=1 SV=2	Acyl-CoA dehydrogenase, middle domain	PREDICTED: isovaleryl-CoA dehydrogenase, mitochondrial [Malus domestica]
COP012G0159400.1_COP	molecular_function:"Interacting selectively and non-covalently with any inositol-containing glycerophospholipid, i.e. phosphatidylinositol (PtdIns) and its phosphorylated derivatives." [GOC:bf, ISBN:0198506732, PMID:11395417](GO:0035091),molecular_function:"Interacting selectively and non-covalently with ubiquitin, a protein that when covalently bound to other cellular proteins marks them for pro…	--	TOM1-like protein 2 OS=Mus musculus GN=Tom1l2 PE=2 SV=1	GAT domain	PREDICTED: TOM1-like protein 2 isoform X1 [Pyrus x bretschneideri]
COP02G0158700.1_COP	biological_process:"A process that is carried out at the cellular level which results in the assembly, arrangement of constituent parts, or disassembly of cytoskeletal structures comprising microtubules and their associated proteins." [GOC:mah](GO:0000226),molecular_function:"Interacting selectively and non-covalently with microtubules, filaments composed of tubulin monomers." [GOC:krc](GO:000801…	65-kDa microtubule-associated protein 9-like; K16732 protein regulator of cytokinesis 1 (A)	65-kDa microtubule-associated protein 4 OS=Arabidopsis thaliana GN=MAP65-4 PE=1 SV=2	Microtubule associated protein (MAP65/ASE1 family)	PREDICTED: 65-kDa microtubule-associated protein 9-like [Pyrus x bretschneideri]
COP05G0285800.1_COP	--	--	--	--	PREDICTED: uncharacterized protein LOC103434828 [Malus domestica]
COP014G0129800.1_COP	--	N6-adenosine-methyltransferase MT-A70-like; K05925 mRNA (2'-O-methyladenosine-N6-)-methyltransferase [EC:2.1.1.62] (A)	N6-adenosine-methyltransferase MT-A70-like OS=Arabidopsis thaliana GN=MTA PE=1 SV=2	MT-A70	PREDICTED: N6-adenosine-methyltransferase MT-A70-like isoform X2 [Malus domestica]
COP017G0057600.1_COP	--	cylicin-1-like; K14545 ribosomal RNA-processing protein 7 (A)	Ribosomal RNA-processing protein 7 homolog A OS=Homo sapiens GN=RRP7A PE=1 SV=2	Ribosomal RNA-processing protein 7 (RRP7)	PREDICTED: cylicin-1-like isoform X1 [Pyrus x bretschneideri]
COP03G0144800.1_COP	molecular_function:"Interacting selectively and non-covalently with ATP, adenosine 5'-triphosphate, a universally important coenzyme and enzyme regulator." [ISBN:0198506732](GO:0005524),cellular_component:"A lipid bilayer along with all the proteins and protein complexes embedded in it an attached to it." [GOC:dos, GOC:mah, ISBN:0815316194](GO:0016020),molecular_function:"Primary active transport…	hypothetical protein; K05681 ATP-binding cassette, subfamily G (WHITE), member 2 (A)	ABC transporter G family member 15 OS=Arabidopsis thaliana GN=ABCG15 PE=2 SV=2	ABC transporter	PREDICTED: ABC transporter G family member 15-like [Malus domestica]
COP013G0127700.1_COP	molecular_function:"Catalysis of the hydrolysis of phosphoric monoesters, releasing inorganic phosphate." [GOC:curators, GOC:pg](GO:0016791)	probable protein phosphatase 2C 73-like; K19704 protein phosphatase PTC1 [EC:3.1.3.16] (A)	Probable protein phosphatase 2C 34 OS=Arabidopsis thaliana GN=At3g05640 PE=2 SV=1	Protein phosphatase 2C	PREDICTED: probable protein phosphatase 2C 34 [Malus domestica]
COP01G0150800.1_COP	molecular_function:"The formation of a protein dimer, a macromolecular structure consists of two noncovalently associated identical or nonidentical subunits." [ISBN:0198506732](GO:0046983)	transcription factor PIF3-like; K12126 phytochrome-interacting factor 3 (A)	Transcription factor bHLH51 OS=Arabidopsis thaliana GN=BHLH51 PE=2 SV=1	Helix-loop-helix DNA-binding domain	PREDICTED: transcription factor bHLH51-like [Malus domestica]
COP06G0162900.1_COP	cellular_component:"A lipid bilayer along with all the proteins and protein complexes embedded in it an attached to it." [GOC:dos, GOC:mah, ISBN:0815316194](GO:0016020),cellular_component:"The component of a membrane consisting of the gene products and protein complexes having at least some part of their peptide sequence embedded in the hydrophobic region of the membrane." [GOC:dos, GOC:go_curato…	probable fructose-bisphosphate aldolase 3, chloroplastic; K01623 fructose-bisphosphate aldolase, class I [EC:4.1.2.13] (A)	WAT1-related protein At3g28050 OS=Arabidopsis thaliana GN=At3g28050 PE=2 SV=1	EamA-like transporter family	PREDICTED: WAT1-related protein At3g28050-like [Malus domestica]
COP01G0097100.1_COP	molecular_function:"Catalysis of the incorporation of one atom from molecular oxygen into a compound and the reduction of the other atom of oxygen to water." [ISBN:0198506732](GO:0004497),molecular_function:"Interacting selectively and non-covalently with iron (Fe) ions." [GOC:ai](GO:0005506),molecular_function:"Catalysis of an oxidation-reduction (redox) reaction in which hydrogen or electrons a…	cytochrome P450 78A6-like; K00517 [EC:1.14.-.-] (A)	Cytochrome P450 78A6 OS=Arabidopsis thaliana GN=CYP78A6 PE=2 SV=1	Cytochrome P450	PREDICTED: cytochrome P450 78A9-like [Malus domestica]
COP08G0148800.1_COP	molecular_function:"Interacting selectively and non-covalently with any protein or protein complex (a complex of two or more proteins that may include other nonprotein molecules)." [GOC:go_curators](GO:0005515)	Outer arm dynein light chain 1 protein, putative isoform 1; K19750 dynein assembly factor 1, axonemal (A)	Protein phosphatase 1 regulatory subunit SDS22 homolog OS=Caenorhabditis elegans GN=sds-22 PE=3 SV=1	Leucine-rich repeat	PREDICTED: uncharacterized protein LOC103446572 [Malus domestica]
COP016G0046300.1_COP	molecular_function:"Interacting selectively and non-covalently with any protein or protein complex (a complex of two or more proteins that may include other nonprotein molecules)." [GOC:go_curators](GO:0005515),cellular_component:"A membrane-bounded organelle of eukaryotic cells in which chromosomes are housed and replicated. In most cells, the nucleus contains all of the cell's chromosomes excep…	--	--	F/Y rich C-terminus	PREDICTED: uncharacterized protein LOC103403258 [Malus domestica]
COP08G0163100.1_COP	molecular_function:"Interacting selectively and non-covalently with monomeric or multimeric forms of actin, including actin filaments." [GOC:clt](GO:0003779)	nuclear-pore anchor; K09291 nucleoprotein TPR (A)	Protein NETWORKED 2A OS=Arabidopsis thaliana GN=NET2A PE=2 SV=1	KIP1-like protein	PREDICTED: outer dense fiber protein 2-like [Malus domestica]
COP015G0127400.1_COP	--	hypothetical protein; K18999 RNA polymerase II C-terminal domain phosphatase-like 3/4 [EC:3.1.3.16] (A)	Reticulon-like protein B21 OS=Arabidopsis thaliana GN=RTNLB21 PE=2 SV=2	Reticulon	PREDICTED: reticulon-like protein B21 isoform X2 [Pyrus x bretschneideri]
COP03G0211600.1_COP	molecular_function:"Interacting selectively and non-covalently with any protein or protein complex (a complex of two or more proteins that may include other nonprotein molecules)." [GOC:go_curators](GO:0005515)	hypothetical protein; K19600 tubby-related protein 1 (A)	Tubby-like F-box protein 7 OS=Arabidopsis thaliana GN=TULP7 PE=2 SV=1	F-box domain	PREDICTED: tubby-like F-box protein 7 [Malus domestica]
COP04G0178800.1_COP	--	uncharacterized LOC100839967; K15095 (+)-neomenthol dehydrogenase [EC:1.1.1.208] (A)	Root phototropism protein 3 OS=Arabidopsis thaliana GN=RPT3 PE=1 SV=2	NPH3 family	PREDICTED: root phototropism protein 3-like [Malus domestica]
COP015G0057300.1_COP	biological_process:"The process that gives rise to secondary (or auxiliary or axillary) shoots in plants. This process pertains to the initial formation of a structure from unspecified parts. These secondary shoots originate from secondary meristems initiated in the axils of leaf primordia. Axillary meristems function like the shoot apical meristem of the primary shoot initating the development o…	3-hydroxyisobutyryl-CoA hydrolase-like protein 3, mitochondrial; K05605 3-hydroxyisobutyryl-CoA hydrolase [EC:3.1.2.4] (A)	Probable strigolactone esterase DAD2 OS=Petunia hybrida GN=DAD2 PE=1 SV=1	Alpha/beta hydrolase family	PREDICTED: probable strigolactone esterase DAD2 [Malus domestica]
COP08G0040900.1_COP	--	Actin-binding FH2 protein isoform 1; K02184 formin 2 (A)	Formin-like protein 18 OS=Arabidopsis thaliana GN=FH18 PE=2 SV=2	C2 domain of PTEN tumour-suppressor protein	PREDICTED: LOW QUALITY PROTEIN: formin-like protein 6 [Malus domestica]
COP015G0373600.1_COP	molecular_function:"Interacting selectively and non-covalently with any metal ion." [GOC:ai](GO:0046872)	trimethylguanosine synthase; K14292 trimethylguanosine synthase [EC:2.1.1.-] (A)	Copper transport protein ATX1 OS=Arabidopsis thaliana GN=ATX1 PE=1 SV=1	Heavy-metal-associated domain	PREDICTED: uncharacterized protein LOC103402260 [Malus domestica]
COP011G0088900.1_COP	molecular_function:"Interacting selectively and non-covalently with a lipid." [GOC:ai](GO:0008289)	--	Protein ENHANCED DISEASE RESISTANCE 2-like OS=Arabidopsis thaliana GN=EDR2L PE=2 SV=1	PH domain	PREDICTED: protein ENHANCED DISEASE RESISTANCE 2 [Prunus mume]
COP011G0092700.1_COP	molecular_function:"Interacting selectively and non-covalently with ATP, adenosine 5'-triphosphate, a universally important coenzyme and enzyme regulator." [ISBN:0198506732](GO:0005524),molecular_function:"Primary active transporter of a solute across a membrane, via the reaction: ATP + H2O = ADP + phosphate, to directly drive the transport of a substance across a membrane. The transport protein …	ABC transporter F family member 1; K06185 ATP-binding cassette, subfamily F, member 2 (A)	ABC transporter F family member 1 OS=Arabidopsis thaliana GN=ABCF1 PE=1 SV=1	ABC transporter	PREDICTED: ABC transporter F family member 1 [Malus domestica]
COP015G0160900.1_COP	molecular_function:"Interacting selectively and non-covalently with any protein or protein complex (a complex of two or more proteins that may include other nonprotein molecules)." [GOC:go_curators](GO:0005515),biological_process:"The process of thermal induction in plants in which flowering is promoted by exposure to low temperatures." [GOC:tair_curators, ISBN:0521591392](GO:0010048),biological_…	--	VIN3-like protein 1 OS=Arabidopsis thaliana GN=VIL1 PE=1 SV=1	Fibronectin type III domain	PREDICTED: VIN3-like protein 1 isoform X1 [Malus domestica]
COP05G0147700.1_COP	molecular_function:"Catalysis of the reaction: protein serine phosphate + H2O = protein serine + phosphate, and protein threonine phosphate + H2O = protein threonine + phosphate." [GOC:bf](GO:0004722),biological_process:"The process of removing one or more phosphoric residues from a protein." [GOC:hb](GO:0006470),molecular_function:"Catalysis of the hydrolysis of phosphoric monoesters, releasing …	probable protein phosphatase 2C 27; K14803 protein phosphatase PTC2/3 [EC:3.1.3.16] (A)	Probable protein phosphatase 2C 27 OS=Arabidopsis thaliana GN=At2g33700 PE=2 SV=1	Protein phosphatase 2C	PREDICTED: probable protein phosphatase 2C 27 [Pyrus x bretschneideri]
COP015G0127100.1_COP	biological_process:"The chemical reactions and pathways involving lipids, compounds soluble in an organic solvent but not, or sparingly, in an aqueous solvent. Includes fatty acids; neutral fats, other fatty-acid esters, and soaps; long-chain (fatty) alcohols and waxes; sphingoids and other long-chain bases; glycolipids, phospholipids and sphingolipids; and carotenes, polyprenols, sterols, terpen…	omega-6 fatty acid desaturase, chloroplastic; K10255 acyl-lipid omega-6 desaturase (Delta-12 desaturase) [EC:1.14.19.23 1.14.19.45] (A)	Omega-6 fatty acid desaturase, chloroplastic OS=Brassica napus PE=2 SV=1	Fatty acid desaturase	PREDICTED: omega-6 fatty acid desaturase, chloroplastic [Pyrus x bretschneideri]
COP02G0104800.1_COP	molecular_function:"Interacting selectively and non-covalently with ATP, adenosine 5'-triphosphate, a universally important coenzyme and enzyme regulator." [ISBN:0198506732](GO:0005524),cellular_component:"A semiautonomous, self replicating organelle that occurs in varying numbers, shapes, and sizes in the cytoplasm of virtually all eukaryotic cells. It is notably the site of tissue respiration."…	ATPase family AAA domain-containing protein 3-like; K17681 ATPase family AAA domain-containing protein 3A/B (A)	ATPase family AAA domain-containing protein 3 OS=Xenopus tropicalis GN=atad3 PE=2 SV=1	ATPase family associated with various cellular activities (AAA)	PREDICTED: ATPase family AAA domain-containing protein 3-like [Pyrus x bretschneideri]
COP05G0189800.1_COP	--	--	FBD-associated F-box protein At5g22730 OS=Arabidopsis thaliana GN=At5g22730 PE=2 SV=2	FBD	PREDICTED: FBD-associated F-box protein At5g22730-like [Pyrus x bretschneideri]
COP016G0046100.1_COP	molecular_function:"Any molecular function by which a gene product interacts selectively and non-covalently with DNA (deoxyribonucleic acid)." [GOC:dph, GOC:jl, GOC:tb, GOC:vw](GO:0003677),cellular_component:"A membrane-bounded organelle of eukaryotic cells in which chromosomes are housed and replicated. In most cells, the nucleus contains all of the cell's chromosomes except the organellar chrom…	uncharacterized LOC103401427; K13415 protein brassinosteroid insensitive 1 [EC:2.7.10.1 2.7.11.1] (A)	Squamosa promoter-binding-like protein 6 OS=Arabidopsis thaliana GN=SPL6 PE=2 SV=2	SBP domain	PREDICTED: squamosa promoter-binding-like protein 6 [Malus domestica]
COP07G0226700.1_COP	molecular_function:"Interacting selectively and non-covalently with ATP, adenosine 5'-triphosphate, a universally important coenzyme and enzyme regulator." [ISBN:0198506732](GO:0005524),biological_process:"A system for the correction of errors in which an incorrect base, which cannot form hydrogen bonds with the corresponding base in the parent strand, is incorporated into the daughter strand. Th…	DNA mismatch repair protein MSH3; K08736 DNA mismatch repair protein MSH3 (A)	DNA mismatch repair protein MSH3 OS=Arabidopsis thaliana GN=MSH3 PE=1 SV=2	MutS domain I	PREDICTED: DNA mismatch repair protein MSH3 isoform X3 [Malus domestica]
COP013G0149000.1_COP	--	--	--	--	--
COP015G0054200.1_COP	--	--	--	BSD domain	PREDICTED: uncharacterized protein LOC103415589 [Malus domestica]
COP06G0044900.1_COP	cellular_component:"The space external to the outermost structure of a cell. For cells without external protective or external encapsulating structures this refers to space outside of the plasma membrane. This term covers the host cell environment outside an intracellular parasite." [GOC:go_curators](GO:0005576)	--	Expansin-like B1 OS=Arabidopsis thaliana GN=EXLB1 PE=2 SV=2	Pollen allergen	PREDICTED: expansin-like B1 [Malus domestica]
COP08G0099100.1_COP	--	uncharacterized LOC103947160; K03655 ATP-dependent DNA helicase RecG [EC:3.6.4.12] (A)	Protein KAKU4 OS=Arabidopsis thaliana GN=KAKU4 PE=1 SV=1	--	PREDICTED: uncharacterized protein LOC103931140 isoform X1 [Pyrus x bretschneideri]
COP09G0134300.1_COP	molecular_function:"Catalysis of the reaction: UDP-glucuronate + acceptor = UDP + acceptor beta-D-glucuronoside." [EC:2.4.1.17](GO:0015020),cellular_component:"A lipid bilayer along with all the proteins and protein complexes embedded in it an attached to it." [GOC:dos, GOC:mah, ISBN:0815316194](GO:0016020),molecular_function:"Catalysis of the transfer of a glycosyl group from one compound (donor…	xylosyltransferase 1-like; K00771 protein xylosyltransferase [EC:2.4.2.26] (A)	Xylosyltransferase 1 OS=Canis familiaris GN=XYLT1 PE=2 SV=1	Core-2/I-Branching enzyme	PREDICTED: xylosyltransferase 1-like [Malus domestica]
COP015G0087800.1_COP	molecular_function:"Catalysis of the reaction: donor + hydrogen peroxide = oxidized donor + 2 H2O." [EC:1.11.1.7, RHEA:56136](GO:0004601),biological_process:"Any process that results in a change in state or activity of a cell or an organism (in terms of movement, secretion, enzyme production, gene expression, etc.) as a result of oxidative stress, a state often resulting from exposure to high lev…	peroxidase 16-like; K00430 peroxidase [EC:1.11.1.7] (A)	Peroxidase 16 OS=Arabidopsis thaliana GN=PER16 PE=1 SV=2	Peroxidase	PREDICTED: peroxidase 16-like [Malus domestica]
COP012G0202000.1_COP	molecular_function:"Interacting selectively and non-covalently with ATP, adenosine 5'-triphosphate, a universally important coenzyme and enzyme regulator." [ISBN:0198506732](GO:0005524),biological_process:"A microtubule-based process that results in the movement of organelles, other microtubules, or other cellular components. Examples include motor-driven movement along microtubules and movement …	kinesin-like protein KIFC3; K10406 kinesin family member C2/C3 (A)	Kinesin-like protein KIFC3 OS=Homo sapiens GN=KIFC3 PE=1 SV=4	Kinesin motor domain	PREDICTED: kinesin-like protein KIFC3 [Malus domestica]
COP015G0142400.1_COP	--	tbc1d17; TBC1 domain family, member 17; K19945 TBC1 domain family member 17 (A)	TBC1 domain family member 15 OS=Homo sapiens GN=TBC1D15 PE=1 SV=2	Domain of unknown function (DUF3548)	PREDICTED: TBC1 domain family member 17 [Malus domestica]
COP012G0090600.1_COP	molecular_function:"Catalysis of the phosphorylation of an amino acid residue in a protein, usually according to the reaction: a protein + ATP = a phosphoprotein + ADP." [MetaCyc:PROTEIN-KINASE-RXN](GO:0004672),molecular_function:"Catalysis of the reaction: protein serine phosphate + H2O = protein serine + phosphate, and protein threonine phosphate + H2O = protein threonine + phosphate." [GOC:bf]…	protein kinase and PP2C-like domain-containing protein; K17506 protein phosphatase 1L [EC:3.1.3.16] (A)	Protein kinase and PP2C-like domain-containing protein OS=Oryza sativa subsp. japonica GN=Os01g0541900 PE=2 SV=1	Protein kinase domain	PREDICTED: protein kinase and PP2C-like domain-containing protein isoform X2 [Pyrus x bretschneideri]
COP015G0121600.1_COP	molecular_function:"Interacting selectively and non-covalently with calcium ions (Ca2+)." [GOC:ai](GO:0005509),cellular_component:"The inner, i.e. lumen-facing, lipid bilayer of the mitochondrial envelope. It is highly folded to form cristae." [GOC:ai](GO:0005743),molecular_function:"Interacting selectively and non-covalently with any part of a ribosome." [GOC:go_curators](GO:0043022)	LETM1 and EF-hand domain-containing protein 1, mitochondrial-like; K17800 LETM1 and EF-hand domain-containing protein 1, mitochondrial (A)	LETM1 and EF-hand domain-containing protein 1, mitochondrial OS=Gallus gallus GN=LETM1 PE=2 SV=1	LETM1-like protein	PREDICTED: LETM1 and EF-hand domain-containing protein 1, mitochondrial-like isoform X1 [Pyrus x bretschneideri]
COP08G0140500.1_COP	molecular_function:"Interacting selectively and non-covalently with a specific double-stranded genomic DNA sequence (sometimes referred to as a motif) within the regulatory region of a gene to modulate transcription. Regulatory regions include promoters (proximal and distal) and enhancers. Genes are transcriptional units, and include bacterial operons." [GOC:txnOH-2018](GO:0003700),biological_pro…	transcription factor TGA7-like; K14431 transcription factor TGA (A)	Transcription factor TGA7 OS=Arabidopsis thaliana GN=TGA7 PE=1 SV=1	bZIP transcription factor	PREDICTED: transcription factor TGA7-like [Malus domestica]
COP07G0089000.1_COP	biological_process:"Any process that modulates the frequency, rate or extent of cyclin-dependent protein serine/threonine kinase activity." [GOC:go_curators, GOC:pr](GO:0000079),molecular_function:"Interacting selectively and non-covalently with a protein kinase, any enzyme that catalyzes the transfer of a phosphate group, usually from ATP, to a protein substrate." [GOC:jl](GO:0019901)	uncharacterized LOC106363601; K01647 citrate synthase [EC:2.3.3.1] (A)	Cyclin-U2-1 OS=Arabidopsis thaliana GN=CYCU2-1 PE=1 SV=1	Cyclin	PREDICTED: cyclin-U2-1-like isoform X1 [Pyrus x bretschneideri]
COP013G0132700.1_COP	biological_process:"The hydrolysis of proteins into smaller polypeptides and/or amino acids by cleavage of their peptide bonds." [GOC:bf, GOC:mah](GO:0006508),molecular_function:"Catalysis of the hydrolysis of peptide bonds in a polypeptide chain by a mechanism in which the sulfhydryl group of a cysteine residue at the active center acts as a nucleophile." [GOC:mah, http://merops.sanger.ac.uk/abo…	ubiquitin-like-specific protease ESD4; K08592 sentrin-specific protease 1 [EC:3.4.22.68] (A)	Ubiquitin-like-specific protease ESD4 OS=Arabidopsis thaliana GN=ESD4 PE=1 SV=1	Ulp1 protease family, C-terminal catalytic domain	PREDICTED: ubiquitin-like-specific protease ESD4 [Malus domestica]
COP03G0138000.1_COP	molecular_function:"Catalysis of the transfer of a glycosyl group from one compound (donor) to another (acceptor)." [GOC:jl, ISBN:0198506732](GO:0016757)	hypothetical protein; K14552 NET1-associated nuclear protein 1 (U3 small nucleolar RNA-associated protein 17) (A)	--	--	PREDICTED: uncharacterized protein LOC103929563 [Pyrus x bretschneideri]
COP03G0246300.1_COP	molecular_function:"Any molecular function by which a gene product interacts selectively and non-covalently with DNA (deoxyribonucleic acid)." [GOC:dph, GOC:jl, GOC:tb, GOC:vw](GO:0003677)	transcription elongation factor sii protein n terminal domain containing protein; K17552 protein phosphatase 1 regulatory subunit 10 (A)	Homeobox protein LUMINIDEPENDENS OS=Arabidopsis thaliana GN=LD PE=1 SV=2	--	PREDICTED: homeobox protein LUMINIDEPENDENS-like isoform X1 [Malus domestica]
COP03G0116600.1_COP	--	ubiquitin carboxyl-terminal hydrolase 9-like; K11855 ubiquitin carboxyl-terminal hydrolase 36/42 [EC:3.4.19.12] (A)	Casparian strip membrane protein 3 OS=Ricinus communis GN=RCOM_1282030 PE=3 SV=1	Domain of unknown function (DUF588)	PREDICTED: casparian strip membrane protein VIT_06s0080g00840-like [Malus domestica]
COP017G0137400.1_COP	biological_process:"The process in which a solute is transported across a lipid bilayer, from one side of a membrane to the other." [GOC:dph, GOC:jid](GO:0055085)	probable mitochondrial adenine nucleotide transporter BTL1; K14684 solute carrier family 25 (mitochondrial phosphate transporter), member 23/24/25/41 (A)	Probable mitochondrial adenine nucleotide transporter BTL1 OS=Arabidopsis thaliana GN=At3g20240 PE=2 SV=1	Mitochondrial carrier protein	PREDICTED: probable mitochondrial adenine nucleotide transporter BTL1 [Malus domestica]
COP016G0070000.1_COP	--	--	--	Domain of unknown function (DUF4228)	PREDICTED: uncharacterized protein LOC103402980 [Malus domestica]
COP011G0176300.1_COP	molecular_function:"Interacting selectively and non-covalently with any nucleic acid." [GOC:jl](GO:0003676),molecular_function:"Any molecular function by which a gene product interacts selectively and non-covalently with DNA (deoxyribonucleic acid)." [GOC:dph, GOC:jl, GOC:tb, GOC:vw](GO:0003677),molecular_function:"Catalysis of the reaction: deoxynucleoside triphosphate + DNA(n) = diphosphate + D…	uncharacterized LOC103430112; K02335 DNA polymerase I [EC:2.7.7.7] (A)	DNA polymerase I A, chloroplastic/mitochondrial OS=Arabidopsis thaliana GN=POLIA PE=2 SV=1	DNA polymerase family A	PREDICTED: uncharacterized protein LOC103430112 [Malus domestica]
COP015G0017100.1_COP	molecular_function:"Interacting selectively and non-covalently with G-quadruplex RNA structures, in which groups of four guanines adopt a flat, cyclic hydrogen-bonding arrangement known as a guanine tetrad." [PMID:18294969, PMID:18568163, PMID:19330720](GO:0002151),molecular_function:"Interacting selectively and non-covalently with any protein or protein complex (a complex of two or more proteins…	uncharacterized LOC103321302; K11674 microspherule protein 1 (A)	Microspherule protein 1 OS=Mus musculus GN=Mcrs1 PE=1 SV=1	N-terminal region of micro-spherule protein	PREDICTED: LOW QUALITY PROTEIN: uncharacterized protein LOC103450424 [Malus domestica]
COP014G0106900.1_COP	molecular_function:"Catalysis of a biochemical reaction at physiological temperatures. In biologically catalyzed reactions, the reactants are known as substrates, and the catalysts are naturally occurring macromolecular substances known as enzymes. Enzymes possess specific binding sites for substrates, and are usually composed wholly or largely of protein, but RNA that has catalytic activity (rib…	phosphoglycerate mutase; K15634 probable phosphoglycerate mutase [EC:5.4.2.12] (A)	Phosphoglycerate mutase-like protein AT74 OS=Arabidopsis thaliana GN=At3g05170 PE=2 SV=1	Histidine phosphatase superfamily (branch 1)	PREDICTED: uncharacterized protein LOC103933380 [Pyrus x bretschneideri]
COP012G0050700.1_COP	--	Cysteine/Histidine-rich C1 domain family protein, putative; K16219 protein N-terminal methyltransferase [EC:2.1.1.244] (A)	--	C1 domain	PREDICTED: uncharacterized protein LOC103423255 [Malus domestica]
COP013G0096200.1_COP	biological_process:"The orientation of plant parts under the stimulation of gravity." [ISBN:0198547684](GO:0009630),biological_process:"Any process that modulates the frequency, rate or extent of auxin polar transport." [GOC:obol](GO:2000012)	--	--	--	PREDICTED: uncharacterized protein LOC103452173 isoform X4 [Malus domestica]
COP07G0221700.1_COP	molecular_function:"Catalysis of an oxidation-reduction (redox) reaction in which a CH-OH group act as a hydrogen or electron donor and reduces a hydrogen or electron acceptor." [GOC:ai](GO:0016614)	protein HOTHEAD-like; K00108 choline dehydrogenase [EC:1.1.99.1] (A)	Protein HOTHEAD OS=Arabidopsis thaliana GN=HTH PE=1 SV=1	GMC oxidoreductase	PREDICTED: protein HOTHEAD-like [Pyrus x bretschneideri]
COP02G0015000.1_COP	--	probable E3 ubiquitin-protein ligase HIP1; K10635 E3 ubiquitin-protein ligase Arkadia [EC:2.3.2.27] (A)	Probable E3 ubiquitin-protein ligase HIP1 OS=Oryza sativa subsp. japonica GN=HIP1 PE=1 SV=2	Ring finger domain	PREDICTED: uncharacterized protein LOC103421570 isoform X2 [Malus domestica]
COP012G0137700.1_COP	molecular_function:"Catalysis of the transfer of a phosphorus-containing group from one compound (donor) to an alcohol group (acceptor)." [GOC:jl](GO:0016773)	fructokinase-1-like; K00847 fructokinase [EC:2.7.1.4] (A)	Fructokinase-like 1, chloroplastic OS=Arabidopsis thaliana GN=FLN1 PE=1 SV=1	pfkB family carbohydrate kinase	PREDICTED: probable fructokinase-4 [Malus domestica]
COP08G0101500.1_COP	--	POPTRDRAFT_725124; hypothetical protein; K11252 histone H2B (A)	--	Protein of unknown function (DUF1997)	PREDICTED: uncharacterized protein LOC103428830 isoform X1 [Malus domestica]
COP05G0235300.1_COP	cellular_component:"A complex composed of TATA binding protein (TBP) and TBP associated factors (TAFs); the total mass is typically about 800 kDa. Most of the TAFs are conserved across species. In TATA-containing promoters for RNA polymerase II (Pol II), TFIID is believed to recognize at least two distinct elements, the TATA element and a downstream promoter element. TFIID is also involved in rec…	transcription initiation factor TFIID subunit 8-like; K14649 transcription initiation factor TFIID subunit 8 (A)	Transcription initiation factor TFIID subunit 8 OS=Arabidopsis thaliana GN=TAF8 PE=1 SV=1	Bromodomain associated	PREDICTED: transcription initiation factor TFIID subunit 8-like [Malus domestica]
COP07G0084700.1_COP	molecular_function:"Interacting selectively and non-covalently with a nucleotide, any compound consisting of a nucleoside that is esterified with (ortho)phosphate or an oligophosphate at any hydroxyl group on the ribose or deoxyribose." [GOC:mah, ISBN:0198547684](GO:0000166),molecular_function:"Catalysis of the reaction: ATP + glycine + tRNA(Gly) = AMP + diphosphate + glycyl-tRNA(Gly)." [EC:6.1.1…	glycine--tRNA ligase 2, chloroplastic/mitochondrial; K14164 glycyl-tRNA synthetase [EC:6.1.1.14] (A)	Glycine--tRNA ligase, chloroplastic/mitochondrial 2 OS=Arabidopsis thaliana GN=EDD1 PE=1 SV=1	Glycyl-tRNA synthetase alpha subunit	PREDICTED: glycine--tRNA ligase 2, chloroplastic/mitochondrial isoform X1 [Pyrus x bretschneideri]
COP05G0293400.1_COP	molecular_function:"Any molecular function by which a gene product interacts selectively and non-covalently with DNA (deoxyribonucleic acid)." [GOC:dph, GOC:jl, GOC:tb, GOC:vw](GO:0003677),biological_process:"Any process that modulates the frequency, rate or extent of cellular DNA-templated transcription." [GOC:go_curators, GOC:txnOH](GO:0006355)	hypothetical protein; K16222 Dof zinc finger protein DOF5.5 (A)	Dof zinc finger protein DOF1.4 OS=Arabidopsis thaliana GN=DOF1.4 PE=2 SV=1	Dof domain, zinc finger	PREDICTED: dof zinc finger protein DOF1.4-like [Malus domestica]
COP015G0167700.1_COP	--	--	--	--	hypothetical protein EUGRSUZ_C03726 [Eucalyptus grandis]
COP08G0076100.1_COP	--	phosphatidate phosphatase PAH2-like; K15728 phosphatidate phosphatase LPIN [EC:3.1.3.4] (A)	Phosphatidate phosphatase PAH2 OS=Arabidopsis thaliana GN=PAH2 PE=1 SV=1	lipin, N-terminal conserved region	PREDICTED: phosphatidate phosphatase PAH2-like [Malus domestica]
COP02G0159200.1_COP	--	--	--	Protein of unknown function (DUF1499)	PREDICTED: uncharacterized protein LOC103938959 [Pyrus x bretschneideri]
COP013G0138900.1_COP	molecular_function:"Interacting selectively and non-covalently with any protein or protein complex (a complex of two or more proteins that may include other nonprotein molecules)." [GOC:go_curators](GO:0005515)	tubby-like F-box protein 1; K19600 tubby-related protein 1 (A)	Tubby-like F-box protein 3 OS=Arabidopsis thaliana GN=TULP3 PE=1 SV=1	F-box domain	PREDICTED: tubby-like F-box protein 3 [Malus domestica]
COP06G0036200.1_COP	--	bem46; K06889 uncharacterized protein (A)	Alpha/beta hydrolase domain-containing protein 17C OS=Danio rerio GN=abhd17c PE=2 SV=1	--	PREDICTED: alpha/beta hydrolase domain-containing protein 17B [Malus domestica]
COP06G0095700.1_COP	molecular_function:"Interacting selectively and non-covalently with any protein or protein complex (a complex of two or more proteins that may include other nonprotein molecules)." [GOC:go_curators](GO:0005515)	pre-mRNA-splicing factor prp46; K12862 pleiotropic regulator 1 (A)	Pre-mRNA-splicing factor PRP46 OS=Saccharomyces cerevisiae (strain ATCC 204508 / S288c) GN=PRP46 PE=1 SV=1	WD domain, G-beta repeat	PREDICTED: WD repeat-containing protein 7 [Malus domestica]
COP010G0063200.1_COP	--	--	--	--	PREDICTED: uncharacterized protein LOC103957825 [Pyrus x bretschneideri]
COP07G0224200.1_COP	molecular_function:"Catalysis of the reaction: (S)-2,3,4,5-tetrahydropyridine-2,6-dicarboxylate + NAD(P)+ + H2O = (2S,4S)-4-hydroxy-2,3,4,5-tetrahydrodipicolinate + NAD(P)H + H+." [EC:1.17.1.8](GO:0008839),biological_process:"The chemical reactions and pathways resulting in the formation of lysine, via the intermediate diaminopimelate." [GOC:go_curators](GO:0009089)	putative 4-hydroxy-tetrahydrodipicolinate reductase 3, chloroplastic; K16908 chloroplast NAD(P)H dehydrogenase [EC:1.6.99.-] (A)	Dihydrodipicolinate reductase-like protein CRR1, chloroplastic OS=Arabidopsis thaliana GN=DAPB3 PE=2 SV=1	Dihydrodipicolinate reductase, C-terminus	PREDICTED: putative 4-hydroxy-tetrahydrodipicolinate reductase 3, chloroplastic [Malus domestica]
COP01G0070400.1_COP	molecular_function:"Any molecular function by which a gene product interacts selectively and non-covalently with DNA (deoxyribonucleic acid)." [GOC:dph, GOC:jl, GOC:tb, GOC:vw](GO:0003677),molecular_function:"Interacting selectively and non-covalently with the structure formed by the minor groove of adenine-thymine-rich DNA regions. Examples of proteins having this function are AT-rich interactio…	--	AT-hook motif nuclear-localized protein 9 OS=Arabidopsis thaliana GN=AHL9 PE=2 SV=1	Domain of unknown function (DUF296)	PREDICTED: uncharacterized protein LOC103934477 [Pyrus x bretschneideri]
COP09G0045300.1_COP	--	hypothetical protein; K08851 TP53 regulating kinase and related kinases [EC:2.7.11.1] (A)	--	--	PREDICTED: uncharacterized protein LOC103411189 [Malus domestica]
COP09G0088500.1_COP	--	--	Uncharacterized GPI-anchored protein At1g61900 OS=Arabidopsis thaliana GN=At1g61900 PE=1 SV=1	-	PREDICTED: uncharacterized GPI-anchored protein At1g61900-like isoform X1 [Malus domestica]
COP011G0042000.1_COP	molecular_function:"Interacting selectively and non-covalently with any protein or protein complex (a complex of two or more proteins that may include other nonprotein molecules)." [GOC:go_curators](GO:0005515)	pentatricopeptide repeat-containing protein At5g14770, mitochondrial; K17710 pentatricopeptide repeat domain-containing protein 1 (A)	Pentatricopeptide repeat-containing protein At2g30100, chloroplastic OS=Arabidopsis thaliana GN=At2g30100 PE=2 SV=2	--	PREDICTED: pentatricopeptide repeat-containing protein At2g30100, chloroplastic-like [Malus domestica]
COP07G0085800.1_COP	--	--	--	--	PREDICTED: uncharacterized protein LOC103962244 [Pyrus x bretschneideri]
COP013G0088200.1_COP	molecular_function:"Interacting selectively and non-covalently with any protein or protein complex (a complex of two or more proteins that may include other nonprotein molecules)." [GOC:go_curators](GO:0005515),biological_process:"The targeting of proteins to a membrane that occurs during translation and is dependent upon two key components, the signal-recognition particle (SRP) and the SRP recep…	signal recognition particle subunit SRP72-like; K03108 signal recognition particle subunit SRP72 (A)	Signal recognition particle subunit SRP72 OS=Homo sapiens GN=SRP72 PE=1 SV=3	Putative TPR-like repeat	PREDICTED: signal recognition particle subunit SRP72-like [Malus domestica]
COP05G0272800.1_COP	molecular_function:"Catalysis of the transfer of ubiquitin from one protein to another via the reaction X-Ub + Y --> Y-Ub + X, where both X-Ub and Y-Ub are covalent linkages." [GOC:BioGRID, GOC:jh2, PMID:9635407](GO:0004842),molecular_function:"Interacting selectively and non-covalently with any protein or protein complex (a complex of two or more proteins that may include other nonprotein molecu…	hypothetical protein; K08332 vacuolar protein 8 (A)	U-box domain-containing protein 17 OS=Arabidopsis thaliana GN=PUB17 PE=2 SV=1	Armadillo/beta-catenin-like repeat	PREDICTED: U-box domain-containing protein 17-like [Malus domestica]
COP02G0021900.1_COP	--	myb-related protein 305-like; K09422 myb proto-oncogene protein, plant (A)	Transcription factor MYB82 OS=Arabidopsis thaliana GN=MYB82 PE=1 SV=1	Myb-like DNA-binding domain	PREDICTED: myb-related protein 305-like [Malus domestica]
COP04G0170000.1_COP	--	hypothetical protein; K17586 PHD and RING finger domain-containing protein 1 (A)	PHD and RING finger domain-containing protein 1 OS=Homo sapiens GN=PHRF1 PE=1 SV=3	PHD-finger	PREDICTED: uncharacterized protein LOC103930580 [Pyrus x bretschneideri]
COP02G0109100.1_COP	cellular_component:"A membrane-bounded organelle of eukaryotic cells in which chromosomes are housed and replicated. In most cells, the nucleus contains all of the cell's chromosomes except the organellar chromosomes, and is the site of RNA synthesis and processing. In some species, or in specialized cell types, RNA metabolism or DNA replication may be absent." [GOC:go_curators](GO:0005634),biolo…	DNA-directed RNA polymerase III subunit RPC5; K14721 DNA-directed RNA polymerase III subunit RPC5 (A)	DNA-directed RNA polymerase III subunit RPC5 OS=Mus musculus GN=Polr3e PE=1 SV=2	Sin-like protein conserved region	PREDICTED: DNA-directed RNA polymerase III subunit RPC5 isoform X1 [Pyrus x bretschneideri]
COP03G0176800.1_COP	cellular_component:"The component of a membrane consisting of the gene products and protein complexes having at least some part of their peptide sequence embedded in the hydrophobic region of the membrane." [GOC:dos, GOC:go_curators](GO:0016021)	ADP-ribose pyrophosphatase; K13988 ADP-ribose pyrophosphatase [EC:3.6.1.13] (A)	Probable folate-biopterin transporter 4 OS=Arabidopsis thaliana GN=At5g54860 PE=2 SV=1	BT1 family	PREDICTED: probable folate-biopterin transporter 4 [Malus domestica]
COP015G0104900.1_COP	--	--	ACT domain-containing protein ACR2 OS=Arabidopsis thaliana GN=ACR2 PE=3 SV=1	--	PREDICTED: uncharacterized protein LOC103410862 [Malus domestica]
COP013G0124100.1_COP	--	SORBIDRAFT_10g012080, Sb10g012080; hypothetical protein; K00666 fatty-acyl-CoA synthase [EC:6.2.1.-] (A)	Acetate/butyrate--CoA ligase AAE7, peroxisomal OS=Arabidopsis thaliana GN=AAE7 PE=1 SV=1	AMP-binding enzyme	PREDICTED: acetate/butyrate--CoA ligase AAE7, peroxisomal-like [Pyrus x bretschneideri]
COP015G0054700.1_COP	molecular_function:"Catalysis of the reaction: peptidyl-proline (omega=180) = peptidyl-proline (omega=0)." [EC:5.2.1.8](GO:0003755),molecular_function:"Interacting selectively and non-covalently with any protein or protein complex (a complex of two or more proteins that may include other nonprotein molecules)." [GOC:go_curators](GO:0005515)	70 kDa peptidyl-prolyl isomerase-like; K09571 FK506-binding protein 4/5 [EC:5.2.1.8] (A)	Peptidyl-prolyl cis-trans isomerase FKBP65 OS=Arabidopsis thaliana GN=FKBP65 PE=1 SV=1	FKBP-type peptidyl-prolyl cis-trans isomerase	PREDICTED: 70 kDa peptidyl-prolyl isomerase-like [Malus domestica]
COP015G0161500.1_COP	--	--	--	--	PREDICTED: histone acetyltransferase KAT6A-like isoform X1 [Pyrus x bretschneideri]
COP014G0039300.1_COP	molecular_function:"Interacting selectively and non-covalently with any nucleic acid." [GOC:jl](GO:0003676),molecular_function:"Catalysis of the transfer of a methyl group to an acceptor molecule." [ISBN:0198506732](GO:0008168),molecular_function:"Catalysis of the transfer of a methyl group from S-adenosyl-L-methionine to the epsilon-amino group of a lysine residue in a protein substrate." [PMID:…	putative nadh-ubiquinone oxidoreductase 40 kda subunit protein; K03953 NADH dehydrogenase (ubiquinone) 1 alpha subcomplex subunit 9 (A)	Protein-lysine N-methyltransferase n6amt2 OS=Xenopus laevis GN=n6amt2 PE=2 SV=1	Probable N6-adenine methyltransferase	PREDICTED: N(6)-adenine-specific DNA methyltransferase 2 [Malus domestica]
COP08G0000300.1_COP	--	putative glutamate/ornithine acetyltransferase (ISS); K00620 glutamate N-acetyltransferase / amino-acid N-acetyltransferase [EC:2.3.1.35 2.3.1.1] (A)	Protein root UVB sensitive 1, chloroplastic OS=Arabidopsis thaliana GN=RUS1 PE=1 SV=1	Vitamin B6 photo-protection and homoeostasis	PREDICTED: UPF0420 protein C16orf58 homolog isoform X1 [Malus domestica]
COP02G0071500.1_COP	molecular_function:"Catalysis of the hydrolysis of any O-glycosyl bond." [GOC:mah](GO:0004553),biological_process:"The chemical reactions and pathways involving carbohydrates, any of a group of organic compounds based of the general formula Cx(H2O)y. Includes the formation of carbohydrate derivatives by the addition of a carbohydrate residue to another molecule." [GOC:mah, ISBN:0198506732](GO:000…	--	Beta-galactosidase 15 OS=Arabidopsis thaliana GN=BGAL15 PE=2 SV=1	--	PREDICTED: LOW QUALITY PROTEIN: beta-galactosidase 7-like [Malus domestica]
COP013G0093100.1_COP	--	ELMO domain-containing protein A; K19241 engulfment and cell motility protein 3 (A)	ELMO domain-containing protein A OS=Dictyostelium discoideum GN=elmoA PE=1 SV=1	ELMO/CED-12 family	PREDICTED: ELMO domain-containing protein A isoform X1 [Malus domestica]
COP015G0041700.1_COP	--	transcription factor MYB114-like; K09422 myb proto-oncogene protein, plant (A)	Transcription factor WER OS=Arabidopsis thaliana GN=WER PE=1 SV=1	Myb-like DNA-binding domain	PREDICTED: transcription factor MYB114-like [Malus domestica]
COP01G0064900.1_COP	molecular_function:"Interacting selectively and non-covalently with any protein or protein complex (a complex of two or more proteins that may include other nonprotein molecules)." [GOC:go_curators](GO:0005515)	uncharacterized LOC103406662; K18726 FAS-associated factor 2 (A)	Plant UBX domain-containing protein 8 OS=Arabidopsis thaliana GN=PUX8 PE=1 SV=1	UBX domain	PREDICTED: uncharacterized protein LOC103406662 isoform X1 [Malus domestica]
COP015G0052800.1_COP	--	sodium-coupled neutral amino acid transporter 2-like; K14207 solute carrier family 38 (sodium-coupled neutral amino acid transporter), member 2 (A)	Sodium-coupled neutral amino acid transporter 1 OS=Homo sapiens GN=SLC38A1 PE=1 SV=1	Transmembrane amino acid transporter protein	PREDICTED: sodium-coupled neutral amino acid transporter 2-like [Malus domestica]
COP07G0086600.1_COP	molecular_function:"Any molecular function by which a gene product interacts selectively and non-covalently with DNA (deoxyribonucleic acid)." [GOC:dph, GOC:jl, GOC:tb, GOC:vw](GO:0003677),cellular_component:"A membrane-bounded organelle of eukaryotic cells in which chromosomes are housed and replicated. In most cells, the nucleus contains all of the cell's chromosomes except the organellar chrom…	uncharacterized LOC103401427; K13415 protein brassinosteroid insensitive 1 [EC:2.7.10.1 2.7.11.1] (A)	Squamosa promoter-binding-like protein 8 OS=Arabidopsis thaliana GN=SPL8 PE=1 SV=2	SBP domain	PREDICTED: squamosa promoter-binding-like protein 8 [Malus domestica]
COP014G0183100.1_COP	--	--	--	Protein of unknown function (DUF1118)	PREDICTED: uncharacterized protein LOC103437796 [Malus domestica]
COP015G0105200.1_COP	molecular_function:"Interacting selectively and non-covalently with a lipid." [GOC:ai](GO:0008289)	hypothetical protein; K19938 rabphilin-3A (A)	Synaptotagmin-4 OS=Arabidopsis thaliana GN=SYT4 PE=2 SV=1	Synaptotagmin-like mitochondrial-lipid-binding domain	PREDICTED: synaptotagmin-5-like isoform X1 [Malus domestica]
COP03G0128100.1_COP	biological_process:"The chemical reactions and pathways resulting in the formation of substances; typically the energy-requiring part of metabolism in which simpler substances are transformed into more complex ones." [GOC:curators, ISBN:0198547684](GO:0009058),molecular_function:"Catalysis of the reaction: 3alpha(S)-strictosidine + H(2)O = secologanin + tryptamine." [EC:4.3.3.2, RHEA:15013](GO:00…	hypothetical protein; K01757 strictosidine synthase [EC:4.3.3.2] (A)	Protein STRICTOSIDINE SYNTHASE-LIKE 3 OS=Arabidopsis thaliana GN=SSL3 PE=2 SV=1	Strictosidine synthase	PREDICTED: strictosidine synthase 3 [Malus domestica]
COP016G0042200.1_COP	--	probable sodium-coupled neutral amino acid transporter 6; K14207 solute carrier family 38 (sodium-coupled neutral amino acid transporter), member 2 (A)	Probable sodium-coupled neutral amino acid transporter 6 OS=Xenopus tropicalis GN=slc38a6 PE=2 SV=1	Transmembrane amino acid transporter protein	PREDICTED: probable sodium-coupled neutral amino acid transporter 6 [Malus domestica]
COP010G0067500.1_COP	molecular_function:"Any molecular function by which a gene product interacts selectively and non-covalently with DNA (deoxyribonucleic acid)." [GOC:dph, GOC:jl, GOC:tb, GOC:vw](GO:0003677)	RNA polymerase-associated protein RTF1 homolog; K15178 RNA polymerase-associated protein RTF1 (A)	Protein RTF1 homolog OS=Arabidopsis thaliana GN=VIP5 PE=1 SV=1	Plus-3 domain	PREDICTED: RNA polymerase-associated protein RTF1 homolog [Malus domestica]
COP016G0062700.1_COP	molecular_function:"Interacting selectively and non-covalently with a specific double-stranded genomic DNA sequence (sometimes referred to as a motif) within the regulatory region of a RNA polymerase II-transcribed gene to modulate transcription. Regulatory regions include promoters (proximal and distal) and enhancers. Genes are transcriptional units." [GOC:txnOH-2018](GO:0000981),molecular_funct…	homeobox-leucine zipper protein HAT5-like; K09338 homeobox-leucine zipper protein (A)	Homeobox-leucine zipper protein HAT5 OS=Arabidopsis thaliana GN=HAT5 PE=1 SV=1	Homeobox associated leucine zipper	PREDICTED: homeobox-leucine zipper protein HAT5-like [Malus domestica]
COP07G0026200.1_COP	molecular_function:"Interacting selectively and non-covalently with any protein or protein complex (a complex of two or more proteins that may include other nonprotein molecules)." [GOC:go_curators](GO:0005515),biological_process:"Any process involved in the conversion of a primary small nuclear RNA (snRNA) transcript into a mature snRNA molecule." [GOC:jl](GO:0016180),cellular_component:"A prote…	integrator complex subunit 9 homolog; K13146 integrator complex subunit 9 (A)	Integrator complex subunit 9 homolog OS=Nematostella vectensis GN=ints9 PE=3 SV=1	Leucine rich repeat	PREDICTED: integrator complex subunit 9 homolog [Pyrus x bretschneideri]
COP014G0191200.1_COP	molecular_function:"Acting as a marker to identify a membrane and interacting selectively with one or more SNAREs on another membrane to mediate membrane fusion." [GOC:mah, PMID:14570579](GO:0005484),cellular_component:"A membrane-bound cytoplasmic organelle of the endomembrane system that further processes the core oligosaccharides (e.g. N-glycans) added to proteins in the endoplasmic reticulum …	vesicle transport v-SNARE 13-like; K08493 vesicle transport through interaction with t-SNAREs 1 (A)	Vesicle transport v-SNARE 13 OS=Arabidopsis thaliana GN=VTI13 PE=2 SV=1	Snare region anchored in the vesicle membrane C-terminus	PREDICTED: vesicle transport v-SNARE 13-like [Malus domestica]
COP011G0195500.1_COP	biological_process:"Reactions, triggered in response to the presence of a foreign body or the occurrence of an injury, which result in restriction of damage to the organism attacked or prevention/recovery from the infection caused by the attack." [GOC:go_curators](GO:0006952),cellular_component:"The component of a membrane consisting of the gene products and protein complexes having at least some…	MLO-like protein 11; K08472 mlo protein (A)	MLO-like protein 11 OS=Arabidopsis thaliana GN=MLO11 PE=2 SV=1	Mlo family	PREDICTED: MLO-like protein 11 isoform X2 [Malus domestica]
COP05G0320500.1_COP	--	--	--	--	PREDICTED: major latex allergen Hev b 5-like [Malus domestica]
COP04G0141900.1_COP	molecular_function:"Interacting selectively and non-covalently with any protein or protein complex (a complex of two or more proteins that may include other nonprotein molecules)." [GOC:go_curators](GO:0005515),molecular_function:"Interacting selectively and non-covalently with zinc (Zn) ions." [GOC:ai](GO:0008270)	uncharacterized LOC100250295; K03452 magnesium/proton exchanger (A)	Putative pentatricopeptide repeat-containing protein At3g08820 OS=Arabidopsis thaliana GN=PCMP-H84 PE=3 SV=1	PPR repeat family	PREDICTED: LOW QUALITY PROTEIN: protein SCAR2-like [Malus domestica]
COP015G0107400.1_COP	molecular_function:"Interacting selectively and non-covalently with any protein or protein complex (a complex of two or more proteins that may include other nonprotein molecules)." [GOC:go_curators](GO:0005515)	hypothetical protein; K11422 histone-lysine N-methyltransferase SETD1 [EC:2.1.1.43] (A)	Histone-lysine N-methyltransferase trr OS=Drosophila melanogaster GN=trr PE=1 SV=2	PHD-zinc-finger like domain	PREDICTED: uncharacterized protein LOC103456242 isoform X1 [Malus domestica]
COP03G0160000.1_COP	molecular_function:"Interacting selectively and non-covalently with any nucleic acid." [GOC:jl](GO:0003676),molecular_function:"Interacting selectively and non-covalently with any metal ion." [GOC:ai](GO:0046872)	--	Zinc finger CCCH domain-containing protein 18 OS=Arabidopsis thaliana GN=At2g05160 PE=2 SV=1	Zinc finger C-x8-C-x5-C-x3-H type (and similar)	PREDICTED: zinc finger CCCH domain-containing protein 18-like isoform X2 [Malus domestica]
COP011G0016200.1_COP	--	--	--	--	PREDICTED: uncharacterized protein LOC103965173 [Pyrus x bretschneideri]
COP017G0153100.1_COP	--	hypothetical protein; K18400 KAT8 regulatory NSL complex subunit 1 (A)	--	--	PREDICTED: uncharacterized protein LOC103427475 isoform X1 [Malus domestica]
COP09G0122900.1_COP	--	--	--	PH domain	PREDICTED: WEB family protein At5g16730, chloroplastic-like [Malus domestica]
COP012G0031100.1_COP	molecular_function:"Catalysis of an oxidation-reduction (redox) reaction, a reversible chemical reaction in which the oxidation state of an atom or atoms within a molecule is altered. One substrate acts as a hydrogen or electron donor and becomes oxidized, while the other acts as hydrogen or electron acceptor and becomes reduced." [GOC:go_curators](GO:0016491)	secoisolariciresinol dehydrogenase-like; K09841 xanthoxin dehydrogenase [EC:1.1.1.288] (A)	Secoisolariciresinol dehydrogenase (Fragment) OS=Podophyllum peltatum PE=1 SV=1	Enoyl-(Acyl carrier protein) reductase	PREDICTED: secoisolariciresinol dehydrogenase-like [Pyrus x bretschneideri]
COP08G0017700.1_COP	--	thioredoxin H-type-like; K03671 thioredoxin 1 (A)	Thioredoxin H-type OS=Ricinus communis PE=3 SV=1	Thioredoxin	PREDICTED: thioredoxin H-type-like [Malus domestica]
COP07G0132500.1_COP	biological_process:"The directed movement of malate into, out of or within a cell, or between cells, by means of some agent such as a transporter or pore." [GOC:krc](GO:0015743)	--	Aluminum-activated malate transporter 10 OS=Arabidopsis thaliana GN=ALMT10 PE=3 SV=2	Aluminium activated malate transporter	PREDICTED: aluminum-activated malate transporter 10 [Malus domestica]
COP013G0050800.1_COP	biological_process:"Any process that results in a change in state or activity of a cell or an organism (in terms of movement, secretion, enzyme production, gene expression, etc.) as a result of a heat stimulus, a temperature stimulus above the optimal temperature for that organism." [GOC:lr](GO:0009408),biological_process:"Any process that modulates the frequency, rate or extent of the chemical r…	AO090009000174; 1,3-beta-glucan synthase component FKS1; K00706 1,3-beta-glucan synthase [EC:2.4.1.34] (A)	--	--	PREDICTED: sarcoplasmic reticulum histidine-rich calcium-binding protein-like [Malus domestica]
COP015G0217000.1_COP	--	--	2-oxoglutarate-dependent dioxygenase AOP2 OS=Arabidopsis thaliana GN=AOP2 PE=2 SV=1	--	PREDICTED: probable 2-oxoglutarate-dependent dioxygenase AOP1 [Pyrus x bretschneideri]
COP08G0207500.1_COP	molecular_function:"Any molecular function by which a gene product interacts selectively and non-covalently with DNA (deoxyribonucleic acid)." [GOC:dph, GOC:jl, GOC:tb, GOC:vw](GO:0003677),biological_process:"Any process that modulates the frequency, rate or extent of cellular DNA-templated transcription." [GOC:go_curators, GOC:txnOH](GO:0006355)	NAC domain-containing protein 89-like; K12581 CCR4-NOT transcription complex subunit 7/8 (A)	Putative NAC domain-containing protein 94 OS=Arabidopsis thaliana GN=ANAC094 PE=3 SV=1	No apical meristem (NAM) protein	PREDICTED: NAC transcription factor 25 isoform X1 [Pyrus x bretschneideri]
COP015G0059100.1_COP	--	arginine N-methyltransferase 2-like; K18477 type IV protein arginine methyltransferase [EC:2.1.1.322] (A)	Protein arginine N-methyltransferase 2 OS=Neosartorya fumigata (strain ATCC MYA-4609 / Af293 / CBS 101355 / FGSC A1100) GN=rmt2 PE=3 SV=1	--	PREDICTED: LOW QUALITY PROTEIN: arginine N-methyltransferase 2-like, partial [Malus domestica]
COP09G0148900.1_COP	molecular_function:"Catalysis of a biochemical reaction at physiological temperatures. In biologically catalyzed reactions, the reactants are known as substrates, and the catalysts are naturally occurring macromolecular substances known as enzymes. Enzymes possess specific binding sites for substrates, and are usually composed wholly or largely of protein, but RNA that has catalytic activity (rib…	peroxisomal (S)-2-hydroxy-acid oxidase GLO4-like; K11517 (S)-2-hydroxy-acid oxidase [EC:1.1.3.15] (A)	Peroxisomal (S)-2-hydroxy-acid oxidase GLO4 OS=Arabidopsis thaliana GN=GLO4 PE=2 SV=1	FMN-dependent dehydrogenase	PREDICTED: peroxisomal (S)-2-hydroxy-acid oxidase GLO4-like [Malus domestica]
COP06G0037200.1_COP	biological_process:"A conserved series of molecular signals found in prokaryotes and eukaryotes; involves autophosphorylation of a histidine kinase and the transfer of the phosphate group to an aspartate that then acts as a phospho-donor to response regulator proteins." [PMID:9191038](GO:0000160),molecular_function:"Any molecular function by which a gene product interacts selectively and non-cova…	two-component response regulator-like PRR95; K14491 two-component response regulator ARR-B family (A)	Two-component response regulator-like APRR2 OS=Arabidopsis thaliana GN=APRR2 PE=2 SV=2	Response regulator receiver domain	PREDICTED: two-component response regulator-like APRR2 [Malus domestica]
COP04G0179300.1_COP	--	polyubiquitin-like; K08770 ubiquitin C (A)	--	--	PREDICTED: uncharacterized protein At2g29880-like [Malus domestica]
COP06G0093400.1_COP	molecular_function:"Interacting selectively and non-covalently with iron (Fe) ions." [GOC:ai](GO:0005506),biological_process:"The chemical reactions and pathways resulting in the formation of lipids, compounds soluble in an organic solvent but not, or sparingly, in an aqueous solvent." [GOC:go_curators](GO:0008610),molecular_function:"Catalysis of an oxidation-reduction (redox) reaction, a revers…	beta-carotene hydroxylase 2, chloroplastic-like; K15746 beta-carotene 3-hydroxylase [EC:1.14.13.129] (A)	Beta-carotene 3-hydroxylase 1, chloroplastic OS=Arabidopsis thaliana GN=BETA-OHASE 1 PE=1 SV=1	Fatty acid hydroxylase superfamily	PREDICTED: beta-carotene hydroxylase 2, chloroplastic-like isoform X1 [Pyrus x bretschneideri]
COP017G0167600.1_COP	molecular_function:"Interacting selectively and non-covalently with any protein or protein complex (a complex of two or more proteins that may include other nonprotein molecules)." [GOC:go_curators](GO:0005515)	hypothetical protein; K17964 leucine-rich PPR motif-containing protein, mitochondrial (A)	Pentatricopeptide repeat-containing protein At3g16010 OS=Arabidopsis thaliana GN=At3g16010 PE=2 SV=1	PPR repeat	PREDICTED: LOW QUALITY PROTEIN: pentatricopeptide repeat-containing protein At3g16010-like [Malus domestica]
COP05G0050400.1_COP	molecular_function:"Catalysis of a biochemical reaction at physiological temperatures. In biologically catalyzed reactions, the reactants are known as substrates, and the catalysts are naturally occurring macromolecular substances known as enzymes. Enzymes possess specific binding sites for substrates, and are usually composed wholly or largely of protein, but RNA that has catalytic activity (rib…	abhd6; abhydrolase domain containing 6 (EC:3.1.1.23); K13700 abhydrolase domain-containing protein 6 [EC:3.1.1.23] (A)	Monoacylglycerol lipase ABHD6 OS=Bos taurus GN=ABHD6 PE=2 SV=1	Alpha/beta hydrolase family	PREDICTED: epoxide hydrolase 3 [Malus domestica]
COP07G0156700.1_COP	molecular_function:"Any molecular function by which a gene product interacts selectively and non-covalently with DNA (deoxyribonucleic acid)." [GOC:dph, GOC:jl, GOC:tb, GOC:vw](GO:0003677),molecular_function:"Interacting selectively and non-covalently with a specific double-stranded genomic DNA sequence (sometimes referred to as a motif) within the regulatory region of a gene to modulate transcri…	AP2D12; ethylene-responsive transcription factor RAP2-7-like; K09284 AP2-like factor, euAP2 lineage (A)	Ethylene-responsive transcription factor RAP2-7 OS=Arabidopsis thaliana GN=RAP2-7 PE=2 SV=2	--	ethylene-responsive transcription factor RAP2-7-like [Malus domestica]
COP08G0043700.1_COP	--	FYVE, RhoGEF and PH domain-containing protein 1-like; K05720 FYVE, RhoGEF and PH domain containing 1 (A)	Protein REVERSION-TO-ETHYLENE SENSITIVITY1 OS=Arabidopsis thaliana GN=RTE1 PE=1 SV=1	Protein of unknown function (DUF778)	PREDICTED: protein REVERSION-TO-ETHYLENE SENSITIVITY1 [Pyrus x bretschneideri]
COP015G0125000.1_COP	biological_process:"A process that is carried out at the cellular level which results in the assembly, arrangement of constituent parts, or disassembly of the microtubule spindle during a meiotic cell cycle." [GOC:go_curators, GOC:mah](GO:0000212),biological_process:"The cell cycle process in which double-strand breaks are generated at defined hotspots throughout the genome during meiosis I. This…	--	--	--	PREDICTED: uncharacterized protein LOC103446849 [Malus domestica]
COP04G0106200.1_COP	--	--	Protein EMBRYO DEFECTIVE 1674 OS=Arabidopsis thaliana GN=EMB1674 PE=2 SV=1	SANTA (SANT Associated)	PREDICTED: uncharacterized protein LOC103433394 [Malus domestica]
COP017G0155800.1_COP	molecular_function:"Catalysis of the hydrolysis of any ester bond." [GOC:jl](GO:0016788)	hypothetical protein; K00679 phospholipid:diacylglycerol acyltransferase [EC:2.3.1.158] (A)	GDSL esterase/lipase APG OS=Arabidopsis thaliana GN=APG PE=1 SV=1	GDSL-like Lipase/Acylhydrolase	PREDICTED: GDSL esterase/lipase APG-like [Malus domestica]
COP07G0246000.1_COP	molecular_function:"Catalysis of the hydrolysis of any O-glycosyl bond." [GOC:mah](GO:0004553),biological_process:"The chemical reactions and pathways involving carbohydrates, any of a group of organic compounds based of the general formula Cx(H2O)y. Includes the formation of carbohydrate derivatives by the addition of a carbohydrate residue to another molecule." [GOC:mah, ISBN:0198506732](GO:000…	hypothetical protein; K19891 glucan endo-1,3-beta-glucosidase 1/2/3 [EC:3.2.1.39] (A)	Glucan endo-1,3-beta-glucosidase OS=Triticum aestivum GN=GLC1 PE=2 SV=1	Glycosyl hydrolases family 17	PREDICTED: glucan endo-1,3-beta-glucosidase [Malus domestica]
COP07G0210000.1_COP	molecular_function:"Interacting selectively and non-covalently with any nucleic acid." [GOC:jl](GO:0003676),molecular_function:"Interacting selectively and non-covalently with an RNA molecule or a portion thereof." [GOC:jl, GOC:mah](GO:0003723),molecular_function:"Interacting selectively and non-covalently with zinc (Zn) ions." [GOC:ai](GO:0008270)	branchpoint-bridging protein-like; K13095 splicing factor 1 (A)	Branchpoint-bridging protein OS=Cryptococcus neoformans var. neoformans serotype D (strain JEC21 / ATCC MYA-565) GN=BBP PE=3 SV=1	Splicing factor 1 helix-hairpin domain	PREDICTED: branchpoint-bridging protein-like [Malus domestica]
COP015G0178700.1_COP	molecular_function:"Interacting selectively and non-covalently with any metal ion." [GOC:ai](GO:0046872)	Mkrn1; makorin ring finger protein 1; K15687 E3 ubiquitin-protein ligase makorin [EC:2.3.2.27] (A)	Zinc finger CCCH domain-containing protein 65 OS=Arabidopsis thaliana GN=EMB1789 PE=2 SV=1	Zinc finger C-x8-C-x5-C-x3-H type (and similar)	PREDICTED: uncharacterized protein LOC103400820 [Malus domestica]
COP011G0050200.1_COP	--	uncharacterized LOC103447661; K09422 myb proto-oncogene protein, plant (A)	Transcription factor MYB98 OS=Arabidopsis thaliana GN=MYB98 PE=2 SV=1	Myb-like DNA-binding domain	PREDICTED: uncharacterized protein LOC103447661 [Malus domestica]
COP07G0175200.1_COP	cellular_component:"A membrane-bound cytoplasmic organelle of the endomembrane system that further processes the core oligosaccharides (e.g. N-glycans) added to proteins in the endoplasmic reticulum and packages them into membrane-bound vesicles. The Golgi apparatus operates at the intersection of the secretory, lysosomal, and endocytic pathways." [ISBN:0198506732](GO:0005794),cellular_component:…	hypothetical protein; K00688 starch phosphorylase [EC:2.4.1.1] (A)	Protein YIPF1 homolog OS=Dictyostelium discoideum GN=yipf1 PE=3 SV=1	Yip1 domain	PREDICTED: protein YIPF1 homolog [Malus domestica]
COP011G0212300.1_COP	molecular_function:"Interacting selectively and non-covalently with any protein or protein complex (a complex of two or more proteins that may include other nonprotein molecules)." [GOC:go_curators](GO:0005515)	hypothetical protein; K19600 tubby-related protein 1 (A)	Tubby-like F-box protein 7 OS=Arabidopsis thaliana GN=TULP7 PE=2 SV=1	Tub family	PREDICTED: tubby-like F-box protein 7 [Malus domestica]
COP06G0104500.1_COP	--	--	Protein trichome birefringence-like 23 OS=Arabidopsis thaliana GN=TBL23 PE=2 SV=1	GDSL/SGNH-like Acyl-Esterase family found in Pmr5 and Cas1p	PREDICTED: protein trichome birefringence-like 23 [Malus domestica]
COP010G0125100.1_COP	--	repetitive proline-rich cell wall protein 2-like; K03006 DNA-directed RNA polymerase II subunit RPB1 [EC:2.7.7.6] (A)	Proline-rich protein 2 OS=Arabidopsis thaliana GN=PRP2 PE=2 SV=1	Pollen proteins Ole e I like	PREDICTED: extensin-1-like [Pyrus x bretschneideri]
COP05G0192500.1_COP	molecular_function:"Interacting selectively and non-covalently with a lipid." [GOC:ai](GO:0008289)	patellin-4-like; K19996 phosphatidylinositol transfer protein SFH5 (A)	Patellin-4 OS=Arabidopsis thaliana GN=PATL4 PE=1 SV=2	CRAL/TRIO domain	PREDICTED: patellin-4-like [Malus domestica]
COP01G0053600.1_COP	--	--	Uncharacterized protein At4g38062 OS=Arabidopsis thaliana GN=At4g38062 PE=4 SV=1	--	PREDICTED: uncharacterized protein At4g38062-like [Malus domestica]
COP013G0074400.1_COP	--	AMSH-like ubiquitin thioesterase 2; K11866 STAM-binding protein [EC:3.4.19.12] (A)	--	--	PREDICTED: AMSH-like ubiquitin thioesterase 2 isoform X7 [Fragaria vesca subsp. vesca]
COP011G0119000.1_COP	molecular_function:"Any molecular function by which a gene product interacts selectively and non-covalently with DNA (deoxyribonucleic acid)." [GOC:dph, GOC:jl, GOC:tb, GOC:vw](GO:0003677)	--	--	Methyl-CpG binding domain	PREDICTED: uncharacterized protein LOC103409262 [Malus domestica]
COP05G0287100.1_COP	molecular_function:"Any molecular function by which a gene product interacts selectively and non-covalently with DNA (deoxyribonucleic acid)." [GOC:dph, GOC:jl, GOC:tb, GOC:vw](GO:0003677),biological_process:"Any process that modulates the frequency, rate or extent of cellular DNA-templated transcription." [GOC:go_curators, GOC:txnOH](GO:0006355)	cyclic dof factor 1-like; K16222 Dof zinc finger protein DOF5.5 (A)	Dof zinc finger protein DOF1.4 OS=Arabidopsis thaliana GN=DOF1.4 PE=2 SV=1	Dof domain, zinc finger	PREDICTED: dof zinc finger protein DOF1.4-like [Malus domestica]
COP09G0236600.1_COP	--	15.7 kDa heat shock protein, peroxisomal-like; K13993 HSP20 family protein (A)	15.7 kDa heat shock protein, peroxisomal OS=Arabidopsis thaliana GN=HSP15.7 PE=2 SV=1	Hsp20/alpha crystallin family	PREDICTED: 15.7 kDa heat shock protein, peroxisomal-like [Malus domestica]
COP07G0132700.1_COP	molecular_function:"Interacting selectively and non-covalently with ATP, adenosine 5'-triphosphate, a universally important coenzyme and enzyme regulator." [ISBN:0198506732](GO:0005524),molecular_function:"Catalysis of the transfer of a phosphorus-containing group from one compound (donor) to another (acceptor)." [GOC:jl, ISBN:0198506732](GO:0016772)	bifunctional fucokinase/fucose pyrophosphorylase; K05305 fucokinase [EC:2.7.1.52] (A)	Bifunctional fucokinase/fucose pyrophosphorylase OS=Arabidopsis thaliana GN=FKGP PE=1 SV=2	GHMP kinases C terminal	PREDICTED: bifunctional fucokinase/fucose pyrophosphorylase [Malus domestica]
COP09G0114800.1_COP	biological_process:"The chemical reactions and pathways resulting in the formation of sucrose, the disaccharide fructofuranosyl-glucopyranoside." [GOC:go_curators](GO:0005986),molecular_function:"Catalysis of the reaction: UDP-glucose + D-fructose 6-phosphate = UDP + sucrose 6-phosphate." [EC:2.4.1.14](GO:0046524)	glycine cleavage system H protein 2, mitochondrial-like; K02437 glycine cleavage system H protein (A)	Probable sucrose-phosphate synthase OS=Beta vulgaris GN=SPS PE=2 SV=1	Glycine cleavage H-protein	PREDICTED: LOW QUALITY PROTEIN: glycine cleavage system H protein 2, mitochondrial-like [Malus domestica]
COP015G0367600.1_COP	molecular_function:"Any molecular function by which a gene product interacts selectively and non-covalently with DNA (deoxyribonucleic acid)." [GOC:dph, GOC:jl, GOC:tb, GOC:vw](GO:0003677),molecular_function:"Interacting selectively and non-covalently with ATP, adenosine 5'-triphosphate, a universally important coenzyme and enzyme regulator." [ISBN:0198506732](GO:0005524),biological_process:"The …	ATP-dependent DNA helicase mfh1; K10896 fanconi anemia group M protein (A)	Fanconi anemia group M protein homolog OS=Mus musculus GN=Fancm PE=1 SV=3	Type III restriction enzyme, res subunit	PREDICTED: ATP-dependent DNA helicase mfh1 [Malus domestica]
COP03G0037600.1_COP	molecular_function:"Catalysis of the reaction: malonyl-CoA + [acyl-carrier protein] = CoA + malonyl-[acyl-carrier protein]." [EC:2.3.1.39](GO:0004314),molecular_function:"Catalysis of the transfer of a group, e.g. a methyl group, glycosyl group, acyl group, phosphorus-containing, or other groups, from one compound (generally regarded as the donor) to another compound (generally regarded as the ac…	malonyl-CoA-acyl carrier protein transacylase, mitochondrial; K00645 [acyl-carrier-protein] S-malonyltransferase [EC:2.3.1.39] (A)	Malonyl-CoA-acyl carrier protein transacylase, mitochondrial OS=Homo sapiens GN=MCAT PE=1 SV=2	Acyl transferase domain	PREDICTED: malonyl-CoA-acyl carrier protein transacylase, mitochondrial-like [Pyrus x bretschneideri]
COP013G0126200.1_COP	molecular_function:"Interacting selectively and non-covalently with any nucleic acid." [GOC:jl](GO:0003676)	POLIB; putative mitochondrial DNA polymerase I protein B; K02335 DNA polymerase I [EC:2.7.7.7] (A)	Exonuclease DPD1, chloroplastic/mitochondrial OS=Arabidopsis thaliana GN=DPD1 PE=1 SV=1	Exonuclease	PREDICTED: uncharacterized protein LOC103959381 [Pyrus x bretschneideri]
COP012G0045200.1_COP	molecular_function:"Catalysis of the hydrolysis of various bonds, e.g. C-O, C-N, C-C, phosphoric anhydride bonds, etc. Hydrolase is the systematic name for any enzyme of EC class 3." [ISBN:0198506732](GO:0016787)	serine/threonine-protein phosphatase 5-like; K04460 serine/threonine-protein phosphatase 5 [EC:3.1.3.16] (A)	Serine/threonine-protein phosphatase 5 OS=Solanum lycopersicum GN=PP5 PE=1 SV=1	Calcineurin-like phosphoesterase	PREDICTED: serine/threonine-protein phosphatase 5-like [Malus domestica]
COP09G0108400.1_COP	--	--	--	--	PREDICTED: uncharacterized protein LOC103443013 [Malus domestica]
COP010G0074100.1_COP	molecular_function:"Interacting selectively and non-covalently with any nucleic acid." [GOC:jl](GO:0003676),molecular_function:"Interacting selectively and non-covalently with chromatin, the network of fibers of DNA, protein, and sometimes RNA, that make up the chromosomes of the eukaryotic nucleus during interphase." [GOC:jl, ISBN:0198506732, PMID:20404130](GO:0003682),molecular_function:"Cataly…	RNA-binding protein 28; K14573 nucleolar protein 4 (A)	Beta-galactosidase 5 OS=Oryza sativa subsp. japonica GN=Os03g0165400 PE=2 SV=1	BAH domain	PREDICTED: RNA-binding protein 28 isoform X1 [Malus domestica]
COP015G0262700.1_COP	--	--	--	BSD domain	PREDICTED: uncharacterized protein LOC103431566 [Malus domestica]
COP015G0314500.1_COP	molecular_function:"Catalysis of the reaction: donor + hydrogen peroxide = oxidized donor + 2 H2O." [EC:1.11.1.7, RHEA:56136](GO:0004601),biological_process:"Any process that results in a change in state or activity of a cell or an organism (in terms of movement, secretion, enzyme production, gene expression, etc.) as a result of oxidative stress, a state often resulting from exposure to high lev…	probable L-ascorbate peroxidase 6, chloroplastic; K00434 L-ascorbate peroxidase [EC:1.11.1.11] (A)	L-ascorbate peroxidase T, chloroplastic OS=Arabidopsis thaliana GN=APXT PE=2 SV=2	--	PREDICTED: probable L-ascorbate peroxidase 6, chloroplastic isoform X1 [Pyrus x bretschneideri]
COP03G0077500.1_COP	--	interactor of constitutive active ROPs 3-like; K10352 myosin heavy chain (A)	Interactor of constitutive active ROPs 3 OS=Arabidopsis thaliana GN=ICR3 PE=1 SV=1	--	PREDICTED: interactor of constitutive active ROPs 3-like [Malus domestica]
COP02G0044800.1_COP	molecular_function:"Catalysis of the reaction: nucleoside triphosphate + RNA(n) = diphosphate + RNA(n+1); uses an RNA template, i.e. the catalysis of RNA-template-directed extension of the 3'-end of an RNA strand by one nucleotide at a time." [EC:2.7.7.48, GOC:mah, GOC:pf](GO:0003968),biological_process:"A process that is carried out at the cellular level which results in the assembly, arrangemen…	probable RNA-dependent RNA polymerase 3; K11699 RNA-dependent RNA polymerase [EC:2.7.7.48] (A)	Probable RNA-dependent RNA polymerase 3 OS=Arabidopsis thaliana GN=RDR3 PE=3 SV=2	Golgin subfamily A member 5	PREDICTED: probable RNA-dependent RNA polymerase 3 [Malus domestica]
COP014G0113200.1_COP	cellular_component:"The membrane surrounding a cell that separates the cell from its external environment. It consists of a phospholipid bilayer and associated proteins." [ISBN:0716731363](GO:0005886)	--	Probable membrane-associated kinase regulator 2 OS=Arabidopsis thaliana GN=MAKR2 PE=2 SV=1	--	PREDICTED: probable membrane-associated kinase regulator 2 [Malus domestica]
COP010G0125900.1_COP	molecular_function:"Functions in the initiation of ribosome-mediated translation of mRNA into a polypeptide." [ISBN:0198506732](GO:0003743)	hypothetical protein; K14674 TAG lipase / steryl ester hydrolase / phospholipase A2 / LPA acyltransferase [EC:3.1.1.3 3.1.1.13 3.1.1.4 2.3.1.51] (A)	--	Plant specific eukaryotic initiation factor 4B	PREDICTED: eukaryotic translation initiation factor 4B-like [Pyrus x bretschneideri]
COP013G0202400.1_COP	--	TBC1 domain family member 5 homolog A; K18469 TBC1 domain family member 5 (A)	TBC1 domain family member 5 homolog A OS=Dictyostelium discoideum GN=tbc1d5A PE=1 SV=1	Rab-GTPase-TBC domain	PREDICTED: TBC1 domain family member 5 homolog A [Malus domestica]
COP03G0055000.1_COP	--	piga; phosphatidylinositol N-acetylglucosaminyltransferase subunit A; K03857 phosphatidylinositol glycan, class A [EC:2.4.1.198] (A)	Uncharacterized glycosyltransferase MJ1607 OS=Methanocaldococcus jannaschii (strain ATCC 43067 / DSM 2661 / JAL-1 / JCM 10045 / NBRC 100440) GN=MJ1607 PE=3 SV=1	Glycosyltransferase Family 4	PREDICTED: uncharacterized protein LOC103448527 [Malus domestica]
COP012G0189000.1_COP	--	--	--	--	PREDICTED: uncharacterized protein LOC103413958 [Malus domestica]
COP012G0037400.1_COP	--	--	--	--	PREDICTED: uncharacterized protein LOC103963038 [Pyrus x bretschneideri]
COP013G0006800.1_COP	--	--	--	--	PREDICTED: uncharacterized protein LOC103403429 [Malus domestica]
COP017G0194900.1_COP	--	dnajb13; DnaJ heat shock protein family (Hsp40) member B13; K09519 DnaJ homolog subfamily B member 13 (A)	Chaperone protein dnaJ 8, chloroplastic OS=Arabidopsis thaliana GN=ATJ8 PE=2 SV=1	DnaJ domain	PREDICTED: chaperone protein dnaJ 8, chloroplastic [Malus domestica]
COP017G0049100.1_COP	molecular_function:"The action of a molecule that contributes to the structural integrity of the ribosome." [GOC:mah](GO:0003735),cellular_component:"An intracellular organelle, about 200 A in diameter, consisting of RNA and protein. It is the site of protein biosynthesis resulting from translation of messenger RNA (mRNA). It consists of two subunits, one large and one small, each containing only…	30S ribosomal protein S9, chloroplastic-like; K02996 small subunit ribosomal protein S9 (A)	30S ribosomal protein S9, chloroplastic (Fragment) OS=Spinacia oleracea GN=PRPS9 PE=1 SV=1	Ribosomal protein S9/S16	PREDICTED: 30S ribosomal protein S9, chloroplastic-like [Malus domestica]
COP010G0120600.1_COP	molecular_function:"Interacting selectively and non-covalently with a nucleotide, any compound consisting of a nucleoside that is esterified with (ortho)phosphate or an oligophosphate at any hydroxyl group on the ribose or deoxyribose." [GOC:mah, ISBN:0198547684](GO:0000166),molecular_function:"Interacting selectively and non-covalently with any nucleic acid." [GOC:jl](GO:0003676),molecular_funct…	aspartate--tRNA ligase, mitochondrial; K01876 aspartyl-tRNA synthetase [EC:6.1.1.12] (A)	Aspartate--tRNA ligase, chloroplastic/mitochondrial OS=Arabidopsis thaliana GN=At4g33760 PE=2 SV=1	GAD domain	PREDICTED: aspartate--tRNA ligase, mitochondrial isoform X1 [Pyrus x bretschneideri]
COP06G0035300.1_COP	--	signal recognition particle receptor subunit beta-like; K12272 signal recognition particle receptor subunit beta (A)	Signal recognition particle receptor subunit beta OS=Dictyostelium discoideum GN=srprb PE=3 SV=1	Signal recognition particle receptor beta subunit	PREDICTED: signal recognition particle receptor subunit beta-like [Malus domestica]
COP05G0320700.1_COP	molecular_function:"Interacting selectively and non-covalently with any protein or protein complex (a complex of two or more proteins that may include other nonprotein molecules)." [GOC:go_curators](GO:0005515)	F-box protein At4g22390; K15030 translation initiation factor 3 subunit M (A)	F-box protein CPR30 OS=Arabidopsis thaliana GN=CPR30 PE=1 SV=2	F-box domain	PREDICTED: F-box protein CPR30-like [Malus domestica]
COP015G0292100.1_COP	cellular_component:"A membrane-bounded organelle of eukaryotic cells in which chromosomes are housed and replicated. In most cells, the nucleus contains all of the cell's chromosomes except the organellar chromosomes, and is the site of RNA synthesis and processing. In some species, or in specialized cell types, RNA metabolism or DNA replication may be absent." [GOC:go_curators](GO:0005634)	transcription elongation factor B polypeptide 3-like; K15076 transcription elongation factor B, polypeptide 3 (A)	Probable mediator of RNA polymerase II transcription subunit 26c OS=Arabidopsis thaliana GN=MED26C PE=1 SV=1	TFIIS helical bundle-like domain	PREDICTED: probable mediator of RNA polymerase II transcription subunit 26c [Malus domestica]
COP015G0135300.1_COP	--	--	--	PLATZ transcription factor	PREDICTED: uncharacterized protein LOC103400048 [Malus domestica]
COP09G0092200.1_COP	molecular_function:"Catalysis of the incorporation of one atom from molecular oxygen into a compound and the reduction of the other atom of oxygen to water." [ISBN:0198506732](GO:0004497),molecular_function:"Interacting selectively and non-covalently with iron (Fe) ions." [GOC:ai](GO:0005506),molecular_function:"Catalysis of an oxidation-reduction (redox) reaction in which hydrogen or electrons a…	allene oxide synthase, chloroplastic; K10528 hydroperoxide lyase [EC:4.1.2.-] (A)	Linolenate hydroperoxide lyase, chloroplastic OS=Arabidopsis thaliana GN=CYP74B2 PE=1 SV=1	Cytochrome P450	PREDICTED: allene oxide synthase, chloroplastic [Pyrus x bretschneideri]
COP02G0104600.1_COP	molecular_function:"Catalysis of the transfer of ubiquitin from one protein to another via the reaction X-Ub + Y --> Y-Ub + X, where both X-Ub and Y-Ub are covalent linkages." [GOC:BioGRID, GOC:jh2, PMID:9635407](GO:0004842),molecular_function:"Interacting selectively and non-covalently with any protein or protein complex (a complex of two or more proteins that may include other nonprotein molecu…	hypothetical protein; K08332 vacuolar protein 8 (A)	U-box domain-containing protein 5 OS=Arabidopsis thaliana GN=PUB5 PE=3 SV=3	Kinesin-associated protein (KAP)	PREDICTED: U-box domain-containing protein 5-like [Malus domestica]
COP015G0145500.1_COP	molecular_function:"Any molecular function by which a gene product interacts selectively and non-covalently with DNA (deoxyribonucleic acid)." [GOC:dph, GOC:jl, GOC:tb, GOC:vw](GO:0003677),molecular_function:"Interacting selectively and non-covalently with a specific double-stranded genomic DNA sequence (sometimes referred to as a motif) within the regulatory region of a gene to modulate transcri…	dehydration-responsive element-binding protein 2A-like; K09286 EREBP-like factor (A)	Ethylene-responsive transcription factor WIN1 OS=Arabidopsis thaliana GN=WIN1 PE=2 SV=1	AP2 domain	PREDICTED: ethylene-responsive transcription factor WIN1-like [Malus domestica]
COP011G0059600.1_COP	cellular_component:"A lipid bilayer along with all the proteins and protein complexes embedded in it an attached to it." [GOC:dos, GOC:mah, ISBN:0815316194](GO:0016020),cellular_component:"The component of a membrane consisting of the gene products and protein complexes having at least some part of their peptide sequence embedded in the hydrophobic region of the membrane." [GOC:dos, GOC:go_curato…	inositol transporter 1; K08150 MFS transporter, SP family, solute carrier family 2 (myo-inositol transporter), member 13 (A)	D-xylose-proton symporter-like 3, chloroplastic OS=Arabidopsis thaliana GN=At5g59250 PE=2 SV=2	Sugar (and other) transporter	PREDICTED: D-xylose-proton symporter-like 3, chloroplastic [Malus domestica]
COP015G0144900.1_COP	molecular_function:"Interacting selectively and non-covalently with any protein or protein complex (a complex of two or more proteins that may include other nonprotein molecules)." [GOC:go_curators](GO:0005515)	EIN3-binding F-box protein 1-like; K14515 EIN3-binding F-box protein (A)	EIN3-binding F-box protein 1 OS=Arabidopsis thaliana GN=EBF1 PE=1 SV=1	F-box-like	PREDICTED: EIN3-binding F-box protein 1-like [Malus domestica]
COP07G0039200.1_COP	molecular_function:"Interacting selectively and non-covalently with a specific double-stranded genomic DNA sequence (sometimes referred to as a motif) within the regulatory region of a gene to modulate transcription. Regulatory regions include promoters (proximal and distal) and enhancers. Genes are transcriptional units, and include bacterial operons." [GOC:txnOH-2018](GO:0003700),cellular_compo…	ETHYLENE INSENSITIVE 3-like 1 protein; K14514 ethylene-insensitive protein 3 (A)	Protein ETHYLENE INSENSITIVE 3 OS=Arabidopsis thaliana GN=EIN3 PE=1 SV=1	Ethylene insensitive 3	PREDICTED: ETHYLENE INSENSITIVE 3-like 1 protein isoform X1 [Pyrus x bretschneideri]
COP017G0114700.1_COP	--	uncharacterized LOC104585983; K03189 urease accessory protein (A)	Cytochrome b561 domain-containing protein At2g30890 OS=Arabidopsis thaliana GN=At2g30890 PE=2 SV=1	Eukaryotic cytochrome b561	PREDICTED: putative ferric-chelate reductase 1 [Malus domestica]
COP013G0224500.1_COP	molecular_function:"Catalysis of the phosphorylation of an amino acid residue in a protein, usually according to the reaction: a protein + ATP = a phosphoprotein + ADP." [MetaCyc:PROTEIN-KINASE-RXN](GO:0004672),molecular_function:"Interacting selectively and non-covalently with ATP, adenosine 5'-triphosphate, a universally important coenzyme and enzyme regulator." [ISBN:0198506732](GO:0005524),bi…	CBL-interacting serine/threonine-protein kinase 21; K07198 5'-AMP-activated protein kinase, catalytic alpha subunit [EC:2.7.11.11] (A)	CBL-interacting serine/threonine-protein kinase 21 OS=Arabidopsis thaliana GN=CIPK21 PE=1 SV=1	NAF domain	PREDICTED: CBL-interacting serine/threonine-protein kinase 21 [Malus domestica]
COP011G0081400.1_COP	--	uncharacterized LOC102704525; K01227 mannosyl-glycoprotein endo-beta-N-acetylglucosaminidase [EC:3.2.1.96] (A)	LOB domain-containing protein 11 OS=Arabidopsis thaliana GN=LBD11 PE=2 SV=2	Lateral organ boundaries (LOB) domain	PREDICTED: LOB domain-containing protein 1-like [Malus domestica]
COP011G0102000.1_COP	--	--	Protein TIC 100 OS=Arabidopsis thaliana GN=TIC100 PE=1 SV=1	--	PREDICTED: LOW QUALITY PROTEIN: uncharacterized protein LOC103448076 [Malus domestica]
COP013G0183300.1_COP	--	proline-rich receptor-like protein kinase PERK15; K04730 interleukin-1 receptor-associated kinase 1 [EC:2.7.11.1] (A)	Cysteine-rich repeat secretory protein 3 OS=Arabidopsis thaliana GN=CRRSP3 PE=1 SV=1	Salt stress response/antifungal	PREDICTED: cysteine-rich repeat secretory protein 3-like [Pyrus x bretschneideri]
COP015G0072200.1_COP	--	--	--	Protein of unknown function (DUF1645)	PREDICTED: uncharacterized protein LOC103957050 [Pyrus x bretschneideri]
COP016G0058100.1_COP	--	--	--	Protein of unknown function (DUF616)	PREDICTED: uncharacterized protein LOC103416523 [Malus domestica]
COP015G0295400.1_COP	--	uncharacterized LOC103928968; K19026 spatacsin (A)	Protein DDB_G0268328 OS=Dictyostelium discoideum GN=DDB_G0268328 PE=4 SV=1	Spatacsin C-terminus	PREDICTED: LOW QUALITY PROTEIN: uncharacterized protein LOC103928968 [Pyrus x bretschneideri]
COP013G0184600.1_COP	--	--	--	Universal stress protein family	PREDICTED: uncharacterized protein LOC103933665 [Pyrus x bretschneideri]
COP09G0229200.1_COP	--	--	Double-stranded RNA-binding protein 4 OS=Oryza sativa subsp. japonica GN=DRB4 PE=2 SV=1	Double-stranded RNA binding motif	PREDICTED: double-stranded RNA-binding protein 1-like [Malus domestica]
COP013G0097600.1_COP	molecular_function:"Interacting selectively and non-covalently with any protein or protein complex (a complex of two or more proteins that may include other nonprotein molecules)." [GOC:go_curators](GO:0005515),molecular_function:"Interacting selectively and non-covalently with a chaperone protein, a class of proteins that bind to nascent or unfolded polypeptides and ensure correct folding or tra…	fumarylacetoacetase-like; K01555 fumarylacetoacetase [EC:3.7.1.2] (A)	BAG family molecular chaperone regulator 5, mitochondrial OS=Arabidopsis thaliana GN=BAG5 PE=1 SV=1	BAG domain	PREDICTED: BAG family molecular chaperone regulator 5, mitochondrial-like [Malus domestica]
COP014G0181600.1_COP	molecular_function:"Interacting selectively and non-covalently with zinc (Zn) ions." [GOC:ai](GO:0008270)	uncharacterized LOC103935401; K16276 zinc finger protein-like protein (A)	RING finger and CHY zinc finger domain-containing protein 1 OS=Mus musculus GN=Rchy1 PE=1 SV=1	Ring finger domain	PREDICTED: uncharacterized protein LOC103935401 isoform X1 [Pyrus x bretschneideri]
COP017G0073100.1_COP	--	--	--	--	PREDICTED: uncharacterized protein LOC103404762 [Malus domestica]
COP017G0091000.1_COP	--	hypothetical protein; K14011 UBX domain-containing protein 6 (A)	--	PUB domain	PREDICTED: uncharacterized protein LOC103404969 [Malus domestica]
COP012G0191400.1_COP	--	chaperone protein dnaJ 1, mitochondrial; K03686 molecular chaperone DnaJ (A)	Chaperone protein DnaJ OS=Ruegeria pomeroyi (strain ATCC 700808 / DSM 15171 / DSS-3) GN=dnaJ PE=3 SV=1	DnaJ domain	PREDICTED: uncharacterized protein LOC103344636 [Prunus mume]
COP017G0055300.1_COP	molecular_function:"Catalysis of the reaction: S-adenosyl-L-methionine + histone L-lysine = S-adenosyl-L-homocysteine + histone N6-methyl-L-lysine. The methylation of peptidyl-lysine in histones forms N6-methyl-L-lysine, N6,N6-dimethyl-L-lysine and N6,N6,N6-trimethyl-L-lysine derivatives." [EC:2.1.1.43, RESID:AA0074, RESID:AA0075, RESID:AA0076](GO:0018024)	--	--	Ubiquitin-binding WIYLD domain	PREDICTED: uncharacterized protein LOC103425904 [Malus domestica]
COP014G0184300.1_COP	molecular_function:"Interacting selectively and non-covalently with a specific double-stranded genomic DNA sequence (sometimes referred to as a motif) within the regulatory region of a gene to modulate transcription. Regulatory regions include promoters (proximal and distal) and enhancers. Genes are transcriptional units, and include bacterial operons." [GOC:txnOH-2018](GO:0003700),biological_pro…	ubiquitin-conjugating enzyme E2 2; K10573 ubiquitin-conjugating enzyme E2 A [EC:2.3.2.23] (A)	Ubiquitin-conjugating enzyme E2 2 OS=Triticum aestivum GN=UBC2 PE=1 SV=1	Protein of unknown function (DUF295)	PREDICTED: probable WRKY transcription factor 61 isoform X2 [Pyrus x bretschneideri]
COP04G0181600.1_COP	molecular_function:"Catalysis of a biochemical reaction at physiological temperatures. In biologically catalyzed reactions, the reactants are known as substrates, and the catalysts are naturally occurring macromolecular substances known as enzymes. Enzymes possess specific binding sites for substrates, and are usually composed wholly or largely of protein, but RNA that has catalytic activity (rib…	hypothetical protein; K15634 probable phosphoglycerate mutase [EC:5.4.2.12] (A)	Phosphoglycerate mutase-like protein AT74 OS=Arabidopsis thaliana GN=At3g05170 PE=2 SV=1	Histidine phosphatase superfamily (branch 1)	PREDICTED: uncharacterized protein LOC103432243 [Malus domestica]
COP01G0096300.1_COP	molecular_function:"Catalysis of the reaction: GTP + H2O = GDP + phosphate." [ISBN:0198547684, PMID:26832457, PMID:27218782](GO:0003924),molecular_function:"Interacting selectively and non-covalently with GTP, guanosine triphosphate." [GOC:ai](GO:0005525)	ras-related protein RABA3; K07904 Ras-related protein Rab-11A (A)	Ras-related protein RABA3 OS=Arabidopsis thaliana GN=RABA3 PE=2 SV=1	Ras family	PREDICTED: ras-related protein RABA3 [Pyrus x bretschneideri]
COP012G0056500.1_COP	molecular_function:"Catalysis of the random hydrolysis of (1->4)-alpha-D-galactosiduronic linkages in pectate and other galacturonans." [EC:3.2.1.15](GO:0004650),biological_process:"The chemical reactions and pathways involving carbohydrates, any of a group of organic compounds based of the general formula Cx(H2O)y. Includes the formation of carbohydrate derivatives by the addition of a carbohydr…	polygalacturonase-like; K01213 galacturan 1,4-alpha-galacturonidase [EC:3.2.1.67] (A)	Exo-poly-alpha-D-galacturonosidase OS=Dickeya chrysanthemi GN=pehX PE=1 SV=1	Pectate lyase superfamily protein	PREDICTED: polygalacturonase ADPG1 [Prunus mume]
COP017G0118000.1_COP	--	--	--	--	PREDICTED: protein Ycf2-like isoform X1 [Malus domestica]
COP015G0115900.1_COP	molecular_function:"Enables the transfer of ammonium from one side of a membrane to the other. Ammonium is the cation NH4+ which is formed from N2 by root-nodule bacteria in leguminous plants and is an excretory product in ammonotelic animals." [GOC:go_curators, ISBN:0198506732](GO:0008519),biological_process:"The directed movement of ammonium into, out of or within a cell, or between cells, by m…	ammonium transporter 3 member 1-like; K03320 ammonium transporter, Amt family (A)	Ammonium transporter 3 member 1 OS=Oryza sativa subsp. japonica GN=AMT3-1 PE=2 SV=1	Ammonium Transporter Family	PREDICTED: ammonium transporter 3 member 1-like [Malus domestica]
COP015G0185500.1_COP	--	--	--	--	PREDICTED: putative protein TPRXL [Malus domestica]
COP010G0064000.1_COP	molecular_function:"Interacting selectively and non-covalently with any protein or protein complex (a complex of two or more proteins that may include other nonprotein molecules)." [GOC:go_curators](GO:0005515)	clustered mitochondria protein homolog; K03255 protein TIF31 (A)	--	PB1 domain	PREDICTED: uncharacterized protein LOC103957834 [Pyrus x bretschneideri]
COP05G0144500.1_COP	molecular_function:"Interacting selectively and non-covalently with any protein or protein complex (a complex of two or more proteins that may include other nonprotein molecules)." [GOC:go_curators](GO:0005515)	uncharacterized LOC103436201; K11723 bromodomain-containing protein 7/9 (A)	Bromodomain and PHD finger-containing protein 3 OS=Homo sapiens GN=BRPF3 PE=1 SV=2	Bromodomain	PREDICTED: uncharacterized protein LOC103436201 [Malus domestica]
COP011G0157500.1_COP	molecular_function:"Interacting selectively and non-covalently with double-stranded DNA." [GOC:elh, GOC:vw](GO:0003690),biological_process:"Any process that modulates the frequency, rate or extent of cellular DNA-templated transcription." [GOC:go_curators, GOC:txnOH](GO:0006355)	uncharacterized LOC103448334; K15032 mTERF domain-containing protein, mitochondrial (A)	Transcription termination factor 3, mitochondrial OS=Rattus norvegicus GN=Mterf3 PE=2 SV=1	mTERF	PREDICTED: uncharacterized protein LOC103448334 [Malus domestica]
COP02G0167000.1_COP	biological_process:"The cellular catabolic process in which cells digest parts of their own cytoplasm; allows for both recycling of macromolecular constituents under conditions of cellular stress and remodeling the intracellular structure for cell differentiation." [GOC:autophagy, ISBN:0198547684, PMID:11099404, PMID:9412464](GO:0006914),biological_process:"The addition of COPII proteins and adap…	hypothetical protein; K14792 rRNA biogenesis protein RRP5 (A)	Protein transport protein SEC16B homolog OS=Arabidopsis thaliana GN=SEC16B PE=1 SV=1	Sec23-binding domain of Sec16	PREDICTED: uncharacterized protein LOC103935676 isoform X2 [Pyrus x bretschneideri]
COP09G0233500.1_COP	--	--	--	--	PREDICTED: uncharacterized protein LOC103959464 [Pyrus x bretschneideri]
COP015G0244800.1_COP	--	--	--	Protein of unknown function (DUF1685)	PREDICTED: uncharacterized protein LOC103964496 [Pyrus x bretschneideri]
COP014G0013600.1_COP	--	probable GPI-anchored adhesin-like protein PGA55; K14400 pre-mRNA cleavage complex 2 protein Pcf11 (A)	Polyadenylation and cleavage factor homolog 4 OS=Arabidopsis thaliana GN=PCFS4 PE=1 SV=1	RNA polymerase II-binding domain.	PREDICTED: probable GPI-anchored adhesin-like protein PGA55 isoform X1 [Malus domestica]
COP015G0260600.1_COP	cellular_component:"A complex comprised of DNA wound around a multisubunit core and associated proteins, which forms the primary packing unit of DNA into higher order structures." [GOC:elh](GO:0000786),molecular_function:"Any molecular function by which a gene product interacts selectively and non-covalently with DNA (deoxyribonucleic acid)." [GOC:dph, GOC:jl, GOC:tb, GOC:vw](GO:0003677),molecula…	MYBR6; telomere repeat-binding factor 1-like; K09422 myb proto-oncogene protein, plant (A)	Telomere repeat-binding factor 1 OS=Arabidopsis thaliana GN=TRB1 PE=1 SV=1	linker histone H1 and H5 family	MYBR6 [Malus domestica]
COP01G0076900.1_COP	--	--	--	--	PREDICTED: uncharacterized protein LOC103405230 [Malus domestica]
COP05G0104700.1_COP	molecular_function:"Any molecular function by which a gene product interacts selectively and non-covalently with DNA (deoxyribonucleic acid)." [GOC:dph, GOC:jl, GOC:tb, GOC:vw](GO:0003677)	homeobox protein HAT3.1; K11657 remodeling and spacing factor 1 (A)	Pathogenesis-related homeodomain protein OS=Petroselinum crispum GN=PRH PE=2 SV=1	Homeobox domain	PREDICTED: homeobox protein HAT3.1-like isoform X1 [Malus domestica]
COP01G0140800.1_COP	cellular_component:"A lipid bilayer along with all the proteins and protein complexes embedded in it an attached to it." [GOC:dos, GOC:mah, ISBN:0815316194](GO:0016020),molecular_function:"Enables the transfer of a substance, usually a specific substance or a group of related substances, from one side of a membrane to the other." [GOC:jid, GOC:mtg_transport, ISBN:0815340729](GO:0022857),biologica…	protein NRT1/ PTR FAMILY 5.6-like; K14638 solute carrier family 15 (peptide/histidine transporter), member 3/4 (A)	Protein NRT1/ PTR FAMILY 5.6 OS=Arabidopsis thaliana GN=NPF5.6 PE=2 SV=1	POT family	PREDICTED: protein NRT1/ PTR FAMILY 5.6-like [Malus domestica]
COP015G0031000.1_COP	--	--	--	--	PREDICTED: uncharacterized protein LOC103441607 [Malus domestica]
COP03G0027500.1_COP	molecular_function:"Interacting selectively and non-covalently with calcium ions (Ca2+)." [GOC:ai](GO:0005509)	probable calcium-binding protein CML21; K13448 calcium-binding protein CML (A)	Probable calcium-binding protein CML21 OS=Arabidopsis thaliana GN=CML21 PE=2 SV=1	EF-hand domain pair	PREDICTED: probable calcium-binding protein CML21 [Malus domestica]
COP08G0086500.1_COP	molecular_function:"Any molecular function by which a gene product interacts selectively and non-covalently with DNA (deoxyribonucleic acid)." [GOC:dph, GOC:jl, GOC:tb, GOC:vw](GO:0003677),molecular_function:"Interacting selectively and non-covalently with a specific double-stranded genomic DNA sequence (sometimes referred to as a motif) within the regulatory region of a gene to modulate transcri…	AP2D49; ethylene-responsive transcription factor TINY-like; K09286 EREBP-like factor (A)	Dehydration-responsive element-binding protein 3 OS=Arabidopsis thaliana GN=DREB3 PE=2 SV=1	AP2 domain	ethylene-responsive transcription factor TINY-like [Malus domestica]
COP015G0212100.1_COP	biological_process:"The chemical reactions and pathways involving aldehydes, any organic compound with the formula R-CH=O, as carried out by individual cells." [GOC:go_curators, ISBN:0198506732](GO:0006081),molecular_function:"Catalysis of an oxidation-reduction (redox) reaction, a reversible chemical reaction in which the oxidation state of an atom or atoms within a molecule is altered. One subs…	aldehyde dehydrogenase family 3 member F1-like; K00128 aldehyde dehydrogenase (NAD+) [EC:1.2.1.3] (A)	Aldehyde dehydrogenase family 3 member F1 OS=Arabidopsis thaliana GN=ALDH3F1 PE=2 SV=2	Aldehyde dehydrogenase family	PREDICTED: LOW QUALITY PROTEIN: aldehyde dehydrogenase family 3 member F1-like [Malus domestica]
COP011G0106100.1_COP	molecular_function:"Catalysis of the reaction: a D-threo-aldose + NAD+ = a D-threo-aldono-1,5-lactone + NADH." [EC:1.1.1.122, MetaCyc:D-THREO-ALDOSE-1-DEHYDROGENASE-RXN](GO:0047834)	pyridoxal reductase, chloroplastic; K05275 pyridoxine 4-dehydrogenase [EC:1.1.1.65] (A)	Flagellar radial spoke protein 5 OS=Chlamydomonas reinhardtii GN=RSP5 PE=1 SV=1	Aldo/keto reductase family	PREDICTED: putative aryl-alcohol dehydrogenase C750.01 isoform X1 [Malus domestica]
COP011G0035900.1_COP	biological_process:"The process in which a solute is transported across a lipid bilayer, from one side of a membrane to the other." [GOC:dph, GOC:jid](GO:0055085)	mitoferrin; K15113 solute carrier family 25 (mitochondrial iron transporter), member 28/37 (A)	Mitoferrin OS=Dictyostelium discoideum GN=mcfF PE=3 SV=1	Mitochondrial carrier protein	PREDICTED: mitoferrin [Malus domestica]
COP07G0210800.1_COP	biological_process:"The error-free repair of a double-strand break in DNA in which the broken DNA molecule is repaired using homologous sequences. A strand in the broken DNA searches for a homologous region in an intact chromosome to serve as the template for DNA synthesis. The restoration of two intact DNA molecules results in the exchange, reciprocal or nonreciprocal, of genetic material betwee…	hypothetical protein; K12614 ATP-dependent RNA helicase DDX6/DHH1 [EC:3.6.4.13] (A)	Structural maintenance of chromosomes protein 6B OS=Arabidopsis thaliana GN=SMC6B PE=2 SV=1	RecF/RecN/SMC N terminal domain	PREDICTED: structural maintenance of chromosomes protein 6B-like [Malus domestica]
COP015G0378300.1_COP	molecular_function:"Any molecular entity that serves as an electron acceptor and electron donor in an electron transport chain. An electron transport chain is a process in which a series of electron carriers operate together to transfer electrons from donors to any of several different terminal electron acceptors to generate a transmembrane electrochemical gradient." [ISBN:0198506732](GO:0009055)	--	Basic blue protein OS=Arabidopsis thaliana GN=ARPN PE=2 SV=2	Plastocyanin-like domain	PREDICTED: basic blue protein-like [Malus domestica]
COP08G0013200.1_COP	molecular_function:"Catalysis of the hydrolysis of any O-glycosyl bond." [GOC:mah](GO:0004553),biological_process:"The chemical reactions and pathways involving carbohydrates, any of a group of organic compounds based of the general formula Cx(H2O)y. Includes the formation of carbohydrate derivatives by the addition of a carbohydrate residue to another molecule." [GOC:mah, ISBN:0198506732](GO:000…	Os09g0530200; K01179 endoglucanase [EC:3.2.1.4] (A)	Endoglucanase 24 OS=Oryza sativa subsp. japonica GN=Os09g0533900 PE=2 SV=1	Glycosyl hydrolase family 9	PREDICTED: endoglucanase 10-like [Malus domestica]
COP03G0169900.1_COP	molecular_function:"Catalysis of the reaction: succinyl-CoA + dihydrolipoamide = CoA + S-succinyldihydrolipoamide." [EC:2.3.1.61](GO:0004149),biological_process:"A nearly universal metabolic pathway in which the acetyl group of acetyl coenzyme A is effectively oxidized to two CO2 and four pairs of electrons are transferred to coenzymes. The acetyl group combines with oxaloacetate to form citrate,…	dihydrolipoyllysine-residue succinyltransferase component of 2-oxoglutarate dehydrogenase complex 2, mitochondrial-like; K00658 2-oxoglutarate dehydrogenase E2 component (dihydrolipoamide succinyltransferase) [EC:2.3.1.61] (A)	Dihydrolipoyllysine-residue succinyltransferase component of 2-oxoglutarate dehydrogenase complex 2, mitochondrial OS=Arabidopsis thaliana GN=At4g26910 PE=2 SV=2	2-oxoacid dehydrogenases acyltransferase (catalytic domain)	PREDICTED: dihydrolipoyllysine-residue succinyltransferase component of 2-oxoglutarate dehydrogenase complex 2, mitochondrial-like [Malus domestica]
COP015G0282500.1_COP	biological_process:"The chemical reactions and pathways involving carbohydrates, any of a group of organic compounds based of the general formula Cx(H2O)y. Includes the formation of carbohydrate derivatives by the addition of a carbohydrate residue to another molecule." [GOC:mah, ISBN:0198506732](GO:0005975)	XK; lanC-like protein 3; K19522 membrane transport protein XK (A)	LanC-like protein GCL1 OS=Arabidopsis thaliana GN=GCL1 PE=2 SV=1	Lanthionine synthetase C-like protein	PREDICTED: lanC-like protein GCL1 [Malus domestica]
COP03G0074300.1_COP	molecular_function:"Catalysis of the reaction: donor + hydrogen peroxide = oxidized donor + 2 H2O." [EC:1.11.1.7, RHEA:56136](GO:0004601),molecular_function:"Interacting selectively and non-covalently with calcium ions (Ca2+)." [GOC:ai](GO:0005509),molecular_function:"Catalysis of an oxidation-reduction (redox) reaction, a reversible chemical reaction in which the oxidation state of an atom or at…	putative respiratory burst oxidase homolog protein H; K13411 dual oxidase [EC:1.6.3.1 1.11.1.-] (A)	Putative respiratory burst oxidase homolog protein H OS=Arabidopsis thaliana GN=RBOHH PE=3 SV=1	Ferric reductase like transmembrane component	PREDICTED: putative respiratory burst oxidase homolog protein H [Pyrus x bretschneideri]
COP012G0034900.1_COP	biological_process:"Reactions triggered in response to the presence of another organism that act to protect the cell or organism from damage caused by that organism." [GOC:dos](GO:0098542)	--	Protein YLS9 OS=Arabidopsis thaliana GN=YLS9 PE=2 SV=1	Late embryogenesis abundant protein	PREDICTED: protein YLS9-like [Malus domestica]
COP016G0027900.1_COP	biological_process:"A conserved series of molecular signals found in prokaryotes and eukaryotes; involves autophosphorylation of a histidine kinase and the transfer of the phosphate group to an aspartate that then acts as a phospho-donor to response regulator proteins." [PMID:9191038](GO:0000160),molecular_function:"Any molecular function by which a gene product interacts selectively and non-cova…	hypothetical protein; K14491 two-component response regulator ARR-B family (A)	Two-component response regulator ARR2 OS=Arabidopsis thaliana GN=ARR2 PE=1 SV=1	Response regulator receiver domain	hypothetical protein PRUPE_ppa023099mg [Prunus persica]
COP08G0185300.1_COP	molecular_function:"Interacting selectively and non-covalently with phospholipids, a class of lipids containing phosphoric acid as a mono- or diester." [ISBN:0198506732](GO:0005543),molecular_function:"Interacting selectively and non-covalently with phosphatidylinositol, any glycophospholipid with its sn-glycerol 3-phosphate residue is esterified to the 1-hydroxyl group of 1D-myo-inositol." [ISBN…	clathrin assembly protein, putative (EC:1.3.1.74); K20044 phosphatidylinositol-binding clathrin assembly protein (A)	Putative clathrin assembly protein At1g03050 OS=Arabidopsis thaliana GN=At1g03050 PE=2 SV=1	ANTH domain	PREDICTED: putative clathrin assembly protein At1g03050 [Malus domestica]
COP07G0224800.1_COP	molecular_function:"Interacting selectively and non-covalently with any protein or protein complex (a complex of two or more proteins that may include other nonprotein molecules)." [GOC:go_curators](GO:0005515)	protein gar2; K14411 RNA-binding protein Musashi (A)	Protein IQ-DOMAIN 14 OS=Arabidopsis thaliana GN=IQD14 PE=1 SV=1	Protein of unknown function (DUF4005)	PREDICTED: protein IQ-DOMAIN 14-like [Malus domestica]
COP04G0169600.1_COP	--	dnaJ homolog subfamily B member 6-like isoform X1; K09512 DnaJ homolog subfamily B member 6 (A)	DnaJ homolog subfamily B member 3 OS=Mus musculus GN=Dnajb3 PE=2 SV=1	DnaJ domain	PREDICTED: dnaJ homolog subfamily B member 3-like [Pyrus x bretschneideri]
COP02G0085700.1_COP	--	hypothetical protein; K18470 Rho GTPase-activating protein 1 (A)	Protein GDAP2 homolog OS=Drosophila melanogaster GN=CG18812 PE=2 SV=1	Divergent CRAL/TRIO domain	PREDICTED: ganglioside-induced differentiation-associated protein 2 [Pyrus x bretschneideri]
COP014G0103900.1_COP	--	hypothetical protein; K19329 WW domain-containing oxidoreductase (A)	Short-chain dehydrogenase TIC 32, chloroplastic OS=Pisum sativum GN=TIC32 PE=1 SV=1	--	PREDICTED: uncharacterized protein LOC103424414 [Malus domestica]
COP09G0070000.1_COP	molecular_function:"Catalysis of the reaction: ATP + H2O = ADP + phosphate, to drive the hydrolysis of peptide bonds." [GOC:mah](GO:0004176),molecular_function:"Catalysis of the hydrolysis of internal, alpha-peptide bonds in a polypeptide chain by a mechanism in which water acts as a nucleophile, one or two metal ions hold the water molecule in place, and charged amino acid side chains are ligand…	hypothetical protein; K03798 cell division protease FtsH [EC:3.4.24.-] (A)	ATP-dependent zinc metalloprotease FtsH OS=Thermobaculum terrenum (strain ATCC BAA-798 / YNP1) GN=ftsH PE=3 SV=1	-	PREDICTED: ATP-dependent zinc metalloprotease FTSH 9, chloroplastic-like [Malus domestica]
COP011G0098700.1_COP	molecular_function:"Catalysis of the phosphorylation of an amino acid residue in a protein, usually according to the reaction: a protein + ATP = a phosphoprotein + ADP." [MetaCyc:PROTEIN-KINASE-RXN](GO:0004672),molecular_function:"Interacting selectively and non-covalently with ATP, adenosine 5'-triphosphate, a universally important coenzyme and enzyme regulator." [ISBN:0198506732](GO:0005524),bi…	SRSF protein kinase 1; K08832 serine/threonine-protein kinase SRPK3 [EC:2.7.11.1] (A)	Protein kinase dsk1 OS=Schizosaccharomyces pombe (strain 972 / ATCC 24843) GN=dsk1 PE=3 SV=2	Protein kinase domain	PREDICTED: SRSF protein kinase 1 [Malus domestica]
COP014G0114000.1_COP	--	hypothetical protein; K12831 splicing factor 3B subunit 4 (A)	Probable WRKY transcription factor 19 OS=Arabidopsis thaliana GN=WRKY19 PE=2 SV=1	--	PREDICTED: uncharacterized protein LOC103456102 [Malus domestica]
COP013G0013000.1_COP	molecular_function:"Interacting selectively and non-covalently with a specific double-stranded genomic DNA sequence (sometimes referred to as a motif) within the regulatory region of a gene to modulate transcription. Regulatory regions include promoters (proximal and distal) and enhancers. Genes are transcriptional units, and include bacterial operons." [GOC:txnOH-2018](GO:0003700),biological_pro…	heat stress transcription factor A-8-like; K09419 heat shock transcription factor, other eukaryote (A)	Heat stress transcription factor A-8 OS=Arabidopsis thaliana GN=HSFA8 PE=2 SV=1	HSF-type DNA-binding	PREDICTED: heat stress transcription factor A-8-like [Malus domestica]
COP01G0209000.1_COP	molecular_function:"Interacting selectively and non-covalently with any protein or protein complex (a complex of two or more proteins that may include other nonprotein molecules)." [GOC:go_curators](GO:0005515)	hepatitis B virus X associated protein, hbxa, putative; K11657 remodeling and spacing factor 1 (A)	Histone-lysine N-methyltransferase ATXR6 OS=Arabidopsis thaliana GN=ATXR6 PE=1 SV=1	SET domain	PREDICTED: histone-lysine N-methyltransferase ATXR6 [Malus domestica]
COP03G0072100.1_COP	molecular_function:"Interacting selectively and non-covalently with any metal ion." [GOC:ai](GO:0046872)	trimethylguanosine synthase; K14292 trimethylguanosine synthase [EC:2.1.1.-] (A)	Copper transport protein ATX1 OS=Arabidopsis thaliana GN=ATX1 PE=1 SV=1	Heavy-metal-associated domain	PREDICTED: uncharacterized protein LOC103418817 [Malus domestica]
COP014G0029000.1_COP	biological_process:"Any process that stops, prevents, or reduces the frequency, rate or extent of cellular DNA-templated transcription." [GOC:go_curators, GOC:txnOH](GO:0045892)	hypothetical protein; K01870 isoleucyl-tRNA synthetase [EC:6.1.1.5] (A)	Transcription repressor OFP6 OS=Arabidopsis thaliana GN=OFP6 PE=1 SV=1	Transcriptional repressor, ovate	PREDICTED: uncharacterized protein LOC103454220 [Malus domestica]
COP05G0312500.1_COP	molecular_function:"Catalysis of the reaction: (R)-S-lactoylglutathione = glutathione + methylglyoxal." [EC:4.4.1.5, RHEA:19069](GO:0004462),molecular_function:"Interacting selectively and non-covalently with any metal ion." [GOC:ai](GO:0046872)	putative lactoylglutathione lyase; K01759 lactoylglutathione lyase [EC:4.4.1.5] (A)	Putative lactoylglutathione lyase OS=Brassica oleracea var. gemmifera PE=2 SV=1	Glyoxalase/Bleomycin resistance protein/Dioxygenase superfamily	PREDICTED: putative lactoylglutathione lyase [Pyrus x bretschneideri]
COP02G0099700.1_COP	molecular_function:"Catalysis of a biochemical reaction at physiological temperatures. In biologically catalyzed reactions, the reactants are known as substrates, and the catalysts are naturally occurring macromolecular substances known as enzymes. Enzymes possess specific binding sites for substrates, and are usually composed wholly or largely of protein, but RNA that has catalytic activity (rib…	hypothetical protein; K14441 ribosomal protein S12 methylthiotransferase [EC:2.8.4.4] (A)	CDK5RAP1-like protein OS=Arabidopsis thaliana GN=At4g36390 PE=2 SV=1	Radical SAM superfamily	PREDICTED: CDK5RAP1-like protein [Malus domestica]
COP07G0120800.1_COP	molecular_function:"Catalysis of an oxidation-reduction (redox) reaction, a reversible chemical reaction in which the oxidation state of an atom or atoms within a molecule is altered. One substrate acts as a hydrogen or electron donor and becomes oxidized, while the other acts as hydrogen or electron acceptor and becomes reduced." [GOC:go_curators](GO:0016491)	(+)-neomenthol dehydrogenase-like; K15095 (+)-neomenthol dehydrogenase [EC:1.1.1.208] (A)	(+)-neomenthol dehydrogenase OS=Arabidopsis thaliana GN=SDR1 PE=1 SV=1	short chain dehydrogenase	PREDICTED: (+)-neomenthol dehydrogenase-like [Malus domestica]
COP05G0227300.1_COP	molecular_function:"Catalysis of the reaction: CTP + phosphatidate = diphosphate + CDP-diacylglycerol." [EC:2.7.7.41](GO:0004605),biological_process:"The chemical reactions and pathways resulting in the formation of cardiolipin, 1,3-bis(3-phosphatidyl)glycerol." [GOC:mah](GO:0032049)	mitochondrial translocator assembly and maintenance protein 41 homolog; K17807 mitochondrial translocator assembly and maintenance protein 41 (A)	Phosphatidate cytidylyltransferase, mitochondrial OS=Bos taurus GN=TAMM41 PE=2 SV=1	Mitochondrial matrix Mmp37	PREDICTED: mitochondrial translocator assembly and maintenance protein 41 homolog isoform X1 [Malus domestica]
COP013G0097100.1_COP	molecular_function:"Interacting selectively and non-covalently with a specific double-stranded genomic DNA sequence (sometimes referred to as a motif) within the regulatory region of a gene to modulate transcription. Regulatory regions include promoters (proximal and distal) and enhancers. Genes are transcriptional units, and include bacterial operons." [GOC:txnOH-2018](GO:0003700)	hypothetical protein; K16221 transcription factor TCP21 (protein CCA1 HIKING EXPEDITION) (A)	Transcription factor TCP20 OS=Arabidopsis thaliana GN=TCP20 PE=1 SV=1	TCP family transcription factor	PREDICTED: transcription factor TCP20-like [Malus domestica]
COP014G0002300.1_COP	molecular_function:"Catalysis of a biochemical reaction at physiological temperatures. In biologically catalyzed reactions, the reactants are known as substrates, and the catalysts are naturally occurring macromolecular substances known as enzymes. Enzymes possess specific binding sites for substrates, and are usually composed wholly or largely of protein, but RNA that has catalytic activity (rib…	putative glucose-6-phosphate 1-epimerase; K01792 glucose-6-phosphate 1-epimerase [EC:5.1.3.15] (A)	Protein NDH-DEPENDENT CYCLIC ELECTRON FLOW 5 OS=Arabidopsis thaliana GN=NDF5 PE=2 SV=1	--	PREDICTED: uncharacterized protein LOC103453875 [Malus domestica]
COP015G0249500.1_COP	biological_process:"The hydrolysis of proteins into smaller polypeptides and/or amino acids by cleavage of their peptide bonds." [GOC:bf, GOC:mah](GO:0006508),molecular_function:"Catalysis of the hydrolysis of peptide bonds in a polypeptide chain by a mechanism in which the sulfhydryl group of a cysteine residue at the active center acts as a nucleophile." [GOC:mah, http://merops.sanger.ac.uk/abo…	cysteine protease, putative (EC:1.3.1.74); K01365 cathepsin L [EC:3.4.22.15] (A)	Cysteine proteinase RD21a OS=Arabidopsis thaliana GN=RD21A PE=1 SV=1	Papain family cysteine protease	PREDICTED: cysteine proteinase COT44-like [Malus domestica]
COP011G0226600.1_COP	--	--	--	Proline-rich nuclear receptor coactivator motif	PREDICTED: uncharacterized protein LOC103448984 [Malus domestica]
COP09G0195100.1_COP	biological_process:"The incorporation of iron and exogenous sulfur into a metallo-sulfur cluster." [GOC:jl, GOC:mah, GOC:pde, GOC:vw](GO:0016226)	protein ABCI7, chloroplastic; K09015 Fe-S cluster assembly protein SufD (A)	Protein ABCI7, chloroplastic OS=Arabidopsis thaliana GN=ABCI7 PE=1 SV=1	Uncharacterized protein family (UPF0051)	PREDICTED: protein ABCI7, chloroplastic [Malus domestica]
COP015G0163700.1_COP	biological_process:"The splicing of Group II introns. This occurs by a ribozymic mechanism where the intron sequence forms a distinct 3D structure, characteristic of Group II introns and containing splice site consensus sequences, that is involved in catalyzing the splicing reactions, though protein factors are also required in vivo. Splicing occurs by a series of two transesterification reaction…	hypothetical protein; K01148 poly(A)-specific ribonuclease [EC:3.1.13.4] (A)	CRS2-associated factor 1, chloroplastic OS=Arabidopsis thaliana GN=At2g20020 PE=2 SV=2	CRS1 / YhbY (CRM) domain	PREDICTED: CRS2-associated factor 1, chloroplastic-like [Malus domestica]
COP02G0010800.1_COP	biological_process:"The chemical reactions and pathways involving lipids, compounds soluble in an organic solvent but not, or sparingly, in an aqueous solvent. Includes fatty acids; neutral fats, other fatty-acid esters, and soaps; long-chain (fatty) alcohols and waxes; sphingoids and other long-chain bases; glycolipids, phospholipids and sphingolipids; and carotenes, polyprenols, sterols, terpen…	POPTRDRAFT_753230; glycerophosphoryl diester phosphodiesterase family protein; K01126 glycerophosphoryl diester phosphodiesterase [EC:3.1.4.46] (A)	Glycerophosphodiester phosphodiesterase GDPDL7 OS=Arabidopsis thaliana GN=GDPDL7 PE=2 SV=1	Glycerophosphoryl diester phosphodiesterase family	PREDICTED: probable glycerophosphoryl diester phosphodiesterase 2 [Malus domestica]
COP07G0131200.1_COP	--	uncharacterized LOC103425146; K14487 auxin responsive GH3 gene family (A)	LOB domain-containing protein 1 OS=Arabidopsis thaliana GN=LBD1 PE=2 SV=1	Lateral organ boundaries (LOB) domain	PREDICTED: LOB domain-containing protein 1-like [Prunus mume]
COP06G0157400.1_COP	molecular_function:"Interacting selectively and non-covalently with any inositol-containing glycerophospholipid, i.e. phosphatidylinositol (PtdIns) and its phosphorylated derivatives." [GOC:bf, ISBN:0198506732, PMID:11395417](GO:0035091)	POPTRDRAFT_252138; hypothetical protein; K19330 run domain Beclin-1 interacting and cysteine-rich containing protein (A)	Pleckstrin homology domain-containing family M member 3 OS=Xenopus laevis GN=plekhm3 PE=2 SV=1	Putative zinc-RING and/or ribbon	PREDICTED: uncharacterized protein LOC103437702 [Malus domestica]
COP01G0068400.1_COP	--	uncharacterized LOC100546750; K00678 phosphatidylcholine-retinol O-acyltransferase [EC:2.3.1.135] (A)	--	Acyclic terpene utilisation family protein AtuA	hypothetical protein PRUPE_ppa002638mg [Prunus persica]
COP013G0028000.1_COP	--	Transducin/WD40 repeat-like superfamily protein; K18643 katanin p80 WD40 repeat-containing subunit B1 (A)	--	Protein of unknown function (DUF789)	PREDICTED: uncharacterized protein LOC103451625 [Malus domestica]
COP09G0107100.1_COP	--	hypothetical protein; K09529 DnaJ homolog subfamily C member 9 (A)	Fasciclin-like arabinogalactan protein 21 OS=Arabidopsis thaliana GN=FLA21 PE=2 SV=1	--	PREDICTED: LOW QUALITY PROTEIN: fasciclin-like arabinogalactan protein 21 [Malus domestica]
COP03G0229900.1_COP	molecular_function:"The catalysis of certain rearrangements of a molecule to break or form a ring." [GOC:jl](GO:0016872)	--	Fatty-acid-binding protein 1 OS=Arabidopsis thaliana GN=FAP1 PE=1 SV=1	Chalcone isomerase like	PREDICTED: fatty-acid-binding protein 1-like [Malus domestica]
COP010G0064300.1_COP	--	--	Protein trichome birefringence-like 12 OS=Arabidopsis thaliana GN=TBL12 PE=2 SV=1	GDSL/SGNH-like Acyl-Esterase family found in Pmr5 and Cas1p	PREDICTED: protein trichome birefringence-like 12 isoform X1 [Malus domestica]
COP07G0031700.1_COP	molecular_function:"Stops, prevents or reduces the activity of a cysteine-type endopeptidase, any enzyme that hydrolyzes peptide bonds in polypeptides by a mechanism in which the sulfhydryl group of a cysteine residue at the active center acts as a nucleophile." [GOC:dph, GOC:tb](GO:0004869)	hypothetical protein; K13899 cystatin-C (A)	Cysteine proteinase inhibitor 12 OS=Oryza sativa subsp. japonica GN=Os01g0270100 PE=2 SV=1	Cystatin domain	PREDICTED: cysteine proteinase inhibitor 6-like isoform X2 [Malus domestica]
COP01G0136400.1_COP	--	actin-related protein 5; K11672 actin-related protein 5 (A)	Actin-related protein 5 OS=Arabidopsis thaliana GN=ARP5 PE=1 SV=2	Actin	PREDICTED: actin-related protein 5 isoform X1 [Malus domestica]
COP03G0079700.1_COP	molecular_function:"Catalysis of the sequential cleavage of nucleotides (such as mononucleotides or dinucleotides) from a free 5' terminus of a single-stranded DNA molecule." [GOC:ai, GOC:elh, PMID:20086101](GO:0045145)	exonuclease V, chloroplastic; K17815 exonuclease V [EC:3.1.-.-] (A)	Exonuclease V, chloroplastic OS=Arabidopsis thaliana GN=At5g60370 PE=2 SV=1	Exonuclease V - a 5' deoxyribonuclease	PREDICTED: exonuclease V, chloroplastic [Malus domestica]
COP02G0131400.1_COP	biological_process:"The hydrolysis of proteins into smaller polypeptides and/or amino acids by cleavage of their peptide bonds." [GOC:bf, GOC:mah](GO:0006508),molecular_function:"Catalysis of the hydrolysis of peptide bonds in a polypeptide chain by a mechanism in which the sulfhydryl group of a cysteine residue at the active center acts as a nucleophile." [GOC:mah, http://merops.sanger.ac.uk/abo…	cysteine protease, putative (EC:1.3.1.74); K01365 cathepsin L [EC:3.4.22.15] (A)	Cysteine proteinase RD21a OS=Arabidopsis thaliana GN=RD21A PE=1 SV=1	Cathepsin propeptide inhibitor domain (I29)	PREDICTED: cysteine proteinase COT44-like [Malus domestica]
COP07G0150300.1_COP	molecular_function:"Catalysis of the hydrolysis of a peptide bond not more than three residues from the N- or C-terminus of a polypeptide chain by a mechanism in which water acts as a nucleophile, one or two metal ions hold the water molecule in place, and charged amino acid side chains are ligands for the metal ions." [GOC:mah, http://merops.sanger.ac.uk/about/glossary.htm#CATTYPE, http://merops…	peptidase family M28 family; K13095 splicing factor 1 (A)	Endoplasmic reticulum metallopeptidase 1 OS=Mus musculus GN=Ermp1 PE=2 SV=2	Peptidase family M28	PREDICTED: endoplasmic reticulum metallopeptidase 1-like [Malus domestica]
COP09G0060900.1_COP	molecular_function:"Interacting selectively and non-covalently with transfer RNA." [GOC:ai](GO:0000049),molecular_function:"Interacting selectively and non-covalently with a nucleotide, any compound consisting of a nucleoside that is esterified with (ortho)phosphate or an oligophosphate at any hydroxyl group on the ribose or deoxyribose." [GOC:mah, ISBN:0198547684](GO:0000166),molecular_function:…	probable isoleucine--tRNA ligase, cytoplasmic; K01870 isoleucyl-tRNA synthetase [EC:6.1.1.5] (A)	Isoleucine--tRNA ligase, cytoplasmic OS=Arabidopsis thaliana GN=At4g10320 PE=2 SV=1	Anticodon-binding domain of tRNA	PREDICTED: probable isoleucine--tRNA ligase, cytoplasmic [Malus domestica]
COP013G0047300.1_COP	biological_process:"The cellular process in which a signal is conveyed to trigger a change in the activity or state of a cell. Signal transduction begins with reception of a signal (e.g. a ligand binding to a receptor or receptor activation by a stimulus such as light), or for signal transduction in the absence of ligand, signal-withdrawal or the activity of a constitutively active receptor. Sign…	extensin-like; K05747 Wiskott-Aldrich syndrome protein (A)	Ninja-family protein AFP1 OS=Arabidopsis thaliana GN=AFP1 PE=1 SV=1	Putative nuclear localisation signal	PREDICTED: ninja-family protein AFP3-like [Malus domestica]
COP03G0236000.1_COP	--	uncharacterized LOC104414824; K01890 phenylalanyl-tRNA synthetase beta chain [EC:6.1.1.20] (A)	--	--	PREDICTED: LOW QUALITY PROTEIN: uncharacterized protein LOC103432453 [Malus domestica]
COP06G0173600.1_COP	--	--	--	--	PREDICTED: uncharacterized protein LOC103958731 [Pyrus x bretschneideri]
COP015G0279000.1_COP	--	--	--	--	PREDICTED: uncharacterized protein LOC103422266 [Malus domestica]
COP03G0068700.1_COP	molecular_function:"Interacting selectively and non-covalently with any nucleic acid." [GOC:jl](GO:0003676)	cold-inducible RNA binding protein, putative; K13195 cold-inducible RNA-binding protein (A)	Glycine-rich RNA-binding protein blt801 OS=Hordeum vulgare GN=blt801 PE=1 SV=1	RNA recognition motif. (a.k.a. RRM, RBD, or RNP domain)	PREDICTED: glycine-rich RNA-binding protein 4, mitochondrial-like [Malus domestica]
COP03G0046000.1_COP	--	--	--	DUF761-associated sequence motif	PREDICTED: lisH domain-containing protein C1711.05-like [Malus domestica]
COP015G0274600.1_COP	--	exosome complex exonuclease RRP46 homolog; K12590 exosome complex component RRP46 (A)	Exosome complex exonuclease RRP46 homolog OS=Oryza sativa subsp. japonica GN=RRP46 PE=1 SV=2	3' exoribonuclease family, domain 1	PREDICTED: exosome complex exonuclease RRP46 homolog [Malus domestica]
COP014G0192700.1_COP	--	--	--	Plant protein of unknown function (DUF863)	PREDICTED: uncharacterized protein LOC103415283 [Malus domestica]
COP015G0372200.1_COP	molecular_function:"The action of a molecule that contributes to the structural integrity of the ribosome." [GOC:mah](GO:0003735),cellular_component:"An intracellular organelle, about 200 A in diameter, consisting of RNA and protein. It is the site of protein biosynthesis resulting from translation of messenger RNA (mRNA). It consists of two subunits, one large and one small, each containing only…	uncharacterized LOC103402265; K02881 large subunit ribosomal protein L18 (A)	50S ribosomal protein L18 OS=Aromatoleum aromaticum (strain EbN1) GN=rplR PE=3 SV=1	Ribosomal L18 of archaea, bacteria, mitoch. and chloroplast	PREDICTED: uncharacterized protein LOC103402265 [Malus domestica]
COP015G0204500.1_COP	molecular_function:"Interacting selectively and non-covalently with any protein or protein complex (a complex of two or more proteins that may include other nonprotein molecules)." [GOC:go_curators](GO:0005515)	--	F-box protein At4g35930 OS=Arabidopsis thaliana GN=At4g35930 PE=2 SV=1	--	PREDICTED: F-box protein At4g35930 [Malus domestica]
COP013G0098200.1_COP	--	isoprenylcysteine alpha-carbonyl methylesterase ICME-like; K15889 prenylcysteine alpha-carboxyl methylesterase [EC:3.1.1.-] (A)	Major pollen allergen Lig v 1 OS=Ligustrum vulgare PE=1 SV=2	Pollen proteins Ole e I like	PREDICTED: leucine-rich repeat extensin-like protein 1 [Malus domestica]
COP03G0228200.1_COP	--	--	--	zinc-finger of the FCS-type, C2-C2	PREDICTED: uncharacterized protein LOC103432419 isoform X1 [Malus domestica]
COP015G0295500.1_COP	molecular_function:"Catalysis of the hydrolysis of any O-glycosyl bond." [GOC:mah](GO:0004553),biological_process:"The chemical reactions and pathways involving carbohydrates, any of a group of organic compounds based of the general formula Cx(H2O)y. Includes the formation of carbohydrate derivatives by the addition of a carbohydrate residue to another molecule." [GOC:mah, ISBN:0198506732](GO:000…	glucan endo-1,3-beta-glucosidase 5; K19893 glucan endo-1,3-beta-glucosidase 5/6 [EC:3.2.1.39] (A)	Glucan endo-1,3-beta-glucosidase 8 OS=Arabidopsis thaliana GN=At1g64760 PE=1 SV=2	X8 domain	PREDICTED: glucan endo-1,3-beta-glucosidase 8-like [Malus domestica]
COP06G0122800.1_COP	--	--	--	--	PREDICTED: uncharacterized protein LOC103438681 [Malus domestica]
COP07G0098400.1_COP	biological_process:"A cellular transport process in which transported substances are moved in membrane-bounded vesicles; transported substances are enclosed in the vesicle lumen or located in the vesicle membrane. The process begins with a step that directs a substance to the forming vesicle, and includes vesicle budding and coating. Vesicles are then targeted to, and fuse with, an acceptor membr…	protein transport Sec1a; K15292 syntaxin-binding protein 1 (A)	Protein transport Sec1a OS=Arabidopsis thaliana GN=SEC1A PE=2 SV=3	Sec1 family	PREDICTED: protein transport Sec1a [Malus domestica]
COP06G0082400.1_COP	--	--	--	N-terminal C2 in EEIG1 and EHBP1 proteins	PREDICTED: LOW QUALITY PROTEIN: myosin-9-like, partial [Malus domestica]
COP013G0196300.1_COP	molecular_function:"Interacting selectively and non-covalently with a specific double-stranded genomic DNA sequence (sometimes referred to as a motif) within the regulatory region of a RNA polymerase II-transcribed gene to modulate transcription. Regulatory regions include promoters (proximal and distal) and enhancers. Genes are transcriptional units." [GOC:txnOH-2018](GO:0000981),molecular_funct…	homeobox-leucine zipper protein HAT22-like; K09338 homeobox-leucine zipper protein (A)	Homeobox-leucine zipper protein HAT22 OS=Arabidopsis thaliana GN=HAT22 PE=1 SV=1	Homeobox associated leucine zipper	PREDICTED: homeobox-leucine zipper protein HAT22-like [Malus domestica]
COP07G0174100.1_COP	--	DNA polymerase eta-like; K03509 DNA polymerase eta [EC:2.7.7.7] (A)	--	Protein of unknown function, DUF604	PREDICTED: uncharacterized protein LOC103435367 [Malus domestica]
COP05G0015000.1_COP	biological_process:"The aggregation, arrangement and bonding together of constituent RNAs and proteins to form the large ribosomal subunit." [GOC:jl](GO:0000027),molecular_function:"Interacting selectively and non-covalently with ATP, adenosine 5'-triphosphate, a universally important coenzyme and enzyme regulator." [ISBN:0198506732](GO:0005524),cellular_component:"A membrane-bounded organelle of…	midasin-like; K14572 midasin (A)	Midasin OS=Dictyostelium discoideum GN=mdn1 PE=3 SV=2	-	PREDICTED: midasin-like [Pyrus x bretschneideri]
COP08G0008200.1_COP	cellular_component:"A large multisubunit complex which catalyzes protein degradation, found in eukaryotes, archaea and some bacteria. In eukaryotes, this complex consists of the barrel shaped proteasome core complex and one or two associated proteins or complexes that act in regulating entry into or exit from the core." [GOC:rb, Wikipedia:Proteasome](GO:0000502),molecular_function:"Binds to and m…	hypothetical protein; K03033 26S proteasome regulatory subunit N3 (A)	Probable 26S proteasome non-ATPase regulatory subunit 3 OS=Daucus carota GN=21D7 PE=1 SV=2	PCI domain	PREDICTED: probable 26S proteasome non-ATPase regulatory subunit 3 isoform X2 [Prunus mume]
COP014G0154800.1_COP	--	--	--	Protein of unknown function (DUF3537)	PREDICTED: uncharacterized protein LOC103415176 [Malus domestica]
COP05G0305600.1_COP	molecular_function:"Interacting selectively and non-covalently with calcium ions (Ca2+)." [GOC:ai](GO:0005509),cellular_component:"A photosystem that contains a pheophytin-quinone reaction center with associated accessory pigments and electron carriers. In cyanobacteria and chloroplasts, in the presence of light, PSII functions as a water-plastoquinone oxidoreductase, transferring electrons from …	oxygen-evolving enhancer protein 3-2, chloroplastic; K08901 photosystem II oxygen-evolving enhancer protein 3 (A)	Oxygen-evolving enhancer protein 3-2, chloroplastic OS=Arabidopsis thaliana GN=PSBQ2 PE=1 SV=2	Oxygen evolving enhancer protein 3 (PsbQ)	PREDICTED: oxygen-evolving enhancer protein 3-2, chloroplastic [Malus domestica]
COP05G0020200.1_COP	--	--	Protein trichome berefringence-like 7 OS=Arabidopsis thaliana GN=TBL7 PE=3 SV=1	PMR5 N terminal Domain	PREDICTED: protein trichome berefringence-like 7 [Malus domestica]
COP02G0071600.1_COP	molecular_function:"Any molecular function by which a gene product interacts selectively and non-covalently with DNA (deoxyribonucleic acid)." [GOC:dph, GOC:jl, GOC:tb, GOC:vw](GO:0003677),molecular_function:"Interacting selectively and non-covalently with a specific double-stranded genomic DNA sequence (sometimes referred to as a motif) within the regulatory region of a gene to modulate transcri…	ethylene-responsive transcription factor ERF023-like; K09286 EREBP-like factor (A)	Ethylene-responsive transcription factor ERF017 OS=Arabidopsis thaliana GN=ERF017 PE=2 SV=1	AP2 domain	AP2 domain class transcription factor [Malus domestica]
COP014G0009700.1_COP	molecular_function:"Interacting selectively and non-covalently with any protein or protein complex (a complex of two or more proteins that may include other nonprotein molecules)." [GOC:go_curators](GO:0005515)	Os10g0461100; K02717 photosystem II oxygen-evolving enhancer protein 2 (A)	Uncharacterized protein ycf37 OS=Guillardia theta GN=ycf37 PE=3 SV=1	Tetratricopeptide repeat	PREDICTED: uncharacterized protein LOC103944339 isoform X1 [Pyrus x bretschneideri]
COP08G0037600.1_COP	molecular_function:"Interacting selectively and non-covalently with any nucleic acid." [GOC:jl](GO:0003676),molecular_function:"Interacting selectively and non-covalently with any metal ion." [GOC:ai](GO:0046872)	uncharacterized LOC103933838; K17569 G patch domain-containing protein 2 (A)	Zinc finger CCCH domain-containing protein 18 OS=Oryza sativa subsp. japonica GN=Os02g0793000 PE=2 SV=1	G-patch domain	PREDICTED: zinc finger CCCH domain-containing protein 22 [Malus domestica]
COP012G0105800.1_COP	--	uncharacterized LOC103421035; K03834 tyrosine-specific transport protein (A)	CASP-like protein 5A1 OS=Brachypodium distachyon PE=2 SV=1	Domain of unknown function (DUF588)	PREDICTED: CASP-like protein Os03g0206600 [Malus domestica]
COP010G0078200.1_COP	biological_process:"Any process that modulates the rate or extent of photomorphogenesis." [GOC:tb](GO:0010099)	--	F-box protein At2g16365 OS=Arabidopsis thaliana GN=At2g16365 PE=2 SV=2	--	PREDICTED: probable GPI-anchored adhesin-like protein PGA55 [Malus domestica]
COP03G0040000.1_COP	--	isoleucine N-monooxygenase 1-like; K12153 phenylalanine N-monooxygenase [EC:1.14.13.124] (A)	RNA-directed DNA methylation 4 OS=Arabidopsis thaliana GN=RDM4 PE=1 SV=1	Transcription factor Iwr1	PREDICTED: RNA-directed DNA methylation 4-like isoform X1 [Malus domestica]
COP015G0261000.1_COP	--	--	--	Domain of unknown function (DUF4228)	PREDICTED: uncharacterized protein LOC103404295 [Malus domestica]
COP015G0243800.1_COP	molecular_function:"Enables the active transport of a solute across a membrane by a mechanism whereby two or more species are transported in opposite directions in a tightly coupled process not directly linked to a form of energy other than chemiosmotic energy. The reaction is: solute A(out) + solute B(in) = solute A(in) + solute B(out)." [GOC:mtg_transport, ISBN:0815340729, PMID:10839820](GO:001…	multidrug and toxin extrusion protein 1-like; K03327 multidrug resistance protein, MATE family (A)	Multidrug and toxin extrusion protein 1 OS=Xenopus tropicalis GN=slc47a1 PE=2 SV=1	MatE	PREDICTED: multidrug and toxin extrusion protein 1-like [Malus domestica]
COP010G0112700.1_COP	molecular_function:"The formation of a protein dimer, a macromolecular structure consists of two noncovalently associated identical or nonidentical subunits." [ISBN:0198506732](GO:0046983)	transcription factor PIF3-like isoform X1; K12126 phytochrome-interacting factor 3 (A)	Transcription factor bHLH85 OS=Arabidopsis thaliana GN=BHLH85 PE=2 SV=1	Helix-loop-helix DNA-binding domain	PREDICTED: transcription factor bHLH139-like [Pyrus x bretschneideri]
COP06G0164300.1_COP	molecular_function:"Interacting selectively and non-covalently with calmodulin, a calcium-binding protein with many roles, both in the calcium-bound and calcium-free states." [GOC:krc](GO:0005516)	hypothetical protein; K11820 N-hydroxythioamide S-beta-glucosyltransferase [EC:2.4.1.195] (A)	Calmodulin-binding protein 60 A OS=Arabidopsis thaliana GN=CBP60A PE=2 SV=1	Calmodulin binding protein-like	PREDICTED: uncharacterized protein LOC103437753 [Malus domestica]
COP011G0111500.1_COP	molecular_function:"Interacting selectively and non-covalently with a nonidentical protein to form a heterodimer." [GOC:ai](GO:0046982)	DNA polymerase epsilon subunit 3; K02326 DNA polymerase epsilon subunit 3 [EC:2.7.7.7] (A)	DNA polymerase epsilon subunit 3 OS=Mus musculus GN=Pole3 PE=2 SV=1	Histone-like transcription factor (CBF/NF-Y) and archaeal histone	PREDICTED: DNA polymerase epsilon subunit 3 [Malus domestica]
COP03G0029500.1_COP	molecular_function:"Interacting selectively and non-covalently with a specific double-stranded genomic DNA sequence (sometimes referred to as a motif) within the regulatory region of a gene to modulate transcription. Regulatory regions include promoters (proximal and distal) and enhancers. Genes are transcriptional units, and include bacterial operons." [GOC:txnOH-2018](GO:0003700),biological_pro…	probable WRKY transcription factor 2; K18835 WRKY transcription factor 2 (A)	Probable WRKY transcription factor 2 OS=Arabidopsis thaliana GN=WRKY2 PE=2 SV=1	WRKY DNA -binding domain	PREDICTED: probable WRKY transcription factor 2 [Malus domestica]
COP012G0096800.1_COP	molecular_function:"Catalysis of the phosphorylation of an amino acid residue in a protein, usually according to the reaction: a protein + ATP = a phosphoprotein + ADP." [MetaCyc:PROTEIN-KINASE-RXN](GO:0004672),molecular_function:"Interacting selectively and non-covalently with any protein or protein complex (a complex of two or more proteins that may include other nonprotein molecules)." [GOC:go…	WD repeat-containing protein 3; K14556 U3 small nucleolar RNA-associated protein 12 (A)	WD repeat-containing protein 3 OS=Mus musculus GN=Wdr3 PE=2 SV=1	Dip2/Utp12 Family	PREDICTED: LOW QUALITY PROTEIN: WD repeat-containing protein 3 [Malus domestica]
COP05G0089400.1_COP	--	uncharacterized LOC103455132; K01940 argininosuccinate synthase [EC:6.3.4.5] (A)	--	--	PREDICTED: uncharacterized protein LOC103437338 [Malus domestica]
COP08G0168100.1_COP	molecular_function:"Interacting selectively and non-covalently with ATP, adenosine 5'-triphosphate, a universally important coenzyme and enzyme regulator." [ISBN:0198506732](GO:0005524),molecular_function:"Catalysis of the transfer of a phosphate group, usually from ATP, to a substrate molecule." [ISBN:0198506732](GO:0016301),biological_process:"The process of introducing a phosphate group into a…	alpha-glucan water dikinase 2; K08244 alpha-glucan, water dikinase [EC:2.7.9.4] (A)	Alpha-glucan water dikinase 2 OS=Arabidopsis thaliana GN=GWD2 PE=2 SV=3	Pyruvate phosphate dikinase, PEP/pyruvate binding domain	PREDICTED: alpha-glucan water dikinase 2 isoform X2 [Malus domestica]
COP014G0181500.1_COP	molecular_function:"Enables the transfer of a substance, usually a specific substance or a group of related substances, from one side of a membrane to the other." [GOC:jid, GOC:mtg_transport, ISBN:0815340729](GO:0022857),biological_process:"The process in which a solute is transported across a lipid bilayer, from one side of a membrane to the other." [GOC:dph, GOC:jid](GO:0055085)	hypothetical protein; K14794 ribosomal RNA-processing protein 12 (A)	Protein NUCLEAR FUSION DEFECTIVE 4 OS=Arabidopsis thaliana GN=NFD4 PE=3 SV=1	Major Facilitator Superfamily	PREDICTED: uncharacterized protein LOC103935402 [Pyrus x bretschneideri]
COP012G0197600.1_COP	--	uncharacterized LOC105170420; K20100 YTH domain-containing protein 1 (A)	B2 protein OS=Daucus carota PE=2 SV=1	Development and cell death domain	PREDICTED: uncharacterized protein LOC103450979 [Malus domestica]
COP012G0164200.1_COP	cellular_component:"A lipid bilayer along with all the proteins and protein complexes embedded in it an attached to it." [GOC:dos, GOC:mah, ISBN:0815316194](GO:0016020)	--	Protein FATTY ACID EXPORT 3, chloroplastic OS=Arabidopsis thaliana GN=FAX3 PE=2 SV=2	Transmembrane proteins 14C	PREDICTED: uncharacterized protein LOC103450754 isoform X2 [Malus domestica]
COP07G0180000.1_COP	molecular_function:"Interacting selectively and non-covalently with zinc (Zn) ions." [GOC:ai](GO:0008270)	hypothetical protein; K15407 queuine tRNA-ribosyltransferase subunit QTRTD1 [EC:2.4.2.29] (A)	--	RING-variant domain	PREDICTED: uncharacterized protein LOC103942995, partial [Pyrus x bretschneideri]
COP014G0017100.1_COP	cellular_component:"A SAGA-type histone acetyltransferase complex that contains Spt8 (in budding yeast) or a homolog thereof; additional polypeptides include Spt group, consisting of Spt7, Spt3, and Spt20/Ada5, which interact with the TATA-binding protein (TBP); the Ada group, consisting of Ada1, Ada2, Ada3, Ada4/Gcn5, and Ada5/Spt20, which is functionally linked to the nucleosomal HAT activity; …	transcription initiation factor TFIID subunit 12; K03126 transcription initiation factor TFIID subunit 12 (A)	Transcription initiation factor TFIID subunit 12 OS=Arabidopsis thaliana GN=TAF12 PE=1 SV=1	Transcription initiation factor TFIID subunit A	PREDICTED: transcription initiation factor TFIID subunit 12 isoform X1 [Pyrus x bretschneideri]
COP03G0093500.1_COP	--	MYB24; transcription factor RAX1-like; K09422 myb proto-oncogene protein, plant (A)	Transcription factor RAX2 OS=Arabidopsis thaliana GN=RAX2 PE=1 SV=1	Myb-like DNA-binding domain	MYB24 [Malus domestica]
COP011G0106200.1_COP	--	histone-lysine N-methyltransferase 2C; K09188 histone-lysine N-methyltransferase MLL3 [EC:2.1.1.43] (A)	Filamentous hemagglutinin OS=Bordetella pertussis (strain Tohama I / ATCC BAA-589 / NCTC 13251) GN=fhaB PE=1 SV=4	Root cap	PREDICTED: TGF-beta-activated kinase 1 and MAP3K7-binding protein 3-like [Malus domestica]
COP04G0138200.1_COP	molecular_function:"Any molecular function by which a gene product interacts selectively and non-covalently with DNA (deoxyribonucleic acid)." [GOC:dph, GOC:jl, GOC:tb, GOC:vw](GO:0003677),molecular_function:"Interacting selectively and non-covalently with a specific double-stranded genomic DNA sequence (sometimes referred to as a motif) within the regulatory region of a gene to modulate transcri…	hypothetical protein; K06236 collagen, type I, alpha (A)	Putative Myb family transcription factor At1g14600 OS=Arabidopsis thaliana GN=At1g14600 PE=2 SV=2	Myb-like DNA-binding domain	PREDICTED: uncharacterized protein LOC103427569 [Malus domestica]
COP07G0039800.1_COP	molecular_function:"Any molecular function by which a gene product interacts selectively and non-covalently with DNA (deoxyribonucleic acid)." [GOC:dph, GOC:jl, GOC:tb, GOC:vw](GO:0003677),molecular_function:"Interacting selectively and non-covalently with a specific double-stranded genomic DNA sequence (sometimes referred to as a motif) within the regulatory region of a gene to modulate transcri…	EREB85, GRMZM2G124524, GRMZM2G124524_T01; WRI1 transcription factor 1; K09285 AP2-like factor, ANT lineage (A)	Ethylene-responsive transcription factor WRI1 OS=Arabidopsis thaliana GN=WRI1 PE=2 SV=1	AP2 domain	PREDICTED: ethylene-responsive transcription factor WRI1-like [Malus domestica]
COP011G0224900.1_COP	--	--	UPF0690 protein C1orf52 homolog OS=Danio rerio GN=zgc:65873 PE=1 SV=1	--	PREDICTED: UPF0690 protein C1orf52 homolog [Pyrus x bretschneideri]
COP012G0025300.1_COP	molecular_function:"Catalysis of the reaction: protein-S-S-glutathione + glutathione-SH = protein-SH + glutathione-S-S-glutathione." [GOC:jd, PMID:18992757](GO:0097573)	uncharacterized LOC103956429; K17479 glutaredoxin domain-containing cysteine-rich protein 1 (A)	Uncharacterized protein At3g28850 OS=Arabidopsis thaliana GN=At3g28850 PE=3 SV=1	Glutaredoxin	PREDICTED: uncharacterized protein LOC103423198 [Malus domestica]
COP07G0235100.1_COP	--	DUF21 domain-containing protein At5g52790; K16302 metal transporter CNNM (A)	DUF21 domain-containing protein At5g52790 OS=Arabidopsis thaliana GN=CBSDUF5 PE=2 SV=2	Domain of unknown function DUF21	PREDICTED: DUF21 domain-containing protein At5g52790 isoform X1 [Malus domestica]
COP012G0167400.1_COP	--	--	--	Protein of unknown function (DUF1191)	PREDICTED: uncharacterized protein LOC103930243 [Pyrus x bretschneideri]
COP015G0277000.1_COP	molecular_function:"Catalysis of an oxidation-reduction (redox) reaction, a reversible chemical reaction in which the oxidation state of an atom or atoms within a molecule is altered. One substrate acts as a hydrogen or electron donor and becomes oxidized, while the other acts as hydrogen or electron acceptor and becomes reduced." [GOC:go_curators](GO:0016491)	feruloyl CoA ortho-hydroxylase 1-like; K06892 feruloyl-CoA ortho-hydroxylase [EC:1.14.11.-] (A)	Feruloyl CoA ortho-hydroxylase 1 OS=Arabidopsis thaliana GN=F6'H1 PE=1 SV=1	non-haem dioxygenase in morphine synthesis N-terminal	PREDICTED: feruloyl CoA ortho-hydroxylase 1-like [Malus domestica]
COP017G0057900.1_COP	--	EVI5-like protein; K19944 TBC1 domain family member 10 (A)	EVI5-like protein OS=Homo sapiens GN=EVI5L PE=1 SV=1	Rab-GTPase-TBC domain	PREDICTED: EVI5-like protein [Malus domestica]
COP010G0039800.1_COP	molecular_function:"Any molecular function by which a gene product interacts selectively and non-covalently with DNA (deoxyribonucleic acid)." [GOC:dph, GOC:jl, GOC:tb, GOC:vw](GO:0003677),molecular_function:"Interacting selectively and non-covalently with a specific double-stranded genomic DNA sequence (sometimes referred to as a motif) within the regulatory region of a gene to modulate transcri…	ethylene-responsive transcription factor RAP2-3; K09286 EREBP-like factor (A)	Ethylene-responsive transcription factor ERF112 OS=Arabidopsis thaliana GN=ERF112 PE=2 SV=1	AP2 domain	PREDICTED: LOW QUALITY PROTEIN: ethylene-responsive transcription factor ABR1-like [Malus domestica]
COP011G0203500.1_COP	--	--	--	--	PREDICTED: transcriptional regulator ATRX homolog [Malus domestica]
COP012G0016400.1_COP	--	uncharacterized LOC103955176; K14400 pre-mRNA cleavage complex 2 protein Pcf11 (A)	Polyadenylation and cleavage factor homolog 4 OS=Arabidopsis thaliana GN=PCFS4 PE=1 SV=1	RNA polymerase II-binding domain.	PREDICTED: uncharacterized protein LOC103955176 [Pyrus x bretschneideri]
COP010G0121400.1_COP	molecular_function:"Catalysis of a biochemical reaction at physiological temperatures. In biologically catalyzed reactions, the reactants are known as substrates, and the catalysts are naturally occurring macromolecular substances known as enzymes. Enzymes possess specific binding sites for substrates, and are usually composed wholly or largely of protein, but RNA that has catalytic activity (rib…	branched-chain-amino-acid aminotransferase 2, chloroplastic-like; K00826 branched-chain amino acid aminotransferase [EC:2.6.1.42] (A)	Branched-chain-amino-acid aminotransferase 2, chloroplastic OS=Arabidopsis thaliana GN=BCAT2 PE=1 SV=1	Amino-transferase class IV	PREDICTED: branched-chain-amino-acid aminotransferase 2, chloroplastic-like isoform X1 [Malus domestica]
COP014G0035100.1_COP	--	--	--	--	PREDICTED: uncharacterized protein LOC103940283 [Pyrus x bretschneideri]
COP03G0173500.1_COP	--	--	--	--	PREDICTED: uncharacterized protein LOC103418995 isoform X1 [Malus domestica]
COP01G0184800.1_COP	--	catalase-domain-containing protein; K03781 catalase [EC:1.11.1.6] (A)	TraB domain-containing protein OS=Homo sapiens GN=TRABD PE=1 SV=1	TraB family	PREDICTED: traB domain-containing protein isoform X1 [Malus domestica]
COP015G0372700.1_COP	--	protein disulfide-isomerase 5-2-like; K09580 protein disulfide-isomerase A1 [EC:5.3.4.1] (A)	Protein disulfide-isomerase 5-2 OS=Arabidopsis thaliana GN=PDIL5-2 PE=1 SV=1	Thioredoxin-like domain	PREDICTED: protein disulfide-isomerase 5-2-like [Malus domestica]
COP01G0160300.1_COP	molecular_function:"Catalysis of the transfer of ubiquitin from one protein to another via the reaction X-Ub + Y --> Y-Ub + X, where both X-Ub and Y-Ub are covalent linkages." [GOC:BioGRID, GOC:jh2, PMID:9635407](GO:0004842),biological_process:"The process in which one or more ubiquitin groups are added to a protein." [GOC:ai](GO:0016567)	transcription elongation factor TFIIS; K03145 transcription elongation factor S-II (A)	U-box domain-containing protein 62 OS=Arabidopsis thaliana GN=PUB62 PE=2 SV=1	--	PREDICTED: U-box domain-containing protein 62-like [Pyrus x bretschneideri]
COP06G0044000.1_COP	--	hypothetical protein; K12501 homogentisate solanesyltransferase [EC:2.5.1.117] (A)	Trihelix transcription factor ASIL2 OS=Arabidopsis thaliana GN=ASIL2 PE=2 SV=1	Myb/SANT-like DNA-binding domain	PREDICTED: uncharacterized protein LOC103437041 [Malus domestica]
COP013G0093300.1_COP	molecular_function:"Interacting selectively and non-covalently with a nonidentical protein to form a heterodimer." [GOC:ai](GO:0046982)	DNA polymerase epsilon subunit C-like; K03004 DNA-directed RNA polymerase I subunit RPA43 (A)	Dr1-associated corepressor homolog OS=Dictyostelium discoideum GN=drap1 PE=3 SV=1	Histone-like transcription factor (CBF/NF-Y) and archaeal histone	PREDICTED: DNA polymerase epsilon subunit C [Pyrus x bretschneideri]
COP05G0303600.1_COP	molecular_function:"The formation of a protein dimer, a macromolecular structure consists of two noncovalently associated identical or nonidentical subunits." [ISBN:0198506732](GO:0046983)	uncharacterized LOC101301142; K05765 cofilin (A)	Transcription factor bHLH112 OS=Arabidopsis thaliana GN=BHLH112 PE=2 SV=1	--	PREDICTED: transcription factor bHLH112-like isoform X1 [Malus domestica]
COP013G0002500.1_COP	molecular_function:"Interacting selectively and non-covalently with ATP, adenosine 5'-triphosphate, a universally important coenzyme and enzyme regulator." [ISBN:0198506732](GO:0005524),biological_process:"The chemical reactions and pathways resulting in the formation of substances; typically the energy-requiring part of metabolism in which simpler substances are transformed into more complex one…	uncharacterized LOC105781545; K11253 histone H3 (A)	UDP-N-acetylmuramoyl-tripeptide--D-alanyl-D-alanine ligase OS=Bacillus subtilis (strain 168) GN=murF PE=3 SV=1	Mur ligase middle domain	PREDICTED: uncharacterized protein LOC103430675 [Malus domestica]
COP015G0301900.1_COP	--	--	TSL-kinase interacting protein 1 OS=Arabidopsis thaliana GN=TKI1 PE=1 SV=2	--	PREDICTED: TSL-kinase interacting protein 1 isoform X1 [Malus domestica]
COP08G0144100.1_COP	molecular_function:"Catalysis of the hydrolysis of any O-glycosyl bond." [GOC:mah](GO:0004553),biological_process:"A process that is carried out at the cellular level which results in the assembly, arrangement of constituent parts, or disassembly of cytoskeletal structures comprising actin filaments. Includes processes that control the spatial distribution of actin filaments, such as organizing f…	glucan 1,3-beta-glucosidase; K01210 glucan 1,3-beta-glucosidase [EC:3.2.1.58] (A)	Glucan 1,3-beta-glucosidase A OS=Aspergillus oryzae (strain ATCC 42149 / RIB 40) GN=exgA PE=1 SV=1	Cellulase (glycosyl hydrolase family 5)	PREDICTED: glucan 1,3-beta-glucosidase A-like [Malus domestica]
COP05G0195600.1_COP	molecular_function:"Interacting selectively and non-covalently with a specific double-stranded genomic DNA sequence (sometimes referred to as a motif) within the regulatory region of a gene to modulate transcription. Regulatory regions include promoters (proximal and distal) and enhancers. Genes are transcriptional units, and include bacterial operons." [GOC:txnOH-2018](GO:0003700),biological_pro…	hypothetical protein; K08867 WNK lysine deficient protein kinase [EC:2.7.11.1] (A)	Transcription factor bHLH155 OS=Arabidopsis thaliana GN=BHLH155 PE=2 SV=1	bHLH-MYC and R2R3-MYB transcription factors N-terminal	PREDICTED: transcription factor bHLH155-like [Pyrus x bretschneideri]
[truncated: 49 more rows]
