# Supplementary material for: Pan-genome analysis of 13 Malus accessions reveals structural and sequence variations associated with fruit traits
Source: Nat Commun. 2023 Nov 15;14:7377. doi: 10.1038/s41467-023-43270-7 (PMC10651928; doi:10.1038/s41467-023-43270-7)
Supplement: Supplementary file 10 — Supplementary Data 7 [file 41467_2023_43270_MOESM10_ESM.xlsx]

## Sheet: Supplementary Data 7
Supplementary Data 7. Genes identified under positive selection in FJ and their functional annotation.
Gene ID	GO description	KEGG description	Swisspront description	Pfam description	NR description
FJ014G0075300.1_FJ	molecular_function:"Catalysis of a biochemical reaction at physiological temperatures. In biologically catalyzed reactions, the reactants are known as substrates, and the catalysts are naturally occurring macromolecular substances known as enzymes. Enzymes possess specific binding sites for substrates, and are usually composed wholly or largely of protein, but RNA that has catalytic activity (rib…	ferredoxin-dependent glutamate synthase, chloroplastic; K00284 glutamate synthase (ferredoxin) [EC:1.4.7.1] (A)	Ferredoxin-dependent glutamate synthase 1, chloroplastic/mitochondrial OS=Arabidopsis thaliana GN=GLU1 PE=1 SV=3	Glutamate synthase central domain	ferredoxin-dependent glutamate synthase [Pyrus betulifolia]
FJ04G0189300.1_FJ	molecular_function:"Interacting selectively and non-covalently with any protein or protein complex (a complex of two or more proteins that may include other nonprotein molecules)." [GOC:go_curators](GO:0005515)	Os10g0461100; K02717 photosystem II oxygen-evolving enhancer protein 2 (A)	Pentatricopeptide repeat-containing protein At4g20090 OS=Arabidopsis thaliana GN=EMB1025 PE=3 SV=1	SAP domain	hypothetical protein PRUPE_ppa001139mg [Prunus persica]
FJ014G0034900.1_FJ	--	RING-H2 finger protein ATL70-like; K19041 E3 ubiquitin-protein ligase RNF38/44 [EC:2.3.2.27] (A)	RING-H2 finger protein ATL70 OS=Arabidopsis thaliana GN=ATL70 PE=2 SV=1	Ring finger domain	PREDICTED: RING-H2 finger protein ATL70-like [Malus domestica]
FJ01G0178100.1_FJ	--	catalase-domain-containing protein; K03781 catalase [EC:1.11.1.6] (A)	Uncharacterized protein MJ1365 OS=Methanocaldococcus jannaschii (strain ATCC 43067 / DSM 2661 / JAL-1 / JCM 10045 / NBRC 100440) GN=MJ1365 PE=4 SV=1	TraB family	PREDICTED: traB domain-containing protein isoform X2 [Malus domestica]
FJ05G0261300.1_FJ	--	uncharacterized LOC102722400; K12486 stromal membrane-associated protein (A)	--	Domain of unknown function (DUF4220)	PREDICTED: uncharacterized protein LOC103434679 [Malus domestica]
FJ09G0129500.1_FJ	molecular_function:"Interacting selectively and non-covalently with any protein or protein complex (a complex of two or more proteins that may include other nonprotein molecules)." [GOC:go_curators](GO:0005515)	--	--	Tetratricopeptide repeat	PREDICTED: uncharacterized protein LOC103443356 [Malus domestica]
FJ07G0106300.1_FJ	cellular_component:"A lipid bilayer along with all the proteins and protein complexes embedded in it an attached to it." [GOC:dos, GOC:mah, ISBN:0815316194](GO:0016020),biological_process:"The process in which a solute is transported across a lipid bilayer, from one side of a membrane to the other." [GOC:dph, GOC:jid](GO:0055085)	mechanosensitive ion channel protein 1, mitochondrial-like; K16052 MscS family membrane protein (A)	Mechanosensitive ion channel protein 1, mitochondrial OS=Arabidopsis thaliana GN=MSL1 PE=2 SV=1	Mechanosensitive ion channel	PREDICTED: mechanosensitive ion channel protein 1, mitochondrial [Malus domestica]
FJ013G0156400.1_FJ	--	--	Non-specific lipid transfer protein GPI-anchored 2 OS=Arabidopsis thaliana GN=LTPG2 PE=2 SV=1	Probable lipid transfer	PREDICTED: non-specific lipid transfer protein GPI-anchored 2-like isoform X1 [Malus domestica]
FJ03G0224600.1_FJ	molecular_function:"Interacting selectively and non-covalently with any protein or protein complex (a complex of two or more proteins that may include other nonprotein molecules)." [GOC:go_curators](GO:0005515),molecular_function:"Interacting selectively and non-covalently with zinc (Zn) ions." [GOC:ai](GO:0008270)	hypothetical protein; K12135 zinc finger protein CONSTANS (A)	Zinc finger protein CONSTANS-LIKE 13 OS=Arabidopsis thaliana GN=COL13 PE=2 SV=1	B-box zinc finger	PREDICTED: zinc finger protein CONSTANS-LIKE 13 [Pyrus x bretschneideri]
FJ016G0056500.1_FJ	molecular_function:"Interacting selectively and non-covalently with calcium ions (Ca2+)." [GOC:ai](GO:0005509),biological_process:"Any process that modulates the frequency, rate or extent of cellular DNA-templated transcription." [GOC:go_curators, GOC:txnOH](GO:0006355)	--	Cell division cycle and apoptosis regulator protein 1 OS=Xenopus laevis GN=ccar1 PE=2 SV=1	DBC1	PREDICTED: uncharacterized protein LOC103402876 [Malus domestica]
FJ012G0197300.1_FJ	molecular_function:"Interacting selectively and non-covalently with ATP, adenosine 5'-triphosphate, a universally important coenzyme and enzyme regulator." [ISBN:0198506732](GO:0005524),biological_process:"A microtubule-based process that results in the movement of organelles, other microtubules, or other cellular components. Examples include motor-driven movement along microtubules and movement …	kinesin-like protein KIFC3; K10406 kinesin family member C2/C3 (A)	Kinesin-like protein KIFC3 OS=Homo sapiens GN=KIFC3 PE=1 SV=4	Kinesin motor domain	PREDICTED: kinesin-like protein KIFC3 [Malus domestica]
FJ013G0222000.1_FJ	molecular_function:"The action of a molecule that contributes to the structural integrity of the ribosome." [GOC:mah](GO:0003735),cellular_component:"An intracellular organelle, about 200 A in diameter, consisting of RNA and protein. It is the site of protein biosynthesis resulting from translation of messenger RNA (mRNA). It consists of two subunits, one large and one small, each containing only…	60S ribosomal protein L3; K02925 large subunit ribosomal protein L3e (A)	60S ribosomal protein L3 OS=Oryza sativa subsp. japonica GN=RPL3 PE=2 SV=2	Ribosomal protein L3	PREDICTED: 60S ribosomal protein L3 [Malus domestica]
FJ012G0018500.1_FJ	molecular_function:"Interacting selectively and non-covalently with any protein or protein complex (a complex of two or more proteins that may include other nonprotein molecules)." [GOC:go_curators](GO:0005515)	--	--	--	PREDICTED: uncharacterized protein LOC103963638 [Pyrus x bretschneideri]
FJ017G0114700.1_FJ	--	--	Tobamovirus multiplication protein 1 OS=Arabidopsis thaliana GN=TOM1 PE=1 SV=1	Protein of unknown function (DUF1084)	PREDICTED: tobamovirus multiplication protein 1 [Malus domestica]
FJ05G0243800.1_FJ	cellular_component:"A membrane-bounded organelle of eukaryotic cells in which chromosomes are housed and replicated. In most cells, the nucleus contains all of the cell's chromosomes except the organellar chromosomes, and is the site of RNA synthesis and processing. In some species, or in specialized cell types, RNA metabolism or DNA replication may be absent." [GOC:go_curators](GO:0005634),biolo…	probable ATP-dependent RNA helicase DHX35; K13117 ATP-dependent RNA helicase DDX35 [EC:3.6.4.13] (A)	--	--	PREDICTED: uncharacterized protein LOC103434852 [Malus domestica]
FJ09G0092700.1_FJ	molecular_function:"Catalysis of the reaction: protein tyrosine phosphate + H2O = protein tyrosine + phosphate." [EC:3.1.3.48](GO:0004725),biological_process:"The process of removing one or more phosphoric residues from a protein." [GOC:hb](GO:0006470),molecular_function:"Catalysis of the reactions: protein serine + H2O = protein serine + phosphate; protein threonine phosphate + H2O = protein thr…	protein-tyrosine-phosphatase IBR5; K04459 dual specificity MAP kinase phosphatase [EC:3.1.3.16 3.1.3.48] (A)	Protein-tyrosine-phosphatase IBR5 OS=Arabidopsis thaliana GN=IBR5 PE=1 SV=1	Dual specificity phosphatase, catalytic domain	PREDICTED: protein-tyrosine-phosphatase IBR5 [Malus domestica]
FJ08G0179300.1_FJ	molecular_function:"Interacting selectively and non-covalently with phospholipids, a class of lipids containing phosphoric acid as a mono- or diester." [ISBN:0198506732](GO:0005543),molecular_function:"Interacting selectively and non-covalently with phosphatidylinositol, any glycophospholipid with its sn-glycerol 3-phosphate residue is esterified to the 1-hydroxyl group of 1D-myo-inositol." [ISBN…	clathrin assembly protein, putative (EC:1.3.1.74); K20044 phosphatidylinositol-binding clathrin assembly protein (A)	Putative clathrin assembly protein At1g03050 OS=Arabidopsis thaliana GN=At1g03050 PE=2 SV=1	ANTH domain	PREDICTED: putative clathrin assembly protein At1g03050 [Malus domestica]
FJ09G0129000.1_FJ	--	--	Reticulon-like protein B22 OS=Arabidopsis thaliana GN=RTNLB22 PE=2 SV=1	Reticulon	PREDICTED: reticulon-like protein B22 [Pyrus x bretschneideri]
FJ03G0223200.1_FJ	--	--	--	--	PREDICTED: uncharacterized protein LOC101299160 [Fragaria vesca subsp. vesca]
FJ017G0052000.1_FJ	molecular_function:"Interacting selectively and non-covalently with a specific double-stranded genomic DNA sequence (sometimes referred to as a motif) within the regulatory region of a gene to modulate transcription. Regulatory regions include promoters (proximal and distal) and enhancers. Genes are transcriptional units, and include bacterial operons." [GOC:txnOH-2018](GO:0003700)	--	Transcription factor TCP13 OS=Arabidopsis thaliana GN=TCP13 PE=1 SV=1	TCP family transcription factor	PREDICTED: transcription factor TCP13 [Malus domestica]
FJ014G0076100.1_FJ	cellular_component:"A membrane-bounded organelle of eukaryotic cells in which chromosomes are housed and replicated. In most cells, the nucleus contains all of the cell's chromosomes except the organellar chromosomes, and is the site of RNA synthesis and processing. In some species, or in specialized cell types, RNA metabolism or DNA replication may be absent." [GOC:go_curators](GO:0005634)	--	Probable mediator of RNA polymerase II transcription subunit 26b OS=Arabidopsis thaliana GN=MED26B PE=2 SV=1	TFIIS helical bundle-like domain	PREDICTED: probable mediator of RNA polymerase II transcription subunit 26b [Pyrus x bretschneideri]
FJ07G0101200.1_FJ	--	FN3KRP; fructosamine 3 kinase related protein; K15523 protein-ribulosamine 3-kinase [EC:2.7.1.172] (A)	Protein-ribulosamine 3-kinase, chloroplastic OS=Arabidopsis thaliana GN=At3g61080 PE=1 SV=2	Fructosamine kinase	PREDICTED: protein-ribulosamine 3-kinase, chloroplastic [Pyrus x bretschneideri]
FJ015G0184000.1_FJ	molecular_function:"Interacting selectively and non-covalently with any protein or protein complex (a complex of two or more proteins that may include other nonprotein molecules)." [GOC:go_curators](GO:0005515)	uncharacterized LOC103400946; K15082 DNA repair protein RAD7 (A)	DNA repair protein rhp7 OS=Schizosaccharomyces pombe (strain 972 / ATCC 24843) GN=rhp7 PE=3 SV=1	Leucine Rich repeat	PREDICTED: uncharacterized protein LOC103400946 [Malus domestica]
FJ011G0048000.1_FJ	biological_process:"Any process that activates or increases the frequency, rate or extent of a circadian rhythm behavior." [GOC:go_curators](GO:0042753)	--	Protein EARLY FLOWERING 4 OS=Arabidopsis thaliana GN=ELF4 PE=1 SV=1	Protein of unknown function (DUF1313)	PREDICTED: protein EARLY FLOWERING 4-like [Pyrus x bretschneideri]
FJ06G0127200.1_FJ	--	hypothetical protein; K03671 thioredoxin 1 (A)	Thioredoxin-like 1-1, chloroplastic OS=Oryza sativa subsp. japonica GN=Os07g0684100 PE=2 SV=1	Thioredoxin	PREDICTED: thioredoxin-like 1-2, chloroplastic [Malus domestica]
FJ014G0009400.1_FJ	--	DNA polymerase zeta catalytic subunit, putative (EC:2.7.7.7); K02350 DNA polymerase zeta [EC:2.7.7.7] (A)	Zinc finger protein VAR3, chloroplastic OS=Arabidopsis thaliana GN=VAR3 PE=1 SV=2	Zn-finger in Ran binding protein and others	PREDICTED: zinc finger protein VAR3, chloroplastic-like [Malus domestica]
FJ011G0093900.1_FJ	biological_process:"A protein modification process that results in the addition of a carbohydrate or carbohydrate derivative unit to a protein amino acid, e.g. the addition of glycan chains to proteins." [GOC:curators, GOC:pr](GO:0006486),molecular_function:"Catalysis of the transfer of a glycosyl group from one compound (donor) to another (acceptor)." [GOC:jl, ISBN:0198506732](GO:0016757)	hypothetical protein; K02366 glucuronyl/N-acetylglucosaminyl transferase EXT1 [EC:2.4.1.224 2.4.1.225] (A)	Probable glucuronoxylan glucuronosyltransferase IRX7 OS=Arabidopsis thaliana GN=IRX7 PE=2 SV=1	Exostosin family	PREDICTED: probable glucuronoxylan glucuronosyltransferase IRX7 [Malus domestica]
FJ06G0187300.1_FJ	molecular_function:"Any molecular function by which a gene product interacts selectively and non-covalently with DNA (deoxyribonucleic acid)." [GOC:dph, GOC:jl, GOC:tb, GOC:vw](GO:0003677)	--	B3 domain-containing protein Os01g0905400 OS=Oryza sativa subsp. japonica GN=Os01g0905400 PE=2 SV=1	B3 DNA binding domain	PREDICTED: uncharacterized protein LOC103424706 isoform X1 [Malus domestica]
FJ06G0032700.1_FJ	molecular_function:"Catalysis of a biochemical reaction at physiological temperatures. In biologically catalyzed reactions, the reactants are known as substrates, and the catalysts are naturally occurring macromolecular substances known as enzymes. Enzymes possess specific binding sites for substrates, and are usually composed wholly or largely of protein, but RNA that has catalytic activity (rib…	alpha,alpha-trehalose-phosphate synthase [UDP-forming] 5; K16055 trehalose 6-phosphate synthase/phosphatase [EC:2.4.1.15 3.1.3.12] (A)	Alpha,alpha-trehalose-phosphate synthase [UDP-forming] 5 OS=Arabidopsis thaliana GN=TPS5 PE=1 SV=2	Trehalose-phosphatase	PREDICTED: alpha,alpha-trehalose-phosphate synthase [UDP-forming] 5 [Pyrus x bretschneideri]
FJ04G0185700.1_FJ	molecular_function:"Combining with a nuclear export signal (NES) on a cargo to be transported, to mediate transport of a the cargo through the nuclear pore, from the nuclear lumen to the cytoplasm. The cargo can be either a RNA or a protein." [GOC:bf, GOC:mah, GOC:pg, GOC:vw, PMID:11743003, PMID:25802992, PMID:28713609, Wikipedia:Nuclear_transport](GO:0005049),biological_process:"The directed mov…	hypothetical protein; K18460 exportin-7 (A)	Exportin-4 OS=Xenopus laevis GN=xpo4 PE=2 SV=1	--	PREDICTED: exportin-4-like [Malus domestica]
FJ015G0202000.1_FJ	molecular_function:"Catalysis of the reaction: donor + hydrogen peroxide = oxidized donor + 2 H2O." [EC:1.11.1.7, RHEA:56136](GO:0004601),biological_process:"Any process that results in a change in state or activity of a cell or an organism (in terms of movement, secretion, enzyme production, gene expression, etc.) as a result of oxidative stress, a state often resulting from exposure to high lev…	peroxidase 64-like; K00430 peroxidase [EC:1.11.1.7] (A)	Peroxidase 64 OS=Arabidopsis thaliana GN=PER64 PE=1 SV=1	Peroxidase	PREDICTED: peroxidase 64-like [Malus domestica]
FJ06G0007400.1_FJ	molecular_function:"Interacting selectively and non-covalently with calcium ions (Ca2+)." [GOC:ai](GO:0005509),molecular_function:"Interacting selectively and non-covalently with any protein or protein complex (a complex of two or more proteins that may include other nonprotein molecules)." [GOC:go_curators](GO:0005515)	uncharacterized calcium-binding protein C800.10c; K12472 epidermal growth factor receptor substrate 15 (A)	Uncharacterized calcium-binding protein C800.10c OS=Schizosaccharomyces pombe (strain 972 / ATCC 24843) GN=SPBC800.10c PE=3 SV=1	EF hand	PREDICTED: epidermal growth factor receptor substrate 15-like 1 isoform X1 [Pyrus x bretschneideri]
FJ03G0146700.1_FJ	molecular_function:"Interacting selectively and non-covalently with messenger RNA (mRNA), an intermediate molecule between DNA and protein. mRNA includes UTR and coding sequences, but does not contain introns." [GOC:kmv, GOC:pr, SO:0000234](GO:0003729),molecular_function:"Interacting selectively and non-covalently with any protein or protein complex (a complex of two or more proteins that may inc…	hypothetical protein; K17964 leucine-rich PPR motif-containing protein, mitochondrial (A)	Pentatricopeptide repeat-containing protein At4g39620, chloroplastic OS=Arabidopsis thaliana GN=EMB2453 PE=2 SV=1	PPR repeat family	PREDICTED: pentatricopeptide repeat-containing protein At4g39620, chloroplastic [Malus domestica]
FJ07G0074800.1_FJ	molecular_function:"Interacting selectively and non-covalently with ATP, adenosine 5'-triphosphate, a universally important coenzyme and enzyme regulator." [ISBN:0198506732](GO:0005524),molecular_function:"Catalysis of the reaction: ATP + H2O = ADP + phosphate. This reaction requires the presence of one or more nucleosomes." [GOC:mah, PMID:19165147](GO:0070615)	chromodomain-helicase-DNA-binding protein 1-like; K20092 chromodomain-helicase-DNA-binding protein 1-like [EC:3.6.4.12] (A)	Chromodomain-helicase-DNA-binding protein 1-like OS=Homo sapiens GN=CHD1L PE=1 SV=2	Helicase conserved C-terminal domain	PREDICTED: chromodomain-helicase-DNA-binding protein 1-like isoform X1 [Malus domestica]
FJ011G0157500.1_FJ	molecular_function:"Interacting selectively and non-covalently with ATP, adenosine 5'-triphosphate, a universally important coenzyme and enzyme regulator." [ISBN:0198506732](GO:0005524),biological_process:"A system for the correction of errors in which an incorrect base, which cannot form hydrogen bonds with the corresponding base in the parent strand, is incorporated into the daughter strand. Th…	DNA mismatch repair protein MSH5; K08741 DNA mismatch repair protein MSH5 (A)	DNA mismatch repair protein MSH5 OS=Arabidopsis thaliana GN=MSH5 PE=2 SV=1	MutS domain V	PREDICTED: DNA mismatch repair protein MSH5 [Prunus mume]
FJ07G0221600.1_FJ	--	hypothetical protein; K00861 riboflavin kinase [EC:2.7.1.26] (A)	Reticulon-like protein B1 OS=Arabidopsis thaliana GN=RTNLB1 PE=1 SV=1	Reticulon	PREDICTED: reticulon-like protein B1 [Malus domestica]
FJ08G0033000.1_FJ	molecular_function:"Catalysis of the reaction: histone N6-acetyl-L-lysine + H2O = histone L-lysine + acetate. This reaction represents the removal of an acetyl group from a histone, a class of proteins complexed to DNA in chromatin and chromosomes." [EC:3.5.1.98, PMID:9893272](GO:0004407),biological_process:"The modification of histones by removal of acetyl groups." [GOC:ai](GO:0016575)	histone deacetylase 2; K11418 histone deacetylase 11 [EC:3.5.1.98] (A)	Histone deacetylase 2 OS=Arabidopsis thaliana GN=HDA2 PE=2 SV=2	Histone deacetylase domain	PREDICTED: histone deacetylase 2 [Malus domestica]
FJ013G0006100.1_FJ	--	--	--	--	PREDICTED: uncharacterized protein LOC103451479 [Malus domestica]
FJ09G0097100.1_FJ	--	--	BTB/POZ domain-containing protein At5g48130 OS=Arabidopsis thaliana GN=At5g48130 PE=2 SV=1	--	PREDICTED: BTB/POZ domain-containing protein At5g48130-like [Malus domestica]
FJ015G0358200.1_FJ	--	zinc finger protein 62-like; K09191 general transcription factor IIIA (A)	Transcription factor IIIA OS=Mus musculus GN=Gtf3a PE=2 SV=2	Zinc finger, C2H2 type	PREDICTED: zinc finger protein 62-like [Malus domestica]
FJ04G0163500.1_FJ	--	probable linoleate 9S-lipoxygenase 5; K15718 linoleate 9S-lipoxygenase [EC:1.13.11.58] (A)	Protein AUXIN RESPONSE 4 OS=Arabidopsis thaliana GN=AXR4 PE=2 SV=1	Alpha/beta hydrolase family	PREDICTED: protein AUXIN RESPONSE 4 [Malus domestica]
FJ010G0046200.1_FJ	--	--	Protein trichome birefringence-like 12 OS=Arabidopsis thaliana GN=TBL12 PE=2 SV=1	PMR5 N terminal Domain	PREDICTED: protein trichome birefringence-like 12 isoform X1 [Malus domestica]
FJ015G0017800.1_FJ	molecular_function:"Interacting selectively and non-covalently with a specific double-stranded genomic DNA sequence (sometimes referred to as a motif) within the regulatory region of a gene to modulate transcription. Regulatory regions include promoters (proximal and distal) and enhancers. Genes are transcriptional units, and include bacterial operons." [GOC:txnOH-2018](GO:0003700),biological_pro…	transcription factor HBP-1a-like; K09060 plant G-box-binding factor (A)	Ocs element-binding factor 1 OS=Zea mays GN=OBF1 PE=2 SV=2	bZIP transcription factor	ocs element-binding factor 1 [Malus domestica]
FJ09G0133400.1_FJ	molecular_function:"Catalysis of the reaction: triacylglycerol + H2O = diacylglycerol + a carboxylate." [EC:3.1.1.3](GO:0004806),biological_process:"The chemical reactions and pathways involving lipids, compounds soluble in an organic solvent but not, or sparingly, in an aqueous solvent. Includes fatty acids; neutral fats, other fatty-acid esters, and soaps; long-chain (fatty) alcohols and waxes;…	LIP11; triacylglycerol lipase (EC:3.1.1.3); K01046 triacylglycerol lipase [EC:3.1.1.3] (A)	Lipase ZK262.3 OS=Caenorhabditis elegans GN=ZK262.3 PE=1 SV=1	Lipase (class 3)	PREDICTED: uncharacterized protein LOC103429308 isoform X1 [Malus domestica]
FJ012G0062400.1_FJ	molecular_function:"Catalysis of the reaction: protein-L-asparagine + H2O = protein-L-aspartate + NH3. This reaction is the deamidation of an N-terminal asparagine residue in a peptide or protein." [PMID:8910481](GO:0008418),molecular_function:"Catalysis of the hydrolysis of any non-peptide carbon-nitrogen bond in a linear amide." [GOC:ai](GO:0016811),molecular_function:"Catalysis of the reaction…	tyrosyl-tRNA synthetase; K01866 tyrosyl-tRNA synthetase [EC:6.1.1.1] (A)	Protein N-terminal glutamine amidohydrolase OS=Arabidopsis thaliana GN=At2g41760 PE=1 SV=1	N-terminal glutamine amidase	PREDICTED: protein N-terminal glutamine amidohydrolase [Malus domestica]
FJ015G0217600.1_FJ	--	E3 ubiquitin-protein ligase HERC2; K10595 E3 ubiquitin-protein ligase HERC2 [EC:2.3.2.26] (A)	Ultraviolet-B receptor UVR8 OS=Arabidopsis thaliana GN=UVR8 PE=1 SV=1	Regulator of chromosome condensation (RCC1) repeat	PREDICTED: E3 ubiquitin-protein ligase HERC2 [Malus domestica]
FJ015G0126000.1_FJ	molecular_function:"Interacting selectively and non-covalently with any nucleic acid." [GOC:jl](GO:0003676),molecular_function:"Interacting selectively and non-covalently with zinc (Zn) ions." [GOC:ai](GO:0008270)	UBP1-associated proteins 1C-like; K15263 cell growth-regulating nucleolar protein (A)	--	Zinc-finger of C2H2 type	PREDICTED: uncharacterized protein LOC103456375 [Malus domestica]
FJ01G0119800.1_FJ	--	--	--	--	PREDICTED: uncharacterized protein LOC103433610 [Malus domestica]
FJ015G0161200.1_FJ	--	--	--	--	PREDICTED: histone acetyltransferase KAT6A-like isoform X1 [Pyrus x bretschneideri]
FJCtg3370002400.1_FJ	molecular_function:"Interacting selectively and non-covalently with any protein or protein complex (a complex of two or more proteins that may include other nonprotein molecules)." [GOC:go_curators](GO:0005515)	hypothetical protein; K17908 autophagy-related protein 18 (A)	Autophagy-related protein 18g OS=Arabidopsis thaliana GN=ATG18G PE=2 SV=1	Breast carcinoma amplified sequence 3	PREDICTED: autophagy-related protein 18g-like isoform X1 [Malus domestica]
FJ08G0102200.1_FJ	molecular_function:"Interacting selectively and non-covalently with any protein or protein complex (a complex of two or more proteins that may include other nonprotein molecules)." [GOC:go_curators](GO:0005515)	hypothetical protein; K17710 pentatricopeptide repeat domain-containing protein 1 (A)	Pentatricopeptide repeat-containing protein At5g10690 OS=Arabidopsis thaliana GN=CBSPPR1 PE=2 SV=1	PPR repeat	PREDICTED: pentatricopeptide repeat-containing protein At5g10690-like [Pyrus x bretschneideri]
FJ01G0193600.1_FJ	molecular_function:"Interacting selectively and non-covalently with a specific double-stranded genomic DNA sequence (sometimes referred to as a motif) within the regulatory region of a gene to modulate transcription. Regulatory regions include promoters (proximal and distal) and enhancers. Genes are transcriptional units, and include bacterial operons." [GOC:txnOH-2018](GO:0003700),biological_pro…	transcription factor bHLH96; K18485 myogenic factor 6 (A)	Transcription factor SPEECHLESS OS=Arabidopsis thaliana GN=SPCH PE=1 SV=1	Helix-loop-helix DNA-binding domain	PREDICTED: transcription factor SPEECHLESS-like [Pyrus x bretschneideri]
FJ01G0075200.1_FJ	--	--	--	--	PREDICTED: uncharacterized protein LOC103957377 [Pyrus x bretschneideri]
FJ02G0099600.1_FJ	--	--	Protein SHORT INTERNODES OS=Arabidopsis thaliana GN=SHI PE=1 SV=1	Domain of unknown function (DUF702)	PREDICTED: protein SHORT INTERNODES-like [Pyrus x bretschneideri]
FJ02G0209600.1_FJ	--	hypothetical protein; K01539 sodium/potassium-transporting ATPase subunit alpha [EC:3.6.3.9] (A)	--	--	PREDICTED: uncharacterized protein LOC103409424 [Malus domestica]
FJ05G0039800.1_FJ	molecular_function:"Catalysis of the incorporation of one atom from molecular oxygen into a compound and the reduction of the other atom of oxygen to water." [ISBN:0198506732](GO:0004497),molecular_function:"Interacting selectively and non-covalently with iron (Fe) ions." [GOC:ai](GO:0005506),molecular_function:"Catalysis of an oxidation-reduction (redox) reaction in which hydrogen or electrons a…	cytochrome P450 78A6-like; K00517 [EC:1.14.-.-] (A)	Cytochrome P450 78A7 OS=Arabidopsis thaliana GN=CYP78A7 PE=2 SV=1	Cytochrome P450	PREDICTED: cytochrome P450 78A7 [Malus domestica]
FJ01G0092100.1_FJ	--	--	--	--	PREDICTED: uncharacterized protein LOC103415805 [Malus domestica]
FJ01G0057600.1_FJ	molecular_function:"Interacting selectively and non-covalently with an RNA molecule or a portion thereof." [GOC:jl, GOC:mah](GO:0003723),biological_process:"Any process involved in the conversion of one or more primary RNA transcripts into one or more mature RNA molecules." [GOC:mah](GO:0006396),molecular_function:"Catalysis of the transfer of a methyl group from a donor to a nucleoside residue i…	RNA methyltransferase-like protein 1B; K03437 RNA methyltransferase, TrmH family (A)	Uncharacterized tRNA/rRNA methyltransferase YsgA OS=Bacillus subtilis (strain 168) GN=ysgA PE=3 SV=2	SpoU rRNA Methylase family	PREDICTED: RNA methyltransferase-like protein 1B [Pyrus x bretschneideri]
FJ02G0109800.1_FJ	molecular_function:"Interacting selectively and non-covalently with any nucleic acid." [GOC:jl](GO:0003676),molecular_function:"Interacting selectively and non-covalently with an RNA molecule or a portion thereof." [GOC:jl, GOC:mah](GO:0003723),cellular_component:"A membrane-bounded organelle of eukaryotic cells in which chromosomes are housed and replicated. In most cells, the nucleus contains a…	splicing factor U2af large subunit A-like; K12837 splicing factor U2AF 65 kDa subunit (A)	Splicing factor U2af large subunit A OS=Arabidopsis thaliana GN=U2AF65A PE=2 SV=2	RNA recognition motif. (a.k.a. RRM, RBD, or RNP domain)	PREDICTED: splicing factor U2af large subunit A-like isoform X3 [Malus domestica]
FJ09G0035700.1_FJ	--	--	--	Protein of unknown function (DUF1336)	PREDICTED: uncharacterized protein LOC103442308 [Malus domestica]
FJ07G0153300.1_FJ	cellular_component:"A lipid bilayer along with all the proteins and protein complexes embedded in it an attached to it." [GOC:dos, GOC:mah, ISBN:0815316194](GO:0016020),cellular_component:"The component of a membrane consisting of the gene products and protein complexes having at least some part of their peptide sequence embedded in the hydrophobic region of the membrane." [GOC:dos, GOC:go_curato…	probable fructose-bisphosphate aldolase 3, chloroplastic; K01623 fructose-bisphosphate aldolase, class I [EC:4.1.2.13] (A)	WAT1-related protein At2g39510 OS=Arabidopsis thaliana GN=At2g39510 PE=2 SV=1	EamA-like transporter family	hypothetical protein PRUPE_ppa025780mg [Prunus persica]
FJ09G0035600.1_FJ	--	--	Putative rRNA methyltransferase YlbH OS=Bacillus subtilis (strain 168) GN=ylbH PE=3 SV=2	Conserved hypothetical protein 95	PREDICTED: uncharacterized protein LOC103442309 [Malus domestica]
FJ012G0185100.1_FJ	--	--	--	--	PREDICTED: uncharacterized protein LOC103413958 [Malus domestica]
FJ011G0094600.1_FJ	--	--	--	--	PREDICTED: uncharacterized protein LOC103448052 [Malus domestica]
FJ03G0171600.1_FJ	--	--	--	--	PREDICTED: uncharacterized protein LOC103429487 [Malus domestica]
FJ09G0139100.1_FJ	--	hypothetical protein; K02184 formin 2 (A)	--	--	PREDICTED: probable GPI-anchored adhesin-like protein PGA55 [Malus domestica]
FJ015G0144300.1_FJ	biological_process:"Proteolysis of the damaged D1 protein and re-assembly of a new D1 subunit in the photosystem II following photoinhibition." [GOC:sm](GO:0010206)	--	Thylakoid lumenal 16.5 kDa protein, chloroplastic OS=Arabidopsis thaliana GN=At4g02530 PE=1 SV=3	--	PREDICTED: thylakoid lumenal 16.5 kDa protein, chloroplastic-like [Malus domestica]
FJ07G0221700.1_FJ	molecular_function:"Interacting selectively and non-covalently with ATP, adenosine 5'-triphosphate, a universally important coenzyme and enzyme regulator." [ISBN:0198506732](GO:0005524),molecular_function:"Catalysis of the reaction: ATP + H2O = ADP + phosphate + 2 H+. May or may not be coupled to another reaction." [EC:3.6.1.3, GOC:jl](GO:0016887)	elongation factor 1-alpha; K03231 elongation factor 1-alpha (A)	Spastin OS=Xenopus laevis GN=spast PE=2 SV=1	-	PREDICTED: uncharacterized protein LOC103439818 [Malus domestica]
FJ01G0140100.1_FJ	molecular_function:"Interacting selectively and non-covalently with any protein or protein complex (a complex of two or more proteins that may include other nonprotein molecules)." [GOC:go_curators](GO:0005515)	hypothetical protein; K19502 anoctamin-8 (A)	--	--	PREDICTED: uncharacterized protein LOC103455114 isoform X1 [Malus domestica]
FJ015G0109500.1_FJ	--	--	Trafficking protein particle complex II-specific subunit 120 homolog OS=Arabidopsis thaliana GN=TRS120 PE=1 SV=1	Transport protein Trs120 or TRAPPC9, TRAPP II complex subunit	PREDICTED: trafficking protein particle complex subunit 9 isoform X1 [Malus domestica]
FJ03G0130800.1_FJ	molecular_function:"Enables the transfer of magnesium (Mg) ions from one side of a membrane to the other." [GOC:dgf](GO:0015095),biological_process:"The directed movement of magnesium (Mg) ions into, out of or within a cell, or between cells, by means of some agent such as a transporter or pore." [GOC:ai](GO:0015693),cellular_component:"The component of a membrane consisting of the gene products …	nipa1, spg6; non imprinted in Prader-Willi/Angelman syndrome 1; K19364 magnesium transporter NIPA1 (A)	Probable magnesium transporter NIPA3 OS=Arabidopsis thaliana GN=At1g34470 PE=2 SV=1	Magnesium transporter NIPA	PREDICTED: magnesium transporter NIPA2-like [Pyrus x bretschneideri]
FJ09G0161900.1_FJ	--	--	--	--	PREDICTED: uncharacterized protein LOC103934518 [Pyrus x bretschneideri]
FJ013G0076000.1_FJ	molecular_function:"Enables the transfer of nitrate ions (NO3-) from one side of a membrane to the other." [GOC:ai](GO:0015112),molecular_function:"Enables the transfer of a substance, usually a specific substance or a group of related substances, from one side of a membrane to the other." [GOC:jid, GOC:mtg_transport, ISBN:0815340729](GO:0022857),biological_process:"The process in which a solute …	high affinity nitrate transporter 2.5; K02575 MFS transporter, NNP family, nitrate/nitrite transporter (A)	High affinity nitrate transporter 2.5 OS=Arabidopsis thaliana GN=NRT2.5 PE=2 SV=1	Major Facilitator Superfamily	PREDICTED: high affinity nitrate transporter 2.5 [Malus domestica]
FJ04G0118200.1_FJ	biological_process:"The directed movement of cations, atoms or small molecules with a net positive charge, into, out of or within a cell, or between cells, by means of some agent such as a transporter or pore." [GOC:ai](GO:0006812),biological_process:"The directed movement of calcium (Ca) ions into, out of or within a cell, or between cells, by means of some agent such as a transporter or pore." …	vacuolar cation/proton exchanger 3-like; K07300 Ca2+:H+ antiporter (A)	Vacuolar cation/proton exchanger 1 OS=Arabidopsis thaliana GN=CAX1 PE=1 SV=3	Sodium/calcium exchanger protein	PREDICTED: vacuolar cation/proton exchanger 3-like isoform X1 [Malus domestica]
FJ08G0000200.1_FJ	molecular_function:"Catalysis of the hydrolysis of various bonds, e.g. C-O, C-N, C-C, phosphoric anhydride bonds, etc. Hydrolase is the systematic name for any enzyme of EC class 3." [ISBN:0198506732](GO:0016787)	hypothetical protein; K01510 apyrase [EC:3.6.1.5] (A)	Probable apyrase 7 OS=Arabidopsis thaliana GN=APY7 PE=2 SV=1	GDA1/CD39 (nucleoside phosphatase) family	PREDICTED: probable apyrase 7 [Malus domestica]
FJ010G0033300.1_FJ	biological_process:"Innate immune responses are defense responses mediated by germline encoded components that directly recognize components of potential pathogens." [GO_REF:0000022, GOC:add, GOC:ebc, GOC:mtg_sensu](GO:0045087)	--	--	Family of unknown function (DUF5306)	PREDICTED: uncharacterized protein LOC103443942 [Malus domestica]
FJ016G0045000.1_FJ	--	--	--	--	PREDICTED: dentin sialophosphoprotein [Malus domestica]
FJ017G0108200.1_FJ	molecular_function:"Catalysis of the incorporation of one atom from molecular oxygen into a compound and the reduction of the other atom of oxygen to water." [ISBN:0198506732](GO:0004497),molecular_function:"Interacting selectively and non-covalently with iron (Fe) ions." [GOC:ai](GO:0005506),molecular_function:"Catalysis of an oxidation-reduction (redox) reaction in which hydrogen or electrons a…	hypothetical protein; K15747 beta-ring hydroxylase [EC:1.14.-.-] (A)	Cytochrome P450 97B2, chloroplastic OS=Glycine max GN=CYP97B2 PE=2 SV=1	Cytochrome P450	PREDICTED: cytochrome P450 97B2, chloroplastic [Malus domestica]
FJ02G0064700.1_FJ	molecular_function:"Any molecular function by which a gene product interacts selectively and non-covalently with DNA (deoxyribonucleic acid)." [GOC:dph, GOC:jl, GOC:tb, GOC:vw](GO:0003677),cellular_component:"RNA polymerase III, one of three nuclear DNA-directed RNA polymerases found in all eukaryotes, is a multisubunit complex; typically it produces 5S rRNA, tRNAs and some of the small nuclear R…	uncharacterized LOC103406825; K03026 DNA-directed RNA polymerase III subunit RPC4 (A)	DNA-directed RNA polymerase III subunit RPC4 OS=Mus musculus GN=Polr3d PE=2 SV=2	RNA polymerase III RPC4	PREDICTED: uncharacterized protein LOC103406825 [Malus domestica]
FJ03G0019000.1_FJ	--	hypothetical protein; K14825 protein ERP2 (A)	Transmembrane emp24 domain-containing protein p24beta2 OS=Arabidopsis thaliana GN=At3g07680 PE=1 SV=1	emp24/gp25L/p24 family/GOLD	PREDICTED: transmembrane emp24 domain-containing protein p24beta2-like [Malus domestica]
FJ07G0210800.1_FJ	molecular_function:"Any molecular function by which a gene product interacts selectively and non-covalently with DNA (deoxyribonucleic acid)." [GOC:dph, GOC:jl, GOC:tb, GOC:vw](GO:0003677),molecular_function:"Interacting selectively and non-covalently with a lipid." [GOC:ai](GO:0008289)	homeobox-leucine zipper protein ANTHOCYANINLESS 2; K09338 homeobox-leucine zipper protein (A)	Homeobox-leucine zipper protein ANTHOCYANINLESS 2 OS=Arabidopsis thaliana GN=ANL2 PE=2 SV=1	Homeobox domain	PREDICTED: homeobox-leucine zipper protein HDG7 isoform X1 [Malus domestica]
FJ017G0185700.1_FJ	molecular_function:"Enables the energy-independent facilitated diffusion, mediated by passage of a solute through a transmembrane aqueous pore or channel. Stereospecificity is not exhibited but this transport may be specific for a particular molecular species or class of molecules." [GOC:mtg_transport, ISBN:0815340729, TC:1.-.-.-.-](GO:0015267),cellular_component:"A lipid bilayer along with all t…	aquaporin NIP6-1-like; K09874 aquaporin NIP (A)	Aquaporin NIP6-1 OS=Arabidopsis thaliana GN=NIP6-1 PE=1 SV=1	Major intrinsic protein	PREDICTED: aquaporin NIP6-1-like [Malus domestica]
FJ09G0199900.1_FJ	cellular_component:"The array of microtubules and associated molecules that forms between opposite poles of a eukaryotic cell during mitosis or meiosis and serves to move the duplicated chromosomes apart." [ISBN:0198547684](GO:0005819),cellular_component:"Any of the long, generally straight, hollow tubes of internal diameter 12-15 nm and external diameter 24 nm found in a wide variety of eukaryot…	protein TPX2; K16812 targeting protein for Xklp2 (A)	Protein TPX2 OS=Arabidopsis thaliana GN=TPX2 PE=1 SV=1	Cell cycle regulated microtubule associated protein	PREDICTED: LOW QUALITY PROTEIN: protein TPX2 [Malus domestica]
FJ03G0221100.1_FJ	molecular_function:"Interacting selectively and non-covalently with messenger RNA (mRNA), an intermediate molecule between DNA and protein. mRNA includes UTR and coding sequences, but does not contain introns." [GOC:kmv, GOC:pr, SO:0000234](GO:0003729),molecular_function:"Interacting selectively and non-covalently with any protein or protein complex (a complex of two or more proteins that may inc…	Pentatricopeptide repeat (PPR) superfamily protein; K17964 leucine-rich PPR motif-containing protein, mitochondrial (A)	Pentatricopeptide repeat-containing protein At2g30780 OS=Arabidopsis thaliana GN=At2g30780 PE=2 SV=1	PPR repeat family	PREDICTED: pentatricopeptide repeat-containing protein At2g30780 [Malus domestica]
FJ01G0156100.1_FJ	biological_process:"Any process that modulates the frequency, rate or extent of defense response to fungus." [GOC:dhl, GOC:TermGenie, PMID:22242006](GO:1900150)	--	Uncharacterized protein At5g05190 OS=Arabidopsis thaliana GN=Y-1 PE=1 SV=1	Probable zinc-ribbon domain	PREDICTED: uncharacterized protein LOC103953727 [Pyrus x bretschneideri]
FJ012G0143100.1_FJ	--	--	--	DUF761-associated sequence motif	PREDICTED: uncharacterized protein LOC103452935 [Malus domestica]
FJ05G0044800.1_FJ	--	GRMZM2G399311; histone-lysine N-methyltransferase ASHR1-like; K11426 SET and MYND domain-containing protein (A)	Erythroid differentiation-related factor 1 OS=Homo sapiens GN=EDRF1 PE=1 SV=1	--	PREDICTED: uncharacterized protein LOC103444850 [Malus domestica]
FJ011G0219200.1_FJ	cellular_component:"A lipid bilayer along with all the proteins and protein complexes embedded in it an attached to it." [GOC:dos, GOC:mah, ISBN:0815316194](GO:0016020)	uncharacterized LOC105650086; K15601 lysine-specific demethylase 3 [EC:1.14.11.-] (A)	CSC1-like protein At4g02900 OS=Arabidopsis thaliana GN=At4g02900 PE=3 SV=1	Calcium-dependent channel, 7TM region, putative phosphate	PREDICTED: uncharacterized protein RSN1 [Malus domestica]
FJ015G0078300.1_FJ	--	--	--	--	PREDICTED: uncharacterized protein LOC103456025 [Malus domestica]
FJ07G0077700.1_FJ	cellular_component:"A lipid bilayer along with all the proteins and protein complexes embedded in it an attached to it." [GOC:dos, GOC:mah, ISBN:0815316194](GO:0016020),molecular_function:"Enables the transfer of a substance, usually a specific substance or a group of related substances, from one side of a membrane to the other." [GOC:jid, GOC:mtg_transport, ISBN:0815340729](GO:0022857),biologica…	cationic amino acid transporter 9, chloroplastic-like; K03294 basic amino acid/polyamine antiporter, APA family (A)	Cationic amino acid transporter 9, chloroplastic OS=Arabidopsis thaliana GN=CAT9 PE=2 SV=1	Amino acid permease	PREDICTED: cationic amino acid transporter 9, chloroplastic-like isoform X1 [Malus domestica]
FJ017G0157800.1_FJ	molecular_function:"Interacting selectively and non-covalently with any protein or protein complex (a complex of two or more proteins that may include other nonprotein molecules)." [GOC:go_curators](GO:0005515),cellular_component:"A membrane-bounded organelle of eukaryotic cells in which chromosomes are housed and replicated. In most cells, the nucleus contains all of the cell's chromosomes excep…	auxin-responsive protein IAA21-like; K14484 auxin-responsive protein IAA (A)	Auxin-responsive protein IAA27 OS=Arabidopsis thaliana GN=IAA27 PE=1 SV=1	AUX/IAA family	PREDICTED: LOW QUALITY PROTEIN: auxin-responsive protein IAA21-like [Malus domestica]
FJ010G0103300.1_FJ	molecular_function:"Functions in the initiation of ribosome-mediated translation of mRNA into a polypeptide." [ISBN:0198506732](GO:0003743)	hypothetical protein; K14674 TAG lipase / steryl ester hydrolase / phospholipase A2 / LPA acyltransferase [EC:3.1.1.3 3.1.1.13 3.1.1.4 2.3.1.51] (A)	--	Plant specific eukaryotic initiation factor 4B	PREDICTED: eukaryotic translation initiation factor 4B-like [Pyrus x bretschneideri]
FJ04G0119500.1_FJ	biological_process:"Any process that modulates the frequency, rate or extent of cellular DNA-templated transcription." [GOC:go_curators, GOC:txnOH](GO:0006355),molecular_function:"Interacting selectively and non-covalently with a histone, any of a group of water-soluble proteins found in association with the DNA of eukaroytic chromosomes. They are involved in the condensation and coiling of chrom…	hypothetical protein; K11728 nucleosome-remodeling factor subunit BPTF (A)	PHD finger protein ALFIN-LIKE 1 OS=Arabidopsis thaliana GN=AL1 PE=1 SV=1	Alfin	PREDICTED: PHD finger protein ALFIN-LIKE 1-like [Malus domestica]
FJ015G0108600.1_FJ	--	--	--	TPL-binding domain in jasmonate signalling	PREDICTED: uncharacterized protein LOC103456242 isoform X1 [Malus domestica]
FJ07G0180000.1_FJ	--	biotin carboxyl carrier protein of acetyl-CoA carboxylase 2, chloroplastic; K02160 acetyl-CoA carboxylase biotin carboxyl carrier protein (A)	Biotin carboxyl carrier protein of acetyl-CoA carboxylase OS=Nostoc sp. (strain PCC 7120 / UTEX 2576) GN=accB PE=1 SV=2	Biotin-requiring enzyme	PREDICTED: uncharacterized protein LOC103432877 [Malus domestica]
FJ04G0117500.1_FJ	--	Cys-Gly metallodipeptidase dug1; K15428 Cys-Gly metallodipeptidase DUG1 [EC:3.4.13.-] (A)	Protein yippee-like OS=Solanum tuberosum PE=2 SV=1	Yippee zinc-binding/DNA-binding /Mis18, centromere assembly	PREDICTED: protein yippee-like [Malus domestica]
FJ017G0133600.1_FJ	--	hypothetical protein; K01719 uroporphyrinogen-III synthase [EC:4.2.1.75] (A)	--	--	PREDICTED: LOW QUALITY PROTEIN: uncharacterized protein LOC103927776 [Pyrus x bretschneideri]
FJ01G0158900.1_FJ	biological_process:"The chemical reactions and pathways involving amino acids, carboxylic acids containing one or more amino groups, as carried out by individual cells." [ISBN:0198506732](GO:0006520),molecular_function:"Catalysis of an oxidation-reduction (redox) reaction, a reversible chemical reaction in which the oxidation state of an atom or atoms within a molecule is altered. One substrate a…	glutamate dehydrogenase 2; K00261 glutamate dehydrogenase (NAD(P)+) [EC:1.4.1.3] (A)	Glutamate dehydrogenase 2 OS=Arabidopsis thaliana GN=GDH2 PE=1 SV=1	Glutamate/Leucine/Phenylalanine/Valine dehydrogenase	PREDICTED: glutamate dehydrogenase 2 [Pyrus x bretschneideri]
FJ015G0289500.1_FJ	--	--	TSL-kinase interacting protein 1 OS=Arabidopsis thaliana GN=TKI1 PE=1 SV=2	--	PREDICTED: TSL-kinase interacting protein 1 isoform X1 [Malus domestica]
FJ01G0145100.1_FJ	molecular_function:"The formation of a protein dimer, a macromolecular structure consists of two noncovalently associated identical or nonidentical subunits." [ISBN:0198506732](GO:0046983)	transcription factor PIF3-like; K12126 phytochrome-interacting factor 3 (A)	Transcription factor bHLH51 OS=Arabidopsis thaliana GN=BHLH51 PE=2 SV=1	Helix-loop-helix DNA-binding domain	PREDICTED: transcription factor bHLH51-like [Malus domestica]
FJ014G0134900.1_FJ	molecular_function:"Interacting selectively and non-covalently with a nucleotide, any compound consisting of a nucleoside that is esterified with (ortho)phosphate or an oligophosphate at any hydroxyl group on the ribose or deoxyribose." [GOC:mah, ISBN:0198547684](GO:0000166),molecular_function:"Interacting selectively and non-covalently with any protein or protein complex (a complex of two or mor…	recQ-mediated genome instability protein 1-like; K10990 RecQ-mediated genome instability protein 1 (A)	SWI/SNF complex subunit SWI3A OS=Arabidopsis thaliana GN=SWI3A PE=1 SV=1	SWIRM domain	PREDICTED: recQ-mediated genome instability protein 1-like isoform X3 [Malus domestica]
FJ013G0205100.1_FJ	molecular_function:"Any molecular function by which a gene product interacts selectively and non-covalently with DNA (deoxyribonucleic acid)." [GOC:dph, GOC:jl, GOC:tb, GOC:vw](GO:0003677),molecular_function:"Interacting selectively and non-covalently with a specific double-stranded genomic DNA sequence (sometimes referred to as a motif) within the regulatory region of a gene to modulate transcri…	AP2-like ethylene-responsive transcription factor AIL5; K09285 AP2-like factor, ANT lineage (A)	AP2-like ethylene-responsive transcription factor AIL5 OS=Arabidopsis thaliana GN=AIL5 PE=2 SV=2	AP2 domain	PREDICTED: AP2-like ethylene-responsive transcription factor AIL5, partial [Malus domestica]
FJ07G0031400.1_FJ	biological_process:"A process that is carried out at the cellular level which results in the assembly, arrangement of constituent parts, or disassembly of cytoskeletal structures comprising microtubules and their associated proteins." [GOC:mah](GO:0000226),molecular_function:"Interacting selectively and non-covalently with microtubules, filaments composed of tubulin monomers." [GOC:krc](GO:000801…	65-kDa microtubule-associated protein 5-like; K16732 protein regulator of cytokinesis 1 (A)	65-kDa microtubule-associated protein 5 OS=Arabidopsis thaliana GN=MAP65-5 PE=1 SV=2	Microtubule associated protein (MAP65/ASE1 family)	PREDICTED: 65-kDa microtubule-associated protein 5-like [Malus domestica]
FJ07G0087400.1_FJ	molecular_function:"Interacting selectively and non-covalently with any nucleic acid." [GOC:jl](GO:0003676),molecular_function:"Interacting selectively and non-covalently with zinc (Zn) ions." [GOC:ai](GO:0008270)	hypothetical protein; K13203 zinc finger RNA-binding protein (A)	--	Zinc-finger of C2H2 type	hypothetical protein PRUPE_ppa018574mg [Prunus persica]
FJ05G0117000.1_FJ	cellular_component:"A lipid bilayer along with all the proteins and protein complexes embedded in it an attached to it." [GOC:dos, GOC:mah, ISBN:0815316194](GO:0016020),cellular_component:"The component of a membrane consisting of the gene products and protein complexes having at least some part of their peptide sequence embedded in the hydrophobic region of the membrane." [GOC:dos, GOC:go_curato…	probable inositol transporter 2; K08150 MFS transporter, SP family, solute carrier family 2 (myo-inositol transporter), member 13 (A)	Monosaccharide-sensing protein 2 OS=Arabidopsis thaliana GN=MSSP2 PE=1 SV=2	Sugar (and other) transporter	PREDICTED: monosaccharide-sensing protein 2-like [Pyrus x bretschneideri]
FJ013G0003800.1_FJ	--	--	--	--	PREDICTED: uncharacterized protein LOC103451458 [Malus domestica]
FJ014G0024800.1_FJ	molecular_function:"Any molecular function by which a gene product interacts selectively and non-covalently with DNA (deoxyribonucleic acid)." [GOC:dph, GOC:jl, GOC:tb, GOC:vw](GO:0003677),molecular_function:"Catalysis of the reaction: nucleoside triphosphate + RNA(n) = diphosphate + RNA(n+1). Utilizes a DNA template, i.e. the catalysis of DNA-template-directed extension of the 3'-end of an RNA s…	DNA-directed RNA polymerase III subunit RPC2; K03021 DNA-directed RNA polymerase III subunit RPC2 [EC:2.7.7.6] (A)	DNA-directed RNA polymerase III subunit RPC2 OS=Homo sapiens GN=POLR3B PE=1 SV=2	RNA polymerase Rpb2, domain 6	PREDICTED: DNA-directed RNA polymerase III subunit RPC2 [Malus domestica]
FJ08G0105500.1_FJ	molecular_function:"Catalysis of the hydrolysis of any O-glycosyl bond." [GOC:mah](GO:0004553),biological_process:"The chemical reactions and pathways involving carbohydrates, any of a group of organic compounds based of the general formula Cx(H2O)y. Includes the formation of carbohydrate derivatives by the addition of a carbohydrate residue to another molecule." [GOC:mah, ISBN:0198506732](GO:000…	glucan endo-1,3-beta-glucosidase 5-like; K19893 glucan endo-1,3-beta-glucosidase 5/6 [EC:3.2.1.39] (A)	Glucan endo-1,3-beta-glucosidase 5 OS=Arabidopsis thaliana GN=At4g31140 PE=1 SV=1	X8 domain	PREDICTED: glucan endo-1,3-beta-glucosidase 5-like [Malus domestica]
FJ03G0132100.1_FJ	--	GI12529 gene product from transcript GI12529-RB; K11728 nucleosome-remodeling factor subunit BPTF (A)	Nucleosome-remodeling factor subunit NURF301 OS=Drosophila melanogaster GN=E(bx) PE=1 SV=2	DDT domain	PREDICTED: uncharacterized protein LOC103426921 [Malus domestica]
FJ015G0145700.1_FJ	molecular_function:"Catalysis of the reaction: donor + hydrogen peroxide = oxidized donor + 2 H2O." [EC:1.11.1.7, RHEA:56136](GO:0004601),biological_process:"Any process that results in a change in state or activity of a cell or an organism (in terms of movement, secretion, enzyme production, gene expression, etc.) as a result of oxidative stress, a state often resulting from exposure to high lev…	peroxidase 25-like; K00430 peroxidase [EC:1.11.1.7] (A)	Peroxidase 25 OS=Arabidopsis thaliana GN=PER25 PE=2 SV=2	Peroxidase	PREDICTED: peroxidase 25 [Malus domestica]
FJ010G0041400.1_FJ	--	acyl-CoA thioester hydrolase-like (ISS); K17361 acyl-coenzyme A thioesterase 9 [EC:3.1.2.-] (A)	Endoplasmic reticulum-Golgi intermediate compartment protein 3 OS=Xenopus laevis GN=ergic3 PE=2 SV=1	Endoplasmic reticulum vesicle transporter	PREDICTED: endoplasmic reticulum-Golgi intermediate compartment protein 3-like [Malus domestica]
FJ011G0090000.1_FJ	molecular_function:"Interacting selectively and non-covalently with ATP, adenosine 5'-triphosphate, a universally important coenzyme and enzyme regulator." [ISBN:0198506732](GO:0005524),molecular_function:"Catalysis of the reaction: ATP + H2O = ADP + phosphate. This reaction requires the presence of one or more nucleosomes." [GOC:mah, PMID:19165147](GO:0070615)	helicase protein MOM1-like; K11642 chromodomain-helicase-DNA-binding protein 3 [EC:3.6.4.12] (A)	Helicase protein MOM1 OS=Arabidopsis thaliana GN=MOM1 PE=1 SV=1	SNF2 family N-terminal domain	PREDICTED: helicase protein MOM1-like isoform X1 [Malus domestica]
FJ015G0127800.1_FJ	biological_process:"The chemical reactions and pathways involving lipids, compounds soluble in an organic solvent but not, or sparingly, in an aqueous solvent. Includes fatty acids; neutral fats, other fatty-acid esters, and soaps; long-chain (fatty) alcohols and waxes; sphingoids and other long-chain bases; glycolipids, phospholipids and sphingolipids; and carotenes, polyprenols, sterols, terpen…	omega-6 fatty acid desaturase, chloroplastic; K10255 acyl-lipid omega-6 desaturase (Delta-12 desaturase) [EC:1.14.19.23 1.14.19.45] (A)	Omega-6 fatty acid desaturase, chloroplastic OS=Brassica napus PE=2 SV=1	Fatty acid desaturase	PREDICTED: omega-6 fatty acid desaturase, chloroplastic [Pyrus x bretschneideri]
FJ08G0053400.1_FJ	molecular_function:"Interacting selectively and non-covalently with any protein or protein complex (a complex of two or more proteins that may include other nonprotein molecules)." [GOC:go_curators](GO:0005515)	hypothetical protein; K17964 leucine-rich PPR motif-containing protein, mitochondrial (A)	Pentatricopeptide repeat-containing protein At3g06920 OS=Arabidopsis thaliana GN=At3g06920 PE=2 SV=1	PPR repeat	PREDICTED: pentatricopeptide repeat-containing protein At3g06920 [Pyrus x bretschneideri]
FJ02G0156300.1_FJ	molecular_function:"Catalysis of a biochemical reaction at physiological temperatures. In biologically catalyzed reactions, the reactants are known as substrates, and the catalysts are naturally occurring macromolecular substances known as enzymes. Enzymes possess specific binding sites for substrates, and are usually composed wholly or largely of protein, but RNA that has catalytic activity (rib…	vestitone reductase; K13265 vestitone reductase [EC:1.1.1.348] (A)	Vestitone reductase OS=Medicago sativa PE=1 SV=1	NAD dependent epimerase/dehydratase family	PREDICTED: vestitone reductase [Malus domestica]
FJ015G0156800.1_FJ	molecular_function:"Catalysis of an oxidation-reduction (redox) reaction, a reversible chemical reaction in which the oxidation state of an atom or atoms within a molecule is altered. One substrate acts as a hydrogen or electron donor and becomes oxidized, while the other acts as hydrogen or electron acceptor and becomes reduced." [GOC:go_curators](GO:0016491)	probable chlorophyll(ide) b reductase NYC1, chloroplastic; K13606 chlorophyll(ide) b reductase [EC:1.1.1.294] (A)	Probable chlorophyll(ide) b reductase NYC1, chloroplastic OS=Oryza sativa subsp. japonica GN=NYC1 PE=1 SV=1	short chain dehydrogenase	PREDICTED: probable chlorophyll(ide) b reductase NYC1, chloroplastic [Malus domestica]
FJ07G0210600.1_FJ	molecular_function:"Interacting selectively and non-covalently with any protein or protein complex (a complex of two or more proteins that may include other nonprotein molecules)." [GOC:go_curators](GO:0005515)	protein gar2; K14411 RNA-binding protein Musashi (A)	Protein IQ-DOMAIN 14 OS=Arabidopsis thaliana GN=IQD14 PE=1 SV=1	IQ calmodulin-binding motif	PREDICTED: protein IQ-DOMAIN 14-like [Malus domestica]
FJ06G0051800.1_FJ	--	chaperone protein dnaJ 13; K09531 DnaJ homolog subfamily C member 11 (A)	Chaperone protein dnaJ 13 OS=Arabidopsis thaliana GN=ATJ13 PE=1 SV=2	Domain of unknown function (DUF3395)	PREDICTED: chaperone protein dnaJ 13 [Malus domestica]
FJ04G0100100.1_FJ	--	myb-related protein 3R-1; K09422 myb proto-oncogene protein, plant (A)	Myb-related protein 3R-1 OS=Arabidopsis thaliana GN=MYB3R-1 PE=2 SV=1	Myb-like DNA-binding domain	PREDICTED: myb-related protein 3R-1 isoform X1 [Malus domestica]
FJ011G0093500.1_FJ	--	Alpha-L-fucosidase 1; K01206 alpha-L-fucosidase [EC:3.2.1.51] (A)	--	--	PREDICTED: uncharacterized protein LOC103448059 [Malus domestica]
FJ014G0103100.1_FJ	--	hypothetical protein; K12831 splicing factor 3B subunit 4 (A)	Probable WRKY transcription factor 19 OS=Arabidopsis thaliana GN=WRKY19 PE=2 SV=1	--	PREDICTED: uncharacterized protein LOC103927300 [Pyrus x bretschneideri]
FJ07G0085800.1_FJ	molecular_function:"The formation of a protein dimer, a macromolecular structure consists of two noncovalently associated identical or nonidentical subunits." [ISBN:0198506732](GO:0046983)	transcription factor PIF1-like; K12126 phytochrome-interacting factor 3 (A)	Transcription factor UNE10 OS=Arabidopsis thaliana GN=UNE10 PE=2 SV=1	Helix-loop-helix DNA-binding domain	PREDICTED: transcription factor UNE10 isoform X1 [Malus domestica]
FJ015G0358700.1_FJ	--	protein disulfide-isomerase 5-2-like; K09580 protein disulfide-isomerase A1 [EC:5.3.4.1] (A)	Protein disulfide-isomerase 5-2 OS=Arabidopsis thaliana GN=PDIL5-2 PE=1 SV=1	Thioredoxin-like domain	PREDICTED: protein disulfide-isomerase 5-2-like [Malus domestica]
FJ010G0036700.1_FJ	biological_process:"Any process that results in a change in state or activity of a cell or an organism (in terms of movement, secretion, enzyme production, gene expression, etc.) as a result of an aluminum ion stimulus." [GOC:sm](GO:0010044),biological_process:"Any process that results in a change in state or activity of a cell or an organism (in terms of movement, secretion, enzyme production, g…	Beta-galactosidase 17; K12309 beta-galactosidase [EC:3.2.1.23] (A)	Protein SENSITIVE TO PROTON RHIZOTOXICITY 1 OS=Arabidopsis thaliana GN=STOP1 PE=2 SV=1	--	PREDICTED: LOW QUALITY PROTEIN: protein SENSITIVE TO PROTON RHIZOTOXICITY 1-like [Malus domestica]
FJ017G0118700.1_FJ	--	HVA22-like protein f; K17279 receptor expression-enhancing protein 5/6 (A)	HVA22-like protein f OS=Arabidopsis thaliana GN=HVA22F PE=2 SV=1	TB2/DP1, HVA22 family	PREDICTED: HVA22-like protein f [Malus domestica]
FJ03G0037700.1_FJ	molecular_function:"Catalysis of the reaction: malonyl-CoA + [acyl-carrier protein] = CoA + malonyl-[acyl-carrier protein]." [EC:2.3.1.39](GO:0004314),molecular_function:"Catalysis of the transfer of a group, e.g. a methyl group, glycosyl group, acyl group, phosphorus-containing, or other groups, from one compound (generally regarded as the donor) to another compound (generally regarded as the ac…	malonyl-CoA-acyl carrier protein transacylase, mitochondrial-like; K00645 [acyl-carrier-protein] S-malonyltransferase [EC:2.3.1.39] (A)	Malonyl-CoA-acyl carrier protein transacylase, mitochondrial OS=Homo sapiens GN=MCAT PE=1 SV=2	Acyl transferase domain	PREDICTED: malonyl-CoA-acyl carrier protein transacylase, mitochondrial-like [Pyrus x bretschneideri]
FJ011G0208000.1_FJ	molecular_function:"Catalysis of the transfer of a methyl group to an acceptor molecule." [ISBN:0198506732](GO:0008168),biological_process:"The process in which a methyl group is covalently attached to a molecule." [GOC:mah](GO:0032259),molecular_function:"Catalysis of the reaction: 2-methyl-6-phytyl-1,4-benzoquinone + S-adenosyl-methionine = 2,3-dimethyl-6-phytyl-1,4-benzoquinone + S-adenosyl-ho…	2-methyl-6-phytyl-1,4-hydroquinone methyltransferase, chloroplastic-like; K12502 MPBQ/MSBQ methyltransferase [EC:2.1.1.295] (A)	2-methyl-6-phytyl-1,4-hydroquinone methyltransferase, chloroplastic OS=Spinacia oleracea PE=1 SV=1	Methyltransferase domain	PREDICTED: 2-methyl-6-phytyl-1,4-hydroquinone methyltransferase, chloroplastic-like [Malus domestica]
FJ02G0078700.1_FJ	molecular_function:"Catalysis of the hydrolysis of various bonds, e.g. C-O, C-N, C-C, phosphoric anhydride bonds, etc. Hydrolase is the systematic name for any enzyme of EC class 3." [ISBN:0198506732](GO:0016787)	serine/threonine-protein phosphatase 7; K04460 serine/threonine-protein phosphatase 5 [EC:3.1.3.16] (A)	Serine/threonine-protein phosphatase 7 OS=Arabidopsis thaliana GN=PP7 PE=1 SV=1	Calcineurin-like phosphoesterase	PREDICTED: serine/threonine-protein phosphatase 7 [Malus domestica]
FJ06G0036000.1_FJ	biological_process:"Any process that modulates the ability of the translational apparatus to interpret the genetic code." [GOC:dph, GOC:tb](GO:0006450),molecular_function:"Interacting selectively and non-covalently with Hsp70 proteins, any of a group of heat shock proteins around 70kDa in size." [ISBN:0198506732](GO:0030544),molecular_function:"Interacting selectively and non-covalently with any …	dnaJ homolog subfamily C member 2; K09522 DnaJ homolog subfamily C member 2 (A)	DnaJ homolog subfamily C member 2 OS=Danio rerio GN=dnajc2 PE=2 SV=1	--	PREDICTED: dnaJ homolog subfamily C member 2-like [Malus domestica]
FJ011G0180300.1_FJ	--	hypothetical protein; K02184 formin 2 (A)	--	--	PREDICTED: LOW QUALITY PROTEIN: uncharacterized protein LOC103966972 [Pyrus x bretschneideri]
FJ08G0011500.1_FJ	biological_process:"Any process that activates or increases the rate or extent of growth, the increase in size or mass of all or part of an organism." [GOC:go_curators](GO:0045927)	uncharacterized LOC105771841; K12812 ATP-dependent RNA helicase UAP56/SUB2 [EC:3.6.4.13] (A)	--	Protein of unknown function (DUF668)	PREDICTED: uncharacterized protein LOC103440249 [Malus domestica]
FJ012G0054400.1_FJ	--	--	Transcription factor bHLH130 OS=Arabidopsis thaliana GN=BHLH130 PE=1 SV=1	--	PREDICTED: transcription factor bHLH130-like [Malus domestica]
FJ011G0208100.1_FJ	biological_process:"The modification of a protein by cis-trans isomerization of a proline residue." [GOC:krc, PMID:16959570](GO:0000413),molecular_function:"Catalysis of the reaction: peptidyl-proline (omega=180) = peptidyl-proline (omega=0)." [EC:5.2.1.8](GO:0003755),biological_process:"The process of assisting in the covalent and noncovalent assembly of single chain polypeptides or multisubunit…	peptidyl-prolyl cis-trans isomerase cyp11-like; K09566 peptidyl-prolyl isomerase G (cyclophilin G) [EC:5.2.1.8] (A)	Peptidyl-prolyl cis-trans isomerase CYP63 OS=Arabidopsis thaliana GN=CYP63 PE=1 SV=1	Cyclophilin type peptidyl-prolyl cis-trans isomerase/CLD	PREDICTED: peptidyl-prolyl cis-trans isomerase cyp11-like isoform X2 [Malus domestica]
FJ015G0196500.1_FJ	molecular_function:"Catalysis of the phosphorylation of an amino acid residue in a protein, usually according to the reaction: a protein + ATP = a phosphoprotein + ADP." [MetaCyc:PROTEIN-KINASE-RXN](GO:0004672),molecular_function:"Interacting selectively and non-covalently with ATP, adenosine 5'-triphosphate, a universally important coenzyme and enzyme regulator." [ISBN:0198506732](GO:0005524),bi…	CONNEXIN_32; putative serine/threonine-protein kinase Cx32; K00924 [EC:2.7.1.-] (A)	Probable serine/threonine-protein kinase Cx32, chloroplastic OS=Arabidopsis thaliana GN=At4g35600 PE=1 SV=2	Protein tyrosine kinase	PREDICTED: probable serine/threonine-protein kinase Cx32, chloroplastic [Malus domestica]
FJ09G0076900.1_FJ	molecular_function:"Catalysis of the transfer of an acyl group, other than amino-acyl, from one compound (donor) to another (acceptor)." [GOC:jl](GO:0016747)	IF7MaT, GmIF7MaT; malonyl-CoA:isoflavone 7-O-glucoside-6''-O-malonyltransferase; K13264 isoflavone 7-O-glucoside-6''-O-malonyltransferase [EC:2.3.1.115] (A)	Coumaroyl-CoA:anthocyanidin 3-O-glucoside-6''-O-coumaroyltransferase 1 OS=Arabidopsis thaliana GN=3AT1 PE=1 SV=1	Transferase family	PREDICTED: coumaroyl-CoA:anthocyanidin 3-O-glucoside-6''-O-coumaroyltransferase 1-like [Malus domestica]
FJ02G0041300.1_FJ	molecular_function:"Interacting selectively and non-covalently with any protein or protein complex (a complex of two or more proteins that may include other nonprotein molecules)." [GOC:go_curators](GO:0005515),biological_process:"The process of thermal induction in plants in which flowering is promoted by exposure to low temperatures." [GOC:tair_curators, ISBN:0521591392](GO:0010048),biological_…	--	VIN3-like protein 1 OS=Arabidopsis thaliana GN=VIL1 PE=1 SV=1	Fibronectin type III domain	PREDICTED: VIN3-like protein 1 [Malus domestica]
FJ017G0095100.1_FJ	molecular_function:"Interacting selectively and non-covalently with a nucleotide, any compound consisting of a nucleoside that is esterified with (ortho)phosphate or an oligophosphate at any hydroxyl group on the ribose or deoxyribose." [GOC:mah, ISBN:0198547684](GO:0000166)	calcium-transporting ATPase 12, plasma membrane-type-like; K01537 Ca2+-transporting ATPase [EC:3.6.3.8] (A)	Calcium-transporting ATPase 12, plasma membrane-type OS=Arabidopsis thaliana GN=ACA12 PE=2 SV=1	E1-E2 ATPase	PREDICTED: calcium-transporting ATPase 12, plasma membrane-type-like [Malus domestica]
FJ012G0080700.1_FJ	molecular_function:"Interacting selectively and non-covalently with any protein or protein complex (a complex of two or more proteins that may include other nonprotein molecules)." [GOC:go_curators](GO:0005515)	hydroxymethylglutaryl-CoA lyase, mitochondrial; K01640 hydroxymethylglutaryl-CoA lyase [EC:4.1.3.4] (A)	F-box protein At2g26850 OS=Arabidopsis thaliana GN=At2g26850 PE=2 SV=1	F-box domain	PREDICTED: F-box protein At2g26850-like [Malus domestica]
FJ01G0168300.1_FJ	--	hypothetical protein; K11681 helicase SWR1 [EC:3.6.4.12] (A)	Protein LOW PSII ACCUMULATION 2, chloroplastic OS=Arabidopsis thaliana GN=LPA2 PE=1 SV=1	--	PREDICTED: protein LOW PSII ACCUMULATION 2, chloroplastic-like isoform X2 [Malus domestica]
FJ03G0216500.1_FJ	molecular_function:"The formation of a protein dimer, a macromolecular structure consists of two noncovalently associated identical or nonidentical subunits." [ISBN:0198506732](GO:0046983)	hypothetical protein; K13422 transcription factor MYC2 (A)	Basic helix-loop-helix protein A OS=Pisum sativum GN=BHLH PE=3 SV=1	bHLH-MYC and R2R3-MYB transcription factors N-terminal	basic helix-loop-helix transcription factor [Malus domestica]
FJ011G0191100.1_FJ	molecular_function:"Interacting selectively and non-covalently with ATP, adenosine 5'-triphosphate, a universally important coenzyme and enzyme regulator." [ISBN:0198506732](GO:0005524),molecular_function:"Catalysis of the reaction: ATP + H2O = ADP + phosphate + 2 H+. May or may not be coupled to another reaction." [EC:3.6.1.3, GOC:jl](GO:0016887)	hypothetical protein; K13525 transitional endoplasmic reticulum ATPase (A)	ATPase family AAA domain-containing protein 2 OS=Mus musculus GN=Atad2 PE=1 SV=1	PHD-like zinc-binding domain	PREDICTED: uncharacterized protein LOC103448724 [Malus domestica]
FJ03G0088400.1_FJ	molecular_function:"Any molecular function by which a gene product interacts selectively and non-covalently with DNA (deoxyribonucleic acid)." [GOC:dph, GOC:jl, GOC:tb, GOC:vw](GO:0003677),biological_process:"Any process that modulates the frequency, rate or extent of cellular DNA-templated transcription." [GOC:go_curators, GOC:txnOH](GO:0006355)	hypothetical protein; K15613 homeobox protein Meis1 (A)	BEL1-like homeodomain protein 8 OS=Arabidopsis thaliana GN=BLH8 PE=1 SV=1	Associated with HOX	PREDICTED: BEL1-like homeodomain protein 9 [Pyrus x bretschneideri]
FJ012G0081100.1_FJ	molecular_function:"Interacting selectively and non-covalently with a specific double-stranded genomic DNA sequence (sometimes referred to as a motif) within the regulatory region of a gene to modulate transcription. Regulatory regions include promoters (proximal and distal) and enhancers. Genes are transcriptional units, and include bacterial operons." [GOC:txnOH-2018](GO:0003700),biological_pro…	transcription factor HBP-1b(c38)-like; K14431 transcription factor TGA (A)	TGACG-sequence-specific DNA-binding protein TGA-2.1 OS=Nicotiana tabacum GN=TGA21 PE=1 SV=1	Seed dormancy control	PREDICTED: transcription factor HBP-1b(c38)-like [Malus domestica]
FJ05G0035600.1_FJ	biological_process:"The process in which a solute is transported across a lipid bilayer, from one side of a membrane to the other." [GOC:dph, GOC:jid](GO:0055085)	probable S-adenosylmethionine carrier 2, chloroplastic; K15111 solute carrier family 25 (mitochondrial S-adenosylmethionine transporter), member 26 (A)	Probable S-adenosylmethionine carrier 2, chloroplastic OS=Arabidopsis thaliana GN=SAMC2 PE=2 SV=1	Mitochondrial carrier protein	PREDICTED: probable S-adenosylmethionine carrier 2, chloroplastic [Malus domestica]
FJ014G0122500.1_FJ	molecular_function:"Catalysis of the hydrolysis of any O-glycosyl bond." [GOC:mah](GO:0004553),biological_process:"The chemical reactions and pathways involving carbohydrates, any of a group of organic compounds based of the general formula Cx(H2O)y. Includes the formation of carbohydrate derivatives by the addition of a carbohydrate residue to another molecule." [GOC:mah, ISBN:0198506732](GO:000…	hypothetical protein; K19891 glucan endo-1,3-beta-glucosidase 1/2/3 [EC:3.2.1.39] (A)	Glucan endo-1,3-beta-glucosidase 11 OS=Arabidopsis thaliana GN=At1g32860 PE=1 SV=1	Glycosyl hydrolases family 17	PREDICTED: glucan endo-1,3-beta-glucosidase 11-like isoform X2 [Malus domestica]
FJ011G0168900.1_FJ	molecular_function:"Any molecular entity that serves as an electron acceptor and electron donor in an electron transport chain. An electron transport chain is a process in which a series of electron carriers operate together to transfer electrons from donors to any of several different terminal electron acceptors to generate a transmembrane electrochemical gradient." [ISBN:0198506732](GO:0009055)	--	Early nodulin-like protein 1 OS=Arabidopsis thaliana GN=At2g25060 PE=1 SV=2	Plastocyanin-like domain	PREDICTED: umecyanin-like [Pyrus x bretschneideri]
FJ07G0167900.1_FJ	molecular_function:"Interacting selectively and non-covalently with copper (Cu) ions." [GOC:ai](GO:0005507),molecular_function:"Catalysis of an oxidation-reduction (redox) reaction, a reversible chemical reaction in which the oxidation state of an atom or atoms within a molecule is altered. One substrate acts as a hydrogen or electron donor and becomes oxidized, while the other acts as hydrogen o…	laccase-4-like; K05909 laccase [EC:1.10.3.2] (A)	Laccase-4 OS=Arabidopsis thaliana GN=IRX12 PE=2 SV=2	Multicopper oxidase	PREDICTED: laccase-4-like [Malus domestica]
FJ02G0122800.1_FJ	molecular_function:"Catalysis of the transfer of a sulfate group from 3'-phosphoadenosine 5'-phosphosulfate to the hydroxyl group of an acceptor, producing the sulfated derivative and 3'-phosphoadenosine 5'-phosphate." [EC:2.8.2, GOC:curators](GO:0008146)	--	Nodulation protein H OS=Rhizobium meliloti GN=nodH PE=4 SV=1	Sulfotransferase domain	PREDICTED: uncharacterized protein LOC103956629 [Pyrus x bretschneideri]
FJ015G0055500.1_FJ	molecular_function:"Catalysis of movement along a microtubule, coupled to the hydrolysis of a nucleoside triphosphate (usually ATP)." [GOC:mah, ISBN:0815316194](GO:0003777),molecular_function:"Interacting selectively and non-covalently with ATP, adenosine 5'-triphosphate, a universally important coenzyme and enzyme regulator." [ISBN:0198506732](GO:0005524),biological_process:"A microtubule-based …	kinesin-like protein NACK1; K11498 centromeric protein E (A)	Kinesin-like protein NACK1 OS=Nicotiana tabacum GN=NACK1 PE=1 SV=1	Kinesin motor domain	PREDICTED: kinesin-like protein NACK1, partial [Malus domestica]
FJ07G0065300.1_FJ	molecular_function:"Interacting selectively and non-covalently with ATP, adenosine 5'-triphosphate, a universally important coenzyme and enzyme regulator." [ISBN:0198506732](GO:0005524),cellular_component:"The component of a membrane consisting of the gene products and protein complexes having at least some part of their peptide sequence embedded in the hydrophobic region of the membrane." [GOC:d…	putative ABC transporter C family member 15; K05665 ATP-binding cassette, subfamily C (CFTR/MRP), member 1 (A)	ABC transporter C family member 9 OS=Arabidopsis thaliana GN=ABCC9 PE=2 SV=2	ABC transporter	PREDICTED: putative ABC transporter C family member 15 [Malus domestica]
FJ015G0076100.1_FJ	--	protein cereblon-like; K11793 cereblon (A)	Protein cereblon OS=Mus musculus GN=Crbn PE=1 SV=1	ATP-dependent protease La (LON) substrate-binding domain	PREDICTED: protein cereblon-like [Malus domestica]
FJ06G0006200.1_FJ	biological_process:"Reactions, triggered in response to the presence of a foreign body or the occurrence of an injury, which result in restriction of damage to the organism attacked or prevention/recovery from the infection caused by the attack." [GOC:go_curators](GO:0006952),cellular_component:"The component of a membrane consisting of the gene products and protein complexes having at least some…	MLO protein homolog 1-like; K08472 mlo protein (A)	MLO protein homolog 1 OS=Hordeum vulgare GN=MLO-H1 PE=3 SV=1	Mlo family	PREDICTED: MLO protein homolog 1-like [Pyrus x bretschneideri]
FJ011G0160900.1_FJ	--	--	Uncharacterized protein At5g41620 OS=Arabidopsis thaliana GN=At5g41620 PE=2 SV=2	--	PREDICTED: uncharacterized protein LOC103413199 [Malus domestica]
FJ07G0100600.1_FJ	--	--	F-box protein At4g00755 OS=Arabidopsis thaliana GN=At4g00755 PE=2 SV=1	--	PREDICTED: F-box protein At4g00755 [Malus domestica]
FJ015G0020700.1_FJ	--	laccase-11-like; K05909 laccase [EC:1.10.3.2] (A)	--	--	PREDICTED: transcription initiation factor TFIID subunit 11 [Malus domestica]
FJ016G0033100.1_FJ	molecular_function:"Interacting selectively and non-covalently with any protein or protein complex (a complex of two or more proteins that may include other nonprotein molecules)." [GOC:go_curators](GO:0005515),molecular_function:"Interacting selectively and non-covalently with zinc (Zn) ions." [GOC:ai](GO:0008270)	hypothetical protein; K12135 zinc finger protein CONSTANS (A)	Zinc finger protein CONSTANS-LIKE 6 OS=Arabidopsis thaliana GN=COL6 PE=2 SV=2	B-box zinc finger	PREDICTED: zinc finger protein CONSTANS-LIKE 6-like [Malus domestica]
FJ012G0120300.1_FJ	molecular_function:"Interacting selectively and non-covalently with any protein or protein complex (a complex of two or more proteins that may include other nonprotein molecules)." [GOC:go_curators](GO:0005515)	hypothetical protein; K14963 COMPASS component SWD3 (A)	WD repeat-containing protein 44 OS=Bos taurus GN=WDR44 PE=1 SV=1	WD domain, G-beta repeat	PREDICTED: WD repeat-containing protein 44-like [Pyrus x bretschneideri]
FJ014G0021300.1_FJ	--	E3 ubiquitin-protein ligase RGLG1-like; K16280 E3 ubiquitin-protein ligase RGLG [EC:2.3.2.27] (A)	E3 ubiquitin-protein ligase RGLG1 OS=Arabidopsis thaliana GN=RGLG1 PE=1 SV=1	Copine	PREDICTED: E3 ubiquitin-protein ligase RGLG1-like isoform X3 [Pyrus x bretschneideri]
FJ05G0135000.1_FJ	molecular_function:"Enables the transfer of manganese (Mn) ions from one side of a membrane to the other." [GOC:dgf](GO:0005384),biological_process:"Any process involved in the maintenance of an internal steady state of manganese ions at the level of a cell." [GOC:mah](GO:0030026)	--	Membrane protein of ER body-like protein OS=Arabidopsis thaliana GN=MEBL PE=2 SV=1	--	PREDICTED: uncharacterized protein LOC103927684 [Pyrus x bretschneideri]
FJ013G0027500.1_FJ	--	Transducin/WD40 repeat-like superfamily protein; K18643 katanin p80 WD40 repeat-containing subunit B1 (A)	--	Protein of unknown function (DUF789)	PREDICTED: uncharacterized protein LOC103451625 [Malus domestica]
FJ017G0169000.1_FJ	--	(6-4)DNA photolyase; K02295 cryptochrome (A)	(6-4)DNA photolyase OS=Arabidopsis thaliana GN=UVR3 PE=1 SV=2	DNA photolyase	PREDICTED: (6-4)DNA photolyase [Malus domestica]
FJ07G0082900.1_FJ	--	Sec23/Sec24 protein transport family protein isoform 1; K14006 protein transport protein SEC23 (A)	Cell number regulator 6 OS=Zea mays GN=CNR6 PE=2 SV=1	PLAC8 family	PREDICTED: cell number regulator 6-like [Malus domestica]
FJ07G0141000.1_FJ	biological_process:"Reactions, triggered in response to the presence of a foreign body or the occurrence of an injury, which result in restriction of damage to the organism attacked or prevention/recovery from the infection caused by the attack." [GOC:go_curators](GO:0006952),cellular_component:"The component of a membrane consisting of the gene products and protein complexes having at least some…	MLO-like protein 6; K08472 mlo protein (A)	MLO-like protein 6 OS=Arabidopsis thaliana GN=MLO6 PE=2 SV=2	Mlo family	PREDICTED: MLO-like protein 6 [Malus domestica]
FJ017G0122300.1_FJ	molecular_function:"Interacting selectively and non-covalently with ATP, adenosine 5'-triphosphate, a universally important coenzyme and enzyme regulator." [ISBN:0198506732](GO:0005524),molecular_function:"Catalysis of the reaction: ATP + H2O = ADP + phosphate. This reaction requires the presence of one or more nucleosomes." [GOC:mah, PMID:19165147](GO:0070615),biological_process:"An epigenetic R…	SNF2 domain-containing protein CLASSY 3-like; K10875 DNA repair and recombination protein RAD54 and RAD54-like protein [EC:3.6.4.-] (A)	SNF2 domain-containing protein CLASSY 3 OS=Arabidopsis thaliana GN=CLSY3 PE=1 SV=1	SNF2 family N-terminal domain	PREDICTED: SNF2 domain-containing protein CLASSY 3-like [Malus domestica]
FJ05G0043900.1_FJ	molecular_function:"Catalysis of the transfer of an acyl group from one compound (donor) to another (acceptor)." [GOC:jl, ISBN:0198506732](GO:0016746)	dihydrolipoyllysine-residue acetyltransferase component of pyruvate dehydrogenase complex, mitochondrial; K00627 pyruvate dehydrogenase E2 component (dihydrolipoamide acetyltransferase) [EC:2.3.1.12] (A)	Dihydrolipoyllysine-residue acetyltransferase component 5 of pyruvate dehydrogenase complex, chloroplastic OS=Arabidopsis thaliana GN=EMB3003 PE=2 SV=1	e3 binding domain	PREDICTED: dihydrolipoyllysine-residue acetyltransferase component of pyruvate dehydrogenase complex, mitochondrial [Malus domestica]
FJ07G0084500.1_FJ	molecular_function:"Any molecular function by which a gene product interacts selectively and non-covalently with DNA (deoxyribonucleic acid)." [GOC:dph, GOC:jl, GOC:tb, GOC:vw](GO:0003677),cellular_component:"A membrane-bounded organelle of eukaryotic cells in which chromosomes are housed and replicated. In most cells, the nucleus contains all of the cell's chromosomes except the organellar chrom…	GATA transcription factor 8-like; K17894 GATA-binding protein 2 (A)	GATA transcription factor 4 OS=Arabidopsis thaliana GN=GATA4 PE=2 SV=1	GATA zinc finger	GATA domain class transcription factor [Malus domestica]
FJ013G0077300.1_FJ	--	--	Anthranilate phosphoribosyltransferase OS=Aquifex aeolicus (strain VF5) GN=trpD PE=3 SV=1	--	PREDICTED: uncharacterized protein LOC103452016 [Malus domestica]
FJ06G0072200.1_FJ	molecular_function:"Interacting selectively and non-covalently with any nucleic acid." [GOC:jl](GO:0003676),molecular_function:"Catalysis of the reaction: ATP + H2O = ADP + phosphate; this reaction drives the unwinding of an RNA helix." [EC:3.6.4.13, GOC:jl](GO:0003724),molecular_function:"Interacting selectively and non-covalently with ATP, adenosine 5'-triphosphate, a universally important coen…	probable DEAD-box ATP-dependent RNA helicase 48; K17679 ATP-dependent RNA helicase MSS116, mitochondrial [EC:3.6.4.13] (A)	Probable DEAD-box ATP-dependent RNA helicase 48 OS=Arabidopsis thaliana GN=RH48 PE=3 SV=1	DEAD/DEAH box helicase	PREDICTED: probable DEAD-box ATP-dependent RNA helicase 48 [Malus domestica]
FJ08G0137700.1_FJ	--	--	--	--	PREDICTED: uncharacterized protein LOC103956984 isoform X1 [Pyrus x bretschneideri]
FJ013G0001200.1_FJ	molecular_function:"Interacting selectively and non-covalently with any nucleic acid." [GOC:jl](GO:0003676)	hypothetical protein; K03695 ATP-dependent Clp protease ATP-binding subunit ClpB (A)	G patch domain and ankyrin repeat-containing protein 1 homolog OS=Caenorhabditis elegans GN=ZK1320.7 PE=3 SV=3	G-patch domain	PREDICTED: G patch domain-containing protein 11 [Malus domestica]
FJ06G0182000.1_FJ	molecular_function:"Catalysis of the phosphorylation of an amino acid residue in a protein, usually according to the reaction: a protein + ATP = a phosphoprotein + ADP." [MetaCyc:PROTEIN-KINASE-RXN](GO:0004672),molecular_function:"Catalysis of the reactions: ATP + protein serine = ADP + protein serine phosphate, and ATP + protein threonine = ADP + protein threonine phosphate." [GOC:bf, RHEA:17989…	probable serine/threonine-protein kinase WNK3; K08867 WNK lysine deficient protein kinase [EC:2.7.11.1] (A)	Probable serine/threonine-protein kinase WNK2 OS=Oryza sativa subsp. japonica GN=WNK2 PE=2 SV=1	Protein kinase domain	PREDICTED: probable serine/threonine-protein kinase WNK3 isoform X1 [Malus domestica]
FJ015G0196300.1_FJ	molecular_function:"Prevents the dissociation of GDP from a GTPase, thereby preventing GTP from binding." [GOC:mah](GO:0005092),cellular_component:"An protein-containing complex which catalyzes of the transfer of a geranyl-geranyl group from geranylgeranyl pyrophosphate to a Rab protein. In mammals it is composed of an alpha and a beta subunit, and associates with an accessory protein Rep (Rab es…	hypothetical protein; K17255 Rab GDP dissociation inhibitor (A)	Rab proteins geranylgeranyltransferase component A OS=Drosophila melanogaster GN=Rep PE=2 SV=1	GDP dissociation inhibitor	PREDICTED: uncharacterized protein LOC103431547 [Malus domestica]
FJ011G0059200.1_FJ	biological_process:"Any process involved in the conversion of a primary mRNA transcript into one or more mature mRNA(s) prior to translation into polypeptide." [GOC:mah](GO:0006397)	serine/arginine repetitive matrix protein 1-like; K13171 serine/arginine repetitive matrix protein 1 (A)	Serine/arginine repetitive matrix protein 1 OS=Gallus gallus GN=SRRM1 PE=2 SV=1	PWI domain	PREDICTED: serine/arginine repetitive matrix protein 1-like [Malus domestica]
FJ08G0129400.1_FJ	biological_process:"The chemical reactions and pathways involving auxins, a group of plant hormones that regulate aspects of plant growth." [GOC:lr](GO:0009850),molecular_function:"Catalysis of the hydrolysis of various bonds, e.g. C-O, C-N, C-C, phosphoric anhydride bonds, etc. Hydrolase is the systematic name for any enzyme of EC class 3." [ISBN:0198506732](GO:0016787)	IAA-amino acid hydrolase ILR1-like 6; K14664 IAA-amino acid hydrolase [EC:3.5.1.-] (A)	IAA-amino acid hydrolase ILR1-like 6 OS=Arabidopsis thaliana GN=ILL6 PE=2 SV=2	Peptidase family M20/M25/M40	PREDICTED: IAA-amino acid hydrolase ILR1-like 6 [Malus domestica]
FJ03G0220000.1_FJ	molecular_function:"Any molecular function by which a gene product interacts selectively and non-covalently with DNA (deoxyribonucleic acid)." [GOC:dph, GOC:jl, GOC:tb, GOC:vw](GO:0003677),molecular_function:"Interacting selectively and non-covalently with zinc (Zn) ions." [GOC:ai](GO:0008270)	uncharacterized LOC105342553; K10801 methyl-CpG-binding domain protein 4 [EC:3.2.2.-] (A)	Methyl-CpG-binding domain-containing protein 4 OS=Arabidopsis thaliana GN=MBD4 PE=2 SV=1	CW-type Zinc Finger	PREDICTED: methyl-CpG-binding domain-containing protein 4-like isoform X1 [Malus domestica]
FJ011G0071800.1_FJ	--	--	--	TPL-binding domain in jasmonate signalling	PREDICTED: uncharacterized protein LOC103447743 [Malus domestica]
FJ014G0025300.1_FJ	--	--	--	Senescence regulator	PREDICTED: uncharacterized protein LOC103454070 [Malus domestica]
FJ03G0080900.1_FJ	molecular_function:"Interacting selectively and non-covalently with any nucleic acid." [GOC:jl](GO:0003676),molecular_function:"Interacting selectively and non-covalently with any protein or protein complex (a complex of two or more proteins that may include other nonprotein molecules)." [GOC:go_curators](GO:0005515)	RNA-binding protein 40; K13157 U11/U12 small nuclear ribonucleoprotein 65 kDa protein (A)	U11/U12 small nuclear ribonucleoprotein 65 kDa protein OS=Arabidopsis thaliana GN=SNRNP65 PE=1 SV=1	RNA recognition motif. (a.k.a. RRM, RBD, or RNP domain)	PREDICTED: RNA-binding protein 40 [Malus domestica]
FJ013G0071400.1_FJ	molecular_function:"Enables the transfer of a nucleoside, a nucleobase linked to either beta-D-ribofuranose (ribonucleoside) or 2-deoxy-beta-D-ribofuranose, (a deoxyribonucleotide) from one side of a membrane to the other." [GOC:ai](GO:0005337),cellular_component:"The component of a membrane consisting of the gene products and protein complexes having at least some part of their peptide sequence …	equilibrative nucleotide transporter 1; K15014 solute carrier family 29 (equilibrative nucleoside transporter), member 1/2/3 (A)	Equilibrative nucleotide transporter 1 OS=Arabidopsis thaliana GN=ENT1 PE=1 SV=1	Nucleoside transporter	PREDICTED: equilibrative nucleotide transporter 1 [Malus domestica]
FJ07G0164600.1_FJ	--	Proteasome inhibitor-related; K06700 proteasome inhibitor subunit 1 (PI31) (A)	--	--	PREDICTED: vitellogenin-2-like [Malus domestica]
FJ08G0070100.1_FJ	--	--	--	--	PREDICTED: glycine-rich cell wall structural protein 1.8-like [Malus domestica]
FJ016G0028500.1_FJ	molecular_function:"Catalysis of a biochemical reaction at physiological temperatures. In biologically catalyzed reactions, the reactants are known as substrates, and the catalysts are naturally occurring macromolecular substances known as enzymes. Enzymes possess specific binding sites for substrates, and are usually composed wholly or largely of protein, but RNA that has catalytic activity (rib…	hypothetical protein; K19785 nicotinamide-nucleotide adenylyltransferase [EC:2.7.7.1] (A)	--	Cytidylyltransferase-like	PREDICTED: uncharacterized protein LOC103402662 isoform X1 [Malus domestica]
FJ012G0201100.1_FJ	molecular_function:"Catalysis of the transfer of an acyl group, other than amino-acyl, from one compound (donor) to another (acceptor)." [GOC:jl](GO:0016747)	BAHDb5a-2; BAHD family acyltransferase (EC:2.3.1.-); K13065 shikimate O-hydroxycinnamoyltransferase [EC:2.3.1.133] (A)	Protein ECERIFERUM 1 OS=Arabidopsis thaliana GN=CER2 PE=1 SV=1	Transferase family	PREDICTED: protein ECERIFERUM 26-like [Malus domestica]
FJ07G0218600.1_FJ	--	--	--	--	PREDICTED: dentin sialophosphoprotein isoform X1 [Malus domestica]
FJ03G0151100.1_FJ	cellular_component:"That part of a multicellular organism outside the cells proper, usually taken to be outside the plasma membranes, and occupied by fluid." [ISBN:0198547684](GO:0005615),molecular_function:"Interacting selectively and non-covalently with a lipid." [GOC:ai](GO:0008289)	putative BPI/LBP family protein At1g04970; K05399 lipopolysaccharide-binding protein (A)	Putative BPI/LBP family protein At1g04970 OS=Arabidopsis thaliana GN=At1g04970 PE=2 SV=1	LBP / BPI / CETP family, C-terminal domain	PREDICTED: putative BPI/LBP family protein At1g04970 [Malus domestica]
FJ01G0061200.1_FJ	molecular_function:"Interacting selectively and non-covalently with any protein or protein complex (a complex of two or more proteins that may include other nonprotein molecules)." [GOC:go_curators](GO:0005515),cellular_component:"A membrane-bounded organelle of eukaryotic cells in which chromosomes are housed and replicated. In most cells, the nucleus contains all of the cell's chromosomes excep…	auxin-responsive protein IAA9; K14484 auxin-responsive protein IAA (A)	Auxin-responsive protein IAA9 OS=Arabidopsis thaliana GN=IAA9 PE=1 SV=1	AUX/IAA family	ARF domain class transcription factor [Malus domestica]
FJ08G0131400.1_FJ	molecular_function:"Any molecular function by which a gene product interacts selectively and non-covalently with DNA (deoxyribonucleic acid)." [GOC:dph, GOC:jl, GOC:tb, GOC:vw](GO:0003677),molecular_function:"Interacting selectively and non-covalently with single-stranded DNA." [GOC:elh, GOC:vw, PMID:22976174](GO:0003697),molecular_function:"Interacting selectively and non-covalently with ATP, ad…	DNA repair protein recA homolog 2, mitochondrial; K03553 recombination protein RecA (A)	DNA repair protein recA homolog 2, mitochondrial OS=Arabidopsis thaliana GN=At3g10140 PE=2 SV=1	recA bacterial DNA recombination protein	PREDICTED: DNA repair protein recA homolog 2, mitochondrial [Malus domestica]
FJ08G0029000.1_FJ	--	hypothetical protein; K05760 paxillin (A)	Protein DA1 OS=Arabidopsis thaliana GN=DA1 PE=1 SV=1	LIM domain	PREDICTED: LOW QUALITY PROTEIN: protein DA1-like [Malus domestica]
FJ015G0163700.1_FJ	biological_process:"The splicing of Group II introns. This occurs by a ribozymic mechanism where the intron sequence forms a distinct 3D structure, characteristic of Group II introns and containing splice site consensus sequences, that is involved in catalyzing the splicing reactions, though protein factors are also required in vivo. Splicing occurs by a series of two transesterification reaction…	hypothetical protein; K01148 poly(A)-specific ribonuclease [EC:3.1.13.4] (A)	CRS2-associated factor 1, chloroplastic OS=Arabidopsis thaliana GN=At2g20020 PE=2 SV=2	CRS1 / YhbY (CRM) domain	PREDICTED: CRS2-associated factor 1, chloroplastic-like [Malus domestica]
FJ015G0265400.1_FJ	molecular_function:"Interacting selectively and non-covalently with a nonidentical protein to form a heterodimer." [GOC:ai](GO:0046982)	hypothetical protein; K11359 transcriptional activator SPT7 (A)	--	--	PREDICTED: uncharacterized protein LOC103401535 [Malus domestica]
FJ015G0355300.1_FJ	molecular_function:"Interacting selectively and non-covalently with a lipid." [GOC:ai](GO:0008289)	patellin-3-like; K19996 phosphatidylinositol transfer protein SFH5 (A)	Patellin-3 OS=Arabidopsis thaliana GN=PATL3 PE=1 SV=2	CRAL/TRIO domain	PREDICTED: patellin-3-like [Malus domestica]
FJ07G0199100.1_FJ	molecular_function:"Catalysis of an oxidation-reduction (redox) reaction, a reversible chemical reaction in which the oxidation state of an atom or atoms within a molecule is altered. One substrate acts as a hydrogen or electron donor and becomes oxidized, while the other acts as hydrogen or electron acceptor and becomes reduced." [GOC:go_curators](GO:0016491),molecular_function:"Catalysis of the…	aldo-keto reductase family 4 member C9-like; K00011 aldehyde reductase [EC:1.1.1.21] (A)	Aldo-keto reductase family 4 member C9 OS=Arabidopsis thaliana GN=AKR4C9 PE=1 SV=1	Aldo/keto reductase family	PREDICTED: aldo-keto reductase family 4 member C9 [Malus domestica]
FJ03G0135300.1_FJ	molecular_function:"Any molecular function by which a gene product interacts selectively and non-covalently with DNA (deoxyribonucleic acid)." [GOC:dph, GOC:jl, GOC:tb, GOC:vw](GO:0003677),biological_process:"Any process that modulates the frequency, rate or extent of cellular DNA-templated transcription." [GOC:go_curators, GOC:txnOH](GO:0006355)	NAC domain-containing protein 89-like; K12581 CCR4-NOT transcription complex subunit 7/8 (A)	NAC transcription factor ONAC010 OS=Oryza sativa subsp. indica GN=ONAC010 PE=3 SV=1	No apical meristem (NAM) protein	PREDICTED: NAC domain-containing protein 68-like [Malus domestica]
FJ03G0216100.1_FJ	molecular_function:"Interacting selectively and non-covalently with any protein or protein complex (a complex of two or more proteins that may include other nonprotein molecules)." [GOC:go_curators](GO:0005515)	putative pentatricopeptide repeat-containing protein At2g02150; K17710 pentatricopeptide repeat domain-containing protein 1 (A)	Pentatricopeptide repeat-containing protein At4g02820, mitochondrial OS=Arabidopsis thaliana GN=At4g02820 PE=2 SV=1	PPR repeat	PREDICTED: pentatricopeptide repeat-containing protein At4g02820, mitochondrial [Malus domestica]
FJ03G0076200.1_FJ	molecular_function:"Interacting selectively and non-covalently with any protein or protein complex (a complex of two or more proteins that may include other nonprotein molecules)." [GOC:go_curators](GO:0005515)	--	BTB/POZ domain-containing protein At5g60050 OS=Arabidopsis thaliana GN=At5g60050 PE=2 SV=1	--	PREDICTED: BTB/POZ domain-containing protein At5g60050 [Malus domestica]
FJ07G0147200.1_FJ	--	--	Citrate-binding protein OS=Hevea brasiliensis GN=CBP PE=1 SV=1	Alginate lyase	PREDICTED: citrate-binding protein-like [Malus domestica]
FJ07G0195600.1_FJ	--	uncharacterized protein At3g06530; K14550 U3 small nucleolar RNA-associated protein 10 (A)	Uncharacterized protein At3g06530 OS=Arabidopsis thaliana GN=At3g06530 PE=1 SV=3	U3 small nucleolar RNA-associated protein 10	PREDICTED: uncharacterized protein At3g06530 [Malus domestica]
FJ010G0053500.1_FJ	molecular_function:"Interacting selectively and non-covalently with zinc (Zn) ions." [GOC:ai](GO:0008270)	hypothetical protein; K19720 collagen, type III, alpha (A)	B-box zinc finger protein 20 OS=Arabidopsis thaliana GN=BBX20 PE=1 SV=1	B-box zinc finger	PREDICTED: B-box zinc finger protein 20 [Malus domestica]
FJ05G0235100.1_FJ	--	--	--	--	PREDICTED: uncharacterized protein LOC103434914 [Malus domestica]
FJ015G0059200.1_FJ	biological_process:"The process that gives rise to secondary (or auxiliary or axillary) shoots in plants. This process pertains to the initial formation of a structure from unspecified parts. These secondary shoots originate from secondary meristems initiated in the axils of leaf primordia. Axillary meristems function like the shoot apical meristem of the primary shoot initating the development o…	3-hydroxyisobutyryl-CoA hydrolase-like protein 3, mitochondrial; K05605 3-hydroxyisobutyryl-CoA hydrolase [EC:3.1.2.4] (A)	Probable strigolactone esterase DAD2 OS=Petunia hybrida GN=DAD2 PE=1 SV=1	Alpha/beta hydrolase family	PREDICTED: probable strigolactone esterase DAD2 [Malus domestica]
FJ08G0145100.1_FJ	molecular_function:"Interacting selectively and non-covalently with any protein or protein complex (a complex of two or more proteins that may include other nonprotein molecules)." [GOC:go_curators](GO:0005515)	inactive TPR repeat-containing thioredoxin TTL3-like; K09527 DnaJ homolog subfamily C member 7 (A)	TPR repeat-containing thioredoxin TTL1 OS=Arabidopsis thaliana GN=TTL1 PE=1 SV=1	Tetratricopeptide repeat	PREDICTED: inactive TPR repeat-containing thioredoxin TTL3-like [Malus domestica]
FJ08G0105400.1_FJ	molecular_function:"Catalysis of the hydrolysis of ester linkages within nucleic acids by creating internal breaks." [GOC:mah, ISBN:0198547684](GO:0004519),biological_process:"The process of restoring DNA after damage. Genomes are subject to damage by chemical and physical agents in the environment (e.g. UV and ionizing radiations, chemical mutagens, fungal and bacterial toxins, etc.) and by free…	endonuclease V family protein; K05982 deoxyribonuclease V [EC:3.1.21.7] (A)	Endonuclease V OS=Homo sapiens GN=ENDOV PE=1 SV=1	Endonuclease V	PREDICTED: endonuclease V isoform X1 [Pyrus x bretschneideri]
FJ02G0114800.1_FJ	--	pathogenesis-related protein PRB1-3-like; K13449 pathogenesis-related protein 1 (A)	STS14 protein OS=Solanum tuberosum GN=STS14 PE=2 SV=1	--	PREDICTED: STS14 protein-like [Pyrus x bretschneideri]
FJ07G0188900.1_FJ	--	Hypothetical protein CBG08821; K13698 abhydrolase domain-containing protein 4 (A)	2-hydroxy-6-oxononadienedioate/2-hydroxy-6- oxononatrienedioate hydrolase OS=Klebsiella pneumoniae subsp. pneumoniae (strain ATCC 700721 / MGH 78578) GN=mhpC PE=3 SV=1	Alpha/beta hydrolase family	PREDICTED: uncharacterized protein LOC103953712 [Pyrus x bretschneideri]
FJ01G0074800.1_FJ	molecular_function:"Enables the transfer of a substance, usually a specific substance or a group of related substances, from one side of a membrane to the other." [GOC:jid, GOC:mtg_transport, ISBN:0815340729](GO:0022857),biological_process:"The process in which a solute is transported across a lipid bilayer, from one side of a membrane to the other." [GOC:dph, GOC:jid](GO:0055085)	probable anion transporter 2, chloroplastic; K08193 MFS transporter, ACS family, solute carrier family 17 (sodium-dependent inorganic phosphate cotransporter), other (A)	Ascorbate transporter, chloroplastic OS=Arabidopsis thaliana GN=PHT4;4 PE=1 SV=1	Major Facilitator Superfamily	PREDICTED: probable anion transporter 2, chloroplastic [Malus domestica]
FJ011G0216100.1_FJ	molecular_function:"Catalysis of a biochemical reaction at physiological temperatures. In biologically catalyzed reactions, the reactants are known as substrates, and the catalysts are naturally occurring macromolecular substances known as enzymes. Enzymes possess specific binding sites for substrates, and are usually composed wholly or largely of protein, but RNA that has catalytic activity (rib…	--	Probable transmembrane GTPase FZO-like, chloroplastic OS=Arabidopsis thaliana GN=FZL PE=1 SV=1	50S ribosome-binding GTPase	PREDICTED: uncharacterized protein LOC103449010 [Malus domestica]
FJ02G0209200.1_FJ	--	light-mediated development protein DET1; K10571 de-etiolated-1 (A)	Light-mediated development protein DET1 OS=Solanum lycopersicum GN=DET1 PE=1 SV=1	De-etiolated protein 1 Det1	PREDICTED: light-mediated development protein DET1 isoform X3 [Malus domestica]
FJ015G0294700.1_FJ	molecular_function:"Catalysis of the transfer of an acyl group from one compound (donor) to another (acceptor)." [GOC:jl, ISBN:0198506732](GO:0016746)	3-oxoacyl-[acyl-carrier-protein] synthase, mitochondrial; K09458 3-oxoacyl-[acyl-carrier-protein] synthase II [EC:2.3.1.179] (A)	3-oxoacyl-[acyl-carrier-protein] synthase, mitochondrial OS=Arabidopsis thaliana GN=KAS PE=1 SV=1	--	PREDICTED: 3-oxoacyl-[acyl-carrier-protein] synthase, mitochondrial [Malus domestica]
FJ05G0248500.1_FJ	--	mitochondrial arginine transporter BAC1-like; K15109 solute carrier family 25 (mitochondrial carnitine/acylcarnitine transporter), member 20/29 (A)	Mitochondrial arginine transporter BAC1 OS=Arabidopsis thaliana GN=BAC1 PE=1 SV=1	Mitochondrial carrier protein	PREDICTED: mitochondrial arginine transporter BAC1-like isoform X1 [Malus domestica]
FJ08G0049300.1_FJ	molecular_function:"Enables the transfer of zinc (Zn) ions from one side of a membrane to the other." [GOC:dgf](GO:0005385),cellular_component:"A lipid bilayer along with all the proteins and protein complexes embedded in it an attached to it." [GOC:dos, GOC:mah, ISBN:0815316194](GO:0016020),cellular_component:"The component of a membrane consisting of the gene products and protein complexes havi…	zinc transporter 4, chloroplastic-like; K14709 solute carrier family 39 (zinc transporter), member 1/2/3 (A)	Zinc transporter 4, chloroplastic OS=Arabidopsis thaliana GN=ZIP4 PE=2 SV=1	ZIP Zinc transporter	PREDICTED: zinc transporter 4, chloroplastic-like [Malus domestica]
FJ013G0214200.1_FJ	--	RING-H2 finger protein ATL13-like; K19041 E3 ubiquitin-protein ligase RNF38/44 [EC:2.3.2.27] (A)	RING-H2 finger protein ATL13 OS=Arabidopsis thaliana GN=ATL13 PE=2 SV=2	Ring finger domain	PREDICTED: LOW QUALITY PROTEIN: RING-H2 finger protein ATL13-like [Pyrus x bretschneideri]
FJ012G0157700.1_FJ	--	hypothetical protein; K06236 collagen, type I, alpha (A)	--	--	PREDICTED: uncharacterized protein LOC103450738 [Malus domestica]
FJ014G0002800.1_FJ	--	--	--	--	PREDICTED: uncharacterized protein LOC103453874 [Malus domestica]
FJ03G0219000.1_FJ	--	uncharacterized LOC104414824; K01890 phenylalanyl-tRNA synthetase beta chain [EC:6.1.1.20] (A)	--	--	PREDICTED: LOW QUALITY PROTEIN: uncharacterized protein LOC103432453 [Malus domestica]
FJ01G0078800.1_FJ	molecular_function:"Catalysis of the phosphorylation of an amino acid residue in a protein, usually according to the reaction: a protein + ATP = a phosphoprotein + ADP." [MetaCyc:PROTEIN-KINASE-RXN](GO:0004672),molecular_function:"Interacting selectively and non-covalently with ATP, adenosine 5'-triphosphate, a universally important coenzyme and enzyme regulator." [ISBN:0198506732](GO:0005524),bi…	probable serine/threonine-protein kinase At1g01540; K04733 interleukin-1 receptor-associated kinase 4 [EC:2.7.11.1] (A)	Probable serine/threonine-protein kinase At1g01540 OS=Arabidopsis thaliana GN=At1g01540 PE=1 SV=2	Protein kinase domain	PREDICTED: LOW QUALITY PROTEIN: probable serine/threonine-protein kinase At1g01540 [Malus domestica]
FJ08G0131700.1_FJ	--	--	--	Universal stress protein family	PREDICTED: uncharacterized protein LOC103450642 [Malus domestica]
FJ05G0254700.1_FJ	--	lactosylceramide 4-alpha-galactosyltransferase; K01988 lactosylceramide 4-alpha-galactosyltransferase [EC:2.4.1.228] (A)	Lactosylceramide 4-alpha-galactosyltransferase OS=Mus musculus GN=A4galt PE=2 SV=1	Alpha 1,4-glycosyltransferase conserved region	PREDICTED: lactosylceramide 4-alpha-galactosyltransferase [Malus domestica]
FJ02G0114700.1_FJ	--	protein kinase, putative; K08857 NIMA (never in mitosis gene a)-related kinase [EC:2.7.11.1] (A)	--	Leucine-zipper of ternary complex factor MIP1	PREDICTED: uncharacterized protein LOC103426817 [Malus domestica]
FJ04G0186800.1_FJ	molecular_function:"Enables the active transport of a solute across a membrane by a mechanism whereby two or more species are transported in opposite directions in a tightly coupled process not directly linked to a form of energy other than chemiosmotic energy. The reaction is: solute A(out) + solute B(in) = solute A(in) + solute B(out)." [GOC:mtg_transport, ISBN:0815340729, PMID:10839820](GO:001…	MATE efflux family protein DTX1-like; K03327 multidrug resistance protein, MATE family (A)	MATE efflux family protein DTX1 OS=Arabidopsis thaliana GN=DTX1 PE=2 SV=1	MatE	PREDICTED: MATE efflux family protein DTX1-like [Malus domestica]
FJ05G0135600.1_FJ	cellular_component:"The irregular network of unit membranes, visible only by electron microscopy, that occurs in the cytoplasm of many eukaryotic cells. The membranes form a complex meshwork of tubular channels, which are often expanded into slitlike cavities called cisternae. The ER takes two forms, rough (or granular), with ribosomes adhering to the outer surface, and smooth (with no ribosomes …	B-cell receptor-associated protein 31-like; K14009 B-cell receptor-associated protein 31 (A)	B-cell receptor-associated protein 31 OS=Mus musculus GN=Bcap31 PE=1 SV=4	--	PREDICTED: B-cell receptor-associated protein 31-like [Malus domestica]
FJ010G0041700.1_FJ	biological_process:"The intramolecular conversion of uridine to pseudouridine within an RNA molecule. This posttranscriptional base modification occurs in tRNA, rRNA, and snRNAs." [GOC:hjd, GOC:mah](GO:0001522),biological_process:"A cellular process that results in the biosynthesis of constituent macromolecules, assembly, and arrangement of constituent parts of ribosome subunits; includes transpo…	putative H/ACA ribonucleoprotein complex subunit 1-like protein 1; K11128 H/ACA ribonucleoprotein complex subunit 1 (A)	Putative H/ACA ribonucleoprotein complex subunit 1-like protein 1 OS=Arabidopsis thaliana GN=At3g03920 PE=2 SV=1	Gar1/Naf1 RNA binding region	PREDICTED: putative H/ACA ribonucleoprotein complex subunit 1-like protein 1 isoform X1 [Pyrus x bretschneideri]
FJ03G0134200.1_FJ	molecular_function:"Interacting selectively and non-covalently with any nucleic acid." [GOC:jl](GO:0003676),molecular_function:"Interacting selectively and non-covalently with any metal ion." [GOC:ai](GO:0046872)	--	Zinc finger CCCH domain-containing protein 53 OS=Oryza sativa subsp. japonica GN=Os07g0682400 PE=2 SV=1	RNA recognition motif. (a.k.a. RRM, RBD, or RNP domain)	PREDICTED: zinc finger CCCH domain-containing protein 53-like [Malus domestica]
FJ06G0127900.1_FJ	--	chaperone protein DnaJ; K09536 DnaJ homolog subfamily C member 16 (A)	DnaJ homolog subfamily C member 10 OS=Xenopus laevis GN=dnajc10 PE=2 SV=1	DnaJ domain	PREDICTED: uncharacterized protein LOC103437848 [Malus domestica]
FJ010G0037600.1_FJ	--	GRMZM2G399311; histone-lysine N-methyltransferase ASHR1-like; K11426 SET and MYND domain-containing protein (A)	Erythroid differentiation-related factor 1 OS=Mus musculus GN=Edrf1 PE=2 SV=1	--	PREDICTED: uncharacterized protein LOC103964111 [Pyrus x bretschneideri]
FJ013G0157000.1_FJ	--	--	Vicilin GC72-A OS=Gossypium hirsutum PE=3 SV=1	Cupin	PREDICTED: LOW QUALITY PROTEIN: vicilin GC72-A [Malus domestica]
FJ014G0087300.1_FJ	--	sporulation-specific protein 15-like; K10352 myosin heavy chain (A)	--	--	PREDICTED: myosin-11-like [Malus domestica]
FJ013G0084700.1_FJ	--	UPL1; ubiquitin-protein ligase 1; K10592 E3 ubiquitin-protein ligase HUWE1 [EC:2.3.2.26] (A)	--	--	PREDICTED: nucleolar and coiled-body phosphoprotein 1-like [Malus domestica]
FJ012G0038100.1_FJ	molecular_function:"Interacting selectively and non-covalently with any protein or protein complex (a complex of two or more proteins that may include other nonprotein molecules)." [GOC:go_curators](GO:0005515)	hypothetical protein; K17964 leucine-rich PPR motif-containing protein, mitochondrial (A)	Putative pentatricopeptide repeat-containing protein At5g06400, mitochondrial OS=Arabidopsis thaliana GN=At5g06400 PE=3 SV=1	Pentatricopeptide repeat domain	PREDICTED: putative pentatricopeptide repeat-containing protein At5g06400, mitochondrial [Malus domestica]
FJ013G0115700.1_FJ	biological_process:"A protein modification process that results in the addition of a carbohydrate or carbohydrate derivative unit to a protein amino acid, e.g. the addition of glycan chains to proteins." [GOC:curators, GOC:pr](GO:0006486),cellular_component:"A lipid bilayer along with all the proteins and protein complexes embedded in it an attached to it." [GOC:dos, GOC:mah, ISBN:0815316194](GO:…	probable beta-1,3-galactosyltransferase 16; K14413 beta-1,3-galactosyltransferase [EC:2.4.1.-] (A)	Probable beta-1,3-galactosyltransferase 16 OS=Arabidopsis thaliana GN=B3GALT16 PE=2 SV=1	Galactosyltransferase	PREDICTED: probable beta-1,3-galactosyltransferase 16 [Malus domestica]
FJ014G0180200.1_FJ	--	--	S phase cyclin A-associated protein in the endoplasmic reticulum OS=Homo sapiens GN=SCAPER PE=1 SV=2	S phase cyclin A-associated protein in the endoplasmic reticulum	PREDICTED: uncharacterized protein LOC103931827 [Pyrus x bretschneideri]
FJ012G0190200.1_FJ	molecular_function:"Interacting selectively and non-covalently with any nucleic acid." [GOC:jl](GO:0003676),molecular_function:"Catalysis of the transfer of a methyl group to an acceptor molecule." [ISBN:0198506732](GO:0008168),biological_process:"The process in which a methyl group is covalently attached to a molecule." [GOC:mah](GO:0032259)	tRNA (guanine(10)-N2)-methyltransferase homolog; K15430 tRNA (guanine10-N2)-methyltransferase [EC:2.1.1.214] (A)	tRNA (guanine(10)-N2)-methyltransferase homolog OS=Mus musculus GN=Trmt11 PE=2 SV=1	Putative RNA methylase family UPF0020	PREDICTED: tRNA (guanine(10)-N2)-methyltransferase homolog [Malus domestica]
FJ013G0082300.1_FJ	cellular_component:"Any of the numerous similar discrete openings in the nuclear envelope of a eukaryotic cell, where the inner and outer nuclear membranes are joined." [ISBN:0198547684](GO:0005643),biological_process:"The directed movement of poly(A)+ mRNA out of the nucleus into the cytoplasm." [GOC:ai](GO:0016973)	nucleoporin GLE1; K18723 nucleoporin GLE1 (A)	Protein GLE1 OS=Arabidopsis thaliana GN=GLE1 PE=1 SV=1	GLE1-like protein	PREDICTED: nucleoporin GLE1 [Malus domestica]
FJ04G0181900.1_FJ	biological_process:"A process that is carried out at the cellular level which results in the assembly, arrangement of constituent parts, or disassembly of cytoskeletal structures comprising microtubules and their associated proteins." [GOC:mah](GO:0000226),molecular_function:"Interacting selectively and non-covalently with microtubules, filaments composed of tubulin monomers." [GOC:krc](GO:000801…	--	Protein WVD2-like 1 OS=Arabidopsis thaliana GN=WDL1 PE=1 SV=1	Targeting protein for Xklp2 (TPX2)	PREDICTED: protein WVD2-like 1 [Malus domestica]
FJ011G0136300.1_FJ	--	leucoanthocyanidin reductase-like; K13081 leucoanthocyanidin reductase [EC:1.17.1.3] (A)	Isoeugenol synthase 1 OS=Petunia hybrida GN=IGS1 PE=1 SV=1	NmrA-like family	PREDICTED: isoeugenol synthase 1-like isoform X2 [Pyrus x bretschneideri]
FJ08G0131900.1_FJ	--	GRMZM2G410991; uncharacterized LOC100384051; K13473 chitin elicitor-binding protein (A)	LysM domain-containing GPI-anchored protein 1 OS=Arabidopsis thaliana GN=LYM1 PE=1 SV=1	LysM domain	PREDICTED: lysM domain-containing GPI-anchored protein 1-like [Malus domestica]
FJ014G0182300.1_FJ	--	--	--	--	PREDICTED: uncharacterized protein LOC103455405 [Malus domestica]
FJ03G0119000.1_FJ	biological_process:"The chemical reactions and pathways resulting in the formation of substances; typically the energy-requiring part of metabolism in which simpler substances are transformed into more complex ones." [GOC:curators, ISBN:0198547684](GO:0009058),molecular_function:"Catalysis of the reaction: 3alpha(S)-strictosidine + H(2)O = secologanin + tryptamine." [EC:4.3.3.2, RHEA:15013](GO:00…	hypothetical protein; K01757 strictosidine synthase [EC:4.3.3.2] (A)	Protein STRICTOSIDINE SYNTHASE-LIKE 3 OS=Arabidopsis thaliana GN=SSL3 PE=2 SV=1	Strictosidine synthase	PREDICTED: strictosidine synthase 3 [Malus domestica]
FJ02G0095300.1_FJ	--	--	--	--	PREDICTED: glutamic acid-rich protein-like [Malus domestica]
FJ010G0090000.1_FJ	molecular_function:"The formation of a protein dimer, a macromolecular structure consists of two noncovalently associated identical or nonidentical subunits." [ISBN:0198506732](GO:0046983)	transcription factor PIF3-like isoform X1; K12126 phytochrome-interacting factor 3 (A)	Transcription factor bHLH85 OS=Arabidopsis thaliana GN=BHLH85 PE=2 SV=1	Helix-loop-helix DNA-binding domain	PREDICTED: transcription factor bHLH139-like [Pyrus x bretschneideri]
FJ09G0195700.1_FJ	--	rRNA-processing protein UTP23 homolog; K14773 U3 small nucleolar RNA-associated protein 23 (A)	--	--	PREDICTED: uncharacterized protein LOC103442060 [Malus domestica]
FJ016G0068400.1_FJ	--	--	--	--	PREDICTED: uncharacterized protein LOC103402955 [Malus domestica]
FJ015G0182600.1_FJ	--	transcription factor MYB12; K09422 myb proto-oncogene protein, plant (A)	Transcription factor TT2 OS=Arabidopsis thaliana GN=TT2 PE=1 SV=1	Myb-like DNA-binding domain	PREDICTED: transcription factor MYB12 isoform X2 [Malus domestica]
FJ011G0143300.1_FJ	--	potassium transporter; K03549 KUP system potassium uptake protein (A)	DNA-dependent metalloprotease WSS1 OS=Saccharomyces cerevisiae (strain ATCC 204508 / S288c) GN=WSS1 PE=1 SV=1	WLM domain	PREDICTED: DNA damage response protein WSS1-like [Malus domestica]
FJ09G0144800.1_FJ	--	--	--	NAD(P)H-binding	PREDICTED: uncharacterized protein LOC103424153 [Malus domestica]
FJ05G0039400.1_FJ	molecular_function:"Interacting selectively and non-covalently with any protein or protein complex (a complex of two or more proteins that may include other nonprotein molecules)." [GOC:go_curators](GO:0005515)	hypothetical protein; K08832 serine/threonine-protein kinase SRPK3 [EC:2.7.11.1] (A)	Pentatricopeptide repeat-containing protein At2g17525, mitochondrial OS=Arabidopsis thaliana GN=At2g17525 PE=2 SV=2	PPR repeat family	PREDICTED: pentatricopeptide repeat-containing protein At2g17525, mitochondrial isoform X1 [Malus domestica]
FJ015G0356700.1_FJ	--	--	--	Fantastic Four meristem regulator	PREDICTED: uncharacterized protein LOC103926888, partial [Pyrus x bretschneideri]
FJ017G0198100.1_FJ	molecular_function:"Interacting selectively and non-covalently with GTP, guanosine triphosphate." [GOC:ai](GO:0005525)	GTP-binding protein At2g22870-like; K03978 GTP-binding protein (A)	GTP-binding protein At2g22870 OS=Arabidopsis thaliana GN=EMB2001 PE=2 SV=2	50S ribosome-binding GTPase	PREDICTED: GTP-binding protein At2g22870-like [Malus domestica]
FJ06G0176900.1_FJ	molecular_function:"Catalysis of the phosphorylation of an amino acid residue in a protein, usually according to the reaction: a protein + ATP = a phosphoprotein + ADP." [MetaCyc:PROTEIN-KINASE-RXN](GO:0004672),molecular_function:"Interacting selectively and non-covalently with any protein or protein complex (a complex of two or more proteins that may include other nonprotein molecules)." [GOC:go…	LRR receptor-like kinase family protein; K17422 large subunit ribosomal protein L41 (A)	Probable LRR receptor-like serine/threonine-protein kinase At4g26540 OS=Arabidopsis thaliana GN=At4g26540 PE=2 SV=1	Leucine rich repeat	PREDICTED: probable LRR receptor-like serine/threonine-protein kinase At4g26540 [Malus domestica]
FJ012G0056700.1_FJ	molecular_function:"Any molecular function by which a gene product interacts selectively and non-covalently with DNA (deoxyribonucleic acid)." [GOC:dph, GOC:jl, GOC:tb, GOC:vw](GO:0003677),molecular_function:"Catalysis of the reaction: nucleoside triphosphate + RNA(n) = diphosphate + RNA(n+1). Utilizes a DNA template, i.e. the catalysis of DNA-template-directed extension of the 3'-end of an RNA s…	DNA-directed RNA polymerase I subunit rpa1-like; K02999 DNA-directed RNA polymerase I subunit RPA1 [EC:2.7.7.6] (A)	DNA-directed RNA polymerase I subunit rpa1 OS=Schizosaccharomyces pombe (strain 972 / ATCC 24843) GN=rpa1 PE=1 SV=2	RNA polymerase Rpb1, domain 5	PREDICTED: LOW QUALITY PROTEIN: DNA-directed RNA polymerase I subunit rpa1-like [Malus domestica]
FJ05G0097300.1_FJ	--	--	--	--	PREDICTED: myosin-11 [Malus domestica]
FJ011G0181200.1_FJ	--	hypothetical protein; K11494 RCC1 and BTB domain-containing protein (A)	E3 ubiquitin-protein ligase HERC2 OS=Mus musculus GN=Herc2 PE=1 SV=3	Regulator of chromosome condensation (RCC1) repeat	PREDICTED: ultraviolet-B receptor UVR8 [Malus domestica]
FJ06G0006600.1_FJ	--	PAN2; PAN2 poly(A) specific ribonuclease subunit; K12571 PAB-dependent poly(A)-specific ribonuclease subunit 2 [EC:3.1.13.4] (A)	Protein canopy-1 OS=Danio rerio GN=cnpy1 PE=1 SV=1	TLR4 regulator and MIR-interacting MSAP	PREDICTED: uncharacterized protein LOC103436722 [Malus domestica]
FJ09G0214500.1_FJ	molecular_function:"The formation of a protein dimer, a macromolecular structure consists of two noncovalently associated identical or nonidentical subunits." [ISBN:0198506732](GO:0046983)	basic helix-loop-helix family protein; K10863 aprataxin [EC:3.-.-.-] (A)	Putative transcription factor bHLH086 OS=Arabidopsis thaliana GN=BHLH86 PE=3 SV=2	Helix-loop-helix DNA-binding domain	PREDICTED: putative transcription factor bHLH086 [Malus domestica]
FJ03G0223800.1_FJ	molecular_function:"Interacting selectively and non-covalently with monomeric or multimeric forms of actin, including actin filaments." [GOC:clt](GO:0003779)	nuclear-pore anchor; K09291 nucleoprotein TPR (A)	Protein NETWORKED 3C OS=Arabidopsis thaliana GN=NET3C PE=1 SV=1	KIP1-like protein	PREDICTED: stress response protein NST1-like [Malus domestica]
FJ09G0054200.1_FJ	molecular_function:"Interacting selectively and non-covalently with transfer RNA." [GOC:ai](GO:0000049),molecular_function:"Interacting selectively and non-covalently with a nucleotide, any compound consisting of a nucleoside that is esterified with (ortho)phosphate or an oligophosphate at any hydroxyl group on the ribose or deoxyribose." [GOC:mah, ISBN:0198547684](GO:0000166),molecular_function:…	probable isoleucine--tRNA ligase, cytoplasmic; K01870 isoleucyl-tRNA synthetase [EC:6.1.1.5] (A)	Isoleucine--tRNA ligase, cytoplasmic OS=Arabidopsis thaliana GN=At4g10320 PE=2 SV=1	Anticodon-binding domain of tRNA	PREDICTED: probable isoleucine--tRNA ligase, cytoplasmic [Malus domestica]
FJ02G0219400.1_FJ	--	uncharacterized LOC104587412; K09903 uridylate kinase [EC:2.7.4.22] (A)	Trihelix transcription factor ASIL2 OS=Arabidopsis thaliana GN=ASIL2 PE=2 SV=1	Myb/SANT-like DNA-binding domain	PREDICTED: junction-mediating and -regulatory protein-like [Malus domestica]
FJ05G0116500.1_FJ	molecular_function:"Catalysis of the reaction: protein serine phosphate + H2O = protein serine + phosphate, and protein threonine phosphate + H2O = protein threonine + phosphate." [GOC:bf](GO:0004722),biological_process:"The process of removing one or more phosphoric residues from a protein." [GOC:hb](GO:0006470),molecular_function:"Catalysis of the hydrolysis of phosphoric monoesters, releasing …	probable protein phosphatase 2C 27; K14803 protein phosphatase PTC2/3 [EC:3.1.3.16] (A)	Probable protein phosphatase 2C 27 OS=Arabidopsis thaliana GN=At2g33700 PE=2 SV=1	Protein phosphatase 2C	PREDICTED: probable protein phosphatase 2C 27 [Malus domestica]
FJ014G0149600.1_FJ	--	kinesin KP1-like; K10406 kinesin family member C2/C3 (A)	--	Plant protein of unknown function (DUF868)	PREDICTED: uncharacterized protein LOC103424495 [Malus domestica]
FJ013G0114500.1_FJ	--	solute carrier family 25 member 44-like; K15121 solute carrier family 25, member 44 (A)	Solute carrier family 25 member 44 OS=Pongo abelii GN=SLC25A44 PE=2 SV=2	Mitochondrial carrier protein	PREDICTED: solute carrier family 25 member 44-like isoform X1 [Malus domestica]
FJ015G0059000.1_FJ	cellular_component:"The outer, i.e. cytoplasm-facing, lipid bilayer of the mitochondrial envelope." [GOC:ai](GO:0005741),molecular_function:"Enables the transmembrane transfer of an anion by a voltage-gated channel. An anion is a negatively charged ion. A voltage-gated channel is a channel whose open state is dependent on the voltage across the membrane in which it is embedded." [GOC:mtg_transpor…	mitochondrial outer membrane protein porin 2-like; K15040 voltage-dependent anion channel protein 2 (A)	Mitochondrial outer membrane protein porin 2 OS=Arabidopsis thaliana GN=VDAC2 PE=1 SV=1	Eukaryotic porin	PREDICTED: mitochondrial outer membrane protein porin 2-like [Malus domestica]
FJ013G0038000.1_FJ	molecular_function:"Catalysis of the hydrolysis of various bonds, e.g. C-O, C-N, C-C, phosphoric anhydride bonds, etc. Hydrolase is the systematic name for any enzyme of EC class 3." [ISBN:0198506732](GO:0016787)	nudix hydrolase 1-like; K03574 8-oxo-dGTP diphosphatase [EC:3.6.1.55] (A)	Nudix hydrolase 1 OS=Arabidopsis thaliana GN=NUDT1 PE=1 SV=1	NUDIX domain	PREDICTED: nudix hydrolase 1-like [Malus domestica]
FJ012G0117700.1_FJ	molecular_function:"Catalysis of the transfer of an acetyl group to a nitrogen atom on the acceptor molecule." [GOC:ai](GO:0008080)	CHD4; chromodomain helicase DNA binding protein 4; K11643 chromodomain-helicase-DNA-binding protein 4 [EC:3.6.4.12] (A)	Increased DNA methylation 1 OS=Arabidopsis thaliana GN=IDM1 PE=1 SV=1	TPL-binding domain in jasmonate signalling	PREDICTED: uncharacterized protein LOC103450207 [Malus domestica]
FJ015G0171000.1_FJ	biological_process:"The hydrolysis of proteins into smaller polypeptides and/or amino acids by cleavage of their peptide bonds." [GOC:bf, GOC:mah](GO:0006508),molecular_function:"Interacting selectively and non-covalently with any metal ion." [GOC:ai](GO:0046872)	mitochondrial-processing peptidase subunit beta; K17732 mitochondrial-processing peptidase subunit beta [EC:3.4.24.64] (A)	Probable zinc protease PqqL OS=Haemophilus influenzae (strain ATCC 51907 / DSM 11121 / KW20 / Rd) GN=pqqL PE=3 SV=1	Peptidase M16 inactive domain	PREDICTED: uncharacterized protein LOC103943948 [Pyrus x bretschneideri]
FJ015G0358900.1_FJ	biological_process:"Absorption and transfer of the energy absorbed from light photons between photosystem reaction centers." [GOC:sm](GO:0009765),cellular_component:"A lipid bilayer along with all the proteins and protein complexes embedded in it an attached to it." [GOC:dos, GOC:mah, ISBN:0815316194](GO:0016020)	chlorophyll a-b binding protein CP24 10A, chloroplastic-like; K08917 light-harvesting complex II chlorophyll a/b binding protein 6 (A)	Chlorophyll a-b binding protein CP24 10A, chloroplastic OS=Solanum lycopersicum GN=CAP10A PE=3 SV=1	Chlorophyll A-B binding protein	PREDICTED: chlorophyll a-b binding protein CP24 10A, chloroplastic-like [Malus domestica]
FJ09G0054000.1_FJ	biological_process:"Any process that modulates the frequency, rate or extent of cellular DNA-templated transcription." [GOC:go_curators, GOC:txnOH](GO:0006355)	--	Transcription factor UPBEAT1 OS=Arabidopsis thaliana GN=UPB1 PE=2 SV=1	--	PREDICTED: uncharacterized protein LOC103429149 [Malus domestica]
FJ016G0024600.1_FJ	molecular_function:"Interacting selectively and non-covalently with any protein or protein complex (a complex of two or more proteins that may include other nonprotein molecules)." [GOC:go_curators](GO:0005515)	--	Tetratricopeptide repeat protein 5 OS=Homo sapiens GN=TTC5 PE=1 SV=2	Tetratricopeptide repeat protein 5 OB fold domain	PREDICTED: tetratricopeptide repeat protein 5-like [Malus domestica]
FJ012G0083400.1_FJ	--	--	--	--	PREDICTED: uncharacterized protein LOC103448268 [Malus domestica]
FJ011G0096700.1_FJ	--	uncharacterized LOC100832504; K13291 terminal uridylyltransferase [EC:2.7.7.52] (A)	Protein neuralized OS=Drosophila melanogaster GN=neur PE=1 SV=2	Zinc finger, C3HC4 type (RING finger)	PREDICTED: uncharacterized protein LOC103422884 [Malus domestica]
FJ015G0089300.1_FJ	molecular_function:"Catalysis of the reaction: donor + hydrogen peroxide = oxidized donor + 2 H2O." [EC:1.11.1.7, RHEA:56136](GO:0004601),biological_process:"Any process that results in a change in state or activity of a cell or an organism (in terms of movement, secretion, enzyme production, gene expression, etc.) as a result of oxidative stress, a state often resulting from exposure to high lev…	peroxidase 16-like; K00430 peroxidase [EC:1.11.1.7] (A)	Peroxidase 16 OS=Arabidopsis thaliana GN=PER16 PE=1 SV=2	Peroxidase	PREDICTED: peroxidase 16-like [Malus domestica]
FJ010G0037300.1_FJ	--	--	Protein LOW PSII ACCUMULATION 3, chloroplastic OS=Arabidopsis thaliana GN=LPA3 PE=1 SV=1	Domain of unknown function (DUF1995)	PREDICTED: protein LOW PSII ACCUMULATION 3, chloroplastic-like isoform X2 [Malus domestica]
FJ09G0061000.1_FJ	molecular_function:"Interacting selectively and non-covalently with any protein or protein complex (a complex of two or more proteins that may include other nonprotein molecules)." [GOC:go_curators](GO:0005515)	uncharacterized LOC105198940; K10147 protein phosphatase 1D [EC:3.1.3.16] (A)	Kanadaptin OS=Homo sapiens GN=SLC4A1AP PE=1 SV=1	FHA domain	PREDICTED: kanadaptin-like [Malus domestica]
FJ015G0030900.1_FJ	biological_process:"A conserved series of molecular signals found in prokaryotes and eukaryotes; involves autophosphorylation of a histidine kinase and the transfer of the phosphate group to an aspartate that then acts as a phospho-donor to response regulator proteins." [PMID:9191038](GO:0000160),molecular_function:"Any molecular function by which a gene product interacts selectively and non-cova…	two-component response regulator ARR14-like; K14491 two-component response regulator ARR-B family (A)	Two-component response regulator ARR12 OS=Arabidopsis thaliana GN=ARR12 PE=2 SV=2	Response regulator receiver domain	PREDICTED: two-component response regulator ARR14-like isoform X1 [Malus domestica]
FJ015G0012200.1_FJ	molecular_function:"Interacting selectively and non-covalently with any nucleic acid." [GOC:jl](GO:0003676),molecular_function:"Catalysis of the hydrolysis of ester linkages within nucleic acids by removing nucleotide residues from the 3' or 5' end." [GOC:mah, ISBN:0198547684](GO:0004527),molecular_function:"Catalysis of the sequential cleavage of mononucleotides from a free 5' terminus of an RNA…	5'-3' exoribonuclease 3; K12619 5'-3' exoribonuclease 2 [EC:3.1.13.-] (A)	5'-3' exoribonuclease 3 OS=Arabidopsis thaliana GN=XRN3 PE=2 SV=1	XRN 5'-3' exonuclease N-terminus	PREDICTED: 5'-3' exoribonuclease 3 isoform X1 [Malus domestica]
FJ011G0138600.1_FJ	--	transcription factor MYB46-like; K09422 myb proto-oncogene protein, plant (A)	Transcription factor MYB46 OS=Arabidopsis thaliana GN=MYB46 PE=2 SV=1	Myb-like DNA-binding domain	PREDICTED: transcription factor MYB46-like [Malus domestica]
FJ012G0194700.1_FJ	cellular_component:"The lipid bilayer surrounding the endoplasmic reticulum." [GOC:mah](GO:0005789)	uncharacterized LOC101779298; K17302 coatomer, subunit beta' (A)	Vesicle-associated protein 2-2 OS=Arabidopsis thaliana GN=PVA22 PE=1 SV=1	MSP (Major sperm protein) domain	PREDICTED: vesicle-associated protein 2-2 [Malus domestica]
FJ012G0089600.1_FJ	--	dnaJ homolog subfamily C member 28-like; K19373 DnaJ homolog subfamily C member 28 (A)	DnaJ homolog subfamily C member 28 OS=Mus musculus GN=Dnajc28 PE=2 SV=2	Domain of unknown function (DUF1992)	PREDICTED: dnaJ homolog subfamily C member 28-like [Malus domestica]
FJ08G0159700.1_FJ	--	--	--	--	PREDICTED: uncharacterized protein LOC103441672 [Malus domestica]
FJ09G0199200.1_FJ	--	hypothetical protein; K18999 RNA polymerase II C-terminal domain phosphatase-like 3/4 [EC:3.1.3.16] (A)	Reticulon-like protein B17 OS=Arabidopsis thaliana GN=RTNLB17 PE=2 SV=1	Reticulon	PREDICTED: reticulon-like protein B17 [Malus domestica]
FJ01G0060500.1_FJ	molecular_function:"Catalysis of the hydrolysis of any O-glycosyl bond." [GOC:mah](GO:0004553),biological_process:"The chemical reactions and pathways involving carbohydrates, any of a group of organic compounds based of the general formula Cx(H2O)y. Includes the formation of carbohydrate derivatives by the addition of a carbohydrate residue to another molecule." [GOC:mah, ISBN:0198506732](GO:000…	probable beta-D-xylosidase 5; K15920 beta-D-xylosidase 4 [EC:3.2.1.37] (A)	Probable beta-D-xylosidase 6 OS=Arabidopsis thaliana GN=BXL6 PE=2 SV=1	Fibronectin type III-like domain	PREDICTED: probable beta-D-xylosidase 6 [Malus domestica]
FJ017G0125000.1_FJ	--	--	Cysteine proteinase inhibitor OS=Vigna unguiculata PE=3 SV=1	--	PREDICTED: uncharacterized protein LOC103419317 [Malus domestica]
FJ03G0022300.1_FJ	--	uncharacterized LOC105053331; K13148 integrator complex subunit 11 [EC:3.1.27.-] (A)	E3 ubiquitin-protein ligase At4g11680 OS=Arabidopsis thaliana GN=At4g11680 PE=2 SV=1	RING-like zinc finger	PREDICTED: E3 ubiquitin-protein ligase At4g11680-like [Malus domestica]
FJ02G0135300.1_FJ	--	--	--	--	PREDICTED: uncharacterized protein LOC103403846 [Malus domestica]
FJ08G0107300.1_FJ	molecular_function:"Enables the facilitated diffusion of an ion (by an energy-independent process) by passage through a transmembrane aqueous pore or channel without evidence for a carrier-mediated mechanism. May be either selective (it enables passage of a specific ion only) or non-selective (it enables passage of two or more ions of same charge but different size)." [GOC:cy, GOC:mtg_transport, …	cnga2; cyclic nucleotide gated channel alpha 2; K04949 cyclic nucleotide gated channel alpha 2 (A)	Potassium channel KAT3 OS=Arabidopsis thaliana GN=KAT3 PE=1 SV=1	Ion transport protein	PREDICTED: potassium channel KAT3-like [Pyrus x bretschneideri]
FJ011G0092300.1_FJ	molecular_function:"Catalysis of the reaction: CTP + dolichol = CDP + dolichyl phosphate." [EC:2.7.1.108](GO:0004168),biological_process:"The chemical reactions and pathways resulting in the formation of dolichyl diphosphate, a phosphorylated dolichol derivative." [GOC:jl](GO:0043048)	dolichol kinase; K00902 dolichol kinase [EC:2.7.1.108] (A)	Dolichol kinase OS=Mus musculus GN=Dolk PE=2 SV=1	--	PREDICTED: dolichol kinase isoform X1 [Malus domestica]
FJ08G0080700.1_FJ	cellular_component:"A membrane-bound cytoplasmic organelle of the endomembrane system that further processes the core oligosaccharides (e.g. N-glycans) added to proteins in the endoplasmic reticulum and packages them into membrane-bound vesicles. The Golgi apparatus operates at the intersection of the secretory, lysosomal, and endocytic pathways." [ISBN:0198506732](GO:0005794),biological_process:…	UDP-glucuronate:xylan alpha-glucuronosyltransferase 2; K00750 glycogenin glucosyltransferase [EC:2.4.1.186] (A)	UDP-glucuronate:xylan alpha-glucuronosyltransferase 2 OS=Arabidopsis thaliana GN=GUX2 PE=2 SV=1	Glycosyl transferase family 8	PREDICTED: UDP-glucuronate:xylan alpha-glucuronosyltransferase 2-like [Malus domestica]
FJ010G0071300.1_FJ	biological_process:"The nonsense-mediated decay pathway for nuclear-transcribed mRNAs degrades mRNAs in which an amino-acid codon has changed to a nonsense codon; this prevents the translation of such mRNAs into truncated, and potentially harmful, proteins." [GOC:krc, GOC:ma, PMID:10025395](GO:0000184),molecular_function:"Catalysis of the reactions: ATP + protein serine = ADP + protein serine pho…	uncharacterized LOC103402261; K08873 serine/threonine-protein kinase SMG1 [EC:2.7.11.1] (A)	Serine/threonine-protein kinase SMG1 OS=Mus musculus GN=Smg1 PE=1 SV=3	Phosphatidylinositol 3- and 4-kinase	PREDICTED: uncharacterized protein LOC103402261 [Malus domestica]
FJ03G0030300.1_FJ	molecular_function:"Interacting selectively and non-covalently with any protein or protein complex (a complex of two or more proteins that may include other nonprotein molecules)." [GOC:go_curators](GO:0005515),biological_process:"The process of creating protein oligomers, compounds composed of a small number, usually between three and ten, of identical component monomers. Oligomers may be formed…	KCTD10; potassium channel tetramerization domain containing 10; K15074 BTB/POZ domain-containing adapter for CUL3-mediated RhoA degradation protein (A)	FH protein interacting protein FIP2 OS=Arabidopsis thaliana GN=FIP2 PE=1 SV=1	Pentapeptide repeats (8 copies)	PREDICTED: FH protein interacting protein FIP2-like [Malus domestica]
FJ08G0101000.1_FJ	molecular_function:"Interacting selectively and non-covalently with an RNA molecule or a portion thereof." [GOC:jl, GOC:mah](GO:0003723),biological_process:"Any process involved in the conversion of one or more primary RNA transcripts into one or more mature RNA molecules." [GOC:mah](GO:0006396),biological_process:"Any process involved in the maintenance of an internal steady state of calcium ion…	uncharacterized LOC103428204; K12841 calcium homeostasis endoplasmic reticulum protein (A)	Calcium homeostasis endoplasmic reticulum protein OS=Mus musculus GN=Cherp PE=1 SV=1	Surp module	PREDICTED: calcium homeostasis endoplasmic reticulum protein-like [Pyrus x bretschneideri]
FJ015G0264900.1_FJ	biological_process:"A protein modification process that results in the addition of a carbohydrate or carbohydrate derivative unit to a protein amino acid, e.g. the addition of glycan chains to proteins." [GOC:curators, GOC:pr](GO:0006486),molecular_function:"Catalysis of the transfer of a glycosyl group from one compound (donor) to another (acceptor)." [GOC:jl, ISBN:0198506732](GO:0016757)	probable glycosyltransferase At5g20260; K18789 xylogalacturonan beta-1,3-xylosyltransferase [EC:2.4.2.41] (A)	Probable glycosyltransferase At5g03795 OS=Arabidopsis thaliana GN=At5g03795 PE=3 SV=2	Exostosin family	PREDICTED: probable glycosyltransferase At5g03795 [Pyrus x bretschneideri]
FJ014G0114500.1_FJ	--	--	Protein ABIL2 OS=Arabidopsis thaliana GN=ABIL2 PE=2 SV=1	--	PREDICTED: protein ABIL2-like isoform X2 [Malus domestica]
FJ06G0148600.1_FJ	molecular_function:"Catalysis of the reaction: an orthophosphoric monoester + H2O = an alcohol + phosphate, with an acid pH optimum." [EC:3.1.3.2](GO:0003993),molecular_function:"Interacting selectively and non-covalently with any metal ion." [GOC:ai](GO:0046872)	--	Purple acid phosphatase OS=Glycine max GN=PAP PE=1 SV=2	Iron/zinc purple acid phosphatase-like protein C	PREDICTED: purple acid phosphatase 2-like isoform X1 [Prunus mume]
FJ011G0088500.1_FJ	molecular_function:"Interacting selectively and non-covalently with a lipid." [GOC:ai](GO:0008289)	--	Protein ENHANCED DISEASE RESISTANCE 2-like OS=Arabidopsis thaliana GN=EDR2L PE=2 SV=1	Protein of unknown function (DUF1336)	PREDICTED: protein ENHANCED DISEASE RESISTANCE 2 [Prunus mume]
FJ01G0086700.1_FJ	biological_process:"Any process that modulates the frequency, rate or extent of defense response to fungus." [GOC:dhl, GOC:TermGenie, PMID:22242006](GO:1900150)	--	Uncharacterized protein At5g05190 OS=Arabidopsis thaliana GN=Y-1 PE=1 SV=1	Probable zinc-ribbon domain	PREDICTED: uncharacterized protein At5g05190-like [Malus domestica]
FJ011G0057500.1_FJ	--	--	--	--	PREDICTED: uncharacterized protein LOC103447484 [Malus domestica]
FJ014G0016600.1_FJ	--	--	--	--	PREDICTED: uncharacterized protein LOC103453948 [Malus domestica]
FJ03G0178900.1_FJ	--	hypothetical protein; K02184 formin 2 (A)	--	--	PREDICTED: dentin sialophosphoprotein-like isoform X1 [Malus domestica]
FJ02G0123500.1_FJ	molecular_function:"Stops, prevents or reduces the activity of a cyclin-dependent protein serine/threonine kinase." [GOC:mah, GOC:pr](GO:0004861),cellular_component:"A membrane-bounded organelle of eukaryotic cells in which chromosomes are housed and replicated. In most cells, the nucleus contains all of the cell's chromosomes except the organellar chromosomes, and is the site of RNA synthesis an…	--	Cyclin-dependent kinase inhibitor 7 OS=Arabidopsis thaliana GN=KRP7 PE=1 SV=2	Cyclin-dependent kinase inhibitor	PREDICTED: cyclin-dependent kinase inhibitor 7-like [Malus domestica]
FJ05G0075800.1_FJ	biological_process:"The process in which the growth of pollen tube is directed towards the female gametophyte." [GOC:lr](GO:0010183),molecular_function:"Interacting selectively and non-covalently with a mediator complex. The mediator complex is a protein complex that interacts with the carboxy-terminal domain of the largest subunit of RNA polymerase II and plays an active role in transducing the …	--	--	--	PREDICTED: uncharacterized protein LOC103416533 [Malus domestica]
FJ017G0089700.1_FJ	molecular_function:"Any molecular function by which a gene product interacts selectively and non-covalently with DNA (deoxyribonucleic acid)." [GOC:dph, GOC:jl, GOC:tb, GOC:vw](GO:0003677),molecular_function:"Interacting selectively and non-covalently with a specific double-stranded genomic DNA sequence (sometimes referred to as a motif) within the regulatory region of a gene to modulate transcri…	ethylene-responsive transcription factor 3-like; K09286 EREBP-like factor (A)	Ethylene-responsive transcription factor 3 OS=Arabidopsis thaliana GN=ERF3 PE=1 SV=1	AP2 domain	PREDICTED: ethylene-responsive transcription factor 3-like [Malus domestica]
FJ015G0169100.1_FJ	molecular_function:"Any molecular function by which a gene product interacts selectively and non-covalently with DNA (deoxyribonucleic acid)." [GOC:dph, GOC:jl, GOC:tb, GOC:vw](GO:0003677),molecular_function:"Interacting selectively and non-covalently with a specific double-stranded genomic DNA sequence (sometimes referred to as a motif) within the regulatory region of a gene to modulate transcri…	--	NAC domain-containing protein 73 OS=Arabidopsis thaliana GN=NAC073 PE=2 SV=1	No apical meristem (NAM) protein	PREDICTED: uncharacterized protein LOC103400738 [Malus domestica]
FJ05G0126800.1_FJ	molecular_function:"Interacting selectively and non-covalently with any protein or protein complex (a complex of two or more proteins that may include other nonprotein molecules)." [GOC:go_curators](GO:0005515),molecular_function:"Catalysis of an oxidation-reduction (redox) reaction, a reversible chemical reaction in which the oxidation state of an atom or atoms within a molecule is altered. One …	linoleate 9S-lipoxygenase 6-like; K00454 lipoxygenase [EC:1.13.11.12] (A)	Linoleate 9S-lipoxygenase 6 (Fragment) OS=Solanum tuberosum GN=LOX1.6 PE=1 SV=1	PLAT/LH2 domain	lipoxygenase [Malus domestica]
FJ02G0070700.1_FJ	molecular_function:"Catalysis of the hydrolysis of any O-glycosyl bond." [GOC:mah](GO:0004553),biological_process:"The chemical reactions and pathways involving carbohydrates, any of a group of organic compounds based of the general formula Cx(H2O)y. Includes the formation of carbohydrate derivatives by the addition of a carbohydrate residue to another molecule." [GOC:mah, ISBN:0198506732](GO:000…	hypothetical protein; K12309 beta-galactosidase [EC:3.2.1.23] (A)	Beta-galactosidase 15 OS=Arabidopsis thaliana GN=BGAL15 PE=2 SV=1	--	PREDICTED: LOW QUALITY PROTEIN: beta-galactosidase 7-like [Malus domestica]
FJ012G0096400.1_FJ	--	--	--	Glycogen recognition site of AMP-activated protein kinase	PREDICTED: probable GPI-anchored adhesin-like protein PGA55 isoform X1 [Malus domestica]
FJ08G0140000.1_FJ	molecular_function:"Interacting selectively and non-covalently with a specific double-stranded genomic DNA sequence (sometimes referred to as a motif) within the regulatory region of a gene to modulate transcription. Regulatory regions include promoters (proximal and distal) and enhancers. Genes are transcriptional units, and include bacterial operons." [GOC:txnOH-2018](GO:0003700),biological_pro…	transcription factor TGA7-like; K14431 transcription factor TGA (A)	Transcription factor TGA7 OS=Arabidopsis thaliana GN=TGA7 PE=1 SV=1	Seed dormancy control	PREDICTED: transcription factor TGA7-like [Malus domestica]
FJ06G0118800.1_FJ	--	Zinc finger FYVE domain-containing protein 26 isoform 1; K19027 zinc finger FYVE domain-containing protein 26 (A)	Cat eye syndrome critical region protein 2 OS=Homo sapiens GN=CECR2 PE=1 SV=2	WSTF, HB1, Itc1p, MBD9 motif 1	PREDICTED: uncharacterized protein LOC103455281 [Malus domestica]
FJ05G0014300.1_FJ	biological_process:"The aggregation, arrangement and bonding together of constituent RNAs and proteins to form the large ribosomal subunit." [GOC:jl](GO:0000027),molecular_function:"Interacting selectively and non-covalently with ATP, adenosine 5'-triphosphate, a universally important coenzyme and enzyme regulator." [ISBN:0198506732](GO:0005524),cellular_component:"A membrane-bounded organelle of…	midasin; K14572 midasin (A)	Midasin OS=Dictyostelium discoideum GN=mdn1 PE=3 SV=2	AAA domain (dynein-related subfamily)	PREDICTED: LOW QUALITY PROTEIN: midasin [Malus domestica]
FJ010G0062900.1_FJ	--	--	Uncharacterized protein At1g01500 OS=Arabidopsis thaliana GN=At1g01500 PE=2 SV=1	--	PREDICTED: uncharacterized protein At1g01500-like [Malus domestica]
FJ015G0104500.1_FJ	--	--	--	--	PREDICTED: uncharacterized protein LOC103456208 [Malus domestica]
FJ015G0162100.1_FJ	--	NADPH:adrenodoxin oxidoreductase, mitochondrial-like; K18914 adrenodoxin-NADP+ reductase [EC:1.18.1.6] (A)	NADPH:adrenodoxin oxidoreductase, mitochondrial OS=Arabidopsis thaliana GN=MFDR PE=1 SV=1	--	PREDICTED: LOW QUALITY PROTEIN: NADPH:adrenodoxin oxidoreductase, mitochondrial-like [Malus domestica]
FJ06G0125400.1_FJ	biological_process:"A protein modification process that results in the addition of a carbohydrate or carbohydrate derivative unit to a protein amino acid, e.g. the addition of glycan chains to proteins." [GOC:curators, GOC:pr](GO:0006486),molecular_function:"Catalysis of the transfer of a glycosyl group from one compound (donor) to another (acceptor)." [GOC:jl, ISBN:0198506732](GO:0016757)	alpha-glucosidase 2-like; K01228 mannosyl-oligosaccharide glucosidase [EC:3.2.1.106] (A)	Probable arabinosyltransferase ARAD1 OS=Arabidopsis thaliana GN=ARAD1 PE=1 SV=1	Exostosin family	PREDICTED: probable arabinosyltransferase ARAD1 [Malus domestica]
FJ01G0081600.1_FJ	biological_process:"Any process that results in a change in state or activity of a cell or an organism (in terms of movement, secretion, enzyme production, gene expression, etc.) as a result of a desiccation stimulus, extreme dryness resulting from the prolonged deprivation of water." [GOC:jl](GO:0009269)	--	Desiccation protectant protein Lea14 homolog OS=Glycine max PE=2 SV=1	Late embryogenesis abundant protein	PREDICTED: desiccation protectant protein Lea14 homolog [Malus domestica]
FJ06G0041200.1_FJ	biological_process:"The modification of a protein by cis-trans isomerization of a proline residue." [GOC:krc, PMID:16959570](GO:0000413),molecular_function:"Catalysis of the reaction: peptidyl-proline (omega=180) = peptidyl-proline (omega=0)." [EC:5.2.1.8](GO:0003755)	hypothetical protein; K10848 DNA excision repair protein ERCC-4 [EC:3.1.-.-] (A)	--	Cyclophilin type peptidyl-prolyl cis-trans isomerase/CLD	PREDICTED: uncharacterized protein LOC103937905 [Pyrus x bretschneideri]
FJ01G0059500.1_FJ	molecular_function:"Catalysis of the hydrolysis of internal, alpha-peptide bonds in a polypeptide chain by a mechanism in which water acts as a nucleophile, one or two metal ions hold the water molecule in place, and charged amino acid side chains are ligands for the metal ions." [GOC:mah, http://merops.sanger.ac.uk/about/glossary.htm#CATTYPE, http://merops.sanger.ac.uk/about/glossary.htm#ENDOPEP…	probable cytosolic oligopeptidase A; K01414 oligopeptidase A [EC:3.4.24.70] (A)	Organellar oligopeptidase A, chloroplastic/mitochondrial OS=Arabidopsis thaliana GN=OOP PE=1 SV=1	Peptidase family M3	PREDICTED: probable cytosolic oligopeptidase A [Malus domestica]
FJ017G0061300.1_FJ	biological_process:"The chemical reactions and pathways resulting in the formation of tryptophan, the chiral amino acid 2-amino-3-(1H-indol-3-yl)propanoic acid; tryptophan is synthesized from chorismate via anthranilate." [GOC:mah, ISBN:0471331309, MetaCyc:TRPSYN-PWY](GO:0000162),molecular_function:"Catalysis of the reaction: L-serine + (1S,2R)-1-C-(indol-3-yl)glycerol 3-phosphate = L-tryptophan …	tryptophan synthase beta chain 1-like; K06001 tryptophan synthase beta chain [EC:4.2.1.20] (A)	Tryptophan synthase beta chain 2 OS=Aquifex aeolicus (strain VF5) GN=trpB2 PE=3 SV=1	Pyridoxal-phosphate dependent enzyme	PREDICTED: tryptophan synthase beta chain 1 [Malus domestica]
FJ03G0062600.1_FJ	--	hypothetical protein; K03255 protein TIF31 (A)	Telomere repeat-binding protein 5 OS=Arabidopsis thaliana GN=TRP5 PE=1 SV=2	--	PREDICTED: telomere repeat-binding protein 5-like isoform X2 [Malus domestica]
FJ016G0056200.1_FJ	--	transcription factor MYB28-like; K09422 myb proto-oncogene protein, plant (A)	Transcription factor MYB28 OS=Arabidopsis thaliana GN=MYB28 PE=1 SV=1	Myb-like DNA-binding domain	PREDICTED: transcription factor MYB28-like [Malus domestica]
FJ07G0196100.1_FJ	molecular_function:"Catalysis of the phosphorylation of an amino acid residue in a protein, usually according to the reaction: a protein + ATP = a phosphoprotein + ADP." [MetaCyc:PROTEIN-KINASE-RXN](GO:0004672),molecular_function:"Catalysis of the transfer of ubiquitin from one protein to another via the reaction X-Ub + Y --> Y-Ub + X, where both X-Ub and Y-Ub are covalent linkages." [GOC:BioGRID…	U-box domain-containing protein 51-like; K04730 interleukin-1 receptor-associated kinase 1 [EC:2.7.11.1] (A)	U-box domain-containing protein 35 OS=Arabidopsis thaliana GN=PUB35 PE=1 SV=2	Protein tyrosine kinase	PREDICTED: U-box domain-containing protein 35 isoform X2 [Malus domestica]
FJ013G0176400.1_FJ	cellular_component:"The component of a membrane consisting of the gene products and protein complexes having at least some part of their peptide sequence embedded in the hydrophobic region of the membrane." [GOC:dos, GOC:go_curators](GO:0016021)	peroxisomal membrane protein PMP22; K13347 peroxisomal membrane protein 2 (A)	Peroxisomal membrane protein PMP22 OS=Arabidopsis thaliana GN=PMP22 PE=1 SV=1	Mpv17 / PMP22 family	PREDICTED: peroxisomal membrane protein PMP22 [Fragaria vesca subsp. vesca]
FJ015G0080500.1_FJ	--	myb-related protein 3R-1; K09420 myb proto-oncogene protein (A)	Myb-related protein 3R-1 OS=Arabidopsis thaliana GN=MYB3R-1 PE=2 SV=1	Myb-like DNA-binding domain	PREDICTED: myb-related protein 3R-1-like isoform X1 [Malus domestica]
FJ06G0052500.1_FJ	cellular_component:"A small organelle enclosed by a single membrane, and found in most eukaryotic cells. Contains peroxidases and other enzymes involved in a variety of metabolic processes including free radical detoxification, lipid catabolism and biosynthesis, and hydrogen peroxide metabolism." [GOC:pm, PMID:9302272, UniProtKB-KW:KW-0576](GO:0005777)	peroxisome biogenesis protein 19-2-like; K13337 peroxin-19 (A)	Peroxisome biogenesis protein 19-1 OS=Arabidopsis thaliana GN=PEX19-1 PE=1 SV=1	Pex19 protein family	PREDICTED: peroxisome biogenesis protein 19-2-like [Malus domestica]
FJ013G0096600.1_FJ	molecular_function:"Catalysis of a biochemical reaction at physiological temperatures. In biologically catalyzed reactions, the reactants are known as substrates, and the catalysts are naturally occurring macromolecular substances known as enzymes. Enzymes possess specific binding sites for substrates, and are usually composed wholly or largely of protein, but RNA that has catalytic activity (rib…	sphingosine-1-phosphate lyase; K01634 sphinganine-1-phosphate aldolase [EC:4.1.2.27] (A)	Sphingosine-1-phosphate lyase OS=Arabidopsis thaliana GN=DPL1 PE=1 SV=1	Pyridoxal-dependent decarboxylase conserved domain	PREDICTED: sphingosine-1-phosphate lyase [Malus domestica]
FJ013G0175700.1_FJ	molecular_function:"Interacting selectively and non-covalently with any protein or protein complex (a complex of two or more proteins that may include other nonprotein molecules)." [GOC:go_curators](GO:0005515)	--	--	--	PREDICTED: uncharacterized protein LOC103965662 [Pyrus x bretschneideri]
FJ04G0181700.1_FJ	cellular_component:"A complex comprised of DNA wound around a multisubunit core and associated proteins, which forms the primary packing unit of DNA into higher order structures." [GOC:elh](GO:0000786),molecular_function:"Any molecular function by which a gene product interacts selectively and non-covalently with DNA (deoxyribonucleic acid)." [GOC:dph, GOC:jl, GOC:tb, GOC:vw](GO:0003677),biologic…	histone H1.2-like; K11275 histone H1/5 (A)	Histone H1.2 OS=Arabidopsis thaliana GN=At2g30620 PE=1 SV=1	linker histone H1 and H5 family	PREDICTED: histone H1.2-like [Malus domestica]
FJ03G0162400.1_FJ	cellular_component:"The component of a membrane consisting of the gene products and protein complexes having at least some part of their peptide sequence embedded in the hydrophobic region of the membrane." [GOC:dos, GOC:go_curators](GO:0016021)	ADP-ribose pyrophosphatase; K13988 ADP-ribose pyrophosphatase [EC:3.6.1.13] (A)	Probable folate-biopterin transporter 4 OS=Arabidopsis thaliana GN=At5g54860 PE=2 SV=1	BT1 family	PREDICTED: probable folate-biopterin transporter 4 [Malus domestica]
FJ03G0120600.1_FJ	molecular_function:"Catalysis of movement along a microtubule, coupled to the hydrolysis of a nucleoside triphosphate (usually ATP)." [GOC:mah, ISBN:0815316194](GO:0003777),molecular_function:"Interacting selectively and non-covalently with ATP, adenosine 5'-triphosphate, a universally important coenzyme and enzyme regulator." [ISBN:0198506732](GO:0005524),biological_process:"A microtubule-based …	phragmoplast orienting kinesin 2; K10400 kinesin family member 15 (A)	Phragmoplast orienting kinesin 2 OS=Arabidopsis thaliana GN=POK2 PE=2 SV=1	Kinesin motor domain	PREDICTED: phragmoplast orienting kinesin 2 [Malus domestica]
FJ015G0196900.1_FJ	molecular_function:"Interacting selectively and non-covalently with an RNA molecule or a portion thereof." [GOC:jl, GOC:mah](GO:0003723),biological_process:"Any process involved in the conversion of one or more primary RNA transcripts into one or more mature RNA molecules." [GOC:mah](GO:0006396),molecular_function:"Catalysis of the transfer of a nucleotidyl group to a reactant." [ISBN:0198506732]…	TRNT1; tRNA nucleotidyl transferase, CCA-adding, 1; K00974 tRNA nucleotidyltransferase (CCA-adding enzyme) [EC:2.7.7.72 3.1.3.- 3.1.4.-] (A)	Poly(A) polymerase I OS=Haemophilus influenzae (strain ATCC 51907 / DSM 11121 / KW20 / Rd) GN=pcnB PE=3 SV=1	Poly A polymerase head domain	PREDICTED: uncharacterized protein LOC103929612 [Pyrus x bretschneideri]
FJ07G0046600.1_FJ	molecular_function:"Interacting selectively and non-covalently with magnesium (Mg) ions." [GOC:ai](GO:0000287),cellular_component:"All of the contents of a cell excluding the plasma membrane and nucleus, but including other subcellular structures." [ISBN:0198547684](GO:0005737),molecular_function:"Catalysis of the reaction: a 5'-ribonucleotide + H2O = a ribonucleoside + phosphate." [EC:3.1.3.5](G…	7-methylguanosine phosphate-specific 5'-nucleotidase; K01081 5'-nucleotidase [EC:3.1.3.5] (A)	7-methylguanosine phosphate-specific 5'-nucleotidase OS=Gallus gallus GN=NT5C3B PE=2 SV=1	Pyrimidine 5'-nucleotidase (UMPH-1)	PREDICTED: 7-methylguanosine phosphate-specific 5'-nucleotidase [Malus domestica]
FJ010G0059800.1_FJ	biological_process:"Any process that modulates the rate or extent of photomorphogenesis." [GOC:tb](GO:0010099)	--	F-box protein At2g16365 OS=Arabidopsis thaliana GN=At2g16365 PE=2 SV=2	--	PREDICTED: probable GPI-anchored adhesin-like protein PGA55 [Malus domestica]
FJ014G0056900.1_FJ	molecular_function:"Catalysis of the transfer of an acyl group from one compound (donor) to another (acceptor)." [GOC:jl, ISBN:0198506732](GO:0016746)	1-acyl-sn-glycerol-3-phosphate acyltransferase 2-like; K13523 lysophosphatidic acid acyltransferase / lysophosphatidylinositol acyltransferase [EC:2.3.1.51 2.3.1.-] (A)	1-acyl-sn-glycerol-3-phosphate acyltransferase 2 OS=Brassica napus GN=LPAT2 PE=2 SV=1	Acyltransferase	PREDICTED: 1-acyl-sn-glycerol-3-phosphate acyltransferase 2-like [Pyrus x bretschneideri]
FJ010G0068600.1_FJ	--	hypothetical protein; K19073 divinyl chlorophyllide a 8-vinyl-reductase [EC:1.3.1.75] (A)	Protein TIC 62, chloroplastic OS=Arabidopsis thaliana GN=TIC62 PE=1 SV=1	NAD(P)H-binding	PREDICTED: protein TIC 62, chloroplastic [Malus domestica]
FJ02G0153800.1_FJ	biological_process:"The modification of a protein by cis-trans isomerization of a proline residue." [GOC:krc, PMID:16959570](GO:0000413),molecular_function:"Catalysis of the reaction: peptidyl-proline (omega=180) = peptidyl-proline (omega=0)." [EC:5.2.1.8](GO:0003755),biological_process:"The process of assisting in the covalent and noncovalent assembly of single chain polypeptides or multisubunit…	peptidyl-prolyl cis-trans isomerase-like 3; K12734 peptidyl-prolyl cis-trans isomerase-like 3 [EC:5.2.1.8] (A)	Peptidyl-prolyl cis-trans isomerase CYP18-1 OS=Arabidopsis thaliana GN=CYP18-1 PE=2 SV=1	Cyclophilin type peptidyl-prolyl cis-trans isomerase/CLD	PREDICTED: peptidyl-prolyl cis-trans isomerase-like 3 [Malus domestica]
FJ013G0095600.1_FJ	molecular_function:"Interacting selectively and non-covalently with any protein or protein complex (a complex of two or more proteins that may include other nonprotein molecules)." [GOC:go_curators](GO:0005515)	hypothetical protein; K15196 transcription factor IIIB 90 kDa subunit (A)	F-box only protein 6 OS=Arabidopsis thaliana GN=FBX6 PE=2 SV=1	F-box domain	PREDICTED: F-box only protein 6 [Malus domestica]
FJ02G0147800.1_FJ	--	peroxisome biogenesis protein 16-like; K13335 peroxin-16 (A)	Peroxisome biogenesis protein 16 OS=Arabidopsis thaliana GN=PEX16 PE=1 SV=1	Peroxisomal membrane protein (Pex16)	PREDICTED: peroxisome biogenesis protein 16-like [Malus domestica]
FJ01G0052500.1_FJ	molecular_function:"Enables the active transport of a solute across a membrane by a mechanism whereby two or more species are transported in opposite directions in a tightly coupled process not directly linked to a form of energy other than chemiosmotic energy. The reaction is: solute A(out) + solute B(in) = solute A(in) + solute B(out)." [GOC:mtg_transport, ISBN:0815340729, PMID:10839820](GO:001…	protein TRANSPARENT TESTA 12-like; K03327 multidrug resistance protein, MATE family (A)	Protein TRANSPARENT TESTA 12 OS=Arabidopsis thaliana GN=TT12 PE=2 SV=1	MatE	PREDICTED: protein TRANSPARENT TESTA 12-like [Malus domestica]
FJ07G0202900.1_FJ	--	peptidyl-prolyl cis-trans isomerase FKBP53-like; K14826 FK506-binding nuclear protein [EC:5.2.1.8] (A)	Peptidyl-prolyl cis-trans isomerase FKBP53 OS=Arabidopsis thaliana GN=FKBP53 PE=1 SV=1	-	PREDICTED: peptidyl-prolyl cis-trans isomerase FKBP53-like [Malus domestica]
FJ011G0217100.1_FJ	molecular_function:"The formation of a protein dimer, a macromolecular structure consists of two noncovalently associated identical or nonidentical subunits." [ISBN:0198506732](GO:0046983)	hypothetical protein; K13422 transcription factor MYC2 (A)	Basic helix-loop-helix protein A OS=Pisum sativum GN=BHLH PE=3 SV=1	Helix-loop-helix DNA-binding domain	BHLH domain class transcription factor [Malus domestica]
FJ02G0157900.1_FJ	biological_process:"The attachment of a carbonyl group and a threonine to the amino group of the adenine residue immediately 3' of the anticodon, in tRNAs that decode ANN codons (where N is any base)." [GO:0070526, GOC:imk, GOC:mah, PMID:19287007, PMID:21183954, PMID:23258706](GO:0002949)	probable tRNA N6-adenosine threonylcarbamoyltransferase, mitochondrial; K01409 N6-L-threonylcarbamoyladenine synthase [EC:2.3.1.234] (A)	Probable tRNA N6-adenosine threonylcarbamoyltransferase, mitochondrial OS=Arabidopsis thaliana GN=GCP1 PE=2 SV=2	Glycoprotease family	PREDICTED: probable tRNA N6-adenosine threonylcarbamoyltransferase, mitochondrial isoform X2 [Malus domestica]
FJ03G0075500.1_FJ	molecular_function:"Catalysis of the reaction: donor + hydrogen peroxide = oxidized donor + 2 H2O." [EC:1.11.1.7, RHEA:56136](GO:0004601),molecular_function:"Interacting selectively and non-covalently with calcium ions (Ca2+)." [GOC:ai](GO:0005509),molecular_function:"Catalysis of an oxidation-reduction (redox) reaction, a reversible chemical reaction in which the oxidation state of an atom or at…	putative respiratory burst oxidase homolog protein H; K13411 dual oxidase [EC:1.6.3.1 1.11.1.-] (A)	Putative respiratory burst oxidase homolog protein H OS=Arabidopsis thaliana GN=RBOHH PE=3 SV=1	Ferric reductase NAD binding domain	PREDICTED: putative respiratory burst oxidase homolog protein H [Pyrus x bretschneideri]
FJ014G0153900.1_FJ	biological_process:"The process in which genetic material, in the form of chromosomes, is organized into specific structures and then physically separated and apportioned to two or more sets. In eukaryotes, chromosome segregation begins with the condensation of chromosomes, includes chromosome separation, and ends when chromosomes have completed movement to the spindle poles." [GOC:jl, GOC:mah, G…	uncharacterized LOC103455198; K11550 kinetochore protein Spc25, animal type (A)	Kinetochore protein spc25 OS=Schizosaccharomyces pombe (strain 972 / ATCC 24843) GN=spc25 PE=1 SV=1	Chromosome segregation protein Spc25	PREDICTED: uncharacterized protein LOC103455198 [Malus domestica]
FJ015G0207400.1_FJ	molecular_function:"Interacting selectively and non-covalently with any metal ion." [GOC:ai](GO:0046872)	transcription elongation factor sii protein n terminal domain containing protein; K17552 protein phosphatase 1 regulatory subunit 10 (A)	Zinc finger CCCH domain-containing protein 30 OS=Oryza sativa subsp. japonica GN=Os04g0663200 PE=2 SV=3	--	PREDICTED: zinc finger CCCH domain-containing protein 6-like [Malus domestica]
FJ08G0089700.1_FJ	--	uncharacterized LOC103957072; K11793 cereblon (A)	Protein cereblon OS=Homo sapiens GN=CRBN PE=1 SV=1	Yippee zinc-binding/DNA-binding /Mis18, centromere assembly	PREDICTED: uncharacterized protein LOC103957072 isoform X1 [Pyrus x bretschneideri]
FJ07G0042900.1_FJ	molecular_function:"Interacting selectively and non-covalently with any protein or protein complex (a complex of two or more proteins that may include other nonprotein molecules)." [GOC:go_curators](GO:0005515),cellular_component:"A membrane-bounded organelle of eukaryotic cells in which chromosomes are housed and replicated. In most cells, the nucleus contains all of the cell's chromosomes excep…	histone-lysine N-methyltransferase, H3 lysine-9 specific SUVH5-like; K11420 euchromatic histone-lysine N-methyltransferase [EC:2.1.1.43] (A)	Histone-lysine N-methyltransferase, H3 lysine-9 specific SUVH5 OS=Arabidopsis thaliana GN=SUVH5 PE=1 SV=1	SAD/SRA domain	PREDICTED: histone-lysine N-methyltransferase, H3 lysine-9 specific SUVH5-like [Malus domestica]
FJ015G0286000.1_FJ	cellular_component:"All of the contents of a cell excluding the plasma membrane and nucleus, but including other subcellular structures." [ISBN:0198547684](GO:0005737)	programmed cell death protein 2-like; K14801 pre-rRNA-processing protein TSR4 (A)	Programmed cell death protein 2-like OS=Gallus gallus GN=PDCD2L PE=2 SV=1	Programmed cell death protein 2, C-terminal putative domain	PREDICTED: programmed cell death protein 2-like [Malus domestica]
FJ013G0033200.1_FJ	molecular_function:"Catalysis of the phosphorylation of an amino acid residue in a protein, usually according to the reaction: a protein + ATP = a phosphoprotein + ADP." [MetaCyc:PROTEIN-KINASE-RXN](GO:0004672),molecular_function:"Catalysis of the reactions: ATP + protein serine = ADP + protein serine phosphate, and ATP + protein threonine = ADP + protein threonine phosphate." [GOC:bf, RHEA:17989…	serine/threonine-protein kinase prpf4B-like; K08827 serine/threonine-protein kinase PRP4 [EC:2.7.11.1] (A)	Serine/threonine-protein kinase PRP4 homolog OS=Rattus norvegicus GN=Prpf4b PE=1 SV=1	Protein kinase domain	PREDICTED: serine/threonine-protein kinase prpf4B-like isoform X3 [Pyrus x bretschneideri]
FJ07G0185200.1_FJ	biological_process:"A conserved series of molecular signals found in prokaryotes and eukaryotes; involves autophosphorylation of a histidine kinase and the transfer of the phosphate group to an aspartate that then acts as a phospho-donor to response regulator proteins." [PMID:9191038](GO:0000160)	two-component response regulator ARR17; K14492 two-component response regulator ARR-A family (A)	Two-component response regulator ARR16 OS=Arabidopsis thaliana GN=ARR16 PE=1 SV=1	Response regulator receiver domain	PREDICTED: two-component response regulator ARR17 isoform X1 [Malus domestica]
FJ014G0089800.1_FJ	--	acetolactate synthase large subunit; K12261 2-hydroxyacyl-CoA lyase 1 [EC:4.1.-.-] (A)	Oxalate--CoA ligase OS=Arabidopsis thaliana GN=AAE3 PE=1 SV=1	AMP-binding enzyme C-terminal domain	PREDICTED: 4-coumarate--CoA ligase-like 10 [Malus domestica]
FJ08G0098400.1_FJ	molecular_function:"Interacting selectively and non-covalently with a specific double-stranded genomic DNA sequence (sometimes referred to as a motif) within the regulatory region of a gene to modulate transcription. Regulatory regions include promoters (proximal and distal) and enhancers. Genes are transcriptional units, and include bacterial operons." [GOC:txnOH-2018](GO:0003700),biological_pro…	transcription factor HBP-1a-like isoform X1; K09060 plant G-box-binding factor (A)	Basic leucine zipper 9 OS=Arabidopsis thaliana GN=BZIP9 PE=1 SV=1	bZIP transcription factor	PREDICTED: basic leucine zipper 9-like [Malus domestica]
FJ011G0143200.1_FJ	--	hypothetical protein; K18753 butyrate response factor 1 (A)	--	--	PREDICTED: uncharacterized protein LOC103413176 [Malus domestica]
FJ010G0097700.1_FJ	molecular_function:"Catalysis of the hydrolysis of any O-glycosyl bond." [GOC:mah](GO:0004553),cellular_component:"The rigid or semi-rigid envelope lying outside the cell membrane of plant, fungal, most prokaryotic cells and some protozoan parasites, maintaining their shape and protecting them from osmotic lysis. In plants it is made of cellulose and, often, lignin; in fungi it is composed largel…	probable xyloglucan endotransglucosylase/hydrolase protein 10; K08235 xyloglucan:xyloglucosyl transferase [EC:2.4.1.207] (A)	Probable xyloglucan endotransglucosylase/hydrolase protein 10 OS=Arabidopsis thaliana GN=XTH10 PE=2 SV=1	Xyloglucan endo-transglycosylase (XET) C-terminus	PREDICTED: probable xyloglucan endotransglucosylase/hydrolase protein 10 [Pyrus x bretschneideri]
FJ01G0110700.1_FJ	--	Os03g0151300; Similar to JmjC domain containing protein, expressed.; K11446 histone demethylase JARID1 [EC:1.14.11.-] (A)	Probable lysine-specific demethylase ELF6 OS=Arabidopsis thaliana GN=ELF6 PE=1 SV=1	JmjC domain, hydroxylase	PREDICTED: probable lysine-specific demethylase ELF6 [Malus domestica]
FJ05G0082900.1_FJ	--	FRK1; FLG22-induced receptor-like kinase 1; K16224 senescence-induced receptor-like serine/threonine-protein kinase (A)	Putative leucine-rich repeat receptor-like serine/threonine-protein kinase At2g14440 OS=Arabidopsis thaliana GN=At2g14440 PE=3 SV=1	Leucine rich repeat N-terminal domain	PREDICTED: putative leucine-rich repeat receptor-like serine/threonine-protein kinase At2g14440 [Malus domestica]
FJ03G0166400.1_FJ	biological_process:"The formation of the principal water-conducting tissue of a vascular plant." [GOC:tb, ISBN:0471245208](GO:0010089)	--	--	--	PREDICTED: uncharacterized protein LOC103419004 isoform X1 [Malus domestica]
FJ015G0165500.1_FJ	molecular_function:"Catalysis of the reaction: nucleoside triphosphate + RNA(n) = diphosphate + RNA(n+1); uses an RNA template, i.e. the catalysis of RNA-template-directed extension of the 3'-end of an RNA strand by one nucleotide at a time." [EC:2.7.7.48, GOC:mah, GOC:pf](GO:0003968)	probable RNA-dependent RNA polymerase 3; K11699 RNA-dependent RNA polymerase [EC:2.7.7.48] (A)	Probable RNA-dependent RNA polymerase 3 OS=Arabidopsis thaliana GN=RDR3 PE=3 SV=2	RNA dependent RNA polymerase	PREDICTED: probable RNA-dependent RNA polymerase 3 [Pyrus x bretschneideri]
FJ015G0271600.1_FJ	molecular_function:"Catalysis of the hydrolysis of any O-glycosyl bond." [GOC:mah](GO:0004553),biological_process:"The chemical reactions and pathways involving carbohydrates, any of a group of organic compounds based of the general formula Cx(H2O)y. Includes the formation of carbohydrate derivatives by the addition of a carbohydrate residue to another molecule." [GOC:mah, ISBN:0198506732](GO:000…	AO090003000990; glucan 1,3-beta-glucosidase A; K01210 glucan 1,3-beta-glucosidase [EC:3.2.1.58] (A)	Glucan 1,3-beta-glucosidase A OS=Aspergillus oryzae (strain ATCC 42149 / RIB 40) GN=exgA PE=1 SV=1	Cellulase (glycosyl hydrolase family 5)	PREDICTED: probable glucan 1,3-beta-glucosidase A [Malus domestica]
FJ010G0035900.1_FJ	cellular_component:"The component of the plasma membrane consisting of the gene products and protein complexes having at least some part of their peptide sequence embedded in the hydrophobic region of the membrane." [GOC:dos, GOC:go_curators](GO:0005887),molecular_function:"Enables the transfer of sucrose from one side of a membrane to the other. Sucrose is the disaccharide O-beta-D-fructofuranos…	sucrose transport protein-like; K15378 solute carrier family 45, member 1/2/4 (A)	Sucrose transport protein SUC2 OS=Arabidopsis thaliana GN=SUC2 PE=1 SV=2	MFS/sugar transport protein	PREDICTED: sucrose transport protein-like [Pyrus x bretschneideri]
FJ012G0107600.1_FJ	--	--	--	--	PREDICTED: uncharacterized protein LOC103934400 [Pyrus x bretschneideri]
FJ03G0174400.1_FJ	--	--	--	Protein of unknown function (DUF1223)	PREDICTED: uncharacterized protein LOC103429950 [Malus domestica]
FJ01G0146300.1_FJ	molecular_function:"Any molecular function by which a gene product interacts selectively and non-covalently with DNA (deoxyribonucleic acid)." [GOC:dph, GOC:jl, GOC:tb, GOC:vw](GO:0003677),molecular_function:"Interacting selectively and non-covalently with a specific double-stranded genomic DNA sequence (sometimes referred to as a motif) within the regulatory region of a gene to modulate transcri…	hypothetical protein; K06236 collagen, type I, alpha (A)	Putative Myb family transcription factor At1g14600 OS=Arabidopsis thaliana GN=At1g14600 PE=2 SV=2	Myb-like DNA-binding domain	PREDICTED: uncharacterized protein LOC103437524 isoform X1 [Malus domestica]
FJ015G0032900.1_FJ	molecular_function:"Catalysis of a biochemical reaction at physiological temperatures. In biologically catalyzed reactions, the reactants are known as substrates, and the catalysts are naturally occurring macromolecular substances known as enzymes. Enzymes possess specific binding sites for substrates, and are usually composed wholly or largely of protein, but RNA that has catalytic activity (rib…	phospholipase D Z-like; K16860 phospholipase D3/4 [EC:3.1.4.4] (A)	Phospholipase D Y OS=Dictyostelium discoideum GN=pldY PE=2 SV=1	PLD-like domain	PREDICTED: phospholipase D Z-like [Malus domestica]
FJ09G0140300.1_FJ	--	protein TIFY 11B-like; K13464 jasmonate ZIM domain-containing protein (A)	Protein TIFY 11B OS=Arabidopsis thaliana GN=TIFY11B PE=1 SV=1	tify domain	PREDICTED: protein TIFY 11B-like [Malus domestica]
FJ01G0106400.1_FJ	cellular_component:"The region of a chromosome that includes the centromeric DNA and associated proteins. In monocentric chromosomes, this region corresponds to a single area of the chromosome, whereas in holocentric chromosomes, it is evenly distributed along the chromosome." [GOC:cjm, GOC:elh, GOC:kmv, GOC:pr](GO:0000775),cellular_component:"A membrane-bounded organelle of eukaryotic cells in w…	serine/threonine protein phosphatase 2A 57 kDa regulatory subunit B' beta isoform-like; K11584 serine/threonine-protein phosphatase 2A regulatory subunit B' (A)	Shugoshin-1 OS=Zea mays GN=SGO1 PE=2 SV=1	Shugoshin C terminus	PREDICTED: shugoshin-1-like isoform X1 [Pyrus x bretschneideri]
FJ011G0151500.1_FJ	molecular_function:"Interacting selectively and non-covalently with GTP, guanosine triphosphate." [GOC:ai](GO:0005525),cellular_component:"Any of the long, generally straight, hollow tubes of internal diameter 12-15 nm and external diameter 24 nm found in a wide variety of eukaryotic cells; each consists (usually) of 13 protofilaments of polymeric tubulin, staggered in such a manner that the tubu…	cell division protein FtsZ homolog 1, chloroplastic-like; K03531 cell division protein FtsZ (A)	Cell division protein FtsZ homolog 1, chloroplastic OS=Arabidopsis thaliana GN=FTSZ1 PE=1 SV=2	FtsZ family, C-terminal domain	PREDICTED: cell division protein FtsZ homolog 1, chloroplastic-like isoform X1 [Malus domestica]
FJ03G0031100.1_FJ	molecular_function:"Any molecular function by which a gene product interacts selectively and non-covalently with DNA (deoxyribonucleic acid)." [GOC:dph, GOC:jl, GOC:tb, GOC:vw](GO:0003677)	--	Putative B3 domain-containing protein At5g58280 OS=Arabidopsis thaliana GN=At5g58280 PE=3 SV=1	B3 DNA binding domain	PREDICTED: uncharacterized protein LOC103417843 [Malus domestica]
FJ03G0179300.1_FJ	molecular_function:"Interacting selectively and non-covalently with any protein or protein complex (a complex of two or more proteins that may include other nonprotein molecules)." [GOC:go_curators](GO:0005515)	hypothetical protein; K14963 COMPASS component SWD3 (A)	WD repeat-containing protein 44 OS=Bos taurus GN=WDR44 PE=1 SV=1	WD domain, G-beta repeat	PREDICTED: WD repeat-containing protein 44-like [Malus domestica]
FJ04G0149200.1_FJ	molecular_function:"Interacting selectively and non-covalently with ATP, adenosine 5'-triphosphate, a universally important coenzyme and enzyme regulator." [ISBN:0198506732](GO:0005524)	hypothetical protein; K12608 CCR4-NOT complex subunit CAF16 (A)	ABC transporter I family member 20 OS=Arabidopsis thaliana GN=ABCI20 PE=2 SV=1	ABC transporter	hypothetical protein PRUPE_ppa008695mg [Prunus persica]
FJ011G0143100.1_FJ	cellular_component:"A lipid bilayer along with all the proteins and protein complexes embedded in it an attached to it." [GOC:dos, GOC:mah, ISBN:0815316194](GO:0016020),biological_process:"The directed movement of metal ions, any metal ion with an electric charge, into, out of or within a cell, or between cells, by means of some agent such as a transporter or pore." [GOC:ai](GO:0030001),molecular…	zinc transporter 11-like; K14709 solute carrier family 39 (zinc transporter), member 1/2/3 (A)	Zinc transporter 11 OS=Arabidopsis thaliana GN=ZIP11 PE=2 SV=1	ZIP Zinc transporter	PREDICTED: zinc transporter 11-like, partial [Malus domestica]
FJ09G0205000.1_FJ	molecular_function:"Catalysis of the transfer of an acetyl group to a nitrogen atom on the acceptor molecule." [GOC:ai](GO:0008080)	diphthamide biosynthesis protein; K07561 2-(3-amino-3-carboxypropyl)histidine synthase [EC:2.5.1.108] (A)	Uncharacterized N-acetyltransferase STK_02580 OS=Sulfolobus tokodaii (strain DSM 16993 / JCM 10545 / NBRC 100140 / 7) GN=STK_02580 PE=3 SV=1	Acetyltransferase (GNAT) family	PREDICTED: uncharacterized protein LOC103444118 [Malus domestica]
FJ016G0031000.1_FJ	molecular_function:"Interacting selectively and non-covalently with a specific double-stranded genomic DNA sequence (sometimes referred to as a motif) within the regulatory region of a gene to modulate transcription. Regulatory regions include promoters (proximal and distal) and enhancers. Genes are transcriptional units, and include bacterial operons." [GOC:txnOH-2018](GO:0003700),biological_pro…	MYB7; transcription factor MYB21; K09422 myb proto-oncogene protein, plant (A)	Transcription factor MYB21 OS=Arabidopsis thaliana GN=MYB21 PE=1 SV=1	Myb-like DNA-binding domain	transcription factor MYB21 [Malus domestica]
FJ03G0172000.1_FJ	--	--	--	--	PREDICTED: uncharacterized protein LOC103429531 [Malus domestica]
FJ03G0159700.1_FJ	--	uncharacterized LOC103428852; K14861 nucleolar pre-ribosomal-associated protein 1 (A)	Nucleolar pre-ribosomal-associated protein 1 OS=Homo sapiens GN=URB1 PE=1 SV=4	Nucleolar pre-ribosomal-associated protein 1	PREDICTED: uncharacterized protein LOC103428852 isoform X1 [Malus domestica]
FJ012G0160000.1_FJ	cellular_component:"The component of a membrane consisting of the gene products and protein complexes having at least some part of their peptide sequence embedded in the hydrophobic region of the membrane." [GOC:dos, GOC:go_curators](GO:0016021)	--	Transmembrane protein 87B OS=Mus musculus GN=Tmem87b PE=2 SV=1	Lung seven transmembrane receptor	PREDICTED: transmembrane protein 87B-like [Malus domestica]
FJ015G0317800.1_FJ	molecular_function:"Interacting selectively and non-covalently with any protein or protein complex (a complex of two or more proteins that may include other nonprotein molecules)." [GOC:go_curators](GO:0005515)	TPR repeat-containing thioredoxin TTL1-like; K09527 DnaJ homolog subfamily C member 7 (A)	TPR repeat-containing thioredoxin TTL1 OS=Arabidopsis thaliana GN=TTL1 PE=1 SV=1	Tetratricopeptide repeat	PREDICTED: TPR repeat-containing thioredoxin TTL1-like [Malus domestica]
FJ014G0088200.1_FJ	--	pollen-specific protein SF3-like; K09377 cysteine and glycine-rich protein (A)	LIM domain-containing protein WLIM2a OS=Arabidopsis thaliana GN=WLIN2A PE=1 SV=1	LIM domain	PREDICTED: pollen-specific protein SF3-like [Malus domestica]
FJ017G0148900.1_FJ	biological_process:"Any process involved in the conversion of one or more primary RNA transcripts into one or more mature RNA molecules." [GOC:mah](GO:0006396),molecular_function:"Catalysis of the transfer of a methyl group from a donor to a nucleoside residue in an RNA molecule." [GOC:mah](GO:0008173)	RNA methyltransferase family protein (ISS); K00599 methyltransferase-like protein 6 [EC:2.1.1.-] (A)	Uncharacterized RNA methyltransferase CT0009 OS=Chlorobium tepidum (strain ATCC 49652 / DSM 12025 / NBRC 103806 / TLS) GN=CT0009 PE=3 SV=1	Methyltransferase domain	PREDICTED: tRNA (uracil-5-)-methyltransferase homolog A [Malus domestica]
FJ013G0167100.1_FJ	biological_process:"A process that is carried out at the cellular level which results in the assembly, arrangement of constituent parts, or disassembly of cytoskeletal structures comprising microtubules and their associated proteins." [GOC:mah](GO:0000226),molecular_function:"Interacting selectively and non-covalently with microtubules, filaments composed of tubulin monomers." [GOC:krc](GO:000801…	--	Protein WVD2-like 1 OS=Arabidopsis thaliana GN=WDL1 PE=1 SV=1	Targeting protein for Xklp2 (TPX2)	PREDICTED: protein WVD2-like 1 [Malus domestica]
FJ014G0070400.1_FJ	molecular_function:"Catalysis of the transfer of a methyl group to an acceptor molecule." [ISBN:0198506732](GO:0008168)	uncharacterized LOC101760526; K15449 tRNA wybutosine-synthesizing protein 1 [EC:4.1.3.44] (A)	Probable methyltransferase PMT7 OS=Arabidopsis thaliana GN=At5g04060 PE=2 SV=1	Putative S-adenosyl-L-methionine-dependent methyltransferase	PREDICTED: probable methyltransferase PMT7 [Pyrus x bretschneideri]
FJ06G0005500.1_FJ	cellular_component:"A chlorophyll-containing plastid with thylakoids organized into grana and frets, or stroma thylakoids, and embedded in a stroma." [ISBN:0471245208](GO:0009507),biological_process:"The division of a chloroplast within a cell to form two or more separate chloroplast compartments. This division occurs independently of mitosis." [GOC:lr](GO:0010020)	--	--	--	PREDICTED: uncharacterized protein LOC103409403 [Malus domestica]
FJ015G0214300.1_FJ	--	--	2-oxoglutarate-dependent dioxygenase AOP2 OS=Arabidopsis thaliana GN=AOP2 PE=2 SV=1	--	PREDICTED: probable inactive 2-oxoglutarate-dependent dioxygenase AOP2 [Malus domestica]
FJ03G0056600.1_FJ	--	--	--	--	PREDICTED: uncharacterized protein LOC103448529 [Malus domestica]
FJ08G0154100.1_FJ	molecular_function:"Interacting selectively and non-covalently with any protein or protein complex (a complex of two or more proteins that may include other nonprotein molecules)." [GOC:go_curators](GO:0005515),biological_process:"The chemical reactions and pathways involving glutathione, the tripeptide glutamylcysteinylglycine, which acts as a coenzyme for some enzymes and as an antioxidant in t…	glutathione transferase GST 23-like; K00799 glutathione S-transferase [EC:2.5.1.18] (A)	Glutathione transferase GST 23 OS=Zea mays PE=2 SV=1	Glutathione S-transferase, N-terminal domain	PREDICTED: glutathione transferase GST 23-like [Prunus mume]
FJ08G0119000.1_FJ	molecular_function:"Interacting selectively and non-covalently with any protein or protein complex (a complex of two or more proteins that may include other nonprotein molecules)." [GOC:go_curators](GO:0005515),cellular_component:"A membrane-bounded organelle of eukaryotic cells in which chromosomes are housed and replicated. In most cells, the nucleus contains all of the cell's chromosomes excep…	IAA9; auxin-responsive protein IAA29-like; K14484 auxin-responsive protein IAA (A)	Auxin-responsive protein IAA29 OS=Arabidopsis thaliana GN=IAA29 PE=2 SV=2	AUX/IAA family	auxin-responsive protein IAA29-like [Malus domestica]
FJ011G0094700.1_FJ	cellular_component:"The region of a chromosome that includes the centromeric DNA and associated proteins. In monocentric chromosomes, this region corresponds to a single area of the chromosome, whereas in holocentric chromosomes, it is evenly distributed along the chromosome." [GOC:cjm, GOC:elh, GOC:kmv, GOC:pr](GO:0000775),cellular_component:"A membrane-bounded organelle of eukaryotic cells in w…	serine/threonine protein phosphatase 2A 57 kDa regulatory subunit B' beta isoform-like; K11584 serine/threonine-protein phosphatase 2A regulatory subunit B' (A)	Shugoshin-1 OS=Zea mays GN=SGO1 PE=2 SV=1	Shugoshin C terminus	PREDICTED: shugoshin-1-like [Malus domestica]
FJ08G0016200.1_FJ	molecular_function:"Interacting selectively and non-covalently with G-quadruplex RNA structures, in which groups of four guanines adopt a flat, cyclic hydrogen-bonding arrangement known as a guanine tetrad." [PMID:18294969, PMID:18568163, PMID:19330720](GO:0002151),cellular_component:"A multisubunit protein complex that contains the Ino80p ATPase; exhibits chromatin remodeling activity and 3' to …	hypothetical protein; K11674 microspherule protein 1 (A)	Microspherule protein 1 OS=Mus musculus GN=Mcrs1 PE=1 SV=1	N-terminal region of micro-spherule protein	PREDICTED: uncharacterized protein LOC103928290 isoform X1 [Pyrus x bretschneideri]
FJ05G0019400.1_FJ	--	--	Protein trichome berefringence-like 7 OS=Arabidopsis thaliana GN=TBL7 PE=3 SV=1	GDSL/SGNH-like Acyl-Esterase family found in Pmr5 and Cas1p	PREDICTED: protein trichome berefringence-like 7 [Malus domestica]
FJ015G0051700.1_FJ	--	transcription factor RAX1-like; K09422 myb proto-oncogene protein, plant (A)	Transcription factor RAX1 OS=Arabidopsis thaliana GN=RAX1 PE=2 SV=1	Myb-like DNA-binding domain	PREDICTED: transcription factor RAX1-like [Malus domestica]
FJ05G0113200.1_FJ	--	uncharacterized LOC103436201; K11723 bromodomain-containing protein 7/9 (A)	--	--	PREDICTED: uncharacterized protein LOC103436201 [Malus domestica]
FJ014G0112400.1_FJ	--	--	--	Late embryogenesis abundant protein	PREDICTED: uncharacterized protein LOC103933911 [Pyrus x bretschneideri]
FJ01G0088600.1_FJ	--	hypothetical protein; K06236 collagen, type I, alpha (A)	Poly(A) RNA polymerase cid14 OS=Schizosaccharomyces pombe (strain 972 / ATCC 24843) GN=cid14 PE=1 SV=2	--	PREDICTED: uncharacterized protein LOC103406206 isoform X1 [Malus domestica]
FJ015G0277800.1_FJ	--	hypothetical protein; K12587 exosome complex component MTR3 (A)	Nuclear receptor coactivator 7 OS=Gallus gallus GN=NCOA7 PE=2 SV=1	TLD	PREDICTED: uncharacterized protein LOC103431652 [Malus domestica]
FJ015G0111400.1_FJ	molecular_function:"Interacting selectively and non-covalently with any protein or protein complex (a complex of two or more proteins that may include other nonprotein molecules)." [GOC:go_curators](GO:0005515),cellular_component:"A membrane-bounded organelle of eukaryotic cells in which chromosomes are housed and replicated. In most cells, the nucleus contains all of the cell's chromosomes excep…	histone-lysine N-methyltransferase ASHH2-like; K11423 histone-lysine N-methyltransferase SETD2 [EC:2.1.1.43] (A)	Histone-lysine N-methyltransferase ASHH2 OS=Arabidopsis thaliana GN=ASHH2 PE=1 SV=1	CW-type Zinc Finger	PREDICTED: histone-lysine N-methyltransferase ASHH2 isoform X3 [Malus domestica]
FJ03G0105700.1_FJ	molecular_function:"Interacting selectively and non-covalently with a specific double-stranded genomic DNA sequence (sometimes referred to as a motif) within the regulatory region of a gene to modulate transcription. Regulatory regions include promoters (proximal and distal) and enhancers. Genes are transcriptional units, and include bacterial operons." [GOC:txnOH-2018](GO:0003700),biological_pro…	ABSCISIC ACID-INSENSITIVE 5-like protein 1; K14432 ABA responsive element binding factor (A)	ABSCISIC ACID-INSENSITIVE 5-like protein 1 OS=Arabidopsis thaliana GN=DPBF2 PE=1 SV=1	bZIP transcription factor	PREDICTED: ABSCISIC ACID-INSENSITIVE 5-like protein 1 [Malus domestica]
FJ017G0184200.1_FJ	molecular_function:"Catalysis of the phosphorylation of an amino acid residue in a protein, usually according to the reaction: a protein + ATP = a phosphoprotein + ADP." [MetaCyc:PROTEIN-KINASE-RXN](GO:0004672),molecular_function:"Interacting selectively and non-covalently with ATP, adenosine 5'-triphosphate, a universally important coenzyme and enzyme regulator." [ISBN:0198506732](GO:0005524),bi…	probable receptor-like protein kinase At1g80640; K04730 interleukin-1 receptor-associated kinase 1 [EC:2.7.11.1] (A)	Probable receptor-like protein kinase At1g80640 OS=Arabidopsis thaliana GN=At1g80640 PE=2 SV=1	Protein tyrosine kinase	PREDICTED: probable receptor-like protein kinase At1g80640 isoform X2 [Malus domestica]
FJ01G0088400.1_FJ	biological_process:"The chemical reactions and pathways involving lipids, compounds soluble in an organic solvent but not, or sparingly, in an aqueous solvent. Includes fatty acids; neutral fats, other fatty-acid esters, and soaps; long-chain (fatty) alcohols and waxes; sphingoids and other long-chain bases; glycolipids, phospholipids and sphingolipids; and carotenes, polyprenols, sterols, terpen…	--	--	Lipase (class 3)	PREDICTED: uncharacterized protein LOC103426336 [Malus domestica]
FJ015G0047400.1_FJ	molecular_function:"Catalysis of the phosphorylation of an amino acid residue in a protein, usually according to the reaction: a protein + ATP = a phosphoprotein + ADP." [MetaCyc:PROTEIN-KINASE-RXN](GO:0004672),molecular_function:"Interacting selectively and non-covalently with any protein or protein complex (a complex of two or more proteins that may include other nonprotein molecules)." [GOC:go…	probable inactive receptor kinase At2g26730; K04730 interleukin-1 receptor-associated kinase 1 [EC:2.7.11.1] (A)	Probable leucine-rich repeat receptor-like protein kinase At1g68400 OS=Arabidopsis thaliana GN=At1g68400 PE=2 SV=1	Protein kinase domain	PREDICTED: probable leucine-rich repeat receptor-like protein kinase At1g68400 [Malus domestica]
FJ014G0121400.1_FJ	molecular_function:"Interacting selectively and non-covalently with iron (Fe) ions." [GOC:ai](GO:0005506)	beta-carotene isomerase D27, chloroplastic-like; K17911 beta-carotene isomerase [EC:5.2.1.14] (A)	Beta-carotene isomerase D27, chloroplastic OS=Arabidopsis thaliana GN=D27 PE=1 SV=1	Domain of unknown function (DUF4033)	PREDICTED: beta-carotene isomerase D27, chloroplastic-like, partial [Pyrus x bretschneideri]
FJ03G0164700.1_FJ	biological_process:"The directed movement of proteins in a cell, including the movement of proteins between specific compartments or structures within a cell, such as organelles of a eukaryotic cell." [GOC:mah](GO:0006886),cellular_component:"The space enclosed by the double membrane of a chloroplast but excluding the thylakoid space. It contains DNA, ribosomes and some temporary products of phot…	peptidyl-prolyl cis-trans isomerase FKBP12-like; K01802 peptidylprolyl isomerase [EC:5.2.1.8] (A)	Protein LHCP TRANSLOCATION DEFECT OS=Arabidopsis thaliana GN=LTD PE=1 SV=1	--	PREDICTED: protein LHCP TRANSLOCATION DEFECT [Malus domestica]
FJ02G0158600.1_FJ	molecular_function:"Binds to and stops, prevents or reduces the activity of an enzyme." [GOC:ai, GOC:ebc](GO:0004857),molecular_function:"Catalysis of the reaction: pectin + n H2O = n methanol + pectate." [EC:3.1.1.11](GO:0030599),biological_process:"The series of events leading to chemical and structural alterations of an existing cell wall that can result in loosening, increased extensibility o…	pectinesterase 2; K01051 pectinesterase [EC:3.1.1.11] (A)	Pectinesterase 2 OS=Citrus sinensis GN=PECS-2.1 PE=2 SV=1	Plant invertase/pectin methylesterase inhibitor	PREDICTED: pectinesterase 2 [Malus domestica]
FJ011G0101800.1_FJ	--	--	Protein TIC 100 OS=Arabidopsis thaliana GN=TIC100 PE=1 SV=1	MORN repeat	PREDICTED: uncharacterized protein LOC103407816 [Malus domestica]
FJ012G0093300.1_FJ	molecular_function:"Interacting selectively and non-covalently with any protein or protein complex (a complex of two or more proteins that may include other nonprotein molecules)." [GOC:go_curators](GO:0005515)	Ankyrin repeat, PH and SEC7 domain containing protein secG; K10335 ankyrin repeat and SOCS box protein 13 (A)	Tankyrase OS=Drosophila melanogaster GN=Tnks PE=1 SV=1	Ankyrin repeats (3 copies)	PREDICTED: tankyrase-2 [Malus domestica]
FJ016G0066500.1_FJ	molecular_function:"Interacting selectively and non-covalently with any protein or protein complex (a complex of two or more proteins that may include other nonprotein molecules)." [GOC:go_curators](GO:0005515)	protein-methionine sulfoxide oxidase mical3a-like; K19947 protein-methionine sulfoxide oxidase MICAL [EC:1.14.13.-] (A)	Tetratricopeptide repeat protein 38 OS=Homo sapiens GN=TTC38 PE=1 SV=1	--	PREDICTED: tetratricopeptide repeat protein 38 [Malus domestica]
FJ016G0047300.1_FJ	molecular_function:"Interacting selectively and non-covalently with heme, any compound of iron complexed in a porphyrin (tetrapyrrole) ring." [GOC:ai](GO:0020037)	hypothetical protein; K00326 cytochrome-b5 reductase [EC:1.6.2.2] (A)	Cytochrome b5 isoform A OS=Arabidopsis thaliana GN=CB5-A PE=1 SV=1	Cytochrome b5-like Heme/Steroid binding domain	PREDICTED: cytochrome b5 [Malus domestica]
FJ01G0199100.1_FJ	molecular_function:"Interacting selectively and non-covalently with any nucleic acid." [GOC:jl](GO:0003676),molecular_function:"Interacting selectively and non-covalently with an RNA molecule or a portion thereof." [GOC:jl, GOC:mah](GO:0003723),molecular_function:"Interacting selectively and non-covalently with any protein or protein complex (a complex of two or more proteins that may include oth…	KH domain-containing protein At4g18375-like; K13162 poly(rC)-binding protein 2/3/4 (A)	KH domain-containing protein At4g18375 OS=Arabidopsis thaliana GN=At4g18375 PE=2 SV=1	KH domain	PREDICTED: KH domain-containing protein At4g18375-like [Malus domestica]
FJ012G0187600.1_FJ	molecular_function:"Interacting selectively and non-covalently with microtubules, filaments composed of tubulin monomers." [GOC:krc](GO:0008017),biological_process:"Any process that modulates the frequency, rate or extent of phragmoplast microtubule organization." [GOC:obol](GO:2000694)	probable microtubule-binding protein TANGLED; K18636 microtubule-binding protein TANGLED1 (A)	Probable microtubule-binding protein TANGLED OS=Arabidopsis thaliana GN=TAN PE=2 SV=1	--	PREDICTED: probable microtubule-binding protein TANGLED [Malus domestica]
FJ012G0034400.1_FJ	molecular_function:"Catalysis of the phosphorylation of an amino acid residue in a protein, usually according to the reaction: a protein + ATP = a phosphoprotein + ADP." [MetaCyc:PROTEIN-KINASE-RXN](GO:0004672),molecular_function:"Interacting selectively and non-covalently with ATP, adenosine 5'-triphosphate, a universally important coenzyme and enzyme regulator." [ISBN:0198506732](GO:0005524),bi…	probable receptor protein kinase TMK1; K00924 [EC:2.7.1.-] (A)	Receptor-like kinase TMK3 OS=Arabidopsis thaliana GN=TMK3 PE=2 SV=1	Leucine rich repeat N-terminal domain	PREDICTED: probable receptor protein kinase TMK1 [Malus domestica]
FJ08G0126500.1_FJ	molecular_function:"Catalysis of an oxidation-reduction (redox) reaction, a reversible chemical reaction in which the oxidation state of an atom or atoms within a molecule is altered. One substrate acts as a hydrogen or electron donor and becomes oxidized, while the other acts as hydrogen or electron acceptor and becomes reduced." [GOC:go_curators](GO:0016491)	1-aminocyclopropane-1-carboxylate oxidase; K05933 aminocyclopropanecarboxylate oxidase [EC:1.14.17.4] (A)	1-aminocyclopropane-1-carboxylate oxidase 5 OS=Arabidopsis thaliana GN=At1g77330 PE=2 SV=1	non-haem dioxygenase in morphine synthesis N-terminal	PREDICTED: LOW QUALITY PROTEIN: 1-aminocyclopropane-1-carboxylate oxidase [Malus domestica]
FJ011G0044000.1_FJ	molecular_function:"Enables the transfer of zinc (Zn) ions from one side of a membrane to the other." [GOC:dgf](GO:0005385),cellular_component:"A lipid bilayer along with all the proteins and protein complexes embedded in it an attached to it." [GOC:dos, GOC:mah, ISBN:0815316194](GO:0016020),cellular_component:"The component of a membrane consisting of the gene products and protein complexes havi…	zinc transporter 6, chloroplastic-like; K14709 solute carrier family 39 (zinc transporter), member 1/2/3 (A)	Zinc transporter 6, chloroplastic OS=Arabidopsis thaliana GN=ZIP6 PE=3 SV=1	ZIP Zinc transporter	PREDICTED: zinc transporter 6, chloroplastic-like [Pyrus x bretschneideri]
FJ05G0253200.1_FJ	molecular_function:"Interacting selectively and non-covalently with any protein or protein complex (a complex of two or more proteins that may include other nonprotein molecules)." [GOC:go_curators](GO:0005515)	--	--	--	PREDICTED: uncharacterized protein LOC103434778 [Malus domestica]
FJ03G0076500.1_FJ	molecular_function:"Catalysis of an oxidation-reduction (redox) reaction, a reversible chemical reaction in which the oxidation state of an atom or atoms within a molecule is altered. One substrate acts as a hydrogen or electron donor and becomes oxidized, while the other acts as hydrogen or electron acceptor and becomes reduced." [GOC:go_curators](GO:0016491)	probable trans-2-enoyl-CoA reductase, mitochondrial; K07512 mitochondrial trans-2-enoyl-CoA reductase [EC:1.3.1.38] (A)	Probable trans-2-enoyl-CoA reductase, mitochondrial OS=Arabidopsis thaliana GN=At3g45770 PE=2 SV=1	Alcohol dehydrogenase GroES-like domain	PREDICTED: probable trans-2-enoyl-CoA reductase, mitochondrial [Malus domestica]
FJ06G0130300.1_FJ	--	--	--	Plant protein of unknown function (DUF863)	PREDICTED: uncharacterized protein LOC103437859 [Malus domestica]
FJ08G0203500.1_FJ	molecular_function:"Catalysis of an oxidation-reduction (redox) reaction, a reversible chemical reaction in which the oxidation state of an atom or atoms within a molecule is altered. One substrate acts as a hydrogen or electron donor and becomes oxidized, while the other acts as hydrogen or electron acceptor and becomes reduced." [GOC:go_curators](GO:0016491)	respiratory burst oxidase homolog protein E; K13447 respiratory burst oxidase [EC:1.6.3.- 1.11.1.-] (A)	Ferric reduction oxidase 6 OS=Arabidopsis thaliana GN=FRO6 PE=2 SV=1	Ferric reductase NAD binding domain	PREDICTED: ferric reduction oxidase 6-like [Malus domestica]
FJ016G0050300.1_FJ	--	protein KTI12 homolog; K15456 protein KTI12 (A)	Protein KTI12 homolog OS=Arabidopsis thaliana GN=KTI12 PE=1 SV=1	Chromatin associated protein KTI12	PREDICTED: uncharacterized protein LOC103403260 [Malus domestica]
FJ014G0142900.1_FJ	--	telomere length regulation protein TEL2 homolog; K11137 telomere length regulation protein (A)	Telomere length regulation protein TEL2 homolog OS=Mus musculus GN=Telo2 PE=1 SV=2	Telomere length regulation protein	PREDICTED: LOW QUALITY PROTEIN: telomere length regulation protein TEL2 homolog [Pyrus x bretschneideri]
FJ01G0099200.1_FJ	molecular_function:"The formation of a protein dimer, a macromolecular structure consists of two noncovalently associated identical or nonidentical subunits." [ISBN:0198506732](GO:0046983)	transcription factor bHLH96; K18485 myogenic factor 6 (A)	Transcription factor bHLH70 OS=Arabidopsis thaliana GN=BHLH70 PE=2 SV=1	Helix-loop-helix DNA-binding domain	PREDICTED: LOW QUALITY PROTEIN: transcription factor bHLH57 [Malus domestica]
FJ03G0144400.1_FJ	--	--	--	--	PREDICTED: uncharacterized protein LOC103427541 [Malus domestica]
FJ07G0190800.1_FJ	--	magnesium transporter MRS2-F-like; K16075 magnesium transporter (A)	--	Agenet domain	PREDICTED: uncharacterized protein LOC103953701 isoform X3 [Pyrus x bretschneideri]
FJ015G0173900.1_FJ	cellular_component:"The component of a membrane consisting of the gene products and protein complexes having at least some part of their peptide sequence embedded in the hydrophobic region of the membrane." [GOC:dos, GOC:go_curators](GO:0016021)	hypothetical protein; K17345 tetraspanin-5 (A)	Tetraspanin-2 OS=Arabidopsis thaliana GN=TET2 PE=2 SV=1	Tetraspanin family	PREDICTED: tetraspanin-2 [Malus domestica]
FJ02G0153700.1_FJ	molecular_function:"Interacting selectively and non-covalently with any protein or protein complex (a complex of two or more proteins that may include other nonprotein molecules)." [GOC:go_curators](GO:0005515)	hypothetical protein; K14816 pre-60S factor REI1 (A)	Ankyrin repeat and zinc finger domain-containing protein 1 OS=Homo sapiens GN=ANKZF1 PE=1 SV=1	-	PREDICTED: ankyrin repeat and zinc finger domain-containing protein 1 isoform X2 [Pyrus x bretschneideri]
FJ017G0134000.1_FJ	molecular_function:"Catalysis of the reaction: ATP + H2O = ADP + phosphate, to drive the unwinding of a DNA or RNA helix." [GOC:jl](GO:0004386)	uncharacterized LOC103927767; K10706 senataxin [EC:3.6.4.-] (A)	Helicase SEN1 OS=Saccharomyces cerevisiae (strain ATCC 204508 / S288c) GN=SEN1 PE=1 SV=2	AAA domain	PREDICTED: uncharacterized protein LOC103927767 [Pyrus x bretschneideri]
FJ012G0137700.1_FJ	molecular_function:"Interacting selectively and non-covalently with any protein or protein complex (a complex of two or more proteins that may include other nonprotein molecules)." [GOC:go_curators](GO:0005515)	hypothetical protein; K17964 leucine-rich PPR motif-containing protein, mitochondrial (A)	Pentatricopeptide repeat-containing protein At3g09060 OS=Arabidopsis thaliana GN=At3g09060 PE=2 SV=1	PPR repeat	PREDICTED: pentatricopeptide repeat-containing protein At3g09060-like [Malus domestica]
FJ07G0173700.1_FJ	--	putative ABC1 protein At2g40090; K08869 aarF domain-containing kinase (A)	Putative ABC1 protein At2g40090 OS=Arabidopsis thaliana GN=At2g40090 PE=2 SV=2	ABC1 family	PREDICTED: LOW QUALITY PROTEIN: putative ABC1 protein At2g40090 [Malus domestica]
FJ06G0167700.1_FJ	molecular_function:"Interacting selectively and non-covalently with calmodulin, a calcium-binding protein with many roles, both in the calcium-bound and calcium-free states." [GOC:krc](GO:0005516)	hypothetical protein; K11820 N-hydroxythioamide S-beta-glucosyltransferase [EC:2.4.1.195] (A)	Calmodulin-binding protein 60 A OS=Arabidopsis thaliana GN=CBP60A PE=2 SV=1	Calmodulin binding protein-like	PREDICTED: uncharacterized protein LOC103437753 [Malus domestica]
FJ08G0139900.1_FJ	--	transcription factor TGA7, putative; K14431 transcription factor TGA (A)	Chaperone protein DnaJ OS=Roseiflexus sp. (strain RS-1) GN=dnaJ PE=3 SV=1	DnaJ domain	PREDICTED: uncharacterized J domain-containing protein C4H3.01-like [Malus domestica]
FJ05G0160000.1_FJ	molecular_function:"Interacting selectively and non-covalently with a specific double-stranded genomic DNA sequence (sometimes referred to as a motif) within the regulatory region of a gene to modulate transcription. Regulatory regions include promoters (proximal and distal) and enhancers. Genes are transcriptional units, and include bacterial operons." [GOC:txnOH-2018](GO:0003700),biological_pro…	hypothetical protein; K08867 WNK lysine deficient protein kinase [EC:2.7.11.1] (A)	Transcription factor bHLH155 OS=Arabidopsis thaliana GN=BHLH155 PE=2 SV=1	bHLH-MYC and R2R3-MYB transcription factors N-terminal	PREDICTED: transcription factor bHLH155-like [Pyrus x bretschneideri]
FJ07G0031500.1_FJ	cellular_component:"A lipid bilayer along with all the proteins and protein complexes embedded in it an attached to it." [GOC:dos, GOC:mah, ISBN:0815316194](GO:0016020),cellular_component:"The component of a membrane consisting of the gene products and protein complexes having at least some part of their peptide sequence embedded in the hydrophobic region of the membrane." [GOC:dos, GOC:go_curato…	probable fructose-bisphosphate aldolase 3, chloroplastic; K01623 fructose-bisphosphate aldolase, class I [EC:4.1.2.13] (A)	WAT1-related protein At5g07050 OS=Arabidopsis thaliana GN=At5g07050 PE=2 SV=1	EamA-like transporter family	PREDICTED: WAT1-related protein At5g07050-like [Malus domestica]
FJ011G0207300.1_FJ	--	--	--	PDDEXK-like family of unknown function	PREDICTED: uncharacterized protein LOC103448920 [Malus domestica]
FJ05G0244200.1_FJ	molecular_function:"Any molecular function by which a gene product interacts selectively and non-covalently with DNA (deoxyribonucleic acid)." [GOC:dph, GOC:jl, GOC:tb, GOC:vw](GO:0003677),molecular_function:"Interacting selectively and non-covalently with a specific double-stranded genomic DNA sequence (sometimes referred to as a motif) within the regulatory region of a gene to modulate transcri…	plasma membrane ATPase-like; K01535 H+-transporting ATPase [EC:3.6.3.6] (A)	WUSCHEL-related homeobox 8 OS=Arabidopsis thaliana GN=WOX8 PE=2 SV=1	Homeobox domain	PREDICTED: WUSCHEL-related homeobox 9 [Pyrus x bretschneideri]
FJ01G0083600.1_FJ	molecular_function:"Interacting selectively and non-covalently with any protein or protein complex (a complex of two or more proteins that may include other nonprotein molecules)." [GOC:go_curators](GO:0005515),molecular_function:"Interacting selectively and non-covalently with a chaperone protein, a class of proteins that bind to nascent or unfolded polypeptides and ensure correct folding or tra…	Fumarylacetoacetase; K01555 fumarylacetoacetase [EC:3.7.1.2] (A)	BAG family molecular chaperone regulator 6 OS=Arabidopsis thaliana GN=BAG6 PE=1 SV=1	BAG domain	PREDICTED: BAG family molecular chaperone regulator 6 isoform X1 [Malus domestica]
FJ05G0268400.1_FJ	biological_process:"The directed movement of oligopeptides into, out of or within a cell, or between cells, by means of some agent such as a transporter or pore. Oligopeptides are molecules that contain a small number (2 to 20) of amino-acid residues connected by peptide linkages." [ISBN:0198506732](GO:0006857),cellular_component:"A lipid bilayer along with all the proteins and protein complexes …	protein NRT1/ PTR FAMILY 5.4-like; K14638 solute carrier family 15 (peptide/histidine transporter), member 3/4 (A)	Protein NRT1/ PTR FAMILY 5.4 OS=Arabidopsis thaliana GN=NPF5.4 PE=2 SV=1	POT family	PREDICTED: protein NRT1/ PTR FAMILY 5.4-like [Pyrus x bretschneideri]
FJ010G0027600.1_FJ	molecular_function:"Interacting selectively and non-covalently with any nucleic acid." [GOC:jl](GO:0003676),molecular_function:"Catalysis of the reaction: ATP + H2O = ADP + phosphate; this reaction drives the unwinding of an RNA helix." [EC:3.6.4.13, GOC:jl](GO:0003724),molecular_function:"Interacting selectively and non-covalently with ATP, adenosine 5'-triphosphate, a universally important coen…	hypothetical protein; K20096 ATP-dependent RNA helicase DDX28 [EC:3.6.4.13] (A)	DEAD-box ATP-dependent RNA helicase 39 OS=Oryza sativa subsp. japonica GN=Os01g0184500 PE=2 SV=1	DEAD/DEAH box helicase	PREDICTED: DEAD-box ATP-dependent RNA helicase 39-like isoform X1 [Malus domestica]
FJ07G0040800.1_FJ	molecular_function:"Catalysis of the phosphorylation of an amino acid residue in a protein, usually according to the reaction: a protein + ATP = a phosphoprotein + ADP." [MetaCyc:PROTEIN-KINASE-RXN](GO:0004672),molecular_function:"Interacting selectively and non-covalently with calcium ions (Ca2+)." [GOC:ai](GO:0005509),molecular_function:"Interacting selectively and non-covalently with ATP, aden…	calcium/calmodulin-dependent serine/threonine-protein kinase; K13412 calcium-dependent protein kinase [EC:2.7.11.1] (A)	Calcium and calcium/calmodulin-dependent serine/threonine-protein kinase DMI-3 OS=Medicago truncatula GN=DMI3 PE=2 SV=1	Protein kinase domain	PREDICTED: calcium/calmodulin-dependent serine/threonine-protein kinase [Malus domestica]
FJ03G0155400.1_FJ	biological_process:"The directed movement of membrane-bounded vesicles from recycling endosomes back to the plasma membrane where they are recycled for further rounds of transport." [GOC:ecd, PMID:16473635](GO:0032456)	--	UPF0505 protein C16orf62 homolog OS=Danio rerio GN=zgc:163107 PE=2 SV=1	Vacuolar protein sorting-associated protein 35	PREDICTED: UPF0505 protein C16orf62 homolog [Pyrus x bretschneideri]
FJ015G0321800.1_FJ	molecular_function:"Interacting selectively and non-covalently with any nucleic acid." [GOC:jl](GO:0003676),molecular_function:"Interacting selectively and non-covalently with messenger RNA (mRNA), an intermediate molecule between DNA and protein. mRNA includes UTR and coding sequences, but does not contain introns." [GOC:kmv, GOC:pr, SO:0000234](GO:0003729)	hypothetical protein; K12741 heterogeneous nuclear ribonucleoprotein A1/A3 (A)	Probable RNA-binding protein ARP1 OS=Arabidopsis thaliana GN=ARP1 PE=2 SV=1	RNA recognition motif. (a.k.a. RRM, RBD, or RNP domain)	PREDICTED: RNA-binding protein 38-like [Malus domestica]
FJ08G0003300.1_FJ	--	--	--	--	PREDICTED: uncharacterized protein LOC103410415 [Malus domestica]
FJ09G0029700.1_FJ	molecular_function:"Enables the facilitated diffusion of an ion (by an energy-independent process) by passage through a transmembrane aqueous pore or channel without evidence for a carrier-mediated mechanism. May be either selective (it enables passage of a specific ion only) or non-selective (it enables passage of two or more ions of same charge but different size)." [GOC:cy, GOC:mtg_transport, …	putative cyclic nucleotide-gated ion channel 18; K05391 cyclic nucleotide gated channel, other eukaryote (A)	Putative cyclic nucleotide-gated ion channel 18 OS=Arabidopsis thaliana GN=CNGC18 PE=3 SV=1	Cyclic nucleotide-binding domain	PREDICTED: putative cyclic nucleotide-gated ion channel 18 [Malus domestica]
FJ017G0164900.1_FJ	--	DNA repair protein XRCC1; K10803 DNA-repair protein XRCC1 (A)	DNA-repair protein XRCC1 OS=Arabidopsis thaliana GN=XRCC1 PE=1 SV=1	BRCA1 C Terminus (BRCT) domain	PREDICTED: DNA repair protein XRCC1 [Malus domestica]
FJ010G0035700.1_FJ	biological_process:"Any process that activates or increases the rate or extent of growth, the increase in size or mass of all or part of an organism." [GOC:go_curators](GO:0045927)	uncharacterized LOC105771841; K12812 ATP-dependent RNA helicase UAP56/SUB2 [EC:3.6.4.13] (A)	--	Domain of unknown function (DUF3475)	PREDICTED: uncharacterized protein LOC103444835 isoform X1 [Malus domestica]
FJ07G0109700.1_FJ	biological_process:"The formation of plant spores derived from the products of meiosis. The spore gives rise to gametophytes." [GOC:tb](GO:0048236),biological_process:"A process of chromosome organization that is involved in a meiotic cell cycle." [GOC:mah](GO:0070192)	--	Protein PAIR1 OS=Oryza sativa subsp. japonica GN=PAIR1 PE=1 SV=1	--	PREDICTED: protein PAIR1 [Malus domestica]
FJ08G0179000.1_FJ	--	tristetraprolin; K15308 tristetraprolin (A)	--	--	PREDICTED: uncharacterized protein LOC103453635 [Malus domestica]
FJ015G0364100.1_FJ	molecular_function:"Interacting selectively and non-covalently with a specific double-stranded genomic DNA sequence (sometimes referred to as a motif) within the regulatory region of a gene to modulate transcription. Regulatory regions include promoters (proximal and distal) and enhancers. Genes are transcriptional units, and include bacterial operons." [GOC:txnOH-2018](GO:0003700),biological_pro…	G-box-binding factor 4-like; K14432 ABA responsive element binding factor (A)	G-box-binding factor 4 OS=Arabidopsis thaliana GN=GBF4 PE=1 SV=1	--	PREDICTED: G-box-binding factor 4-like [Malus domestica]
FJ09G0132000.1_FJ	--	probable histone acetyltransferase HAC-like 2-like; K04498 E1A/CREB-binding protein [EC:2.3.1.48] (A)	Uncharacterized protein ycf39 OS=Cyanophora paradoxa GN=ycf39 PE=3 SV=1	Complex I intermediate-associated protein 30 (CIA30)	PREDICTED: uncharacterized protein LOC103443604 [Malus domestica]
FJ04G0114800.1_FJ	--	--	--	--	PREDICTED: uncharacterized protein LOC103408440 [Malus domestica]
FJ013G0121000.1_FJ	molecular_function:"Interacting selectively and non-covalently with messenger RNA (mRNA), an intermediate molecule between DNA and protein. mRNA includes UTR and coding sequences, but does not contain introns." [GOC:kmv, GOC:pr, SO:0000234](GO:0003729),molecular_function:"Interacting selectively and non-covalently with any protein or protein complex (a complex of two or more proteins that may inc…	hypothetical protein; K12869 crooked neck (A)	Protein high chlorophyll fluorescent 107 OS=Arabidopsis thaliana GN=HCF107 PE=1 SV=1	Tetratricopeptide repeat	PREDICTED: psbB mRNA maturation factor Mbb1, chloroplastic-like [Malus domestica]
FJ013G0177600.1_FJ	molecular_function:"Interacting selectively and non-covalently with any nucleic acid." [GOC:jl](GO:0003676)	splicing factor U2AF 65 kDa subunit-like; K12837 splicing factor U2AF 65 kDa subunit (A)	Splicing factor U2AF 50 kDa subunit OS=Drosophila melanogaster GN=U2af50 PE=1 SV=1	RNA recognition motif. (a.k.a. RRM, RBD, or RNP domain)	PREDICTED: splicing factor U2af large subunit A-like isoform X1 [Malus domestica]
FJ016G0060200.1_FJ	--	--	--	Protein of unknown function (DUF616)	PREDICTED: uncharacterized protein LOC103416523 [Malus domestica]
FJ09G0113600.1_FJ	molecular_function:"The formation of a protein dimer, a macromolecular structure consists of two noncovalently associated identical or nonidentical subunits." [ISBN:0198506732](GO:0046983)	transcription factor PIF4-like; K16189 phytochrome-interacting factor 4 (A)	Transcription factor PIF4 OS=Arabidopsis thaliana GN=PIF4 PE=1 SV=1	Helix-loop-helix DNA-binding domain	PREDICTED: transcription factor PIF4-like [Malus domestica]
FJ03G0090800.1_FJ	molecular_function:"Interacting selectively and non-covalently with any metal ion." [GOC:ai](GO:0046872)	heavy metal-associated isoprenylated plant protein 26-like; K10752 histone-binding protein RBBP4 (A)	Heavy metal-associated isoprenylated plant protein 26 OS=Arabidopsis thaliana GN=HIPP26 PE=1 SV=1	Heavy-metal-associated domain	PREDICTED: uncharacterized protein LOC103423320 [Malus domestica]
FJ05G0153600.1_FJ	molecular_function:"Catalysis of an oxidation-reduction (redox) reaction in which a CH-OH group act as a hydrogen or electron donor and reduces a hydrogen or electron acceptor." [GOC:ai](GO:0016614),molecular_function:"Catalysis of the reaction: 2 long-chain alcohol + O2 = 2 long-chain aldehyde + 2 H2O." [EC:1.1.3.20](GO:0046577),molecular_function:"Interacting selectively and non-covalently with…	long-chain-alcohol oxidase FAO2-like; K17756 long-chain-alcohol oxidase [EC:1.1.3.20] (A)	Long-chain-alcohol oxidase FAO2 OS=Lotus japonicus GN=FAO2 PE=2 SV=1	GMC oxidoreductase	PREDICTED: long-chain-alcohol oxidase FAO2-like [Malus domestica]
FJ015G0273600.1_FJ	biological_process:"The chemical reactions and pathways involving carbohydrates, any of a group of organic compounds based of the general formula Cx(H2O)y. Includes the formation of carbohydrate derivatives by the addition of a carbohydrate residue to another molecule." [GOC:mah, ISBN:0198506732](GO:0005975)	XK; lanC-like protein 3; K19522 membrane transport protein XK (A)	LanC-like protein GCL1 OS=Arabidopsis thaliana GN=GCL1 PE=2 SV=1	Lanthionine synthetase C-like protein	PREDICTED: lanC-like protein GCL1 [Malus domestica]
FJ013G0004900.1_FJ	--	hypothetical protein; K07735 putative transcriptional regulator (A)	UPF0301 protein Cpar_0662 OS=Chlorobaculum parvum (strain NCIB 8327) GN=Cpar_0662 PE=3 SV=1	Uncharacterized ACR, COG1678	PREDICTED: uncharacterized protein LOC103451468 isoform X1 [Malus domestica]
FJ01G0204200.1_FJ	--	--	--	--	PREDICTED: probable GPI-anchored adhesin-like protein PGA55 [Malus domestica]
FJ017G0130400.1_FJ	molecular_function:"Any molecular function by which a gene product interacts selectively and non-covalently with DNA (deoxyribonucleic acid)." [GOC:dph, GOC:jl, GOC:tb, GOC:vw](GO:0003677)	--	--	Williams-Beuren syndrome DDT (WSD), D-TOX E motif	PREDICTED: uncharacterized protein LOC103327533 [Prunus mume]
FJ011G0047300.1_FJ	molecular_function:"Catalysis of a biochemical reaction at physiological temperatures. In biologically catalyzed reactions, the reactants are known as substrates, and the catalysts are naturally occurring macromolecular substances known as enzymes. Enzymes possess specific binding sites for substrates, and are usually composed wholly or largely of protein, but RNA that has catalytic activity (rib…	phosphoinositide phospholipase C 2-like; K05857 phosphatidylinositol phospholipase C, delta [EC:3.1.4.11] (A)	Phosphoinositide phospholipase C 2 OS=Arabidopsis thaliana GN=PLC2 PE=1 SV=1	C2 domain	hypothetical protein [Linum usitatissimum]
FJ08G0048400.1_FJ	--	FYVE, RhoGEF and PH domain-containing protein 1-like; K05720 FYVE, RhoGEF and PH domain containing 1 (A)	Protein REVERSION-TO-ETHYLENE SENSITIVITY1 OS=Arabidopsis thaliana GN=RTE1 PE=1 SV=1	Protein of unknown function (DUF778)	PREDICTED: protein REVERSION-TO-ETHYLENE SENSITIVITY1 [Pyrus x bretschneideri]
FJ012G0111400.1_FJ	cellular_component:"The space external to the outermost structure of a cell. For cells without external protective or external encapsulating structures this refers to space outside of the plasma membrane. This term covers the host cell environment outside an intracellular parasite." [GOC:go_curators](GO:0005576)	pathogenesis-related protein PRB1-3-like; K13449 pathogenesis-related protein 1 (A)	Pathogenesis-related protein 1C OS=Nicotiana tabacum PE=2 SV=3	Cysteine-rich secretory protein family	PREDICTED: hornerin-like [Malus domestica]
FJ08G0045600.1_FJ	--	formin-like protein 20; K02184 formin 2 (A)	Formin-like protein 18 OS=Arabidopsis thaliana GN=FH18 PE=2 SV=2	C2 domain of PTEN tumour-suppressor protein	PREDICTED: LOW QUALITY PROTEIN: formin-like protein 6 [Malus domestica]
FJ08G0077100.1_FJ	--	E3 ubiquitin-protein ligase arkadia-like; K10635 E3 ubiquitin-protein ligase Arkadia [EC:2.3.2.27] (A)	Probable E3 ubiquitin-protein ligase HIP1 OS=Oryza sativa subsp. japonica GN=HIP1 PE=1 SV=2	Ring finger domain	PREDICTED: uncharacterized protein LOC103441105 isoform X1 [Malus domestica]
FJ06G0082700.1_FJ	molecular_function:"Any molecular function by which a gene product interacts selectively and non-covalently with DNA (deoxyribonucleic acid)." [GOC:dph, GOC:jl, GOC:tb, GOC:vw](GO:0003677),molecular_function:"Catalysis of the reaction: ATP + H2O = ADP + phosphate; this reaction drives the unwinding of the DNA helix." [EC:3.6.4.12, GOC:jl](GO:0003678),molecular_function:"Interacting selectively an…	DNA repair helicase XPB1; K10843 DNA excision repair protein ERCC-3 [EC:3.6.4.12] (A)	DNA repair helicase XPB1 OS=Arabidopsis thaliana GN=XPB1 PE=2 SV=3	Type III restriction enzyme, res subunit	PREDICTED: DNA repair helicase XPB1 [Pyrus x bretschneideri]
FJ02G0098200.1_FJ	--	autophagy-related protein 8C-like; K08341 GABA(A) receptor-associated protein (A)	Autophagy-related protein 8C OS=Oryza sativa subsp. japonica GN=ATG8C PE=2 SV=1	Autophagy protein Atg8 ubiquitin like	PREDICTED: autophagy-related protein 8C-like [Prunus mume]
FJ012G0162000.1_FJ	--	deleted in malignant brain tumors 1 protein-like; K13912 deleted in malignant brain tumors 1 protein (A)	--	--	PREDICTED: sialidase-like [Malus domestica]
FJ013G0167500.1_FJ	--	--	CWF19-like protein 2 OS=Mus musculus GN=Cwf19l2 PE=2 SV=1	Protein similar to CwfJ C-terminus 1	PREDICTED: CWF19-like protein 2 [Malus domestica]
FJ09G0212700.1_FJ	biological_process:"Any process that modulates the frequency, rate or extent of cellular DNA-templated transcription." [GOC:go_curators, GOC:txnOH](GO:0006355),cellular_component:"A transcription elongation factor complex that increases the overall rate of RNA polymerase II transcription elongation by suppressing transient polymerase pausing. At minimum, the complex contains a transcription facto…	dentin sialophosphoprotein-like; K15186 ELL-associated factor (A)	ELL-associated factor 1 OS=Mus musculus GN=Eaf1 PE=2 SV=2	RNA polymerase II transcription elongation factor	PREDICTED: dentin sialophosphoprotein-like [Malus domestica]
FJ015G0122700.1_FJ	molecular_function:"Interacting selectively and non-covalently with any protein or protein complex (a complex of two or more proteins that may include other nonprotein molecules)." [GOC:go_curators](GO:0005515)	BTB/POZ and TAZ domain-containing protein 2; K00517 [EC:1.14.-.-] (A)	BTB/POZ and TAZ domain-containing protein 3 OS=Arabidopsis thaliana GN=BT3 PE=1 SV=2	TAZ zinc finger	PREDICTED: BTB/POZ and TAZ domain-containing protein 3-like isoform X1 [Malus domestica]
FJ01G0137600.1_FJ	--	uncharacterized LOC103446271; K13506 glycerol-3-phosphate O-acyltransferase 3/4 [EC:2.3.1.15] (A)	Uncharacterized protein At1g04910 OS=Arabidopsis thaliana GN=At1g04910 PE=2 SV=1	GDP-fucose protein O-fucosyltransferase	PREDICTED: uncharacterized protein At1g04910-like [Pyrus x bretschneideri]
FJ017G0196800.1_FJ	molecular_function:"Catalysis of a biochemical reaction at physiological temperatures. In biologically catalyzed reactions, the reactants are known as substrates, and the catalysts are naturally occurring macromolecular substances known as enzymes. Enzymes possess specific binding sites for substrates, and are usually composed wholly or largely of protein, but RNA that has catalytic activity (rib…	tyrosine aminotransferase-like; K00815 tyrosine aminotransferase [EC:2.6.1.5] (A)	Tyrosine aminotransferase OS=Arabidopsis thaliana GN=TAT PE=2 SV=1	Aminotransferase class I and II	PREDICTED: tyrosine aminotransferase-like [Malus domestica]
FJ06G0100000.1_FJ	molecular_function:"Interacting selectively and non-covalently with any protein or protein complex (a complex of two or more proteins that may include other nonprotein molecules)." [GOC:go_curators](GO:0005515),cellular_component:"All of the contents of a cell excluding the plasma membrane and nucleus, but including other subcellular structures." [ISBN:0198547684](GO:0005737),biological_process:"…	E3 ubiquitin-protein ligase SINAT4-like; K04506 E3 ubiquitin-protein ligase SIAH1 [EC:2.3.2.27] (A)	E3 ubiquitin-protein ligase SINAT4 OS=Arabidopsis thaliana GN=SINAT4 PE=2 SV=1	Seven in absentia protein family	PREDICTED: E3 ubiquitin-protein ligase SINAT4-like [Pyrus x bretschneideri]
FJ016G0039400.1_FJ	molecular_function:"Interacting selectively and non-covalently with any protein or protein complex (a complex of two or more proteins that may include other nonprotein molecules)." [GOC:go_curators](GO:0005515)	probable LRR receptor-like serine/threonine-protein kinase At3g47570; K13420 LRR receptor-like serine/threonine-protein kinase FLS2 [EC:2.7.11.1] (A)	Piriformospora indica-insensitive protein 2 OS=Arabidopsis thaliana GN=PII-2 PE=2 SV=1	Leucine rich repeat	PREDICTED: piriformospora indica-insensitive protein 2 [Malus domestica]
FJ08G0201000.1_FJ	molecular_function:"Interacting selectively and non-covalently with ATP, adenosine 5'-triphosphate, a universally important coenzyme and enzyme regulator." [ISBN:0198506732](GO:0005524),biological_process:"The process of assisting in the covalent and noncovalent assembly of single chain polypeptides or multisubunit complexes into the correct tertiary structure." [GOC:go_curators, GOC:rb](GO:00064…	ATP-dependent Clp protease ATP-binding subunit clpX-like, mitochondrial; K03544 ATP-dependent Clp protease ATP-binding subunit ClpX (A)	ATP-dependent Clp protease ATP-binding subunit ClpX OS=Acinetobacter baumannii (strain AYE) GN=clpX PE=3 SV=1	AAA domain (Cdc48 subfamily)	PREDICTED: ATP-dependent Clp protease ATP-binding subunit clpX-like, mitochondrial [Pyrus x bretschneideri]
FJ05G0094500.1_FJ	--	deoxycytidine kinase-like; K00893 deoxycitidine kinase [EC:2.7.1.74] (A)	Deoxycytidine kinase OS=Homo sapiens GN=DCK PE=1 SV=1	Deoxynucleoside kinase	PREDICTED: uncharacterized protein LOC103420096 [Malus domestica]
FJ015G0060200.1_FJ	--	uncharacterized LOC102704525; K01227 mannosyl-glycoprotein endo-beta-N-acetylglucosaminidase [EC:3.2.1.96] (A)	LOB domain-containing protein 39 OS=Arabidopsis thaliana GN=LBD39 PE=2 SV=1	Lateral organ boundaries (LOB) domain	PREDICTED: LOB domain-containing protein 37-like [Malus domestica]
FJ01G0148000.1_FJ	--	probable serine/threonine-protein kinase pats1; K04427 mitogen-activated protein kinase kinase kinase 7 [EC:2.7.11.25] (A)	Protein trichome birefringence-like 33 OS=Arabidopsis thaliana GN=TBL33 PE=2 SV=1	GDSL/SGNH-like Acyl-Esterase family found in Pmr5 and Cas1p	PREDICTED: protein trichome birefringence-like 33 [Prunus mume]
FJ014G0110000.1_FJ	molecular_function:"Interacting selectively and non-covalently with any protein or protein complex (a complex of two or more proteins that may include other nonprotein molecules)." [GOC:go_curators](GO:0005515)	hypothetical protein; K10280 F-box and leucine-rich repeat protein 14 (A)	Internalin-I OS=Listeria monocytogenes serovar 1/2a (strain ATCC BAA-679 / EGD-e) GN=inlI PE=3 SV=1	Leucine Rich repeat	PREDICTED: F-box/LRR-repeat protein 13 [Malus domestica]
FJ017G0182100.1_FJ	--	hypothetical protein; K14794 ribosomal RNA-processing protein 12 (A)	Protein NUCLEAR FUSION DEFECTIVE 4 OS=Arabidopsis thaliana GN=NFD4 PE=3 SV=1	Nodulin-like	PREDICTED: uncharacterized protein LOC103930831 [Pyrus x bretschneideri]
FJ015G0042500.1_FJ	biological_process:"A series of molecular signals generated by the binding of the plant hormone auxin to a receptor, and ending with modulation of a downstream cellular process, e.g. transcription." [GOC:mah, GOC:sm, PMID:16990790, PMID:18647826](GO:0009734)	--	--	--	PREDICTED: uncharacterized protein LOC103455788 [Malus domestica]
FJ06G0074400.1_FJ	--	uncharacterized LOC104900389; K03239 translation initiation factor eIF-2B subunit alpha (A)	Protein LURP-one-related 4 OS=Arabidopsis thaliana GN=At1g63410 PE=3 SV=1	LURP-one-related	PREDICTED: protein LURP-one-related 4-like [Malus domestica]
FJ013G0124100.1_FJ	--	--	--	Domain of unknown function (DUF4378)	PREDICTED: probable GPI-anchored adhesin-like protein PGA55 [Malus domestica]
FJ012G0037900.1_FJ	--	40S ribosomal protein S5-like; K02989 small subunit ribosomal protein S5e (A)	--	--	PREDICTED: uncharacterized protein LOC103423226 [Malus domestica]
FJ01G0066600.1_FJ	molecular_function:"Interacting selectively and non-covalently with any protein or protein complex (a complex of two or more proteins that may include other nonprotein molecules)." [GOC:go_curators](GO:0005515)	uncharacterized LOC103406662; K18726 FAS-associated factor 2 (A)	Plant UBX domain-containing protein 8 OS=Arabidopsis thaliana GN=PUX8 PE=1 SV=1	UBX domain	PREDICTED: uncharacterized protein LOC103406662 isoform X1 [Malus domestica]
FJ03G0091300.1_FJ	--	MYB24; transcription factor RAX1-like; K09422 myb proto-oncogene protein, plant (A)	Transcription factor RAX2 OS=Arabidopsis thaliana GN=RAX2 PE=1 SV=1	Myb-like DNA-binding domain	MYB24 [Malus domestica]
FJ08G0085500.1_FJ	--	NEK protein kinase; K08857 NIMA (never in mitosis gene a)-related kinase [EC:2.7.11.1] (A)	--	Leucine-zipper of ternary complex factor MIP1	PREDICTED: uncharacterized protein LOC103959537 isoform X1 [Pyrus x bretschneideri]
FJ015G0310800.1_FJ	molecular_function:"Stimulates the hydrolysis and exchange of adenyl nucleotides by other proteins." [GOC:kd](GO:0000774),biological_process:"The process of assisting in the covalent and noncovalent assembly of single chain polypeptides or multisubunit complexes into the correct tertiary structure." [GOC:go_curators, GOC:rb](GO:0006457),molecular_function:"Interacting selectively and non-covalent…	grpE protein homolog, mitochondrial-like; K03687 molecular chaperone GrpE (A)	Protein GrpE OS=Prochlorococcus marinus subsp. pastoris (strain CCMP1986 / MED4) GN=grpE PE=3 SV=1	GrpE	PREDICTED: grpE protein homolog, mitochondrial-like [Pyrus x bretschneideri]
FJ06G0176200.1_FJ	--	GRINA; glutamate receptor, ionotropic, N-methyl D-aspartate-associated protein 1 (glutamate binding); K06890 uncharacterized protein (A)	Protein MODIFIER OF SNC1 1 OS=Arabidopsis thaliana GN=MOS1 PE=1 SV=2	--	PREDICTED: protein MODIFIER OF SNC1 1 [Malus domestica]
FJ015G0237500.1_FJ	molecular_function:"Stops, prevents or reduces the activity of a cyclin-dependent protein serine/threonine kinase." [GOC:mah, GOC:pr](GO:0004861),cellular_component:"A membrane-bounded organelle of eukaryotic cells in which chromosomes are housed and replicated. In most cells, the nucleus contains all of the cell's chromosomes except the organellar chromosomes, and is the site of RNA synthesis an…	--	Cyclin-dependent kinase inhibitor 3 OS=Arabidopsis thaliana GN=KRP3 PE=1 SV=1	Cyclin-dependent kinase inhibitor	PREDICTED: cyclin-dependent kinase inhibitor 6-like [Malus domestica]
FJ013G0011900.1_FJ	molecular_function:"Interacting selectively and non-covalently with phospholipids, a class of lipids containing phosphoric acid as a mono- or diester." [ISBN:0198506732](GO:0005543),molecular_function:"Interacting selectively and non-covalently with phosphatidylinositol, any glycophospholipid with its sn-glycerol 3-phosphate residue is esterified to the 1-hydroxyl group of 1D-myo-inositol." [ISBN…	probable clathrin assembly protein At4g32285; K20044 phosphatidylinositol-binding clathrin assembly protein (A)	Probable clathrin assembly protein At4g32285 OS=Arabidopsis thaliana GN=At4g32285 PE=1 SV=2	ANTH domain	PREDICTED: probable clathrin assembly protein At4g32285 [Malus domestica]
FJ017G0185200.1_FJ	cellular_component:"The gel-like material, with considerable fine structure, that lies in the matrix space, or lumen, of a mitochondrion. It contains the enzymes of the tricarboxylic acid cycle and, in some organisms, the enzymes concerned with fatty acid oxidation." [GOC:as, ISBN:0198506732](GO:0005759)	uncharacterized protein At2g39795, mitochondrial-like; K15414 complement component 1 Q subcomponent-binding protein, mitochondrial (A)	Uncharacterized protein At2g39795, mitochondrial OS=Arabidopsis thaliana GN=At2g39795 PE=2 SV=1	Mitochondrial glycoprotein	PREDICTED: uncharacterized protein At2g39795, mitochondrial-like [Malus domestica]
FJ017G0121200.1_FJ	molecular_function:"Interacting selectively and non-covalently with any nucleic acid." [GOC:jl](GO:0003676),biological_process:"Any process involved in the conversion of a primary mRNA transcript into one or more mature mRNA(s) prior to translation into polypeptide." [GOC:mah](GO:0006397),molecular_function:"Interacting selectively and non-covalently with a sequence of adenylyl residues in an RNA…	hypothetical protein; K14396 polyadenylate-binding protein 2 (A)	Polyadenylate-binding protein 2 OS=Schizosaccharomyces pombe (strain 972 / ATCC 24843) GN=pab2 PE=1 SV=1	PWI domain	PREDICTED: uncharacterized protein LOC103405309 [Malus domestica]
FJ015G0052400.1_FJ	--	uncharacterized LOC103400117; K17592 sacsin (A)	--	--	PREDICTED: uncharacterized protein LOC103400117 [Malus domestica]
FJ08G0090000.1_FJ	molecular_function:"Catalysis of the phosphorylation of an amino acid residue in a protein, usually according to the reaction: a protein + ATP = a phosphoprotein + ADP." [MetaCyc:PROTEIN-KINASE-RXN](GO:0004672),molecular_function:"Interacting selectively and non-covalently with ATP, adenosine 5'-triphosphate, a universally important coenzyme and enzyme regulator." [ISBN:0198506732](GO:0005524),bi…	casein kinase I isoform delta-B-like; K08959 casein kinase 1, delta [EC:2.7.11.1] (A)	Casein kinase I homolog hhp1 OS=Schizosaccharomyces pombe (strain 972 / ATCC 24843) GN=hhp1 PE=2 SV=1	Protein kinase domain	PREDICTED: uncharacterized protein LOC103441148 [Malus domestica]
FJ013G0069900.1_FJ	--	RING-H2 finger protein ATL46-like; K19041 E3 ubiquitin-protein ligase RNF38/44 [EC:2.3.2.27] (A)	RING-H2 finger protein ATL46 OS=Arabidopsis thaliana GN=ATL46 PE=2 SV=1	Ring finger domain	PREDICTED: RING-H2 finger protein ATL46-like isoform X1 [Malus domestica]
FJ07G0081900.1_FJ	molecular_function:"Catalysis of the phosphorylation of an amino acid residue in a protein, usually according to the reaction: a protein + ATP = a phosphoprotein + ADP." [MetaCyc:PROTEIN-KINASE-RXN](GO:0004672),molecular_function:"Interacting selectively and non-covalently with ATP, adenosine 5'-triphosphate, a universally important coenzyme and enzyme regulator." [ISBN:0198506732](GO:0005524),bi…	uncharacterized LOC103439011; K02214 cell division control protein 7 [EC:2.7.11.1] (A)	Cell cycle serine/threonine-protein kinase hsk1 OS=Schizosaccharomyces pombe (strain 972 / ATCC 24843) GN=hsk1 PE=1 SV=1	Protein kinase domain	PREDICTED: uncharacterized protein LOC103439011 isoform X2 [Malus domestica]
FJ08G0091600.1_FJ	--	translational activator of cytochrome c oxidase 1-like; K18189 translational activator of cytochrome c oxidase 1 (A)	Probable transcriptional regulatory protein At2g25830 OS=Arabidopsis thaliana GN=At2g25830 PE=2 SV=2	Transcriptional regulator	PREDICTED: probable transcriptional regulatory protein At2g25830 [Malus domestica]
FJ05G0043500.1_FJ	molecular_function:"Interacting selectively and non-covalently with any protein or protein complex (a complex of two or more proteins that may include other nonprotein molecules)." [GOC:go_curators](GO:0005515)	centrosomal protein of 170 kDa protein B-like; K16463 centrosomal protein CEP170 (A)	FHA domain-containing protein PS1 OS=Arabidopsis thaliana GN=PS1 PE=2 SV=1	PIN domain	PREDICTED: uncharacterized protein LOC103443883 [Malus domestica]
FJ08G0059400.1_FJ	cellular_component:"A lipid bilayer along with all the proteins and protein complexes embedded in it an attached to it." [GOC:dos, GOC:mah, ISBN:0815316194](GO:0016020),molecular_function:"Catalysis of the transfer of a glycosyl group from one compound (donor) to another (acceptor)." [GOC:jl, ISBN:0198506732](GO:0016757)	clathrin interactor EPSIN 1; K12471 epsin (A)	--	Core-2/I-Branching enzyme	PREDICTED: uncharacterized protein LOC103929645 [Pyrus x bretschneideri]
FJ012G0186800.1_FJ	--	probable linoleate 9S-lipoxygenase 5; K15718 linoleate 9S-lipoxygenase [EC:1.13.11.58] (A)	Protein AUXIN RESPONSE 4 OS=Arabidopsis thaliana GN=AXR4 PE=2 SV=1	Alpha/beta hydrolase family	PREDICTED: protein AUXIN RESPONSE 4-like [Pyrus x bretschneideri]
FJ012G0073900.1_FJ	molecular_function:"Catalysis of a biochemical reaction at physiological temperatures. In biologically catalyzed reactions, the reactants are known as substrates, and the catalysts are naturally occurring macromolecular substances known as enzymes. Enzymes possess specific binding sites for substrates, and are usually composed wholly or largely of protein, but RNA that has catalytic activity (rib…	lipoyl synthase, chloroplastic-like; K03644 lipoyl synthase [EC:2.8.1.8] (A)	Lipoyl synthase, chloroplastic OS=Ricinus communis GN=LIP1P PE=3 SV=1	Radical SAM superfamily	PREDICTED: lipoyl synthase, chloroplastic-like [Malus domestica]
FJ014G0023800.1_FJ	molecular_function:"Interacting selectively and non-covalently with any protein or protein complex (a complex of two or more proteins that may include other nonprotein molecules)." [GOC:go_curators](GO:0005515),molecular_function:"Interacting selectively and non-covalently with zinc (Zn) ions." [GOC:ai](GO:0008270)	callose synthase 11-like; K11000 callose synthase [EC:2.4.1.-] (A)	Putative pentatricopeptide repeat-containing protein At3g11460 OS=Arabidopsis thaliana GN=PCMP-H52 PE=3 SV=1	PPR repeat family	PREDICTED: putative pentatricopeptide repeat-containing protein At3g11460 [Malus domestica]
FJ08G0185200.1_FJ	molecular_function:"Interacting selectively and non-covalently with any protein or protein complex (a complex of two or more proteins that may include other nonprotein molecules)." [GOC:go_curators](GO:0005515)	--	F-box protein At1g10780 OS=Arabidopsis thaliana GN=At1g10780 PE=2 SV=1	--	PREDICTED: F-box protein At1g10780 [Malus domestica]
FJ04G0177500.1_FJ	--	--	Trihelix transcription factor GTL2 OS=Arabidopsis thaliana GN=At5g28300 PE=2 SV=1	Myb/SANT-like DNA-binding domain	PREDICTED: trihelix transcription factor GTL2-like [Malus domestica]
FJ010G0052600.1_FJ	molecular_function:"Enables the active transport of a solute across a membrane by a mechanism whereby two or more species are transported in opposite directions in a tightly coupled process not directly linked to a form of energy other than chemiosmotic energy. The reaction is: solute A(out) + solute B(in) = solute A(in) + solute B(out)." [GOC:mtg_transport, ISBN:0815340729, PMID:10839820](GO:001…	hypothetical protein; K17279 receptor expression-enhancing protein 5/6 (A)	MATE efflux family protein 4, chloroplastic OS=Arabidopsis thaliana GN=DTX46 PE=2 SV=1	MatE	PREDICTED: MATE efflux family protein 4, chloroplastic-like [Malus domestica]
FJ02G0054800.1_FJ	molecular_function:"Catalysis of the phosphorylation of an amino acid residue in a protein, usually according to the reaction: a protein + ATP = a phosphoprotein + ADP." [MetaCyc:PROTEIN-KINASE-RXN](GO:0004672),molecular_function:"Interacting selectively and non-covalently with ATP, adenosine 5'-triphosphate, a universally important coenzyme and enzyme regulator." [ISBN:0198506732](GO:0005524),bi…	casein kinase I homolog hhp1-like; K08959 casein kinase 1, delta [EC:2.7.11.1] (A)	Casein kinase I isoform delta-like OS=Arabidopsis thaliana GN=At4g26100 PE=2 SV=2	Protein kinase domain	PREDICTED: casein kinase I homolog hhp1-like [Malus domestica]
FJ015G0130900.1_FJ	biological_process:"A conserved series of molecular signals found in prokaryotes and eukaryotes; involves autophosphorylation of a histidine kinase and the transfer of the phosphate group to an aspartate that then acts as a phospho-donor to response regulator proteins." [PMID:9191038](GO:0000160),molecular_function:"Any molecular function by which a gene product interacts selectively and non-cova…	two-component response regulator ARR12-like; K14491 two-component response regulator ARR-B family (A)	Two-component response regulator ARR12 OS=Arabidopsis thaliana GN=ARR12 PE=2 SV=2	Myb-like DNA-binding domain	PREDICTED: two-component response regulator ARR12-like isoform X1 [Malus domestica]
FJ03G0178000.1_FJ	biological_process:"The modification of a protein by cis-trans isomerization of a proline residue." [GOC:krc, PMID:16959570](GO:0000413),molecular_function:"Catalysis of the reaction: peptidyl-proline (omega=180) = peptidyl-proline (omega=0)." [EC:5.2.1.8](GO:0003755)	--	Peptidyl-prolyl cis-trans isomerase CYP37, chloroplastic OS=Arabidopsis thaliana GN=CYP37 PE=1 SV=3	Cyclophilin type peptidyl-prolyl cis-trans isomerase/CLD	PREDICTED: peptidyl-prolyl cis-trans isomerase CYP37, chloroplastic isoform X1 [Malus domestica]
FJ04G0111800.1_FJ	--	--	--	--	PREDICTED: uncharacterized protein LOC103433551 [Malus domestica]
FJ05G0043400.1_FJ	--	Lon protease S16 carboxy-terminal proteolytic domain protein; K08675 Lon-like ATP-dependent protease [EC:3.4.21.-] (A)	Transmembrane protein 18 OS=Gallus gallus GN=TMEM18 PE=2 SV=1	Transmembrane protein 18	PREDICTED: transmembrane protein 18 [Malus domestica]
FJ015G0061000.1_FJ	--	arginine N-methyltransferase 2; K18477 type IV protein arginine methyltransferase [EC:2.1.1.322] (A)	Protein arginine N-methyltransferase 2 OS=Neosartorya fumigata (strain ATCC MYA-4609 / Af293 / CBS 101355 / FGSC A1100) GN=rmt2 PE=3 SV=1	--	PREDICTED: arginine N-methyltransferase 2 [Malus domestica]
FJ015G0266300.1_FJ	cellular_component:"A lipid bilayer along with all the proteins and protein complexes embedded in it an attached to it." [GOC:dos, GOC:mah, ISBN:0815316194](GO:0016020),molecular_function:"Enables the transfer of a substance, usually a specific substance or a group of related substances, from one side of a membrane to the other." [GOC:jid, GOC:mtg_transport, ISBN:0815340729](GO:0022857),biologica…	nucleobase-ascorbate transporter 11; K14611 solute carrier family 23 (nucleobase transporter), member 1/2 (A)	Nucleobase-ascorbate transporter 11 OS=Arabidopsis thaliana GN=NAT11 PE=2 SV=1	Permease family	PREDICTED: nucleobase-ascorbate transporter 11-like isoform X1 [Malus domestica]
FJ02G0083700.1_FJ	molecular_function:"Catalysis of the phosphorylation of an amino acid residue in a protein, usually according to the reaction: a protein + ATP = a phosphoprotein + ADP." [MetaCyc:PROTEIN-KINASE-RXN](GO:0004672),molecular_function:"Interacting selectively and non-covalently with ATP, adenosine 5'-triphosphate, a universally important coenzyme and enzyme regulator." [ISBN:0198506732](GO:0005524),bi…	probable serine/threonine-protein kinase NAK; K04730 interleukin-1 receptor-associated kinase 1 [EC:2.7.11.1] (A)	Probable serine/threonine-protein kinase Cx32, chloroplastic OS=Arabidopsis thaliana GN=At4g35600 PE=1 SV=2	Protein tyrosine kinase	PREDICTED: probable serine/threonine-protein kinase Cx32, chloroplastic [Malus domestica]
FJ01G0151200.1_FJ	--	--	WEB family protein At2g40480 OS=Arabidopsis thaliana GN=At2g40480 PE=2 SV=1	Weak chloroplast movement under blue light	PREDICTED: WEB family protein At2g40480-like [Malus domestica]
FJ03G0145900.1_FJ	molecular_function:"Interacting selectively and non-covalently with an RNA molecule or a portion thereof." [GOC:jl, GOC:mah](GO:0003723),molecular_function:"The action of a molecule that contributes to the structural integrity of the ribosome." [GOC:mah](GO:0003735),cellular_component:"An intracellular organelle, about 200 A in diameter, consisting of RNA and protein. It is the site of protein bi…	30S ribosomal protein S10, chloroplastic-like; K02946 small subunit ribosomal protein S10 (A)	30S ribosomal protein S10, chloroplastic OS=Mesembryanthemum crystallinum GN=RPS10 PE=2 SV=1	Ribosomal protein S10p/S20e	PREDICTED: 30S ribosomal protein S10, chloroplastic-like [Malus domestica]
FJ011G0147100.1_FJ	--	--	--	--	PREDICTED: uncharacterized protein LOC103931197 [Pyrus x bretschneideri]
FJ02G0113800.1_FJ	molecular_function:"Catalysis of the phosphorylation of an amino acid residue in a protein, usually according to the reaction: a protein + ATP = a phosphoprotein + ADP." [MetaCyc:PROTEIN-KINASE-RXN](GO:0004672),molecular_function:"Interacting selectively and non-covalently with ATP, adenosine 5'-triphosphate, a universally important coenzyme and enzyme regulator." [ISBN:0198506732](GO:0005524),bi…	lysM domain receptor-like kinase 4; K04730 interleukin-1 receptor-associated kinase 1 [EC:2.7.11.1] (A)	LysM domain receptor-like kinase 4 OS=Arabidopsis thaliana GN=LYK4 PE=1 SV=1	LysM domain	PREDICTED: lysM domain receptor-like kinase 4 [Malus domestica]
FJ012G0162700.1_FJ	cellular_component:"A lipid bilayer along with all the proteins and protein complexes embedded in it an attached to it." [GOC:dos, GOC:mah, ISBN:0815316194](GO:0016020),biological_process:"The directed movement of metal ions, any metal ion with an electric charge, into, out of or within a cell, or between cells, by means of some agent such as a transporter or pore." [GOC:ai](GO:0030001),molecular…	hypothetical protein; K14717 solute carrier family 39 (zinc transporter), member 11 (A)	Putative zinc transporter At3g08650 OS=Arabidopsis thaliana GN=At3g08650 PE=2 SV=2	ZIP Zinc transporter	PREDICTED: putative zinc transporter At3g08650 [Malus domestica]
FJ015G0324700.1_FJ	molecular_function:"Interacting selectively and non-covalently with a specific double-stranded genomic DNA sequence (sometimes referred to as a motif) within the regulatory region of a RNA polymerase II-transcribed gene to modulate transcription. Regulatory regions include promoters (proximal and distal) and enhancers. Genes are transcriptional units." [GOC:txnOH-2018](GO:0000981),molecular_funct…	HD18; homeobox-leucine zipper protein ATHB-6-like; K09338 homeobox-leucine zipper protein (A)	Homeobox-leucine zipper protein ATHB-16 OS=Arabidopsis thaliana GN=ATHB-16 PE=2 SV=2	Homeobox domain	homeobox-leucine zipper protein ATHB-6-like [Malus domestica]
FJ013G0048000.1_FJ	molecular_function:"Catalysis of the reaction: pectin + n H2O = n methanol + pectate." [EC:3.1.1.11](GO:0030599),biological_process:"The series of events leading to chemical and structural alterations of an existing cell wall that can result in loosening, increased extensibility or disassembly." [GOC:jl](GO:0042545)	uncharacterized LOC103947357; K01051 pectinesterase [EC:3.1.1.11] (A)	Putative pectinesterase 11 OS=Arabidopsis thaliana GN=PME11 PE=3 SV=1	Pectinesterase	PREDICTED: uncharacterized protein LOC103947357 [Pyrus x bretschneideri]
FJ010G0067500.1_FJ	--	long chain base biosynthesis protein 2d-like isoform X1; K00654 serine palmitoyltransferase [EC:2.3.1.50] (A)	UPF0496 protein At4g34320 OS=Arabidopsis thaliana GN=At4g34320 PE=2 SV=1	Protein of unknown function (DUF677)	PREDICTED: LOW QUALITY PROTEIN: UPF0496 protein At4g34320-like [Malus domestica]
FJ03G0145400.1_FJ	--	hypothetical protein; K18753 butyrate response factor 1 (A)	--	--	PREDICTED: uncharacterized protein LOC103427612 [Malus domestica]
FJ08G0200000.1_FJ	molecular_function:"Catalysis of an oxidation-reduction (redox) reaction, a reversible chemical reaction in which the oxidation state of an atom or atoms within a molecule is altered. One substrate acts as a hydrogen or electron donor and becomes oxidized, while the other acts as hydrogen or electron acceptor and becomes reduced." [GOC:go_curators](GO:0016491)	cbr4, im:6908596, zgc:77144; carbonyl reductase 4 (EC:1.1.1.-); K11539 carbonyl reductase 4 [EC:1.1.1.-] (A)	NADPH-dependent pterin aldehyde reductase OS=Arabidopsis thaliana GN=At1g10310 PE=1 SV=1	short chain dehydrogenase	PREDICTED: carbonyl reductase family member 4-like [Malus domestica]
FJ01G0152300.1_FJ	molecular_function:"Catalysis of a biochemical reaction at physiological temperatures. In biologically catalyzed reactions, the reactants are known as substrates, and the catalysts are naturally occurring macromolecular substances known as enzymes. Enzymes possess specific binding sites for substrates, and are usually composed wholly or largely of protein, but RNA that has catalytic activity (rib…	alpha-galactosidase-like; K07407 alpha-galactosidase [EC:3.2.1.22] (A)	Alpha-galactosidase 3 OS=Arabidopsis thaliana GN=AGAL3 PE=1 SV=1	Alpha galactosidase A	PREDICTED: alpha-galactosidase-like [Malus domestica]
FJ01G0185500.1_FJ	molecular_function:"Catalysis of the phosphorylation of an amino acid residue in a protein, usually according to the reaction: a protein + ATP = a phosphoprotein + ADP." [MetaCyc:PROTEIN-KINASE-RXN](GO:0004672),molecular_function:"Catalysis of the transfer of ubiquitin from one protein to another via the reaction X-Ub + Y --> Y-Ub + X, where both X-Ub and Y-Ub are covalent linkages." [GOC:BioGRID…	GRMZM2G349344; U-box domain-containing protein 33-like; K04730 interleukin-1 receptor-associated kinase 1 [EC:2.7.11.1] (A)	U-box domain-containing protein 32 OS=Arabidopsis thaliana GN=PUB32 PE=2 SV=1	Protein tyrosine kinase	PREDICTED: U-box domain-containing protein 32 [Malus domestica]
FJ05G0245000.1_FJ	--	--	--	--	PREDICTED: uncharacterized protein LOC103434844 isoform X2 [Malus domestica]
FJ014G0132100.1_FJ	biological_process:"Any process that modulates the frequency, rate or extent of cellular DNA-templated transcription." [GOC:go_curators, GOC:txnOH](GO:0006355),molecular_function:"The formation of a protein dimer, a macromolecular structure consists of two noncovalently associated identical or nonidentical subunits." [ISBN:0198506732](GO:0046983)	hypothetical protein; K11253 histone H3 (A)	Transcription factor bHLH137 OS=Arabidopsis thaliana GN=BHLH137 PE=2 SV=1	Helix-loop-helix DNA-binding domain	PREDICTED: transcription factor bHLH137-like [Malus domestica]
FJ05G0231000.1_FJ	--	--	--	--	PREDICTED: flocculation protein FLO11-like [Malus domestica]
FJ05G0051000.1_FJ	molecular_function:"Any molecular function by which a gene product interacts selectively and non-covalently with DNA (deoxyribonucleic acid)." [GOC:dph, GOC:jl, GOC:tb, GOC:vw](GO:0003677),molecular_function:"Interacting selectively and non-covalently with ATP, adenosine 5'-triphosphate, a universally important coenzyme and enzyme regulator." [ISBN:0198506732](GO:0005524),biological_process:"The …	probable DNA helicase MCM9; K10738 DNA helicase MCM9 [EC:3.6.4.12] (A)	Probable DNA helicase MCM9 OS=Arabidopsis thaliana GN=MCM9 PE=3 SV=1	MCM OB domain	PREDICTED: probable DNA helicase MCM9 isoform X1 [Pyrus x bretschneideri]
FJ013G0177700.1_FJ	biological_process:"The conversion of a cytosine residue to uridine in an RNA molecule by deamination." [PMID:11092837](GO:0016554)	uncharacterized LOC105166581; K00655 1-acyl-sn-glycerol-3-phosphate acyltransferase [EC:2.3.1.51] (A)	Multiple organellar RNA editing factor 2, chloroplastic OS=Arabidopsis thaliana GN=MORF2 PE=1 SV=1	--	PREDICTED: DAG protein, chloroplastic-like [Malus domestica]
FJ05G0100200.1_FJ	--	--	--	--	PREDICTED: pre-mRNA-splicing factor CWC22 homolog isoform X2 [Prunus mume]
FJ01G0094900.1_FJ	--	--	--	--	PREDICTED: uncharacterized protein LOC103417628 [Malus domestica]
FJ015G0078400.1_FJ	biological_process:"A protein modification process that results in the addition of a carbohydrate or carbohydrate derivative unit to a protein amino acid, e.g. the addition of glycan chains to proteins." [GOC:curators, GOC:pr](GO:0006486),molecular_function:"Catalysis of the transfer of a glycosyl group from one compound (donor) to another (acceptor)." [GOC:jl, ISBN:0198506732](GO:0016757)	probable glycosyltransferase At5g20260; K18789 xylogalacturonan beta-1,3-xylosyltransferase [EC:2.4.2.41] (A)	Probable glycosyltransferase At5g03795 OS=Arabidopsis thaliana GN=At5g03795 PE=3 SV=2	Exostosin family	PREDICTED: probable glycosyltransferase At5g03795 [Malus domestica]
FJ014G0179900.1_FJ	molecular_function:"The formation of a protein dimer, a macromolecular structure consists of two noncovalently associated identical or nonidentical subunits." [ISBN:0198506732](GO:0046983)	Phytochrome interacting factor 3, putative; K12126 phytochrome-interacting factor 3 (A)	Transcription factor UNE10 OS=Arabidopsis thaliana GN=UNE10 PE=2 SV=1	Helix-loop-helix DNA-binding domain	PREDICTED: transcription factor PIF7-like [Malus domestica]
FJ06G0177200.1_FJ	biological_process:"Any process that modulates the frequency, rate or extent of alternative splicing of nuclear mRNAs." [GOC:krc](GO:0000381),cellular_component:"A membrane-bounded organelle of eukaryotic cells in which chromosomes are housed and replicated. In most cells, the nucleus contains all of the cell's chromosomes except the organellar chromosomes, and is the site of RNA synthesis and pr…	--	FKBP12-interacting protein of 37 kDa OS=Arabidopsis thaliana GN=FIP37 PE=1 SV=1	WTAP/Mum2p family	PREDICTED: FKBP12-interacting protein of 37 kDa-like [Malus domestica]
FJ015G0289900.1_FJ	molecular_function:"Interacting selectively and non-covalently with a specific double-stranded genomic DNA sequence (sometimes referred to as a motif) within the regulatory region of a gene to modulate transcription. Regulatory regions include promoters (proximal and distal) and enhancers. Genes are transcriptional units, and include bacterial operons." [GOC:txnOH-2018](GO:0003700),biological_pro…	probable WRKY transcription factor 26; K13424 WRKY transcription factor 33 (A)	Probable WRKY transcription factor 13 OS=Arabidopsis thaliana GN=WRKY13 PE=2 SV=1	WRKY DNA -binding domain	PREDICTED: probable WRKY transcription factor 13 [Malus domestica]
FJ015G0155900.1_FJ	--	--	--	Late embryogenesis abundant protein	PREDICTED: uncharacterized protein LOC103400494 [Malus domestica]
FJ04G0158300.1_FJ	--	--	--	Dormancy/auxin associated protein	auxin-repressed protein [Pyrus pyrifolia]
FJ012G0151800.1_FJ	molecular_function:"Interacting selectively and non-covalently with any protein or protein complex (a complex of two or more proteins that may include other nonprotein molecules)." [GOC:go_curators](GO:0005515),biological_process:"The cell cycle process in which the sister chromatids of a replicated chromosome become tethered to each other." [GOC:jh, GOC:mah, ISBN:0815316194](GO:0007062),cellular…	sister chromatid cohesion 1 protein 1; K06670 cohesin complex subunit SCC1 (A)	Sister chromatid cohesion 1 protein 1 OS=Arabidopsis thaliana GN=SYN1 PE=2 SV=2	N terminus of Rad21 / Rec8 like protein	PREDICTED: sister chromatid cohesion 1 protein 1 [Prunus mume]
FJ017G0080300.1_FJ	biological_process:"The formation of the principal water-conducting tissue of a vascular plant." [GOC:tb, ISBN:0471245208](GO:0010089)	--	--	--	PREDICTED: uncharacterized protein LOC103442596 [Malus domestica]
FJ013G0059000.1_FJ	molecular_function:"Interacting selectively and non-covalently with any metal ion." [GOC:ai](GO:0046872)	regulator of chromosome condensation (RCC1)-like protein; K11494 RCC1 and BTB domain-containing protein (A)	Ultraviolet-B receptor UVR8 OS=Arabidopsis thaliana GN=UVR8 PE=1 SV=1	FYVE zinc finger	PREDICTED: E3 ubiquitin-protein ligase HERC2-like isoform X1 [Malus domestica]
FJ03G0166100.1_FJ	cellular_component:"An AP-type membrane coat adaptor complex that in humans consists of beta5, zeta, mu5 and sigma5 subunits and is found associated with membranes in the endosomes; it is not clear whether AP-5 forms clathrin coats in vivo." [PMID:22022230](GO:0044599)	AP-5 complex subunit zeta-1; K19025 AP-5 complex subunit zeta-1 (A)	AP-5 complex subunit zeta-1 OS=Mus musculus GN=Ap5z1 PE=2 SV=1	AP-5 complex subunit, vesicle trafficking	PREDICTED: AP-5 complex subunit zeta-1 [Malus domestica]
FJ01G0158200.1_FJ	--	--	--	Protein of unknown function (DUF724)	PREDICTED: uncharacterized protein LOC103952782 isoform X3 [Pyrus x bretschneideri]
FJ05G0240000.1_FJ	--	hypothetical protein; K03036 26S proteasome regulatory subunit N6 (A)	Olee1-like protein OS=Betula pendula PE=2 SV=1	Pollen proteins Ole e I like	PREDICTED: olee1-like protein [Malus domestica]
FJ015G0053600.1_FJ	--	sodium-coupled neutral amino acid transporter 2-like; K14207 solute carrier family 38 (sodium-coupled neutral amino acid transporter), member 2 (A)	Sodium-coupled neutral amino acid transporter 1 OS=Homo sapiens GN=SLC38A1 PE=1 SV=1	Transmembrane amino acid transporter protein	PREDICTED: sodium-coupled neutral amino acid transporter 2-like [Malus domestica]
FJ014G0015300.1_FJ	molecular_function:"Interacting selectively and non-covalently with ATP, adenosine 5'-triphosphate, a universally important coenzyme and enzyme regulator." [ISBN:0198506732](GO:0005524),cellular_component:"A membrane-bounded organelle of eukaryotic cells in which chromosomes are housed and replicated. In most cells, the nucleus contains all of the cell's chromosomes except the organellar chromoso…	uncharacterized LOC104900526; K15601 lysine-specific demethylase 3 [EC:1.14.11.-] (A)	Growth-regulating factor 3 OS=Arabidopsis thaliana GN=GRF3 PE=2 SV=1	QLQ	PREDICTED: growth-regulating factor 3-like [Malus domestica]
FJ015G0137400.1_FJ	--	--	--	--	PREDICTED: uncharacterized protein LOC103400059 isoform X1 [Malus domestica]
FJ014G0055000.1_FJ	molecular_function:"Catalysis of the phosphorylation of an amino acid residue in a protein, usually according to the reaction: a protein + ATP = a phosphoprotein + ADP." [MetaCyc:PROTEIN-KINASE-RXN](GO:0004672),molecular_function:"Interacting selectively and non-covalently with any protein or protein complex (a complex of two or more proteins that may include other nonprotein molecules)." [GOC:go…	receptor-like protein kinase HSL1; K00924 [EC:2.7.1.-] (A)	Probably inactive leucine-rich repeat receptor-like protein kinase At5g06940 OS=Arabidopsis thaliana GN=At5g06940 PE=3 SV=1	Protein kinase domain	PREDICTED: probably inactive leucine-rich repeat receptor-like protein kinase At5g06940 [Pyrus x bretschneideri]
FJ011G0073000.1_FJ	--	--	--	Protein of unknown function (DUF1635)	PREDICTED: uncharacterized protein LOC103427173 [Malus domestica]
FJ017G0061400.1_FJ	molecular_function:"Interacting selectively and non-covalently with any metal ion." [GOC:ai](GO:0046872)	uncharacterized LOC105784008; K00161 pyruvate dehydrogenase E1 component alpha subunit [EC:1.2.4.1] (A)	Protein FLX-like 2 OS=Arabidopsis thaliana GN=FLXL2 PE=1 SV=1	twin BRCT domain	PREDICTED: uncharacterized protein LOC103404692 isoform X1 [Malus domestica]
FJ010G0022700.1_FJ	molecular_function:"Catalysis of the transfer of a palmitoyl (CH3-[CH2]14-CO-) group to an acceptor molecule." [GOC:ai](GO:0016409)	protein S-acyltransferase 8-like; K16675 palmitoyltransferase ZDHHC9/14/18 [EC:2.3.1.225] (A)	Protein S-acyltransferase 8 OS=Arabidopsis thaliana GN=PAT08 PE=1 SV=2	DHHC palmitoyltransferase	PREDICTED: protein S-acyltransferase 8-like [Pyrus x bretschneideri]
FJ012G0099200.1_FJ	molecular_function:"Interacting selectively and non-covalently with a specific double-stranded genomic DNA sequence (sometimes referred to as a motif) within the regulatory region of a gene to modulate transcription. Regulatory regions include promoters (proximal and distal) and enhancers. Genes are transcriptional units, and include bacterial operons." [GOC:txnOH-2018](GO:0003700),biological_pro…	hypothetical protein; K03086 RNA polymerase primary sigma factor (A)	RNA polymerase sigma factor sigF, chloroplastic OS=Arabidopsis thaliana GN=SIGF PE=1 SV=1	Sigma-70, region 4	PREDICTED: LOW QUALITY PROTEIN: RNA polymerase sigma factor sigF, chloroplastic-like [Malus domestica]
FJ05G0020900.1_FJ	--	--	Pathogen-related protein OS=Hordeum vulgare PE=2 SV=2	--	PREDICTED: pathogen-related protein-like [Malus domestica]
FJ02G0125600.1_FJ	--	--	--	Remorin, C-terminal region	PREDICTED: uncharacterized protein LOC103403102 [Malus domestica]
FJ06G0050700.1_FJ	--	--	VAN3-binding protein OS=Arabidopsis thaliana GN=VAB PE=1 SV=1	Plant pleckstrin homology-like region	PREDICTED: uncharacterized protein LOC103437094 [Malus domestica]
FJ08G0100800.1_FJ	molecular_function:"Any molecular function by which a gene product interacts selectively and non-covalently with DNA (deoxyribonucleic acid)." [GOC:dph, GOC:jl, GOC:tb, GOC:vw](GO:0003677),molecular_function:"Catalysis of the transient cleavage and passage of individual DNA strands or double helices through one another, resulting a topological transformation in double-stranded DNA." [GOC:mah, PMI…	hypothetical protein; K03168 DNA topoisomerase I [EC:5.99.1.2] (A)	DNA topoisomerase 1 OS=Rickettsia felis (strain ATCC VR-1525 / URRWXCal2) GN=topA PE=3 SV=1	Toprim domain	PREDICTED: uncharacterized protein LOC103944567 isoform X1 [Pyrus x bretschneideri]
FJ01G0079400.1_FJ	molecular_function:"The action of a molecule that contributes to the structural integrity of the ribosome." [GOC:mah](GO:0003735),cellular_component:"An intracellular organelle, about 200 A in diameter, consisting of RNA and protein. It is the site of protein biosynthesis resulting from translation of messenger RNA (mRNA). It consists of two subunits, one large and one small, each containing only…	50S ribosomal protein L5, chloroplastic; K02931 large subunit ribosomal protein L5 (A)	50S ribosomal protein L5, chloroplastic OS=Arabidopsis thaliana GN=RPL5 PE=2 SV=1	ribosomal L5P family C-terminus	PREDICTED: 50S ribosomal protein L5, chloroplastic [Malus domestica]
FJ013G0131500.1_FJ	--	chaperone protein dnaJ 49-like; K09518 DnaJ homolog subfamily B member 12 (A)	Chaperone protein dnaJ 49 OS=Arabidopsis thaliana GN=ATJ49 PE=2 SV=2	Domain of unknown function (DUF1977)	PREDICTED: chaperone protein dnaJ 49-like [Malus domestica]
FJ05G0079200.1_FJ	biological_process:"The joining together of exons from one or more primary transcripts of messenger RNA (mRNA) and the excision of intron sequences, via a spliceosomal mechanism, so that mRNA consisting only of the joined exons is produced." [GOC:krc, ISBN:0198506732, ISBN:0879695897](GO:0000398),molecular_function:"Interacting selectively and non-covalently with any nucleic acid." [GOC:jl](GO:00…	RNA-binding protein 5; K13220 WW domain-binding protein 4 (A)	Uncharacterized protein At2g34460, chloroplastic OS=Arabidopsis thaliana GN=At2g34460 PE=2 SV=1	-	PREDICTED: RNA-binding protein 5 [Pyrus x bretschneideri]
FJ09G0207500.1_FJ	--	--	--	Domain of unknown function (DUF4281)	PREDICTED: uncharacterized protein LOC103444131 [Malus domestica]
FJ09G0063900.1_FJ	--	eukaryotic translation initiation factor 5B-like; K14545 ribosomal RNA-processing protein 7 (A)	--	--	PREDICTED: cylicin-1-like isoform X2 [Malus domestica]
FJ02G0081100.1_FJ	--	--	--	--	PREDICTED: uncharacterized protein LOC103959201 [Pyrus x bretschneideri]
FJ015G0256900.1_FJ	molecular_function:"Catalysis of the reaction: H(+) + NADPH + O(2) + squalene = (S)-2,3-epoxysqualene + H(2)O + NADP(+)." [RHEA:25282](GO:0004506),cellular_component:"The component of a membrane consisting of the gene products and protein complexes having at least some part of their peptide sequence embedded in the hydrophobic region of the membrane." [GOC:dos, GOC:go_curators](GO:0016021),biolog…	squalene epoxidase 3-like; K00511 squalene monooxygenase [EC:1.14.14.17] (A)	Squalene monooxygenase OS=Panax ginseng PE=2 SV=1	FAD binding domain	PREDICTED: squalene epoxidase 3-like [Malus domestica]
FJ013G0048100.1_FJ	molecular_function:"Interacting selectively and non-covalently with any polysaccharide, a polymer of many (typically more than 10) monosaccharide residues linked glycosidically." [GOC:mah](GO:0030247)	--	--	Wall-associated receptor kinase C-terminal	PREDICTED: uncharacterized protein LOC103414277 [Malus domestica]
FJ03G0081500.1_FJ	molecular_function:"Interacting selectively and non-covalently with a nonidentical protein to form a heterodimer." [GOC:ai](GO:0046982)	hypothetical protein; K03506 DNA polymerase epsilon subunit 4 [EC:2.7.7.7] (A)	DNA polymerase epsilon subunit C OS=Debaryomyces hansenii (strain ATCC 36239 / CBS 767 / JCM 1990 / NBRC 0083 / IGC 2968) GN=DPB3 PE=3 SV=1	Histone-like transcription factor (CBF/NF-Y) and archaeal histone	PREDICTED: DNA polymerase epsilon subunit C [Malus domestica]
FJ06G0142600.1_FJ	--	--	Protein PLANT CADMIUM RESISTANCE 12 OS=Arabidopsis thaliana GN=PCR12 PE=2 SV=2	PLAC8 family	PREDICTED: cell number regulator 2-like [Malus domestica]
FJ07G0093500.1_FJ	biological_process:"Any process that contributes to the maintenance of proper telomeric length and structure by affecting and monitoring the activity of telomeric proteins, the length of telomeric DNA and the replication and repair of the DNA. These processes includes those that shorten, lengthen, replicate and repair the telomeric DNA sequences." [GOC:BHF, GOC:BHF_telomere, GOC:elh, GOC:rl, PMID…	ATP-dependent DNA helicase 2 subunit KU80-like; K10885 ATP-dependent DNA helicase 2 subunit 2 (A)	ATP-dependent DNA helicase 2 subunit KU80 OS=Arabidopsis thaliana GN=KU80 PE=1 SV=1	Ku70/Ku80 beta-barrel domain	PREDICTED: ATP-dependent DNA helicase 2 subunit KU80-like [Malus domestica]
FJ010G0088000.1_FJ	--	--	--	Late embryogenesis abundant protein	PREDICTED: uncharacterized protein LOC103423045 [Malus domestica]
FJ014G0154300.1_FJ	molecular_function:"Interacting selectively and non-covalently with any protein or protein complex (a complex of two or more proteins that may include other nonprotein molecules)." [GOC:go_curators](GO:0005515)	FAS-associated factor 2-B-like; K18726 FAS-associated factor 2 (A)	Plant UBX domain-containing protein 10 OS=Arabidopsis thaliana GN=PUX10 PE=2 SV=1	UBX domain	PREDICTED: FAS-associated factor 2-B-like [Malus domestica]
FJ05G0258700.1_FJ	--	--	--	Domain of unknown function (DUF4408)	PREDICTED: uncharacterized protein LOC103434726 [Malus domestica]
FJ09G0064200.1_FJ	molecular_function:"Catalysis of the reaction: ATP + H2O = ADP + phosphate, to drive the hydrolysis of peptide bonds." [GOC:mah](GO:0004176),molecular_function:"Catalysis of the hydrolysis of internal, alpha-peptide bonds in a polypeptide chain by a mechanism in which water acts as a nucleophile, one or two metal ions hold the water molecule in place, and charged amino acid side chains are ligand…	hypothetical protein; K03798 cell division protease FtsH [EC:3.4.24.-] (A)	ATP-dependent zinc metalloprotease FtsH OS=Thermobaculum terrenum (strain ATCC BAA-798 / YNP1) GN=ftsH PE=3 SV=1	-	PREDICTED: ATP-dependent zinc metalloprotease FTSH 9, chloroplastic-like [Malus domestica]
FJ010G0008200.1_FJ	--	transcription factor LAF1-like; K09422 myb proto-oncogene protein, plant (A)	Transcription factor MYB44 OS=Arabidopsis thaliana GN=MYB44 PE=2 SV=1	Myb-like DNA-binding domain	PREDICTED: transcription factor LAF1-like [Malus domestica]
FJ015G0017300.1_FJ	molecular_function:"Interacting selectively and non-covalently with any nucleic acid." [GOC:jl](GO:0003676),molecular_function:"Catalysis of the endonucleolytic cleavage of RNA in RNA-DNA hybrids to 5'-phosphomonoesters." [EC:3.1.26.4](GO:0004523)	RNase H family protein; K03469 ribonuclease HI [EC:3.1.26.4] (A)	Uncharacterized protein Mb2253c OS=Mycobacterium bovis (strain ATCC BAA-935 / AF2122/97) GN=Mb2253c PE=3 SV=1	Reverse transcriptase-like	PREDICTED: uncharacterized protein LOC103450450 [Malus domestica]
FJ01G0204700.1_FJ	cellular_component:"A lipid bilayer along with all the proteins and protein complexes embedded in it an attached to it." [GOC:dos, GOC:mah, ISBN:0815316194](GO:0016020),cellular_component:"The component of a membrane consisting of the gene products and protein complexes having at least some part of their peptide sequence embedded in the hydrophobic region of the membrane." [GOC:dos, GOC:go_curato…	probable fructose-bisphosphate aldolase 3, chloroplastic; K01623 fructose-bisphosphate aldolase, class I [EC:4.1.2.13] (A)	WAT1-related protein At1g09380 OS=Arabidopsis thaliana GN=At1g09380 PE=2 SV=1	EamA-like transporter family	PREDICTED: WAT1-related protein At5g64700-like [Malus domestica]
FJ015G0355100.1_FJ	cellular_component:"The inner, i.e. lumen-facing, lipid bilayer of the mitochondrial envelope. It is highly folded to form cristae." [GOC:ai](GO:0005743),cellular_component:"Mitochondrial inner membrane complex involved in maintenance of crista junctions, inner membrane architecture, and formation of contact sites to the outer membrane. In Saccharomyces cerevisiae the complex has six subunits: MI…	mitochondrial inner membrane organizing system protein 1-like; K17784 mitochondrial inner membrane organizing system protein 1 (A)	--	Domain of unknown function (DUF543)	PREDICTED: mitochondrial inner membrane organizing system protein 1-like [Pyrus x bretschneideri]
FJ013G0137300.1_FJ	molecular_function:"Catalysis of the phosphorylation of an amino acid residue in a protein, usually according to the reaction: a protein + ATP = a phosphoprotein + ADP." [MetaCyc:PROTEIN-KINASE-RXN](GO:0004672),molecular_function:"Interacting selectively and non-covalently with ATP, adenosine 5'-triphosphate, a universally important coenzyme and enzyme regulator." [ISBN:0198506732](GO:0005524),bi…	probable serine/threonine-protein kinase At1g54610; K08819 cyclin-dependent kinase 12/13 [EC:2.7.11.22 2.7.11.23] (A)	Probable serine/threonine-protein kinase At1g54610 OS=Arabidopsis thaliana GN=At1g54610 PE=1 SV=1	Protein kinase domain	PREDICTED: probable serine/threonine-protein kinase At1g54610 [Malus domestica]
FJ010G0086300.1_FJ	--	cyclin-A3-4-like; K06627 cyclin A (A)	Cyclin-A3-4 OS=Arabidopsis thaliana GN=CYCA3-4 PE=1 SV=1	Cyclin, N-terminal domain	PREDICTED: cyclin-A3-4-like [Malus domestica]
FJ014G0029500.1_FJ	biological_process:"Any process that stops, prevents, or reduces the frequency, rate or extent of cellular DNA-templated transcription." [GOC:go_curators, GOC:txnOH](GO:0045892)	--	Transcription repressor OFP13 OS=Arabidopsis thaliana GN=OFP13 PE=2 SV=1	Transcriptional repressor, ovate	PREDICTED: uncharacterized protein LOC103454142 [Malus domestica]
FJ03G0122600.1_FJ	--	heat shock family protein; K13993 HSP20 family protein (A)	Protein RESTRICTED TEV MOVEMENT 2 OS=Arabidopsis thaliana GN=RTM2 PE=2 SV=1	Hsp20/alpha crystallin family	PREDICTED: uncharacterized protein LOC103425636 [Malus domestica]
FJ05G0112700.1_FJ	molecular_function:"Catalysis of the transfer of ubiquitin from one protein to another via the reaction X-Ub + Y --> Y-Ub + X, where both X-Ub and Y-Ub are covalent linkages." [GOC:BioGRID, GOC:jh2, PMID:9635407](GO:0004842),molecular_function:"Interacting selectively and non-covalently with any protein or protein complex (a complex of two or more proteins that may include other nonprotein molecu…	U-box domain-containing protein 14-like; K08332 vacuolar protein 8 (A)	U-box domain-containing protein 15 OS=Arabidopsis thaliana GN=PUB15 PE=2 SV=2	Armadillo/beta-catenin-like repeat	PREDICTED: U-box domain-containing protein 15-like [Malus domestica]
FJ06G0090000.1_FJ	molecular_function:"Enables the transfer of potassium ions (K+) from one side of a membrane to the other." [GOC:ai](GO:0015079),cellular_component:"A lipid bilayer along with all the proteins and protein complexes embedded in it an attached to it." [GOC:dos, GOC:mah, ISBN:0815316194](GO:0016020),biological_process:"A process in which a potassium ion is transported from one side of a membrane to t…	potassium transporter 3; K03549 KUP system potassium uptake protein (A)	Potassium transporter 3 OS=Arabidopsis thaliana GN=POT3 PE=1 SV=1	K+ potassium transporter	PREDICTED: potassium transporter 3 isoform X2 [Pyrus x bretschneideri]
FJ04G0102800.1_FJ	molecular_function:"Interacting selectively and non-covalently with any protein or protein complex (a complex of two or more proteins that may include other nonprotein molecules)." [GOC:go_curators](GO:0005515)	--	--	--	PREDICTED: uncharacterized protein LOC103930936 [Pyrus x bretschneideri]
FJ09G0040200.1_FJ	molecular_function:"Catalysis of the reaction: 7-phospho-2-dehydro-3-deoxy-D-arabino-heptonate = 3-dehydroquinate + phosphate." [EC:4.2.3.4, RHEA:21968](GO:0003856),biological_process:"The chemical reactions and pathways resulting in the formation of aromatic amino acid family, amino acids with aromatic ring (phenylalanine, tyrosine, tryptophan)." [GOC:go_curators](GO:0009073),molecular_function:…	--	3-dehydroquinate synthase OS=Methanothermobacter thermautotrophicus (strain ATCC 29096 / DSM 1053 / JCM 10044 / NBRC 100330 / Delta H) GN=aroB' PE=3 SV=2	3-dehydroquinate synthase (EC 4.6.1.3)	PREDICTED: uncharacterized protein LOC103421496 isoform X1 [Malus domestica]
FJ017G0122600.1_FJ	molecular_function:"Any molecular function by which a gene product interacts selectively and non-covalently with DNA (deoxyribonucleic acid)." [GOC:dph, GOC:jl, GOC:tb, GOC:vw](GO:0003677),biological_process:"Any process that modulates the frequency, rate or extent of cellular DNA-templated transcription." [GOC:go_curators, GOC:txnOH](GO:0006355),molecular_function:"Catalysis of the reaction: UDP…	xylosyltransferase 1-like; K00771 protein xylosyltransferase [EC:2.4.2.26] (A)	Xylosyltransferase 1 (Fragment) OS=Rattus norvegicus GN=Xylt1 PE=2 SV=1	Core-2/I-Branching enzyme	PREDICTED: xylosyltransferase 1-like [Malus domestica]
FJ012G0050200.1_FJ	--	uncharacterized LOC103410205; K06268 serine/threonine-protein phosphatase 2B regulatory subunit (A)	Probable plastid-lipid-associated protein 13, chloroplastic OS=Arabidopsis thaliana GN=PAP13 PE=2 SV=2	PAP_fibrillin	PREDICTED: probable plastid-lipid-associated protein 13, chloroplastic [Malus domestica]
FJ015G0287900.1_FJ	--	hypothetical protein; K13144 integrator complex subunit 7 (A)	NEDD4-binding protein 2 OS=Homo sapiens GN=N4BP2 PE=1 SV=2	Domain of unknown function (DUF1771)	PREDICTED: uncharacterized protein LOC103934788 [Pyrus x bretschneideri]
FJ02G0133400.1_FJ	molecular_function:"Interacting selectively and non-covalently with any protein or protein complex (a complex of two or more proteins that may include other nonprotein molecules)." [GOC:go_curators](GO:0005515)	--	--	--	PREDICTED: uncharacterized protein LOC103957396 isoform X1 [Pyrus x bretschneideri]
FJ03G0212900.1_FJ	molecular_function:"The catalysis of certain rearrangements of a molecule to break or form a ring." [GOC:jl](GO:0016872)	--	Fatty-acid-binding protein 1 OS=Arabidopsis thaliana GN=FAP1 PE=1 SV=1	Chalcone isomerase like	PREDICTED: fatty-acid-binding protein 1-like [Malus domestica]
FJ06G0044300.1_FJ	molecular_function:"Interacting selectively and non-covalently with an RNA molecule or a portion thereof." [GOC:jl, GOC:mah](GO:0003723)	plasminogen activator inhibitor 1 RNA-binding protein-like; K13199 plasminogen activator inhibitor 1 RNA-binding protein (A)	--	Stm1	PREDICTED: plasminogen activator inhibitor 1 RNA-binding protein-like [Malus domestica]
FJ015G0073400.1_FJ	--	--	--	--	PREDICTED: LOW QUALITY PROTEIN: acylamino-acid-releasing enzyme [Sesamum indicum]
FJ09G0081700.1_FJ	biological_process:"The formation of the principal water-conducting tissue of a vascular plant." [GOC:tb, ISBN:0471245208](GO:0010089)	--	--	--	PREDICTED: uncharacterized protein LOC103442596 [Malus domestica]
FJ03G0166700.1_FJ	molecular_function:"Any molecular entity that serves as an electron acceptor and electron donor in an electron transport chain. An electron transport chain is a process in which a series of electron carriers operate together to transfer electrons from donors to any of several different terminal electron acceptors to generate a transmembrane electrochemical gradient." [ISBN:0198506732](GO:0009055)	--	Early nodulin-like protein 1 OS=Arabidopsis thaliana GN=At2g25060 PE=1 SV=2	Plastocyanin-like domain	PREDICTED: early nodulin-like protein 1 [Malus domestica]
FJ010G0086400.1_FJ	--	hypothetical protein; K11426 SET and MYND domain-containing protein (A)	--	Protein of unknown function (DUF620)	PREDICTED: uncharacterized protein LOC103967366 [Pyrus x bretschneideri]
FJ014G0149800.1_FJ	molecular_function:"Catalysis of the phosphorylation of an amino acid residue in a protein, usually according to the reaction: a protein + ATP = a phosphoprotein + ADP." [MetaCyc:PROTEIN-KINASE-RXN](GO:0004672),molecular_function:"Catalysis of the reactions: ATP + protein serine = ADP + protein serine phosphate, and ATP + protein threonine = ADP + protein threonine phosphate." [GOC:bf, RHEA:17989…	probable serine/threonine-protein kinase WNK3; K08867 WNK lysine deficient protein kinase [EC:2.7.11.1] (A)	Probable serine/threonine-protein kinase WNK2 OS=Oryza sativa subsp. japonica GN=WNK2 PE=2 SV=1	Oxidative-stress-responsive kinase 1 C-terminal domain	PREDICTED: probable serine/threonine-protein kinase WNK3 isoform X1 [Malus domestica]
FJ03G0210500.1_FJ	--	--	Protein YLS3 OS=Arabidopsis thaliana GN=YLS3 PE=2 SV=1	Probable lipid transfer	PREDICTED: non-specific lipid-transfer protein-like protein At2g13820 [Malus domestica]
FJ09G0103200.1_FJ	molecular_function:"Interacting selectively and non-covalently with any protein or protein complex (a complex of two or more proteins that may include other nonprotein molecules)." [GOC:go_curators](GO:0005515)	uncharacterized LOC103329149; K19307 25S rRNA (uracil2634-N3)-methyltransferase [EC:2.1.1.313] (A)	--	Protein of unknown function (DUF1296)	PREDICTED: flocculation protein FLO11-like isoform X1 [Malus domestica]
FJ015G0211000.1_FJ	molecular_function:"Catalysis of a biochemical reaction at physiological temperatures. In biologically catalyzed reactions, the reactants are known as substrates, and the catalysts are naturally occurring macromolecular substances known as enzymes. Enzymes possess specific binding sites for substrates, and are usually composed wholly or largely of protein, but RNA that has catalytic activity (rib…	hypothetical protein; K14441 ribosomal protein S12 methylthiotransferase [EC:2.8.4.4] (A)	CDK5RAP1-like protein OS=Arabidopsis thaliana GN=At4g36390 PE=2 SV=1	Radical SAM superfamily	PREDICTED: CDK5RAP1-like protein [Malus domestica]
FJ017G0052300.1_FJ	--	NLI interacting factor-like phosphatase; K17618 ubiquitin-like domain-containing CTD phosphatase 1 [EC:3.1.3.16] (A)	Uncharacterized FCP1 homology domain-containing protein C1271.03c OS=Schizosaccharomyces pombe (strain 972 / ATCC 24843) GN=SPBC1271.03c PE=3 SV=1	NLI interacting factor-like phosphatase	PREDICTED: uncharacterized FCP1 homology domain-containing protein C1271.03c-like isoform X1 [Malus domestica]
FJ015G0359000.1_FJ	molecular_function:"Catalysis of the hydrolysis of phosphoric monoesters, releasing inorganic phosphate." [GOC:curators, GOC:pg](GO:0016791)	probable protein phosphatase 2C 71; K17508 protein phosphatase PTC7 [EC:3.1.3.16] (A)	Probable protein phosphatase 2C 71 OS=Oryza sativa subsp. japonica GN=Os10g0370000 PE=2 SV=1	--	PREDICTED: probable protein phosphatase 2C 62 isoform X2 [Pyrus x bretschneideri]
FJ01G0155300.1_FJ	molecular_function:"Interacting selectively and non-covalently with a specific double-stranded genomic DNA sequence (sometimes referred to as a motif) within the regulatory region of a gene to modulate transcription. Regulatory regions include promoters (proximal and distal) and enhancers. Genes are transcriptional units, and include bacterial operons." [GOC:txnOH-2018](GO:0003700),biological_pro…	hypothetical protein; K16225 probable WRKY transcription factor 52 (A)	Probable WRKY transcription factor 70 OS=Arabidopsis thaliana GN=WRKY70 PE=2 SV=1	WRKY DNA -binding domain	PREDICTED: probable WRKY transcription factor 70 [Malus domestica]
FJ01G0106200.1_FJ	molecular_function:"Catalysis of a biochemical reaction at physiological temperatures. In biologically catalyzed reactions, the reactants are known as substrates, and the catalysts are naturally occurring macromolecular substances known as enzymes. Enzymes possess specific binding sites for substrates, and are usually composed wholly or largely of protein, but RNA that has catalytic activity (rib…	hypothetical protein; K01214 isoamylase [EC:3.2.1.68] (A)	Pullulanase 1, chloroplastic OS=Arabidopsis thaliana GN=PU1 PE=2 SV=2	-	PREDICTED: pullulanase 1, chloroplastic-like isoform X1 [Pyrus x bretschneideri]
FJ06G0186000.1_FJ	molecular_function:"Interacting selectively and non-covalently with any protein or protein complex (a complex of two or more proteins that may include other nonprotein molecules)." [GOC:go_curators](GO:0005515)	hypothetical protein; K17710 pentatricopeptide repeat domain-containing protein 1 (A)	Pentatricopeptide repeat-containing protein At5g50280, chloroplastic OS=Arabidopsis thaliana GN=EMB1006 PE=2 SV=1	Pentatricopeptide repeat domain	PREDICTED: pentatricopeptide repeat-containing protein At5g50280, chloroplastic [Malus domestica]
FJ01G0121000.1_FJ	molecular_function:"Interacting selectively and non-covalently with any protein or protein complex (a complex of two or more proteins that may include other nonprotein molecules)." [GOC:go_curators](GO:0005515)	DAPK1; death-associated protein kinase 1; K08803 death-associated protein kinase [EC:2.7.11.1] (A)	Ankyrin repeat-containing protein At3g12360 OS=Arabidopsis thaliana GN=At3g12360 PE=2 SV=1	Ankyrin repeat	PREDICTED: ankyrin repeat-containing protein At3g12360 [Malus domestica]
FJ08G0047700.1_FJ	molecular_function:"Catalysis of a biochemical reaction at physiological temperatures. In biologically catalyzed reactions, the reactants are known as substrates, and the catalysts are naturally occurring macromolecular substances known as enzymes. Enzymes possess specific binding sites for substrates, and are usually composed wholly or largely of protein, but RNA that has catalytic activity (rib…	aspartate aminotransferase, chloroplastic-like; K00811 aspartate aminotransferase, chloroplastic [EC:2.6.1.1] (A)	Aspartate aminotransferase, chloroplastic OS=Arabidopsis thaliana GN=ASP5 PE=1 SV=2	Aminotransferase class I and II	PREDICTED: aspartate aminotransferase, chloroplastic-like [Malus domestica]
FJ01G0185300.1_FJ	molecular_function:"Interacting selectively and non-covalently with ATP, adenosine 5'-triphosphate, a universally important coenzyme and enzyme regulator." [ISBN:0198506732](GO:0005524),biological_process:"A microtubule-based process that results in the movement of organelles, other microtubules, or other cellular components. Examples include motor-driven movement along microtubules and movement …	kinesin-like protein KIF22; K10403 kinesin family member 22 (A)	Kinesin-like protein KIF22 OS=Danio rerio GN=kif22 PE=2 SV=1	Kinesin motor domain	PREDICTED: kinesin-like protein KIF22 [Pyrus x bretschneideri]
FJ011G0199300.1_FJ	molecular_function:"Interacting selectively and non-covalently with any protein or protein complex (a complex of two or more proteins that may include other nonprotein molecules)." [GOC:go_curators](GO:0005515)	protein argonaute 1B-like; K11593 eukaryotic translation initiation factor 2C (A)	NHL repeat-containing protein 2 OS=Gallus gallus GN=NHLRC2 PE=2 SV=1	NHL repeat	PREDICTED: uncharacterized protein LOC103448781 isoform X1 [Malus domestica]
FJ09G0068600.1_FJ	molecular_function:"Interacting selectively and non-covalently with any nucleic acid." [GOC:jl](GO:0003676),molecular_function:"Catalysis of the reaction: ATP + H2O = ADP + phosphate; this reaction drives the unwinding of an RNA helix." [EC:3.6.4.13, GOC:jl](GO:0003724),molecular_function:"Interacting selectively and non-covalently with ATP, adenosine 5'-triphosphate, a universally important coen…	DEAD-box ATP-dependent RNA helicase 42-like; K12811 ATP-dependent RNA helicase DDX46/PRP5 [EC:3.6.4.13] (A)	DEAD-box ATP-dependent RNA helicase 42 OS=Arabidopsis thaliana GN=RH42 PE=1 SV=2	Helicase conserved C-terminal domain	PREDICTED: DEAD-box ATP-dependent RNA helicase 42-like [Malus domestica]
FJ08G0092000.1_FJ	molecular_function:"Any molecular function by which a gene product interacts selectively and non-covalently with DNA (deoxyribonucleic acid)." [GOC:dph, GOC:jl, GOC:tb, GOC:vw](GO:0003677),molecular_function:"Interacting selectively and non-covalently with a specific double-stranded genomic DNA sequence (sometimes referred to as a motif) within the regulatory region of a gene to modulate transcri…	AP2D49; ethylene-responsive transcription factor TINY-like; K09286 EREBP-like factor (A)	Dehydration-responsive element-binding protein 3 OS=Arabidopsis thaliana GN=DREB3 PE=2 SV=1	AP2 domain	ethylene-responsive transcription factor TINY-like [Malus domestica]
FJ03G0096300.1_FJ	molecular_function:"Catalysis of the phosphorylation of an amino acid residue in a protein, usually according to the reaction: a protein + ATP = a phosphoprotein + ADP." [MetaCyc:PROTEIN-KINASE-RXN](GO:0004672),molecular_function:"Interacting selectively and non-covalently with ATP, adenosine 5'-triphosphate, a universally important coenzyme and enzyme regulator." [ISBN:0198506732](GO:0005524),bi…	SRSF protein kinase 1-like; K08832 serine/threonine-protein kinase SRPK3 [EC:2.7.11.1] (A)	SRSF protein kinase 1 OS=Homo sapiens GN=SRPK1 PE=1 SV=2	Protein kinase domain	PREDICTED: SRSF protein kinase 1-like [Malus domestica]
FJ02G0099800.1_FJ	--	--	MORC family CW-type zinc finger protein 4 OS=Mus musculus GN=Morc4 PE=2 SV=2	Histidine kinase-, DNA gyrase B-, and HSP90-like ATPase	PREDICTED: MORC family CW-type zinc finger protein 3-like [Malus domestica]
FJ09G0041900.1_FJ	molecular_function:"Catalysis of the hydrolysis of internal, alpha-peptide bonds in a polypeptide chain by a catalytic mechanism that involves a catalytic triad consisting of a serine nucleophile that is activated by a proton relay involving an acidic residue (e.g. aspartate or glutamate) and a basic residue (usually histidine)." [GOC:mah, http://merops.sanger.ac.uk/about/glossary.htm#CATTYPE, IS…	serine protease HTRA1-like; K04771 serine protease Do [EC:3.4.21.107] (A)	Protease Do-like 8, chloroplastic OS=Arabidopsis thaliana GN=DEGP8 PE=1 SV=1	Trypsin-like peptidase domain	PREDICTED: protease Do-like 8, chloroplastic isoform X1 [Pyrus x bretschneideri]
FJ015G0011900.1_FJ	molecular_function:"Catalysis of the hydrolysis of any O-glycosyl bond." [GOC:mah](GO:0004553),biological_process:"The chemical reactions and pathways involving carbohydrates, any of a group of organic compounds based of the general formula Cx(H2O)y. Includes the formation of carbohydrate derivatives by the addition of a carbohydrate residue to another molecule." [GOC:mah, ISBN:0198506732](GO:000…	Os09g0530200; K01179 endoglucanase [EC:3.2.1.4] (A)	Endoglucanase 2 OS=Arabidopsis thaliana GN=At1g19940 PE=2 SV=1	Glycosyl hydrolase family 9	PREDICTED: endoglucanase 2 [Malus domestica]
FJ07G0146900.1_FJ	--	--	--	--	PREDICTED: myosin-11 [Malus domestica]
FJ05G0028100.1_FJ	molecular_function:"Interacting selectively and non-covalently with any protein or protein complex (a complex of two or more proteins that may include other nonprotein molecules)." [GOC:go_curators](GO:0005515)	ankyrin repeat domain-containing protein, chloroplastic; K12897 transformer-2 protein (A)	Ankyrin repeat domain-containing protein EMB506, chloroplastic OS=Arabidopsis thaliana GN=EMB506 PE=1 SV=1	Ankyrin repeats (3 copies)	PREDICTED: ankyrin repeat domain-containing protein EMB506, chloroplastic [Malus domestica]
FJ05G0109600.1_FJ	--	--	--	--	PREDICTED: uncharacterized protein LOC103436465 isoform X1 [Malus domestica]
FJ04G0107700.1_FJ	--	hypothetical protein; K04618 galactose oxidase [EC:1.1.3.9] (A)	Galactose oxidase OS=Gibberella zeae GN=GAOA PE=1 SV=1	Glyoxal oxidase N-terminus	PREDICTED: LOW QUALITY PROTEIN: galactose oxidase [Malus domestica]
FJ013G0042800.1_FJ	--	FAM213B; family with sequence similarity 213, member B; K15717 prostamide/prostaglandin F2alpha synthase [EC:1.11.1.20] (A)	Redox-regulatory protein FAM213A OS=Homo sapiens GN=FAM213A PE=1 SV=3	AhpC/TSA antioxidant enzyme	PREDICTED: uncharacterized protein LOC103451722 [Malus domestica]
FJ014G0175100.1_FJ	--	probable indole-3-pyruvate monooxygenase YUCCA10; K11816 indole-3-pyruvate monooxygenase [EC:1.14.13.168] (A)	Protein DCL, chloroplastic OS=Solanum lycopersicum GN=DCL PE=2 SV=1	Protein of unknown function (DUF3223)	PREDICTED: protein DCL, chloroplastic-like [Malus domestica]
FJ015G0266800.1_FJ	--	--	--	--	PREDICTED: uncharacterized protein LOC103422969 [Malus domestica]
FJ01G0186600.1_FJ	molecular_function:"Interacting selectively and non-covalently with any protein or protein complex (a complex of two or more proteins that may include other nonprotein molecules)." [GOC:go_curators](GO:0005515)	ATP-dependent helicase BRM; K11647 SWI/SNF-related matrix-associated actin-dependent regulator of chromatin subfamily A member 2/4 [EC:3.6.4.-] (A)	ATP-dependent helicase BRM OS=Arabidopsis thaliana GN=BRM PE=1 SV=1	--	PREDICTED: ATP-dependent helicase BRM-like [Malus domestica]
FJ09G0080900.1_FJ	molecular_function:"Catalysis of the transfer of a methyl group to an acceptor molecule." [ISBN:0198506732](GO:0008168)	DNA polymerase I A, chloroplastic/mitochondrial-like; K02335 DNA polymerase I [EC:2.7.7.7] (A)	Histone-lysine N-methyltransferase ATXR2 OS=Arabidopsis thaliana GN=ATXR2 PE=2 SV=1	MYND finger	PREDICTED: histone-lysine N-methyltransferase ATXR2 [Malus domestica]
FJ06G0141000.1_FJ	molecular_function:"Interacting selectively and non-covalently with a specific double-stranded genomic DNA sequence (sometimes referred to as a motif) within the regulatory region of a gene to modulate transcription. Regulatory regions include promoters (proximal and distal) and enhancers. Genes are transcriptional units, and include bacterial operons." [GOC:txnOH-2018](GO:0003700)	--	Transcription factor TCP18 OS=Arabidopsis thaliana GN=TCP18 PE=2 SV=1	TCP family transcription factor	PREDICTED: transcription factor TCP18-like [Malus domestica]
FJ016G0025300.1_FJ	cellular_component:"A membrane-bounded organelle of eukaryotic cells in which chromosomes are housed and replicated. In most cells, the nucleus contains all of the cell's chromosomes except the organellar chromosomes, and is the site of RNA synthesis and processing. In some species, or in specialized cell types, RNA metabolism or DNA replication may be absent." [GOC:go_curators](GO:0005634),biolo…	probable histone chaperone ASF1A; K10753 histone chaperone ASF1 (A)	Probable histone chaperone ASF1A OS=Arabidopsis thaliana GN=ASF1A PE=2 SV=1	ASF1 like histone chaperone	PREDICTED: probable histone chaperone ASF1A [Malus domestica]
FJ014G0164200.1_FJ	--	hypothetical protein; K02184 formin 2 (A)	Formin-like protein 8 OS=Arabidopsis thaliana GN=FH8 PE=1 SV=1	Formin Homology 2 Domain	hypothetical protein PRUPE_ppa025070mg [Prunus persica]
FJ08G0077600.1_FJ	molecular_function:"Interacting selectively and non-covalently with a specific double-stranded genomic DNA sequence (sometimes referred to as a motif) within the regulatory region of a gene to modulate transcription. Regulatory regions include promoters (proximal and distal) and enhancers. Genes are transcriptional units, and include bacterial operons." [GOC:txnOH-2018](GO:0003700),biological_pro…	heat stress transcription factor B-4-like; K09419 heat shock transcription factor, other eukaryote (A)	Heat stress transcription factor B-4 OS=Arabidopsis thaliana GN=HSFB4 PE=2 SV=1	HSF-type DNA-binding	PREDICTED: heat stress transcription factor B-4-like [Malus domestica]
FJ03G0208700.1_FJ	molecular_function:"Catalysis of an oxidation-reduction (redox) reaction, a reversible chemical reaction in which the oxidation state of an atom or atoms within a molecule is altered. One substrate acts as a hydrogen or electron donor and becomes oxidized, while the other acts as hydrogen or electron acceptor and becomes reduced." [GOC:go_curators](GO:0016491)	--	--	2OG-Fe(II) oxygenase superfamily	PREDICTED: uncharacterized protein LOC103960100 [Pyrus x bretschneideri]
FJ08G0117600.1_FJ	molecular_function:"Any molecular function by which a gene product interacts selectively and non-covalently with DNA (deoxyribonucleic acid)." [GOC:dph, GOC:jl, GOC:tb, GOC:vw](GO:0003677),molecular_function:"Interacting selectively and non-covalently with a specific double-stranded genomic DNA sequence (sometimes referred to as a motif) within the regulatory region of a gene to modulate transcri…	hypothetical protein; K09286 EREBP-like factor (A)	Ethylene-responsive transcription factor SHINE 3 OS=Arabidopsis thaliana GN=SHN3 PE=2 SV=1	AP2 domain	PREDICTED: ethylene-responsive transcription factor SHINE 2-like [Malus domestica]
FJ015G0017500.1_FJ	molecular_function:"Catalysis of the reaction: donor + hydrogen peroxide = oxidized donor + 2 H2O." [EC:1.11.1.7, RHEA:56136](GO:0004601),biological_process:"Any process that results in a change in state or activity of a cell or an organism (in terms of movement, secretion, enzyme production, gene expression, etc.) as a result of oxidative stress, a state often resulting from exposure to high lev…	peroxidase 9; K00430 peroxidase [EC:1.11.1.7] (A)	Peroxidase 9 OS=Arabidopsis thaliana GN=PER9 PE=1 SV=1	Peroxidase	PREDICTED: peroxidase 9 [Malus domestica]
FJ015G0237200.1_FJ	biological_process:"The chemical reactions and pathways involving lipids, compounds soluble in an organic solvent but not, or sparingly, in an aqueous solvent. Includes fatty acids; neutral fats, other fatty-acid esters, and soaps; long-chain (fatty) alcohols and waxes; sphingoids and other long-chain bases; glycolipids, phospholipids and sphingolipids; and carotenes, polyprenols, sterols, terpen…	hypothetical protein; K16815 calcium-independent phospholipase A2-gamma (A)	Patatin-like protein 1 OS=Arabidopsis thaliana GN=PLP1 PE=1 SV=2	Patatin-like phospholipase	PREDICTED: patatin-like protein 1 [Prunus mume]
FJ015G0162700.1_FJ	molecular_function:"Catalysis of the hydrolysis of any O-glycosyl bond." [GOC:mah](GO:0004553),cellular_component:"The rigid or semi-rigid envelope lying outside the cell membrane of plant, fungal, most prokaryotic cells and some protozoan parasites, maintaining their shape and protecting them from osmotic lysis. In plants it is made of cellulose and, often, lignin; in fungi it is composed largel…	probable xyloglucan endotransglucosylase/hydrolase protein 26; K08235 xyloglucan:xyloglucosyl transferase [EC:2.4.1.207] (A)	Probable xyloglucan endotransglucosylase/hydrolase protein 26 OS=Arabidopsis thaliana GN=XTH26 PE=2 SV=1	Glycosyl hydrolases family 16	PREDICTED: probable xyloglucan endotransglucosylase/hydrolase protein 26 [Malus domestica]
FJ015G0111500.1_FJ	molecular_function:"Interacting selectively and non-covalently with FAD, flavin-adenine dinucleotide, the coenzyme or the prosthetic group of various flavoprotein oxidoreductase enzymes, in either the oxidized form, FAD, or the reduced form, FADH2." [GOC:ai, GOC:imk, ISBN:0198506732](GO:0050660),molecular_function:"Interacting selectively and non-covalently with nicotinamide-adenine dinucleotide …	probable indole-3-pyruvate monooxygenase YUCCA10; K11816 indole-3-pyruvate monooxygenase [EC:1.14.13.168] (A)	Probable indole-3-pyruvate monooxygenase YUCCA10 OS=Arabidopsis thaliana GN=YUC10 PE=2 SV=1	Pyridine nucleotide-disulphide oxidoreductase	PREDICTED: probable indole-3-pyruvate monooxygenase YUCCA10 [Pyrus x bretschneideri]
FJ09G0053100.1_FJ	cellular_component:"The array of microtubules and associated molecules that forms between opposite poles of a eukaryotic cell during mitosis or meiosis and serves to move the duplicated chromosomes apart." [ISBN:0198547684](GO:0005819),cellular_component:"Any of the long, generally straight, hollow tubes of internal diameter 12-15 nm and external diameter 24 nm found in a wide variety of eukaryot…	hypothetical protein; K16812 targeting protein for Xklp2 (A)	Protein TPX2 OS=Arabidopsis thaliana GN=TPX2 PE=1 SV=1	Targeting protein for Xklp2 (TPX2)	PREDICTED: caldesmon-like [Malus domestica]
FJ014G0144500.1_FJ	--	abhd13; abhydrolase domain containing 13; K06889 uncharacterized protein (A)	Alpha/beta hydrolase domain-containing protein 17B OS=Homo sapiens GN=ABHD17B PE=2 SV=1	Serine aminopeptidase, S33	PREDICTED: alpha/beta hydrolase domain-containing protein 17B-like isoform X1 [Pyrus x bretschneideri]
FJ01G0149100.1_FJ	--	protein RETICULATA-RELATED 5, chloroplastic-like; K17917 sorting nexin-1/2 (A)	Protein RETICULATA-RELATED 5 OS=Arabidopsis thaliana GN=RER5 PE=2 SV=1	Protein RETICULATA-related	PREDICTED: uncharacterized protein LOC103437685 [Malus domestica]
FJ012G0048000.1_FJ	--	hypothetical protein; K19613 leucine-rich repeat protein SHOC2 (A)	Disease resistance RPP13-like protein 4 OS=Arabidopsis thaliana GN=RPP13L4 PE=1 SV=2	--	PREDICTED: disease resistance RPP13-like protein 4 [Malus domestica]
FJ03G0114500.1_FJ	molecular_function:"Catalysis of the phosphorylation of an amino acid residue in a protein, usually according to the reaction: a protein + ATP = a phosphoprotein + ADP." [MetaCyc:PROTEIN-KINASE-RXN](GO:0004672),molecular_function:"Interacting selectively and non-covalently with ATP, adenosine 5'-triphosphate, a universally important coenzyme and enzyme regulator." [ISBN:0198506732](GO:0005524),bi…	serine/threonine-protein kinase Nek5-like; K08857 NIMA (never in mitosis gene a)-related kinase [EC:2.7.11.1] (A)	Serine/threonine-protein kinase Nek5 OS=Arabidopsis thaliana GN=NEK5 PE=1 SV=1	Protein kinase domain	PREDICTED: serine/threonine-protein kinase Nek5-like [Pyrus x bretschneideri]
FJ010G0099600.1_FJ	molecular_function:"The formation of a protein dimer, a macromolecular structure consists of two noncovalently associated identical or nonidentical subunits." [ISBN:0198506732](GO:0046983)	transcription factor MYC4-like; K13422 transcription factor MYC2 (A)	Transcription factor bHLH25 OS=Arabidopsis thaliana GN=BHLH25 PE=2 SV=2	Helix-loop-helix DNA-binding domain	PREDICTED: transcription factor bHLH18-like [Pyrus x bretschneideri]
FJ03G0087400.1_FJ	--	splicing factor U2af large subunit B-like; K12837 splicing factor U2AF 65 kDa subunit (A)	Uncharacterized protein sll0103 OS=Synechocystis sp. (strain PCC 6803 / Kazusa) GN=sll0103 PE=3 SV=1	VWA / Hh protein intein-like	PREDICTED: uncharacterized protein LOC103423127 [Malus domestica]
FJ03G0037600.1_FJ	--	uncharacterized LOC100251809; K15113 solute carrier family 25 (mitochondrial iron transporter), member 28/37 (A)	--	--	PREDICTED: uncharacterized protein LOC103418785 [Malus domestica]
FJ017G0113100.1_FJ	molecular_function:"Interacting selectively and non-covalently with an RNA molecule or a portion thereof." [GOC:jl, GOC:mah](GO:0003723),molecular_function:"Catalysis of the transfer of a methyl group to an acceptor molecule." [ISBN:0198506732](GO:0008168)	probable 28S rRNA (cytosine-C(5))-methyltransferase; K15264 putative methyltransferase [EC:2.1.1.-] (A)	Putative methyltransferase NSUN6 OS=Mus musculus GN=Nsun6 PE=2 SV=2	PUA domain	PREDICTED: putative methyltransferase NSUN6 isoform X2 [Malus domestica]
FJ010G0001700.1_FJ	biological_process:"The error-free repair of a double-strand break in DNA in which the broken DNA molecule is repaired using homologous sequences. A strand in the broken DNA searches for a homologous region in an intact chromosome to serve as the template for DNA synthesis. The restoration of two intact DNA molecules results in the exchange, reciprocal or nonreciprocal, of genetic material betwee…	Os06g0506600; Similar to Ubiquitin carrier protein.; K06689 ubiquitin-conjugating enzyme E2 D/E [EC:2.3.2.23] (A)	Ubiquitin-conjugating enzyme E2 8 OS=Arabidopsis thaliana GN=UBC8 PE=1 SV=1	Ubiquitin-conjugating enzyme	PREDICTED: ubiquitin-conjugating enzyme E2-17 kDa isoform X1 [Jatropha curcas]
FJ017G0086900.1_FJ	--	--	--	--	PREDICTED: uncharacterized protein LOC103329322 [Prunus mume]
FJ06G0089600.1_FJ	cellular_component:"The membrane surrounding a cell that separates the cell from its external environment. It consists of a phospholipid bilayer and associated proteins." [ISBN:0716731363](GO:0005886)	--	Probable membrane-associated kinase regulator 2 OS=Arabidopsis thaliana GN=MAKR2 PE=2 SV=1	--	PREDICTED: probable membrane-associated kinase regulator 2 isoform X1 [Malus domestica]
FJ013G0102800.1_FJ	molecular_function:"Interacting selectively and non-covalently with any protein or protein complex (a complex of two or more proteins that may include other nonprotein molecules)." [GOC:go_curators](GO:0005515),cellular_component:"A membrane-bounded organelle of eukaryotic cells in which chromosomes are housed and replicated. In most cells, the nucleus contains all of the cell's chromosomes excep…	histone-lysine N-methyltransferase, H3 lysine-9 specific SUVH4-like; K11420 euchromatic histone-lysine N-methyltransferase [EC:2.1.1.43] (A)	Histone-lysine N-methyltransferase, H3 lysine-9 specific SUVH4 OS=Arabidopsis thaliana GN=SUVH4 PE=1 SV=2	SAD/SRA domain	PREDICTED: histone-lysine N-methyltransferase, H3 lysine-9 specific SUVH4-like isoform X1 [Malus domestica]
FJ04G0155900.1_FJ	--	hypothetical protein; K17586 PHD and RING finger domain-containing protein 1 (A)	PHD and RING finger domain-containing protein 1 OS=Homo sapiens GN=PHRF1 PE=1 SV=3	Ring finger domain	PREDICTED: uncharacterized protein LOC103930580 [Pyrus x bretschneideri]
FJ04G0152300.1_FJ	molecular_function:"Interacting selectively and non-covalently with any protein or protein complex (a complex of two or more proteins that may include other nonprotein molecules)." [GOC:go_curators](GO:0005515)	kelch motif protein; K14966 host cell factor (A)	Rab9 effector protein with kelch motifs OS=Bos taurus GN=RABEPK PE=2 SV=1	Kelch motif	PREDICTED: tip elongation aberrant protein 1-like [Malus domestica]
FJ015G0167500.1_FJ	--	--	--	--	hypothetical protein EUGRSUZ_C03726 [Eucalyptus grandis]
FJ09G0111800.1_FJ	molecular_function:"Interacting selectively and non-covalently with any protein or protein complex (a complex of two or more proteins that may include other nonprotein molecules)." [GOC:go_curators](GO:0005515)	probable LRR receptor-like serine/threonine-protein kinase At3g47570; K13420 LRR receptor-like serine/threonine-protein kinase FLS2 [EC:2.7.11.1] (A)	DNA-damage-repair/toleration protein DRT100 OS=Arabidopsis thaliana GN=DRT100 PE=2 SV=2	Leucine rich repeat	PREDICTED: leucine-rich repeat receptor-like kinase protein FLORAL ORGAN NUMBER1 [Malus domestica]
FJ011G0116100.1_FJ	molecular_function:"Catalysis of the phosphorylation of an amino acid residue in a protein, usually according to the reaction: a protein + ATP = a phosphoprotein + ADP." [MetaCyc:PROTEIN-KINASE-RXN](GO:0004672),molecular_function:"Interacting selectively and non-covalently with ATP, adenosine 5'-triphosphate, a universally important coenzyme and enzyme regulator." [ISBN:0198506732](GO:0005524),bi…	serine/threonine-protein kinase Nek5-like; K08857 NIMA (never in mitosis gene a)-related kinase [EC:2.7.11.1] (A)	Serine/threonine-protein kinase Nek5 OS=Arabidopsis thaliana GN=NEK5 PE=1 SV=1	Protein kinase domain	PREDICTED: serine/threonine-protein kinase Nek5-like [Pyrus x bretschneideri]
FJ06G0102700.1_FJ	molecular_function:"Catalysis of an oxidation-reduction (redox) reaction, a reversible chemical reaction in which the oxidation state of an atom or atoms within a molecule is altered. One substrate acts as a hydrogen or electron donor and becomes oxidized, while the other acts as hydrogen or electron acceptor and becomes reduced." [GOC:go_curators](GO:0016491)	short-chain dehydrogenase TIC 32, chloroplastic; K11153 retinol dehydrogenase 12 [EC:1.1.1.300] (A)	Short-chain dehydrogenase TIC 32, chloroplastic OS=Arabidopsis thaliana GN=TIC32 PE=2 SV=1	short chain dehydrogenase	PREDICTED: short-chain dehydrogenase TIC 32, chloroplastic-like [Pyrus x bretschneideri]
FJ04G0186700.1_FJ	cellular_component:"The component of the peroxisomal membrane consisting of the gene products and protein complexes having at least some part of their peptide sequence embedded in the hydrophobic region of the membrane." [GOC:mah](GO:0005779),biological_process:"The process of directing proteins towards the peroxisome, usually using signals contained within the protein." [GOC:ai](GO:0006625),mole…	peroxisome biogenesis protein 12-like; K13345 peroxin-12 (A)	Peroxisome biogenesis protein 12 OS=Arabidopsis thaliana GN=PEX12 PE=1 SV=2	Pex2 / Pex12 amino terminal region	PREDICTED: peroxisome biogenesis protein 12-like [Malus domestica]
FJ015G0116300.1_FJ	cellular_component:"The component of a membrane consisting of the gene products and protein complexes having at least some part of their peptide sequence embedded in the hydrophobic region of the membrane." [GOC:dos, GOC:go_curators](GO:0016021)	hypothetical protein; K18643 katanin p80 WD40 repeat-containing subunit B1 (A)	Cleft lip and palate transmembrane protein 1 homolog OS=Danio rerio GN=clptm1 PE=2 SV=1	Cleft lip and palate transmembrane protein 1 (CLPTM1)	PREDICTED: cleft lip and palate transmembrane protein 1 homolog [Malus domestica]
FJ012G0199400.1_FJ	molecular_function:"Catalysis of the phosphorylation of an amino acid residue in a protein, usually according to the reaction: a protein + ATP = a phosphoprotein + ADP." [MetaCyc:PROTEIN-KINASE-RXN](GO:0004672),molecular_function:"Interacting selectively and non-covalently with ATP, adenosine 5'-triphosphate, a universally important coenzyme and enzyme regulator." [ISBN:0198506732](GO:0005524),bi…	probable serine/threonine-protein kinase WNK9; K08867 WNK lysine deficient protein kinase [EC:2.7.11.1] (A)	Serine/threonine-protein kinase WNK1 OS=Arabidopsis thaliana GN=WNK1 PE=1 SV=1	Protein kinase domain	PREDICTED: probable serine/threonine-protein kinase WNK9 isoform X1 [Malus domestica]
FJ01G0101300.1_FJ	molecular_function:"Catalysis of the phosphorylation of an amino acid residue in a protein, usually according to the reaction: a protein + ATP = a phosphoprotein + ADP." [MetaCyc:PROTEIN-KINASE-RXN](GO:0004672),molecular_function:"Interacting selectively and non-covalently with ATP, adenosine 5'-triphosphate, a universally important coenzyme and enzyme regulator." [ISBN:0198506732](GO:0005524),bi…	serine/threonine-protein kinase ULK3-like; K08269 serine/threonine-protein kinase ULK/ATG1 [EC:2.7.11.1] (A)	Serine/threonine-protein kinase ATG1 OS=Colletotrichum lindemuthianum GN=ATG1 PE=3 SV=1	Protein kinase domain	PREDICTED: serine/threonine-protein kinase ULK3-like [Malus domestica]
FJ011G0139200.1_FJ	molecular_function:"Interacting selectively and non-covalently with ATP, adenosine 5'-triphosphate, a universally important coenzyme and enzyme regulator." [ISBN:0198506732](GO:0005524),molecular_function:"Catalysis of the reaction: ATP + H2O = ADP + phosphate + 2 H+. May or may not be coupled to another reaction." [EC:3.6.1.3, GOC:jl](GO:0016887)	origin recognition complex subunit 1-like; K02603 origin recognition complex subunit 1 (A)	Origin of replication complex subunit 1A OS=Arabidopsis thaliana GN=ORC1A PE=1 SV=1	-	PREDICTED: origin recognition complex subunit 1-like [Pyrus x bretschneideri]
FJ09G0194000.1_FJ	biological_process:"A cellular transport process in which transported substances are moved in membrane-bounded vesicles; transported substances are enclosed in the vesicle lumen or located in the vesicle membrane. The process begins with a step that directs a substance to the forming vesicle, and includes vesicle budding and coating. Vesicles are then targeted to, and fuse with, an acceptor membr…	--	Sec1 family domain-containing protein MIP3 OS=Arabidopsis thaliana GN=MIP3 PE=1 SV=1	Sec1 family	PREDICTED: uncharacterized protein LOC103444073 [Malus domestica]
FJ015G0266400.1_FJ	--	exosome complex exonuclease RRP46 homolog; K12590 exosome complex component RRP46 (A)	Exosome complex exonuclease RRP46 homolog OS=Oryza sativa subsp. japonica GN=RRP46 PE=1 SV=2	3' exoribonuclease family, domain 1	PREDICTED: exosome complex exonuclease RRP46 homolog [Malus domestica]
FJ04G0144000.1_FJ	molecular_function:"Any molecular function by which a gene product interacts selectively and non-covalently with DNA (deoxyribonucleic acid)." [GOC:dph, GOC:jl, GOC:tb, GOC:vw](GO:0003677),molecular_function:"Catalysis of a biochemical reaction at physiological temperatures. In biologically catalyzed reactions, the reactants are known as substrates, and the catalysts are naturally occurring macro…	hypothetical protein; K04799 flap endonuclease-1 [EC:3.-.-.-] (A)	Flap endonuclease 1 OS=Arabidopsis thaliana GN=FEN1 PE=2 SV=2	XPG I-region	PREDICTED: flap endonuclease 1 isoform X2 [Malus domestica]
FJ05G0241000.1_FJ	--	U-box domain-containing protein 4-like; K08332 vacuolar protein 8 (A)	U-box domain-containing protein 7 OS=Arabidopsis thaliana GN=PUB7 PE=2 SV=1	--	PREDICTED: U-box domain-containing protein 7-like [Malus domestica]
FJ015G0011600.1_FJ	biological_process:"The posttranscriptional addition of methyl groups to specific residues in a tRNA molecule." [GOC:mah](GO:0030488),cellular_component:"A protein complex involved in the catalysis of the formation of the modified nucleotide 1-methyladenosine (m1A) in tRNA. In yeast, it is a heterotetramer of two subunits, Gcd10p and Gcd14p, while in bacteria and archaea it is a homotetramer." [P…	tRNA (adenine(58)-N(1))-methyltransferase non-catalytic subunit trm6; K03256 tRNA (adenine-N(1)-)-methyltransferase non-catalytic subunit (A)	tRNA (adenine(58)-N(1))-methyltransferase non-catalytic subunit trm6 OS=Dictyostelium discoideum GN=trmt6 PE=3 SV=1	Gcd10p family	PREDICTED: tRNA (adenine(58)-N(1))-methyltransferase non-catalytic subunit trm6 [Malus domestica]
FJ06G0121300.1_FJ	--	mitochondrial outer membrane protein porin of 36 kDa-like; K15040 voltage-dependent anion channel protein 2 (A)	--	--	PREDICTED: uncharacterized protein LOC103428342 [Malus domestica]
FJ015G0068500.1_FJ	molecular_function:"Enables the transmembrane transfer of an ion by a channel that opens when a specific ligand has been bound by the channel complex or one of its constituent parts." [GOC:mtg_transport, ISBN:0815340729](GO:0015276),cellular_component:"A lipid bilayer along with all the proteins and protein complexes embedded in it an attached to it." [GOC:dos, GOC:mah, ISBN:0815316194](GO:001602…	glutamate receptor 2.9-like; K05387 glutamate receptor, ionotropic, plant (A)	Glutamate receptor 2.7 OS=Arabidopsis thaliana GN=GLR2.7 PE=2 SV=3	Receptor family ligand binding region	PREDICTED: glutamate receptor 2.5-like [Pyrus x bretschneideri]
FJ01G0043300.1_FJ	molecular_function:"Interacting selectively and non-covalently with any protein or protein complex (a complex of two or more proteins that may include other nonprotein molecules)." [GOC:go_curators](GO:0005515)	allene oxide synthase-lipoxygenase protein-like; K00461 arachidonate 5-lipoxygenase [EC:1.13.11.34] (A)	--	PLAT/LH2 domain	PREDICTED: lipoxygenase homology domain-containing protein 1-like [Pyrus x bretschneideri]
FJ07G0228000.1_FJ	--	uncharacterized LOC104455787; K05275 pyridoxine 4-dehydrogenase [EC:1.1.1.65] (A)	B3 domain-containing protein At1g05920 OS=Arabidopsis thaliana GN=At1g05920 PE=2 SV=1	Domain of unknown function (DUF313)	PREDICTED: B3 domain-containing protein At1g05920-like [Malus domestica]
FJ09G0109700.1_FJ	molecular_function:"Catalysis of the reaction: pectin + n H2O = n methanol + pectate." [EC:3.1.1.11](GO:0030599),biological_process:"The series of events leading to chemical and structural alterations of an existing cell wall that can result in loosening, increased extensibility or disassembly." [GOC:jl](GO:0042545)	probable pectinesterase 8; K01051 pectinesterase [EC:3.1.1.11] (A)	Probable pectinesterase 8 OS=Arabidopsis thaliana GN=PME8 PE=2 SV=2	Pectinesterase	PREDICTED: probable pectinesterase 8 [Malus domestica]
FJ016G0059700.1_FJ	molecular_function:"Catalysis of the transfer of a methyl group to an acceptor molecule." [ISBN:0198506732](GO:0008168)	probable methyltransferase PMT28; K16302 metal transporter CNNM (A)	Probable methyltransferase PMT2 OS=Arabidopsis thaliana GN=At1g26850 PE=2 SV=2	Putative S-adenosyl-L-methionine-dependent methyltransferase	uncharacterized protein LOC103402903 [Malus domestica]
FJ09G0134000.1_FJ	molecular_function:"Any molecular function by which a gene product interacts selectively and non-covalently with DNA (deoxyribonucleic acid)." [GOC:dph, GOC:jl, GOC:tb, GOC:vw](GO:0003677)	--	--	NUMOD3 motif (2 copies)	PREDICTED: uncharacterized abhydrolase domain-containing protein DDB_G0269086 [Prunus mume]
FJ05G0050800.1_FJ	--	--	Uncharacterized protein At4g38062 OS=Arabidopsis thaliana GN=At4g38062 PE=4 SV=1	--	PREDICTED: uncharacterized protein At4g38062-like [Malus domestica]
FJ015G0236500.1_FJ	--	--	--	Leucine-zipper of ternary complex factor MIP1	PREDICTED: uncharacterized protein LOC103401357 [Malus domestica]
FJ03G0178100.1_FJ	cellular_component:"The component of a membrane consisting of the gene products and protein complexes having at least some part of their peptide sequence embedded in the hydrophobic region of the membrane." [GOC:dos, GOC:go_curators](GO:0016021)	uncharacterized LOC103430324; K13348 protein Mpv17 (A)	Peroxisomal membrane protein 2 OS=Bos taurus GN=PXMP2 PE=2 SV=3	--	PREDICTED: uncharacterized protein LOC103430324 [Malus domestica]
FJ01G0197900.1_FJ	molecular_function:"Interacting selectively and non-covalently with any protein or protein complex (a complex of two or more proteins that may include other nonprotein molecules)." [GOC:go_curators](GO:0005515)	hypothetical protein; K11422 histone-lysine N-methyltransferase SETD1 [EC:2.1.1.43] (A)	Histone-lysine N-methyltransferase ATX5 OS=Arabidopsis thaliana GN=ATX5 PE=2 SV=1	SET domain	PREDICTED: histone-lysine N-methyltransferase ATX4 [Malus domestica]
FJ02G0089400.1_FJ	molecular_function:"Catalysis of the reaction: donor + hydrogen peroxide = oxidized donor + 2 H2O." [EC:1.11.1.7, RHEA:56136](GO:0004601),biological_process:"Any process that results in a change in state or activity of a cell or an organism (in terms of movement, secretion, enzyme production, gene expression, etc.) as a result of oxidative stress, a state often resulting from exposure to high lev…	peroxidase 64; K00430 peroxidase [EC:1.11.1.7] (A)	Peroxidase 64 OS=Arabidopsis thaliana GN=PER64 PE=1 SV=1	Peroxidase	PREDICTED: peroxidase 64 [Malus domestica]
FJ01G0117500.1_FJ	molecular_function:"Any molecular function by which a gene product interacts selectively and non-covalently with DNA (deoxyribonucleic acid)." [GOC:dph, GOC:jl, GOC:tb, GOC:vw](GO:0003677),molecular_function:"Interacting selectively and non-covalently with a specific double-stranded genomic DNA sequence (sometimes referred to as a motif) within the regulatory region of a gene to modulate transcri…	ethylene-responsive transcription factor RAP2-7-like; K09284 AP2-like factor, euAP2 lineage (A)	Ethylene-responsive transcription factor RAP2-7 OS=Arabidopsis thaliana GN=RAP2-7 PE=2 SV=2	--	PREDICTED: ethylene-responsive transcription factor RAP2-7-like [Malus domestica]
FJ07G0045900.1_FJ	molecular_function:"Interacting selectively and non-covalently with any nucleic acid." [GOC:jl](GO:0003676),molecular_function:"Interacting selectively and non-covalently with any protein or protein complex (a complex of two or more proteins that may include other nonprotein molecules)." [GOC:go_curators](GO:0005515)	pentatricopeptide repeat protein; K17964 leucine-rich PPR motif-containing protein, mitochondrial (A)	Pentatricopeptide repeat-containing protein At5g04810, chloroplastic OS=Arabidopsis thaliana GN=PPR4 PE=1 SV=1	PPR repeat family	PREDICTED: pentatricopeptide repeat-containing protein At5g04810, chloroplastic [Prunus mume]
FJ09G0128300.1_FJ	--	protein FAM32A-like; K13120 protein FAM32A (A)	Protein FAM32A-like OS=Danio rerio GN=fam32al PE=3 SV=1	Eukaryotic family of unknown function (DUF1754)	PREDICTED: protein FAM32A-like isoform X1 [Malus domestica]
FJ02G0016100.1_FJ	molecular_function:"Interacting selectively and non-covalently with any protein or protein complex (a complex of two or more proteins that may include other nonprotein molecules)." [GOC:go_curators](GO:0005515)	mitochondrial import receptor subunit TOM34-like; K17768 mitochondrial import receptor subunit TOM70 (A)	Tetratricopeptide repeat protein 1 OS=Mus musculus GN=Ttc1 PE=2 SV=1	PB1 domain	PREDICTED: uncharacterized protein LOC103447530 [Malus domestica]
FJ07G0231900.1_FJ	molecular_function:"Catalysis of the hydrolysis of any O-glycosyl bond." [GOC:mah](GO:0004553),biological_process:"The chemical reactions and pathways involving carbohydrates, any of a group of organic compounds based of the general formula Cx(H2O)y. Includes the formation of carbohydrate derivatives by the addition of a carbohydrate residue to another molecule." [GOC:mah, ISBN:0198506732](GO:000…	hypothetical protein; K19891 glucan endo-1,3-beta-glucosidase 1/2/3 [EC:3.2.1.39] (A)	Glucan endo-1,3-beta-glucosidase OS=Triticum aestivum GN=GLC1 PE=2 SV=1	Glycosyl hydrolases family 17	PREDICTED: glucan endo-1,3-beta-glucosidase [Malus domestica]
FJ013G0166300.1_FJ	--	embryogenesis-associated protein EMB8-like; K07019 uncharacterized protein (A)	Embryogenesis-associated protein EMB8 OS=Picea glauca GN=EMB8 PE=2 SV=1	Serine aminopeptidase, S33	PREDICTED: embryogenesis-associated protein EMB8-like [Malus domestica]
FJ014G0161400.1_FJ	molecular_function:"Catalysis of the hydrolysis of the terminal (1->2)-linked alpha-D-mannose residues in an oligo-mannose oligosaccharide." [GOC:bf, PMID:25092655](GO:0004571),molecular_function:"Interacting selectively and non-covalently with calcium ions (Ca2+)." [GOC:ai](GO:0005509),biological_process:"The chemical reactions and pathways involving carbohydrates, any of a group of organic comp…	probable alpha-mannosidase I MNS5; K10084 ER degradation enhancer, mannosidase alpha-like 1 (A)	Probable alpha-mannosidase I MNS5 OS=Arabidopsis thaliana GN=MNS5 PE=2 SV=1	Glycosyl hydrolase family 47	PREDICTED: probable alpha-mannosidase I MNS5 [Prunus mume]
FJ09G0040500.1_FJ	molecular_function:"Catalysis of the reaction: protein-S-S-glutathione + glutathione-SH = protein-SH + glutathione-S-S-glutathione." [GOC:jd, PMID:18992757](GO:0097573)	uncharacterized protein At3g28850; K17479 glutaredoxin domain-containing cysteine-rich protein 1 (A)	Uncharacterized protein At5g39865 OS=Arabidopsis thaliana GN=At5g39865 PE=2 SV=1	Glutaredoxin	PREDICTED: uncharacterized protein At5g39865 [Malus domestica]
FJ09G0137300.1_FJ	molecular_function:"The action of a molecule that contributes to the structural integrity of the ribosome." [GOC:mah](GO:0003735),cellular_component:"An intracellular organelle, about 200 A in diameter, consisting of RNA and protein. It is the site of protein biosynthesis resulting from translation of messenger RNA (mRNA). It consists of two subunits, one large and one small, each containing only…	40S ribosomal protein SA-like; K02998 small subunit ribosomal protein SAe (A)	40S ribosomal protein SA OS=Cicer arietinum GN=RAP40 PE=2 SV=1	Ribosomal protein S2	PREDICTED: 40S ribosomal protein SA-like [Malus domestica]
FJ015G0116900.1_FJ	biological_process:"The cell cycle process in which double strand breaks are formed and repaired through a single or double Holliday junction intermediate. This results in the equal exchange of genetic material between non-sister chromatids in a pair of homologous chromosomes. These reciprocal recombinant products ensure the proper segregation of homologous chromosomes during meiosis I and create…	uncharacterized LOC101765793; K14536 ribosome assembly protein 1 [EC:3.6.5.-] (A)	Protein DYAD OS=Arabidopsis thaliana GN=DYAD PE=1 SV=2	--	PREDICTED: protein DYAD isoform X2 [Malus domestica]
FJ08G0171100.1_FJ	molecular_function:"Interacting selectively and non-covalently with any protein or protein complex (a complex of two or more proteins that may include other nonprotein molecules)." [GOC:go_curators](GO:0005515)	hypothetical protein; K17964 leucine-rich PPR motif-containing protein, mitochondrial (A)	Pentatricopeptide repeat-containing protein At4g20090 OS=Arabidopsis thaliana GN=EMB1025 PE=3 SV=1	PPR repeat	PREDICTED: pentatricopeptide repeat-containing protein At3g53700, chloroplastic-like [Pyrus x bretschneideri]
FJ01G0168200.1_FJ	--	CryD-1; hypothetical protein; K01669 deoxyribodipyrimidine photo-lyase [EC:4.1.99.3] (A)	Pheophytinase, chloroplastic OS=Arabidopsis thaliana GN=PPH PE=1 SV=1	Alpha/beta hydrolase family	PREDICTED: uncharacterized protein LOC103963420 [Pyrus x bretschneideri]
FJ03G0137900.1_FJ	--	transcription factor MYB46-like; K09422 myb proto-oncogene protein, plant (A)	Transcription factor MYB46 OS=Arabidopsis thaliana GN=MYB46 PE=2 SV=1	Myb-like DNA-binding domain	PREDICTED: transcription factor MYB46-like [Pyrus x bretschneideri]
FJ07G0153900.1_FJ	molecular_function:"Interacting selectively and non-covalently with any protein or protein complex (a complex of two or more proteins that may include other nonprotein molecules)." [GOC:go_curators](GO:0005515)	--	--	Putative zinc-finger domain	PREDICTED: uncharacterized protein LOC103434860 isoform X1 [Malus domestica]
FJ02G0105400.1_FJ	molecular_function:"Catalysis of the transfer of ubiquitin from one protein to another via the reaction X-Ub + Y --> Y-Ub + X, where both X-Ub and Y-Ub are covalent linkages." [GOC:BioGRID, GOC:jh2, PMID:9635407](GO:0004842),molecular_function:"Interacting selectively and non-covalently with any protein or protein complex (a complex of two or more proteins that may include other nonprotein molecu…	hypothetical protein; K08332 vacuolar protein 8 (A)	U-box domain-containing protein 5 OS=Arabidopsis thaliana GN=PUB5 PE=3 SV=3	Kinesin-associated protein (KAP)	PREDICTED: U-box domain-containing protein 5-like [Malus domestica]
FJ015G0105400.1_FJ	molecular_function:"Catalysis of the phosphorylation of an amino acid residue in a protein, usually according to the reaction: a protein + ATP = a phosphoprotein + ADP." [MetaCyc:PROTEIN-KINASE-RXN](GO:0004672),molecular_function:"Interacting selectively and non-covalently with ATP, adenosine 5'-triphosphate, a universally important coenzyme and enzyme regulator." [ISBN:0198506732](GO:0005524),bi…	E3 ubiquitin-protein ligase KEG; K16279 E3 ubiquitin-protein ligase KEG [EC:2.7.11.1 2.3.2.27] (A)	E3 ubiquitin-protein ligase KEG OS=Arabidopsis thaliana GN=KEG PE=1 SV=2	Protein tyrosine kinase	PREDICTED: E3 ubiquitin-protein ligase KEG [Malus domestica]
FJ011G0149700.1_FJ	molecular_function:"Interacting selectively and non-covalently with calcium ions (Ca2+)." [GOC:ai](GO:0005509),molecular_function:"Interacting selectively and non-covalently with any protein or protein complex (a complex of two or more proteins that may include other nonprotein molecules)." [GOC:go_curators](GO:0005515),molecular_function:"Interacting selectively and non-covalently with an actin …	fimbrin-1; K17275 plastin-1 (A)	Fimbrin-1 OS=Arabidopsis thaliana GN=FIM1 PE=1 SV=2	Calponin homology (CH) domain	PREDICTED: fimbrin-1 [Malus domestica]
FJ02G0151600.1_FJ	molecular_function:"Any molecular entity that serves as an electron acceptor and electron donor in an electron transport chain. An electron transport chain is a process in which a series of electron carriers operate together to transfer electrons from donors to any of several different terminal electron acceptors to generate a transmembrane electrochemical gradient." [ISBN:0198506732](GO:0009055)	--	Uclacyanin-3 OS=Arabidopsis thaliana GN=UCC3 PE=2 SV=1	Plastocyanin-like domain	PREDICTED: chemocyanin-like [Malus domestica]
FJ014G0075900.1_FJ	--	vacuolar amino acid transporter 1; K15015 solute carrier family 32 (vesicular inhibitory amino acid transporter) (A)	Vacuolar amino acid transporter 1 OS=Saccharomyces cerevisiae (strain ATCC 204508 / S288c) GN=AVT1 PE=1 SV=1	Transmembrane amino acid transporter protein	PREDICTED: vacuolar amino acid transporter 1 [Pyrus x bretschneideri]
FJ07G0226600.1_FJ	--	fe(2+) transport protein 1-like; K14709 solute carrier family 39 (zinc transporter), member 1/2/3 (A)	Protein DEFECTIVE IN MERISTEM SILENCING 3 OS=Arabidopsis thaliana GN=DMS3 PE=1 SV=1	Histidine kinase-, DNA gyrase B-, and HSP90-like ATPase	PREDICTED: uncharacterized protein LOC103958243 [Pyrus x bretschneideri]
FJ06G0126600.1_FJ	molecular_function:"Any molecular function by which a gene product interacts selectively and non-covalently with DNA (deoxyribonucleic acid)." [GOC:dph, GOC:jl, GOC:tb, GOC:vw](GO:0003677),biological_process:"Any process that modulates the frequency, rate or extent of cellular DNA-templated transcription." [GOC:go_curators, GOC:txnOH](GO:0006355)	hypothetical protein; K16222 Dof zinc finger protein DOF5.5 (A)	Cyclic dof factor 3 OS=Arabidopsis thaliana GN=CDF3 PE=1 SV=2	Dof domain, zinc finger	PREDICTED: cyclic dof factor 3-like [Malus domestica]
FJ09G0062800.1_FJ	molecular_function:"Catalysis of the transfer of a glycosyl group from one compound (donor) to another (acceptor)." [GOC:jl, ISBN:0198506732](GO:0016757),molecular_function:"Catalysis of the reaction: UDP-D-galacturonate + 1,4-alpha-D-galacturonosyl(n) = 1,4-alpha-D-galacturonosyl(n+1) + UDP." [EC:2.4.1.43, MetaCyc:2.4.1.43-RXN](GO:0047262)	probable galacturonosyltransferase 9; K13648 alpha-1,4-galacturonosyltransferase [EC:2.4.1.43] (A)	Probable galacturonosyltransferase 9 OS=Arabidopsis thaliana GN=GAUT9 PE=2 SV=1	Glycosyl transferase family 8	PREDICTED: probable galacturonosyltransferase 9 [Pyrus x bretschneideri]
FJ07G0228300.1_FJ	--	hypothetical protein; K14572 midasin (A)	Nipped-B-like protein B OS=Danio rerio GN=nipblb PE=2 SV=1	--	PREDICTED: uncharacterized protein LOC103428555 [Malus domestica]
FJ015G0363800.1_FJ	--	--	--	--	PREDICTED: uncharacterized protein LOC103402334 [Malus domestica]
FJ08G0079900.1_FJ	biological_process:"Any process that results in a change in state or activity of a cell or an organism (in terms of movement, secretion, enzyme production, gene expression, etc.) as a result of a cold stimulus, a temperature stimulus below the optimal temperature for that organism." [GOC:lr](GO:0009409),biological_process:"Any process that modulates the frequency, rate or extent of a circadian rh…	--	--	--	PREDICTED: uncharacterized protein LOC103441122 [Malus domestica]
FJ015G0185100.1_FJ	molecular_function:"Catalysis of the phosphorylation of an amino acid residue in a protein, usually according to the reaction: a protein + ATP = a phosphoprotein + ADP." [MetaCyc:PROTEIN-KINASE-RXN](GO:0004672),molecular_function:"Interacting selectively and non-covalently with ATP, adenosine 5'-triphosphate, a universally important coenzyme and enzyme regulator." [ISBN:0198506732](GO:0005524),bi…	serine/threonine-protein kinase At5g01020-like; K04733 interleukin-1 receptor-associated kinase 4 [EC:2.7.11.1] (A)	Serine/threonine-protein kinase At5g01020 OS=Arabidopsis thaliana GN=At5g01020 PE=1 SV=1	Protein tyrosine kinase	PREDICTED: serine/threonine-protein kinase At5g01020 [Malus domestica]
FJ07G0083900.1_FJ	molecular_function:"Any molecular function by which a gene product interacts selectively and non-covalently with DNA (deoxyribonucleic acid)." [GOC:dph, GOC:jl, GOC:tb, GOC:vw](GO:0003677),cellular_component:"A membrane-bounded organelle of eukaryotic cells in which chromosomes are housed and replicated. In most cells, the nucleus contains all of the cell's chromosomes except the organellar chrom…	uncharacterized LOC103401427; K13415 protein brassinosteroid insensitive 1 [EC:2.7.10.1 2.7.11.1] (A)	Squamosa promoter-binding-like protein 7 OS=Oryza sativa subsp. japonica GN=SPL7 PE=2 SV=2	SBP domain	PREDICTED: squamosa promoter-binding-like protein 7 isoform X1 [Malus domestica]
FJ016G0047100.1_FJ	molecular_function:"Interacting selectively and non-covalently with any protein or protein complex (a complex of two or more proteins that may include other nonprotein molecules)." [GOC:go_curators](GO:0005515),cellular_component:"A membrane-bounded organelle of eukaryotic cells in which chromosomes are housed and replicated. In most cells, the nucleus contains all of the cell's chromosomes excep…	--	--	F/Y rich C-terminus	PREDICTED: uncharacterized protein LOC103403258 [Malus domestica]
FJ012G0134100.1_FJ	molecular_function:"Interacting selectively and non-covalently with any protein or protein complex (a complex of two or more proteins that may include other nonprotein molecules)." [GOC:go_curators](GO:0005515)	EIF2Aa; eukaryotic initiation factor; K15026 translation initiation factor 2A (A)	F-box protein SKIP8 OS=Arabidopsis thaliana GN=SKIP8 PE=1 SV=1	SnoaL-like domain	PREDICTED: uncharacterized protein LOC103450508 [Malus domestica]
FJ07G0026200.1_FJ	molecular_function:"Any molecular function by which a gene product interacts selectively and non-covalently with DNA (deoxyribonucleic acid)." [GOC:dph, GOC:jl, GOC:tb, GOC:vw](GO:0003677),molecular_function:"Catalysis of the reaction: nucleoside triphosphate + RNA(n) = diphosphate + RNA(n+1). Utilizes a DNA template, i.e. the catalysis of DNA-template-directed extension of the 3'-end of an RNA s…	DNA-directed RNA polymerase V subunit 5C; K03013 DNA-directed RNA polymerases I, II, and III subunit RPABC1 (A)	DNA-directed RNA polymerase V subunit 5C OS=Arabidopsis thaliana GN=NRPE5C PE=2 SV=1	RNA polymerase Rpb5, C-terminal domain	PREDICTED: DNA-directed RNA polymerase V subunit 5C [Malus domestica]
FJ017G0178700.1_FJ	molecular_function:"Catalysis of the reaction: GTP + H2O = GDP + phosphate." [ISBN:0198547684, PMID:26832457, PMID:27218782](GO:0003924),molecular_function:"Interacting selectively and non-covalently with GTP, guanosine triphosphate." [GOC:ai](GO:0005525),biological_process:"The targeting of proteins to a membrane that occurs during translation and is dependent upon two key components, the signal…	signal recognition particle 54 kDa protein 2; K03106 signal recognition particle subunit SRP54 [EC:3.6.5.4] (A)	Signal recognition particle 54 kDa protein 2 OS=Solanum lycopersicum PE=2 SV=1	Signal peptide binding domain	PREDICTED: signal recognition particle 54 kDa protein 2 [Malus domestica]
FJ015G0082600.1_FJ	molecular_function:"Interacting selectively and non-covalently with chromatin, the network of fibers of DNA, protein, and sometimes RNA, that make up the chromosomes of the eukaryotic nucleus during interphase." [GOC:jl, ISBN:0198506732, PMID:20404130](GO:0003682)	protein polybromo-1-like; K11757 protein polybromo-1 (A)	--	BAH domain	PREDICTED: uncharacterized protein LOC103456055 [Malus domestica]
FJ015G0142100.1_FJ	--	tbc1d17; TBC1 domain family, member 17; K19945 TBC1 domain family member 17 (A)	TBC1 domain family member 15 OS=Homo sapiens GN=TBC1D15 PE=1 SV=2	Domain of unknown function (DUF3548)	PREDICTED: TBC1 domain family member 17 [Malus domestica]
FJ013G0042900.1_FJ	molecular_function:"Catalysis of the transfer of ubiquitin from one protein to another via the reaction X-Ub + Y --> Y-Ub + X, where both X-Ub and Y-Ub are covalent linkages." [GOC:BioGRID, GOC:jh2, PMID:9635407](GO:0004842),molecular_function:"Interacting selectively and non-covalently with any protein or protein complex (a complex of two or more proteins that may include other nonprotein molecu…	U-box domain-containing protein 44-like; K08332 vacuolar protein 8 (A)	Putative U-box domain-containing protein 42 OS=Arabidopsis thaliana GN=PUB42 PE=2 SV=1	U-box domain	PREDICTED: putative U-box domain-containing protein 42 [Malus domestica]
FJ015G0274400.1_FJ	molecular_function:"Interacting selectively and non-covalently with ATP, adenosine 5'-triphosphate, a universally important coenzyme and enzyme regulator." [ISBN:0198506732](GO:0005524),cellular_component:"A lipid bilayer along with all the proteins and protein complexes embedded in it an attached to it." [GOC:dos, GOC:mah, ISBN:0815316194](GO:0016020),molecular_function:"Primary active transport…	hypothetical protein; K05681 ATP-binding cassette, subfamily G (WHITE), member 2 (A)	ABC transporter G family member 11 OS=Arabidopsis thaliana GN=ABCG11 PE=1 SV=1	-	PREDICTED: ABC transporter G family member 11-like [Malus domestica]
FJ05G0194000.1_FJ	cellular_component:"A lipid bilayer along with all the proteins and protein complexes embedded in it an attached to it." [GOC:dos, GOC:mah, ISBN:0815316194](GO:0016020),biological_process:"The directed movement of metal ions, any metal ion with an electric charge, into, out of or within a cell, or between cells, by means of some agent such as a transporter or pore." [GOC:ai](GO:0030001),molecular…	zinc transporter 8-like; K14709 solute carrier family 39 (zinc transporter), member 1/2/3 (A)	Zinc transporter 1 OS=Arabidopsis thaliana GN=ZIP1 PE=2 SV=1	ZIP Zinc transporter	PREDICTED: zinc transporter 8-like [Pyrus x bretschneideri]
FJ014G0158800.1_FJ	molecular_function:"Interacting selectively and non-covalently with a specific double-stranded genomic DNA sequence (sometimes referred to as a motif) within the regulatory region of a gene to modulate transcription. Regulatory regions include promoters (proximal and distal) and enhancers. Genes are transcriptional units, and include bacterial operons." [GOC:txnOH-2018](GO:0003700),biological_pro…	--	Transcription factor bHLH126 OS=Arabidopsis thaliana GN=BHLH126 PE=2 SV=1	Helix-loop-helix DNA-binding domain	PREDICTED: uncharacterized protein LOC103455312 [Malus domestica]
FJ05G0085300.1_FJ	molecular_function:"Catalysis of the joining of two molecules, or two groups within a single molecule, using the energy from the hydrolysis of ATP, a similar triphosphate, or a pH gradient." [EC:6, GOC:mah](GO:0016874)	methylcrotonoyl-CoA carboxylase beta chain, mitochondrial; K01969 3-methylcrotonyl-CoA carboxylase beta subunit [EC:6.4.1.4] (A)	Methylcrotonoyl-CoA carboxylase beta chain, mitochondrial OS=Arabidopsis thaliana GN=MCCB PE=2 SV=1	Carboxyl transferase domain	PREDICTED: methylcrotonoyl-CoA carboxylase beta chain, mitochondrial [Malus domestica]
FJ014G0161300.1_FJ	molecular_function:"Interacting selectively and non-covalently with calmodulin, a calcium-binding protein with many roles, both in the calcium-bound and calcium-free states." [GOC:krc](GO:0005516)	--	Calmodulin-binding protein 60 A OS=Arabidopsis thaliana GN=CBP60A PE=2 SV=1	Calmodulin binding protein-like	PREDICTED: uncharacterized protein LOC103437753 [Malus domestica]
FJ03G0216800.1_FJ	molecular_function:"Interacting selectively and non-covalently with any protein or protein complex (a complex of two or more proteins that may include other nonprotein molecules)." [GOC:go_curators](GO:0005515)	uncharacterized LOC100527591; K14495 F-box protein GID2 (A)	F-box protein At2g27310 OS=Arabidopsis thaliana GN=At2g27310 PE=2 SV=1	--	PREDICTED: probable F-box protein At1g60180 [Malus domestica]
FJ02G0128600.1_FJ	molecular_function:"Any molecular function by which a gene product interacts selectively and non-covalently with DNA (deoxyribonucleic acid)." [GOC:dph, GOC:jl, GOC:tb, GOC:vw](GO:0003677),molecular_function:"Interacting selectively and non-covalently with a specific double-stranded genomic DNA sequence (sometimes referred to as a motif) within the regulatory region of a gene to modulate transcri…	ethylene-responsive transcription factor ERF010; K09286 EREBP-like factor (A)	Ethylene-responsive transcription factor ERF010 OS=Arabidopsis thaliana GN=ERF010 PE=2 SV=1	AP2 domain	PREDICTED: ethylene-responsive transcription factor ERF010 [Malus domestica]
FJ015G0160700.1_FJ	molecular_function:"Interacting selectively and non-covalently with ATP, adenosine 5'-triphosphate, a universally important coenzyme and enzyme regulator." [ISBN:0198506732](GO:0005524),biological_process:"The incorporation of iron and exogenous sulfur into a metallo-sulfur cluster." [GOC:jl, GOC:mah, GOC:pde, GOC:vw](GO:0016226),molecular_function:"Interacting selectively and non-covalently with…	hypothetical protein; K03593 ATP-binding protein involved in chromosome partitioning (A)	Fe-S cluster assembly factor HCF101, chloroplastic OS=Arabidopsis thaliana GN=HCF101 PE=1 SV=1	Protein of unknown function (DUF971)	PREDICTED: cytosolic Fe-S cluster assembly factor NUBP1 homolog [Malus domestica]
FJ03G0182000.1_FJ	molecular_function:"Catalysis of the transfer of a nucleotidyl group to a reactant." [ISBN:0198506732](GO:0016779)	non-canonical poly(A) RNA polymerase PAPD7-like; K03514 non-canonical poly(A) RNA polymerase PAPD5/7 [EC:2.7.7.19] (A)	Non-canonical poly(A) RNA polymerase PAPD5 OS=Homo sapiens GN=PAPD5 PE=1 SV=2	Nucleotidyltransferase domain	PREDICTED: non-canonical poly(A) RNA polymerase PAPD7-like [Malus domestica]
FJ012G0128900.1_FJ	molecular_function:"Catalysis of the phosphorylation of an amino acid residue in a protein, usually according to the reaction: a protein + ATP = a phosphoprotein + ADP." [MetaCyc:PROTEIN-KINASE-RXN](GO:0004672),molecular_function:"Interacting selectively and non-covalently with ATP, adenosine 5'-triphosphate, a universally important coenzyme and enzyme regulator." [ISBN:0198506732](GO:0005524),bi…	wall-associated receptor kinase-like 20; K04733 interleukin-1 receptor-associated kinase 4 [EC:2.7.11.1] (A)	Wall-associated receptor kinase-like 20 OS=Arabidopsis thaliana GN=WAKL20 PE=2 SV=1	Protein kinase domain	PREDICTED: wall-associated receptor kinase-like 20 [Malus domestica]
FJ08G0011900.1_FJ	--	--	--	--	PREDICTED: nucleolar protein 58 [Malus domestica]
FJ09G0122400.1_FJ	molecular_function:"Interacting selectively and non-covalently with any protein or protein complex (a complex of two or more proteins that may include other nonprotein molecules)." [GOC:go_curators](GO:0005515)	LRR receptor-like serine/threonine-protein kinase FLS2; K13420 LRR receptor-like serine/threonine-protein kinase FLS2 [EC:2.7.11.1] (A)	Probable LRR receptor-like serine/threonine-protein kinase At1g07650 OS=Arabidopsis thaliana GN=At1g07650 PE=1 SV=1	Leucine rich repeat	PREDICTED: probable LRR receptor-like serine/threonine-protein kinase At1g07650 isoform X1 [Malus domestica]
FJ015G0112900.1_FJ	molecular_function:"Interacting selectively and non-covalently with ATP, adenosine 5'-triphosphate, a universally important coenzyme and enzyme regulator." [ISBN:0198506732](GO:0005524),molecular_function:"Catalysis of the reaction: ATP + H2O = ADP + phosphate. This reaction requires the presence of one or more nucleosomes." [GOC:mah, PMID:19165147](GO:0070615)	DNA excision repair protein ERCC-6-like; K20093 DNA excision repair protein ERCC-6-like [EC:3.6.4.12] (A)	Protein CHROMATIN REMODELING 24 OS=Arabidopsis thaliana GN=CHR24 PE=2 SV=1	Helicase conserved C-terminal domain	PREDICTED: DNA excision repair protein ERCC-6-like isoform X2 [Malus domestica]
FJ03G0180300.1_FJ	biological_process:"Reactions, triggered in response to the presence of a foreign body or the occurrence of an injury, which result in restriction of damage to the organism attacked or prevention/recovery from the infection caused by the attack." [GOC:go_curators](GO:0006952),cellular_component:"The component of a membrane consisting of the gene products and protein complexes having at least some…	MLO-like protein 11; K08472 mlo protein (A)	MLO-like protein 11 OS=Arabidopsis thaliana GN=MLO11 PE=2 SV=1	Mlo family	PREDICTED: MLO-like protein 11 isoform X2 [Malus domestica]
FJ013G0072600.1_FJ	--	hypothetical protein; K11866 STAM-binding protein [EC:3.4.19.12] (A)	AMSH-like ubiquitin thioesterase 2 OS=Arabidopsis thaliana GN=AMSH2 PE=2 SV=1	--	PREDICTED: AMSH-like ubiquitin thioesterase 2 isoform X2 [Malus domestica]
FJ03G0220600.1_FJ	molecular_function:"Interacting selectively and non-covalently with any protein or protein complex (a complex of two or more proteins that may include other nonprotein molecules)." [GOC:go_curators](GO:0005515)	hypothetical protein; K17908 autophagy-related protein 18 (A)	Autophagy-related protein 18g OS=Arabidopsis thaliana GN=ATG18G PE=2 SV=1	WD domain, G-beta repeat	PREDICTED: autophagy-related protein 18g [Malus domestica]
FJ08G0005700.1_FJ	biological_process:"The joining together of exons from one or more primary transcripts of messenger RNA (mRNA) and the excision of intron sequences, via a spliceosomal mechanism, so that mRNA consisting only of the joined exons is produced." [GOC:krc, ISBN:0198506732, ISBN:0879695897](GO:0000398),cellular_component:"Any spliceosomal complex that forms during the splicing of a messenger RNA primar…	U11/U12 small nuclear ribonucleoprotein 25 kDa protein; K13153 U11/U12 small nuclear ribonucleoprotein 25 kDa protein (A)	U11/U12 small nuclear ribonucleoprotein 25 kDa protein OS=Arabidopsis thaliana GN=SNRNP25 PE=2 SV=1	-	PREDICTED: U11/U12 small nuclear ribonucleoprotein 25 kDa protein [Malus domestica]
FJ015G0229000.1_FJ	--	protein kinase, putative; K08857 NIMA (never in mitosis gene a)-related kinase [EC:2.7.11.1] (A)	--	Protein of unknown function, DUF547	PREDICTED: uncharacterized protein LOC103405750 isoform X2 [Malus domestica]
FJ06G0111100.1_FJ	molecular_function:"Any molecular function by which a gene product interacts selectively and non-covalently with DNA (deoxyribonucleic acid)." [GOC:dph, GOC:jl, GOC:tb, GOC:vw](GO:0003677),biological_process:"Any process that modulates the frequency, rate or extent of cellular DNA-templated transcription." [GOC:go_curators, GOC:txnOH](GO:0006355),molecular_function:"Interacting selectively and no…	NAC domain-containing protein 89-like; K12581 CCR4-NOT transcription complex subunit 7/8 (A)	NAC domain-containing protein 14 OS=Arabidopsis thaliana GN=NAC014 PE=2 SV=1	RING-variant domain	uncharacterized LOC103438687 [Malus domestica]
FJ013G0134500.1_FJ	molecular_function:"Interacting selectively and non-covalently with zinc (Zn) ions." [GOC:ai](GO:0008270)	bidirectional sugar transporter SWEET12-like; K15382 solute carrier family 50 (sugar transporter) (A)	--	CW-type Zinc Finger	PREDICTED: uncharacterized protein LOC103452932 [Malus domestica]
FJ01G0203400.1_FJ	biological_process:"A conserved series of molecular signals found in prokaryotes and eukaryotes; involves autophosphorylation of a histidine kinase and the transfer of the phosphate group to an aspartate that then acts as a phospho-donor to response regulator proteins." [PMID:9191038](GO:0000160),molecular_function:"Interacting selectively and non-covalently with any protein or protein complex (a…	two-component response regulator-like APRR5; K12130 pseudo-response regulator 5 (A)	Two-component response regulator-like APRR5 OS=Arabidopsis thaliana GN=APRR5 PE=1 SV=2	CCT motif	PREDICTED: two-component response regulator-like APRR5 isoform X1 [Pyrus x bretschneideri]
FJ016G0065300.1_FJ	--	ultraviolet-B receptor UVR8; K15421 secretion-regulating guanine nucleotide exchange factor (A)	Ultraviolet-B receptor UVR8 OS=Arabidopsis thaliana GN=UVR8 PE=1 SV=1	Regulator of chromosome condensation (RCC1) repeat	PREDICTED: ultraviolet-B receptor UVR8 [Malus domestica]
FJ017G0175100.1_FJ	--	--	--	--	PREDICTED: EPIDERMAL PATTERNING FACTOR-like protein 4 isoform X1 [Malus domestica]
FJ011G0092800.1_FJ	molecular_function:"Interacting selectively and non-covalently with any metal ion." [GOC:ai](GO:0046872)	heavy metal-associated isoprenylated plant protein 26-like; K10752 histone-binding protein RBBP4 (A)	Heavy metal-associated isoprenylated plant protein 26 OS=Arabidopsis thaliana GN=HIPP26 PE=1 SV=1	Heavy-metal-associated domain	PREDICTED: uncharacterized protein LOC103447921 [Malus domestica]
FJ013G0046500.1_FJ	molecular_function:"Interacting selectively and non-covalently with any nucleic acid." [GOC:jl](GO:0003676),molecular_function:"Interacting selectively and non-covalently with an RNA molecule or a portion thereof." [GOC:jl, GOC:mah](GO:0003723)	peptidyl-prolyl cis-trans isomerase E-like; K09564 peptidyl-prolyl isomerase E (cyclophilin E) [EC:5.2.1.8] (A)	Fructokinase-like 2, chloroplastic OS=Arabidopsis thaliana GN=FLN2 PE=1 SV=2	RNA recognition motif. (a.k.a. RRM, RBD, or RNP domain)	PREDICTED: probable fructokinase-1 isoform X1 [Malus domestica]
FJ016G0041900.1_FJ	molecular_function:"Catalysis of a biochemical reaction at physiological temperatures. In biologically catalyzed reactions, the reactants are known as substrates, and the catalysts are naturally occurring macromolecular substances known as enzymes. Enzymes possess specific binding sites for substrates, and are usually composed wholly or largely of protein, but RNA that has catalytic activity (rib…	protein PHYLLO, chloroplastic; K14759 isochorismate synthase / 2-succinyl-5-enolpyruvyl-6-hydroxy-3-cyclohexene-1- carboxylate synthase / 2-succinyl-6-hydroxy-2,4-cyclohexadiene-1-carboxylate synthase / O-succinylbenzoate synthase [EC:5.4.4.2 2.2.1.9 4.2.99.20 4.2.1.113] (A)	Protein PHYLLO, chloroplastic OS=Arabidopsis thaliana GN=PHYLLO PE=2 SV=2	Thiamine pyrophosphate enzyme, N-terminal TPP binding domain	PREDICTED: protein PHYLLO, chloroplastic isoform X1 [Pyrus x bretschneideri]
FJ03G0090500.1_FJ	molecular_function:"Interacting selectively and non-covalently with ATP, adenosine 5'-triphosphate, a universally important coenzyme and enzyme regulator." [ISBN:0198506732](GO:0005524),molecular_function:"Primary active transporter of a solute across a membrane, via the reaction: ATP + H2O = ADP + phosphate, to directly drive the transport of a substance across a membrane. The transport protein …	ABC transporter F family member 1-like; K06185 ATP-binding cassette, subfamily F, member 2 (A)	ABC transporter F family member 1 OS=Arabidopsis thaliana GN=ABCF1 PE=1 SV=1	ABC transporter	PREDICTED: ABC transporter F family member 1-like [Pyrus x bretschneideri]
FJ015G0318100.1_FJ	molecular_function:"Catalysis of the transfer of a methyl group to an acceptor molecule." [ISBN:0198506732](GO:0008168)	non-transporter ABC protein (ISS); K06185 ATP-binding cassette, subfamily F, member 2 (A)	Uncharacterized methyltransferase At1g78140, chloroplastic OS=Arabidopsis thaliana GN=At1g78140 PE=2 SV=1	Methyltransferase domain	PREDICTED: uncharacterized methyltransferase At1g78140, chloroplastic-like isoform X1 [Malus domestica]
FJ015G0060300.1_FJ	--	hypothetical protein; K16591 HAUS augmin-like complex subunit 8 (A)	Protein SNOWY COTYLEDON 3 OS=Arabidopsis thaliana GN=SCO3 PE=1 SV=1	QWRF family	PREDICTED: QWRF motif-containing protein 2-like [Malus domestica]
FJ016G0022400.1_FJ	--	--	Uncharacterized lipoprotein syc1174_c OS=Synechococcus sp. (strain ATCC 27144 / PCC 6301 / SAUG 1402/1) GN=syc1174_c PE=3 SV=2	Protein of unknown function (DUF3326)	PREDICTED: uncharacterized protein LOC103402612 [Malus domestica]
FJ017G0163100.1_FJ	molecular_function:"Interacting selectively and non-covalently with any nucleic acid." [GOC:jl](GO:0003676),molecular_function:"Any molecular function by which a gene product interacts selectively and non-covalently with DNA (deoxyribonucleic acid)." [GOC:dph, GOC:jl, GOC:tb, GOC:vw](GO:0003677),molecular_function:"Catalysis of the reaction: ATP + H2O = ADP + phosphate; this reaction drives the u…	regulator of telomere elongation helicase 1; K11136 regulator of telomere elongation helicase 1 [EC:3.6.4.12] (A)	Regulator of telomere elongation helicase 1 OS=Danio rerio GN=rtel1 PE=3 SV=1	Helicase C-terminal domain	PREDICTED: regulator of telomere elongation helicase 1 [Prunus mume]
FJ017G0175300.1_FJ	molecular_function:"Interacting selectively and non-covalently with any protein or protein complex (a complex of two or more proteins that may include other nonprotein molecules)." [GOC:go_curators](GO:0005515)	hypothetical protein; K19502 anoctamin-8 (A)	--	Tetratricopeptide repeat	PREDICTED: uncharacterized protein LOC103437265 [Malus domestica]
FJ07G0036800.1_FJ	molecular_function:"Catalysis of the transfer of a glycosyl group from one compound (donor) to another (acceptor)." [GOC:jl, ISBN:0198506732](GO:0016757)	hypothetical protein; K14552 NET1-associated nuclear protein 1 (U3 small nucleolar RNA-associated protein 17) (A)	--	--	PREDICTED: uncharacterized protein LOC103420519 [Malus domestica]
FJ01G0111500.1_FJ	--	--	--	Uncharacterized ACR, COG1399	PREDICTED: BTB/POZ domain-containing protein At5g03250-like [Malus domestica]
FJ03G0052900.1_FJ	molecular_function:"Interacting selectively and non-covalently with copper (Cu) ions." [GOC:ai](GO:0005507),molecular_function:"Catalysis of an oxidation-reduction (redox) reaction, a reversible chemical reaction in which the oxidation state of an atom or atoms within a molecule is altered. One substrate acts as a hydrogen or electron donor and becomes oxidized, while the other acts as hydrogen o…	laccase-4; K05909 laccase [EC:1.10.3.2] (A)	Laccase-4 OS=Arabidopsis thaliana GN=IRX12 PE=2 SV=2	Multicopper oxidase	PREDICTED: laccase-4 [Malus domestica]
FJ07G0142800.1_FJ	--	nucleolar complex protein 2 homolog; K14833 nucleolar complex protein 2 (A)	Nucleolar complex protein 2 homolog OS=Arabidopsis thaliana GN=At2g18220 PE=3 SV=2	Noc2p family	PREDICTED: nucleolar complex protein 2 homolog [Pyrus x bretschneideri]
FJ015G0127400.1_FJ	molecular_function:"Enables the transfer of a purine nucleoside, a purine base covalently bonded to a ribose or deoxyribose sugar, from one side of a membrane to the other." [GOC:ai](GO:0015211),cellular_component:"The component of a membrane consisting of the gene products and protein complexes having at least some part of their peptide sequence embedded in the hydrophobic region of the membrane…	--	Probable purine permease 5 OS=Arabidopsis thaliana GN=PUP5 PE=2 SV=2	Purine nucleobase transmembrane transport	PREDICTED: probable purine permease 5 [Malus domestica]
FJ01G0116900.1_FJ	molecular_function:"Catalysis of a biochemical reaction at physiological temperatures. In biologically catalyzed reactions, the reactants are known as substrates, and the catalysts are naturally occurring macromolecular substances known as enzymes. Enzymes possess specific binding sites for substrates, and are usually composed wholly or largely of protein, but RNA that has catalytic activity (rib…	hypothetical protein; K10758 thiol oxidase [EC:1.8.3.2] (A)	--	Amino-transferase class IV	PREDICTED: uncharacterized protein LOC103432563 [Malus domestica]
FJ015G0105800.1_FJ	--	uncharacterized LOC103646289; K02883 large subunit ribosomal protein L18e (A)	14 kDa proline-rich protein DC2.15 OS=Daucus carota PE=2 SV=1	Hydrophobic seed protein	PREDICTED: 14 kDa proline-rich protein DC2.15-like [Malus domestica]
FJ017G0175600.1_FJ	molecular_function:"Catalysis of the hydrolysis of any O-glycosyl bond." [GOC:mah](GO:0004553),biological_process:"The chemical reactions and pathways involving carbohydrates, any of a group of organic compounds based of the general formula Cx(H2O)y. Includes the formation of carbohydrate derivatives by the addition of a carbohydrate residue to another molecule." [GOC:mah, ISBN:0198506732](GO:000…	hypothetical protein; K19891 glucan endo-1,3-beta-glucosidase 1/2/3 [EC:3.2.1.39] (A)	Glucan endo-1,3-beta-glucosidase 14 OS=Arabidopsis thaliana GN=At2g27500 PE=1 SV=2	Glycosyl hydrolases family 17	PREDICTED: glucan endo-1,3-beta-glucosidase 14-like [Malus domestica]
FJ010G0075500.1_FJ	biological_process:"The hydrolysis of proteins into smaller polypeptides and/or amino acids by cleavage of their peptide bonds." [GOC:bf, GOC:mah](GO:0006508),molecular_function:"Catalysis of the hydrolysis of peptide bonds by a mechanism in which water acts as a nucleophile, one or two metal ions hold the water molecule in place, and charged amino acid side chains are ligands for the metal ions.…	aminopeptidase M1-like; K08776 puromycin-sensitive aminopeptidase [EC:3.4.11.-] (A)	Aminopeptidase M1 OS=Arabidopsis thaliana GN=APM1 PE=1 SV=1	-	PREDICTED: aminopeptidase M1-like isoform X2 [Malus domestica]
FJ09G0195500.1_FJ	molecular_function:"Catalysis of the hydrolysis of various bonds, e.g. C-O, C-N, C-C, phosphoric anhydride bonds, etc. Hydrolase is the systematic name for any enzyme of EC class 3." [ISBN:0198506732](GO:0016787)	bifunctional riboflavin kinase/FMN phosphatase-like; K17623 pseudouridine-5'-monophosphatase [EC:3.1.3.-] (A)	Bifunctional riboflavin kinase/FMN phosphatase OS=Arabidopsis thaliana GN=FHY PE=1 SV=1	Haloacid dehalogenase-like hydrolase	PREDICTED: LOW QUALITY PROTEIN: bifunctional riboflavin kinase/FMN phosphatase-like [Malus domestica]
FJ014G0003600.1_FJ	molecular_function:"Any molecular function by which a gene product interacts selectively and non-covalently with DNA (deoxyribonucleic acid)." [GOC:dph, GOC:jl, GOC:tb, GOC:vw](GO:0003677),molecular_function:"Interacting selectively and non-covalently with a specific double-stranded genomic DNA sequence (sometimes referred to as a motif) within the regulatory region of a gene to modulate transcri…	ethylene-responsive transcription factor RAP2-11-like; K09286 EREBP-like factor (A)	Ethylene-responsive transcription factor RAP2-11 OS=Arabidopsis thaliana GN=RAP2-11 PE=2 SV=1	AP2 domain	PREDICTED: ethylene-responsive transcription factor RAP2-11-like [Malus domestica]
FJ05G0243200.1_FJ	molecular_function:"Catalysis of the reaction: ATP + H2O = ADP + phosphate, to drive the unwinding of a DNA or RNA helix." [GOC:jl](GO:0004386)	probable ATP-dependent RNA helicase DHX35; K13117 ATP-dependent RNA helicase DDX35 [EC:3.6.4.13] (A)	Probable ATP-dependent RNA helicase DHX35 OS=Homo sapiens GN=DHX35 PE=1 SV=2	Oligonucleotide/oligosaccharide-binding (OB)-fold	PREDICTED: probable ATP-dependent RNA helicase DHX35 isoform X1 [Pyrus x bretschneideri]
FJ013G0062700.1_FJ	molecular_function:"Interacting selectively and non-covalently with a specific double-stranded genomic DNA sequence (sometimes referred to as a motif) within the regulatory region of a RNA polymerase II-transcribed gene to modulate transcription. Regulatory regions include promoters (proximal and distal) and enhancers. Genes are transcriptional units." [GOC:txnOH-2018](GO:0000981),molecular_funct…	homeobox-leucine zipper protein HAT5-like; K09338 homeobox-leucine zipper protein (A)	Homeobox-leucine zipper protein HAT5 OS=Arabidopsis thaliana GN=HAT5 PE=1 SV=1	Homeobox domain	PREDICTED: homeobox-leucine zipper protein HAT5-like [Malus domestica]
FJ06G0143400.1_FJ	--	--	--	--	PREDICTED: uncharacterized protein LOC103939728 [Pyrus x bretschneideri]
FJ011G0101500.1_FJ	biological_process:"The joining together of exons from one or more primary transcripts of messenger RNA (mRNA) and the excision of intron sequences, via a spliceosomal mechanism, so that mRNA consisting only of the joined exons is produced." [GOC:krc, ISBN:0198506732, ISBN:0879695897](GO:0000398),molecular_function:"Interacting selectively and non-covalently with any nucleic acid." [GOC:jl](GO:00…	splicing factor U2af small subunit B; K12836 splicing factor U2AF 35 kDa subunit (A)	Splicing factor U2af small subunit A OS=Oryza sativa subsp. japonica GN=U2AF35A PE=2 SV=1	Zinc finger C-x8-C-x5-C-x3-H type (and similar)	PREDICTED: splicing factor U2af small subunit B [Malus domestica]
FJ09G0088900.1_FJ	molecular_function:"Catalysis of the reaction: ATP + D-fructose-6-phosphate = ADP + D-fructose 1,6-bisphosphate." [EC:2.7.1.11](GO:0003872),molecular_function:"Interacting selectively and non-covalently with ATP, adenosine 5'-triphosphate, a universally important coenzyme and enzyme regulator." [ISBN:0198506732](GO:0005524),biological_process:"The chemical reactions and pathways involving fructos…	pyrophosphate--fructose 6-phosphate 1-phosphotransferase subunit beta-like; K00895 pyrophosphate--fructose-6-phosphate 1-phosphotransferase [EC:2.7.1.90] (A)	Pyrophosphate--fructose 6-phosphate 1-phosphotransferase subunit beta OS=Solanum tuberosum GN=PFP-BETA PE=1 SV=3	Phosphofructokinase	PREDICTED: pyrophosphate--fructose 6-phosphate 1-phosphotransferase subunit beta-like [Malus domestica]
FJ012G0032400.1_FJ	--	--	Uncharacterized protein At1g08160 OS=Arabidopsis thaliana GN=At1g08160 PE=2 SV=1	Late embryogenesis abundant protein	PREDICTED: protein YLS9-like [Malus domestica]
FJ017G0052400.1_FJ	--	hypothetical protein; K13544 pheophorbidase [EC:3.1.1.82] (A)	Putative methylesterase 11, chloroplastic OS=Arabidopsis thaliana GN=MES11 PE=2 SV=1	Alpha/beta hydrolase family	PREDICTED: putative methylesterase 11, chloroplastic [Malus domestica]
FJ06G0111500.1_FJ	--	FHA domain-containing protein DDL-like; K13108 smad nuclear-interacting protein 1 (A)	FHA domain-containing protein DDL OS=Arabidopsis thaliana GN=DDL PE=1 SV=1	--	hypothetical protein M569_15452, partial [Genlisea aurea]
FJ06G0139700.1_FJ	molecular_function:"Interacting selectively and non-covalently with any nucleic acid." [GOC:jl](GO:0003676),molecular_function:"Catalysis of the reaction: ATP + H2O = ADP + phosphate; this reaction drives the unwinding of an RNA helix." [EC:3.6.4.13, GOC:jl](GO:0003724),molecular_function:"Interacting selectively and non-covalently with ATP, adenosine 5'-triphosphate, a universally important coen…	DEAD-box ATP-dependent RNA helicase 51; K13179 ATP-dependent RNA helicase DDX18/HAS1 [EC:3.6.4.13] (A)	DEAD-box ATP-dependent RNA helicase 51 OS=Arabidopsis thaliana GN=RH51 PE=2 SV=1	Domain of unknown function (DUF4217)	PREDICTED: DEAD-box ATP-dependent RNA helicase 51 [Malus domestica]
FJ015G0055700.1_FJ	--	--	--	BSD domain	PREDICTED: uncharacterized protein LOC103424653 [Malus domestica]
FJ01G0157600.1_FJ	molecular_function:"Catalysis of the incorporation of one atom from molecular oxygen into a compound and the reduction of the other atom of oxygen to water." [ISBN:0198506732](GO:0004497),molecular_function:"Interacting selectively and non-covalently with iron (Fe) ions." [GOC:ai](GO:0005506),molecular_function:"Interacting selectively and non-covalently with any protein or protein complex (a com…	uncharacterized LOC103439559; K11723 bromodomain-containing protein 7/9 (A)	Cytochrome P450 714A1 OS=Arabidopsis thaliana GN=CYP714A1 PE=2 SV=1	Bromodomain	PREDICTED: cytochrome P450 714A1-like [Malus domestica]
FJ07G0196400.1_FJ	--	derlin-1.1-like; K13989 Derlin-2/3 (A)	Derlin-1 OS=Arabidopsis thaliana GN=DER1 PE=2 SV=1	Der1-like family	PREDICTED: derlin-1.1-like [Malus domestica]
FJ01G0090500.1_FJ	--	--	--	--	PREDICTED: uncharacterized protein LOC103426329 [Malus domestica]
FJ015G0117800.1_FJ	molecular_function:"Catalysis of an oxidation-reduction (redox) reaction, a reversible chemical reaction in which the oxidation state of an atom or atoms within a molecule is altered. One substrate acts as a hydrogen or electron donor and becomes oxidized, while the other acts as hydrogen or electron acceptor and becomes reduced." [GOC:go_curators](GO:0016491)	probable CCR4-associated factor 1 homolog 11; K12581 CCR4-NOT transcription complex subunit 7/8 (A)	Dehydrogenase/reductase SDR family member on chromosome X OS=Homo sapiens GN=DHRSX PE=2 SV=2	short chain dehydrogenase	PREDICTED: dehydrogenase/reductase SDR family member on chromosome X-like [Malus domestica]
FJ08G0170100.1_FJ	molecular_function:"Interacting selectively and non-covalently with magnesium (Mg) ions." [GOC:ai](GO:0000287),molecular_function:"Interacting selectively and non-covalently with ATP, adenosine 5'-triphosphate, a universally important coenzyme and enzyme regulator." [ISBN:0198506732](GO:0005524),biological_process:"The chemical reactions and pathways involving myo-inositol phosphate, 1,2,3,4,5,6-…	inositol-tetrakisphosphate 1-kinase 2; K00913 inositol-1,3,4-trisphosphate 5/6-kinase / inositol-tetrakisphosphate 1-kinase [EC:2.7.1.159 2.7.1.134] (A)	Inositol-tetrakisphosphate 1-kinase 3 OS=Arabidopsis thaliana GN=ITPK3 PE=1 SV=2	Inositol 1, 3, 4-trisphosphate 5/6-kinase	PREDICTED: inositol-tetrakisphosphate 1-kinase 2 isoform X1 [Malus domestica]
FJ01G0101500.1_FJ	molecular_function:"Interacting selectively and non-covalently with magnesium (Mg) ions." [GOC:ai](GO:0000287),molecular_function:"Catalysis of the reaction: diphosphate + H(2)O = H(+) + 2 phosphate." [EC:3.6.1.1, RHEA:24576](GO:0004427),cellular_component:"All of the contents of a cell excluding the plasma membrane and nucleus, but including other subcellular structures." [ISBN:0198547684](GO:00…	soluble inorganic pyrophosphatase-like; K01507 inorganic pyrophosphatase [EC:3.6.1.1] (A)	Soluble inorganic pyrophosphatase 1 OS=Arabidopsis thaliana GN=PPA1 PE=1 SV=1	Inorganic pyrophosphatase	PREDICTED: soluble inorganic pyrophosphatase-like [Malus domestica]
FJ01G0161100.1_FJ	molecular_function:"Catalysis of the reaction: an orthophosphoric monoester + H2O = an alcohol + phosphate, with an acid pH optimum." [EC:3.1.3.2](GO:0003993)	Os03g0332500; K02866 large subunit ribosomal protein L10e (A)	Acid phosphatase 1 OS=Solanum lycopersicum GN=APS1 PE=2 SV=1	HAD superfamily, subfamily IIIB (Acid phosphatase)	PREDICTED: acid phosphatase 1-like [Malus domestica]
FJ011G0144600.1_FJ	molecular_function:"Interacting selectively and non-covalently with any protein or protein complex (a complex of two or more proteins that may include other nonprotein molecules)." [GOC:go_curators](GO:0005515)	Phenylalanyl-tRNA synthetase class IIc family protein; K01889 phenylalanyl-tRNA synthetase alpha chain [EC:6.1.1.20] (A)	F-box/kelch-repeat protein At3g06240 OS=Arabidopsis thaliana GN=At3g06240 PE=2 SV=1	F-box domain	PREDICTED: F-box/kelch-repeat protein At3g06240-like [Pyrus x bretschneideri]
FJ08G0118000.1_FJ	molecular_function:"Interacting selectively and non-covalently with any protein or protein complex (a complex of two or more proteins that may include other nonprotein molecules)." [GOC:go_curators](GO:0005515)	EIN3-binding F-box protein 1-like; K14515 EIN3-binding F-box protein (A)	EIN3-binding F-box protein 1 OS=Arabidopsis thaliana GN=EBF1 PE=1 SV=1	Leucine Rich repeat	EIN3 binding F-box 1 [Malus domestica]
FJ09G0198200.1_FJ	biological_process:"Any process that modulates the frequency, rate or extent of cellular DNA-templated transcription." [GOC:go_curators, GOC:txnOH](GO:0006355),biological_process:"Any process that activates, maintains or increases long-day photoperiodism, where the response associated with the photoperiodism is flowering. Flowering is defined by the switch from the vegetative to the reproductive …	--	Transcription factor VOZ1 OS=Arabidopsis thaliana GN=VOZ1 PE=1 SV=1	--	PREDICTED: uncharacterized protein LOC103421985 [Malus domestica]
FJ04G0107200.1_FJ	biological_process:"The process in which a solute is transported across a lipid bilayer, from one side of a membrane to the other." [GOC:dph, GOC:jid](GO:0055085)	mitochondrial substrate carrier family protein B-like; K14684 solute carrier family 25 (mitochondrial phosphate transporter), member 23/24/25/41 (A)	Mitochondrial substrate carrier family protein B OS=Dictyostelium discoideum GN=mcfB PE=3 SV=1	Mitochondrial carrier protein	PREDICTED: mitochondrial substrate carrier family protein B-like [Pyrus x bretschneideri]
FJ03G0128100.1_FJ	molecular_function:"Catalysis of the transfer of a glycosyl group from one compound (donor) to another (acceptor)." [GOC:jl, ISBN:0198506732](GO:0016757)	hypothetical protein; K14552 NET1-associated nuclear protein 1 (U3 small nucleolar RNA-associated protein 17) (A)	--	--	PREDICTED: uncharacterized protein LOC103929563 [Pyrus x bretschneideri]
FJ04G0094500.1_FJ	molecular_function:"Catalysis of the transfer of an acetyl group to a nitrogen atom on the acceptor molecule." [GOC:ai](GO:0008080)	CHD4; chromodomain helicase DNA binding protein 4; K11643 chromodomain-helicase-DNA-binding protein 4 [EC:3.6.4.12] (A)	Increased DNA methylation 1 OS=Arabidopsis thaliana GN=IDM1 PE=1 SV=1	PHD-finger	PREDICTED: uncharacterized protein LOC103433379 [Malus domestica]
FJ015G0310700.1_FJ	molecular_function:"Any molecular function by which a gene product interacts selectively and non-covalently with DNA (deoxyribonucleic acid)." [GOC:dph, GOC:jl, GOC:tb, GOC:vw](GO:0003677),cellular_component:"A membrane-bounded organelle of eukaryotic cells in which chromosomes are housed and replicated. In most cells, the nucleus contains all of the cell's chromosomes except the organellar chrom…	ARF3-2; auxin response factor 3; K14486 auxin response factor (A)	Auxin response factor 17 OS=Arabidopsis thaliana GN=ARF17 PE=2 SV=1	Auxin response factor	PREDICTED: auxin response factor 17 [Malus domestica]
FJ07G0138400.1_FJ	molecular_function:"Any molecular function by which a gene product interacts selectively and non-covalently with DNA (deoxyribonucleic acid)." [GOC:dph, GOC:jl, GOC:tb, GOC:vw](GO:0003677),cellular_component:"A membrane-bounded organelle of eukaryotic cells in which chromosomes are housed and replicated. In most cells, the nucleus contains all of the cell's chromosomes except the organellar chrom…	GATA transcription factor 8-like; K17894 GATA-binding protein 2 (A)	GATA transcription factor 8 OS=Arabidopsis thaliana GN=GATA8 PE=2 SV=1	GATA zinc finger	PREDICTED: GATA transcription factor 8-like [Malus domestica]
FJ07G0123100.1_FJ	--	uncharacterized LOC102704525; K01227 mannosyl-glycoprotein endo-beta-N-acetylglucosaminidase [EC:3.2.1.96] (A)	LOB domain-containing protein 1 OS=Arabidopsis thaliana GN=LBD1 PE=2 SV=1	Lateral organ boundaries (LOB) domain	PREDICTED: LOB domain-containing protein 1-like [Prunus mume]
FJ08G0008500.1_FJ	cellular_component:"A large multisubunit complex which catalyzes protein degradation, found in eukaryotes, archaea and some bacteria. In eukaryotes, this complex consists of the barrel shaped proteasome core complex and one or two associated proteins or complexes that act in regulating entry into or exit from the core." [GOC:rb, Wikipedia:Proteasome](GO:0000502),molecular_function:"Binds to and m…	hypothetical protein; K03033 26S proteasome regulatory subunit N3 (A)	Probable 26S proteasome non-ATPase regulatory subunit 3 OS=Daucus carota GN=21D7 PE=1 SV=2	Proteasome regulatory subunit C-terminal	PREDICTED: probable 26S proteasome non-ATPase regulatory subunit 3 isoform X2 [Prunus mume]
FJ015G0112700.1_FJ	biological_process:"The directed movement of substances into, out of or within a vacuole." [GOC:ai](GO:0007034)	vacuolar protein sorting-associated protein 20 homolog 1; K12195 charged multivesicular body protein 6 (A)	Vacuolar protein sorting-associated protein 20 homolog 1 OS=Arabidopsis thaliana GN=VPS20.1 PE=1 SV=1	Snf7	PREDICTED: vacuolar protein sorting-associated protein 20 homolog 1 [Malus domestica]
FJ015G0081700.1_FJ	molecular_function:"Catalysis of the reaction: N,N-dimethylaniline + NADPH + H+ + O2 = N,N-dimethylaniline N-oxide + NADP+ + H2O." [EC:1.14.13.8](GO:0004499),molecular_function:"Interacting selectively and non-covalently with FAD, flavin-adenine dinucleotide, the coenzyme or the prosthetic group of various flavoprotein oxidoreductase enzymes, in either the oxidized form, FAD, or the reduced form,…	indole-3-pyruvate monooxygenase YUCCA6-like; K11816 indole-3-pyruvate monooxygenase [EC:1.14.13.168] (A)	Indole-3-pyruvate monooxygenase YUCCA6 OS=Arabidopsis thaliana GN=YUC6 PE=1 SV=1	Flavin-binding monooxygenase-like	PREDICTED: indole-3-pyruvate monooxygenase YUCCA6-like [Malus domestica]
FJ014G0172900.1_FJ	molecular_function:"The formation of a protein dimer, a macromolecular structure consists of two noncovalently associated identical or nonidentical subunits." [ISBN:0198506732](GO:0046983)	--	Transcription factor bHLH47 OS=Arabidopsis thaliana GN=BHLH47 PE=2 SV=1	--	PREDICTED: transcription factor bHLH47 [Malus domestica]
FJ08G0159800.1_FJ	molecular_function:"Interacting selectively and non-covalently with monomeric or multimeric forms of actin, including actin filaments." [GOC:clt](GO:0003779)	nuclear-pore anchor; K09291 nucleoprotein TPR (A)	Protein NETWORKED 2A OS=Arabidopsis thaliana GN=NET2A PE=2 SV=1	KIP1-like protein	PREDICTED: outer dense fiber protein 2-like [Malus domestica]
FJ01G0136900.1_FJ	--	hypothetical protein; K11426 SET and MYND domain-containing protein (A)	--	Protein of unknown function (DUF620)	PREDICTED: uncharacterized protein LOC103426504 [Malus domestica]
FJ015G0107400.1_FJ	--	--	--	--	PREDICTED: uncharacterized protein LOC103946818 [Pyrus x bretschneideri]
FJ015G0021900.1_FJ	molecular_function:"Catalysis of the phosphorylation of an amino acid residue in a protein, usually according to the reaction: a protein + ATP = a phosphoprotein + ADP." [MetaCyc:PROTEIN-KINASE-RXN](GO:0004672),molecular_function:"Interacting selectively and non-covalently with any protein or protein complex (a complex of two or more proteins that may include other nonprotein molecules)." [GOC:go…	hypothetical protein; K08286 protein-serine/threonine kinase [EC:2.7.11.-] (A)	Probable LRR receptor-like serine/threonine-protein kinase At2g16250 OS=Arabidopsis thaliana GN=At2g16250 PE=2 SV=1	Leucine rich repeat N-terminal domain	PREDICTED: probable LRR receptor-like serine/threonine-protein kinase At2g16250 [Malus domestica]
FJ011G0074300.1_FJ	molecular_function:"Interacting selectively and non-covalently with any metal ion." [GOC:ai](GO:0046872)	trimethylguanosine synthase; K14292 trimethylguanosine synthase [EC:2.1.1.-] (A)	Copper transport protein ATX1 OS=Arabidopsis thaliana GN=ATX1 PE=1 SV=1	Heavy-metal-associated domain	PREDICTED: uncharacterized protein LOC103447760 [Malus domestica]
FJ03G0051800.1_FJ	molecular_function:"Catalysis of the incorporation of one atom from molecular oxygen into a compound and the reduction of the other atom of oxygen to water." [ISBN:0198506732](GO:0004497),molecular_function:"Interacting selectively and non-covalently with iron (Fe) ions." [GOC:ai](GO:0005506),molecular_function:"Catalysis of an oxidation-reduction (redox) reaction in which hydrogen or electrons a…	cytochrome P450 86A1; K15401 fatty acid omega-hydroxylase [EC:1.14.-.-] (A)	Cytochrome P450 86A1 OS=Arabidopsis thaliana GN=CYP86A1 PE=1 SV=2	Cytochrome P450	PREDICTED: cytochrome P450 86A1 [Malus domestica]
FJ017G0121700.1_FJ	--	putative two-component response regulator ARR21; K14491 two-component response regulator ARR-B family (A)	LOB domain-containing protein 24 OS=Arabidopsis thaliana GN=LBD24 PE=2 SV=1	Lateral organ boundaries (LOB) domain	PREDICTED: LOB domain-containing protein 24-like [Malus domestica]
FJ015G0155300.1_FJ	--	--	--	--	PREDICTED: uncharacterized protein LOC103400489 isoform X1 [Malus domestica]
FJ03G0224500.1_FJ	molecular_function:"Catalysis of the hydrolysis of internal, alpha-peptide bonds in a polypeptide chain by a mechanism in which a water molecule bound by the side chains of aspartic residues at the active center acts as a nucleophile." [ISBN:0198506732](GO:0004190),biological_process:"The hydrolysis of proteins into smaller polypeptides and/or amino acids by cleavage of their peptide bonds." [GOC…	hypothetical protein; K19025 AP-5 complex subunit zeta-1 (A)	Aspartic proteinase nepenthesin-1 OS=Nepenthes gracilis GN=nep1 PE=1 SV=1	Xylanase inhibitor C-terminal	PREDICTED: aspartic proteinase CDR1-like [Malus domestica]
FJ013G0057800.1_FJ	molecular_function:"Catalysis of the hydrolysis of internal, alpha-peptide bonds in a polypeptide chain by a mechanism in which water acts as a nucleophile, one or two metal ions hold the water molecule in place, and charged amino acid side chains are ligands for the metal ions." [GOC:mah, http://merops.sanger.ac.uk/about/glossary.htm#CATTYPE, http://merops.sanger.ac.uk/about/glossary.htm#ENDOPEP…	uncharacterized LOC103451824; K07052 uncharacterized protein (A)	Putative membrane peptidase YdiL OS=Bacillus subtilis (strain 168) GN=ydiL PE=3 SV=1	CAAX protease self-immunity	PREDICTED: uncharacterized protein LOC103451824 [Malus domestica]
FJ08G0039500.1_FJ	--	uncharacterized aarF domain-containing protein kinase At1g79600, chloroplastic-like; K08869 aarF domain-containing kinase (A)	Uncharacterized protein sll0005 OS=Synechocystis sp. (strain PCC 6803 / Kazusa) GN=sll0005 PE=3 SV=1	ABC1 family	PREDICTED: uncharacterized aarF domain-containing protein kinase At1g79600, chloroplastic-like [Malus domestica]
FJ05G0269800.1_FJ	molecular_function:"Interacting selectively and non-covalently with any protein or protein complex (a complex of two or more proteins that may include other nonprotein molecules)." [GOC:go_curators](GO:0005515)	SWI/SNF complex subunit SWI3B; K11649 SWI/SNF related-matrix-associated actin-dependent regulator of chromatin subfamily C (A)	SWI/SNF complex subunit SWI3B OS=Arabidopsis thaliana GN=SWI3B PE=1 SV=1	Myb-like DNA-binding domain	PREDICTED: SWI/SNF complex subunit SWI3B [Malus domestica]
FJ07G0098800.1_FJ	molecular_function:"Catalysis of the reaction: acyl-CoA + H2O = CoA + a carboxylate." [RHEA:16781](GO:0047617)	acyl-coenzyme A thioesterase 13-like; K17362 acyl-coenzyme A thioesterase 13 [EC:3.1.2.-] (A)	Acyl-coenzyme A thioesterase 13 OS=Pongo abelii GN=ACOT13 PE=2 SV=1	Thioesterase superfamily	PREDICTED: acyl-coenzyme A thioesterase 13-like [Pyrus x bretschneideri]
FJ05G0044300.1_FJ	--	--	--	Protein of unknown function (DUF616)	PREDICTED: uncharacterized protein LOC103443880 [Malus domestica]
FJ017G0187200.1_FJ	molecular_function:"Catalysis of the phosphorylation of an amino acid residue in a protein, usually according to the reaction: a protein + ATP = a phosphoprotein + ADP." [MetaCyc:PROTEIN-KINASE-RXN](GO:0004672),molecular_function:"Interacting selectively and non-covalently with ATP, adenosine 5'-triphosphate, a universally important coenzyme and enzyme regulator." [ISBN:0198506732](GO:0005524),bi…	hypothetical protein; K04730 interleukin-1 receptor-associated kinase 1 [EC:2.7.11.1] (A)	Putative receptor-like protein kinase At1g80870 OS=Arabidopsis thaliana GN=At1g80870 PE=3 SV=1	Protein kinase domain	PREDICTED: putative receptor-like protein kinase At1g80870 [Malus domestica]
FJ08G0087400.1_FJ	molecular_function:"Interacting selectively and non-covalently with any protein or protein complex (a complex of two or more proteins that may include other nonprotein molecules)." [GOC:go_curators](GO:0005515)	--	--	--	PREDICTED: uncharacterized protein LOC103951769 [Pyrus x bretschneideri]
FJ04G0159100.1_FJ	--	heparan-alpha-glucosaminide N-acetyltransferase; K10532 heparan-alpha-glucosaminide N-acetyltransferase [EC:2.3.1.78] (A)	Heparan-alpha-glucosaminide N-acetyltransferase OS=Mus musculus GN=Hgsnat PE=1 SV=2	--	PREDICTED: heparan-alpha-glucosaminide N-acetyltransferase [Malus domestica]
FJ07G0139500.1_FJ	biological_process:"The process in which an amino acid is transported across a membrane." [GOC:dph, GOC:tb](GO:0003333)	uncharacterized LOC103440827; K03834 tyrosine-specific transport protein (A)	Tryptophan-specific transport protein OS=Pseudomonas aeruginosa (strain UCBPP-PA14) GN=mtr PE=1 SV=1	Tryptophan/tyrosine permease family	PREDICTED: uncharacterized protein LOC103440827 [Malus domestica]
FJ03G0096100.1_FJ	molecular_function:"Catalysis of the hydrolysis of internal, alpha-peptide bonds in a polypeptide chain by a mechanism in which a water molecule bound by the side chains of aspartic residues at the active center acts as a nucleophile." [ISBN:0198506732](GO:0004190),biological_process:"The hydrolysis of proteins into smaller polypeptides and/or amino acids by cleavage of their peptide bonds." [GOC…	Eukaryotic aspartyl protease family protein isoform 1; K00924 [EC:2.7.1.-] (A)	Aspartic proteinase-like protein 2 OS=Arabidopsis thaliana GN=At1g65240 PE=1 SV=2	Xylanase inhibitor N-terminal	PREDICTED: aspartic proteinase-like protein 2 [Malus domestica]
FJ06G0071300.1_FJ	--	--	--	Plant family of unknown function (DUF810)	PREDICTED: uncharacterized protein LOC103454569 isoform X1 [Malus domestica]
FJ012G0035100.1_FJ	molecular_function:"Any molecular function by which a gene product interacts selectively and non-covalently with DNA (deoxyribonucleic acid)." [GOC:dph, GOC:jl, GOC:tb, GOC:vw](GO:0003677),biological_process:"Any process that modulates the frequency, rate or extent of cellular DNA-templated transcription." [GOC:go_curators, GOC:txnOH](GO:0006355)	homeobox protein BEL1 homolog; K16670 homeobox protein Meis2 (A)	BEL1-like homeodomain protein 1 OS=Arabidopsis thaliana GN=BLH1 PE=1 SV=1	Homeobox KN domain	PREDICTED: BEL1-like homeodomain protein 1 [Malus domestica]
FJ08G0057400.1_FJ	--	hypothetical protein; K15082 DNA repair protein RAD7 (A)	--	--	PREDICTED: uncharacterized protein LOC103440909 [Malus domestica]
FJ016G0054900.1_FJ	--	emp24/gp25L/p24 family of membrane trafficking proteins (ISS); K03857 phosphatidylinositol glycan, class A [EC:2.4.1.198] (A)	Transmembrane emp24 domain-containing protein p24delta9 OS=Arabidopsis thaliana GN=At1g26690 PE=2 SV=1	emp24/gp25L/p24 family/GOLD	PREDICTED: transmembrane emp24 domain-containing protein p24delta9 [Malus domestica]
FJ08G0041000.1_FJ	molecular_function:"Interacting selectively and non-covalently with any nucleic acid." [GOC:jl](GO:0003676),molecular_function:"Interacting selectively and non-covalently with any metal ion." [GOC:ai](GO:0046872)	uncharacterized LOC103956064; K17569 G patch domain-containing protein 2 (A)	Zinc finger CCCH domain-containing protein 18 OS=Oryza sativa subsp. japonica GN=Os02g0793000 PE=2 SV=1	G-patch domain	PREDICTED: zinc finger CCCH domain-containing protein 22 [Malus domestica]
FJ06G0058600.1_FJ	biological_process:"The cellular synthesis of RNA on a template of DNA." [GOC:jl, GOC:txnOH](GO:0006351),molecular_function:"Interacting selectively and non-covalently with DNA of a specific nucleotide composition, e.g. GC-rich DNA binding, or with a specific sequence motif or type of DNA e.g. promotor binding or rDNA binding." [GOC:jl](GO:0043565)	--	--	Seed dormancy control	PREDICTED: uncharacterized protein LOC103437135 [Malus domestica]
FJ012G0150500.1_FJ	--	--	Protein TIC 56, chloroplastic OS=Arabidopsis thaliana GN=TIC56 PE=1 SV=1	Domain of unknown function (DUF4339)	PREDICTED: uncharacterized protein LOC103450691 [Malus domestica]
FJ05G0128700.1_FJ	--	--	--	--	PREDICTED: uncharacterized protein LOC103408347 [Malus domestica]
FJ013G0166600.1_FJ	molecular_function:"Interacting selectively and non-covalently with ATP, adenosine 5'-triphosphate, a universally important coenzyme and enzyme regulator." [ISBN:0198506732](GO:0005524),molecular_function:"Catalysis of the transfer of a phosphate group, usually from ATP, to a substrate molecule." [ISBN:0198506732](GO:0016301)	--	--	Zeta toxin	PREDICTED: uncharacterized protein LOC103938164 isoform X2 [Pyrus x bretschneideri]
FJ08G0153500.1_FJ	molecular_function:"Enables the active transport of a solute across a membrane by a mechanism whereby two or more species are transported in opposite directions in a tightly coupled process not directly linked to a form of energy other than chemiosmotic energy. The reaction is: solute A(out) + solute B(in) = solute A(in) + solute B(out)." [GOC:mtg_transport, ISBN:0815340729, PMID:10839820](GO:001…	protein TRANSPARENT TESTA 12-like; K03327 multidrug resistance protein, MATE family (A)	Protein TRANSPARENT TESTA 12 OS=Arabidopsis thaliana GN=TT12 PE=2 SV=1	MatE	BnaA10g21850D [Brassica napus]
FJ08G0114500.1_FJ	cellular_component:"The component of the plasma membrane consisting of the gene products and protein complexes having at least some part of their peptide sequence embedded in the hydrophobic region of the membrane." [GOC:dos, GOC:go_curators](GO:0005887),molecular_function:"Enables the transfer of ammonium from one side of a membrane to the other. Ammonium is the cation NH4+ which is formed from …	ammonium transporter 3 member 1-like; K03320 ammonium transporter, Amt family (A)	Ammonium transporter 3 member 1 OS=Oryza sativa subsp. japonica GN=AMT3-1 PE=2 SV=1	Ammonium Transporter Family	PREDICTED: ammonium transporter 3 member 1-like [Malus domestica]
FJ01G0163000.1_FJ	molecular_function:"The action of a molecule that contributes to the structural integrity of the ribosome." [GOC:mah](GO:0003735),cellular_component:"An intracellular organelle, about 200 A in diameter, consisting of RNA and protein. It is the site of protein biosynthesis resulting from translation of messenger RNA (mRNA). It consists of two subunits, one large and one small, each containing only…	60S ribosomal protein L15-like; K02877 large subunit ribosomal protein L15e (A)	60S ribosomal protein L15 OS=Petunia hybrida GN=RPL15 PE=2 SV=1	Ribosomal L15	PREDICTED: 60S ribosomal protein L15-like [Prunus mume]
FJ013G0061200.1_FJ	--	CBS domain containing protein; K07200 5'-AMP-activated protein kinase, regulatory gamma subunit (A)	SNF1-related protein kinase regulatory subunit gamma-1-like OS=Arabidopsis thaliana GN=CBSCBS2 PE=1 SV=1	CBS domain	PREDICTED: SNF1-related protein kinase regulatory subunit gamma-1-like [Malus domestica]
FJ07G0203500.1_FJ	--	--	Protein trichome birefringence-like 18 OS=Arabidopsis thaliana GN=TBL18 PE=2 SV=1	GDSL/SGNH-like Acyl-Esterase family found in Pmr5 and Cas1p	PREDICTED: protein YLS7-like [Malus domestica]
FJ013G0201800.1_FJ	molecular_function:"Interacting selectively and non-covalently with a nucleotide, any compound consisting of a nucleoside that is esterified with (ortho)phosphate or an oligophosphate at any hydroxyl group on the ribose or deoxyribose." [GOC:mah, ISBN:0198547684](GO:0000166),molecular_function:"Interacting selectively and non-covalently with any nucleic acid." [GOC:jl](GO:0003676),molecular_funct…	lysine--tRNA ligase-like; K04567 lysyl-tRNA synthetase, class II [EC:6.1.1.6] (A)	Lysine--tRNA ligase, cytoplasmic OS=Arabidopsis thaliana GN=At3g11710 PE=1 SV=1	tRNA synthetases class II (D, K and N)	PREDICTED: lysine--tRNA ligase-like [Malus domestica]
FJ05G0272300.1_FJ	molecular_function:"Catalysis of the reaction: (R)-S-lactoylglutathione = glutathione + methylglyoxal." [EC:4.4.1.5, RHEA:19069](GO:0004462),molecular_function:"Interacting selectively and non-covalently with any metal ion." [GOC:ai](GO:0046872)	putative lactoylglutathione lyase; K01759 lactoylglutathione lyase [EC:4.4.1.5] (A)	Putative lactoylglutathione lyase OS=Brassica oleracea var. gemmifera PE=2 SV=1	Glyoxalase/Bleomycin resistance protein/Dioxygenase superfamily	PREDICTED: putative lactoylglutathione lyase [Pyrus x bretschneideri]
FJ013G0141100.1_FJ	--	MPHOSPH9; M-phase phosphoprotein 9; K16775 M-phase phosphoprotein 9 (A)	Putative E3 ubiquitin-protein ligase RF298 OS=Arabidopsis thaliana GN=RF298 PE=2 SV=1	Zinc finger, C3HC4 type (RING finger)	PREDICTED: putative E3 ubiquitin-protein ligase RF298 isoform X1 [Malus domestica]
FJ08G0178900.1_FJ	molecular_function:"Any molecular function by which a gene product interacts selectively and non-covalently with DNA (deoxyribonucleic acid)." [GOC:dph, GOC:jl, GOC:tb, GOC:vw](GO:0003677),molecular_function:"Interacting selectively and non-covalently with any protein or protein complex (a complex of two or more proteins that may include other nonprotein molecules)." [GOC:go_curators](GO:0005515)	125 kDa kinesin-related protein-like; K10398 kinesin family member 11 (A)	Uncharacterized protein At5g08430 OS=Arabidopsis thaliana GN=At5g08430 PE=1 SV=2	SWIB/MDM2 domain	PREDICTED: uncharacterized protein At5g08430-like [Pyrus x bretschneideri]
FJ014G0139800.1_FJ	molecular_function:"Catalysis of the phosphorylation of an amino acid residue in a protein, usually according to the reaction: a protein + ATP = a phosphoprotein + ADP." [MetaCyc:PROTEIN-KINASE-RXN](GO:0004672),molecular_function:"Interacting selectively and non-covalently with any protein or protein complex (a complex of two or more proteins that may include other nonprotein molecules)." [GOC:go…	putative receptor-like protein kinase At3g47110; K13420 LRR receptor-like serine/threonine-protein kinase FLS2 [EC:2.7.11.1] (A)	Probable inactive leucine-rich repeat receptor-like protein kinase At3g03770 OS=Arabidopsis thaliana GN=At3g03770 PE=2 SV=1	Leucine rich repeat	PREDICTED: probable inactive leucine-rich repeat receptor-like protein kinase At3g03770 [Malus domestica]
FJ013G0047400.1_FJ	molecular_function:"Interacting selectively and non-covalently with any nucleic acid." [GOC:jl](GO:0003676)	putative G3BP-like protein; K17265 Ras GTPase-activating protein-binding protein 1 [EC:3.6.4.12 3.6.4.13] (A)	Putative G3BP-like protein OS=Schizosaccharomyces pombe (strain 972 / ATCC 24843) GN=nxt3 PE=1 SV=1	Nuclear transport factor 2 (NTF2) domain	PREDICTED: putative G3BP-like protein [Malus domestica]
FJ014G0138000.1_FJ	cellular_component:"A membrane-bounded organelle of eukaryotic cells in which chromosomes are housed and replicated. In most cells, the nucleus contains all of the cell's chromosomes except the organellar chromosomes, and is the site of RNA synthesis and processing. In some species, or in specialized cell types, RNA metabolism or DNA replication may be absent." [GOC:go_curators](GO:0005634),cellu…	snurportin-1-like; K13151 snurportin-1 (A)	Snurportin-1 OS=Rattus norvegicus GN=Snupn PE=2 SV=1	--	PREDICTED: LOW QUALITY PROTEIN: snurportin-1-like isoform X1 [Malus domestica]
FJ010G0099100.1_FJ	--	isoleucine N-monooxygenase 1-like; K12153 phenylalanine N-monooxygenase [EC:1.14.13.124] (A)	--	--	PREDICTED: uncharacterized protein LOC103445173 isoform X1 [Malus domestica]
FJ012G0028500.1_FJ	molecular_function:"Any molecular function by which a gene product interacts selectively and non-covalently with DNA (deoxyribonucleic acid)." [GOC:dph, GOC:jl, GOC:tb, GOC:vw](GO:0003677),molecular_function:"Interacting selectively and non-covalently with a specific double-stranded genomic DNA sequence (sometimes referred to as a motif) within the regulatory region of a gene to modulate transcri…	AP2/ERF and B3 domain-containing transcription factor RAV1-like; K09287 RAV-like factor (A)	B3 domain-containing protein At2g36080 OS=Arabidopsis thaliana GN=ARF31 PE=2 SV=1	B3 DNA binding domain	B3 domain-containing protein At2g36080-like [Malus domestica]
FJ015G0104400.1_FJ	--	--	--	N-terminal C2 in EEIG1 and EHBP1 proteins	PREDICTED: uncharacterized protein LOC103456209 [Malus domestica]
FJ014G0113000.1_FJ	molecular_function:"Interacting selectively and non-covalently with any protein or protein complex (a complex of two or more proteins that may include other nonprotein molecules)." [GOC:go_curators](GO:0005515),cellular_component:"All of the contents of a cell excluding the plasma membrane and nucleus, but including other subcellular structures." [ISBN:0198547684](GO:0005737),biological_process:"…	E3 ubiquitin-protein ligase SINAT3-like; K04506 E3 ubiquitin-protein ligase SIAH1 [EC:2.3.2.27] (A)	E3 ubiquitin-protein ligase SINAT3 OS=Arabidopsis thaliana GN=SINAT3 PE=2 SV=1	Seven in absentia protein family	PREDICTED: E3 ubiquitin-protein ligase SINAT3-like [Pyrus x bretschneideri]
FJ01G0092700.1_FJ	molecular_function:"Catalysis of the reaction: pyridoxamine 5'-phosphate + H2O + O2 = pyridoxal 5'-phosphate + NH3 + hydrogen peroxide." [EC:1.4.3.5](GO:0004733),biological_process:"The chemical reactions and pathways resulting in the formation of pyridoxine, 2-methyl-3-hydroxy-4,5-bis(hydroxymethyl)pyridine, one of the vitamin B6 compounds." [GOC:ai](GO:0008615),molecular_function:"Interacting s…	hypothetical protein; K00275 pyridoxamine 5'-phosphate oxidase [EC:1.4.3.5] (A)	Pyridoxine/pyridoxamine 5'-phosphate oxidase 2 OS=Arabidopsis thaliana GN=PPOX2 PE=1 SV=2	Pyridoxamine 5'-phosphate oxidase	PREDICTED: pyridoxine/pyridoxamine 5'-phosphate oxidase 2 [Pyrus x bretschneideri]
FJ013G0096000.1_FJ	molecular_function:"Any molecular function by which a gene product interacts selectively and non-covalently with DNA (deoxyribonucleic acid)." [GOC:dph, GOC:jl, GOC:tb, GOC:vw](GO:0003677),molecular_function:"Interacting selectively and non-covalently with any protein or protein complex (a complex of two or more proteins that may include other nonprotein molecules)." [GOC:go_curators](GO:0005515)	Triacylglycerol lipase SDP1; K14674 TAG lipase / steryl ester hydrolase / phospholipase A2 / LPA acyltransferase [EC:3.1.1.3 3.1.1.13 3.1.1.4 2.3.1.51] (A)	Calmodulin-binding transcription activator 4 OS=Arabidopsis thaliana GN=CMTA4 PE=1 SV=1	CG-1 domain	PREDICTED: calmodulin-binding transcription activator 4-like isoform X2 [Malus domestica]
FJ014G0137000.1_FJ	--	hypothetical protein; K09518 DnaJ homolog subfamily B member 12 (A)	DnaJ homolog subfamily B member 12 OS=Homo sapiens GN=DNAJB12 PE=1 SV=4	Domain of unknown function (DUF3444)	PREDICTED: uncharacterized protein LOC103454979 [Malus domestica]
FJ012G0029600.1_FJ	molecular_function:"Interacting selectively and non-covalently with any protein or protein complex (a complex of two or more proteins that may include other nonprotein molecules)." [GOC:go_curators](GO:0005515)	putative pentatricopeptide repeat-containing protein At1g31840-like; K17964 leucine-rich PPR motif-containing protein, mitochondrial (A)	Putative pentatricopeptide repeat-containing protein At1g31840 OS=Arabidopsis thaliana GN=At1g31840 PE=2 SV=2	PPR repeat	PREDICTED: putative pentatricopeptide repeat-containing protein At1g31840 [Malus domestica]
FJ013G0052600.1_FJ	molecular_function:"Catalysis of the transfer of a phosphate group, usually from ATP, to a substrate molecule." [ISBN:0198506732](GO:0016301)	delta 1-pyrroline-5-carboxylate synthetase; K12657 delta-1-pyrroline-5-carboxylate synthetase [EC:2.7.2.11 1.2.1.41] (A)	Isopentenyl phosphate kinase OS=Methanothermobacter thermautotrophicus (strain ATCC 29096 / DSM 1053 / JCM 10044 / NBRC 100330 / Delta H) GN=MTH_47 PE=1 SV=1	Amino acid kinase family	PREDICTED: uncharacterized protein LOC103423801 isoform X1 [Malus domestica]
FJ07G0123800.1_FJ	molecular_function:"Any molecular function by which a gene product interacts selectively and non-covalently with DNA (deoxyribonucleic acid)." [GOC:dph, GOC:jl, GOC:tb, GOC:vw](GO:0003677),biological_process:"Any process that modulates the frequency, rate or extent of cellular DNA-templated transcription." [GOC:go_curators, GOC:txnOH](GO:0006355)	cyclic dof factor 1-like; K16222 Dof zinc finger protein DOF5.5 (A)	Dof zinc finger protein DOF3.7 OS=Arabidopsis thaliana GN=DOF3.7 PE=1 SV=2	Dof domain, zinc finger	PREDICTED: dof zinc finger protein DOF2.5-like isoform X1 [Malus domestica]
FJ03G0030400.1_FJ	molecular_function:"Interacting selectively and non-covalently with any protein or protein complex (a complex of two or more proteins that may include other nonprotein molecules)." [GOC:go_curators](GO:0005515),biological_process:"The cell cycle process in which the sister chromatids of a replicated chromosome are joined along the entire length of the chromosome, from their formation in S phase t…	MAU2 chromatid cohesion factor homolog; K11266 MAternally affected uncoordination (A)	MAU2 chromatid cohesion factor homolog OS=Drosophila yakuba GN=GE24275 PE=3 SV=1	Cohesin loading factor	PREDICTED: MAU2 chromatid cohesion factor homolog [Malus domestica]
FJ013G0063600.1_FJ	molecular_function:"Catalysis of the reaction: AMP + H2O = IMP + NH3." [EC:3.5.4.6](GO:0003876),biological_process:"The chemical reactions and pathways resulting in the formation of purine ribonucleoside monophosphate, a compound consisting of a purine base linked to a ribose sugar esterified with phosphate on the sugar." [GOC:go_curators, ISBN:0198506732](GO:0009168),molecular_function:"Catalysi…	AMP deaminase-like; K01490 AMP deaminase [EC:3.5.4.6] (A)	AMP deaminase OS=Arabidopsis thaliana GN=AMPD PE=1 SV=2	Adenosine/AMP deaminase	PREDICTED: AMP deaminase-like [Malus domestica]
FJ017G0181400.1_FJ	--	hypothetical protein; K14640 solute carrier family 20 (sodium-dependent phosphate transporter) (A)	COBW domain-containing protein 2 OS=Homo sapiens GN=CBWD2 PE=1 SV=1	CobW/HypB/UreG, nucleotide-binding domain	PREDICTED: COBW domain-containing protein 1 [Malus domestica]
FJ05G0149000.1_FJ	molecular_function:"Interacting selectively and non-covalently with any protein or protein complex (a complex of two or more proteins that may include other nonprotein molecules)." [GOC:go_curators](GO:0005515),cellular_component:"A membrane-bounded organelle of eukaryotic cells in which chromosomes are housed and replicated. In most cells, the nucleus contains all of the cell's chromosomes excep…	auxin-responsive protein IAA11-like; K14484 auxin-responsive protein IAA (A)	Auxin-responsive protein IAA11 OS=Arabidopsis thaliana GN=IAA11 PE=1 SV=1	AUX/IAA family	PREDICTED: auxin-responsive protein IAA11-like isoform X1 [Malus domestica]
FJ06G0184500.1_FJ	biological_process:"The formation of the principal food-conducting tissue of a vascular plant." [GOC:tb, ISBN:0471245208](GO:0010088)	uncharacterized LOC103421379; K17609 nucleoredoxin [EC:1.8.1.8] (A)	Protein SIEVE ELEMENT OCCLUSION B OS=Arabidopsis thaliana GN=SEOB PE=1 SV=1	Sieve element occlusion C-terminus	PREDICTED: uncharacterized protein LOC103437653 [Malus domestica]
FJ015G0115300.1_FJ	molecular_function:"Catalysis of the hydrolysis of various bonds, e.g. C-O, C-N, C-C, phosphoric anhydride bonds, etc. Hydrolase is the systematic name for any enzyme of EC class 3." [ISBN:0198506732](GO:0016787)	hypothetical protein; K00102 D-lactate dehydrogenase (cytochrome) [EC:1.1.2.4] (A)	Fatty acid amide hydrolase OS=Arabidopsis thaliana GN=FAAH PE=1 SV=1	Amidase	PREDICTED: fatty acid amide hydrolase-like [Malus domestica]
FJ016G0026500.1_FJ	cellular_component:"A SAGA-type histone acetyltransferase complex that contains Spt8 (in budding yeast) or a homolog thereof; additional polypeptides include Spt group, consisting of Spt7, Spt3, and Spt20/Ada5, which interact with the TATA-binding protein (TBP); the Ada group, consisting of Ada1, Ada2, Ada3, Ada4/Gcn5, and Ada5/Spt20, which is functionally linked to the nucleosomal HAT activity; …	hypothetical protein; K11293 protein HIRA/HIR1 (A)	--	--	PREDICTED: histone-lysine N-methyltransferase 2D-like [Malus domestica]
FJ015G0047100.1_FJ	molecular_function:"Catalysis of a biochemical reaction at physiological temperatures. In biologically catalyzed reactions, the reactants are known as substrates, and the catalysts are naturally occurring macromolecular substances known as enzymes. Enzymes possess specific binding sites for substrates, and are usually composed wholly or largely of protein, but RNA that has catalytic activity (rib…	UDP-sulfoquinovose synthase, chloroplastic; K06118 UDP-sulfoquinovose synthase [EC:3.13.1.1] (A)	UDP-sulfoquinovose synthase, chloroplastic OS=Spinacia oleracea GN=SQD1 PE=1 SV=1	NAD dependent epimerase/dehydratase family	PREDICTED: UDP-sulfoquinovose synthase, chloroplastic [Malus domestica]
FJ017G0060400.1_FJ	--	EVI5-like protein; K19944 TBC1 domain family member 10 (A)	EVI5-like protein OS=Homo sapiens GN=EVI5L PE=1 SV=1	Rab-GTPase-TBC domain	PREDICTED: EVI5-like protein [Malus domestica]
FJ09G0090500.1_FJ	molecular_function:"Catalysis of an oxidation-reduction (redox) reaction, a reversible chemical reaction in which the oxidation state of an atom or atoms within a molecule is altered. One substrate acts as a hydrogen or electron donor and becomes oxidized, while the other acts as hydrogen or electron acceptor and becomes reduced." [GOC:go_curators](GO:0016491)	1-aminocyclopropane-1-carboxylate oxidase; K05933 aminocyclopropanecarboxylate oxidase [EC:1.14.17.4] (A)	1-aminocyclopropane-1-carboxylate oxidase OS=Prunus mume GN=ACO1 PE=2 SV=1	non-haem dioxygenase in morphine synthesis N-terminal	PREDICTED: 1-aminocyclopropane-1-carboxylate oxidase [Malus domestica]
FJ011G0210000.1_FJ	--	--	--	--	PREDICTED: pollen-specific leucine-rich repeat extensin-like protein 1 [Malus domestica]
FJ05G0065500.1_FJ	--	uncharacterized LOC104813337; K05609 ubiquitin carboxyl-terminal hydrolase L3 [EC:3.4.19.12] (A)	--	Neprosin	PREDICTED: uncharacterized protein LOC103448494 [Malus domestica]
FJ012G0187300.1_FJ	--	chaperone protein dnaJ 1, mitochondrial; K03686 molecular chaperone DnaJ (A)	Chaperone protein DnaJ OS=Ruegeria pomeroyi (strain ATCC 700808 / DSM 15171 / DSS-3) GN=dnaJ PE=3 SV=1	DnaJ domain	PREDICTED: uncharacterized protein LOC103344636 [Prunus mume]
FJ011G0075600.1_FJ	molecular_function:"Interacting selectively and non-covalently with a nucleotide, any compound consisting of a nucleoside that is esterified with (ortho)phosphate or an oligophosphate at any hydroxyl group on the ribose or deoxyribose." [GOC:mah, ISBN:0198547684](GO:0000166),molecular_function:"Interacting selectively and non-covalently with ATP, adenosine 5'-triphosphate, a universally important…	calcium-transporting ATPase 1, endoplasmic reticulum-type-like; K01537 Ca2+-transporting ATPase [EC:3.6.3.8] (A)	Calcium-transporting ATPase 1, endoplasmic reticulum-type OS=Arabidopsis thaliana GN=ECA1 PE=1 SV=2	E1-E2 ATPase	PREDICTED: calcium-transporting ATPase 1, endoplasmic reticulum-type-like [Malus domestica]
FJ015G0202400.1_FJ	molecular_function:"Interacting selectively and non-covalently with a specific double-stranded genomic DNA sequence (sometimes referred to as a motif) within the regulatory region of a gene to modulate transcription. Regulatory regions include promoters (proximal and distal) and enhancers. Genes are transcriptional units, and include bacterial operons." [GOC:txnOH-2018](GO:0003700),biological_pro…	--	Protein FD OS=Arabidopsis thaliana GN=FD PE=1 SV=1	--	PREDICTED: protein FD [Malus domestica]
FJ015G0116600.1_FJ	molecular_function:"Any molecular function by which a gene product interacts selectively and non-covalently with DNA (deoxyribonucleic acid)." [GOC:dph, GOC:jl, GOC:tb, GOC:vw](GO:0003677),molecular_function:"Interacting selectively and non-covalently with any protein or protein complex (a complex of two or more proteins that may include other nonprotein molecules)." [GOC:go_curators](GO:0005515)	hypothetical protein; K01062 platelet-activating factor acetylhydrolase [EC:3.1.1.47] (A)	Uncharacterized protein At5g08430 OS=Arabidopsis thaliana GN=At5g08430 PE=1 SV=2	SWIB/MDM2 domain	PREDICTED: uncharacterized protein At5g08430 [Malus domestica]
FJ014G0046600.1_FJ	--	probable serine/threonine-protein kinase pats1; K04427 mitogen-activated protein kinase kinase kinase 7 [EC:2.7.11.25] (A)	Protein trichome birefringence OS=Arabidopsis thaliana GN=TBR PE=1 SV=1	PMR5 N terminal Domain	PREDICTED: protein trichome birefringence [Pyrus x bretschneideri]
FJ03G0054900.1_FJ	--	uncharacterized LOC101249008; K11653 AT-rich interactive domain-containing protein 1 (A)	--	--	PREDICTED: mediator of RNA polymerase II transcription subunit 12-like [Malus domestica]
FJ06G0033500.1_FJ	--	T-complex protein 1 subunit zeta; K09498 T-complex protein 1 subunit zeta (A)	Multiple myeloma tumor-associated protein 2 homolog OS=Rattus norvegicus GN=Mmtag2 PE=2 SV=2	Kinase phosphorylation protein	PREDICTED: multiple myeloma tumor-associated protein 2 homolog [Malus domestica]
FJ015G0155100.1_FJ	--	--	Probable protein ABIL5 OS=Oryza sativa subsp. japonica GN=Os01g0760900 PE=2 SV=1	--	PREDICTED: probable protein ABIL5 [Malus domestica]
FJ07G0189700.1_FJ	molecular_function:"Interacting selectively and non-covalently with any protein or protein complex (a complex of two or more proteins that may include other nonprotein molecules)." [GOC:go_curators](GO:0005515)	SET and MYND domain-containing protein (SMYD), putative; K11426 SET and MYND domain-containing protein (A)	SET and MYND domain-containing protein 4 OS=Mus musculus GN=Smyd4 PE=2 SV=2	--	PREDICTED: LOW QUALITY PROTEIN: SET and MYND domain-containing protein 4 [Malus domestica]
FJ010G0044800.1_FJ	--	charged multivesicular body protein 1-like; K12197 charged multivesicular body protein 1 (A)	ESCRT-related protein CHMP1A OS=Arabidopsis thaliana GN=CHMP1A PE=1 SV=1	--	PREDICTED: LOW QUALITY PROTEIN: charged multivesicular body protein 1-like [Malus domestica]
FJ017G0076900.1_FJ	molecular_function:"Interacting selectively and non-covalently with any protein or protein complex (a complex of two or more proteins that may include other nonprotein molecules)." [GOC:go_curators](GO:0005515)	uncharacterized LOC100839967; K15095 (+)-neomenthol dehydrogenase [EC:1.1.1.208] (A)	BTB/POZ domain-containing protein At3g22104 OS=Arabidopsis thaliana GN=At3g22104 PE=2 SV=1	NPH3 family	PREDICTED: LOW QUALITY PROTEIN: BTB/POZ domain-containing protein At3g22104 [Malus domestica]
FJ03G0078500.1_FJ	--	interactor of constitutive active ROPs 3-like; K10352 myosin heavy chain (A)	Interactor of constitutive active ROPs 3 OS=Arabidopsis thaliana GN=ICR3 PE=1 SV=1	--	PREDICTED: interactor of constitutive active ROPs 3-like [Malus domestica]
FJ03G0079900.1_FJ	molecular_function:"Catalysis of the sequential cleavage of nucleotides (such as mononucleotides or dinucleotides) from a free 5' terminus of a single-stranded DNA molecule." [GOC:ai, GOC:elh, PMID:20086101](GO:0045145)	exonuclease V, chloroplastic; K17815 exonuclease V [EC:3.1.-.-] (A)	Exonuclease V, chloroplastic OS=Arabidopsis thaliana GN=At5g60370 PE=2 SV=1	Exonuclease V - a 5' deoxyribonuclease	PREDICTED: exonuclease V, chloroplastic [Malus domestica]
FJ015G0308200.1_FJ	molecular_function:"Interacting selectively and non-covalently with any protein or protein complex (a complex of two or more proteins that may include other nonprotein molecules)." [GOC:go_curators](GO:0005515)	histone-lysine N-methyltransferase ASHR1; K11426 SET and MYND domain-containing protein (A)	Histone-lysine N-methyltransferase ASHR1 OS=Arabidopsis thaliana GN=ASHR1 PE=2 SV=2	SET domain	PREDICTED: histone-lysine N-methyltransferase ASHR1 [Malus domestica]
FJ013G0089400.1_FJ	--	phospholipid-transporting ATPase 2-like; K01530 phospholipid-translocating ATPase [EC:3.6.3.1] (A)	--	--	PREDICTED: dentin sialophosphoprotein-like [Malus domestica]
FJ05G0154200.1_FJ	--	--	Probable FBD-associated F-box protein At1g32375 OS=Arabidopsis thaliana GN=At1g32375 PE=3 SV=2	FBD	PREDICTED: FBD-associated F-box protein At5g22730-like [Pyrus x bretschneideri]
FJ015G0108300.1_FJ	--	--	--	--	PREDICTED: uncharacterized protein LOC103456246 [Malus domestica]
FJ05G0098400.1_FJ	--	--	LOB domain-containing protein 38 OS=Arabidopsis thaliana GN=LBD38 PE=2 SV=1	Lateral organ boundaries (LOB) domain	PREDICTED: LOB domain-containing protein 37-like [Malus domestica]
FJ013G0123600.1_FJ	--	SORBIDRAFT_10g012080, Sb10g012080; hypothetical protein; K00666 fatty-acyl-CoA synthase [EC:6.2.1.-] (A)	Acetate/butyrate--CoA ligase AAE7, peroxisomal OS=Arabidopsis thaliana GN=AAE7 PE=1 SV=1	AMP-binding enzyme C-terminal domain	PREDICTED: acetate/butyrate--CoA ligase AAE7, peroxisomal-like [Pyrus x bretschneideri]
FJ05G0028400.1_FJ	--	conserved hypothetical protein; K14572 midasin (A)	--	--	PREDICTED: transcriptional regulator ATRX homolog [Malus domestica]
FJ011G0089800.1_FJ	--	splicing factor U2af large subunit B-like; K12837 splicing factor U2AF 65 kDa subunit (A)	Uncharacterized protein sll0103 OS=Synechocystis sp. (strain PCC 6803 / Kazusa) GN=sll0103 PE=3 SV=1	von Willebrand factor type A domain	PREDICTED: uncharacterized protein LOC103447901 isoform X1 [Malus domestica]
FJ07G0046700.1_FJ	--	uncharacterized LOC103947160; K03655 ATP-dependent DNA helicase RecG [EC:3.6.4.12] (A)	Nuclear pore complex protein NUP1 OS=Arabidopsis thaliana GN=NUP1 PE=1 SV=1	--	PREDICTED: uncharacterized protein DDB_G0274915-like [Malus domestica]
FJ06G0038300.1_FJ	biological_process:"The transport of protons across a membrane to generate an electrochemical gradient (proton-motive force) that powers ATP synthesis." [ISBN:0716731363](GO:0015986),cellular_component:"The sector of a hydrogen-transporting ATP synthase complex in which the catalytic activity resides; it comprises the catalytic core and central stalk, and is peripherally associated with a membran…	ATP synthase subunit delta', mitochondrial-like; K02134 F-type H+-transporting ATPase subunit delta (A)	ATP synthase subunit delta', mitochondrial OS=Ipomoea batatas PE=1 SV=1	ATP synthase, Delta/Epsilon chain, beta-sandwich domain	PREDICTED: ATP synthase subunit delta', mitochondrial-like [Malus domestica]
FJ010G0036600.1_FJ	molecular_function:"Interacting selectively and non-covalently with any protein or protein complex (a complex of two or more proteins that may include other nonprotein molecules)." [GOC:go_curators](GO:0005515)	centrosomal protein of 170 kDa protein B-like; K16463 centrosomal protein CEP170 (A)	FHA domain-containing protein PS1 OS=Arabidopsis thaliana GN=PS1 PE=2 SV=1	FHA domain	PREDICTED: uncharacterized protein LOC103411977 [Malus domestica]
FJ02G0226600.1_FJ	molecular_function:"Any molecular function by which a gene product interacts selectively and non-covalently with DNA (deoxyribonucleic acid)." [GOC:dph, GOC:jl, GOC:tb, GOC:vw](GO:0003677),molecular_function:"Catalysis of the hydrolysis of ester linkages within nucleic acids." [ISBN:0198547684](GO:0004518)	crossover junction endonuclease MUS81-like; K08991 crossover junction endonuclease MUS81 [EC:3.1.22.-] (A)	Crossover junction endonuclease MUS81 OS=Arabidopsis thaliana GN=MUS81 PE=1 SV=1	ERCC4 domain	PREDICTED: LOW QUALITY PROTEIN: crossover junction endonuclease MUS81-like [Malus domestica]
FJ06G0057300.1_FJ	molecular_function:"Interacting selectively and non-covalently with a specific double-stranded genomic DNA sequence (sometimes referred to as a motif) within the regulatory region of a gene to modulate transcription. Regulatory regions include promoters (proximal and distal) and enhancers. Genes are transcriptional units, and include bacterial operons." [GOC:txnOH-2018](GO:0003700),biological_pro…	WRKY transcription factor 22-like; K13425 WRKY transcription factor 22 (A)	Probable WRKY transcription factor 21 OS=Arabidopsis thaliana GN=WRKY21 PE=2 SV=1	WRKY DNA -binding domain	PREDICTED: probable WRKY transcription factor 7 [Pyrus x bretschneideri]
FJ04G0102900.1_FJ	--	--	High-light-induced protein, chloroplastic OS=Arabidopsis thaliana GN=HLIP PE=1 SV=1	--	PREDICTED: high-light-induced protein, chloroplastic-like [Malus domestica]
FJ016G0030200.1_FJ	molecular_function:"Interacting selectively and non-covalently with zinc (Zn) ions." [GOC:ai](GO:0008270)	uncharacterized LOC103425425; K16276 zinc finger protein-like protein (A)	Uncharacterized RING finger protein C2F3.16 OS=Schizosaccharomyces pombe (strain 972 / ATCC 24843) GN=SPAC2F3.16 PE=3 SV=1	CHY zinc finger	PREDICTED: uncharacterized protein LOC103425425 [Malus domestica]
FJ010G0042500.1_FJ	molecular_function:"Interacting selectively and non-covalently with any protein or protein complex (a complex of two or more proteins that may include other nonprotein molecules)." [GOC:go_curators](GO:0005515)	pentatricopeptide repeat-containing protein At2g18940, chloroplastic; K17710 pentatricopeptide repeat domain-containing protein 1 (A)	Pentatricopeptide repeat-containing protein At5g09450, mitochondrial OS=Arabidopsis thaliana GN=At5g09450 PE=2 SV=1	PPR repeat	PREDICTED: pentatricopeptide repeat-containing protein At5g09450, mitochondrial [Malus domestica]
FJ07G0161900.1_FJ	--	hypothetical protein; K11494 RCC1 and BTB domain-containing protein (A)	Ultraviolet-B receptor UVR8 OS=Arabidopsis thaliana GN=UVR8 PE=1 SV=1	Regulator of chromosome condensation (RCC1) repeat	PREDICTED: ultraviolet-B receptor UVR8 [Malus domestica]
FJ015G0376200.1_FJ	molecular_function:"Interacting selectively and non-covalently with any protein or protein complex (a complex of two or more proteins that may include other nonprotein molecules)." [GOC:go_curators](GO:0005515)	hypothetical protein; K11684 bromodomain-containing factor 1 (A)	Bromodomain-containing factor 2 OS=Saccharomyces cerevisiae (strain ATCC 204508 / S288c) GN=BDF2 PE=1 SV=1	Bromodomain	PREDICTED: uncharacterized protein LOC103944981 [Pyrus x bretschneideri]
FJ011G0029800.1_FJ	molecular_function:"Interacting selectively and non-covalently with any protein or protein complex (a complex of two or more proteins that may include other nonprotein molecules)." [GOC:go_curators](GO:0005515)	SCF E3 ubiquitin ligase complex F-box protein grrA; K03360 F-box and leucine-rich repeat protein GRR1 (A)	F-box protein At-B OS=Arabidopsis thaliana GN=ATB PE=2 SV=1	Leucine Rich repeat	PREDICTED: F-box protein At-B-like [Malus domestica]
FJ07G0032100.1_FJ	biological_process:"Any process that modulates the frequency, rate or extent of cellular DNA-templated transcription." [GOC:go_curators, GOC:txnOH](GO:0006355),biological_process:"Any biological process in an organism that recurs with a regularity of approximately 24 hours." [GOC:bf, GOC:go_curators](GO:0007623)	--	--	--	PREDICTED: uncharacterized serine-rich protein C215.13-like [Malus domestica]
FJ015G0249600.1_FJ	--	--	--	--	PREDICTED: uncharacterized protein LOC103431615 isoform X2 [Malus domestica]
FJ01G0106500.1_FJ	--	probable pectate lyase 13; K01728 pectate lyase [EC:4.2.2.2] (A)	Probable pectate lyase 13 OS=Arabidopsis thaliana GN=PMR6 PE=1 SV=1	Pectate lyase	PREDICTED: probable pectate lyase 13 [Pyrus x bretschneideri]
FJ06G0122100.1_FJ	molecular_function:"Interacting selectively and non-covalently with a specific double-stranded genomic DNA sequence (sometimes referred to as a motif) within the regulatory region of a gene to modulate transcription. Regulatory regions include promoters (proximal and distal) and enhancers. Genes are transcriptional units, and include bacterial operons." [GOC:txnOH-2018](GO:0003700),biological_pro…	probable WRKY transcription factor 25; K13424 WRKY transcription factor 33 (A)	Probable WRKY transcription factor 72 OS=Arabidopsis thaliana GN=WRKY72 PE=2 SV=1	WRKY DNA -binding domain	PREDICTED: probable WRKY transcription factor 61 [Malus domestica]
FJ011G0062900.1_FJ	--	hypothetical protein; K03255 protein TIF31 (A)	Telomere repeat-binding protein 5 OS=Arabidopsis thaliana GN=TRP5 PE=1 SV=2	--	telomere repeat-binding protein 5-like [Malus domestica]
FJ05G0192900.1_FJ	molecular_function:"Catalysis of the reaction: CTP + phosphatidate = diphosphate + CDP-diacylglycerol." [EC:2.7.7.41](GO:0004605),biological_process:"The chemical reactions and pathways resulting in the formation of cardiolipin, 1,3-bis(3-phosphatidyl)glycerol." [GOC:mah](GO:0032049)	mitochondrial translocator assembly and maintenance protein 41 homolog; K17807 mitochondrial translocator assembly and maintenance protein 41 (A)	Phosphatidate cytidylyltransferase, mitochondrial OS=Homo sapiens GN=TAMM41 PE=1 SV=2	Mitochondrial matrix Mmp37	PREDICTED: mitochondrial translocator assembly and maintenance protein 41 homolog isoform X1 [Malus domestica]
FJ010G0056000.1_FJ	molecular_function:"Interacting selectively and non-covalently with chromatin, the network of fibers of DNA, protein, and sometimes RNA, that make up the chromosomes of the eukaryotic nucleus during interphase." [GOC:jl, ISBN:0198506732, PMID:20404130](GO:0003682),molecular_function:"Catalysis of the hydrolysis of any O-glycosyl bond." [GOC:mah](GO:0004553),biological_process:"The chemical reacti…	beta-galactosidase 12; K12309 beta-galactosidase [EC:3.2.1.23] (A)	Beta-galactosidase 3 OS=Arabidopsis thaliana GN=BGAL3 PE=1 SV=1	Galactose binding lectin domain	PREDICTED: beta-galactosidase 5-like [Malus domestica]
FJ05G0101800.1_FJ	molecular_function:"Catalysis of the hydrolysis of any O-glycosyl bond." [GOC:mah](GO:0004553),biological_process:"The chemical reactions and pathways involving carbohydrates, any of a group of organic compounds based of the general formula Cx(H2O)y. Includes the formation of carbohydrate derivatives by the addition of a carbohydrate residue to another molecule." [GOC:mah, ISBN:0198506732](GO:000…	endo-1,4-beta-xylanase C-like; K01181 endo-1,4-beta-xylanase [EC:3.2.1.8] (A)	Endo-1,4-beta-xylanase A OS=Streptomyces lividans GN=xlnA PE=1 SV=2	Carbohydrate binding domain	PREDICTED: uncharacterized protein LOC103436117 [Malus domestica]
FJ04G0164700.1_FJ	--	--	--	--	PREDICTED: uncharacterized protein LOC103434099 [Malus domestica]
FJ017G0057900.1_FJ	molecular_function:"Catalysis of the reaction: S-adenosyl-L-methionine + histone L-lysine = S-adenosyl-L-homocysteine + histone N6-methyl-L-lysine. The methylation of peptidyl-lysine in histones forms N6-methyl-L-lysine, N6,N6-dimethyl-L-lysine and N6,N6,N6-trimethyl-L-lysine derivatives." [EC:2.1.1.43, RESID:AA0074, RESID:AA0075, RESID:AA0076](GO:0018024)	--	--	Ubiquitin-binding WIYLD domain	PREDICTED: uncharacterized protein LOC103425904 [Malus domestica]
FJ02G0103300.1_FJ	molecular_function:"Interacting selectively and non-covalently with any metal ion." [GOC:ai](GO:0046872)	inositol-pentakisphosphate 2-kinase-like; K10572 inositol-pentakisphosphate 2-kinase [EC:2.7.1.158] (A)	--	Heavy-metal-associated domain	PREDICTED: uncharacterized protein LOC103407116 [Malus domestica]
[truncated: 279 more rows]
