# Supplementary material for: Pan-genome analysis of 13 Malus accessions reveals structural and sequence variations associated with fruit traits
Source: Nat Commun. 2023 Nov 15;14:7377. doi: 10.1038/s41467-023-43270-7 (PMC10651928; doi:10.1038/s41467-023-43270-7)
Supplement: Supplementary file 11 — Supplementary Data 8 [file 41467_2023_43270_MOESM11_ESM.xlsx]

## Sheet: Supplementary Data 8
Supplementary Data 8. Genes identified under positive selection in GS and their functional annotation.
Gene ID	GO description	KEGG description	Swisspront description	Pfam description	NR description
GS02G0039400.1_GS	molecular_function:"Interacting selectively and non-covalently with any protein or protein complex (a complex of two or more proteins that may include other nonprotein molecules)." [GOC:go_curators](GO:0005515)	protein gar2; K14411 RNA-binding protein Musashi (A)	Protein IQ-DOMAIN 31 OS=Arabidopsis thaliana GN=IQD31 PE=1 SV=1	IQ calmodulin-binding motif	PREDICTED: protein IQ-DOMAIN 14-like [Malus domestica]
GS08G0029600.1_GS	molecular_function:"Interacting selectively and non-covalently with calcium ions (Ca2+)." [GOC:ai](GO:0005509)	probable calcium-binding protein CML41; K13448 calcium-binding protein CML (A)	Probable calcium-binding protein CML41 OS=Arabidopsis thaliana GN=CML41 PE=2 SV=2	EF hand	PREDICTED: probable calcium-binding protein CML41 isoform X1 [Malus domestica]
GS08G0209200.1_GS	molecular_function:"Any molecular function by which a gene product interacts selectively and non-covalently with DNA (deoxyribonucleic acid)." [GOC:dph, GOC:jl, GOC:tb, GOC:vw](GO:0003677),molecular_function:"Interacting selectively and non-covalently with any protein or protein complex (a complex of two or more proteins that may include other nonprotein molecules)." [GOC:go_curators](GO:0005515)…	auxin response factor 1; K14486 auxin response factor (A)	Auxin response factor 1 OS=Arabidopsis thaliana GN=ARF1 PE=1 SV=2	B3 DNA binding domain	PREDICTED: auxin response factor 1 [Malus domestica]
GS014G0063300.1_GS	--	--	--	Protein of unknown function (DUF642)	PREDICTED: uncharacterized protein LOC103454416 [Malus domestica]
GS013G0177500.1_GS	biological_process:"A process that is carried out at the cellular level which results in the assembly, arrangement of constituent parts, or disassembly of cytoskeletal structures comprising microtubules and their associated proteins." [GOC:mah](GO:0000226),molecular_function:"Interacting selectively and non-covalently with microtubules, filaments composed of tubulin monomers." [GOC:krc](GO:000801…	--	Protein WVD2-like 1 OS=Arabidopsis thaliana GN=WDL1 PE=1 SV=1	Targeting protein for Xklp2 (TPX2)	PREDICTED: protein WVD2-like 1 [Malus domestica]
GS014G0114500.1_GS	molecular_function:"Interacting selectively and non-covalently with monomeric or multimeric forms of actin, including actin filaments." [GOC:clt](GO:0003779)	intracellular protein transport protein USO1; K10352 myosin heavy chain (A)	Protein NETWORKED 1A OS=Arabidopsis thaliana GN=NET1A PE=1 SV=1	KIP1-like protein	PREDICTED: uncharacterized protein PFB0765w-like [Pyrus x bretschneideri]
GS07G0117400.1_GS	biological_process:"The directed movement of malate into, out of or within a cell, or between cells, by means of some agent such as a transporter or pore." [GOC:krc](GO:0015743)	--	Aluminum-activated malate transporter 10 OS=Arabidopsis thaliana GN=ALMT10 PE=3 SV=2	Aluminium activated malate transporter	PREDICTED: aluminum-activated malate transporter 10 [Malus domestica]
GS010G0100100.1_GS	--	--	Zinc finger protein-like 1 homolog OS=Caenorhabditis briggsae GN=CBG06644 PE=3 SV=1	--	PREDICTED: zinc finger protein-like 1 [Pyrus x bretschneideri]
GS01G0088000.1_GS	cellular_component:"The region of a chromosome that includes the centromeric DNA and associated proteins. In monocentric chromosomes, this region corresponds to a single area of the chromosome, whereas in holocentric chromosomes, it is evenly distributed along the chromosome." [GOC:cjm, GOC:elh, GOC:kmv, GOC:pr](GO:0000775),cellular_component:"A membrane-bounded organelle of eukaryotic cells in w…	serine/threonine protein phosphatase 2A 57 kDa regulatory subunit B' beta isoform-like; K11584 serine/threonine-protein phosphatase 2A regulatory subunit B' (A)	Shugoshin-1 OS=Zea mays GN=SGO1 PE=2 SV=1	Shugoshin C terminus	PREDICTED: shugoshin-1-like isoform X1 [Pyrus x bretschneideri]
GS05G0271300.1_GS	--	--	GDSL esterase/lipase At5g45920 OS=Arabidopsis thaliana GN=At5g45920 PE=2 SV=1	GDSL-like Lipase/Acylhydrolase family	PREDICTED: GDSL esterase/lipase At5g45920 [Malus domestica]
GS09G0062000.1_GS	molecular_function:"Catalysis of the reaction: ATP + H2O = ADP + phosphate, to drive the hydrolysis of peptide bonds." [GOC:mah](GO:0004176),molecular_function:"Catalysis of the hydrolysis of internal, alpha-peptide bonds in a polypeptide chain by a mechanism in which water acts as a nucleophile, one or two metal ions hold the water molecule in place, and charged amino acid side chains are ligand…	hypothetical protein; K03798 cell division protease FtsH [EC:3.4.24.-] (A)	ATP-dependent zinc metalloprotease FtsH OS=Thermobaculum terrenum (strain ATCC BAA-798 / YNP1) GN=ftsH PE=3 SV=1	ATPase family associated with various cellular activities (AAA)	PREDICTED: ATP-dependent zinc metalloprotease FTSH 9, chloroplastic-like [Malus domestica]
GS04G0200700.1_GS	molecular_function:"Interacting selectively and non-covalently with any protein or protein complex (a complex of two or more proteins that may include other nonprotein molecules)." [GOC:go_curators](GO:0005515)	Os10g0461100; K02717 photosystem II oxygen-evolving enhancer protein 2 (A)	Pentatricopeptide repeat-containing protein At1g12620 OS=Arabidopsis thaliana GN=At1g12620 PE=2 SV=1	SAP domain	hypothetical protein PRUPE_ppa001139mg [Prunus persica]
GS017G0169800.1_GS	molecular_function:"Interacting selectively and non-covalently with any nucleic acid." [GOC:jl](GO:0003676),biological_process:"The directed movement of molecules between the nucleus and the cytoplasm." [GOC:go_curators](GO:0006913),molecular_function:"The action of a molecule that contributes to the structural integrity of the nuclear pore complex, a protein-lined channel in the nuclear envelope…	nucleoporin NUP53-like; K14313 nuclear pore complex protein Nup53 (A)	Nuclear pore complex protein NUP35 OS=Arabidopsis thaliana GN=NUP35 PE=1 SV=1	Nup53/35/40-type RNA recognition motif	PREDICTED: nucleoporin NUP53-like [Pyrus x bretschneideri]
GS016G0025900.1_GS	cellular_component:"A SAGA-type histone acetyltransferase complex that contains Spt8 (in budding yeast) or a homolog thereof; additional polypeptides include Spt group, consisting of Spt7, Spt3, and Spt20/Ada5, which interact with the TATA-binding protein (TBP); the Ada group, consisting of Ada1, Ada2, Ada3, Ada4/Gcn5, and Ada5/Spt20, which is functionally linked to the nucleosomal HAT activity; …	hypothetical protein; K11293 protein HIRA/HIR1 (A)	--	--	PREDICTED: histone-lysine N-methyltransferase 2D-like [Malus domestica]
GS010G0038300.1_GS	--	--	--	--	PREDICTED: uncharacterized protein LOC103411980 [Malus domestica]
GS07G0117000.1_GS	--	myb-related protein 308-like; K09422 myb proto-oncogene protein, plant (A)	Myb-related protein 308 OS=Antirrhinum majus GN=MYB308 PE=2 SV=1	Myb-like DNA-binding domain	MYBPA1-like transcription factor [Malus domestica]
GS03G0124500.1_GS	molecular_function:"Interacting selectively and non-covalently with any nucleic acid." [GOC:jl](GO:0003676),molecular_function:"Interacting selectively and non-covalently with zinc (Zn) ions." [GOC:ai](GO:0008270)	uncharacterized LOC105771904; K09250 cellular nucleic acid-binding protein (A)	Cellular nucleic acid-binding protein homolog OS=Schizosaccharomyces pombe (strain 972 / ATCC 24843) GN=byr3 PE=3 SV=1	Zinc knuckle	PREDICTED: uncharacterized protein LOC103425565 [Malus domestica]
GS014G0056800.1_GS	--	chaperone protein dnaJ 6-like; K09529 DnaJ homolog subfamily C member 9 (A)	Chaperone protein dnaJ 6 OS=Arabidopsis thaliana GN=ATJ6 PE=2 SV=1	DnaJ domain	PREDICTED: chaperone protein dnaJ 6-like [Malus domestica]
GS09G0037300.1_GS	molecular_function:"Catalysis of the reaction: protein-S-S-glutathione + glutathione-SH = protein-SH + glutathione-S-S-glutathione." [GOC:jd, PMID:18992757](GO:0097573)	uncharacterized protein At3g28850; K17479 glutaredoxin domain-containing cysteine-rich protein 1 (A)	Uncharacterized protein At5g39865 OS=Arabidopsis thaliana GN=At5g39865 PE=2 SV=1	Glutaredoxin	PREDICTED: uncharacterized protein At5g39865 [Malus domestica]
GS02G0058400.1_GS	molecular_function:"Interacting selectively and non-covalently with any protein or protein complex (a complex of two or more proteins that may include other nonprotein molecules)." [GOC:go_curators](GO:0005515)	uncharacterized LOC103929725; K15082 DNA repair protein RAD7 (A)	DNA repair protein rhp7 OS=Schizosaccharomyces pombe (strain 972 / ATCC 24843) GN=rhp7 PE=3 SV=1	Leucine Rich repeat	PREDICTED: uncharacterized protein LOC103929725 [Pyrus x bretschneideri]
GS015G0200700.1_GS	--	uncharacterized LOC103401062; K19366 spartin (A)	Spartin OS=Bos taurus GN=SPG20 PE=2 SV=1	Senescence-associated protein	PREDICTED: uncharacterized protein LOC103401062 [Malus domestica]
GS010G0076900.1_GS	--	uncharacterized LOC103455132; K01940 argininosuccinate synthase [EC:6.3.4.5] (A)	--	--	PREDICTED: uncharacterized protein LOC103937299 [Pyrus x bretschneideri]
GS014G0026100.1_GS	--	--	--	Senescence regulator	PREDICTED: uncharacterized protein LOC103454070 [Malus domestica]
GS015G0114900.1_GS	--	--	--	HAD-hyrolase-like	PREDICTED: uncharacterized protein LOC103949036 isoform X3 [Pyrus x bretschneideri]
GS015G0046700.1_GS	cellular_component:"The outer, i.e. cytoplasm-facing, lipid bilayer of the mitochondrial envelope." [GOC:ai](GO:0005741),molecular_function:"Enables the transmembrane transfer of an anion by a voltage-gated channel. An anion is a negatively charged ion. A voltage-gated channel is a channel whose open state is dependent on the voltage across the membrane in which it is embedded." [GOC:mtg_transpor…	mitochondrial outer membrane protein porin 2-like; K15040 voltage-dependent anion channel protein 2 (A)	Mitochondrial outer membrane protein porin 2 OS=Arabidopsis thaliana GN=VDAC2 PE=1 SV=1	Eukaryotic porin	PREDICTED: mitochondrial outer membrane protein porin 2-like [Malus domestica]
GS012G0205500.1_GS	--	--	--	--	PREDICTED: uncharacterized protein LOC103954451 [Pyrus x bretschneideri]
GS08G0108100.1_GS	biological_process:"The cellular synthesis of RNA on a template of DNA." [GOC:jl, GOC:txnOH](GO:0006351)	SPOCD1; SPOC domain containing 1; K17596 SPOC domain-containing protein 1 (A)	PHD finger protein 3 OS=Homo sapiens GN=PHF3 PE=1 SV=3	Transcription factor S-II (TFIIS), central domain	PREDICTED: uncharacterized protein LOC103401688 [Malus domestica]
GS06G0030300.1_GS	biological_process:"A conserved series of molecular signals found in prokaryotes and eukaryotes; involves autophosphorylation of a histidine kinase and the transfer of the phosphate group to an aspartate that then acts as a phospho-donor to response regulator proteins." [PMID:9191038](GO:0000160),molecular_function:"Any molecular function by which a gene product interacts selectively and non-cova…	two-component response regulator-like PRR95; K14491 two-component response regulator ARR-B family (A)	Two-component response regulator-like APRR2 OS=Arabidopsis thaliana GN=APRR2 PE=2 SV=2	Response regulator receiver domain	PREDICTED: two-component response regulator-like APRR2 [Malus domestica]
GS06G0104300.1_GS	biological_process:"The intramolecular conversion of uridine to pseudouridine within an RNA molecule. This posttranscriptional base modification occurs in tRNA, rRNA, and snRNAs." [GOC:hjd, GOC:mah](GO:0001522),molecular_function:"Interacting selectively and non-covalently with an RNA molecule or a portion thereof." [GOC:jl, GOC:mah](GO:0003723),biological_process:"The covalent alteration of one …	PUS3; pseudouridylate synthase 3; K01855 tRNA pseudouridine38/39 synthase [EC:5.4.99.45] (A)	RNA pseudouridine synthase 3, mitochondrial OS=Arabidopsis thaliana GN=At1g78910 PE=2 SV=1	RNA pseudouridylate synthase	PREDICTED: RNA pseudouridine synthase 3, mitochondrial [Pyrus x bretschneideri]
GS015G0259400.1_GS	molecular_function:"Catalysis of the reaction: H(+) + NADPH + O(2) + squalene = (S)-2,3-epoxysqualene + H(2)O + NADP(+)." [RHEA:25282](GO:0004506),cellular_component:"The component of a membrane consisting of the gene products and protein complexes having at least some part of their peptide sequence embedded in the hydrophobic region of the membrane." [GOC:dos, GOC:go_curators](GO:0016021),biolog…	squalene epoxidase 3-like; K00511 squalene monooxygenase [EC:1.14.14.17] (A)	Squalene monooxygenase OS=Panax ginseng PE=2 SV=1	Squalene epoxidase	PREDICTED: squalene epoxidase 3-like [Malus domestica]
GS01G0088600.1_GS	--	hypothetical protein; K14794 ribosomal RNA-processing protein 12 (A)	Protein NUCLEAR FUSION DEFECTIVE 4 OS=Arabidopsis thaliana GN=NFD4 PE=3 SV=1	Nodulin-like	PREDICTED: uncharacterized protein LOC103442545 [Malus domestica]
GS014G0179400.1_GS	molecular_function:"The formation of a protein dimer, a macromolecular structure consists of two noncovalently associated identical or nonidentical subunits." [ISBN:0198506732](GO:0046983)	--	Transcription factor bHLH47 OS=Arabidopsis thaliana GN=BHLH47 PE=2 SV=1	--	transcription factor bHLH47 [Malus domestica]
GS015G0056600.1_GS	--	DNA-directed RNA polymerase V subunit 1; K16251 DNA-directed RNA polymerase V subunit 1 [EC:2.7.7.6] (A)	Protein DCL, chloroplastic OS=Solanum lycopersicum GN=DCL PE=2 SV=1	Protein of unknown function (DUF3223)	PREDICTED: protein DCL, chloroplastic [Pyrus x bretschneideri]
GS03G0163000.1_GS	--	--	--	--	PREDICTED: uncharacterized protein LOC103951381 [Pyrus x bretschneideri]
GS09G0139600.1_GS	molecular_function:"The action of a molecule that contributes to the structural integrity of the ribosome." [GOC:mah](GO:0003735),cellular_component:"An intracellular organelle, about 200 A in diameter, consisting of RNA and protein. It is the site of protein biosynthesis resulting from translation of messenger RNA (mRNA). It consists of two subunits, one large and one small, each containing only…	40S ribosomal protein SA-like; K02998 small subunit ribosomal protein SAe (A)	40S ribosomal protein SA OS=Cicer arietinum GN=RAP40 PE=2 SV=1	Ribosomal protein S2	PREDICTED: 40S ribosomal protein SA-like [Malus domestica]
GS05G0315100.1_GS	--	--	--	--	PREDICTED: uncharacterized protein LOC103419594 [Malus domestica]
GS017G0064000.1_GS	--	--	--	--	PREDICTED: uncharacterized protein LOC103404706 isoform X6 [Malus domestica]
GS011G0246600.1_GS	molecular_function:"Interacting selectively and non-covalently with any protein or protein complex (a complex of two or more proteins that may include other nonprotein molecules)." [GOC:go_curators](GO:0005515)	LEC14B protein-like; K11801 WD repeat-containing protein 23 (A)	LEC14B protein OS=Lithospermum erythrorhizon PE=2 SV=1	WD domain, G-beta repeat	PREDICTED: LEC14B protein-like isoform X1 [Malus domestica]
GS08G0086700.1_GS	molecular_function:"Catalysis of the phosphorylation of an amino acid residue in a protein, usually according to the reaction: a protein + ATP = a phosphoprotein + ADP." [MetaCyc:PROTEIN-KINASE-RXN](GO:0004672),molecular_function:"Interacting selectively and non-covalently with any protein or protein complex (a complex of two or more proteins that may include other nonprotein molecules)." [GOC:go…	receptor protein kinase CLAVATA1; K00924 [EC:2.7.1.-] (A)	Probably inactive leucine-rich repeat receptor-like protein kinase At2g25790 OS=Arabidopsis thaliana GN=At2g25790 PE=2 SV=1	Protein kinase domain	PREDICTED: probably inactive leucine-rich repeat receptor-like protein kinase At2g25790 [Malus domestica]
GS014G0128500.1_GS	molecular_function:"Catalysis of the incorporation of one atom from molecular oxygen into a compound and the reduction of the other atom of oxygen to water." [ISBN:0198506732](GO:0004497),molecular_function:"Interacting selectively and non-covalently with iron (Fe) ions." [GOC:ai](GO:0005506),molecular_function:"Catalysis of an oxidation-reduction (redox) reaction in which hydrogen or electrons a…	cytochrome P450 78A6-like; K00517 [EC:1.14.-.-] (A)	Cytochrome P450 78A6 OS=Arabidopsis thaliana GN=CYP78A6 PE=2 SV=1	Cytochrome P450	PREDICTED: cytochrome P450 78A9-like [Malus domestica]
GS015G0005700.1_GS	molecular_function:"Catalysis of the reaction: donor + hydrogen peroxide = oxidized donor + 2 H2O." [EC:1.11.1.7, RHEA:56136](GO:0004601),biological_process:"Any process that results in a change in state or activity of a cell or an organism (in terms of movement, secretion, enzyme production, gene expression, etc.) as a result of oxidative stress, a state often resulting from exposure to high lev…	peroxidase 9; K00430 peroxidase [EC:1.11.1.7] (A)	Peroxidase 9 OS=Arabidopsis thaliana GN=PER9 PE=1 SV=1	Peroxidase	PREDICTED: peroxidase 9 [Malus domestica]
GS010G0064800.1_GS	molecular_function:"Catalysis of the phosphorylation of an amino acid residue in a protein, usually according to the reaction: a protein + ATP = a phosphoprotein + ADP." [MetaCyc:PROTEIN-KINASE-RXN](GO:0004672),molecular_function:"Interacting selectively and non-covalently with ATP, adenosine 5'-triphosphate, a universally important coenzyme and enzyme regulator." [ISBN:0198506732](GO:0005524),bi…	probable receptor-like serine/threonine-protein kinase At4g34500; K04730 interleukin-1 receptor-associated kinase 1 [EC:2.7.11.1] (A)	Probable receptor-like serine/threonine-protein kinase At4g34500 OS=Arabidopsis thaliana GN=At4g34500 PE=2 SV=1	Protein tyrosine kinase	PREDICTED: probable receptor-like serine/threonine-protein kinase At4g34500 [Malus domestica]
GS03G0167700.1_GS	--	--	Polyadenylate-binding protein-interacting protein 4 OS=Arabidopsis thaliana GN=CID4 PE=2 SV=1	Ataxin 2 SM domain	hypothetical protein PRUPE_ppa004888mg [Prunus persica]
GS05G0229700.1_GS	--	--	--	GDP-fucose protein O-fucosyltransferase	PREDICTED: uncharacterized protein LOC103435234 [Malus domestica]
GS08G0016200.1_GS	molecular_function:"Interacting selectively and non-covalently with zinc (Zn) ions." [GOC:ai](GO:0008270)	hypothetical protein; K19720 collagen, type III, alpha (A)	B-box zinc finger protein 21 OS=Arabidopsis thaliana GN=BBX21 PE=1 SV=1	B-box zinc finger	PREDICTED: probable salt tolerance-like protein At1g75540 [Malus domestica]
GS011G0205400.1_GS	biological_process:"Any cellular process that depends upon or alters the microtubule cytoskeleton, that part of the cytoskeleton comprising microtubules and their associated proteins." [GOC:mah](GO:0007017),cellular_component:"Any of several large complexes that contain two or three dynein heavy chains and several light chains, and have microtubule motor activity." [ISBN:0815316194](GO:0030286)	dynein light chain, cytoplasmic-like; K10418 dynein light chain LC8-type (A)	Dynein light chain, cytoplasmic OS=Dictyostelium discoideum GN=dlcB PE=3 SV=1	Dynein light chain type 1	PREDICTED: dynein light chain, cytoplasmic-like [Malus domestica]
GS010G0117300.1_GS	--	myb-related protein 308-like; K09422 myb proto-oncogene protein, plant (A)	Myb-related protein 308 OS=Antirrhinum majus GN=MYB308 PE=2 SV=1	Myb-like DNA-binding domain	PREDICTED: myb-related protein 308-like [Malus domestica]
GS09G0076600.1_GS	--	uncharacterized LOC101506267; K17964 leucine-rich PPR motif-containing protein, mitochondrial (A)	Uncharacterized GPI-anchored protein At4g28100 OS=Arabidopsis thaliana GN=At4g28100 PE=1 SV=1	-	PREDICTED: uncharacterized GPI-anchored protein At4g28100-like [Malus domestica]
GS011G0055400.1_GS	molecular_function:"Interacting selectively and non-covalently with copper (Cu) ions." [GOC:ai](GO:0005507),molecular_function:"Catalysis of an oxidation-reduction (redox) reaction, a reversible chemical reaction in which the oxidation state of an atom or atoms within a molecule is altered. One substrate acts as a hydrogen or electron donor and becomes oxidized, while the other acts as hydrogen o…	laccase-4-like; K05909 laccase [EC:1.10.3.2] (A)	Laccase-4 OS=Arabidopsis thaliana GN=IRX12 PE=2 SV=2	Multicopper oxidase	PREDICTED: laccase-4-like [Malus domestica]
GS017G0164700.1_GS	molecular_function:"Catalysis of an oxidation-reduction (redox) reaction, a reversible chemical reaction in which the oxidation state of an atom or atoms within a molecule is altered. One substrate acts as a hydrogen or electron donor and becomes oxidized, while the other acts as hydrogen or electron acceptor and becomes reduced." [GOC:go_curators](GO:0016491)	--	Clavaminate synthase-like protein At3g21360 OS=Arabidopsis thaliana GN=At3g21360 PE=1 SV=1	Taurine catabolism dioxygenase TauD, TfdA family	PREDICTED: LOW QUALITY PROTEIN: clavaminate synthase-like protein At3g21360 [Malus domestica]
GS011G0098300.1_GS	--	splicing factor U2af large subunit B-like; K12837 splicing factor U2AF 65 kDa subunit (A)	Uncharacterized protein sll0103 OS=Synechocystis sp. (strain PCC 6803 / Kazusa) GN=sll0103 PE=3 SV=1	RING-like zinc finger	PREDICTED: uncharacterized protein LOC103447901 isoform X1 [Malus domestica]
GS09G0096000.1_GS	--	--	--	--	PREDICTED: probable serine/threonine-protein kinase kinX [Malus domestica]
GS07G0053600.1_GS	molecular_function:"Interacting selectively and non-covalently with an RNA molecule or a portion thereof." [GOC:jl, GOC:mah](GO:0003723),molecular_function:"Interacting selectively and non-covalently with any protein or protein complex (a complex of two or more proteins that may include other nonprotein molecules)." [GOC:go_curators](GO:0005515)	eukaryotic translation initiation factor 4G; K03260 translation initiation factor 4G (A)	Eukaryotic translation initiation factor 4G OS=Arabidopsis thaliana GN=EIF4G PE=1 SV=2	MIF4G domain	PREDICTED: eukaryotic translation initiation factor 4G isoform X1 [Malus domestica]
GS09G0090300.1_GS	--	--	--	--	PREDICTED: uncharacterized protein LOC103442644 [Malus domestica]
GS015G0380100.1_GS	molecular_function:"Interacting selectively and non-covalently with a specific double-stranded genomic DNA sequence (sometimes referred to as a motif) within the regulatory region of a gene to modulate transcription. Regulatory regions include promoters (proximal and distal) and enhancers. Genes are transcriptional units, and include bacterial operons." [GOC:txnOH-2018](GO:0003700),biological_pro…	--	Probable WRKY transcription factor 9 OS=Arabidopsis thaliana GN=WRKY9 PE=2 SV=1	--	PREDICTED: probable WRKY transcription factor 9 [Pyrus x bretschneideri]
GS09G0218700.1_GS	biological_process:"The chemical reactions and pathways involving carbohydrates, any of a group of organic compounds based of the general formula Cx(H2O)y. Includes the formation of carbohydrate derivatives by the addition of a carbohydrate residue to another molecule." [GOC:mah, ISBN:0198506732](GO:0005975)	XK; lanC-like protein 3; K19522 membrane transport protein XK (A)	LanC-like protein GCL2 OS=Arabidopsis thaliana GN=GCL2 PE=2 SV=1	Lanthionine synthetase C-like protein	PREDICTED: lanC-like protein GCL2 [Malus domestica]
GS011G0176400.1_GS	molecular_function:"Interacting selectively and non-covalently with an RNA molecule or a portion thereof." [GOC:jl, GOC:mah](GO:0003723),biological_process:"Any process involved in the conversion of one or more primary RNA transcripts into one or more mature RNA molecules." [GOC:mah](GO:0006396)	SORBIDRAFT_03g010410, Sb03g010410; hypothetical protein; K12825 splicing factor 3A subunit 1 (A)	Splicing factor, suppressor of white-apricot homolog OS=Rattus norvegicus GN=Sfswap PE=2 SV=1	Alternative splicing regulator	PREDICTED: splicing factor, suppressor of white-apricot homolog isoform X1 [Malus domestica]
GS016G0070500.1_GS	--	cyclin-D1-1; K18810 cyclin D1/2/4, plant (A)	Cyclin-D1-1 OS=Arabidopsis thaliana GN=CYCD1-1 PE=1 SV=3	Cyclin, C-terminal domain	PREDICTED: cyclin-D1-1 [Malus domestica]
GS05G0086300.1_GS	molecular_function:"Catalysis of the joining of two molecules, or two groups within a single molecule, using the energy from the hydrolysis of ATP, a similar triphosphate, or a pH gradient." [EC:6, GOC:mah](GO:0016874)	methylcrotonoyl-CoA carboxylase beta chain, mitochondrial; K01969 3-methylcrotonyl-CoA carboxylase beta subunit [EC:6.4.1.4] (A)	Methylcrotonoyl-CoA carboxylase beta chain, mitochondrial OS=Arabidopsis thaliana GN=MCCB PE=2 SV=1	Carboxyl transferase domain	PREDICTED: methylcrotonoyl-CoA carboxylase beta chain, mitochondrial [Malus domestica]
GS02G0061000.1_GS	cellular_component:"The component of a membrane consisting of the gene products and protein complexes having at least some part of their peptide sequence embedded in the hydrophobic region of the membrane." [GOC:dos, GOC:go_curators](GO:0016021),biological_process:"The process in which a solute is transported across a lipid bilayer, from one side of a membrane to the other." [GOC:dph, GOC:jid](GO…	cation/calcium exchanger 4-like; K13754 solute carrier family 24 (sodium/potassium/calcium exchanger), member 6 (A)	Cation/calcium exchanger 4 OS=Arabidopsis thaliana GN=CCX4 PE=2 SV=1	Sodium/calcium exchanger protein	PREDICTED: cation/calcium exchanger 4-like [Pyrus x bretschneideri]
GS017G0183300.1_GS	molecular_function:"Interacting selectively and non-covalently with any protein or protein complex (a complex of two or more proteins that may include other nonprotein molecules)." [GOC:go_curators](GO:0005515)	periodic tryptophan protein 2 homolog; K14558 periodic tryptophan protein 2 (A)	Periodic tryptophan protein 2 homolog OS=Pongo abelii GN=PWP2 PE=2 SV=1	Dip2/Utp12 Family	PREDICTED: periodic tryptophan protein 2 homolog [Malus domestica]
GS05G0313800.1_GS	--	--	--	PDDEXK-like family of unknown function	PREDICTED: uncharacterized protein LOC103434439 [Malus domestica]
GS09G0053700.1_GS	--	--	--	--	PREDICTED: uncharacterized protein LOC103442428 [Malus domestica]
GS09G0109400.1_GS	--	--	--	--	PREDICTED: uncharacterized protein LOC103441435 [Malus domestica]
GS017G0198100.1_GS	molecular_function:"Interacting selectively and non-covalently with magnesium (Mg) ions." [GOC:ai](GO:0000287),molecular_function:"Catalysis of the reaction: 3-carboxy-2-hydroxy-4-methylpentanoate + NAD+ = 3-carboxy-4-methyl-2-oxopentanoate + NADH + H+." [EC:1.1.1.85, RHEA:32271](GO:0003862),biological_process:"The chemical reactions and pathways resulting in the formation of leucine, 2-amino-4-m…	3-isopropylmalate dehydrogenase 2, chloroplastic-like; K00052 3-isopropylmalate dehydrogenase [EC:1.1.1.85] (A)	3-isopropylmalate dehydrogenase, chloroplastic OS=Brassica napus PE=2 SV=1	Isocitrate/isopropylmalate dehydrogenase	PREDICTED: 3-isopropylmalate dehydrogenase 2, chloroplastic-like [Malus domestica]
GS03G0179000.1_GS	molecular_function:"Interacting selectively and non-covalently with any protein or protein complex (a complex of two or more proteins that may include other nonprotein molecules)." [GOC:go_curators](GO:0005515)	hypothetical protein; K17710 pentatricopeptide repeat domain-containing protein 1 (A)	Pentatricopeptide repeat-containing protein At4g04790, mitochondrial OS=Arabidopsis thaliana GN=At4g04790 PE=2 SV=2	PPR repeat	PREDICTED: pentatricopeptide repeat-containing protein At4g04790, mitochondrial-like [Pyrus x bretschneideri]
GS07G0138100.1_GS	--	--	--	--	--
GS014G0002700.1_GS	--	--	--	--	PREDICTED: uncharacterized protein LOC103453874 [Malus domestica]
GS016G0051000.1_GS	molecular_function:"Interacting selectively and non-covalently with any protein or protein complex (a complex of two or more proteins that may include other nonprotein molecules)." [GOC:go_curators](GO:0005515),cellular_component:"A lipid bilayer along with all the proteins and protein complexes embedded in it an attached to it." [GOC:dos, GOC:mah, ISBN:0815316194](GO:0016020),molecular_function:…	heparanase-like protein 2; K07964 heparanase 1 [EC:3.2.1.166] (A)	Heparanase-like protein 2 OS=Arabidopsis thaliana GN=At5g61250 PE=2 SV=1	Remorin, C-terminal region	PREDICTED: heparanase-like protein 2 [Malus domestica]
GS04G0198600.1_GS	molecular_function:"Catalysis of the phosphorylation of an amino acid residue in a protein, usually according to the reaction: a protein + ATP = a phosphoprotein + ADP." [MetaCyc:PROTEIN-KINASE-RXN](GO:0004672),molecular_function:"Interacting selectively and non-covalently with any protein or protein complex (a complex of two or more proteins that may include other nonprotein molecules)." [GOC:go…	CLV1; receptor protein kinase CLAVATA1; K00924 [EC:2.7.1.-] (A)	Leucine-rich repeat receptor-like protein kinase PXL1 OS=Arabidopsis thaliana GN=PXL1 PE=2 SV=1	Leucine Rich Repeat	PREDICTED: leucine-rich repeat receptor-like protein kinase PXL1 [Malus domestica]
GS05G0220900.1_GS	molecular_function:"Catalysis of the reaction: CTP + phosphatidate = diphosphate + CDP-diacylglycerol." [EC:2.7.7.41](GO:0004605),biological_process:"The chemical reactions and pathways resulting in the formation of cardiolipin, 1,3-bis(3-phosphatidyl)glycerol." [GOC:mah](GO:0032049)	mitochondrial translocator assembly and maintenance protein 41 homolog; K17807 mitochondrial translocator assembly and maintenance protein 41 (A)	Phosphatidate cytidylyltransferase, mitochondrial OS=Bos taurus GN=TAMM41 PE=2 SV=1	Mitochondrial matrix Mmp37	PREDICTED: mitochondrial translocator assembly and maintenance protein 41 homolog isoform X1 [Malus domestica]
GS07G0147600.1_GS	molecular_function:"The action of a molecule that contributes to the structural integrity of the ribosome." [GOC:mah](GO:0003735),cellular_component:"An intracellular organelle, about 200 A in diameter, consisting of RNA and protein. It is the site of protein biosynthesis resulting from translation of messenger RNA (mRNA). It consists of two subunits, one large and one small, each containing only…	60S ribosomal protein L23a-1; K02893 large subunit ribosomal protein L23Ae (A)	60S ribosomal protein L23a OS=Daucus carota GN=RPL23A PE=2 SV=1	Protein of unknown function (DUF674)	PREDICTED: uncharacterized protein LOC103435937 [Malus domestica]
GS017G0098600.1_GS	molecular_function:"Interacting selectively and non-covalently with a specific double-stranded genomic DNA sequence (sometimes referred to as a motif) within the regulatory region of a gene to modulate transcription. Regulatory regions include promoters (proximal and distal) and enhancers. Genes are transcriptional units, and include bacterial operons." [GOC:txnOH-2018](GO:0003700),biological_pro…	WRKY transcription factor 1-like; K18834 WRKY transcription factor 1 (A)	WRKY transcription factor 1 OS=Arabidopsis thaliana GN=WRKY1 PE=1 SV=1	WRKY DNA -binding domain	PREDICTED: WRKY transcription factor 1-like [Malus domestica]
GS015G0256200.1_GS	--	peroxisomal membrane protein 13-like; K13344 peroxin-13 (A)	--	--	PREDICTED: shootin-1 [Malus domestica]
GS01G0059500.1_GS	molecular_function:"Catalysis of an oxidation-reduction (redox) reaction, a reversible chemical reaction in which the oxidation state of an atom or atoms within a molecule is altered. One substrate acts as a hydrogen or electron donor and becomes oxidized, while the other acts as hydrogen or electron acceptor and becomes reduced." [GOC:go_curators](GO:0016491)	noxA; flavocytochrome b large subunit; K08008 NADPH oxidase (A)	Ferric reduction oxidase 2 OS=Arabidopsis thaliana GN=FRO2 PE=1 SV=2	FAD-binding domain	ferric reduction oxidase 2 [Pyrus betulifolia]
GS03G0072900.1_GS	molecular_function:"Interacting selectively and non-covalently with a specific double-stranded genomic DNA sequence (sometimes referred to as a motif) within the regulatory region of a gene to modulate transcription. Regulatory regions include promoters (proximal and distal) and enhancers. Genes are transcriptional units, and include bacterial operons." [GOC:txnOH-2018](GO:0003700)	--	Zinc finger protein ZAT11 OS=Arabidopsis thaliana GN=ZAT11 PE=2 SV=1	C2H2-type zinc finger	PREDICTED: uncharacterized protein LOC103422653 [Malus domestica]
GS011G0162500.1_GS	molecular_function:"Interacting selectively and non-covalently with any nucleic acid." [GOC:jl](GO:0003676)	cleavage and polyadenylation specificity factor subunit 6-like; K14398 cleavage and polyadenylation specificity factor subunit 6/7 (A)	Nipped-B-like protein B OS=Danio rerio GN=nipblb PE=2 SV=1	RNA recognition motif. (a.k.a. RRM, RBD, or RNP domain)	PREDICTED: cleavage and polyadenylation specificity factor subunit 6-like [Malus domestica]
GS04G0190700.1_GS	molecular_function:"Catalysis of the transfer of ubiquitin from one protein to another via the reaction X-Ub + Y --> Y-Ub + X, where both X-Ub and Y-Ub are covalent linkages." [GOC:BioGRID, GOC:jh2, PMID:9635407](GO:0004842)	E3 ubiquitin protein ligase DRIP2-like; K16277 E3 ubiquitin-protein ligase DRIP [EC:2.3.2.27] (A)	E3 ubiquitin protein ligase DRIP2 OS=Arabidopsis thaliana GN=DRIP2 PE=1 SV=1	Zinc finger, C3HC4 type (RING finger)	PREDICTED: E3 ubiquitin protein ligase DRIP2-like [Malus domestica]
GS015G0103200.1_GS	molecular_function:"Interacting selectively and non-covalently with any protein or protein complex (a complex of two or more proteins that may include other nonprotein molecules)." [GOC:go_curators](GO:0005515)	--	F-box protein At5g39450 OS=Arabidopsis thaliana GN=At5g39450 PE=2 SV=1	F-box domain	PREDICTED: F-box protein At5g39450-like [Malus domestica]
GS05G0148100.1_GS	molecular_function:"Interacting selectively and non-covalently with any protein or protein complex (a complex of two or more proteins that may include other nonprotein molecules)." [GOC:go_curators](GO:0005515),biological_process:"Progression through the phases of the meiotic cell cycle, in which canonically a cell replicates to produce four offspring with half the chromosomal content of the prog…	rhodanese-like domain-containing protein 4, chloroplastic; K17525 chitinase domain-containing protein 1 (A)	TPR repeat-containing protein ZIP4 OS=Arabidopsis thaliana GN=ZIP4 PE=2 SV=1	Meiosis protein SPO22/ZIP4 like	PREDICTED: uncharacterized protein LOC103949548 [Pyrus x bretschneideri]
GS013G0219500.1_GS	molecular_function:"Interacting selectively and non-covalently with a nucleotide, any compound consisting of a nucleoside that is esterified with (ortho)phosphate or an oligophosphate at any hydroxyl group on the ribose or deoxyribose." [GOC:mah, ISBN:0198547684](GO:0000166),molecular_function:"Interacting selectively and non-covalently with any nucleic acid." [GOC:jl](GO:0003676),molecular_funct…	lysine--tRNA ligase-like; K04567 lysyl-tRNA synthetase, class II [EC:6.1.1.6] (A)	Lysine--tRNA ligase, cytoplasmic OS=Arabidopsis thaliana GN=At3g11710 PE=1 SV=1	tRNA synthetases class II (D, K and N)	PREDICTED: lysine--tRNA ligase-like [Malus domestica]
GS013G0127600.1_GS	--	uncharacterized LOC103423952; K14405 pre-mRNA 3'-end-processing factor FIP1 (A)	FIP1[V]-like protein OS=Arabidopsis thaliana GN=FIPS5 PE=1 SV=1	Fip1 motif	PREDICTED: uncharacterized protein LOC103423952 isoform X2 [Malus domestica]
GS08G0032700.1_GS	cellular_component:"A lipid bilayer along with all the proteins and protein complexes embedded in it an attached to it." [GOC:dos, GOC:mah, ISBN:0815316194](GO:0016020),molecular_function:"Enables the transfer of a substance, usually a specific substance or a group of related substances, from one side of a membrane to the other." [GOC:jid, GOC:mtg_transport, ISBN:0815340729](GO:0022857),biologica…	protein NRT1/ PTR FAMILY 4.5-like; K14638 solute carrier family 15 (peptide/histidine transporter), member 3/4 (A)	Protein NRT1/ PTR FAMILY 4.5 OS=Arabidopsis thaliana GN=NPF4.5 PE=2 SV=1	POT family	PREDICTED: protein NRT1/ PTR FAMILY 4.5-like [Pyrus x bretschneideri]
GS05G0037600.1_GS	--	Lon protease S16 carboxy-terminal proteolytic domain protein; K08675 Lon-like ATP-dependent protease [EC:3.4.21.-] (A)	Transmembrane protein 18 OS=Gallus gallus GN=TMEM18 PE=2 SV=1	Transmembrane protein 18	PREDICTED: transmembrane protein 18 [Malus domestica]
GS015G0370200.1_GS	cellular_component:"The inner, i.e. lumen-facing, lipid bilayer of the mitochondrial envelope. It is highly folded to form cristae." [GOC:ai](GO:0005743),cellular_component:"Mitochondrial inner membrane complex involved in maintenance of crista junctions, inner membrane architecture, and formation of contact sites to the outer membrane. In Saccharomyces cerevisiae the complex has six subunits: MI…	mitochondrial inner membrane organizing system protein 1-like; K17784 mitochondrial inner membrane organizing system protein 1 (A)	--	Domain of unknown function (DUF543)	PREDICTED: mitochondrial inner membrane organizing system protein 1-like [Pyrus x bretschneideri]
GS07G0219000.1_GS	cellular_component:"An endosomal sorting complex required for transport. It consists of the class E vacuolar protein sorting (Vps) proteins and interacts with ubiquitinated cargoes." [GOC:rb, PMID:12892785, PMID:12900393](GO:0000813),molecular_function:"Interacting selectively and non-covalently with any protein or protein complex (a complex of two or more proteins that may include other nonprote…	--	--	--	PREDICTED: uncharacterized protein LOC103439838 [Malus domestica]
GS013G0098400.1_GS	--	hypothetical protein; K09518 DnaJ homolog subfamily B member 12 (A)	DnaJ homolog subfamily B member 12 OS=Mus musculus GN=Dnajb12 PE=2 SV=2	DnaJ domain	PREDICTED: uncharacterized protein LOC103452159 [Malus domestica]
GS07G0144200.1_GS	--	--	--	--	PREDICTED: uncharacterized protein LOC103419613 [Malus domestica]
GS08G0078000.1_GS	--	hypothetical protein; K05864 peptidyl-prolyl isomerase D [EC:5.2.1.8] (A)	--	--	PREDICTED: uncharacterized protein LOC103439233 [Malus domestica]
GS06G0095200.1_GS	--	--	Uncharacterized protein At5g41620 OS=Arabidopsis thaliana GN=At5g41620 PE=2 SV=2	--	PREDICTED: uncharacterized protein At5g41620 [Malus domestica]
GS010G0019800.1_GS	--	--	UPF0496 protein 4 OS=Oryza sativa subsp. japonica GN=Os10g0513300 PE=2 SV=1	Protein BYPASS1-related	PREDICTED: uncharacterized protein LOC103444648 [Malus domestica]
GS014G0181500.1_GS	biological_process:"A protein modification process that results in the addition of a carbohydrate or carbohydrate derivative unit to a protein amino acid, e.g. the addition of glycan chains to proteins." [GOC:curators, GOC:pr](GO:0006486),molecular_function:"Catalysis of the transfer of a glycosyl group from one compound (donor) to another (acceptor)." [GOC:jl, ISBN:0198506732](GO:0016757)	alpha-glucosidase 2-like; K01228 mannosyl-oligosaccharide glucosidase [EC:3.2.1.106] (A)	Probable arabinosyltransferase ARAD1 OS=Arabidopsis thaliana GN=ARAD1 PE=1 SV=1	Exostosin family	PREDICTED: probable arabinosyltransferase ARAD1 [Malus domestica]
GS01G0178400.1_GS	--	--	--	--	PREDICTED: uncharacterized protein LOC103443163 [Malus domestica]
GS017G0213100.1_GS	cellular_component:"The array of microtubules and associated molecules that forms between opposite poles of a eukaryotic cell during mitosis or meiosis and serves to move the duplicated chromosomes apart." [ISBN:0198547684](GO:0005819),cellular_component:"Any of the long, generally straight, hollow tubes of internal diameter 12-15 nm and external diameter 24 nm found in a wide variety of eukaryot…	protein TPX2; K16812 targeting protein for Xklp2 (A)	Protein TPX2 OS=Arabidopsis thaliana GN=TPX2 PE=1 SV=1	Cell cycle regulated microtubule associated protein	PREDICTED: LOW QUALITY PROTEIN: protein TPX2 [Malus domestica]
GS08G0010000.1_GS	cellular_component:"A membrane-bounded organelle of eukaryotic cells in which chromosomes are housed and replicated. In most cells, the nucleus contains all of the cell's chromosomes except the organellar chromosomes, and is the site of RNA synthesis and processing. In some species, or in specialized cell types, RNA metabolism or DNA replication may be absent." [GOC:go_curators](GO:0005634)	--	--	--	PREDICTED: uncharacterized protein LOC103419677 [Malus domestica]
GS012G0031300.1_GS	molecular_function:"Any molecular function by which a gene product interacts selectively and non-covalently with DNA (deoxyribonucleic acid)." [GOC:dph, GOC:jl, GOC:tb, GOC:vw](GO:0003677),molecular_function:"Interacting selectively and non-covalently with a specific double-stranded genomic DNA sequence (sometimes referred to as a motif) within the regulatory region of a gene to modulate transcri…	AP2/ERF and B3 domain-containing transcription factor RAV1-like; K09287 RAV-like factor (A)	B3 domain-containing protein At2g36080 OS=Arabidopsis thaliana GN=ARF31 PE=2 SV=1	B3 DNA binding domain	B3 domain-containing protein At2g36080-like [Malus domestica]
GS02G0228700.1_GS	molecular_function:"Catalysis of the hydrolysis of internal, alpha-peptide bonds in a polypeptide chain by a mechanism in which a water molecule bound by the side chains of aspartic residues at the active center acts as a nucleophile." [ISBN:0198506732](GO:0004190),biological_process:"The hydrolysis of proteins into smaller polypeptides and/or amino acids by cleavage of their peptide bonds." [GOC…	hypothetical protein; K01381 saccharopepsin [EC:3.4.23.25] (A)	Aspartic proteinase nepenthesin-1 OS=Nepenthes gracilis GN=nep1 PE=1 SV=1	Xylanase inhibitor C-terminal	PREDICTED: protein ASPARTIC PROTEASE IN GUARD CELL 2-like [Malus domestica]
GS05G0280000.1_GS	molecular_function:"Interacting selectively and non-covalently with a specific double-stranded genomic DNA sequence (sometimes referred to as a motif) within the regulatory region of a gene to modulate transcription. Regulatory regions include promoters (proximal and distal) and enhancers. Genes are transcriptional units, and include bacterial operons." [GOC:txnOH-2018](GO:0003700),biological_pro…	--	Transcription factor bHLH36 OS=Arabidopsis thaliana GN=BHLH36 PE=2 SV=1	Helix-loop-helix DNA-binding domain	PREDICTED: transcription factor bHLH36-like [Malus domestica]
GS03G0056100.1_GS	molecular_function:"Interacting selectively and non-covalently with any protein or protein complex (a complex of two or more proteins that may include other nonprotein molecules)." [GOC:go_curators](GO:0005515)	hypothetical protein; K17964 leucine-rich PPR motif-containing protein, mitochondrial (A)	Pentatricopeptide repeat-containing protein At4g11690 OS=Arabidopsis thaliana GN=At4g11690 PE=2 SV=1	PPR repeat family	PREDICTED: pentatricopeptide repeat-containing protein At4g11690 [Malus domestica]
GS09G0226700.1_GS	--	MYB111; myb-related protein 308-like; K09422 myb proto-oncogene protein, plant (A)	Transcription repressor MYB6 OS=Arabidopsis thaliana GN=MYB6 PE=1 SV=1	Myb-like DNA-binding domain	myb-related protein 308-like [Malus domestica]
GS07G0139700.1_GS	--	nucleolar complex protein 2 homolog; K14833 nucleolar complex protein 2 (A)	Nucleolar complex protein 2 homolog OS=Arabidopsis thaliana GN=At2g18220 PE=3 SV=2	Noc2p family	PREDICTED: nucleolar complex protein 2 homolog [Pyrus x bretschneideri]
GS04G0177300.1_GS	molecular_function:"Interacting selectively and non-covalently with calcium ions (Ca2+)." [GOC:ai](GO:0005509),cellular_component:"A photosystem that contains a pheophytin-quinone reaction center with associated accessory pigments and electron carriers. In cyanobacteria and chloroplasts, in the presence of light, PSII functions as a water-plastoquinone oxidoreductase, transferring electrons from …	--	--	PsbP	PREDICTED: uncharacterized protein LOC103928328 isoform X1 [Pyrus x bretschneideri]
GS010G0009000.1_GS	molecular_function:"Interacting selectively and non-covalently with a specific double-stranded genomic DNA sequence (sometimes referred to as a motif) within the regulatory region of a gene to modulate transcription. Regulatory regions include promoters (proximal and distal) and enhancers. Genes are transcriptional units, and include bacterial operons." [GOC:txnOH-2018](GO:0003700),cellular_compo…	hypothetical protein; K14494 DELLA protein (A)	Scarecrow-like protein 1 OS=Arabidopsis thaliana GN=SCL1 PE=2 SV=1	GRAS domain family	PREDICTED: scarecrow-like protein 1 [Malus domestica]
GS06G0117400.1_GS	cellular_component:"Any of the numerous similar discrete openings in the nuclear envelope of a eukaryotic cell, where the inner and outer nuclear membranes are joined." [ISBN:0198547684](GO:0005643),molecular_function:"The action of a molecule that contributes to the structural integrity of the nuclear pore complex, a protein-lined channel in the nuclear envelope that allows the transfer of macro…	uncharacterized protein DDB_G0274915-like; K14297 nuclear pore complex protein Nup98-Nup96 (A)	Nuclear pore complex protein NUP98A OS=Arabidopsis thaliana GN=NUP98A PE=1 SV=1	--	PREDICTED: uncharacterized protein DDB_G0274915-like isoform X3 [Malus domestica]
GS02G0089400.1_GS	--	hypothetical protein; K19366 spartin (A)	--	--	PREDICTED: uncharacterized protein LOC103456135 [Malus domestica]
GS014G0054900.1_GS	cellular_component:"A membrane-bounded organelle of eukaryotic cells in which chromosomes are housed and replicated. In most cells, the nucleus contains all of the cell's chromosomes except the organellar chromosomes, and is the site of RNA synthesis and processing. In some species, or in specialized cell types, RNA metabolism or DNA replication may be absent." [GOC:go_curators](GO:0005634),biolo…	--	Protein POLYCHOME OS=Arabidopsis thaliana GN=PYM PE=1 SV=1	--	PREDICTED: protein POLYCHOME-like [Malus domestica]
GS014G0138300.1_GS	--	E3 ubiquitin-protein ligase ORTHRUS 2; K10638 E3 ubiquitin-protein ligase UHRF1 [EC:2.3.2.27] (A)	E3 ubiquitin-protein ligase ORTHRUS 2 OS=Arabidopsis thaliana GN=ORTH2 PE=1 SV=1	SAD/SRA domain	PREDICTED: E3 ubiquitin-protein ligase ORTHRUS 2 [Malus domestica]
GS06G0046800.1_GS	--	--	VAN3-binding protein OS=Arabidopsis thaliana GN=VAB PE=1 SV=1	Auxin canalisation	PREDICTED: uncharacterized protein LOC103437094 [Malus domestica]
GS015G0115100.1_GS	molecular_function:"Interacting selectively and non-covalently with any protein or protein complex (a complex of two or more proteins that may include other nonprotein molecules)." [GOC:go_curators](GO:0005515)	pentatricopeptide repeat-containing protein At5g61990, mitochondrial-like; K17964 leucine-rich PPR motif-containing protein, mitochondrial (A)	Pentatricopeptide repeat-containing protein At4g30825, chloroplastic OS=Arabidopsis thaliana GN=At4g30825 PE=2 SV=2	Pentatricopeptide repeat domain	PREDICTED: pentatricopeptide repeat-containing protein At4g30825, chloroplastic [Malus domestica]
GS014G0081600.1_GS	--	vacuolar amino acid transporter 1; K15015 solute carrier family 32 (vesicular inhibitory amino acid transporter) (A)	Vacuolar amino acid transporter 1 OS=Saccharomyces cerevisiae (strain ATCC 204508 / S288c) GN=AVT1 PE=1 SV=1	Transmembrane amino acid transporter protein	PREDICTED: vacuolar amino acid transporter 1 [Pyrus x bretschneideri]
GS03G0047900.1_GS	--	--	--	--	PREDICTED: uncharacterized protein LOC103448529 [Malus domestica]
GS017G0117600.1_GS	--	uncharacterized LOC104585983; K03189 urease accessory protein (A)	Cytochrome b561 domain-containing protein At2g30890 OS=Arabidopsis thaliana GN=At2g30890 PE=2 SV=1	Eukaryotic cytochrome b561	PREDICTED: putative ferric-chelate reductase 1 [Malus domestica]
GS01G0172000.1_GS	--	--	Laminin-like protein epi-1 OS=Caenorhabditis elegans GN=epi-1 PE=1 SV=1	N-terminal C2 in EEIG1 and EHBP1 proteins	PREDICTED: intracellular protein transport protein USO1-like [Malus domestica]
GS09G0061300.1_GS	molecular_function:"Interacting selectively and non-covalently with any protein or protein complex (a complex of two or more proteins that may include other nonprotein molecules)." [GOC:go_curators](GO:0005515)	--	F-box/FBD/LRR-repeat protein At1g13570 OS=Arabidopsis thaliana GN=At1g13570 PE=2 SV=1	F-box domain	PREDICTED: F-box/FBD/LRR-repeat protein At1g13570-like [Malus domestica]
GS09G0195500.1_GS	biological_process:"Any process that modulates the frequency, rate or extent of flower development." [GOC:go_curators](GO:0009909)	--	--	--	PREDICTED: uncharacterized protein LOC103443997 [Malus domestica]
GS015G0097400.1_GS	cellular_component:"A lipid bilayer along with all the proteins and protein complexes embedded in it an attached to it." [GOC:dos, GOC:mah, ISBN:0815316194](GO:0016020),molecular_function:"Catalysis of the hydrolysis of any glycosyl bond." [GOC:jl](GO:0016798)	heparanase-like protein 3; K07964 heparanase 1 [EC:3.2.1.166] (A)	Heparanase-like protein 3 OS=Arabidopsis thaliana GN=At5g34940 PE=2 SV=2	Glycosyl hydrolase family 79, N-terminal domain	PREDICTED: heparanase-like protein 3 isoform X2 [Malus domestica]
GS05G0034100.1_GS	molecular_function:"Interacting selectively and non-covalently with copper (Cu) ions." [GOC:ai](GO:0005507),molecular_function:"Catalysis of an oxidation-reduction (redox) reaction, a reversible chemical reaction in which the oxidation state of an atom or atoms within a molecule is altered. One substrate acts as a hydrogen or electron donor and becomes oxidized, while the other acts as hydrogen o…	uncharacterized LOC100256879; K05909 laccase [EC:1.10.3.2] (A)	Putative laccase-9 OS=Oryza sativa subsp. japonica GN=LAC9 PE=3 SV=1	Multicopper oxidase	PREDICTED: uncharacterized protein LOC100256879 [Vitis vinifera]
GS08G0050300.1_GS	--	cytokinin riboside 5'-monophosphate phosphoribohydrolase LOG8-like; K06966 uncharacterized protein (A)	Cytokinin riboside 5'-monophosphate phosphoribohydrolase LOG8 OS=Arabidopsis thaliana GN=LOG8 PE=1 SV=1	Possible lysine decarboxylase	PREDICTED: cytokinin riboside 5'-monophosphate phosphoribohydrolase LOG8-like [Malus domestica]
GS08G0030600.1_GS	--	--	--	Uncharacterized protein family, UPF0114	PREDICTED: uncharacterized protein LOC103955460 [Pyrus x bretschneideri]
GS011G0024900.1_GS	molecular_function:"Interacting selectively and non-covalently with any protein or protein complex (a complex of two or more proteins that may include other nonprotein molecules)." [GOC:go_curators](GO:0005515)	--	Formin-binding protein 4 OS=Mus musculus GN=Fnbp4 PE=1 SV=2	WW domain	PREDICTED: formin-binding protein 4-like [Malus domestica]
GS011G0063500.1_GS	biological_process:"Any process that results in a change in state or activity of a cell or an organism (in terms of movement, secretion, enzyme production, gene expression, etc.) as a result of an abscisic acid stimulus." [GOC:jl](GO:0009737)	--	--	--	PREDICTED: putative GPI-anchored protein PB15E9.01c isoform X2 [Malus domestica]
GS013G0247900.1_GS	molecular_function:"Catalysis of a biochemical reaction at physiological temperatures. In biologically catalyzed reactions, the reactants are known as substrates, and the catalysts are naturally occurring macromolecular substances known as enzymes. Enzymes possess specific binding sites for substrates, and are usually composed wholly or largely of protein, but RNA that has catalytic activity (rib…	bifunctional dethiobiotin synthetase/7,8-diamino-pelargonic acid aminotransferase, mitochondrial; K19562 bifunctional dethiobiotin synthetase / adenosylmethionine---8-amino-7-oxononanoate aminotransferase [EC:6.3.3.3 2.6.1.62] (A)	Bifunctional dethiobiotin synthetase/7,8-diamino-pelargonic acid aminotransferase, mitochondrial OS=Arabidopsis thaliana GN=BIO3-BIO1 PE=1 SV=1	Aminotransferase class-III	PREDICTED: bifunctional dethiobiotin synthetase/7,8-diamino-pelargonic acid aminotransferase, mitochondrial [Malus domestica]
GS05G0041400.1_GS	--	--	--	--	PREDICTED: uncharacterized protein LOC103936468 [Pyrus x bretschneideri]
GS015G0301900.1_GS	cellular_component:"All of the contents of a cell excluding the plasma membrane and nucleus, but including other subcellular structures." [ISBN:0198547684](GO:0005737),biological_process:"The chemical reactions and pathways resulting in the formation of a pyrimidine nucleotide, a compound consisting of nucleoside (a pyrimidine base linked to a deoxyribose or ribose sugar) esterified with a phosph…	uncharacterized LOC103414936; K09903 uridylate kinase [EC:2.7.4.22] (A)	Uridylate kinase OS=Synechococcus sp. (strain JA-3-3Ab) GN=pyrH PE=3 SV=1	Amino acid kinase family	PREDICTED: uncharacterized protein LOC103414936 [Malus domestica]
GS015G0278900.1_GS	biological_process:"The chemical reactions and pathways involving carbohydrates, any of a group of organic compounds based of the general formula Cx(H2O)y. Includes the formation of carbohydrate derivatives by the addition of a carbohydrate residue to another molecule." [GOC:mah, ISBN:0198506732](GO:0005975)	XK; lanC-like protein 3; K19522 membrane transport protein XK (A)	LanC-like protein GCL1 OS=Arabidopsis thaliana GN=GCL1 PE=2 SV=1	Lanthionine synthetase C-like protein	PREDICTED: lanC-like protein GCL1 [Malus domestica]
GS012G0030900.1_GS	molecular_function:"Interacting selectively and non-covalently with any protein or protein complex (a complex of two or more proteins that may include other nonprotein molecules)." [GOC:go_curators](GO:0005515)	--	Probable F-box protein At1g60180 OS=Arabidopsis thaliana GN=At2g36090 PE=2 SV=1	--	PREDICTED: probable F-box protein At1g60180 [Pyrus x bretschneideri]
GS011G0163400.1_GS	--	--	--	--	PREDICTED: uncharacterized protein LOC103448309 [Malus domestica]
GS03G0117500.1_GS	biological_process:"The directed movement of malate into, out of or within a cell, or between cells, by means of some agent such as a transporter or pore." [GOC:krc](GO:0015743)	--	Aluminum-activated malate transporter 2 OS=Arabidopsis thaliana GN=ALMT2 PE=2 SV=2	Aluminium activated malate transporter	PREDICTED: aluminum-activated malate transporter 2-like isoform X1 [Malus domestica]
GS03G0036800.1_GS	molecular_function:"Interacting selectively and non-covalently with any protein or protein complex (a complex of two or more proteins that may include other nonprotein molecules)." [GOC:go_curators](GO:0005515),molecular_function:"Interacting selectively and non-covalently with any metal ion." [GOC:ai](GO:0046872)	D-tyrosyl-tRNA(Tyr) deacylase; K07560 D-tyrosyl-tRNA(Tyr) deacylase [EC:3.1.-.-] (A)	Zinc finger CCCH domain-containing protein 66 OS=Arabidopsis thaliana GN=At5g58620 PE=2 SV=1	Ankyrin repeats (3 copies)	PREDICTED: zinc finger CCCH domain-containing protein 66-like [Malus domestica]
GS013G0066000.1_GS	--	DIL domain myosin family protein, putative; K10357 myosin V (A)	--	--	PREDICTED: uncharacterized protein LOC103451881 [Malus domestica]
GS012G0165800.1_GS	biological_process:"Reactions, triggered in response to the presence of a foreign body or the occurrence of an injury, which result in restriction of damage to the organism attacked or prevention/recovery from the infection caused by the attack." [GOC:go_curators](GO:0006952),biological_process:"A process which begins when a cell receives an internal or external signal and activates a series of b…	hypothetical protein; K14638 solute carrier family 15 (peptide/histidine transporter), member 3/4 (A)	MACPF domain-containing protein CAD1 OS=Arabidopsis thaliana GN=CAD1 PE=2 SV=1	MAC/Perforin domain	PREDICTED: MACPF domain-containing protein CAD1-like isoform X2 [Malus domestica]
GS07G0010900.1_GS	biological_process:"Any process that modulates the frequency, rate or extent of cellular DNA-templated transcription." [GOC:go_curators, GOC:txnOH](GO:0006355),biological_process:"Any biological process in an organism that recurs with a regularity of approximately 24 hours." [GOC:bf, GOC:go_curators](GO:0007623)	--	--	--	PREDICTED: uncharacterized serine-rich protein C215.13-like [Malus domestica]
GS012G0119900.1_GS	cellular_component:"The space external to the outermost structure of a cell. For cells without external protective or external encapsulating structures this refers to space outside of the plasma membrane. This term covers the host cell environment outside an intracellular parasite." [GOC:go_curators](GO:0005576)	pathogenesis-related protein 1-like; K13449 pathogenesis-related protein 1 (A)	Pathogenesis-related protein 1C OS=Nicotiana tabacum PE=2 SV=3	Cysteine-rich secretory protein family	PREDICTED: hornerin-like [Malus domestica]
GS06G0158400.1_GS	cellular_component:"The component of a membrane consisting of the gene products and protein complexes having at least some part of their peptide sequence embedded in the hydrophobic region of the membrane." [GOC:dos, GOC:go_curators](GO:0016021)	bidirectional sugar transporter SWEET5-like; K15382 solute carrier family 50 (sugar transporter) (A)	Bidirectional sugar transporter SWEET5 OS=Arabidopsis thaliana GN=SWEET5 PE=2 SV=2	Sugar efflux transporter for intercellular exchange	PREDICTED: bidirectional sugar transporter SWEET5-like isoform X2 [Malus domestica]
GS04G0176000.1_GS	molecular_function:"Catalysis of the phosphorylation of an amino acid residue in a protein, usually according to the reaction: a protein + ATP = a phosphoprotein + ADP." [MetaCyc:PROTEIN-KINASE-RXN](GO:0004672),molecular_function:"Interacting selectively and non-covalently with ATP, adenosine 5'-triphosphate, a universally important coenzyme and enzyme regulator." [ISBN:0198506732](GO:0005524),bi…	serine/threonine-protein kinase CDL1; K04733 interleukin-1 receptor-associated kinase 4 [EC:2.7.11.1] (A)	Serine/threonine-protein kinase CDL1 OS=Arabidopsis thaliana GN=CDL1 PE=1 SV=1	Protein tyrosine kinase	PREDICTED: probable serine/threonine-protein kinase NAK isoform X1 [Malus domestica]
GS01G0086800.1_GS	molecular_function:"Catalysis of the hydrolysis of various bonds, e.g. C-O, C-N, C-C, phosphoric anhydride bonds, etc. Hydrolase is the systematic name for any enzyme of EC class 3." [ISBN:0198506732](GO:0016787)	hypothetical protein; K12867 pre-mRNA-splicing factor SYF1 (A)	Probable inactive purple acid phosphatase 29 OS=Arabidopsis thaliana GN=PAP29 PE=2 SV=1	Calcineurin-like phosphoesterase	PREDICTED: probable inactive purple acid phosphatase 29 [Pyrus x bretschneideri]
GS07G0180600.1_GS	biological_process:"A conserved series of molecular signals found in prokaryotes and eukaryotes; involves autophosphorylation of a histidine kinase and the transfer of the phosphate group to an aspartate that then acts as a phospho-donor to response regulator proteins." [PMID:9191038](GO:0000160)	two-component response regulator ARR17; K14492 two-component response regulator ARR-A family (A)	Two-component response regulator ARR16 OS=Arabidopsis thaliana GN=ARR16 PE=1 SV=1	Response regulator receiver domain	PREDICTED: two-component response regulator ARR17 isoform X1 [Malus domestica]
GS014G0063800.1_GS	cellular_component:"A protein complex peripherally associated with the plasma membrane that determines where vesicles dock and fuse. At least eight complex components are conserved between yeast and mammals." [GOC:cilia, PMID:15292201, PMID:27243008, PMID:9700152](GO:0000145),biological_process:"A process of secretion by a cell that results in the release of intracellular molecules (e.g. hormones…	exocyst complex component SEC6; K06110 exocyst complex component 3 (A)	Exocyst complex component SEC6 OS=Arabidopsis thaliana GN=SEC6 PE=1 SV=1	Exocyst complex component Sec6	PREDICTED: exocyst complex component SEC6 [Malus domestica]
GS03G0172200.1_GS	cellular_component:"The component of a membrane consisting of the gene products and protein complexes having at least some part of their peptide sequence embedded in the hydrophobic region of the membrane." [GOC:dos, GOC:go_curators](GO:0016021)	ADP-ribose pyrophosphatase; K13988 ADP-ribose pyrophosphatase [EC:3.6.1.13] (A)	Probable folate-biopterin transporter 4 OS=Arabidopsis thaliana GN=At5g54860 PE=2 SV=1	BT1 family	PREDICTED: probable folate-biopterin transporter 4 [Malus domestica]
GS016G0033000.1_GS	molecular_function:"Interacting selectively and non-covalently with any protein or protein complex (a complex of two or more proteins that may include other nonprotein molecules)." [GOC:go_curators](GO:0005515),molecular_function:"Interacting selectively and non-covalently with zinc (Zn) ions." [GOC:ai](GO:0008270)	hypothetical protein; K12135 zinc finger protein CONSTANS (A)	Zinc finger protein CONSTANS-LIKE 6 OS=Arabidopsis thaliana GN=COL6 PE=2 SV=2	B-box zinc finger	PREDICTED: zinc finger protein CONSTANS-LIKE 6-like [Malus domestica]
GS016G0046600.1_GS	molecular_function:"Interacting selectively and non-covalently with any protein or protein complex (a complex of two or more proteins that may include other nonprotein molecules)." [GOC:go_curators](GO:0005515),cellular_component:"A membrane-bounded organelle of eukaryotic cells in which chromosomes are housed and replicated. In most cells, the nucleus contains all of the cell's chromosomes excep…	--	--	F/Y rich C-terminus	PREDICTED: uncharacterized protein LOC103403258 [Malus domestica]
GS07G0208000.1_GS	--	transcription factor LAF1; K09422 myb proto-oncogene protein, plant (A)	Transcription factor LAF1 OS=Arabidopsis thaliana GN=LAF1 PE=1 SV=2	Myb-like DNA-binding domain	PREDICTED: transcription factor LAF1 [Malus domestica]
GS010G0059300.1_GS	--	--	--	--	PREDICTED: uncharacterized protein LOC103428626 [Malus domestica]
GS017G0198600.1_GS	molecular_function:"Catalysis of a biochemical reaction at physiological temperatures. In biologically catalyzed reactions, the reactants are known as substrates, and the catalysts are naturally occurring macromolecular substances known as enzymes. Enzymes possess specific binding sites for substrates, and are usually composed wholly or largely of protein, but RNA that has catalytic activity (rib…	acetylornithine aminotransferase, mitochondrial-like; K00818 acetylornithine aminotransferase [EC:2.6.1.11] (A)	Acetylornithine aminotransferase, mitochondrial OS=Alnus glutinosa GN=AG118 PE=2 SV=1	Aminotransferase class-III	PREDICTED: acetylornithine aminotransferase, mitochondrial-like [Malus domestica]
GS02G0104900.1_GS	molecular_function:"Interacting selectively and non-covalently with ATP, adenosine 5'-triphosphate, a universally important coenzyme and enzyme regulator." [ISBN:0198506732](GO:0005524),cellular_component:"A semiautonomous, self replicating organelle that occurs in varying numbers, shapes, and sizes in the cytoplasm of virtually all eukaryotic cells. It is notably the site of tissue respiration."…	ATPase family AAA domain-containing protein 3-like; K17681 ATPase family AAA domain-containing protein 3A/B (A)	ATPase family AAA domain-containing protein 3 OS=Xenopus tropicalis GN=atad3 PE=2 SV=1	ATPase family associated with various cellular activities (AAA)	PREDICTED: ATPase family AAA domain-containing protein 3-like [Pyrus x bretschneideri]
GS08G0104600.1_GS	--	protein starmaker-like; K13172 serine/arginine repetitive matrix protein 2 (A)	Serine/arginine repetitive matrix protein 2 OS=Mus musculus GN=Srrm2 PE=1 SV=3	cwf21 domain	PREDICTED: protein starmaker-like [Pyrus x bretschneideri]
GS015G0105100.1_GS	--	--	--	--	PREDICTED: uncharacterized protein LOC103400281 [Malus domestica]
GS01G0082500.1_GS	molecular_function:"Catalysis of an oxidation-reduction (redox) reaction, a reversible chemical reaction in which the oxidation state of an atom or atoms within a molecule is altered. One substrate acts as a hydrogen or electron donor and becomes oxidized, while the other acts as hydrogen or electron acceptor and becomes reduced." [GOC:go_curators](GO:0016491)	naringenin,2-oxoglutarate 3-dioxygenase; K00475 naringenin 3-dioxygenase [EC:1.14.11.9] (A)	Naringenin,2-oxoglutarate 3-dioxygenase OS=Callistephus chinensis GN=FHT PE=2 SV=1	non-haem dioxygenase in morphine synthesis N-terminal	PREDICTED: flavonol synthase/flavanone 3-hydroxylase-like [Pyrus x bretschneideri]
GS015G0156000.1_GS	biological_process:"The splicing of Group II introns. This occurs by a ribozymic mechanism where the intron sequence forms a distinct 3D structure, characteristic of Group II introns and containing splice site consensus sequences, that is involved in catalyzing the splicing reactions, though protein factors are also required in vivo. Splicing occurs by a series of two transesterification reaction…	hypothetical protein; K01148 poly(A)-specific ribonuclease [EC:3.1.13.4] (A)	CRS2-associated factor 1, chloroplastic OS=Arabidopsis thaliana GN=At2g20020 PE=2 SV=2	CRS1 / YhbY (CRM) domain	PREDICTED: CRS2-associated factor 1, chloroplastic-like [Malus domestica]
GS015G0076500.1_GS	molecular_function:"Interacting selectively and non-covalently with any nucleic acid." [GOC:jl](GO:0003676),molecular_function:"Enables the facilitated diffusion of an ion (by an energy-independent process) by passage through a transmembrane aqueous pore or channel without evidence for a carrier-mediated mechanism. May be either selective (it enables passage of a specific ion only) or non-selecti…	probable cyclic nucleotide-gated ion channel 14; K05391 cyclic nucleotide gated channel, other eukaryote (A)	Probable cyclic nucleotide-gated ion channel 14 OS=Arabidopsis thaliana GN=CNGC14 PE=2 SV=2	Cyclic nucleotide-binding domain	PREDICTED: probable cyclic nucleotide-gated ion channel 14 [Malus domestica]
GS05G0053900.1_GS	--	hypothetical protein; K15710 E3 ubiquitin-protein ligase SHPRH [EC:3.6.4.- 2.3.2.27] (A)	Coiled-coil domain-containing protein 90B, mitochondrial OS=Homo sapiens GN=CCDC90B PE=1 SV=2	Protein of unknown function (DUF1640)	PREDICTED: protein FMP32, mitochondrial-like [Malus domestica]
GS04G0157000.1_GS	molecular_function:"Catalysis of the transfer of ubiquitin to a substrate protein via the reaction X-ubiquitin + S -> X + S-ubiquitin, where X is either an E2 or E3 enzyme, the X-ubiquitin linkage is a thioester bond, and the S-ubiquitin linkage is an amide bond: an isopeptide bond between the C-terminal glycine of ubiquitin and the epsilon-amino group of lysine residues in the substrate or, in t…	hypothetical protein; K14855 ribosome assembly protein 4 (A)	E3 ubiquitin-protein ligase hel2 OS=Schizosaccharomyces pombe (strain 972 / ATCC 24843) GN=SPCC1223.01 PE=1 SV=2	--	PREDICTED: LIM domain and RING finger protein C1223.01-like [Malus domestica]
GS09G0225800.1_GS	biological_process:"Any process that modulates the frequency, rate or extent of cellular DNA-templated transcription." [GOC:go_curators, GOC:txnOH](GO:0006355),cellular_component:"A transcription elongation factor complex that increases the overall rate of RNA polymerase II transcription elongation by suppressing transient polymerase pausing. At minimum, the complex contains a transcription facto…	dentin sialophosphoprotein-like; K15186 ELL-associated factor (A)	ELL-associated factor 1 OS=Mus musculus GN=Eaf1 PE=2 SV=2	RNA polymerase II transcription elongation factor	PREDICTED: dentin sialophosphoprotein-like [Malus domestica]
GS08G0160700.1_GS	molecular_function:"The formation of a protein dimer, a macromolecular structure consists of two noncovalently associated identical or nonidentical subunits." [ISBN:0198506732](GO:0046983)	--	Transcription factor bHLH145 OS=Arabidopsis thaliana GN=BHLH145 PE=2 SV=1	--	PREDICTED: transcription factor bHLH143-like [Malus domestica]
GS016G0039400.1_GS	biological_process:"Growth or movement in a sessile organism toward or away from water, as of the roots of a plant." [ISBN:0395825172](GO:0010274)	--	Protein MIZU-KUSSEI 1 OS=Arabidopsis thaliana GN=MIZ1 PE=1 SV=1	Protein of unknown function, DUF617	PREDICTED: protein MIZU-KUSSEI 1 [Malus domestica]
GS03G0236400.1_GS	molecular_function:"Interacting selectively and non-covalently with any protein or protein complex (a complex of two or more proteins that may include other nonprotein molecules)." [GOC:go_curators](GO:0005515),molecular_function:"Interacting selectively and non-covalently with zinc (Zn) ions." [GOC:ai](GO:0008270)	hypothetical protein; K12135 zinc finger protein CONSTANS (A)	Zinc finger protein CONSTANS-LIKE 13 OS=Arabidopsis thaliana GN=COL13 PE=2 SV=1	B-box zinc finger	PREDICTED: zinc finger protein CONSTANS-LIKE 13 [Pyrus x bretschneideri]
GS08G0077800.1_GS	--	hypothetical protein; K15891 farnesol dehydrogenase [EC:1.1.1.216] (A)	--	Eukaryotic protein of unknown function (DUF829)	PREDICTED: uncharacterized protein LOC103441128 [Malus domestica]
GS011G0217300.1_GS	molecular_function:"Interacting selectively and non-covalently with any protein or protein complex (a complex of two or more proteins that may include other nonprotein molecules)." [GOC:go_curators](GO:0005515)	transcription factor GTE3, chloroplastic; K11721 bromodomain-containing protein 3 (A)	Transcription factor GTE4 OS=Arabidopsis thaliana GN=GTE4 PE=2 SV=1	Bromodomain	PREDICTED: transcription factor GTE4 isoform X1 [Malus domestica]
GS07G0017700.1_GS	molecular_function:"Interacting selectively and non-covalently with any protein or protein complex (a complex of two or more proteins that may include other nonprotein molecules)." [GOC:go_curators](GO:0005515),cellular_component:"A membrane-bounded organelle of eukaryotic cells in which chromosomes are housed and replicated. In most cells, the nucleus contains all of the cell's chromosomes excep…	histone-lysine N-methyltransferase, H3 lysine-9 specific SUVH1-like; K11420 euchromatic histone-lysine N-methyltransferase [EC:2.1.1.43] (A)	Histone-lysine N-methyltransferase, H3 lysine-9 specific SUVH3 OS=Arabidopsis thaliana GN=SUVH3 PE=2 SV=2	SAD/SRA domain	PREDICTED: histone-lysine N-methyltransferase, H3 lysine-9 specific SUVH1-like [Malus domestica]
GS015G0071600.1_GS	molecular_function:"Catalysis of the phosphorylation of an amino acid residue in a protein, usually according to the reaction: a protein + ATP = a phosphoprotein + ADP." [MetaCyc:PROTEIN-KINASE-RXN](GO:0004672),molecular_function:"Interacting selectively and non-covalently with ATP, adenosine 5'-triphosphate, a universally important coenzyme and enzyme regulator." [ISBN:0198506732](GO:0005524),bi…	serine/threonine-protein kinase AFC3; K08287 dual-specificity kinase [EC:2.7.12.1] (A)	Serine/threonine-protein kinase AFC3 OS=Arabidopsis thaliana GN=AFC3 PE=2 SV=2	Protein kinase domain	PREDICTED: serine/threonine-protein kinase AFC3 [Pyrus x bretschneideri]
GS012G0015100.1_GS	biological_process:"The joining together of exons from one or more primary transcripts of messenger RNA (mRNA) and the excision of intron sequences, via a spliceosomal mechanism, so that mRNA consisting only of the joined exons is produced." [GOC:krc, ISBN:0198506732, ISBN:0879695897](GO:0000398),molecular_function:"Interacting selectively and non-covalently with any nucleic acid." [GOC:jl](GO:00…	splicing factor U2af small subunit B-like; K12836 splicing factor U2AF 35 kDa subunit (A)	Splicing factor U2af small subunit A OS=Oryza sativa subsp. japonica GN=U2AF35A PE=2 SV=1	RNA recognition motif. (a.k.a. RRM, RBD, or RNP domain)	PREDICTED: splicing factor U2af small subunit B-like [Malus domestica]
GS013G0023000.1_GS	molecular_function:"Interacting selectively and non-covalently with ATP, adenosine 5'-triphosphate, a universally important coenzyme and enzyme regulator." [ISBN:0198506732](GO:0005524),cellular_component:"A lipid bilayer along with all the proteins and protein complexes embedded in it an attached to it." [GOC:dos, GOC:mah, ISBN:0815316194](GO:0016020),molecular_function:"Primary active transport…	ATP-binding cassette; K05681 ATP-binding cassette, subfamily G (WHITE), member 2 (A)	ABC transporter G family member 7 OS=Arabidopsis thaliana GN=ABCG7 PE=2 SV=1	ABC transporter	PREDICTED: ABC transporter G family member 7 [Malus domestica]
GS015G0113800.1_GS	molecular_function:"Interacting selectively and non-covalently with any protein or protein complex (a complex of two or more proteins that may include other nonprotein molecules)." [GOC:go_curators](GO:0005515)	BTB/POZ and TAZ domain-containing protein 2; K00517 [EC:1.14.-.-] (A)	BTB/POZ and TAZ domain-containing protein 3 OS=Arabidopsis thaliana GN=BT3 PE=1 SV=2	BTB/POZ domain	PREDICTED: BTB/POZ and TAZ domain-containing protein 3-like isoform X1 [Malus domestica]
GS016G0066200.1_GS	--	--	--	Protein of unknown function (DUF1336)	PREDICTED: uncharacterized protein LOC103402953 [Malus domestica]
GS011G0056100.1_GS	--	--	UPF0503 protein At3g09070, chloroplastic OS=Arabidopsis thaliana GN=At3g09070 PE=1 SV=1	Protein of unknown function (DUF740)	PREDICTED: UPF0503 protein At3g09070, chloroplastic-like [Malus domestica]
GS012G0039800.1_GS	molecular_function:"Interacting selectively and non-covalently with any nucleic acid." [GOC:jl](GO:0003676),molecular_function:"Catalysis of the reaction: ATP + H2O = ADP + phosphate, to drive the unwinding of a DNA or RNA helix." [GOC:jl](GO:0004386),molecular_function:"Interacting selectively and non-covalently with ATP, adenosine 5'-triphosphate, a universally important coenzyme and enzyme reg…	ATP-dependent RNA helicase DHX36; K14442 ATP-dependent RNA helicase DHX36 [EC:3.6.4.13] (A)	ATP-dependent RNA helicase DHX36 OS=Homo sapiens GN=DHX36 PE=1 SV=2	Helicase associated domain (HA2)	PREDICTED: ATP-dependent RNA helicase DHX36 isoform X1 [Pyrus x bretschneideri]
GS09G0066300.1_GS	--	--	--	--	PREDICTED: uncharacterized protein LOC103442502 isoform X2 [Malus domestica]
GS06G0050300.1_GS	molecular_function:"Interacting selectively and non-covalently with any nucleic acid." [GOC:jl](GO:0003676),molecular_function:"Interacting selectively and non-covalently with zinc (Zn) ions." [GOC:ai](GO:0008270)	uncharacterized LOC104907828; K19466 ATP-dependent RNA helicase DDX59 [EC:3.6.4.13] (A)	Probable ATP-dependent RNA helicase DDX59 OS=Mus musculus GN=Ddx59 PE=2 SV=1	HIT zinc finger	PREDICTED: uncharacterized protein LOC103940224 [Pyrus x bretschneideri]
GS07G0068500.1_GS	molecular_function:"Interacting selectively and non-covalently with any nucleic acid." [GOC:jl](GO:0003676)	splicing factor 3B subunit 4; K12831 splicing factor 3B subunit 4 (A)	Splicing factor 3B subunit 4 OS=Rattus norvegicus GN=Sf3b4 PE=2 SV=1	RNA recognition motif. (a.k.a. RRM, RBD, or RNP domain)	PREDICTED: splicing factor 3B subunit 4 [Malus domestica]
GS015G0055300.1_GS	--	--	--	--	PREDICTED: uncharacterized protein LOC103455958 [Malus domestica]
GS05G0277700.1_GS	--	Cys-Gly metallodipeptidase dug1; K15428 Cys-Gly metallodipeptidase DUG1 [EC:3.4.13.-] (A)	Protein yippee-like At5g53940 OS=Arabidopsis thaliana GN=At5g53940 PE=2 SV=1	Yippee zinc-binding/DNA-binding /Mis18, centromere assembly	PREDICTED: protein yippee-like At5g53940 isoform X1 [Malus domestica]
GS012G0163200.1_GS	--	hypothetical protein; K14962 COMPASS component SWD2 (A)	G-type lectin S-receptor-like serine/threonine-protein kinase SD2-5 OS=Arabidopsis thaliana GN=SD25 PE=1 SV=1	D-mannose binding lectin	PREDICTED: G-type lectin S-receptor-like serine/threonine-protein kinase SD2-5 [Pyrus x bretschneideri]
GS07G0206700.1_GS	biological_process:"The cell cycle process in which the sister chromatids of a replicated chromosome are joined along the entire length of the chromosome, from their formation in S phase through metaphase during a mitotic cell cycle. This cohesion cycle is critical for high fidelity chromosome transmission." [GOC:ai, GOC:rn, PMID:10827941, PMID:11389843, PMID:14623866](GO:0007064),cellular_compon…	putative uncharacterized protein DDB_G0287975; K11270 chromosome transmission fidelity protein 8 (A)	Putative uncharacterized protein DDB_G0287975 OS=Dictyostelium discoideum GN=DDB_G0287975 PE=4 SV=1	Ctf8	PREDICTED: putative uncharacterized protein DDB_G0287975 [Malus domestica]
GS07G0055600.1_GS	molecular_function:"Interacting selectively and non-covalently with any nucleic acid." [GOC:jl](GO:0003676)	GRMZM2G126665; uncharacterized LOC100216781; K12885 heterogeneous nuclear ribonucleoprotein G (A)	Heterogeneous nuclear ribonucleoprotein Q OS=Rattus norvegicus GN=Syncrip PE=2 SV=1	RNA recognition motif. (a.k.a. RRM, RBD, or RNP domain)	PREDICTED: nucleolin-like [Malus domestica]
GS016G0058300.1_GS	molecular_function:"Catalysis of the transfer of a methyl group to an acceptor molecule." [ISBN:0198506732](GO:0008168)	probable methyltransferase PMT28; K16302 metal transporter CNNM (A)	Probable methyltransferase PMT2 OS=Arabidopsis thaliana GN=At1g26850 PE=2 SV=2	Putative S-adenosyl-L-methionine-dependent methyltransferase	uncharacterized protein LOC103402903 [Malus domestica]
GS03G0177600.1_GS	--	thiamine thiazole synthase, chloroplastic-like; K03146 thiamine thiazole synthase (A)	Thiamine thiazole synthase, chloroplastic OS=Citrus sinensis GN=THI1 PE=2 SV=1	Thi4 family	PREDICTED: thiamine thiazole synthase, chloroplastic-like [Pyrus x bretschneideri]
GS06G0102100.1_GS	--	--	--	--	PREDICTED: uncharacterized protein LOC103428275 [Malus domestica]
GS03G0045700.1_GS	--	uncharacterized LOC101249008; K11653 AT-rich interactive domain-containing protein 1 (A)	--	--	PREDICTED: mediator of RNA polymerase II transcription subunit 12-like [Malus domestica]
GSCtg9360001400.1_GS	molecular_function:"Interacting selectively and non-covalently with any protein or protein complex (a complex of two or more proteins that may include other nonprotein molecules)." [GOC:go_curators](GO:0005515)	hypothetical protein; K13145 integrator complex subunit 8 (A)	F-box/kelch-repeat protein At5g42350 OS=Arabidopsis thaliana GN=At5g42350 PE=2 SV=1	Kelch motif	PREDICTED: F-box/kelch-repeat protein At5g42350-like [Malus domestica]
GS013G0038100.1_GS	--	uncharacterized protein At1g26090, chloroplastic; K01551 arsenite-transporting ATPase [EC:3.6.3.16] (A)	Uncharacterized protein At1g26090, chloroplastic OS=Arabidopsis thaliana GN=At1g26090 PE=2 SV=1	Anion-transporting ATPase	PREDICTED: uncharacterized protein At1g26090, chloroplastic [Malus domestica]
GS014G0122200.1_GS	molecular_function:"The action of a molecule that contributes to the structural integrity of the ribosome." [GOC:mah](GO:0003735),cellular_component:"An intracellular organelle, about 200 A in diameter, consisting of RNA and protein. It is the site of protein biosynthesis resulting from translation of messenger RNA (mRNA). It consists of two subunits, one large and one small, each containing only…	30S ribosomal protein S6 alpha, chloroplastic-like; K02990 small subunit ribosomal protein S6 (A)	30S ribosomal protein S6 alpha, chloroplastic OS=Arabidopsis thaliana GN=RPS6 PE=2 SV=1	Ribosomal protein S6	PREDICTED: 30S ribosomal protein S6 alpha, chloroplastic-like [Malus domestica]
GS03G0045000.1_GS	molecular_function:"Catalysis of the reaction: N-acylsphingosine + H2O = a fatty acid + sphingosine." [EC:3.5.1.23](GO:0017040),biological_process:"The chemical reactions and pathways resulting in the breakdown of ceramides, any N-acetylated sphingoid." [GOC:ai](GO:0046514)	neutral ceramidase; K12349 neutral ceramidase [EC:3.5.1.23] (A)	Neutral ceramidase OS=Arabidopsis thaliana GN=At2g38010 PE=3 SV=1	Neutral/alkaline non-lysosomal ceramidase, N-terminal	PREDICTED: neutral ceramidase [Malus domestica]
GS015G0136400.1_GS	molecular_function:"Any molecular function by which a gene product interacts selectively and non-covalently with DNA (deoxyribonucleic acid)." [GOC:dph, GOC:jl, GOC:tb, GOC:vw](GO:0003677)	--	Methyl-CpG-binding domain-containing protein 11 OS=Arabidopsis thaliana GN=MBD11 PE=1 SV=1	Methyl-CpG binding domain	PREDICTED: methyl-CpG-binding domain-containing protein 11-like [Malus domestica]
GS010G0029400.1_GS	molecular_function:"Interacting selectively and non-covalently with any nucleic acid." [GOC:jl](GO:0003676),molecular_function:"Catalysis of the reaction: ATP + H2O = ADP + phosphate; this reaction drives the unwinding of an RNA helix." [EC:3.6.4.13, GOC:jl](GO:0003724),molecular_function:"Interacting selectively and non-covalently with ATP, adenosine 5'-triphosphate, a universally important coen…	hypothetical protein; K20096 ATP-dependent RNA helicase DDX28 [EC:3.6.4.13] (A)	DEAD-box ATP-dependent RNA helicase 39 OS=Oryza sativa subsp. japonica GN=Os01g0184500 PE=2 SV=1	DEAD/DEAH box helicase	PREDICTED: DEAD-box ATP-dependent RNA helicase 39-like isoform X1 [Malus domestica]
GS08G0209000.1_GS	molecular_function:"Interacting selectively and non-covalently with any nucleic acid." [GOC:jl](GO:0003676),molecular_function:"Interacting selectively and non-covalently with an RNA molecule or a portion thereof." [GOC:jl, GOC:mah](GO:0003723),molecular_function:"Catalysis of the reaction: ATP + H2O = ADP + phosphate; this reaction drives the unwinding of an RNA helix." [EC:3.6.4.13, GOC:jl](GO:…	superkiller viralicidic activity 2-like 2; K12598 ATP-dependent RNA helicase DOB1 [EC:3.6.4.13] (A)	Superkiller viralicidic activity 2-like 2 OS=Homo sapiens GN=SKIV2L2 PE=1 SV=3	rRNA-processing arch domain	PREDICTED: superkiller viralicidic activity 2-like 2 [Malus domestica]
GS05G0188400.1_GS	molecular_function:"Interacting selectively and non-covalently with any protein or protein complex (a complex of two or more proteins that may include other nonprotein molecules)." [GOC:go_curators](GO:0005515)	hypothetical protein; K10467 kelch-like protein 31 (A)	F-box/kelch-repeat protein OR23 OS=Arabidopsis thaliana GN=OR23 PE=2 SV=1	F-box-like	PREDICTED: F-box/kelch-repeat protein OR23 [Pyrus x bretschneideri]
GS05G0097700.1_GS	--	queuine tRNA-ribosyltransferase (predicted) (EC:2.4.2.29); K00773 queuine tRNA-ribosyltransferase [EC:2.4.2.29] (A)	Thioredoxin domain-containing protein 9 homolog OS=Arabidopsis thaliana GN=At2g18990 PE=2 SV=1	Thioredoxin	PREDICTED: thioredoxin domain-containing protein 9 homolog [Malus domestica]
GS013G0154800.1_GS	--	--	--	--	PREDICTED: uncharacterized protein LOC103453069 [Malus domestica]
GS014G0120700.1_GS	molecular_function:"Interacting selectively and non-covalently with any protein or protein complex (a complex of two or more proteins that may include other nonprotein molecules)." [GOC:go_curators](GO:0005515),cellular_component:"All of the contents of a cell excluding the plasma membrane and nucleus, but including other subcellular structures." [ISBN:0198547684](GO:0005737),biological_process:"…	E3 ubiquitin-protein ligase SINAT3-like; K04506 E3 ubiquitin-protein ligase SIAH1 [EC:2.3.2.27] (A)	E3 ubiquitin-protein ligase SINAT3 OS=Arabidopsis thaliana GN=SINAT3 PE=2 SV=1	Seven in absentia protein family	PREDICTED: E3 ubiquitin-protein ligase SINAT3-like isoform X2 [Malus domestica]
GS012G0197800.1_GS	molecular_function:"The formation of a protein dimer, a macromolecular structure consists of two noncovalently associated identical or nonidentical subunits." [ISBN:0198506732](GO:0046983)	transcription factor bHLH96; K18485 myogenic factor 6 (A)	Transcription factor bHLH96 OS=Arabidopsis thaliana GN=BHLH96 PE=2 SV=1	Helix-loop-helix DNA-binding domain	PREDICTED: transcription factor bHLH94-like [Malus domestica]
GS013G0248000.1_GS	biological_process:"The chemical reactions and pathways involving carbohydrates, any of a group of organic compounds based of the general formula Cx(H2O)y. Includes the formation of carbohydrate derivatives by the addition of a carbohydrate residue to another molecule." [GOC:mah, ISBN:0198506732](GO:0005975),molecular_function:"Catalysis of the transfer of a phosphorus-containing group from one c…	hypothetical protein; K02328 DNA polymerase delta subunit 2 (A)	FGGY carbohydrate kinase domain-containing protein OS=Mus musculus GN=Fggy PE=2 SV=1	FGGY family of carbohydrate kinases, C-terminal domain	hypothetical protein PRUPE_ppa002992mg [Prunus persica]
GS014G0178500.1_GS	molecular_function:"Interacting selectively and non-covalently with any protein or protein complex (a complex of two or more proteins that may include other nonprotein molecules)." [GOC:go_curators](GO:0005515)	putative pentatricopeptide repeat-containing protein At3g05240; K19090 CRISPR-associated protein Cas5t (A)	Pentatricopeptide repeat-containing protein At1g08070, chloroplastic OS=Arabidopsis thaliana GN=PCMP-H12 PE=2 SV=1	PPR repeat	PREDICTED: putative pentatricopeptide repeat-containing protein At3g05240 [Prunus mume]
GS01G0047800.1_GS	molecular_function:"Interacting selectively and non-covalently with any protein or protein complex (a complex of two or more proteins that may include other nonprotein molecules)." [GOC:go_curators](GO:0005515)	--	F-box protein At4g00755 OS=Arabidopsis thaliana GN=At4g00755 PE=2 SV=1	--	PREDICTED: F-box protein At4g00755-like [Malus domestica]
GS010G0041800.1_GS	--	--	--	--	PREDICTED: uncharacterized protein LOC103411982 [Malus domestica]
GS015G0274300.1_GS	--	--	IMPACT family member in pol 5'region (Fragment) OS=Thermus thermophilus PE=3 SV=1	Uncharacterized protein family UPF0029	PREDICTED: uncharacterized protein LOC103449339 isoform X1 [Malus domestica]
GS07G0026500.1_GS	--	starch phosphorylase; K00688 starch phosphorylase [EC:2.4.1.1] (A)	ACT domain-containing protein ACR12 OS=Arabidopsis thaliana GN=ACR12 PE=2 SV=1	--	hypothetical protein PRUPE_ppa009415mg [Prunus persica]
GS05G0160400.1_GS	--	--	--	--	PREDICTED: uncharacterized protein LOC103435857 [Malus domestica]
GS017G0049600.1_GS	molecular_function:"Catalysis of the reaction: 1,4-alpha-D-glucosyl(n) + phosphate = 1,4-alpha-D-glucosyl(n-1) + alpha-D-glucose 1-phosphate. The name should be qualified in each instance by adding the name of the natural substrate, e.g. maltodextrin phosphorylase, starch phosphorylase, glycogen phosphorylase." [EC:2.4.1.1](GO:0004645),biological_process:"The chemical reactions and pathways invol…	alpha-1,4 glucan phosphorylase L isozyme, chloroplastic/amyloplastic-like; K00688 starch phosphorylase [EC:2.4.1.1] (A)	Alpha-1,4 glucan phosphorylase L isozyme, chloroplastic/amyloplastic OS=Vicia faba GN=PHO1 PE=2 SV=2	Carbohydrate phosphorylase	PREDICTED: alpha-1,4 glucan phosphorylase L isozyme, chloroplastic/amyloplastic-like [Pyrus x bretschneideri]
GS07G0091200.1_GS	biological_process:"The covalent alteration of one or more nucleotides within an rRNA molecule to produce an rRNA molecule with a sequence that differs from that coded genetically." [GOC:curators](GO:0000154),molecular_function:"Catalysis of the dimethylation two adjacent A residues in the loop closing the 3'-terminal stem of the 18S rRNA, using S-adenosyl-L-methionine as a methyl donor." [ISBN:1…	pco116085, GRMZM2G136599; uncharacterized LOC100284053; K14191 18S rRNA (adenine1779-N6/adenine1780-N6)-dimethyltransferase [EC:2.1.1.183] (A)	Ribosomal RNA small subunit methyltransferase, chloroplastic OS=Arabidopsis thaliana GN=PFC1 PE=2 SV=1	Ribosomal RNA adenine dimethylase	PREDICTED: probable dimethyladenosine transferase [Malus domestica]
GS014G0037500.1_GS	--	uncharacterized LOC105650214; K13407 fatty acid omega-hydroxylase [EC:1.14.-.-] (A)	Myosin-binding protein 7 OS=Arabidopsis thaliana GN=MYOB7 PE=1 SV=1	Zein-binding	PREDICTED: uncharacterized protein LOC103453741 [Malus domestica]
GS06G0181000.1_GS	molecular_function:"Interacting selectively and non-covalently with any nucleic acid." [GOC:jl](GO:0003676),molecular_function:"Interacting selectively and non-covalently with ATP, adenosine 5'-triphosphate, a universally important coenzyme and enzyme regulator." [ISBN:0198506732](GO:0005524)	activating signal cointegrator 1 complex subunit 3; K18663 activating signal cointegrator complex subunit 3 [EC:3.6.4.12] (A)	Activating signal cointegrator 1 complex subunit 3 OS=Bos taurus GN=ascc3 PE=3 SV=1	DEAD/DEAH box helicase	PREDICTED: activating signal cointegrator 1 complex subunit 3 [Malus domestica]
GS03G0105800.1_GS	molecular_function:"Interacting selectively and non-covalently with a specific double-stranded genomic DNA sequence (sometimes referred to as a motif) within the regulatory region of a gene to modulate transcription. Regulatory regions include promoters (proximal and distal) and enhancers. Genes are transcriptional units, and include bacterial operons." [GOC:txnOH-2018](GO:0003700),biological_pro…	ABSCISIC ACID-INSENSITIVE 5-like protein 1; K14432 ABA responsive element binding factor (A)	ABSCISIC ACID-INSENSITIVE 5-like protein 1 OS=Arabidopsis thaliana GN=DPBF2 PE=1 SV=1	bZIP transcription factor	PREDICTED: ABSCISIC ACID-INSENSITIVE 5-like protein 1 [Malus domestica]
GS015G0219100.1_GS	--	uncharacterized LOC103425146; K14487 auxin responsive GH3 gene family (A)	--	Domain of unknown function (DUF4371)	PREDICTED: uncharacterized protein LOC103415969 [Malus domestica]
GS015G0192400.1_GS	molecular_function:"Catalysis of the phosphorylation of an amino acid residue in a protein, usually according to the reaction: a protein + ATP = a phosphoprotein + ADP." [MetaCyc:PROTEIN-KINASE-RXN](GO:0004672),molecular_function:"Interacting selectively and non-covalently with ATP, adenosine 5'-triphosphate, a universally important coenzyme and enzyme regulator." [ISBN:0198506732](GO:0005524),bi…	CONNEXIN_32; putative serine/threonine-protein kinase Cx32; K00924 [EC:2.7.1.-] (A)	Probable serine/threonine-protein kinase Cx32, chloroplastic OS=Arabidopsis thaliana GN=At4g35600 PE=1 SV=2	Protein tyrosine kinase	PREDICTED: probable serine/threonine-protein kinase Cx32, chloroplastic [Malus domestica]
GS07G0137700.1_GS	--	probable ubiquitin-conjugating enzyme E2 C; K06688 ubiquitin-conjugating enzyme E2 C [EC:2.3.2.23] (A)	Ubiquitin-conjugating enzyme E2 19 OS=Arabidopsis thaliana GN=UBC19 PE=1 SV=1	Ubiquitin-conjugating enzyme	PREDICTED: probable ubiquitin-conjugating enzyme E2 C [Pyrus x bretschneideri]
GS012G0140400.1_GS	--	transcription factor MYB44-like; K09422 myb proto-oncogene protein, plant (A)	Transcription factor MYB44 OS=Arabidopsis thaliana GN=MYB44 PE=2 SV=1	Myb-like DNA-binding domain	PREDICTED: transcription factor MYB44-like [Malus domestica]
GS013G0232000.1_GS	--	--	VAN3-binding protein OS=Arabidopsis thaliana GN=VAB PE=1 SV=1	Plant pleckstrin homology-like region	PREDICTED: uncharacterized protein LOC103935727 [Pyrus x bretschneideri]
GS017G0114600.1_GS	molecular_function:"Interacting selectively and non-covalently with any protein or protein complex (a complex of two or more proteins that may include other nonprotein molecules)." [GOC:go_curators](GO:0005515)	pentatricopeptide repeat-containing protein At3g18110, chloroplastic; K17964 leucine-rich PPR motif-containing protein, mitochondrial (A)	Pentatricopeptide repeat-containing protein At3g59040 OS=Arabidopsis thaliana GN=At3g59040 PE=2 SV=2	Pentatricopeptide repeat domain	PREDICTED: pentatricopeptide repeat-containing protein At3g59040 isoform X2 [Malus domestica]
GS011G0174200.1_GS	cellular_component:"A heterodimeric protein complex that can reversibly bind to ribosomes, and is located in direct proximity to newly synthesized polypeptide chains as they emerge from the ribosome." [PMID:12475173, PMID:7568149](GO:0005854)	nascent polypeptide-associated complex subunit alpha-like protein; K03626 nascent polypeptide-associated complex subunit alpha (A)	Nascent polypeptide-associated complex subunit alpha-like protein OS=Pinus taeda PE=2 SV=1	NAC domain	PREDICTED: nascent polypeptide-associated complex subunit alpha-like protein [Malus domestica]
GS014G0010400.1_GS	--	golgin subfamily A member 4-like; K10352 myosin heavy chain (A)	FRIGIDA-like protein 4a OS=Arabidopsis thaliana GN=FRL4A PE=2 SV=1	Frigida-like protein	PREDICTED: uncharacterized protein LOC103453978 [Malus domestica]
GS011G0111000.1_GS	molecular_function:"Interacting selectively and non-covalently with the structure formed by the minor groove of adenine-thymine-rich DNA regions. Examples of proteins having this function are AT-rich interaction domain (ARID)-containing proteins." [GOC:jl, PMID:10545119, PMID:15802641, PMID:26223912, PMID:2670564](GO:0003680)	--	AT-hook motif nuclear-localized protein 3 OS=Arabidopsis thaliana GN=AHL3 PE=1 SV=1	Domain of unknown function (DUF296)	PREDICTED: putative DNA-binding protein ESCAROLA [Malus domestica]
GS01G0188800.1_GS	--	nipblb, nipbl, nipbla, wu:fi33d08; nipped-B homolog b (Drosophila); K06672 cohesin loading factor subunit SCC2 (A)	Nipped-B-like protein B OS=Danio rerio GN=nipblb PE=2 SV=1	--	PREDICTED: uncharacterized protein LOC103443757 isoform X1 [Malus domestica]
GS02G0219400.1_GS	molecular_function:"Interacting selectively and non-covalently with a nonidentical protein to form a heterodimer." [GOC:ai](GO:0046982)	hypothetical protein; K08066 nuclear transcription factor Y, gamma (A)	Dr1-associated corepressor OS=Rattus norvegicus GN=Drap1 PE=2 SV=1	Histone-like transcription factor (CBF/NF-Y) and archaeal histone	PREDICTED: dr1-associated corepressor-like [Malus domestica]
GS012G0034000.1_GS	molecular_function:"Interacting selectively and non-covalently with a specific upstream regulatory DNA sequence (transcription factor recognition sequence or binding site) located in cis relative to the transcription start site (i.e., on the same strand of DNA) of a gene transcribed by RNA polymerase II." [GOC:txnOH-2018](GO:0000978),cellular_component:"A protein complex that is capable of associ…	transcription factor E2FA; K06620 transcription factor E2F3 (A)	Transcription factor E2FA OS=Arabidopsis thaliana GN=E2FA PE=1 SV=1	E2F transcription factor CC-MB domain	PREDICTED: transcription factor E2FA [Malus domestica]
GS015G0149400.1_GS	molecular_function:"Interacting selectively and non-covalently with a specific double-stranded genomic DNA sequence (sometimes referred to as a motif) within the regulatory region of a gene to modulate transcription. Regulatory regions include promoters (proximal and distal) and enhancers. Genes are transcriptional units, and include bacterial operons." [GOC:txnOH-2018](GO:0003700),biological_pro…	heat stress transcription factor C-1-like; K09419 heat shock transcription factor, other eukaryote (A)	Heat stress transcription factor C-1 OS=Arabidopsis thaliana GN=HSFC1 PE=2 SV=1	HSF-type DNA-binding	PREDICTED: heat stress transcription factor C-1-like [Malus domestica]
GS017G0210100.1_GS	--	--	Seed biotin-containing protein SBP65 OS=Glycine max GN=SBP65 PE=2 SV=1	--	PREDICTED: seed biotin-containing protein SBP65-like [Malus domestica]
GS08G0142500.1_GS	molecular_function:"Catalysis of the transfer of a methyl group to an acceptor molecule." [ISBN:0198506732](GO:0008168)	alkylated DNA repair protein alkB homolog 8; K10770 alkylated DNA repair protein alkB homolog 8 [EC:1.14.11.- 2.1.1.229] (A)	Alkylated DNA repair protein alkB homolog 8 OS=Xenopus tropicalis GN=alkbh8 PE=2 SV=2	Methyltransferase domain	PREDICTED: alkylated DNA repair protein alkB homolog 8 isoform X2 [Malus domestica]
GS09G0214800.1_GS	--	probable ubiquitin-conjugating enzyme E2 25; K10581 ubiquitin-conjugating enzyme E2 O [EC:2.3.2.24] (A)	Probable ubiquitin-conjugating enzyme E2 25 OS=Arabidopsis thaliana GN=UBC25 PE=2 SV=1	Ubiquitin-conjugating enzyme	PREDICTED: probable ubiquitin-conjugating enzyme E2 25 [Malus domestica]
GS02G0084700.1_GS	molecular_function:"Catalysis of the phosphorylation of an amino acid residue in a protein, usually according to the reaction: a protein + ATP = a phosphoprotein + ADP." [MetaCyc:PROTEIN-KINASE-RXN](GO:0004672),molecular_function:"Interacting selectively and non-covalently with ATP, adenosine 5'-triphosphate, a universally important coenzyme and enzyme regulator." [ISBN:0198506732](GO:0005524),bi…	probable serine/threonine-protein kinase NAK; K04730 interleukin-1 receptor-associated kinase 1 [EC:2.7.11.1] (A)	Receptor-like protein kinase THESEUS 1 OS=Arabidopsis thaliana GN=THE1 PE=1 SV=1	Protein tyrosine kinase	PREDICTED: receptor-like protein kinase THESEUS 1 [Pyrus x bretschneideri]
GS06G0038800.1_GS	molecular_function:"Catalysis of the phosphorylation of an amino acid residue in a protein, usually according to the reaction: a protein + ATP = a phosphoprotein + ADP." [MetaCyc:PROTEIN-KINASE-RXN](GO:0004672),molecular_function:"Interacting selectively and non-covalently with ATP, adenosine 5'-triphosphate, a universally important coenzyme and enzyme regulator." [ISBN:0198506732](GO:0005524),bi…	probable serine/threonine-protein kinase cdc7; K02214 cell division control protein 7 [EC:2.7.11.1] (A)	Cell division cycle 7-related protein kinase OS=Homo sapiens GN=CDC7 PE=1 SV=1	Protein kinase domain	PREDICTED: probable serine/threonine-protein kinase cdc7 [Malus domestica]
GS015G0069100.1_GS	--	myb-related protein 3R-1; K09420 myb proto-oncogene protein (A)	Myb-related protein 3R-1 OS=Arabidopsis thaliana GN=MYB3R-1 PE=2 SV=1	Myb-like DNA-binding domain	PREDICTED: myb-related protein 3R-1-like isoform X1 [Malus domestica]
GS014G0075000.1_GS	molecular_function:"Catalysis of the transfer of a methyl group to an acceptor molecule." [ISBN:0198506732](GO:0008168)	probable methyltransferase PMT28; K16302 metal transporter CNNM (A)	Probable methyltransferase PMT7 OS=Arabidopsis thaliana GN=At5g04060 PE=2 SV=1	Putative S-adenosyl-L-methionine-dependent methyltransferase	PREDICTED: probable methyltransferase PMT7 [Pyrus x bretschneideri]
GS09G0208700.1_GS	molecular_function:"Interacting selectively and non-covalently with any protein or protein complex (a complex of two or more proteins that may include other nonprotein molecules)." [GOC:go_curators](GO:0005515)	hypothetical protein; K17710 pentatricopeptide repeat domain-containing protein 1 (A)	Pentatricopeptide repeat-containing protein At1g06270 OS=Arabidopsis thaliana GN=At1g06270 PE=2 SV=1	PPR repeat family	PREDICTED: pentatricopeptide repeat-containing protein At1g06270 [Malus domestica]
GS017G0111600.1_GS	--	--	--	--	PREDICTED: uncharacterized protein LOC103432156 [Malus domestica]
GS03G0077000.1_GS	molecular_function:"Any molecular function by which a gene product interacts selectively and non-covalently with DNA (deoxyribonucleic acid)." [GOC:dph, GOC:jl, GOC:tb, GOC:vw](GO:0003677),biological_process:"Any process that modulates the frequency, rate or extent of cellular DNA-templated transcription." [GOC:go_curators, GOC:txnOH](GO:0006355)	NAC domain-containing protein 89-like; K12581 CCR4-NOT transcription complex subunit 7/8 (A)	NAC transcription factor NAM-B2 OS=Triticum turgidum subsp. durum GN=NAM-B2 PE=2 SV=1	No apical meristem (NAM) protein	PREDICTED: NAC domain-containing protein 2-like [Pyrus x bretschneideri]
GS011G0050600.1_GS	biological_process:"Any process that activates or increases the frequency, rate or extent of a circadian rhythm behavior." [GOC:go_curators](GO:0042753)	--	Protein EARLY FLOWERING 4 OS=Arabidopsis thaliana GN=ELF4 PE=1 SV=1	Protein of unknown function (DUF1313)	PREDICTED: protein EARLY FLOWERING 4-like [Pyrus x bretschneideri]
GS08G0001300.1_GS	molecular_function:"Interacting selectively and non-covalently with any protein or protein complex (a complex of two or more proteins that may include other nonprotein molecules)." [GOC:go_curators](GO:0005515)	hecd-1; HECtD1 ubiquitin ligase homolog; K12231 E3 ubiquitin-protein ligase HECTD1 [EC:2.3.2.26] (A)	BTB/POZ domain-containing protein At2g30600 OS=Arabidopsis thaliana GN=At2g30600/At2g30610 PE=2 SV=1	Farnesoic acid 0-methyl transferase	PREDICTED: BTB/POZ domain-containing protein At2g30600 isoform X1 [Malus domestica]
GS011G0202000.1_GS	--	hypothetical protein; K02184 formin 2 (A)	--	--	PREDICTED: LOW QUALITY PROTEIN: uncharacterized protein LOC103966972 [Pyrus x bretschneideri]
GS015G0106000.1_GS	biological_process:"The cellular synthesis of RNA on a template of DNA." [GOC:jl, GOC:txnOH](GO:0006351),molecular_function:"Interacting selectively and non-covalently with DNA of a specific nucleotide composition, e.g. GC-rich DNA binding, or with a specific sequence motif or type of DNA e.g. promotor binding or rDNA binding." [GOC:jl](GO:0043565)	transcription factor TGA1-like; K14431 transcription factor TGA (A)	Transcription factor HBP-1b(c1) (Fragment) OS=Triticum aestivum PE=1 SV=2	Seed dormancy control	PREDICTED: transcription factor HBP-1b(c38)-like [Malus domestica]
GS015G0108900.1_GS	molecular_function:"Any molecular function by which a gene product interacts selectively and non-covalently with DNA (deoxyribonucleic acid)." [GOC:dph, GOC:jl, GOC:tb, GOC:vw](GO:0003677),molecular_function:"Catalysis of a biochemical reaction at physiological temperatures. In biologically catalyzed reactions, the reactants are known as substrates, and the catalysts are naturally occurring macro…	A/G-specific adenine DNA glycosylase; K03575 A/G-specific adenine glycosylase [EC:3.2.2.-] (A)	A/G-specific adenine DNA glycosylase OS=Arabidopsis thaliana GN=MYH PE=3 SV=1	NUDIX domain	PREDICTED: A/G-specific adenine DNA glycosylase [Malus domestica]
GS01G0172500.1_GS	biological_process:"Any process that results in a change in state or activity of a cell or an organism (in terms of movement, secretion, enzyme production, gene expression, etc.) as a result of an abscisic acid stimulus." [GOC:jl](GO:0009737)	--	Low-temperature-induced 65 kDa protein OS=Arabidopsis thaliana GN=LTI65 PE=2 SV=2	CAP160 repeat	PREDICTED: low-temperature-induced 65 kDa protein-like [Malus domestica]
GS017G0135900.1_GS	molecular_function:"Any molecular function by which a gene product interacts selectively and non-covalently with DNA (deoxyribonucleic acid)." [GOC:dph, GOC:jl, GOC:tb, GOC:vw](GO:0003677)	--	--	Homeobox domain	PREDICTED: uncharacterized protein LOC103327533 [Prunus mume]
GS03G0231700.1_GS	molecular_function:"Any molecular function by which a gene product interacts selectively and non-covalently with DNA (deoxyribonucleic acid)." [GOC:dph, GOC:jl, GOC:tb, GOC:vw](GO:0003677),molecular_function:"Interacting selectively and non-covalently with zinc (Zn) ions." [GOC:ai](GO:0008270)	uncharacterized LOC105342553; K10801 methyl-CpG-binding domain protein 4 [EC:3.2.2.-] (A)	Methyl-CpG-binding domain-containing protein 4 OS=Arabidopsis thaliana GN=MBD4 PE=2 SV=1	CW-type Zinc Finger	PREDICTED: methyl-CpG-binding domain-containing protein 4-like isoform X1 [Malus domestica]
GS07G0221600.1_GS	--	--	Uncharacterized protein At4g00950 OS=Arabidopsis thaliana GN=At4g00950 PE=2 SV=1	Protein of unknown function (DUF688)	PREDICTED: uncharacterized protein At4g00950-like [Malus domestica]
GS07G0157800.1_GS	molecular_function:"Catalysis of the transfer of a methyl group to an acceptor molecule." [ISBN:0198506732](GO:0008168)	probable methyltransferase PMT28; K16302 metal transporter CNNM (A)	Probable methyltransferase PMT11 OS=Arabidopsis thaliana GN=At2g39750 PE=2 SV=1	Putative S-adenosyl-L-methionine-dependent methyltransferase	PREDICTED: probable methyltransferase PMT11 [Malus domestica]
GS013G0179200.1_GS	molecular_function:"Interacting selectively and non-covalently with any protein or protein complex (a complex of two or more proteins that may include other nonprotein molecules)." [GOC:go_curators](GO:0005515)	hypothetical protein; K11838 ubiquitin carboxyl-terminal hydrolase 7 [EC:3.4.19.12] (A)	MATH domain-containing protein At5g43560 OS=Arabidopsis thaliana GN=At5g43560 PE=1 SV=1	MATH domain	PREDICTED: MATH domain-containing protein At5g43560-like [Malus domestica]
GS06G0026900.1_GS	biological_process:"The aggregation, arrangement and bonding together of a vacuolar proton-transporting V-type ATPase complex, proton-transporting two-sector ATPase complex that couples ATP hydrolysis to the transport of protons across the vacuolar membrane." [GOC:BHF, GOC:mah](GO:0070072)	--	--	Endoplasmic reticulum-based factor for assembly of V-ATPase	PREDICTED: uncharacterized protein LOC103960451 isoform X1 [Pyrus x bretschneideri]
GS07G0095200.1_GS	molecular_function:"Interacting selectively and non-covalently with any metal ion." [GOC:ai](GO:0046872)	DEAD-box ATP-dependent RNA helicase 40; K12823 ATP-dependent RNA helicase DDX5/DBP2 [EC:3.6.4.13] (A)	--	Heavy-metal-associated domain	PREDICTED: FK506-binding protein 4-like [Malus domestica]
GS014G0166800.1_GS	molecular_function:"Interacting selectively and non-covalently with a specific double-stranded genomic DNA sequence (sometimes referred to as a motif) within the regulatory region of a gene to modulate transcription. Regulatory regions include promoters (proximal and distal) and enhancers. Genes are transcriptional units, and include bacterial operons." [GOC:txnOH-2018](GO:0003700),biological_pro…	--	Transcription factor bHLH126 OS=Arabidopsis thaliana GN=BHLH126 PE=2 SV=1	Helix-loop-helix DNA-binding domain	PREDICTED: uncharacterized protein LOC103455312 [Malus domestica]
GS06G0037100.1_GS	molecular_function:"Any molecular function by which a gene product interacts selectively and non-covalently with DNA (deoxyribonucleic acid)." [GOC:dph, GOC:jl, GOC:tb, GOC:vw](GO:0003677),molecular_function:"Catalysis of the hydrolysis of ester linkages within nucleic acids." [ISBN:0198547684](GO:0004518)	DNA repair endonuclease UVH1-like; K10848 DNA excision repair protein ERCC-4 [EC:3.1.-.-] (A)	DNA repair endonuclease UVH1 OS=Arabidopsis thaliana GN=UVH1 PE=1 SV=2	ERCC4 domain	PREDICTED: DNA repair endonuclease UVH1-like [Malus domestica]
GS03G0176300.1_GS	cellular_component:"The component of a membrane consisting of the gene products and protein complexes having at least some part of their peptide sequence embedded in the hydrophobic region of the membrane." [GOC:dos, GOC:go_curators](GO:0016021),molecular_function:"Enables the transfer of a substance, usually a specific substance or a group of related substances, from one side of a membrane to th…	AP-5 complex subunit zeta-1; K19025 AP-5 complex subunit zeta-1 (A)	Glucose-6-phosphate/phosphate translocator 1, chloroplastic OS=Arabidopsis thaliana GN=GPT1 PE=2 SV=1	AP-5 complex subunit, vesicle trafficking	PREDICTED: AP-5 complex subunit zeta-1 [Malus domestica]
GS011G0118400.1_GS	biological_process:"Any process that modulates levels of neurotransmitter." [GOC:jl](GO:0001505),molecular_function:"Combining with histamine to initiate a change in cell activity. Histamine is a physiologically active amine, found in plant and animal tissue and released from mast cells as part of an allergic reaction in humans." [GOC:ai](GO:0004969),biological_process:"A series of molecular sign…	histone-lysine N-methyltransferase 2C; K09188 histone-lysine N-methyltransferase MLL3 [EC:2.1.1.43] (A)	Filamentous hemagglutinin OS=Bordetella pertussis (strain Tohama I / ATCC BAA-589 / NCTC 13251) GN=fhaB PE=1 SV=4	Root cap	PREDICTED: TGF-beta-activated kinase 1 and MAP3K7-binding protein 3-like [Malus domestica]
GS01G0061100.1_GS	molecular_function:"Catalysis of the phosphorylation of an amino acid residue in a protein, usually according to the reaction: a protein + ATP = a phosphoprotein + ADP." [MetaCyc:PROTEIN-KINASE-RXN](GO:0004672),molecular_function:"Interacting selectively and non-covalently with ATP, adenosine 5'-triphosphate, a universally important coenzyme and enzyme regulator." [ISBN:0198506732](GO:0005524),bi…	probable serine/threonine-protein kinase At1g01540; K04733 interleukin-1 receptor-associated kinase 4 [EC:2.7.11.1] (A)	Probable serine/threonine-protein kinase At1g01540 OS=Arabidopsis thaliana GN=At1g01540 PE=1 SV=2	Protein kinase domain	PREDICTED: LOW QUALITY PROTEIN: probable serine/threonine-protein kinase At1g01540 [Malus domestica]
GS05G0316900.1_GS	molecular_function:"Interacting selectively and non-covalently with any protein or protein complex (a complex of two or more proteins that may include other nonprotein molecules)." [GOC:go_curators](GO:0005515)	uncharacterized LOC101304813; K03238 translation initiation factor 2 subunit 2 (A)	F-box/LRR-repeat protein At2g42730 OS=Arabidopsis thaliana GN=At2g42730 PE=2 SV=1	F-box domain	PREDICTED: F-box/LRR-repeat protein At3g58900-like [Malus domestica]
GS017G0097500.1_GS	molecular_function:"Catalysis of the random hydrolysis of (1->4)-alpha-D-galactosiduronic linkages in pectate and other galacturonans." [EC:3.2.1.15](GO:0004650),biological_process:"The chemical reactions and pathways involving carbohydrates, any of a group of organic compounds based of the general formula Cx(H2O)y. Includes the formation of carbohydrate derivatives by the addition of a carbohydr…	exopolygalacturonase clone GBGA483-like; K01213 galacturan 1,4-alpha-galacturonidase [EC:3.2.1.67] (A)	Exopolygalacturonase clone GBGA483 OS=Arabidopsis thaliana GN=At3g07850 PE=2 SV=2	Glycosyl hydrolases family 28	PREDICTED: exopolygalacturonase clone GBGA483-like [Malus domestica]
GS011G0237000.1_GS	biological_process:"Any process that modulates the frequency, rate or extent of a circadian rhythm. A circadian rhythm is a biological process in an organism that recurs with a regularity of approximately 24 hours." [GOC:dph, GOC:jl, GOC:tb](GO:0042752)	--	Protein TIME FOR COFFEE OS=Arabidopsis thaliana GN=TIC PE=1 SV=2	--	PREDICTED: protein TIME FOR COFFEE-like isoform X1 [Malus domestica]
GS07G0039100.1_GS	molecular_function:"Any molecular function by which a gene product interacts selectively and non-covalently with DNA (deoxyribonucleic acid)." [GOC:dph, GOC:jl, GOC:tb, GOC:vw](GO:0003677),molecular_function:"Catalysis of the hydrolysis of ester linkages within nucleic acids." [ISBN:0198547684](GO:0004518)	crossover junction endonuclease MUS81-like; K08991 crossover junction endonuclease MUS81 [EC:3.1.22.-] (A)	Crossover junction endonuclease MUS81 OS=Arabidopsis thaliana GN=MUS81 PE=1 SV=1	ERCC4 domain	PREDICTED: crossover junction endonuclease MUS81-like [Pyrus x bretschneideri]
GS017G0181200.1_GS	--	--	--	--	PREDICTED: trichohyalin [Malus domestica]
GS05G0320600.1_GS	molecular_function:"Catalysis of the hydrolysis of various bonds, e.g. C-O, C-N, C-C, phosphoric anhydride bonds, etc. Hydrolase is the systematic name for any enzyme of EC class 3." [ISBN:0198506732](GO:0016787)	NUDIX domain, putative; K03574 8-oxo-dGTP diphosphatase [EC:3.6.1.55] (A)	Nudix hydrolase 2 OS=Arabidopsis thaliana GN=NUDT2 PE=1 SV=1	NUDIX domain	PREDICTED: nudix hydrolase 2-like isoform X1 [Malus domestica]
GS02G0157800.1_GS	biological_process:"A process that is carried out at the cellular level which results in the assembly, arrangement of constituent parts, or disassembly of cytoskeletal structures comprising microtubules and their associated proteins." [GOC:mah](GO:0000226),molecular_function:"Interacting selectively and non-covalently with microtubules, filaments composed of tubulin monomers." [GOC:krc](GO:000801…	65-kDa microtubule-associated protein 9-like; K16732 protein regulator of cytokinesis 1 (A)	65-kDa microtubule-associated protein 4 OS=Arabidopsis thaliana GN=MAP65-4 PE=1 SV=2	Microtubule associated protein (MAP65/ASE1 family)	PREDICTED: 65-kDa microtubule-associated protein 9-like [Pyrus x bretschneideri]
GS01G0193000.1_GS	molecular_function:"Interacting selectively and non-covalently with any protein or protein complex (a complex of two or more proteins that may include other nonprotein molecules)." [GOC:go_curators](GO:0005515)	set domain-containing protein; K11423 histone-lysine N-methyltransferase SETD2 [EC:2.1.1.43] (A)	Histone-lysine N-methyltransferase ATXR6 OS=Arabidopsis thaliana GN=ATXR6 PE=1 SV=1	SET domain	PREDICTED: histone-lysine N-methyltransferase ATXR6 [Malus domestica]
GS06G0192300.1_GS	--	Sec23/Sec24 protein transport family protein isoform 1; K14006 protein transport protein SEC23 (A)	Protein PLANT CADMIUM RESISTANCE 12 OS=Arabidopsis thaliana GN=PCR12 PE=2 SV=2	PLAC8 family	PREDICTED: cell number regulator 2-like [Malus domestica]
GS06G0085400.1_GS	molecular_function:"Any molecular function by which a gene product interacts selectively and non-covalently with DNA (deoxyribonucleic acid)." [GOC:dph, GOC:jl, GOC:tb, GOC:vw](GO:0003677)	uncharacterized LOC103847331; K02470 DNA gyrase subunit B [EC:5.99.1.3] (A)	AT-rich interactive domain-containing protein 2 OS=Arabidopsis thaliana GN=ARID2 PE=2 SV=1	ARID/BRIGHT DNA binding domain	PREDICTED: AT-rich interactive domain-containing protein 2-like [Malus domestica]
GSCtg9360002300.1_GS	cellular_component:"A complex composed of TATA binding protein (TBP) and TBP associated factors (TAFs); the total mass is typically about 800 kDa. Most of the TAFs are conserved across species. In TATA-containing promoters for RNA polymerase II (Pol II), TFIID is believed to recognize at least two distinct elements, the TATA element and a downstream promoter element. TFIID is also involved in rec…	transcription initiation factor TFIID subunit 4b; K03129 transcription initiation factor TFIID subunit 4 (A)	Transcription initiation factor TFIID subunit 4b OS=Arabidopsis thaliana GN=TAF4B PE=1 SV=1	RCD1-SRO-TAF4 (RST) plant domain	PREDICTED: transcription initiation factor TFIID subunit 4b [Malus domestica]
GS013G0101400.1_GS	--	isoprenylcysteine alpha-carbonyl methylesterase ICME-like; K15889 prenylcysteine alpha-carboxyl methylesterase [EC:3.1.1.-] (A)	Major pollen allergen Lig v 1 OS=Ligustrum vulgare PE=1 SV=2	Pollen proteins Ole e I like	PREDICTED: leucine-rich repeat extensin-like protein 1 [Malus domestica]
GS013G0065900.1_GS	molecular_function:"Catalysis of the reaction: AMP + H2O = IMP + NH3." [EC:3.5.4.6](GO:0003876),biological_process:"The chemical reactions and pathways resulting in the formation of purine ribonucleoside monophosphate, a compound consisting of a purine base linked to a ribose sugar esterified with phosphate on the sugar." [GOC:go_curators, ISBN:0198506732](GO:0009168),molecular_function:"Catalysi…	AMP deaminase-like; K01490 AMP deaminase [EC:3.5.4.6] (A)	AMP deaminase OS=Arabidopsis thaliana GN=AMPD PE=1 SV=2	Adenosine/AMP deaminase	PREDICTED: AMP deaminase-like [Malus domestica]
GS015G0372100.1_GS	--	--	--	Fantastic Four meristem regulator	PREDICTED: uncharacterized protein LOC103926888, partial [Pyrus x bretschneideri]
GS05G0065300.1_GS	molecular_function:"Catalysis of the phosphorylation of an amino acid residue in a protein, usually according to the reaction: a protein + ATP = a phosphoprotein + ADP." [MetaCyc:PROTEIN-KINASE-RXN](GO:0004672),molecular_function:"Interacting selectively and non-covalently with ATP, adenosine 5'-triphosphate, a universally important coenzyme and enzyme regulator." [ISBN:0198506732](GO:0005524),bi…	proline-rich receptor-like protein kinase PERK4; K04730 interleukin-1 receptor-associated kinase 1 [EC:2.7.11.1] (A)	Proline-rich receptor-like protein kinase PERK5 OS=Arabidopsis thaliana GN=PERK5 PE=2 SV=1	Protein tyrosine kinase	PREDICTED: putative proline-rich receptor-like protein kinase PERK6 [Malus domestica]
GS017G0174200.1_GS	cellular_component:"The component of a membrane consisting of the gene products and protein complexes having at least some part of their peptide sequence embedded in the hydrophobic region of the membrane." [GOC:dos, GOC:go_curators](GO:0016021)	adenylyltransferase and sulfurtransferase MOCS3-like; K11996 adenylyltransferase and sulfurtransferase [EC:2.7.7.80] (A)	--	Sulfite exporter TauE/SafE	PREDICTED: uncharacterized protein LOC103937781 [Pyrus x bretschneideri]
GS01G0152000.1_GS	molecular_function:"Any molecular function by which a gene product interacts selectively and non-covalently with DNA (deoxyribonucleic acid)." [GOC:dph, GOC:jl, GOC:tb, GOC:vw](GO:0003677),cellular_component:"RNA polymerase III, one of three nuclear DNA-directed RNA polymerases found in all eukaryotes, is a multisubunit complex; typically it produces 5S rRNA, tRNAs and some of the small nuclear R…	uncharacterized LOC103932654; K03026 DNA-directed RNA polymerase III subunit RPC4 (A)	DNA-directed RNA polymerase III subunit RPC4 OS=Mus musculus GN=Polr3d PE=2 SV=2	RNA polymerase III RPC4	PREDICTED: DNA-directed RNA polymerase III subunit RPC4-like [Malus domestica]
GS015G0360300.1_GS	--	--	Protein odr-4 homolog OS=Mus musculus GN=Odr4 PE=2 SV=2	Olfactory receptor 4-like	PREDICTED: protein odr-4 homolog [Malus domestica]
GS06G0039600.1_GS	molecular_function:"Catalysis of an oxidation-reduction (redox) reaction, a reversible chemical reaction in which the oxidation state of an atom or atoms within a molecule is altered. One substrate acts as a hydrogen or electron donor and becomes oxidized, while the other acts as hydrogen or electron acceptor and becomes reduced." [GOC:go_curators](GO:0016491)	flavonol synthase/flavanone 3-hydroxylase-like; K05278 flavonol synthase [EC:1.14.11.23] (A)	Hyoscyamine 6-dioxygenase OS=Hyoscyamus niger GN=H6H PE=1 SV=1	2OG-Fe(II) oxygenase superfamily	PREDICTED: hyoscyamine 6-dioxygenase-like isoform X1 [Malus domestica]
GS015G0365800.1_GS	molecular_function:"Catalysis of the reaction: L-aspartate + carbamoyl phosphate = N-carbamoyl-L-aspartate + H(+) + phosphate." [EC:2.1.3.2, RHEA:20013](GO:0004070),biological_process:"The chemical reactions and pathways resulting in the formation of pyrimidine nucleobases, 1,3-diazine, organic nitrogenous bases, beginning with the synthesis of a pyrimidine ring from simpler precursors." [GOC:mah…	aspartate carbamoyltransferase 2, chloroplastic-like; K00609 aspartate carbamoyltransferase catalytic subunit [EC:2.1.3.2] (A)	Aspartate carbamoyltransferase 2, chloroplastic OS=Pisum sativum GN=PYRB2 PE=2 SV=1	Aspartate/ornithine carbamoyltransferase, Asp/Orn binding domain	PREDICTED: aspartate carbamoyltransferase 2, chloroplastic-like [Malus domestica]
GS07G0149500.1_GS	cellular_component:"A lipid bilayer along with all the proteins and protein complexes embedded in it an attached to it." [GOC:dos, GOC:mah, ISBN:0815316194](GO:0016020),cellular_component:"The component of a membrane consisting of the gene products and protein complexes having at least some part of their peptide sequence embedded in the hydrophobic region of the membrane." [GOC:dos, GOC:go_curato…	probable fructose-bisphosphate aldolase 3, chloroplastic; K01623 fructose-bisphosphate aldolase, class I [EC:4.1.2.13] (A)	WAT1-related protein At2g39510 OS=Arabidopsis thaliana GN=At2g39510 PE=2 SV=1	EamA-like transporter family	hypothetical protein PRUPE_ppa025780mg [Prunus persica]
GS013G0233100.1_GS	--	RING-H2 finger protein ATL13-like; K19041 E3 ubiquitin-protein ligase RNF38/44 [EC:2.3.2.27] (A)	RING-H2 finger protein ATL13 OS=Arabidopsis thaliana GN=ATL13 PE=2 SV=2	Ring finger domain	PREDICTED: LOW QUALITY PROTEIN: RING-H2 finger protein ATL13-like [Pyrus x bretschneideri]
GS04G0109100.1_GS	cellular_component:"A protein complex that is capable of associating with DNA by direct binding, or via other DNA-binding proteins or complexes, and regulating transcription." [GOC:jl](GO:0005667),biological_process:"Any process that modulates the frequency, rate or extent of cellular DNA-templated transcription." [GOC:go_curators, GOC:txnOH](GO:0006355),biological_process:"Any process that modul…	transcription factor-like protein DPA; K04683 transcription factor Dp-1 (A)	Transcription factor-like protein DPB OS=Arabidopsis thaliana GN=DPB PE=1 SV=1	E2F/DP family winged-helix DNA-binding domain	PREDICTED: transcription factor-like protein DPA isoform X1 [Malus domestica]
GS03G0111600.1_GS	biological_process:"Cleavage of the 5'-cap of a nuclear mRNA triggered by shortening of the poly(A) tail to below a minimum functional length." [GOC:krc](GO:0000290),molecular_function:"Binds to and increases the activity of an enzyme." [GOC:dph, GOC:mah, GOC:tb](GO:0008047),biological_process:"Any process that activates or increases the activity of an enzyme." [GOC:ebc, GOC:jl, GOC:tb, GOC:vw](G…	mRNA-decapping enzyme-like protein; K12611 mRNA-decapping enzyme 1B [EC:3.-.-.-] (A)	mRNA-decapping enzyme-like protein OS=Arabidopsis thaliana GN=At1g08370 PE=1 SV=2	Dcp1-like decapping family	PREDICTED: mRNA-decapping enzyme-like protein [Malus domestica]
GS07G0185400.1_GS	--	magnesium transporter MRS2-F-like; K16075 magnesium transporter (A)	--	Agenet domain	PREDICTED: uncharacterized protein LOC103953701 isoform X3 [Pyrus x bretschneideri]
GS08G0012200.1_GS	biological_process:"The posttranscriptional addition of methyl groups to specific residues in a tRNA molecule." [GOC:mah](GO:0030488),cellular_component:"A protein complex involved in the catalysis of the formation of the modified nucleotide 1-methyladenosine (m1A) in tRNA. In yeast, it is a heterotetramer of two subunits, Gcd10p and Gcd14p, while in bacteria and archaea it is a homotetramer." [P…	tRNA (adenine(58)-N(1))-methyltransferase non-catalytic subunit trm6-like; K03256 tRNA (adenine-N(1)-)-methyltransferase non-catalytic subunit (A)	tRNA (adenine(58)-N(1))-methyltransferase non-catalytic subunit trm6 OS=Dictyostelium discoideum GN=trmt6 PE=3 SV=1	Gcd10p family	PREDICTED: tRNA (adenine(58)-N(1))-methyltransferase non-catalytic subunit trm6-like [Malus domestica]
GS014G0095600.1_GS	--	acetolactate synthase large subunit; K12261 2-hydroxyacyl-CoA lyase 1 [EC:4.1.-.-] (A)	Oxalate--CoA ligase OS=Arabidopsis thaliana GN=AAE3 PE=1 SV=1	AMP-binding enzyme C-terminal domain	PREDICTED: 4-coumarate--CoA ligase-like 10 [Malus domestica]
GS014G0034100.1_GS	molecular_function:"Interacting selectively and non-covalently with zinc (Zn) ions." [GOC:ai](GO:0008270)	hypothetical protein; K15979 staphylococcal nuclease domain-containing protein 1 (A)	--	--	PREDICTED: uncharacterized protein LOC103424292 [Malus domestica]
GS05G0230000.1_GS	--	--	Putative E3 ubiquitin-protein ligase LIN-1 OS=Lotus japonicus GN=CERBERUS PE=2 SV=2	--	PREDICTED: putative E3 ubiquitin-protein ligase LIN-1 [Malus domestica]
GS02G0220600.1_GS	molecular_function:"Catalysis of the incorporation of one atom from molecular oxygen into a compound and the reduction of the other atom of oxygen to water." [ISBN:0198506732](GO:0004497),molecular_function:"Interacting selectively and non-covalently with iron (Fe) ions." [GOC:ai](GO:0005506),molecular_function:"Catalysis of an oxidation-reduction (redox) reaction in which hydrogen or electrons a…	cytochrome P450, putative (EC:1.14.14.1); K07428 cytochrome P450, family 4, subfamily X [EC:1.14.14.1] (A)	Cytochrome P450 4F6 OS=Rattus norvegicus GN=Cyp4f6 PE=2 SV=1	Cytochrome P450	PREDICTED: cytochrome P450 71A14-like [Pyrus x bretschneideri]
GS011G0221400.1_GS	molecular_function:"Interacting selectively and non-covalently with any protein or protein complex (a complex of two or more proteins that may include other nonprotein molecules)." [GOC:go_curators](GO:0005515)	anaphase-promoting complex subunit 6; K03353 anaphase-promoting complex subunit 6 (A)	Anaphase-promoting complex subunit 6 OS=Arabidopsis thaliana GN=APC6 PE=2 SV=1	Tetratricopeptide repeat	PREDICTED: anaphase-promoting complex subunit 6 [Malus domestica]
GS05G0173900.1_GS	--	31 kDa ribonucleoprotein, chloroplastic-like; K12831 splicing factor 3B subunit 4 (A)	Myb-like protein H OS=Dictyostelium discoideum GN=mybH PE=3 SV=1	--	PREDICTED: COPII coat assembly protein SEC16-like [Malus domestica]
GS012G0152300.1_GS	--	protein SCO1 homolog 1, mitochondrial-like; K07152 protein SCO1/2 (A)	Protein SCO1 homolog 1, mitochondrial OS=Arabidopsis thaliana GN=HCC1 PE=2 SV=1	SCO1/SenC	PREDICTED: protein SCO1 homolog 1, mitochondrial-like [Pyrus x bretschneideri]
GS015G0003600.1_GS	molecular_function:"Interacting selectively and non-covalently with G-quadruplex RNA structures, in which groups of four guanines adopt a flat, cyclic hydrogen-bonding arrangement known as a guanine tetrad." [PMID:18294969, PMID:18568163, PMID:19330720](GO:0002151),molecular_function:"Interacting selectively and non-covalently with any protein or protein complex (a complex of two or more proteins…	uncharacterized LOC103321302; K11674 microspherule protein 1 (A)	Microspherule protein 1 OS=Mus musculus GN=Mcrs1 PE=1 SV=1	FHA domain	PREDICTED: LOW QUALITY PROTEIN: uncharacterized protein LOC103450424 [Malus domestica]
GS013G0088600.1_GS	molecular_function:"Catalysis of the hydrolysis of internal, alpha-peptide bonds in a polypeptide chain by a mechanism in which water acts as a nucleophile, one or two metal ions hold the water molecule in place, and charged amino acid side chains are ligands for the metal ions." [GOC:mah, http://merops.sanger.ac.uk/about/glossary.htm#CATTYPE, http://merops.sanger.ac.uk/about/glossary.htm#ENDOPEP…	uncharacterized LOC103422889; K07052 uncharacterized protein (A)	--	CAAX protease self-immunity	PREDICTED: nucleoporin nup211 [Malus domestica]
GS012G0107300.1_GS	molecular_function:"Interacting selectively and non-covalently with single-stranded DNA." [GOC:elh, GOC:vw, PMID:22976174](GO:0003697),molecular_function:"Interacting selectively and non-covalently with an RNA molecule or a portion thereof." [GOC:jl, GOC:mah](GO:0003723),biological_process:"The cellular chemical reactions and pathways involving RNA, ribonucleic acid, one of the two main type of n…	putative recombination hotspot-binding protein; K05287 phosphatidylinositol glycan, class F [EC:2.7.-.-] (A)	Translin OS=Cricetulus griseus GN=TSN PE=2 SV=1	Translin family	PREDICTED: translin [Pyrus x bretschneideri]
GS016G0037200.1_GS	biological_process:"The hydrolysis of proteins into smaller polypeptides and/or amino acids by cleavage of their peptide bonds." [GOC:bf, GOC:mah](GO:0006508),molecular_function:"Catalysis of the hydrolysis of N-terminal amino acid residues from a polypeptide chain by a mechanism in which water acts as a nucleophile, one or two metal ions hold the water molecule in place, and charged amino acid s…	methionine aminopeptidase 1B, chloroplastic; K01265 methionyl aminopeptidase [EC:3.4.11.18] (A)	Methionine aminopeptidase 1B, chloroplastic OS=Arabidopsis thaliana GN=MAP1B PE=2 SV=2	Metallopeptidase family M24	PREDICTED: methionine aminopeptidase 1B, chloroplastic [Malus domestica]
GS015G0294400.1_GS	biological_process:"The incorporation of iron and exogenous sulfur into a metallo-sulfur cluster." [GOC:jl, GOC:mah, GOC:pde, GOC:vw](GO:0016226),molecular_function:"Interacting selectively and non-covalently with an iron-sulfur cluster, a combination of iron and sulfur atoms." [GOC:ai](GO:0051536)	iron-sulfur assembly protein IscA, chloroplastic; K13628 iron-sulfur cluster assembly protein (A)	Iron-sulfur assembly protein IscA, chloroplastic OS=Arabidopsis thaliana GN=ISCA PE=2 SV=2	Iron-sulphur cluster biosynthesis	PREDICTED: iron-sulfur assembly protein IscA, chloroplastic [Malus domestica]
GS017G0164400.1_GS	molecular_function:"Interacting selectively and non-covalently with any protein or protein complex (a complex of two or more proteins that may include other nonprotein molecules)." [GOC:go_curators](GO:0005515),cellular_component:"A membrane-bounded organelle of eukaryotic cells in which chromosomes are housed and replicated. In most cells, the nucleus contains all of the cell's chromosomes excep…	auxin-responsive protein IAA26-like; K14484 auxin-responsive protein IAA (A)	Auxin-responsive protein IAA26 OS=Arabidopsis thaliana GN=IAA26 PE=1 SV=2	AUX/IAA family	PREDICTED: auxin-responsive protein IAA26-like [Pyrus x bretschneideri]
GS011G0055100.1_GS	--	--	Zonadhesin OS=Mus musculus GN=Zan PE=2 SV=1	--	PREDICTED: uncharacterized protein LOC103938601 [Pyrus x bretschneideri]
GS03G0195900.1_GS	molecular_function:"Any molecular entity that serves as an electron acceptor and electron donor in an electron transport chain. An electron transport chain is a process in which a series of electron carriers operate together to transfer electrons from donors to any of several different terminal electron acceptors to generate a transmembrane electrochemical gradient." [ISBN:0198506732](GO:0009055)	MACF1; microtubule-actin cross-linking factor 1, isoforms 1/2/3/5; K19827 microtuble-actin crosslinking factor 1 (A)	Early nodulin-like protein 2 OS=Arabidopsis thaliana GN=At4g27520 PE=1 SV=1	Plastocyanin-like domain	PREDICTED: early nodulin-like protein 2 [Malus domestica]
GS02G0218500.1_GS	molecular_function:"A protein or a member of a complex that interacts specifically and non-covalently with a DNA-bound DNA-binding transcription factor to either activate or repress the transcription of specific genes. Coregulators often act by altering chromatin structure and modifications. For example, one class of transcription coregulators modifies chromatin structure through covalent modific…	mediator of RNA polymerase II transcription subunit 15a-like; K14972 PAX-interacting protein 1 (A)	Mediator of RNA polymerase II transcription subunit 15a OS=Arabidopsis thaliana GN=MED15A PE=1 SV=1	KIX domain	PREDICTED: mediator of RNA polymerase II transcription subunit 15a-like [Malus domestica]
GS08G0066000.1_GS	--	--	QWRF motif-containing protein 2 OS=Arabidopsis thaliana GN=QWRF2 PE=2 SV=1	QWRF family	PREDICTED: QWRF motif-containing protein 2-like [Malus domestica]
GS06G0152100.1_GS	biological_process:"Any process that modulates the frequency, rate or extent of alternative splicing of nuclear mRNAs." [GOC:krc](GO:0000381),cellular_component:"A membrane-bounded organelle of eukaryotic cells in which chromosomes are housed and replicated. In most cells, the nucleus contains all of the cell's chromosomes except the organellar chromosomes, and is the site of RNA synthesis and pr…	--	FKBP12-interacting protein of 37 kDa OS=Arabidopsis thaliana GN=FIP37 PE=1 SV=1	WTAP/Mum2p family	PREDICTED: FKBP12-interacting protein of 37 kDa-like [Malus domestica]
GS09G0037000.1_GS	molecular_function:"Catalysis of the reaction: 7-phospho-2-dehydro-3-deoxy-D-arabino-heptonate = 3-dehydroquinate + phosphate." [EC:4.2.3.4, RHEA:21968](GO:0003856),biological_process:"The chemical reactions and pathways resulting in the formation of aromatic amino acid family, amino acids with aromatic ring (phenylalanine, tyrosine, tryptophan)." [GOC:go_curators](GO:0009073),molecular_function:…	--	3-dehydroquinate synthase OS=Methanothermobacter thermautotrophicus (strain ATCC 29096 / DSM 1053 / JCM 10044 / NBRC 100330 / Delta H) GN=aroB' PE=3 SV=2	3-dehydroquinate synthase (EC 4.6.1.3)	PREDICTED: uncharacterized protein LOC103421496 isoform X1 [Malus domestica]
GS08G0108700.1_GS	molecular_function:"Interacting selectively and non-covalently with any protein or protein complex (a complex of two or more proteins that may include other nonprotein molecules)." [GOC:go_curators](GO:0005515)	hypothetical protein; K17964 leucine-rich PPR motif-containing protein, mitochondrial (A)	Pentatricopeptide repeat-containing protein At5g11310, mitochondrial OS=Arabidopsis thaliana GN=At5g11310 PE=2 SV=1	PPR repeat family	PREDICTED: pentatricopeptide repeat-containing protein At5g11310, mitochondrial-like [Malus domestica]
GS01G0148300.1_GS	molecular_function:"Interacting selectively and non-covalently with any nucleic acid." [GOC:jl](GO:0003676),molecular_function:"Any molecular function by which a gene product interacts selectively and non-covalently with DNA (deoxyribonucleic acid)." [GOC:dph, GOC:jl, GOC:tb, GOC:vw](GO:0003677),molecular_function:"Interacting selectively and non-covalently with zinc (Zn) ions." [GOC:ai](GO:00082…	hypothetical protein; K08869 aarF domain-containing kinase (A)	Transcription factor DIVARICATA OS=Antirrhinum majus GN=DIVARICATA PE=2 SV=1	Myb-like DNA-binding domain	PREDICTED: transcription factor MYB1R1-like [Malus domestica]
GS013G0092700.1_GS	molecular_function:"Interacting selectively and non-covalently with the oxidized form, FAD, of flavin-adenine dinucleotide, the coenzyme or the prosthetic group of various flavoprotein oxidoreductase enzymes." [GOC:mah](GO:0071949)	hypothetical protein; K15387 FAD-dependent monooxygenase (A)	2,4-dichlorophenol 6-monooxygenase OS=Delftia acidovorans GN=tfdB PE=1 SV=3	FAD binding domain	PREDICTED: uncharacterized protein LOC103452108 isoform X2 [Malus domestica]
GS06G0180100.1_GS	--	--	--	--	PREDICTED: uncharacterized protein LOC103438188 [Malus domestica]
GS016G0044100.1_GS	biological_process:"Any process that modulates the frequency, rate or extent of asymmetric cell division." [GOC:lr](GO:0009786)	--	--	--	PREDICTED: uncharacterized protein LOC103402778 isoform X2 [Malus domestica]
GS017G0182900.1_GS	--	(6-4)DNA photolyase; K02295 cryptochrome (A)	(6-4)DNA photolyase OS=Arabidopsis thaliana GN=UVR3 PE=1 SV=2	FAD binding domain of DNA photolyase	PREDICTED: (6-4)DNA photolyase [Malus domestica]
GS016G0047900.1_GS	molecular_function:"Interacting selectively and non-covalently with any nucleic acid." [GOC:jl](GO:0003676)	putative G3BP-like protein; K17265 Ras GTPase-activating protein-binding protein 1 [EC:3.6.4.12 3.6.4.13] (A)	Putative G3BP-like protein OS=Schizosaccharomyces pombe (strain 972 / ATCC 24843) GN=nxt3 PE=1 SV=1	RNA recognition motif. (a.k.a. RRM, RBD, or RNP domain)	PREDICTED: putative G3BP-like protein [Malus domestica]
GS010G0041500.1_GS	molecular_function:"Any molecular function by which a gene product interacts selectively and non-covalently with DNA (deoxyribonucleic acid)." [GOC:dph, GOC:jl, GOC:tb, GOC:vw](GO:0003677)	--	Methyl-CpG-binding domain-containing protein 8 OS=Arabidopsis thaliana GN=MBD8 PE=2 SV=1	--	PREDICTED: uncharacterized protein LOC103930286 [Pyrus x bretschneideri]
GS014G0034900.1_GS	--	RING-H2 finger protein ATL70-like; K19041 E3 ubiquitin-protein ligase RNF38/44 [EC:2.3.2.27] (A)	RING-H2 finger protein ATL70 OS=Arabidopsis thaliana GN=ATL70 PE=2 SV=1	Ring finger domain	PREDICTED: RING-H2 finger protein ATL70-like [Malus domestica]
GS02G0103300.1_GS	molecular_function:"Enables the energy-independent facilitated diffusion, mediated by passage of a solute through a transmembrane aqueous pore or channel. Stereospecificity is not exhibited but this transport may be specific for a particular molecular species or class of molecules." [GOC:mtg_transport, ISBN:0815340729, TC:1.-.-.-.-](GO:0015267),cellular_component:"A lipid bilayer along with all t…	probable aquaporin SIP2-1; K09875 aquaporin SIP (A)	Probable aquaporin SIP2-1 OS=Arabidopsis thaliana GN=SIP2-1 PE=2 SV=1	Major intrinsic protein	PREDICTED: probable aquaporin SIP2-1 [Malus domestica]
GS06G0154800.1_GS	--	transcription factor MYB98-like; K09422 myb proto-oncogene protein, plant (A)	Transcription factor MYB98 OS=Arabidopsis thaliana GN=MYB98 PE=2 SV=1	Myb-like DNA-binding domain	PREDICTED: transcription factor MYB98-like [Malus domestica]
GSCtg9360003700.1_GS	molecular_function:"Catalysis of the hydrolysis of any O-glycosyl bond." [GOC:mah](GO:0004553),biological_process:"The chemical reactions and pathways involving carbohydrates, any of a group of organic compounds based of the general formula Cx(H2O)y. Includes the formation of carbohydrate derivatives by the addition of a carbohydrate residue to another molecule." [GOC:mah, ISBN:0198506732](GO:000…	hypothetical protein; K19891 glucan endo-1,3-beta-glucosidase 1/2/3 [EC:3.2.1.39] (A)	Glucan endo-1,3-beta-glucosidase OS=Triticum aestivum GN=GLC1 PE=2 SV=1	X8 domain	PREDICTED: glucan endo-1,3-beta-glucosidase [Malus domestica]
GS011G0176600.1_GS	molecular_function:"Interacting selectively and non-covalently with a specific double-stranded genomic DNA sequence (sometimes referred to as a motif) within the regulatory region of a gene to modulate transcription. Regulatory regions include promoters (proximal and distal) and enhancers. Genes are transcriptional units, and include bacterial operons." [GOC:txnOH-2018](GO:0003700),biological_pro…	probable WRKY transcription factor 33; K13424 WRKY transcription factor 33 (A)	Probable WRKY transcription factor 42 OS=Arabidopsis thaliana GN=WRKY42 PE=2 SV=1	WRKY DNA -binding domain	PREDICTED: probable WRKY transcription factor 31 [Malus domestica]
GS012G0018200.1_GS	cellular_component:"A membrane-bounded organelle of eukaryotic cells in which chromosomes are housed and replicated. In most cells, the nucleus contains all of the cell's chromosomes except the organellar chromosomes, and is the site of RNA synthesis and processing. In some species, or in specialized cell types, RNA metabolism or DNA replication may be absent." [GOC:go_curators](GO:0005634)	protein BUD31 homolog 1; K12873 bud site selection protein 31 (A)	Protein BUD31 homolog 1 OS=Oryza sativa subsp. japonica GN=Os01g0857700 PE=2 SV=1	G10 protein	PREDICTED: protein BUD31 homolog 1 [Pyrus x bretschneideri]
GS012G0032600.1_GS	molecular_function:"Interacting selectively and non-covalently with ATP, adenosine 5'-triphosphate, a universally important coenzyme and enzyme regulator." [ISBN:0198506732](GO:0005524),biological_process:"A system for the correction of errors in which an incorrect base, which cannot form hydrogen bonds with the corresponding base in the parent strand, is incorporated into the daughter strand. Th…	DNA mismatch repair protein MLH1; K08734 DNA mismatch repair protein MLH1 (A)	DNA mismatch repair protein MLH1 OS=Arabidopsis thaliana GN=MLH1 PE=2 SV=1	DNA mismatch repair protein, C-terminal domain	PREDICTED: DNA mismatch repair protein MLH1 isoform X2 [Pyrus x bretschneideri]
GS011G0169500.1_GS	molecular_function:"Catalysis of the phosphorylation of an amino acid residue in a protein, usually according to the reaction: a protein + ATP = a phosphoprotein + ADP." [MetaCyc:PROTEIN-KINASE-RXN](GO:0004672),molecular_function:"Interacting selectively and non-covalently with any protein or protein complex (a complex of two or more proteins that may include other nonprotein molecules)." [GOC:go…	POPTRDRAFT_756677; hypothetical protein; K04730 interleukin-1 receptor-associated kinase 1 [EC:2.7.11.1] (A)	Probable leucine-rich repeat receptor-like protein kinase At5g49770 OS=Arabidopsis thaliana GN=At5g49770 PE=2 SV=1	Protein kinase domain	PREDICTED: probable leucine-rich repeat receptor-like protein kinase At5g49770 [Malus domestica]
GS06G0142200.1_GS	molecular_function:"Catalysis of the hydrolysis of any ester bond." [GOC:jl](GO:0016788)	Zeta-carotene desaturase, chloroplast precursor, putative (EC:1.14.99.30); K00514 zeta-carotene desaturase [EC:1.3.5.6] (A)	GDSL esterase/lipase At3g48460 OS=Arabidopsis thaliana GN=At3g48460 PE=2 SV=1	GDSL-like Lipase/Acylhydrolase	PREDICTED: GDSL esterase/lipase At3g48460-like [Malus domestica]
GS015G0114800.1_GS	molecular_function:"Catalysis of the hydrolysis of a peptide bond not more than three residues from the C-terminus of a polypeptide chain by a catalytic mechanism that involves a catalytic triad consisting of a serine nucleophile that is activated by a proton relay involving an acidic residue (e.g. aspartate or glutamate) and a basic residue (usually histidine)." [http://merops.sanger.ac.uk/about…	serine carboxypeptidase II-2; K16297 serine carboxypeptidase-like clade II [EC:3.4.16.-] (A)	Serine carboxypeptidase-like 29 OS=Arabidopsis thaliana GN=SCPL29 PE=2 SV=1	Serine carboxypeptidase	PREDICTED: serine carboxypeptidase II-2 [Malus domestica]
GS09G0243600.1_GS	molecular_function:"Catalysis of the hydrolysis of any ester bond." [GOC:jl](GO:0016788)	geranylgeranyl diphosphate reductase, chloroplastic; K10960 geranylgeranyl reductase [EC:1.3.1.83] (A)	GDSL esterase/lipase At5g37690 OS=Arabidopsis thaliana GN=At5g37690 PE=2 SV=1	GDSL-like Lipase/Acylhydrolase	PREDICTED: GDSL esterase/lipase At5g37690-like [Malus domestica]
GS01G0065500.1_GS	molecular_function:"Interacting selectively and non-covalently with any protein or protein complex (a complex of two or more proteins that may include other nonprotein molecules)." [GOC:go_curators](GO:0005515),molecular_function:"Interacting selectively and non-covalently with a chaperone protein, a class of proteins that bind to nascent or unfolded polypeptides and ensure correct folding or tra…	Fumarylacetoacetase; K01555 fumarylacetoacetase [EC:3.7.1.2] (A)	BAG family molecular chaperone regulator 6 OS=Arabidopsis thaliana GN=BAG6 PE=1 SV=1	BAG domain	PREDICTED: BAG family molecular chaperone regulator 6 isoform X1 [Malus domestica]
GS013G0146400.1_GS	molecular_function:"Interacting selectively and non-covalently with any protein or protein complex (a complex of two or more proteins that may include other nonprotein molecules)." [GOC:go_curators](GO:0005515)	tubby-like F-box protein 1; K19600 tubby-related protein 1 (A)	Tubby-like F-box protein 3 OS=Arabidopsis thaliana GN=TULP3 PE=1 SV=1	Tub family	PREDICTED: tubby-like F-box protein 3 [Malus domestica]
GS03G0088200.1_GS	molecular_function:"Interacting selectively and non-covalently with ATP, adenosine 5'-triphosphate, a universally important coenzyme and enzyme regulator." [ISBN:0198506732](GO:0005524),molecular_function:"Primary active transporter of a solute across a membrane, via the reaction: ATP + H2O = ADP + phosphate, to directly drive the transport of a substance across a membrane. The transport protein …	ABC transporter F family member 1-like; K06185 ATP-binding cassette, subfamily F, member 2 (A)	ABC transporter F family member 1 OS=Arabidopsis thaliana GN=ABCF1 PE=1 SV=1	ABC transporter	PREDICTED: ABC transporter F family member 1-like [Pyrus x bretschneideri]
GS013G0036600.1_GS	molecular_function:"Catalysis of the phosphorylation of an amino acid residue in a protein, usually according to the reaction: a protein + ATP = a phosphoprotein + ADP." [MetaCyc:PROTEIN-KINASE-RXN](GO:0004672),molecular_function:"Catalysis of the reactions: ATP + protein serine = ADP + protein serine phosphate, and ATP + protein threonine = ADP + protein threonine phosphate." [GOC:bf, RHEA:17989…	hypothetical protein; K07760 cyclin-dependent kinase [EC:2.7.11.22] (A)	Serine/threonine-protein kinase STN7, chloroplastic OS=Arabidopsis thaliana GN=STN7 PE=1 SV=1	Protein kinase domain	PREDICTED: serine/threonine-protein kinase STN7, chloroplastic [Malus domestica]
GS013G0169500.1_GS	biological_process:"The chemical reactions and pathways resulting in the breakdown of chlorophyll, any compound of magnesium complexed in a porphyrin (tetrapyrrole) ring and which functions as a photosynthetic pigment, into less complex products." [GOC:jl](GO:0015996),molecular_function:"Catalysis of the reaction: chlorophyll + H2O = phytol + chlorophyllide." [EC:3.1.1.14, MetaCyc:CHLOROPHYLLASE-…	chlorophyllase-2, chloroplastic; K08099 chlorophyllase [EC:3.1.1.14] (A)	Chlorophyllase-2, chloroplastic OS=Arabidopsis thaliana GN=CLH2 PE=1 SV=1	Chlorophyllase	PREDICTED: LOW QUALITY PROTEIN: chlorophyllase-2, chloroplastic [Pyrus x bretschneideri]
GS015G0130100.1_GS	--	--	--	--	PREDICTED: uncharacterized protein LOC103400059 isoform X1 [Malus domestica]
GS07G0208600.1_GS	biological_process:"The cell cycle process in which double strand breaks are formed and repaired through a single or double Holliday junction intermediate. This results in the equal exchange of genetic material between non-sister chromatids in a pair of homologous chromosomes. These reciprocal recombinant products ensure the proper segregation of homologous chromosomes during meiosis I and create…	--	--	--	PREDICTED: uncharacterized protein LOC103420834 [Malus domestica]
GS015G0008800.1_GS	--	--	Zinc-finger homeodomain protein 5 OS=Arabidopsis thaliana GN=ZHD5 PE=1 SV=1	ZF-HD protein dimerisation region	PREDICTED: zinc-finger homeodomain protein 2 [Malus domestica]
GS013G0211300.1_GS	molecular_function:"Interacting selectively and non-covalently with any protein or protein complex (a complex of two or more proteins that may include other nonprotein molecules)." [GOC:go_curators](GO:0005515)	GRMZM2G179024; uncharacterized LOC100273598; K12130 pseudo-response regulator 5 (A)	Protein CHLOROPLAST IMPORT APPARATUS 2 OS=Arabidopsis thaliana GN=CIA2 PE=2 SV=1	CCT motif	PREDICTED: protein CHLOROPLAST IMPORT APPARATUS 2-like [Malus domestica]
GS010G0093600.1_GS	molecular_function:"Interacting selectively and non-covalently with damaged DNA." [GOC:jl](GO:0003684),biological_process:"The process of restoring DNA after damage. Genomes are subject to damage by chemical and physical agents in the environment (e.g. UV and ionizing radiations, chemical mutagens, fungal and bacterial toxins, etc.) and by free radicals or alkylating agents endogenously generated…	DNA repair protein REV1; K03515 DNA repair protein REV1 [EC:2.7.7.-] (A)	DNA repair protein REV1 OS=Arabidopsis thaliana GN=REV1 PE=2 SV=1	impB/mucB/samB family	PREDICTED: DNA repair protein REV1 isoform X2 [Malus domestica]
GS015G0089900.1_GS	molecular_function:"Interacting selectively and non-covalently with a specific double-stranded genomic DNA sequence (sometimes referred to as a motif) within the regulatory region of a gene to modulate transcription. Regulatory regions include promoters (proximal and distal) and enhancers. Genes are transcriptional units, and include bacterial operons." [GOC:txnOH-2018](GO:0003700)	exosome complex exonuclease RRP41-like protein; K11600 exosome complex component RRP41 (A)	CRC domain-containing protein TSO1 OS=Arabidopsis thaliana GN=TSO1 PE=1 SV=1	Tesmin/TSO1-like CXC domain, cysteine-rich domain	PREDICTED: CRC domain-containing protein TSO1-like [Malus domestica]
GS09G0217200.1_GS	molecular_function:"Catalysis of the transfer of an acetyl group to a nitrogen atom on the acceptor molecule." [GOC:ai](GO:0008080)	diphthamide biosynthesis protein; K07561 2-(3-amino-3-carboxypropyl)histidine synthase [EC:2.5.1.108] (A)	Uncharacterized N-acetyltransferase STK_02580 OS=Sulfolobus tokodaii (strain DSM 16993 / JCM 10545 / NBRC 100140 / 7) GN=STK_02580 PE=3 SV=1	Acetyltransferase (GNAT) family	PREDICTED: uncharacterized protein LOC103444118 [Malus domestica]
GS07G0137800.1_GS	biological_process:"Reactions, triggered in response to the presence of a foreign body or the occurrence of an injury, which result in restriction of damage to the organism attacked or prevention/recovery from the infection caused by the attack." [GOC:go_curators](GO:0006952),cellular_component:"The component of a membrane consisting of the gene products and protein complexes having at least some…	MLO-like protein 6; K08472 mlo protein (A)	MLO-like protein 6 OS=Arabidopsis thaliana GN=MLO6 PE=2 SV=2	Mlo family	PREDICTED: MLO-like protein 6 [Malus domestica]
GS014G0062800.1_GS	molecular_function:"Interacting selectively and non-covalently with zinc (Zn) ions." [GOC:ai](GO:0008270)	ZFAND1; zinc finger AN1-type containing 1; K07059 uncharacterized protein (A)	Zinc finger AN1 and C2H2 domain-containing stress-associated protein 11 OS=Arabidopsis thaliana GN=SAP11 PE=2 SV=1	C2H2-type zinc finger	PREDICTED: zinc finger AN1 and C2H2 domain-containing stress-associated protein 11-like [Pyrus x bretschneideri]
GS09G0093600.1_GS	cellular_component:"That part of a multicellular organism outside the cells proper, usually taken to be outside the plasma membranes, and occupied by fluid." [ISBN:0198547684](GO:0005615),molecular_function:"Interacting selectively and non-covalently with a lipid." [GOC:ai](GO:0008289)	putative BPI/LBP family protein At1g04970; K05399 lipopolysaccharide-binding protein (A)	Putative BPI/LBP family protein At1g04970 OS=Arabidopsis thaliana GN=At1g04970 PE=2 SV=1	LBP / BPI / CETP family, N-terminal domain	PREDICTED: putative BPI/LBP family protein At1g04970 [Malus domestica]
GS03G0135800.1_GS	molecular_function:"Any molecular function by which a gene product interacts selectively and non-covalently with DNA (deoxyribonucleic acid)." [GOC:dph, GOC:jl, GOC:tb, GOC:vw](GO:0003677)	homeotic protein empty spiracles; K09317 homeobox protein EMX (A)	Homeobox protein 10 OS=Dictyostelium discoideum GN=hbx10 PE=3 SV=1	Homeobox domain	PREDICTED: uncharacterized protein LOC103426792 isoform X1 [Malus domestica]
GS015G0300600.1_GS	molecular_function:"Interacting selectively and non-covalently with a specific double-stranded genomic DNA sequence (sometimes referred to as a motif) within the regulatory region of a gene to modulate transcription. Regulatory regions include promoters (proximal and distal) and enhancers. Genes are transcriptional units, and include bacterial operons." [GOC:txnOH-2018](GO:0003700),biological_pro…	probable WRKY transcription factor 26; K13424 WRKY transcription factor 33 (A)	Probable WRKY transcription factor 13 OS=Arabidopsis thaliana GN=WRKY13 PE=2 SV=1	WRKY DNA -binding domain	PREDICTED: probable WRKY transcription factor 13 [Malus domestica]
GSCtg9360003000.1_GS	cellular_component:"A chlorophyll-containing plastid with thylakoids organized into grana and frets, or stroma thylakoids, and embedded in a stroma." [ISBN:0471245208](GO:0009507),biological_process:"The division of a chloroplast within a cell to form two or more separate chloroplast compartments. This division occurs independently of mitosis." [GOC:lr](GO:0010020)	--	--	--	PREDICTED: uncharacterized protein LOC103409403 [Malus domestica]
GS014G0125700.1_GS	molecular_function:"Interacting selectively and non-covalently with a specific double-stranded genomic DNA sequence (sometimes referred to as a motif) within the regulatory region of a gene to modulate transcription. Regulatory regions include promoters (proximal and distal) and enhancers. Genes are transcriptional units, and include bacterial operons." [GOC:txnOH-2018](GO:0003700),biological_pro…	hypothetical protein; K08867 WNK lysine deficient protein kinase [EC:2.7.11.1] (A)	Transcription factor LHW OS=Arabidopsis thaliana GN=LHW PE=1 SV=1	bHLH-MYC and R2R3-MYB transcription factors N-terminal	PREDICTED: transcription factor bHLH157-like [Malus domestica]
GS03G0231000.1_GS	molecular_function:"Interacting selectively and non-covalently with messenger RNA (mRNA), an intermediate molecule between DNA and protein. mRNA includes UTR and coding sequences, but does not contain introns." [GOC:kmv, GOC:pr, SO:0000234](GO:0003729),biological_process:"The chemical reactions and pathways resulting in the breakdown of mRNA, messenger RNA, which is responsible for carrying the c…	RNA demethylase ALKBH5-like; K10767 alkylated DNA repair protein alkB homolog 5 [EC:1.14.11.-] (A)	--	--	PREDICTED: uncharacterized protein LOC103947542 [Pyrus x bretschneideri]
GS013G0034200.1_GS	molecular_function:"Interacting selectively and non-covalently with chromatin, the network of fibers of DNA, protein, and sometimes RNA, that make up the chromosomes of the eukaryotic nucleus during interphase." [GOC:jl, ISBN:0198506732, PMID:20404130](GO:0003682)	--	--	Agenet domain	PREDICTED: uncharacterized protein LOC103430642 isoform X1 [Malus domestica]
GS013G0217500.1_GS	--	serine carboxypeptidase 2-like; K16297 serine carboxypeptidase-like clade II [EC:3.4.16.-] (A)	--	Protein of unknown function (DUF630)	PREDICTED: LOW QUALITY PROTEIN: uncharacterized protein LOC103453818 [Malus domestica]
GS06G0152300.1_GS	biological_process:"The process in which genetic material, in the form of chromosomes, is organized into specific structures and then physically separated and apportioned to two or more sets. In eukaryotes, chromosome segregation begins with the condensation of chromosomes, includes chromosome separation, and ends when chromosomes have completed movement to the spindle poles." [GOC:jl, GOC:mah, G…	kinetochore protein spc25-like; K11550 kinetochore protein Spc25, animal type (A)	Kinetochore protein spc25 OS=Schizosaccharomyces pombe (strain 972 / ATCC 24843) GN=spc25 PE=1 SV=1	Chromosome segregation protein Spc25	PREDICTED: kinetochore protein spc25-like [Malus domestica]
GS06G0043100.1_GS	--	transcription repressor MYB5-like; K09422 myb proto-oncogene protein, plant (A)	Transcription repressor MYB5 OS=Arabidopsis thaliana GN=MYB5 PE=1 SV=1	Myb-like DNA-binding domain	PREDICTED: transcription repressor MYB5-like [Malus domestica]
GS05G0038600.1_GS	molecular_function:"Enables the facilitated diffusion of an ion (by an energy-independent process) by passage through a transmembrane aqueous pore or channel without evidence for a carrier-mediated mechanism. May be either selective (it enables passage of a specific ion only) or non-selective (it enables passage of two or more ions of same charge but different size)." [GOC:cy, GOC:mtg_transport, …	putative cyclic nucleotide-gated ion channel 8; K05391 cyclic nucleotide gated channel, other eukaryote (A)	Putative cyclic nucleotide-gated ion channel 8 OS=Arabidopsis thaliana GN=CNGC8 PE=3 SV=2	Ion transport protein	PREDICTED: putative cyclic nucleotide-gated ion channel 8 [Malus domestica]
GS01G0022400.1_GS	molecular_function:"Interacting selectively and non-covalently with any protein or protein complex (a complex of two or more proteins that may include other nonprotein molecules)." [GOC:go_curators](GO:0005515)	allene oxide synthase-lipoxygenase protein-like; K00461 arachidonate 5-lipoxygenase [EC:1.13.11.34] (A)	--	PLAT/LH2 domain	PREDICTED: lipoxygenase homology domain-containing protein 1-like [Pyrus x bretschneideri]
GSCtg9380004300.1_GS	--	--	--	--	PREDICTED: uncharacterized protein LOC103927813 isoform X2 [Pyrus x bretschneideri]
GS06G0093900.1_GS	biological_process:"The directed movement of malate into, out of or within a cell, or between cells, by means of some agent such as a transporter or pore." [GOC:krc](GO:0015743)	--	Aluminum-activated malate transporter 9 OS=Arabidopsis thaliana GN=ALMT9 PE=2 SV=1	Aluminium activated malate transporter	PREDICTED: aluminum-activated malate transporter 4-like [Malus domestica]
GS07G0033600.1_GS	biological_process:"Any process that activates or increases the rate or extent of growth, the increase in size or mass of all or part of an organism." [GOC:go_curators](GO:0045927)	phosphatidylinositol-3-phosphatase myotubularin-2-like; K18081 myotubularin-related protein 1/2 [EC:3.1.3.64 3.1.3.95] (A)	--	Domain of unknown function (DUF3475)	PREDICTED: uncharacterized protein LOC103416478 [Malus domestica]
GS017G0090200.1_GS	biological_process:"The chemical reactions and pathways resulting in the breakdown of a protein or peptide by hydrolysis of its peptide bonds, initiated by the covalent attachment of a ubiquitin group, or multiple ubiquitin groups, to the protein." [GOC:go_curators](GO:0006511)	hypothetical protein; K14016 ubiquitin fusion degradation protein 1 (A)	Ubiquitin fusion degradation protein 1 homolog OS=Dictyostelium discoideum GN=ufd1 PE=3 SV=1	Ubiquitin fusion degradation protein UFD1	PREDICTED: uncharacterized protein LOC103427167 [Malus domestica]
GS05G0092400.1_GS	--	--	--	--	PREDICTED: uncharacterized protein LOC103436448 [Malus domestica]
GS015G0239500.1_GS	molecular_function:"Interacting selectively and non-covalently with a specific double-stranded genomic DNA sequence (sometimes referred to as a motif) within the regulatory region of a gene to modulate transcription. Regulatory regions include promoters (proximal and distal) and enhancers. Genes are transcriptional units, and include bacterial operons." [GOC:txnOH-2018](GO:0003700),biological_pro…	heat stress transcription factor B-1-like; K09419 heat shock transcription factor, other eukaryote (A)	Heat shock factor protein HSF24 OS=Solanum peruvianum GN=HSF24 PE=2 SV=1	HSF-type DNA-binding	PREDICTED: LOW QUALITY PROTEIN: heat stress transcription factor B-1-like [Malus domestica]
GS04G0174500.1_GS	molecular_function:"Catalysis of an oxidation-reduction (redox) reaction, a reversible chemical reaction in which the oxidation state of an atom or atoms within a molecule is altered. One substrate acts as a hydrogen or electron donor and becomes oxidized, while the other acts as hydrogen or electron acceptor and becomes reduced." [GOC:go_curators](GO:0016491)	AGABI2DRAFT_224408; hypothetical protein; K00059 3-oxoacyl-[acyl-carrier protein] reductase [EC:1.1.1.100] (A)	Glucose and ribitol dehydrogenase OS=Daucus carota GN=CAISE5 PE=2 SV=1	Enoyl-(Acyl carrier protein) reductase	PREDICTED: LOW QUALITY PROTEIN: glucose and ribitol dehydrogenase-like [Malus domestica]
GS014G0027500.1_GS	--	--	Uncharacterized protein At5g41620 OS=Arabidopsis thaliana GN=At5g41620 PE=2 SV=2	--	PREDICTED: uncharacterized protein At5g41620-like [Malus domestica]
GS02G0096200.1_GS	molecular_function:"Interacting selectively and non-covalently with any protein or protein complex (a complex of two or more proteins that may include other nonprotein molecules)." [GOC:go_curators](GO:0005515)	putative pentatricopeptide repeat-containing protein At1g19290; K17964 leucine-rich PPR motif-containing protein, mitochondrial (A)	Pentatricopeptide repeat-containing protein At1g09820 OS=Arabidopsis thaliana GN=At1g09820 PE=2 SV=1	PPR repeat family	PREDICTED: pentatricopeptide repeat-containing protein At1g09820-like [Malus domestica]
GS015G0061000.1_GS	--	--	--	Leucine-zipper of ternary complex factor MIP1	PREDICTED: uncharacterized protein LOC103957049 isoform X1 [Pyrus x bretschneideri]
GS03G0071800.1_GS	molecular_function:"Any molecular function by which a gene product interacts selectively and non-covalently with DNA (deoxyribonucleic acid)." [GOC:dph, GOC:jl, GOC:tb, GOC:vw](GO:0003677),biological_process:"Any process that modulates the frequency, rate or extent of cellular DNA-templated transcription." [GOC:go_curators, GOC:txnOH](GO:0006355)	cyclic dof factor 1-like; K16222 Dof zinc finger protein DOF5.5 (A)	Dof zinc finger protein DOF2.1 OS=Arabidopsis thaliana GN=DOF2.1 PE=2 SV=2	Dof domain, zinc finger	PREDICTED: dof zinc finger protein DOF2.1-like [Malus domestica]
GS017G0201200.1_GS	molecular_function:"Enables the energy-independent facilitated diffusion, mediated by passage of a solute through a transmembrane aqueous pore or channel. Stereospecificity is not exhibited but this transport may be specific for a particular molecular species or class of molecules." [GOC:mtg_transport, ISBN:0815340729, TC:1.-.-.-.-](GO:0015267),cellular_component:"A lipid bilayer along with all t…	aquaporin NIP6-1-like; K09874 aquaporin NIP (A)	Aquaporin NIP6-1 OS=Arabidopsis thaliana GN=NIP6-1 PE=1 SV=1	Major intrinsic protein	PREDICTED: aquaporin NIP6-1-like [Malus domestica]
GS015G0209300.1_GS	molecular_function:"Catalysis of a biochemical reaction at physiological temperatures. In biologically catalyzed reactions, the reactants are known as substrates, and the catalysts are naturally occurring macromolecular substances known as enzymes. Enzymes possess specific binding sites for substrates, and are usually composed wholly or largely of protein, but RNA that has catalytic activity (rib…	D-2-hydroxyglutarate dehydrogenase, mitochondrial; K18204 D-2-hydroxyglutarate dehydrogenase [EC:1.1.99.39] (A)	D-2-hydroxyglutarate dehydrogenase, mitochondrial OS=Arabidopsis thaliana GN=D2HGDH PE=1 SV=3	FAD binding domain	PREDICTED: D-2-hydroxyglutarate dehydrogenase, mitochondrial isoform X2 [Prunus mume]
GS09G0230500.1_GS	--	--	--	--	PREDICTED: uncharacterized protein LOC103959464 [Pyrus x bretschneideri]
GS05G0250000.1_GS	molecular_function:"Any molecular function by which a gene product interacts selectively and non-covalently with DNA (deoxyribonucleic acid)." [GOC:dph, GOC:jl, GOC:tb, GOC:vw](GO:0003677),molecular_function:"Interacting selectively and non-covalently with any protein or protein complex (a complex of two or more proteins that may include other nonprotein molecules)." [GOC:go_curators](GO:0005515)…	hypothetical protein; K14486 auxin response factor (A)	Auxin response factor 6 OS=Arabidopsis thaliana GN=ARF6 PE=1 SV=2	B3 DNA binding domain	auxin response factor 6-like [Malus domestica]
GS07G0220200.1_GS	molecular_function:"Catalysis of the reaction: ATP + tetrahydrofolyl-(Glu)(n) + L-glutamate = ADP + phosphate + tetrahydrofolyl-(Glu)(n+1)." [EC:6.3.2.17](GO:0004326),molecular_function:"Interacting selectively and non-covalently with ATP, adenosine 5'-triphosphate, a universally important coenzyme and enzyme regulator." [ISBN:0198506732](GO:0005524),biological_process:"The chemical reactions and…	probable dihydrofolate synthetase; K01930 folylpolyglutamate synthase [EC:6.3.2.17] (A)	Folylpolyglutamate synthase OS=Bacillus subtilis (strain 168) GN=folC PE=3 SV=2	Mur ligase middle domain	PREDICTED: probable dihydrofolate synthetase [Malus domestica]
GS09G0083500.1_GS	--	--	Uncharacterized GPI-anchored protein At1g61900 OS=Arabidopsis thaliana GN=At1g61900 PE=1 SV=1	-	PREDICTED: uncharacterized GPI-anchored protein At1g61900-like isoform X1 [Malus domestica]
GS011G0116600.1_GS	molecular_function:"Catalysis of the hydrolysis of internal, alpha-peptide bonds in a polypeptide chain by a catalytic mechanism that involves a catalytic triad consisting of a serine nucleophile that is activated by a proton relay involving an acidic residue (e.g. aspartate or glutamate) and a basic residue (usually histidine)." [GOC:mah, http://merops.sanger.ac.uk/about/glossary.htm#CATTYPE, IS…	peptidase, putative (EC:3.4.21.25); K18443 golgi-specific brefeldin A-resistance guanine nucleotide exchange factor 1 (A)	Subtilisin-like protease SBT5.3 OS=Arabidopsis thaliana GN=AIR3 PE=2 SV=1	Peptidase inhibitor I9	PREDICTED: subtilisin-like protease [Malus domestica]
GS011G0177600.1_GS	molecular_function:"Interacting selectively and non-covalently with ATP, adenosine 5'-triphosphate, a universally important coenzyme and enzyme regulator." [ISBN:0198506732](GO:0005524),biological_process:"A system for the correction of errors in which an incorrect base, which cannot form hydrogen bonds with the corresponding base in the parent strand, is incorporated into the daughter strand. Th…	DNA mismatch repair protein MSH5; K08741 DNA mismatch repair protein MSH5 (A)	DNA mismatch repair protein MSH5 OS=Arabidopsis thaliana GN=MSH5 PE=2 SV=1	MutS family domain IV	PREDICTED: DNA mismatch repair protein MSH5 [Prunus mume]
GS05G0022500.1_GS	molecular_function:"Interacting selectively and non-covalently with any protein or protein complex (a complex of two or more proteins that may include other nonprotein molecules)." [GOC:go_curators](GO:0005515)	ankyrin repeat domain-containing protein, chloroplastic; K12897 transformer-2 protein (A)	Ankyrin repeat domain-containing protein EMB506, chloroplastic OS=Arabidopsis thaliana GN=EMB506 PE=1 SV=1	Ankyrin repeats (many copies)	PREDICTED: ankyrin repeat domain-containing protein EMB506, chloroplastic [Malus domestica]
GSCtg9380003800.1_GS	--	--	--	--	PREDICTED: uncharacterized protein LOC103413828 [Malus domestica]
GS015G0244400.1_GS	cellular_component:"The component of a membrane consisting of the gene products and protein complexes having at least some part of their peptide sequence embedded in the hydrophobic region of the membrane." [GOC:dos, GOC:go_curators](GO:0016021)	--	Protein RER1A OS=Arabidopsis thaliana GN=RER1A PE=1 SV=1	Rer1 family	PREDICTED: protein RER1A-like [Malus domestica]
GS01G0074500.1_GS	molecular_function:"Interacting selectively and non-covalently with any protein or protein complex (a complex of two or more proteins that may include other nonprotein molecules)." [GOC:go_curators](GO:0005515)	tetratricopeptide repeat domain containing protein; K19360 nephrocystin-3 (A)	Nephrocystin-3 OS=Homo sapiens GN=NPHP3 PE=1 SV=1	-	PREDICTED: nephrocystin-3-like [Pyrus x bretschneideri]
GS01G0059400.1_GS	molecular_function:"Catalysis of an oxidation-reduction (redox) reaction, a reversible chemical reaction in which the oxidation state of an atom or atoms within a molecule is altered. One substrate acts as a hydrogen or electron donor and becomes oxidized, while the other acts as hydrogen or electron acceptor and becomes reduced." [GOC:go_curators](GO:0016491)	noxA; flavocytochrome b large subunit; K08008 NADPH oxidase (A)	Ferric reduction oxidase 2 OS=Arabidopsis thaliana GN=FRO2 PE=1 SV=2	Ferric reductase NAD binding domain	PREDICTED: ferric reduction oxidase 2-like [Pyrus x bretschneideri]
GS09G0110000.1_GS	molecular_function:"Catalysis of the reaction: pectin + n H2O = n methanol + pectate." [EC:3.1.1.11](GO:0030599),biological_process:"The series of events leading to chemical and structural alterations of an existing cell wall that can result in loosening, increased extensibility or disassembly." [GOC:jl](GO:0042545)	probable pectinesterase 8; K01051 pectinesterase [EC:3.1.1.11] (A)	Probable pectinesterase 8 OS=Arabidopsis thaliana GN=PME8 PE=2 SV=2	Pectinesterase	PREDICTED: probable pectinesterase 8 [Malus domestica]
GS01G0035200.1_GS	molecular_function:"Catalysis of the thiol-dependent hydrolysis of a peptide bond formed by the C-terminal glycine of ubiquitin and another protein." [GOC:jh2, ISBN:0120793709](GO:0004843),biological_process:"The chemical reactions and pathways resulting in the breakdown of a protein or peptide by hydrolysis of its peptide bonds, initiated by the covalent attachment of a ubiquitin group, or multi…	ubiquitin carboxyl-terminal hydrolase 17-like; K11855 ubiquitin carboxyl-terminal hydrolase 36/42 [EC:3.4.19.12] (A)	Ubiquitin carboxyl-terminal hydrolase 17 OS=Arabidopsis thaliana GN=UBP17 PE=2 SV=1	MYND finger	PREDICTED: ubiquitin carboxyl-terminal hydrolase 17-like [Malus domestica]
GS08G0211800.1_GS	molecular_function:"Any molecular function by which a gene product interacts selectively and non-covalently with DNA (deoxyribonucleic acid)." [GOC:dph, GOC:jl, GOC:tb, GOC:vw](GO:0003677),biological_process:"Any process that modulates the frequency, rate or extent of cellular DNA-templated transcription." [GOC:go_curators, GOC:txnOH](GO:0006355)	NAC domain-containing protein 89-like; K12581 CCR4-NOT transcription complex subunit 7/8 (A)	Putative NAC domain-containing protein 94 OS=Arabidopsis thaliana GN=ANAC094 PE=3 SV=1	No apical meristem (NAM) protein	PREDICTED: NAC transcription factor 25 isoform X1 [Pyrus x bretschneideri]
GS014G0163300.1_GS	molecular_function:"Interacting selectively and non-covalently with a specific double-stranded genomic DNA sequence (sometimes referred to as a motif) within the regulatory region of a RNA polymerase II-transcribed gene to modulate transcription. Regulatory regions include promoters (proximal and distal) and enhancers. Genes are transcriptional units." [GOC:txnOH-2018](GO:0000981),molecular_funct…	homeobox protein knotted-1-like 1; K16670 homeobox protein Meis2 (A)	Homeobox protein knotted-1-like 6 OS=Arabidopsis thaliana GN=KNAT6 PE=1 SV=1	ELK domain	PREDICTED: homeobox protein knotted-1-like 6 [Malus domestica]
GS016G0017900.1_GS	--	protein BCCIP homolog; K15262 protein BCP1 (A)	Protein BCCIP homolog OS=Arabidopsis thaliana GN=At2g44510 PE=1 SV=2	p21-C-terminal region-binding protein	PREDICTED: protein BCCIP homolog [Pyrus x bretschneideri]
GS015G0255600.1_GS	--	cationic amino acid transporter 2, vacuolar-like; K13863 solute carrier family 7 (cationic amino acid transporter), member 1 (A)	Nuclear envelope integral membrane protein 1 OS=Bos taurus GN=NEMP1 PE=2 SV=1	NEMP family	PREDICTED: transmembrane protein 194A-like [Pyrus x bretschneideri]
GS015G0149800.1_GS	--	uncharacterized LOC103400552; K13960 ubiquitin-conjugating enzyme E2 T [EC:2.3.2.23] (A)	Probable ubiquitin-conjugating enzyme E2 37 OS=Arabidopsis thaliana GN=UBC37 PE=2 SV=2	Ubiquitin-conjugating enzyme	PREDICTED: uncharacterized protein LOC103400552 [Malus domestica]
GS015G0066800.1_GS	biological_process:"A protein modification process that results in the addition of a carbohydrate or carbohydrate derivative unit to a protein amino acid, e.g. the addition of glycan chains to proteins." [GOC:curators, GOC:pr](GO:0006486),molecular_function:"Catalysis of the transfer of a glycosyl group from one compound (donor) to another (acceptor)." [GOC:jl, ISBN:0198506732](GO:0016757)	probable glycosyltransferase At5g20260; K18789 xylogalacturonan beta-1,3-xylosyltransferase [EC:2.4.2.41] (A)	Probable glycosyltransferase At5g03795 OS=Arabidopsis thaliana GN=At5g03795 PE=3 SV=2	Exostosin family	PREDICTED: probable glycosyltransferase At5g03795 [Malus domestica]
GS012G0157900.1_GS	--	--	Protein TIC 56, chloroplastic OS=Arabidopsis thaliana GN=TIC56 PE=1 SV=1	Domain of unknown function (DUF4339)	PREDICTED: uncharacterized protein LOC103450691 [Malus domestica]
GS010G0063400.1_GS	molecular_function:"Interacting selectively and non-covalently with a specific double-stranded genomic DNA sequence (sometimes referred to as a motif) within the regulatory region of a gene to modulate transcription. Regulatory regions include promoters (proximal and distal) and enhancers. Genes are transcriptional units, and include bacterial operons." [GOC:txnOH-2018](GO:0003700)	polygalacturonase At1g48100-like; K01184 polygalacturonase [EC:3.2.1.15] (A)	Transcription factor RADIALIS OS=Antirrhinum majus GN=RAD PE=1 SV=1	Myb-like DNA-binding domain	PREDICTED: transcription factor RADIALIS-like [Malus domestica]
GS012G0140000.1_GS	molecular_function:"Interacting selectively and non-covalently with any protein or protein complex (a complex of two or more proteins that may include other nonprotein molecules)." [GOC:go_curators](GO:0005515)	EIF2Aa; eukaryotic initiation factor; K15026 translation initiation factor 2A (A)	F-box protein SKIP8 OS=Arabidopsis thaliana GN=SKIP8 PE=1 SV=1	UvrB/uvrC motif	PREDICTED: uncharacterized protein LOC103450508 [Malus domestica]
GS015G0249600.1_GS	--	chaperone protein dnaJ 1, mitochondrial-like; K03686 molecular chaperone DnaJ (A)	Chaperone protein DnaJ OS=Rickettsia bellii (strain RML369-C) GN=dnaJ PE=3 SV=1	DnaJ domain	PREDICTED: uncharacterized protein LOC103401486 [Malus domestica]
GS015G0097200.1_GS	molecular_function:"Interacting selectively and non-covalently with a nucleotide, any compound consisting of a nucleoside that is esterified with (ortho)phosphate or an oligophosphate at any hydroxyl group on the ribose or deoxyribose." [GOC:mah, ISBN:0198547684](GO:0000166),molecular_function:"Catalysis of the formation of aminoacyl-tRNA from ATP, amino acid, and tRNA with the release of diphosp…	cysteine--tRNA ligase, cytoplasmic; K01883 cysteinyl-tRNA synthetase [EC:6.1.1.16] (A)	Cysteine--tRNA ligase, chloroplastic/mitochondrial OS=Arabidopsis thaliana GN=SYCO PE=2 SV=1	DALR domain	PREDICTED: cysteine--tRNA ligase, cytoplasmic isoform X1 [Malus domestica]
GS04G0163700.1_GS	--	--	--	--	PREDICTED: uncharacterized protein LOC103433872 [Malus domestica]
GS011G0164400.1_GS	molecular_function:"Interacting selectively and non-covalently with an RNA molecule or a portion thereof." [GOC:jl, GOC:mah](GO:0003723),molecular_function:"The action of a molecule that contributes to the structural integrity of the ribosome." [GOC:mah](GO:0003735),cellular_component:"An intracellular organelle, about 200 A in diameter, consisting of RNA and protein. It is the site of protein bi…	30S ribosomal protein S10, chloroplastic-like; K02946 small subunit ribosomal protein S10 (A)	30S ribosomal protein S10, chloroplastic OS=Mesembryanthemum crystallinum GN=RPS10 PE=2 SV=1	Ribosomal protein S10p/S20e	PREDICTED: 30S ribosomal protein S10, chloroplastic-like [Malus domestica]
GS013G0039400.1_GS	molecular_function:"Catalysis of the hydrolysis of various bonds, e.g. C-O, C-N, C-C, phosphoric anhydride bonds, etc. Hydrolase is the systematic name for any enzyme of EC class 3." [ISBN:0198506732](GO:0016787)	nudix hydrolase 1-like; K03574 8-oxo-dGTP diphosphatase [EC:3.6.1.55] (A)	Nudix hydrolase 1 OS=Arabidopsis thaliana GN=NUDT1 PE=1 SV=1	NUDIX domain	PREDICTED: nudix hydrolase 1-like [Malus domestica]
GS015G0029000.1_GS	molecular_function:"Interacting selectively and non-covalently with a nucleotide, any compound consisting of a nucleoside that is esterified with (ortho)phosphate or an oligophosphate at any hydroxyl group on the ribose or deoxyribose." [GOC:mah, ISBN:0198547684](GO:0000166),molecular_function:"Interacting selectively and non-covalently with ATP, adenosine 5'-triphosphate, a universally important…	copper-transporting ATPase PAA2, chloroplastic-like; K01533 Cu2+-exporting ATPase [EC:3.6.3.4] (A)	Copper-transporting ATPase PAA2, chloroplastic OS=Arabidopsis thaliana GN=PAA2 PE=2 SV=1	haloacid dehalogenase-like hydrolase	PREDICTED: copper-transporting ATPase PAA2, chloroplastic-like [Malus domestica]
GS01G0037400.1_GS	molecular_function:"Interacting selectively and non-covalently with monomeric or multimeric forms of actin, including actin filaments." [GOC:clt](GO:0003779)	nuclear-pore anchor; K09291 nucleoprotein TPR (A)	Protein NETWORKED 2D OS=Arabidopsis thaliana GN=NET2D PE=3 SV=1	KIP1-like protein	PREDICTED: putative leucine-rich repeat-containing protein DDB_G0290503 [Malus domestica]
GS03G0236100.1_GS	molecular_function:"Catalysis of the hydrolysis of internal, alpha-peptide bonds in a polypeptide chain by a mechanism in which a water molecule bound by the side chains of aspartic residues at the active center acts as a nucleophile." [ISBN:0198506732](GO:0004190),biological_process:"The hydrolysis of proteins into smaller polypeptides and/or amino acids by cleavage of their peptide bonds." [GOC…	hypothetical protein; K19025 AP-5 complex subunit zeta-1 (A)	Aspartic proteinase nepenthesin-1 OS=Nepenthes gracilis GN=nep1 PE=1 SV=1	Xylanase inhibitor N-terminal	PREDICTED: aspartic proteinase CDR1-like [Malus domestica]
GS014G0036500.1_GS	--	E3 ubiquitin-protein ligase RHF2A-like; K19043 E3 ubiquitin-protein ligase RHF [EC:2.3.2.27] (A)	E3 ubiquitin-protein ligase RHF2A OS=Arabidopsis thaliana GN=RHF2A PE=2 SV=1	Ring finger domain	PREDICTED: E3 ubiquitin-protein ligase RHF2A-like [Malus domestica]
GS03G0222100.1_GS	molecular_function:"Catalysis of an oxidation-reduction (redox) reaction, a reversible chemical reaction in which the oxidation state of an atom or atoms within a molecule is altered. One substrate acts as a hydrogen or electron donor and becomes oxidized, while the other acts as hydrogen or electron acceptor and becomes reduced." [GOC:go_curators](GO:0016491)	--	--	2OG-Fe(II) oxygenase superfamily	PREDICTED: uncharacterized protein LOC103960100 [Pyrus x bretschneideri]
GS017G0158800.1_GS	--	hypothetical protein; K18400 KAT8 regulatory NSL complex subunit 1 (A)	--	--	PREDICTED: uncharacterized protein LOC103427475 isoform X1 [Malus domestica]
GS06G0116400.1_GS	--	--	--	--	PREDICTED: uncharacterized protein LOC103438689 isoform X3 [Malus domestica]
GS05G0298100.1_GS	molecular_function:"Interacting selectively and non-covalently with any protein or protein complex (a complex of two or more proteins that may include other nonprotein molecules)." [GOC:go_curators](GO:0005515)	uncharacterized LOC100839967; K15095 (+)-neomenthol dehydrogenase [EC:1.1.1.208] (A)	BTB/POZ domain-containing protein At3g22104 OS=Arabidopsis thaliana GN=At3g22104 PE=2 SV=1	BTB/POZ domain	PREDICTED: BTB/POZ domain-containing protein At3g22104-like [Malus domestica]
GS03G0155400.1_GS	molecular_function:"Catalysis of the transfer of a glycosyl group from one compound (donor) to another (acceptor)." [GOC:jl, ISBN:0198506732](GO:0016757)	beta-(1,2)-xylosyltransferase-like; K03714 glycoprotein 2-beta-D-xylosyltransferase [EC:2.4.2.38] (A)	Beta-(1,2)-xylosyltransferase OS=Arabidopsis thaliana GN=XYLT PE=1 SV=1	Protein of unknown function (DUF563)	PREDICTED: beta-(1,2)-xylosyltransferase-like [Malus domestica]
GS09G0069100.1_GS	molecular_function:"Interacting selectively and non-covalently with any nucleic acid." [GOC:jl](GO:0003676),molecular_function:"Interacting selectively and non-covalently with an RNA molecule or a portion thereof." [GOC:jl, GOC:mah](GO:0003723)	KH domain-containing protein At4g18375-like; K13162 poly(rC)-binding protein 2/3/4 (A)	KH domain-containing protein At4g18375 OS=Arabidopsis thaliana GN=At4g18375 PE=2 SV=1	KH domain	PREDICTED: KH domain-containing protein At4g18375-like [Malus domestica]
GS012G0092000.1_GS	--	--	--	Myb/SANT-like DNA-binding domain	PREDICTED: uncharacterized protein LOC103449787 [Malus domestica]
GS012G0128100.1_GS	biological_process:"Any process that modulates the frequency, rate or extent of DNA endoreduplication." [GOC:mah](GO:0032875)	--	--	--	hypothetical protein PRUPE_ppa021754mg [Prunus persica]
GS03G0177500.1_GS	--	hypothetical protein; K15437 aminoacyl tRNA synthase complex-interacting multifunctional protein 1 (A)	DDRGK domain-containing protein 1 OS=Arabidopsis thaliana GN=At4g27120 PE=2 SV=1	DDRGK domain	PREDICTED: DDRGK domain-containing protein 1 isoform X4 [Malus domestica]
GS013G0048900.1_GS	biological_process:"The cellular process in which a signal is conveyed to trigger a change in the activity or state of a cell. Signal transduction begins with reception of a signal (e.g. a ligand binding to a receptor or receptor activation by a stimulus such as light), or for signal transduction in the absence of ligand, signal-withdrawal or the activity of a constitutively active receptor. Sign…	extensin-like; K05747 Wiskott-Aldrich syndrome protein (A)	Ninja-family protein AFP1 OS=Arabidopsis thaliana GN=AFP1 PE=1 SV=1	Putative nuclear localisation signal	PREDICTED: ninja-family protein AFP3-like [Malus domestica]
GS03G0113700.1_GS	--	transcription initiation factor TFIID subunit 4b-like; K03129 transcription initiation factor TFIID subunit 4 (A)	Transcription initiation factor TFIID subunit 4b OS=Arabidopsis thaliana GN=TAF4B PE=1 SV=1	--	PREDICTED: transcription initiation factor TFIID subunit 4b-like isoform X1 [Malus domestica]
GS03G0236500.1_GS	molecular_function:"Interacting selectively and non-covalently with zinc (Zn) ions." [GOC:ai](GO:0008270),biological_process:"The process in which one or more ubiquitin groups are added to a protein." [GOC:ai](GO:0016567)	RING finger and CHY zinc finger domain-containing protein 1-like; K10144 RING finger and CHY zinc finger domain-containing protein 1 [EC:2.3.2.27] (A)	RING finger and CHY zinc finger domain-containing protein 1 OS=Homo sapiens GN=RCHY1 PE=1 SV=1	Zinc finger, C3HC4 type (RING finger)	PREDICTED: RING finger and CHY zinc finger domain-containing protein 1-like [Malus domestica]
GS08G0135100.1_GS	molecular_function:"Catalysis of the transfer of ubiquitin to a substrate protein via the reaction X-ubiquitin + S -> X + S-ubiquitin, where X is either an E2 or E3 enzyme, the X-ubiquitin linkage is a thioester bond, and the S-ubiquitin linkage is an amide bond: an isopeptide bond between the C-terminal glycine of ubiquitin and the epsilon-amino group of lysine residues in the substrate or, in t…	E3 ubiquitin-protein ligase RING1-like; K11982 E3 ubiquitin-protein ligase RNF115/126 [EC:2.3.2.27] (A)	E3 ubiquitin-protein ligase RING1-like OS=Arabidopsis thaliana GN=At3g19950 PE=1 SV=1	zinc-ribbon	PREDICTED: E3 ubiquitin-protein ligase RING1-like [Malus domestica]
GS05G0137300.1_GS	molecular_function:"Catalysis of the transfer of ubiquitin from one protein to another via the reaction X-Ub + Y --> Y-Ub + X, where both X-Ub and Y-Ub are covalent linkages." [GOC:BioGRID, GOC:jh2, PMID:9635407](GO:0004842),molecular_function:"Interacting selectively and non-covalently with any protein or protein complex (a complex of two or more proteins that may include other nonprotein molecu…	U-box domain-containing protein 14-like; K08332 vacuolar protein 8 (A)	U-box domain-containing protein 15 OS=Arabidopsis thaliana GN=PUB15 PE=2 SV=2	U-box domain	PREDICTED: U-box domain-containing protein 15-like [Malus domestica]
GS011G0246100.1_GS	--	probable indole-3-acetic acid-amido synthetase GH3.6; K14487 auxin responsive GH3 gene family (A)	Probable indole-3-acetic acid-amido synthetase GH3.6 OS=Oryza sativa subsp. japonica GN=GH3.6 PE=2 SV=2	GH3 auxin-responsive promoter	PREDICTED: probable indole-3-acetic acid-amido synthetase GH3.6 [Malus domestica]
GS09G0146600.1_GS	molecular_function:"Interacting selectively and non-covalently with ATP, adenosine 5'-triphosphate, a universally important coenzyme and enzyme regulator." [ISBN:0198506732](GO:0005524),cellular_component:"A membrane-bounded organelle of eukaryotic cells in which chromosomes are housed and replicated. In most cells, the nucleus contains all of the cell's chromosomes except the organellar chromoso…	POPTRDRAFT_855824; hypothetical protein; K15601 lysine-specific demethylase 3 [EC:1.14.11.-] (A)	Growth-regulating factor 5 OS=Arabidopsis thaliana GN=GRF5 PE=1 SV=1	QLQ	PREDICTED: growth-regulating factor 5 [Malus domestica]
GS09G0127500.1_GS	molecular_function:"Catalysis of the reaction: UDP-glucuronate + acceptor = UDP + acceptor beta-D-glucuronoside." [EC:2.4.1.17](GO:0015020),cellular_component:"A lipid bilayer along with all the proteins and protein complexes embedded in it an attached to it." [GOC:dos, GOC:mah, ISBN:0815316194](GO:0016020),molecular_function:"Catalysis of the transfer of a glycosyl group from one compound (donor…	xylosyltransferase 1-like; K00771 protein xylosyltransferase [EC:2.4.2.26] (A)	Xylosyltransferase 1 OS=Canis familiaris GN=XYLT1 PE=2 SV=1	Core-2/I-Branching enzyme	PREDICTED: xylosyltransferase 1-like [Malus domestica]
GS015G0094000.1_GS	molecular_function:"A protein or a member of a complex that interacts specifically and non-covalently with a DNA-bound DNA-binding transcription factor to either activate or repress the transcription of specific genes. Coregulators often act by altering chromatin structure and modifications. For example, one class of transcription coregulators modifies chromatin structure through covalent modific…	--	--	--	PREDICTED: uncharacterized protein LOC103456208 [Malus domestica]
GS014G0158100.1_GS	molecular_function:"Catalysis of the phosphorylation of an amino acid residue in a protein, usually according to the reaction: a protein + ATP = a phosphoprotein + ADP." [MetaCyc:PROTEIN-KINASE-RXN](GO:0004672),molecular_function:"Catalysis of the reactions: ATP + protein serine = ADP + protein serine phosphate, and ATP + protein threonine = ADP + protein threonine phosphate." [GOC:bf, RHEA:17989…	probable serine/threonine-protein kinase WNK3; K08867 WNK lysine deficient protein kinase [EC:2.7.11.1] (A)	Probable serine/threonine-protein kinase WNK3 OS=Arabidopsis thaliana GN=WNK3 PE=2 SV=1	Protein kinase domain	PREDICTED: probable serine/threonine-protein kinase WNK3 isoform X2 [Malus domestica]
GS011G0221000.1_GS	molecular_function:"Interacting selectively and non-covalently with any protein or protein complex (a complex of two or more proteins that may include other nonprotein molecules)." [GOC:go_curators](GO:0005515)	hypothetical protein; K19600 tubby-related protein 1 (A)	Tubby-like F-box protein 7 OS=Arabidopsis thaliana GN=TULP7 PE=2 SV=1	F-box domain	TLP domain class transcription factor [Malus domestica]
GS015G0380600.1_GS	--	--	--	Late embryogenesis abundant protein	PREDICTED: uncharacterized protein LOC103402303 [Malus domestica]
GS013G0148700.1_GS	--	probable uridine nucleosidase 2-like; K01240 uridine nucleosidase [EC:3.2.2.3] (A)	Pyrimidine-specific ribonucleoside hydrolase RihA OS=Citrobacter koseri (strain ATCC BAA-895 / CDC 4225-83 / SGSC4696) GN=rihA PE=3 SV=1	Inosine-uridine preferring nucleoside hydrolase	PREDICTED: LOW QUALITY PROTEIN: uncharacterized protein LOC103424026 [Malus domestica]
GS04G0201400.1_GS	--	U11/U12 small nuclear ribonucleoprotein 48 kDa protein; K13156 U11/U12 small nuclear ribonucleoprotein 48 kDa protein (A)	U11/U12 small nuclear ribonucleoprotein 48 kDa protein OS=Arabidopsis thaliana GN=SNRNP48 PE=2 SV=1	--	PREDICTED: U11/U12 small nuclear ribonucleoprotein 48 kDa protein [Pyrus x bretschneideri]
GS03G0008900.1_GS	--	hypothetical protein; K14825 protein ERP2 (A)	Transmembrane emp24 domain-containing protein p24beta2 OS=Arabidopsis thaliana GN=At3g07680 PE=1 SV=1	emp24/gp25L/p24 family/GOLD	PREDICTED: transmembrane emp24 domain-containing protein p24beta2-like [Malus domestica]
GS08G0189900.1_GS	molecular_function:"Interacting selectively and non-covalently with a specific double-stranded genomic DNA sequence (sometimes referred to as a motif) within the regulatory region of a gene to modulate transcription. Regulatory regions include promoters (proximal and distal) and enhancers. Genes are transcriptional units, and include bacterial operons." [GOC:txnOH-2018](GO:0003700),biological_pro…	G-box-binding factor 4-like; K14432 ABA responsive element binding factor (A)	G-box-binding factor 4 OS=Arabidopsis thaliana GN=GBF4 PE=1 SV=1	bZIP transcription factor	PREDICTED: G-box-binding factor 4-like [Malus domestica]
GS02G0098600.1_GS	--	--	MORC family CW-type zinc finger protein 4 OS=Homo sapiens GN=MORC4 PE=1 SV=2	Histidine kinase-, DNA gyrase B-, and HSP90-like ATPase	PREDICTED: MORC family CW-type zinc finger protein 3-like [Malus domestica]
GS06G0108000.1_GS	molecular_function:"Catalysis of an oxidation-reduction (redox) reaction, a reversible chemical reaction in which the oxidation state of an atom or atoms within a molecule is altered. One substrate acts as a hydrogen or electron donor and becomes oxidized, while the other acts as hydrogen or electron acceptor and becomes reduced." [GOC:go_curators](GO:0016491)	short-chain dehydrogenase TIC 32, chloroplastic; K11153 retinol dehydrogenase 12 [EC:1.1.1.300] (A)	Short-chain dehydrogenase TIC 32, chloroplastic OS=Arabidopsis thaliana GN=TIC32 PE=2 SV=1	short chain dehydrogenase	PREDICTED: short-chain dehydrogenase TIC 32, chloroplastic-like [Pyrus x bretschneideri]
GS06G0178600.1_GS	molecular_function:"The formation of a protein dimer, a macromolecular structure consists of two noncovalently associated identical or nonidentical subunits." [ISBN:0198506732](GO:0046983)	Phytochrome interacting factor 3, putative; K12126 phytochrome-interacting factor 3 (A)	Transcription factor UNE10 OS=Arabidopsis thaliana GN=UNE10 PE=2 SV=1	Helix-loop-helix DNA-binding domain	PREDICTED: transcription factor PIF7-like [Malus domestica]
GS01G0184600.1_GS	cellular_component:"The component of a membrane consisting of the gene products and protein complexes having at least some part of their peptide sequence embedded in the hydrophobic region of the membrane." [GOC:dos, GOC:go_curators](GO:0016021)	bidirectional sugar transporter SWEET3-like; K15382 solute carrier family 50 (sugar transporter) (A)	Bidirectional sugar transporter SWEET3 OS=Arabidopsis thaliana GN=SWEET3 PE=2 SV=1	Sugar efflux transporter for intercellular exchange	PREDICTED: bidirectional sugar transporter SWEET3-like [Malus domestica]
GS06G0028900.1_GS	molecular_function:"Catalysis of the reaction: ATP + H2O = ADP + phosphate, to drive the hydrolysis of peptide bonds." [GOC:mah](GO:0004176),molecular_function:"Catalysis of the hydrolysis of internal, alpha-peptide bonds in a polypeptide chain by a mechanism in which water acts as a nucleophile, one or two metal ions hold the water molecule in place, and charged amino acid side chains are ligand…	ATP-dependent zinc metalloprotease FTSH 11, chloroplastic/mitochondrial; K08955 ATP-dependent metalloprotease [EC:3.4.24.-] (A)	ATP-dependent zinc metalloprotease FTSH 11, chloroplastic/mitochondrial OS=Arabidopsis thaliana GN=FTSH11 PE=1 SV=1	Peptidase family M41	PREDICTED: ATP-dependent zinc metalloprotease FTSH 11, chloroplastic/mitochondrial [Malus domestica]
GS016G0061300.1_GS	molecular_function:"Catalysis of the phosphorylation of an amino acid residue in a protein, usually according to the reaction: a protein + ATP = a phosphoprotein + ADP." [MetaCyc:PROTEIN-KINASE-RXN](GO:0004672),molecular_function:"Interacting selectively and non-covalently with any protein or protein complex (a complex of two or more proteins that may include other nonprotein molecules)." [GOC:go…	systemin receptor SR160-like; K13415 protein brassinosteroid insensitive 1 [EC:2.7.10.1 2.7.11.1] (A)	Probable LRR receptor-like serine/threonine-protein kinase At1g14390 OS=Arabidopsis thaliana GN=At1g14390 PE=2 SV=1	Protein kinase domain	PREDICTED: probable LRR receptor-like serine/threonine-protein kinase At1g14390 [Malus domestica]
GS010G0058700.1_GS	biological_process:"Any process that results in a change in state or activity of a cell or an organism (in terms of movement, secretion, enzyme production, gene expression, etc.) as a result of a stimulus reflecting the presence, absence, or concentration of water." [GOC:jl](GO:0009415)	--	Late embryogenesis abundant protein OS=Raphanus sativus PE=2 SV=1	Dehydrin	PREDICTED: late embryogenesis abundant protein [Malus domestica]
GS04G0130100.1_GS	molecular_function:"Interacting selectively and non-covalently with any nucleic acid." [GOC:jl](GO:0003676),molecular_function:"Catalysis of the endonucleolytic cleavage of RNA in RNA-DNA hybrids to 5'-phosphomonoesters." [EC:3.1.26.4](GO:0004523),biological_process:"The directed movement of cations, atoms or small molecules with a net positive charge, into, out of or within a cell, or between ce…	vacuolar cation/proton exchanger 3-like; K07300 Ca2+:H+ antiporter (A)	Vacuolar cation/proton exchanger 1 OS=Arabidopsis thaliana GN=CAX1 PE=1 SV=3	Lysine methyltransferase	PREDICTED: vacuolar cation/proton exchanger 3-like isoform X1 [Malus domestica]
GS010G0046500.1_GS	biological_process:"The chemical reactions and pathways involving organic or inorganic compounds that contain nitrogen." [GOC:jl, ISBN:0198506732](GO:0006807)	beta-ureidopropionase-like; K01431 beta-ureidopropionase [EC:3.5.1.6] (A)	Beta-ureidopropionase OS=Arabidopsis thaliana GN=PYD3 PE=1 SV=1	Carbon-nitrogen hydrolase	PREDICTED: beta-ureidopropionase-like [Malus domestica]
GS010G0109200.1_GS	molecular_function:"Catalysis of a biochemical reaction at physiological temperatures. In biologically catalyzed reactions, the reactants are known as substrates, and the catalysts are naturally occurring macromolecular substances known as enzymes. Enzymes possess specific binding sites for substrates, and are usually composed wholly or largely of protein, but RNA that has catalytic activity (rib…	branched-chain-amino-acid aminotransferase 2, chloroplastic-like; K00826 branched-chain amino acid aminotransferase [EC:2.6.1.42] (A)	Branched-chain-amino-acid aminotransferase 2, chloroplastic OS=Arabidopsis thaliana GN=BCAT2 PE=1 SV=1	Amino-transferase class IV	PREDICTED: branched-chain-amino-acid aminotransferase 2, chloroplastic-like isoform X1 [Malus domestica]
GS03G0075200.1_GS	molecular_function:"Interacting selectively and non-covalently with zinc (Zn) ions." [GOC:ai](GO:0008270)	E3 SUMO-protein ligase SIZ1-like; K04706 E3 SUMO-protein ligase PIAS1 (A)	E3 SUMO-protein ligase SIZ1 OS=Arabidopsis thaliana GN=SIZ1 PE=1 SV=2	MIZ/SP-RING zinc finger	PREDICTED: E3 SUMO-protein ligase SIZ1-like [Malus domestica]
GS017G0129700.1_GS	--	--	--	Dormancy/auxin associated protein	PREDICTED: auxin-repressed 12.5 kDa protein-like isoform X1 [Malus domestica]
GS015G0117600.1_GS	molecular_function:"Interacting selectively and non-covalently with any nucleic acid." [GOC:jl](GO:0003676),molecular_function:"Interacting selectively and non-covalently with zinc (Zn) ions." [GOC:ai](GO:0008270)	UBP1-associated proteins 1C-like; K15263 cell growth-regulating nucleolar protein (A)	--	Zinc-finger of C2H2 type	PREDICTED: uncharacterized protein LOC103456375 [Malus domestica]
GS014G0178000.1_GS	molecular_function:"Interacting selectively and non-covalently with a specific double-stranded genomic DNA sequence (sometimes referred to as a motif) within the regulatory region of a gene to modulate transcription. Regulatory regions include promoters (proximal and distal) and enhancers. Genes are transcriptional units, and include bacterial operons." [GOC:txnOH-2018](GO:0003700),biological_pro…	probable WRKY transcription factor 25; K13424 WRKY transcription factor 33 (A)	Probable WRKY transcription factor 61 OS=Arabidopsis thaliana GN=WRKY61 PE=2 SV=1	WRKY DNA -binding domain	PREDICTED: probable WRKY transcription factor 61 isoform X2 [Pyrus x bretschneideri]
GS06G0085200.1_GS	--	60S ribosomal protein L7a, putative; K02936 large subunit ribosomal protein L7Ae (A)	E3 ubiquitin-protein ligase At3g02290 OS=Arabidopsis thaliana GN=At3g02290 PE=2 SV=1	Ring finger domain	PREDICTED: E3 ubiquitin-protein ligase At3g02290 [Pyrus x bretschneideri]
GS03G0239900.1_GS	--	--	--	--	PREDICTED: uncharacterized protein LOC103333889 isoform X3 [Prunus mume]
GS08G0034300.1_GS	molecular_function:"Any molecular function by which a gene product interacts selectively and non-covalently with DNA (deoxyribonucleic acid)." [GOC:dph, GOC:jl, GOC:tb, GOC:vw](GO:0003677),biological_process:"Any process that modulates the frequency, rate or extent of cellular DNA-templated transcription." [GOC:go_curators, GOC:txnOH](GO:0006355)	homeobox protein BEL1 homolog; K16670 homeobox protein Meis2 (A)	Homeobox protein ATH1 OS=Arabidopsis thaliana GN=ATH1 PE=1 SV=1	Homeobox KN domain	PREDICTED: homeobox protein ATH1 [Malus domestica]
GS09G0086500.1_GS	molecular_function:"Interacting selectively and non-covalently with any protein or protein complex (a complex of two or more proteins that may include other nonprotein molecules)." [GOC:go_curators](GO:0005515)	uncharacterized LOC100250295; K03452 magnesium/proton exchanger (A)	Putative pentatricopeptide repeat-containing protein At1g10330 OS=Arabidopsis thaliana GN=PCMP-E71 PE=3 SV=1	PPR repeat family	PREDICTED: putative pentatricopeptide repeat-containing protein At1g10330 [Pyrus x bretschneideri]
GS015G0028700.1_GS	--	--	--	--	PREDICTED: putative protein TPRXL [Malus domestica]
GS011G0169600.1_GS	--	cytokinin riboside 5'-monophosphate phosphoribohydrolase LOG1-like; K06966 uncharacterized protein (A)	Probable cytokinin riboside 5'-monophosphate phosphoribohydrolase LOGL10 OS=Oryza sativa subsp. japonica GN=LOGL10 PE=2 SV=1	Possible lysine decarboxylase	PREDICTED: cytokinin riboside 5'-monophosphate phosphoribohydrolase LOG1-like [Pyrus x bretschneideri]
GS010G0040200.1_GS	molecular_function:"Interacting selectively and non-covalently with an RNA molecule or a portion thereof." [GOC:jl, GOC:mah](GO:0003723)	uncharacterized CRM domain-containing protein At3g25440, chloroplastic; K01148 poly(A)-specific ribonuclease [EC:3.1.13.4] (A)	Uncharacterized CRM domain-containing protein At3g25440, chloroplastic OS=Arabidopsis thaliana GN=At3g25440 PE=2 SV=1	CRS1 / YhbY (CRM) domain	PREDICTED: uncharacterized CRM domain-containing protein At3g25440, chloroplastic-like [Malus domestica]
GS02G0114500.1_GS	molecular_function:"Interacting selectively and non-covalently with any protein or protein complex (a complex of two or more proteins that may include other nonprotein molecules)." [GOC:go_curators](GO:0005515)	SLOW growth protein; K19589 release factor glutamine methyltransferase [EC:2.1.1.297] (A)	Pentatricopeptide repeat-containing protein At2g22410, mitochondrial OS=Arabidopsis thaliana GN=PCMP-E28 PE=2 SV=1	PPR repeat	PREDICTED: pentatricopeptide repeat-containing protein At2g22410, mitochondrial-like [Pyrus x bretschneideri]
GS07G0207400.1_GS	molecular_function:"Interacting selectively and non-covalently with ATP, adenosine 5'-triphosphate, a universally important coenzyme and enzyme regulator." [ISBN:0198506732](GO:0005524),biological_process:"A system for the correction of errors in which an incorrect base, which cannot form hydrogen bonds with the corresponding base in the parent strand, is incorporated into the daughter strand. Th…	DNA mismatch repair protein MSH3; K08736 DNA mismatch repair protein MSH3 (A)	DNA mismatch repair protein MSH3 OS=Arabidopsis thaliana GN=MSH3 PE=1 SV=2	MutS domain I	PREDICTED: DNA mismatch repair protein MSH3 isoform X3 [Malus domestica]
GS012G0050700.1_GS	molecular_function:"Catalysis of the reaction: donor + hydrogen peroxide = oxidized donor + 2 H2O." [EC:1.11.1.7, RHEA:56136](GO:0004601),biological_process:"Any process that results in a change in state or activity of a cell or an organism (in terms of movement, secretion, enzyme production, gene expression, etc.) as a result of oxidative stress, a state often resulting from exposure to high lev…	peroxidase A2-like; K00430 peroxidase [EC:1.11.1.7] (A)	Peroxidase 53 OS=Arabidopsis thaliana GN=PER53 PE=1 SV=1	Peroxidase	PREDICTED: peroxidase A2-like [Malus domestica]
GS04G0173100.1_GS	molecular_function:"Interacting selectively and non-covalently with ATP, adenosine 5'-triphosphate, a universally important coenzyme and enzyme regulator." [ISBN:0198506732](GO:0005524),biological_process:"A microtubule-based process that results in the movement of organelles, other microtubules, or other cellular components. Examples include motor-driven movement along microtubules and movement …	carboxy-terminal kinesin 2-like; K10406 kinesin family member C2/C3 (A)	Kinesin-4 OS=Arabidopsis thaliana GN=ATK4 PE=1 SV=2	Microtubule binding	PREDICTED: carboxy-terminal kinesin 2-like isoform X2 [Malus domestica]
GS014G0185500.1_GS	--	formin-like protein 20; K02184 formin 2 (A)	Formin-like protein 20 OS=Arabidopsis thaliana GN=FH20 PE=2 SV=3	Formin Homology 2 Domain	PREDICTED: formin-like protein 20 [Pyrus x bretschneideri]
GS08G0187500.1_GS	molecular_function:"Catalysis of the reaction: donor + hydrogen peroxide = oxidized donor + 2 H2O." [EC:1.11.1.7, RHEA:56136](GO:0004601),biological_process:"Any process that results in a change in state or activity of a cell or an organism (in terms of movement, secretion, enzyme production, gene expression, etc.) as a result of oxidative stress, a state often resulting from exposure to high lev…	peroxidase 43; K00430 peroxidase [EC:1.11.1.7] (A)	Peroxidase 43 OS=Arabidopsis thaliana GN=PER43 PE=3 SV=2	Peroxidase	PREDICTED: peroxidase 43 [Malus domestica]
GS04G0190400.1_GS	molecular_function:"Catalysis of the hydrolysis of phosphodiester bonds in chains of RNA." [GOC:mah, ISBN:0198547684](GO:0004540),biological_process:"Reactions, triggered in response to the presence of a foreign body or the occurrence of an injury, which result in restriction of damage to the organism attacked or prevention/recovery from the infection caused by the attack." [GOC:go_curators](GO:0…	Chitinase / Hevein / PR-4 / Wheatwin2; K04730 interleukin-1 receptor-associated kinase 1 [EC:2.7.11.1] (A)	Pathogenesis-related protein PR-4B OS=Nicotiana tabacum PE=2 SV=1	Barwin family	pathogenesis-related protein 4 [Malus domestica]
GS06G0166400.1_GS	molecular_function:"Interacting selectively and non-covalently with any protein or protein complex (a complex of two or more proteins that may include other nonprotein molecules)." [GOC:go_curators](GO:0005515)	hypothetical protein; K15710 E3 ubiquitin-protein ligase SHPRH [EC:3.6.4.- 2.3.2.27] (A)	Pentatricopeptide repeat-containing protein At1g18900 OS=Arabidopsis thaliana GN=At1g18900 PE=2 SV=1	PPR repeat	PREDICTED: pentatricopeptide repeat-containing protein At1g18900-like [Malus domestica]
GS010G0002400.1_GS	--	--	--	--	PREDICTED: uncharacterized protein LOC103444518 [Malus domestica]
GS015G0095200.1_GS	molecular_function:"Catalysis of the phosphorylation of an amino acid residue in a protein, usually according to the reaction: a protein + ATP = a phosphoprotein + ADP." [MetaCyc:PROTEIN-KINASE-RXN](GO:0004672),molecular_function:"Interacting selectively and non-covalently with ATP, adenosine 5'-triphosphate, a universally important coenzyme and enzyme regulator." [ISBN:0198506732](GO:0005524),bi…	uncharacterized LOC103400255; K02109 F-type H+-transporting ATPase subunit b (A)	ATP synthase subunit b', chloroplastic OS=Spinacia oleracea GN=ATPG PE=1 SV=2	Protein tyrosine kinase	PREDICTED: E3 ubiquitin-protein ligase KEG [Malus domestica]
GS013G0186200.1_GS	molecular_function:"Catalysis of the hydrolysis of phosphoric monoesters, releasing inorganic phosphate." [GOC:curators, GOC:pg](GO:0016791)	putative protein phosphatase 2C-like protein 44; K19704 protein phosphatase PTC1 [EC:3.1.3.16] (A)	Putative protein phosphatase 2C-like protein 44 OS=Arabidopsis thaliana GN=At3g23360 PE=5 SV=1	Protein phosphatase 2C	PREDICTED: putative protein phosphatase 2C-like protein 44 [Malus domestica]
GS010G0034400.1_GS	biological_process:"Innate immune responses are defense responses mediated by germline encoded components that directly recognize components of potential pathogens." [GO_REF:0000022, GOC:add, GOC:ebc, GOC:mtg_sensu](GO:0045087)	--	--	Family of unknown function (DUF5306)	PREDICTED: uncharacterized protein LOC103443942 [Malus domestica]
GS010G0013500.1_GS	molecular_function:"Interacting selectively and non-covalently with ATP, adenosine 5'-triphosphate, a universally important coenzyme and enzyme regulator." [ISBN:0198506732](GO:0005524),cellular_component:"A lipid bilayer along with all the proteins and protein complexes embedded in it an attached to it." [GOC:dos, GOC:mah, ISBN:0815316194](GO:0016020),molecular_function:"Primary active transport…	ATP-binding cassette, sub-family G, member 2; K05681 ATP-binding cassette, subfamily G (WHITE), member 2 (A)	ABC transporter G family member 22 OS=Arabidopsis thaliana GN=ABCG22 PE=1 SV=1	ABC-2 type transporter	PREDICTED: ABC transporter G family member 22-like [Pyrus x bretschneideri]
GS011G0246400.1_GS	biological_process:"A conserved series of molecular signals found in prokaryotes and eukaryotes; involves autophosphorylation of a histidine kinase and the transfer of the phosphate group to an aspartate that then acts as a phospho-donor to response regulator proteins." [PMID:9191038](GO:0000160),molecular_function:"Interacting selectively and non-covalently with any protein or protein complex (a…	histidine-containing phosphotransfer protein 1-like; K14490 histidine-containing phosphotransfer peotein (A)	Autophagy-related protein 18g OS=Arabidopsis thaliana GN=ATG18G PE=2 SV=1	Hpt domain	PREDICTED: autophagy-related protein 18g-like isoform X1 [Malus domestica]
GS012G0100300.1_GS	molecular_function:"Catalysis of the phosphorylation of an amino acid residue in a protein, usually according to the reaction: a protein + ATP = a phosphoprotein + ADP." [MetaCyc:PROTEIN-KINASE-RXN](GO:0004672),molecular_function:"Interacting selectively and non-covalently with any protein or protein complex (a complex of two or more proteins that may include other nonprotein molecules)." [GOC:go…	WD repeat-containing protein 3; K14556 U3 small nucleolar RNA-associated protein 12 (A)	WD repeat-containing protein 3 OS=Mus musculus GN=Wdr3 PE=2 SV=1	WD domain, G-beta repeat	PREDICTED: LOW QUALITY PROTEIN: WD repeat-containing protein 3 [Malus domestica]
GS02G0212500.1_GS	biological_process:"The chemical reactions and pathways involving lipids, compounds soluble in an organic solvent but not, or sparingly, in an aqueous solvent. Includes fatty acids; neutral fats, other fatty-acid esters, and soaps; long-chain (fatty) alcohols and waxes; sphingoids and other long-chain bases; glycolipids, phospholipids and sphingolipids; and carotenes, polyprenols, sterols, terpen…	very-long-chain enoyl-CoA reductase-like; K10258 very-long-chain enoyl-CoA reductase [EC:1.3.1.93] (A)	Very-long-chain enoyl-CoA reductase OS=Dictyostelium discoideum GN=gpsn2 PE=3 SV=1	3-oxo-5-alpha-steroid 4-dehydrogenase	PREDICTED: very-long-chain enoyl-CoA reductase-like [Pyrus x bretschneideri]
GS08G0150800.1_GS	molecular_function:"Any molecular function by which a gene product interacts selectively and non-covalently with DNA (deoxyribonucleic acid)." [GOC:dph, GOC:jl, GOC:tb, GOC:vw](GO:0003677)	--	Methyl-CpG-binding domain-containing protein 8 OS=Arabidopsis thaliana GN=MBD8 PE=2 SV=1	AT hook motif	PREDICTED: uncharacterized protein LOC103446573 [Malus domestica]
GS014G0179500.1_GS	--	--	--	--	PREDICTED: uncharacterized protein LOC103455341 isoform X2 [Malus domestica]
GS014G0045200.1_GS	molecular_function:"Interacting selectively and non-covalently with a specific double-stranded genomic DNA sequence (sometimes referred to as a motif) within the regulatory region of a gene to modulate transcription. Regulatory regions include promoters (proximal and distal) and enhancers. Genes are transcriptional units, and include bacterial operons." [GOC:txnOH-2018](GO:0003700),biological_pro…	kinesin-related protein 11-like; K11498 centromeric protein E (A)	Zinc finger protein 8 OS=Arabidopsis thaliana GN=ZFP8 PE=2 SV=1	--	PREDICTED: zinc finger protein 8-like [Pyrus x bretschneideri]
GS015G0366700.1_GS	biological_process:"The covalent alteration of one or more nucleotides within a tRNA molecule to produce a tRNA molecule with a sequence that differs from that coded genetically." [GOC:curators](GO:0006400),molecular_function:"Catalysis of the transfer of a pentosyl group from one compound (donor) to another (acceptor)." [GOC:jl](GO:0016763)	queuine tRNA-ribosyltransferase subunit QTRTD1-like; K15407 queuine tRNA-ribosyltransferase subunit QTRTD1 [EC:2.4.2.29] (A)	Queuine tRNA-ribosyltransferase subunit QTRTD1 OS=Homo sapiens GN=QTRTD1 PE=1 SV=1	Queuine tRNA-ribosyltransferase	PREDICTED: queuine tRNA-ribosyltransferase subunit QTRTD1-like [Malus domestica]
GS05G0093400.1_GS	--	--	Protein TIC 21, chloroplastic OS=Arabidopsis thaliana GN=TIC21 PE=1 SV=1	Protein of unknown function (DUF3611)	PREDICTED: protein TIC 21, chloroplastic-like [Malus domestica]
GS010G0033200.1_GS	molecular_function:"Interacting selectively and non-covalently with any protein or protein complex (a complex of two or more proteins that may include other nonprotein molecules)." [GOC:go_curators](GO:0005515)	hypothetical protein; K19613 leucine-rich repeat protein SHOC2 (A)	Plant intracellular Ras-group-related LRR protein 9 OS=Arabidopsis thaliana GN=PIRL9 PE=2 SV=1	Leucine rich repeat	PREDICTED: plant intracellular Ras-group-related LRR protein 1-like [Pyrus x bretschneideri]
GS05G0100200.1_GS	--	--	--	--	PREDICTED: myosin-11 [Malus domestica]
GS013G0045300.1_GS	biological_process:"Any process that modulates the frequency, rate or extent of asymmetric cell division." [GOC:lr](GO:0009786)	--	--	--	PREDICTED: uncharacterized protein LOC103451732 isoform X1 [Malus domestica]
GS03G0223800.1_GS	--	--	Protein YLS3 OS=Arabidopsis thaliana GN=YLS3 PE=2 SV=1	Probable lipid transfer	PREDICTED: non-specific lipid-transfer protein-like protein At2g13820 [Malus domestica]
GS07G0156100.1_GS	molecular_function:"Catalysis of the transfer of an acyl group from one compound (donor) to another (acceptor)." [GOC:jl, ISBN:0198506732](GO:0016746)	glycerol-3-phosphate acyltransferase 5; K13508 glycerol-3-phosphate acyltransferase [EC:2.3.1.15] (A)	Glycerol-3-phosphate acyltransferase 5 OS=Arabidopsis thaliana GN=GPAT5 PE=1 SV=1	haloacid dehalogenase-like hydrolase	PREDICTED: glycerol-3-phosphate acyltransferase 5 [Malus domestica]
GS09G0136900.1_GS	molecular_function:"Any molecular function by which a gene product interacts selectively and non-covalently with DNA (deoxyribonucleic acid)." [GOC:dph, GOC:jl, GOC:tb, GOC:vw](GO:0003677)	--	--	NUMOD3 motif (2 copies)	PREDICTED: uncharacterized abhydrolase domain-containing protein DDB_G0269086 [Prunus mume]
GS017G0119900.1_GS	molecular_function:"Catalysis of the transfer of an acyl group from one compound (donor) to another (acceptor)." [GOC:jl, ISBN:0198506732](GO:0016746)	glycerol-3-phosphate acyltransferase 1-like; K13508 glycerol-3-phosphate acyltransferase [EC:2.3.1.15] (A)	Glycerol-3-phosphate acyltransferase 1 OS=Arabidopsis thaliana GN=GPAT1 PE=1 SV=1	Acyltransferase	PREDICTED: glycerol-3-phosphate acyltransferase 1-like [Pyrus x bretschneideri]
GS07G0029800.1_GS	--	--	Trihelix transcription factor PTL OS=Arabidopsis thaliana GN=PTL PE=2 SV=1	Myb/SANT-like DNA-binding domain	PREDICTED: trihelix transcription factor PTL-like [Malus domestica]
GS010G0048700.1_GS	--	--	--	--	PREDICTED: uncharacterized protein LOC103957872 [Pyrus x bretschneideri]
GSCtg9360001900.1_GS	--	PAN2; PAN2 poly(A) specific ribonuclease subunit; K12571 PAB-dependent poly(A)-specific ribonuclease subunit 2 [EC:3.1.13.4] (A)	Protein canopy-1 OS=Danio rerio GN=cnpy1 PE=1 SV=1	TLR4 regulator and MIR-interacting MSAP	PREDICTED: uncharacterized protein LOC103436722 [Malus domestica]
GS08G0182500.1_GS	molecular_function:"Catalysis of the hydrolysis of various bonds, e.g. C-O, C-N, C-C, phosphoric anhydride bonds, etc. Hydrolase is the systematic name for any enzyme of EC class 3." [ISBN:0198506732](GO:0016787)	uncharacterized LOC103410985; K01061 carboxymethylenebutenolidase [EC:3.1.1.45] (A)	Carboxymethylenebutenolidase homolog OS=Homo sapiens GN=CMBL PE=1 SV=1	Dienelactone hydrolase family	PREDICTED: uncharacterized protein LOC103441814 [Malus domestica]
GS017G0061300.1_GS	molecular_function:"Catalysis of a biochemical reaction at physiological temperatures. In biologically catalyzed reactions, the reactants are known as substrates, and the catalysts are naturally occurring macromolecular substances known as enzymes. Enzymes possess specific binding sites for substrates, and are usually composed wholly or largely of protein, but RNA that has catalytic activity (rib…	--	2,3-bisphosphoglycerate-independent phosphoglycerate mutase 1 OS=Methanothermobacter thermautotrophicus (strain ATCC 29096 / DSM 1053 / JCM 10044 / NBRC 100330 / Delta H) GN=apgM1 PE=3 SV=1	Metalloenzyme superfamily	PREDICTED: uncharacterized protein LOC103404682 [Malus domestica]
GS08G0106000.1_GS	cellular_component:"All of the contents of a cell excluding the plasma membrane and nucleus, but including other subcellular structures." [ISBN:0198547684](GO:0005737)	acetylglutamate kinase, chloroplastic-like; K00930 acetylglutamate kinase [EC:2.7.2.8] (A)	Acetylglutamate kinase, chloroplastic OS=Arabidopsis thaliana GN=NAGK PE=1 SV=1	Amino acid kinase family	PREDICTED: LOW QUALITY PROTEIN: acetylglutamate kinase, chloroplastic-like [Malus domestica]
GS07G0015000.1_GS	molecular_function:"Catalysis of the transfer of a glycosyl group from one compound (donor) to another (acceptor)." [GOC:jl, ISBN:0198506732](GO:0016757)	hypothetical protein; K14552 NET1-associated nuclear protein 1 (U3 small nucleolar RNA-associated protein 17) (A)	--	--	PREDICTED: uncharacterized protein LOC103420519 [Malus domestica]
GS02G0031700.1_GS	molecular_function:"Interacting selectively and non-covalently with any protein or protein complex (a complex of two or more proteins that may include other nonprotein molecules)." [GOC:go_curators](GO:0005515),biological_process:"The process of thermal induction in plants in which flowering is promoted by exposure to low temperatures." [GOC:tair_curators, ISBN:0521591392](GO:0010048),biological_…	--	VIN3-like protein 1 OS=Arabidopsis thaliana GN=VIL1 PE=1 SV=1	PHD - plant homeodomain finger protein	PREDICTED: VIN3-like protein 1 [Malus domestica]
GS06G0087200.1_GS	--	--	--	SnoaL-like domain	PREDICTED: uncharacterized protein LOC103953394 [Pyrus x bretschneideri]
GS014G0152100.1_GS	--	telomere length regulation protein TEL2 homolog; K11137 telomere length regulation protein (A)	Telomere length regulation protein TEL2 homolog OS=Mus musculus GN=Telo2 PE=1 SV=2	Telomere length regulation protein	PREDICTED: LOW QUALITY PROTEIN: telomere length regulation protein TEL2 homolog [Pyrus x bretschneideri]
GS03G0203200.1_GS	--	probable serine/threonine-protein kinase pats1; K04427 mitogen-activated protein kinase kinase kinase 7 [EC:2.7.11.25] (A)	Protein trichome birefringence-like 31 OS=Arabidopsis thaliana GN=TBL31 PE=2 SV=1	GDSL/SGNH-like Acyl-Esterase family found in Pmr5 and Cas1p	PREDICTED: protein trichome birefringence-like 31 [Malus domestica]
GS05G0173400.1_GS	molecular_function:"Interacting selectively and non-covalently with any protein or protein complex (a complex of two or more proteins that may include other nonprotein molecules)." [GOC:go_curators](GO:0005515)	uncharacterized LOC103435774; K17985 activating molecule in BECN1-regulated autophagy protein 1 (A)	Activating molecule in BECN1-regulated autophagy protein 1 OS=Mus musculus GN=Ambra1 PE=1 SV=1	WD domain, G-beta repeat	PREDICTED: uncharacterized protein LOC103428014 [Malus domestica]
GS07G0098600.1_GS	molecular_function:"Catalysis of the phosphorylation of an amino acid residue in a protein, usually according to the reaction: a protein + ATP = a phosphoprotein + ADP." [MetaCyc:PROTEIN-KINASE-RXN](GO:0004672),molecular_function:"Interacting selectively and non-covalently with ATP, adenosine 5'-triphosphate, a universally important coenzyme and enzyme regulator." [ISBN:0198506732](GO:0005524),bi…	calmodulin-binding receptor-like cytoplasmic kinase 2; K04730 interleukin-1 receptor-associated kinase 1 [EC:2.7.11.1] (A)	Calmodulin-binding receptor-like cytoplasmic kinase 2 OS=Arabidopsis thaliana GN=CRCK2 PE=2 SV=1	Protein kinase domain	PREDICTED: calmodulin-binding receptor-like cytoplasmic kinase 2 [Malus domestica]
GS013G0197700.1_GS	biological_process:"The chemical reactions and pathways resulting in the breakdown of a polysaccharide, a polymer of many (typically more than 10) monosaccharide residues linked glycosidically." [GOC:go_curators](GO:0000272),molecular_function:"Catalysis of the reaction: (1,4-alpha-D-glucosyl)(n+1) + H2O = (1,4-alpha-D-glucosyl)(n-1) + alpha-maltose. This reaction is the hydrolysis of 1,4-alpha-g…	beta-amylase 1, chloroplastic-like; K01177 beta-amylase [EC:3.2.1.2] (A)	Beta-amylase 1, chloroplastic OS=Arabidopsis thaliana GN=BAM1 PE=1 SV=1	Glycosyl hydrolase family 14	PREDICTED: beta-amylase 1, chloroplastic-like [Malus domestica]
GS011G0028500.1_GS	biological_process:"The chemical reactions and pathways resulting in the formation of dolichol-linked oligosaccharide, usually by a stepwise addition of glycosyl chains to endoplasmic reticulum membrane-bound dolichol-P." [GOC:jl, ISBN:0471331309](GO:0006488),cellular_component:"The component of a membrane consisting of the gene products and protein complexes having at least some part of their pe…	protein RFT1 homolog; K06316 oligosaccharide translocation protein RFT1 (A)	Protein RFT1 homolog OS=Dictyostelium discoideum GN=rft1 PE=3 SV=1	Rft protein	PREDICTED: protein RFT1 homolog [Pyrus x bretschneideri]
GS08G0179300.1_GS	molecular_function:"Catalysis of an oxidation-reduction (redox) reaction, a reversible chemical reaction in which the oxidation state of an atom or atoms within a molecule is altered. One substrate acts as a hydrogen or electron donor and becomes oxidized, while the other acts as hydrogen or electron acceptor and becomes reduced." [GOC:go_curators](GO:0016491)	hydroxysteroid dehydrogenase 1P; K15680 corticosteroid 11-beta-dehydrogenase isozyme 1 [EC:1.1.1.146] (A)	11-beta-hydroxysteroid dehydrogenase-like 5 OS=Arabidopsis thaliana GN=HSD5 PE=2 SV=1	short chain dehydrogenase	PREDICTED: 11-beta-hydroxysteroid dehydrogenase-like 5 [Malus domestica]
GS015G0145400.1_GS	molecular_function:"Any molecular function by which a gene product interacts selectively and non-covalently with DNA (deoxyribonucleic acid)." [GOC:dph, GOC:jl, GOC:tb, GOC:vw](GO:0003677),molecular_function:"Interacting selectively and non-covalently with a specific double-stranded genomic DNA sequence (sometimes referred to as a motif) within the regulatory region of a gene to modulate transcri…	SORBIDRAFT_01g019980, Sb01g019980; hypothetical protein; K14491 two-component response regulator ARR-B family (A)	Transcription factor PCL1 OS=Oryza sativa subsp. japonica GN=PCL1 PE=2 SV=1	Myb-like DNA-binding domain	PREDICTED: uncharacterized protein LOC103400468 [Malus domestica]
GS011G0046700.1_GS	molecular_function:"Enables the transfer of potassium ions (K+) from one side of a membrane to the other." [GOC:ai](GO:0015079),cellular_component:"A lipid bilayer along with all the proteins and protein complexes embedded in it an attached to it." [GOC:dos, GOC:mah, ISBN:0815316194](GO:0016020),biological_process:"A process in which a potassium ion is transported from one side of a membrane to t…	potassium transporter 1-like; K03549 KUP system potassium uptake protein (A)	Potassium transporter 1 OS=Arabidopsis thaliana GN=POT1 PE=1 SV=2	K+ potassium transporter	PREDICTED: potassium transporter 1-like isoform X1 [Pyrus x bretschneideri]
GS03G0089800.1_GS	cellular_component:"The region of a chromosome that includes the centromeric DNA and associated proteins. In monocentric chromosomes, this region corresponds to a single area of the chromosome, whereas in holocentric chromosomes, it is evenly distributed along the chromosome." [GOC:cjm, GOC:elh, GOC:kmv, GOC:pr](GO:0000775),cellular_component:"A membrane-bounded organelle of eukaryotic cells in w…	serine/threonine protein phosphatase 2A 57 kDa regulatory subunit B' beta isoform-like; K11584 serine/threonine-protein phosphatase 2A regulatory subunit B' (A)	Shugoshin-1 OS=Zea mays GN=SGO1 PE=2 SV=1	Shugoshin C terminus	PREDICTED: shugoshin-1-like isoform X1 [Pyrus x bretschneideri]
GS09G0217500.1_GS	cellular_component:"The space external to the outermost structure of a cell. For cells without external protective or external encapsulating structures this refers to space outside of the plasma membrane. This term covers the host cell environment outside an intracellular parasite." [GOC:go_curators](GO:0005576),biological_process:"A reproduction process that creates a new organism by combining t…	uncharacterized LOC104881844; K13754 solute carrier family 24 (sodium/potassium/calcium exchanger), member 6 (A)	Expansin-B3 OS=Arabidopsis thaliana GN=EXPB3 PE=2 SV=2	Lytic transglycolase	PREDICTED: expansin-B3-like [Malus domestica]
GS03G0078900.1_GS	--	probable E3 ubiquitin-protein ligase LUL2; K10604 E3 ubiquitin-protein ligase MGRN1 [EC:2.3.2.27] (A)	Probable E3 ubiquitin-protein ligase LOG2 OS=Arabidopsis thaliana GN=LOG2 PE=1 SV=1	Zinc finger, C3HC4 type (RING finger)	PREDICTED: probable E3 ubiquitin-protein ligase LUL2 [Malus domestica]
GS013G0180700.1_GS	biological_process:"Dynamic structural changes to eukaryotic chromatin occurring throughout the cell division cycle. These changes range from the local changes necessary for transcriptional regulation to global changes necessary for chromosome segregation." [GOC:jid, GOC:vw, PMID:12697820](GO:0006338),cellular_component:"A multisubunit protein complex that contains the Ino80p ATPase; exhibits chr…	actin-related protein 9; K11673 actin-related protein 8 (A)	Actin-related protein 9 OS=Oryza sativa subsp. indica GN=ARP9 PE=3 SV=2	Actin	PREDICTED: actin-related protein 9 isoform X1 [Pyrus x bretschneideri]
GS05G0101500.1_GS	--	--	LOB domain-containing protein 38 OS=Arabidopsis thaliana GN=LBD38 PE=2 SV=1	Lateral organ boundaries (LOB) domain	PREDICTED: LOB domain-containing protein 37-like [Malus domestica]
GS08G0108500.1_GS	--	cyclin-A2-2-like; K06627 cyclin A (A)	Cyclin-A2-1 OS=Arabidopsis thaliana GN=CYCA2-1 PE=2 SV=3	Cyclin, N-terminal domain	PREDICTED: cyclin-A2-2-like [Malus domestica]
GS012G0171800.1_GS	--	--	--	--	PREDICTED: uncharacterized protein LOC103930274 [Pyrus x bretschneideri]
GS06G0172700.1_GS	--	MYB31; myb-related protein 306-like; K09422 myb proto-oncogene protein, plant (A)	Myb-related protein 306 OS=Antirrhinum majus GN=MYB306 PE=2 SV=1	Myb-like DNA-binding domain	PREDICTED: LOW QUALITY PROTEIN: myb-related protein 306-like [Malus domestica]
GS06G0039100.1_GS	cellular_component:"The component of a membrane consisting of the gene products and protein complexes having at least some part of their peptide sequence embedded in the hydrophobic region of the membrane." [GOC:dos, GOC:go_curators](GO:0016021),molecular_function:"Enables the transfer of a substance, usually a specific substance or a group of related substances, from one side of a membrane to th…	putative glycerol-3-phosphate transporter 4; K13783 MFS transporter, OPA family, solute carrier family 37 (glycerol-3-phosphate transporter), member 1/2 (A)	Putative glycerol-3-phosphate transporter 4 OS=Arabidopsis thaliana GN=At4g17550 PE=3 SV=2	Major Facilitator Superfamily	PREDICTED: putative glycerol-3-phosphate transporter 4 [Pyrus x bretschneideri]
GS06G0179000.1_GS	molecular_function:"Acting as a marker to identify a membrane and interacting selectively with one or more SNAREs on another membrane to mediate membrane fusion." [GOC:mah, PMID:14570579](GO:0005484),cellular_component:"A protein complex involved in membrane fusion; a stable ternary complex consisting of a four-helix bundle, usually formed from one R-SNARE and three Q-SNAREs with an ionic layer s…	SNAP25 homologous protein SNAP33-like; K18211 synaptosomal-associated protein 25 (A)	SNAP25 homologous protein SNAP33 OS=Arabidopsis thaliana GN=SNAP33 PE=1 SV=1	--	PREDICTED: SNAP25 homologous protein SNAP33-like [Malus domestica]
GS05G0263700.1_GS	molecular_function:"Interacting selectively and non-covalently with any metal ion." [GOC:ai](GO:0046872)	eea1; early endosome antigen 1; K12478 early endosome antigen 1 (A)	SH3 domain-containing protein PJ696.02 OS=Schizosaccharomyces pombe (strain 972 / ATCC 24843) GN=SPAPJ696.02 PE=1 SV=1	Las17-binding protein actin regulator	PREDICTED: uncharacterized protein LOC103434917 [Malus domestica]
GS015G0065900.1_GS	molecular_function:"Catalysis of the reaction: N-substituted aminoacyl-tRNA + H2O = N-substituted amino acid + tRNA." [EC:3.1.1.29](GO:0004045)	peptidyl-tRNA hydrolase 2, mitochondrial; K04794 peptidyl-tRNA hydrolase, PTH2 family [EC:3.1.1.29] (A)	Peptidyl-tRNA hydrolase 2, mitochondrial OS=Bos taurus GN=PTRH2 PE=2 SV=1	Peptidyl-tRNA hydrolase PTH2	PREDICTED: peptidyl-tRNA hydrolase 2, mitochondrial isoform X1 [Pyrus x bretschneideri]
GS08G0141700.1_GS	molecular_function:"Interacting selectively and non-covalently with a specific double-stranded genomic DNA sequence (sometimes referred to as a motif) within the regulatory region of a gene to modulate transcription. Regulatory regions include promoters (proximal and distal) and enhancers. Genes are transcriptional units, and include bacterial operons." [GOC:txnOH-2018](GO:0003700),biological_pro…	transcription factor TGA7-like; K14431 transcription factor TGA (A)	Transcription factor TGA7 OS=Arabidopsis thaliana GN=TGA7 PE=1 SV=1	Seed dormancy control	PREDICTED: transcription factor TGA7-like [Malus domestica]
GS03G0226900.1_GS	molecular_function:"Interacting selectively and non-covalently with any protein or protein complex (a complex of two or more proteins that may include other nonprotein molecules)." [GOC:go_curators](GO:0005515)	pentatricopeptide repeat-containing protein At2g18940, chloroplastic; K17710 pentatricopeptide repeat domain-containing protein 1 (A)	Pentatricopeptide repeat-containing protein At4g02820, mitochondrial OS=Arabidopsis thaliana GN=At4g02820 PE=2 SV=1	PPR repeat	PREDICTED: pentatricopeptide repeat-containing protein At4g02820, mitochondrial [Malus domestica]
GS011G0200900.1_GS	cellular_component:"The component of a membrane consisting of the gene products and protein complexes having at least some part of their peptide sequence embedded in the hydrophobic region of the membrane." [GOC:dos, GOC:go_curators](GO:0016021)	uncharacterized LOC103448811; K13348 protein Mpv17 (A)	Protein SYM1 OS=Yarrowia lipolytica (strain CLIB 122 / E 150) GN=SYM1 PE=3 SV=1	Mpv17 / PMP22 family	PREDICTED: uncharacterized protein LOC103448811 [Malus domestica]
GS012G0089600.1_GS	molecular_function:"Interacting selectively and non-covalently with any protein or protein complex (a complex of two or more proteins that may include other nonprotein molecules)." [GOC:go_curators](GO:0005515)	uncharacterized LOC103966214; K12865 polyglutamine-binding protein 1 (A)	Polyglutamine-binding protein 1 OS=Bos taurus GN=PQBP1 PE=2 SV=1	WW domain	PREDICTED: uncharacterized protein LOC103966214 [Pyrus x bretschneideri]
GS014G0175300.1_GS	molecular_function:"Enables the transfer of a substance, usually a specific substance or a group of related substances, from one side of a membrane to the other." [GOC:jid, GOC:mtg_transport, ISBN:0815340729](GO:0022857),biological_process:"The process in which a solute is transported across a lipid bilayer, from one side of a membrane to the other." [GOC:dph, GOC:jid](GO:0055085)	hypothetical protein; K14794 ribosomal RNA-processing protein 12 (A)	Protein NUCLEAR FUSION DEFECTIVE 4 OS=Arabidopsis thaliana GN=NFD4 PE=3 SV=1	Major Facilitator Superfamily	PREDICTED: uncharacterized protein LOC103935402 [Pyrus x bretschneideri]
GS07G0157300.1_GS	--	DNA polymerase eta-like; K03509 DNA polymerase eta [EC:2.7.7.7] (A)	--	Protein of unknown function, DUF604	PREDICTED: uncharacterized protein LOC103435367 [Malus domestica]
GS013G0111200.1_GS	molecular_function:"Catalysis of the transfer of ubiquitin from one protein to another via the reaction X-Ub + Y --> Y-Ub + X, where both X-Ub and Y-Ub are covalent linkages." [GOC:BioGRID, GOC:jh2, PMID:9635407](GO:0004842),molecular_function:"Interacting selectively and non-covalently with any protein or protein complex (a complex of two or more proteins that may include other nonprotein molecu…	U-box domain-containing protein 44-like; K08332 vacuolar protein 8 (A)	U-box domain-containing protein 43 OS=Arabidopsis thaliana GN=PUB43 PE=2 SV=1	U-box domain	PREDICTED: U-box domain-containing protein 43-like [Malus domestica]
GS011G0197200.1_GS	molecular_function:"Interacting selectively and non-covalently with any nucleic acid." [GOC:jl](GO:0003676),molecular_function:"Any molecular function by which a gene product interacts selectively and non-covalently with DNA (deoxyribonucleic acid)." [GOC:dph, GOC:jl, GOC:tb, GOC:vw](GO:0003677),molecular_function:"Catalysis of the reaction: deoxynucleoside triphosphate + DNA(n) = diphosphate + D…	uncharacterized LOC103430112; K02335 DNA polymerase I [EC:2.7.7.7] (A)	DNA polymerase I A, chloroplastic/mitochondrial OS=Arabidopsis thaliana GN=POLIA PE=2 SV=1	DNA polymerase family A	PREDICTED: uncharacterized protein LOC103430112 [Malus domestica]
GS01G0107300.1_GS	molecular_function:"Interacting selectively and non-covalently with any protein or protein complex (a complex of two or more proteins that may include other nonprotein molecules)." [GOC:go_curators](GO:0005515)	DAPK1; death-associated protein kinase 1; K08803 death-associated protein kinase [EC:2.7.11.1] (A)	Ankyrin repeat-containing protein At3g12360 OS=Arabidopsis thaliana GN=At3g12360 PE=2 SV=1	Ankyrin repeats (3 copies)	PREDICTED: ankyrin repeat-containing protein At3g12360 [Malus domestica]
GS013G0065000.1_GS	molecular_function:"Interacting selectively and non-covalently with a specific double-stranded genomic DNA sequence (sometimes referred to as a motif) within the regulatory region of a RNA polymerase II-transcribed gene to modulate transcription. Regulatory regions include promoters (proximal and distal) and enhancers. Genes are transcriptional units." [GOC:txnOH-2018](GO:0000981),molecular_funct…	homeobox-leucine zipper protein HAT5-like; K09338 homeobox-leucine zipper protein (A)	Homeobox-leucine zipper protein HAT5 OS=Arabidopsis thaliana GN=HAT5 PE=1 SV=1	Homeobox domain	PREDICTED: homeobox-leucine zipper protein HAT5-like [Malus domestica]
GS03G0069300.1_GS	molecular_function:"Any molecular function by which a gene product interacts selectively and non-covalently with DNA (deoxyribonucleic acid)." [GOC:dph, GOC:jl, GOC:tb, GOC:vw](GO:0003677),molecular_function:"Catalysis of the reaction: nucleoside triphosphate + RNA(n) = diphosphate + RNA(n+1). Utilizes a DNA template, i.e. the catalysis of DNA-template-directed extension of the 3'-end of an RNA s…	DNA-directed RNA polymerase III subunit rpc1; K03018 DNA-directed RNA polymerase III subunit RPC1 [EC:2.7.7.6] (A)	DNA-directed RNA polymerase III subunit RPC1 OS=Bos taurus GN=POLR3A PE=2 SV=1	RNA polymerase Rpb1, domain 3	PREDICTED: DNA-directed RNA polymerase III subunit rpc1 isoform X1 [Malus domestica]
GS05G0024800.1_GS	--	--	--	--	PREDICTED: RNA-binding protein FUS-like [Malus domestica]
GS02G0109600.1_GS	molecular_function:"Catalysis of the hydrolysis of phosphoric monoesters, releasing inorganic phosphate." [GOC:curators, GOC:pg](GO:0016791)	probable protein phosphatase 2C 80; K17508 protein phosphatase PTC7 [EC:3.1.3.16] (A)	Probable protein phosphatase 2C 80 OS=Arabidopsis thaliana GN=At5g66720 PE=2 SV=1	Stage II sporulation protein E (SpoIIE)	PREDICTED: probable protein phosphatase 2C 80 [Malus domestica]
GS011G0083800.1_GS	molecular_function:"Interacting selectively and non-covalently with any protein or protein complex (a complex of two or more proteins that may include other nonprotein molecules)." [GOC:go_curators](GO:0005515)	uncharacterized protein LOC103991802; K03539 ribonuclease P/MRP protein subunit RPP1 [EC:3.1.26.5] (A)	Zinc finger protein CONSTANS-LIKE 3 OS=Arabidopsis thaliana GN=COL3 PE=1 SV=1	CCT motif	PREDICTED: zinc finger protein CONSTANS-LIKE 3 [Malus domestica]
GS015G0368500.1_GS	molecular_function:"Interacting selectively and non-covalently with GTP, guanosine triphosphate." [GOC:ai](GO:0005525)	LAMB4; laminin, beta 4; K06245 laminin, beta 4 (A)	Protein AIG1 OS=Arabidopsis thaliana GN=AIG1 PE=2 SV=1	AIG1 family	PREDICTED: protein AIG1-like [Malus domestica]
GS014G0173900.1_GS	--	uncharacterized LOC100258784; K09422 myb proto-oncogene protein, plant (A)	--	--	PREDICTED: uncharacterized protein LOC103455276 [Malus domestica]
GS03G0133100.1_GS	molecular_function:"Catalysis of the transfer of a glycosyl group from one compound (donor) to another (acceptor)." [GOC:jl, ISBN:0198506732](GO:0016757)	hypothetical protein; K14552 NET1-associated nuclear protein 1 (U3 small nucleolar RNA-associated protein 17) (A)	--	--	PREDICTED: uncharacterized protein LOC103929563 [Pyrus x bretschneideri]
GS011G0122300.1_GS	molecular_function:"Interacting selectively and non-covalently with any nucleic acid." [GOC:jl](GO:0003676)	heterogeneous nuclear ribonucleoprotein Q-like; K13161 heterogeneous nuclear ribonucleoprotein R (A)	Heterogeneous nuclear ribonucleoprotein Q OS=Rattus norvegicus GN=Syncrip PE=2 SV=1	RNA recognition motif. (a.k.a. RRM, RBD, or RNP domain)	PREDICTED: heterogeneous nuclear ribonucleoprotein R-like isoform X1 [Pyrus x bretschneideri]
GS05G0279800.1_GS	--	DNA-directed RNA polymerase II subunit RPB1-like; K03006 DNA-directed RNA polymerase II subunit RPB1 [EC:2.7.7.6] (A)	Non-classical arabinogalactan protein 31 OS=Arabidopsis thaliana GN=AGP31 PE=1 SV=1	Pollen proteins Ole e I like	PREDICTED: pistil-specific extensin-like protein [Pyrus x bretschneideri]
GS015G0105600.1_GS	molecular_function:"Catalysis of the reaction: ammonium hydroxide + 3 NAD(P)+ + H2O = nitrite + 3 NAD(P)H + 3 H+." [EC:1.7.1.4](GO:0008942),molecular_function:"Interacting selectively and non-covalently with a 2 iron, 2 sulfur (2Fe-2S) cluster; this cluster consists of two iron atoms, with two inorganic sulfur atoms found between the irons and acting as bridging ligands." [GOC:ai, PMID:15952888, …	--	--	Rieske-like [2Fe-2S] domain	PREDICTED: uncharacterized protein LOC103431352 [Malus domestica]
GS016G0018600.1_GS	biological_process:"The chemical reactions and pathways involving carbohydrates, any of a group of organic compounds based of the general formula Cx(H2O)y. Includes the formation of carbohydrate derivatives by the addition of a carbohydrate residue to another molecule." [GOC:mah, ISBN:0198506732](GO:0005975),molecular_function:"Catalysis of the transfer of a phosphate group from one position to a…	246.t00005; phosphoglucomutase/phosphomannomutase family protein; K01840 phosphomannomutase [EC:5.4.2.8] (A)	Phosphomannomutase/phosphoglucomutase OS=Pseudomonas syringae pv. tomato (strain DC3000) GN=algC PE=3 SV=1	Phosphoglucomutase/phosphomannomutase, alpha/beta/alpha domain I	PREDICTED: uncharacterized protein LOC103943037 [Pyrus x bretschneideri]
GS011G0214000.1_GS	molecular_function:"Interacting selectively and non-covalently with ATP, adenosine 5'-triphosphate, a universally important coenzyme and enzyme regulator." [ISBN:0198506732](GO:0005524),molecular_function:"Catalysis of the reaction: ATP + H2O = ADP + phosphate + 2 H+. May or may not be coupled to another reaction." [EC:3.6.1.3, GOC:jl](GO:0016887)	hypothetical protein; K13525 transitional endoplasmic reticulum ATPase (A)	ATPase family AAA domain-containing protein 2 OS=Mus musculus GN=Atad2 PE=1 SV=1	PHD-like zinc-binding domain	PREDICTED: uncharacterized protein LOC103448724 [Malus domestica]
GS015G0251800.1_GS	molecular_function:"Catalysis of the phosphorylation of an amino acid residue in a protein, usually according to the reaction: a protein + ATP = a phosphoprotein + ADP." [MetaCyc:PROTEIN-KINASE-RXN](GO:0004672),molecular_function:"Interacting selectively and non-covalently with ATP, adenosine 5'-triphosphate, a universally important coenzyme and enzyme regulator." [ISBN:0198506732](GO:0005524),bi…	casein kinase II subunit alpha; K03097 casein kinase II subunit alpha [EC:2.7.11.1] (A)	Casein kinase II subunit alpha, chloroplastic OS=Arabidopsis thaliana GN=At2g23070 PE=2 SV=1	Protein kinase domain	PREDICTED: casein kinase II subunit alpha [Malus domestica]
GS014G0160800.1_GS	--	disease resistance protein RPM1-like; K13457 disease resistance protein RPM1 (A)	Disease resistance protein RPM1 OS=Arabidopsis thaliana GN=RPM1 PE=1 SV=1	--	PREDICTED: disease resistance protein RPM1-like [Malus domestica]
GS06G0105100.1_GS	--	hypothetical protein; K17586 PHD and RING finger domain-containing protein 1 (A)	Uncharacterized protein At4g10930 OS=Arabidopsis thaliana GN=At4g10930 PE=2 SV=1	Ring finger domain	PREDICTED: uncharacterized protein At4g10930-like isoform X1 [Pyrus x bretschneideri]
GS011G0021800.1_GS	--	Glutamyl-tRNA(Gln) amidotransferase subunit A; K02433 aspartyl-tRNA(Asn)/glutamyl-tRNA(Gln) amidotransferase subunit A [EC:6.3.5.6 6.3.5.7] (A)	Phosphatidylinositol/phosphatidylcholine transfer protein SFH1 OS=Arabidopsis thaliana GN=SFH1 PE=2 SV=1	CRAL/TRIO domain	PREDICTED: phosphatidylinositol/phosphatidylcholine transfer protein SFH1-like [Pyrus x bretschneideri]
GS012G0160000.1_GS	biological_process:"Any process that results in a change in state or activity of a cell (in terms of movement, secretion, enzyme production, gene expression, etc.) as a result of a stress acting at the endoplasmic reticulum. ER stress usually results from the accumulation of unfolded or misfolded proteins in the ER lumen." [GOC:cjm, GOC:mah](GO:0034976)	ring canal kelch homolog; K10457 kelch-like protein 20 (A)	B2 protein OS=Daucus carota PE=2 SV=1	Development and cell death domain	PREDICTED: uncharacterized protein LOC103450706 [Malus domestica]
GS03G0207000.1_GS	molecular_function:"Interacting selectively and non-covalently with any protein or protein complex (a complex of two or more proteins that may include other nonprotein molecules)." [GOC:go_curators](GO:0005515)	hypothetical protein; K19600 tubby-related protein 1 (A)	Tubby-like F-box protein 7 OS=Arabidopsis thaliana GN=TULP7 PE=2 SV=1	F-box domain	PREDICTED: tubby-like F-box protein 7 [Malus domestica]
GS012G0141400.1_GS	molecular_function:"Catalysis of the reaction: N-acylsphingosine + H2O = a fatty acid + sphingosine." [EC:3.5.1.23](GO:0017040),biological_process:"The chemical reactions and pathways resulting in the breakdown of ceramides, any N-acetylated sphingoid." [GOC:ai](GO:0046514)	neutral ceramidase; K12349 neutral ceramidase [EC:3.5.1.23] (A)	Neutral ceramidase OS=Arabidopsis thaliana GN=At2g38010 PE=3 SV=1	Neutral/alkaline non-lysosomal ceramidase, C-terminal	PREDICTED: neutral ceramidase [Malus domestica]
GS07G0215700.1_GS	molecular_function:"Interacting selectively and non-covalently with a specific double-stranded genomic DNA sequence (sometimes referred to as a motif) within the regulatory region of a gene to modulate transcription. Regulatory regions include promoters (proximal and distal) and enhancers. Genes are transcriptional units, and include bacterial operons." [GOC:txnOH-2018](GO:0003700),biological_pro…	WRKY transcription factor 22; K13425 WRKY transcription factor 22 (A)	Probable WRKY transcription factor 27 OS=Arabidopsis thaliana GN=WRKY27 PE=2 SV=1	WRKY DNA -binding domain	PREDICTED: probable WRKY transcription factor 27 [Pyrus x bretschneideri]
GS010G0211700.1_GS	--	uncharacterized LOC103953264; K11799 WD repeat-containing protein 21A (A)	--	--	PREDICTED: uncharacterized protein LOC103953264 [Pyrus x bretschneideri]
GS05G0150200.1_GS	molecular_function:"Interacting selectively and non-covalently with any protein or protein complex (a complex of two or more proteins that may include other nonprotein molecules)." [GOC:go_curators](GO:0005515),molecular_function:"Catalysis of an oxidation-reduction (redox) reaction, a reversible chemical reaction in which the oxidation state of an atom or atoms within a molecule is altered. One …	linoleate 9S-lipoxygenase 6-like; K00454 lipoxygenase [EC:1.13.11.12] (A)	Linoleate 9S-lipoxygenase 6 (Fragment) OS=Solanum tuberosum GN=LOX1.6 PE=1 SV=1	PLAT/LH2 domain	lipoxygenase [Malus domestica]
GS010G0046300.1_GS	--	--	Uncharacterized protein At4g38062 OS=Arabidopsis thaliana GN=At4g38062 PE=4 SV=1	--	PREDICTED: uncharacterized protein At4g38062-like [Malus domestica]
GS013G0137900.1_GS	biological_process:"The process of restoring DNA after damage. Genomes are subject to damage by chemical and physical agents in the environment (e.g. UV and ionizing radiations, chemical mutagens, fungal and bacterial toxins, etc.) and by free radicals or alkylating agents endogenously generated in metabolism. DNA is also damaged because of errors during its replication. A variety of different DN…	Fanconi anemia group I protein; K10895 fanconi anemia group I protein (A)	Fanconi anemia group I protein OS=Homo sapiens GN=FANCI PE=1 SV=4	FANCI helical domain 2	PREDICTED: Fanconi anemia group I protein [Malus domestica]
GS014G0171700.1_GS	--	hypothetical protein; K02184 formin 2 (A)	Formin-like protein 8 OS=Arabidopsis thaliana GN=FH8 PE=1 SV=1	Formin Homology 2 Domain	hypothetical protein PRUPE_ppa025070mg [Prunus persica]
GS04G0108300.1_GS	--	--	Protein EMBRYO DEFECTIVE 1674 OS=Arabidopsis thaliana GN=EMB1674 PE=2 SV=1	SANTA (SANT Associated)	PREDICTED: uncharacterized protein LOC103433394 [Malus domestica]
GS09G0211300.1_GS	cellular_component:"The array of microtubules and associated molecules that forms between opposite poles of a eukaryotic cell during mitosis or meiosis and serves to move the duplicated chromosomes apart." [ISBN:0198547684](GO:0005819),cellular_component:"Any of the long, generally straight, hollow tubes of internal diameter 12-15 nm and external diameter 24 nm found in a wide variety of eukaryot…	protein TPX2; K16812 targeting protein for Xklp2 (A)	Protein TPX2 OS=Arabidopsis thaliana GN=TPX2 PE=1 SV=1	Targeting protein for Xklp2 (TPX2)	PREDICTED: LOW QUALITY PROTEIN: protein TPX2 [Malus domestica]
GS015G0192200.1_GS	molecular_function:"Prevents the dissociation of GDP from a GTPase, thereby preventing GTP from binding." [GOC:mah](GO:0005092),biological_process:"Any series of molecular signals in which a small monomeric GTPase relays one or more of the signals." [GOC:mah](GO:0007264)	hypothetical protein; K17255 Rab GDP dissociation inhibitor (A)	Rab proteins geranylgeranyltransferase component A 2 OS=Mus musculus GN=Chml PE=2 SV=2	GDP dissociation inhibitor	PREDICTED: uncharacterized protein LOC103431547 [Malus domestica]
GS011G0164100.1_GS	--	potassium transporter; K03549 KUP system potassium uptake protein (A)	DNA-dependent metalloprotease WSS1 OS=Saccharomyces cerevisiae (strain ATCC 204508 / S288c) GN=WSS1 PE=1 SV=1	WLM domain	PREDICTED: uncharacterized protein LOC103448432, partial [Malus domestica]
GS012G0200200.1_GS	biological_process:"The directed movement of carbohydrate into, out of or within a cell, or between cells, by means of some agent such as a transporter or pore. Carbohydrates are any of a group of organic compounds based of the general formula Cx(H2O)y." [GOC:ai](GO:0008643),cellular_component:"A lipid bilayer along with all the proteins and protein complexes embedded in it an attached to it." [G…	sugar transporter ERD6-like 5; K08145 MFS transporter, SP family, solute carrier family 2 (facilitated glucose transporter), member 8 (A)	Sugar transporter ERD6-like 5 OS=Arabidopsis thaliana GN=At1g54730 PE=2 SV=2	Sugar (and other) transporter	PREDICTED: sugar transporter ERD6-like 5 [Pyrus x bretschneideri]
GS01G0036900.1_GS	--	--	--	--	PREDICTED: uncharacterized protein LOC103422922 [Malus domestica]
GS013G0151800.1_GS	--	hypothetical protein; K15200 general transcription factor 3C polypeptide 2 (A)	Protein ABCI12, chloroplastic OS=Arabidopsis thaliana GN=ABCI12 PE=2 SV=1	Cobalt transport protein	PREDICTED: protein ABCI12, chloroplastic-like [Malus domestica]
GS013G0202300.1_GS	molecular_function:"Catalysis of the oxidation of ubiquinol by diverting electrons from the standard electron transfer chain, transferring them from ubiquinol to oxygen and generating water as the product." [ISBN:0943088399](GO:0009916)	ubiquinol oxidase, mitochondrial-like; K17893 ubiquinol oxidase [EC:1.10.3.11] (A)	Ubiquinol oxidase, mitochondrial OS=Mangifera indica GN=AOMI 1 PE=1 SV=2	Alternative oxidase	PREDICTED: ubiquinol oxidase, mitochondrial-like [Malus domestica]
GS08G0046800.1_GS	--	FYVE, RhoGEF and PH domain-containing protein 1-like; K05720 FYVE, RhoGEF and PH domain containing 1 (A)	Protein REVERSION-TO-ETHYLENE SENSITIVITY1 OS=Arabidopsis thaliana GN=RTE1 PE=1 SV=1	Protein of unknown function (DUF778)	PREDICTED: protein REVERSION-TO-ETHYLENE SENSITIVITY1 [Pyrus x bretschneideri]
GS014G0090500.1_GS	biological_process:"A protein modification process that results in the addition of a carbohydrate or carbohydrate derivative unit to a protein amino acid, e.g. the addition of glycan chains to proteins." [GOC:curators, GOC:pr](GO:0006486),molecular_function:"Catalysis of the transfer of a glycosyl group from one compound (donor) to another (acceptor)." [GOC:jl, ISBN:0198506732](GO:0016757)	probable glycosyltransferase At5g20260; K18789 xylogalacturonan beta-1,3-xylosyltransferase [EC:2.4.2.41] (A)	Probable glycosyltransferase At5g03795 OS=Arabidopsis thaliana GN=At5g03795 PE=3 SV=2	Exostosin family	PREDICTED: probable glycosyltransferase At5g03795 [Malus domestica]
GS01G0146200.1_GS	molecular_function:"Interacting selectively and non-covalently with any protein or protein complex (a complex of two or more proteins that may include other nonprotein molecules)." [GOC:go_curators](GO:0005515),molecular_function:"Interacting selectively and non-covalently with an anaphase-promoting complex. A ubiquitin ligase complex that degrades mitotic cyclins and anaphase inhibitory protein,…	cell division cycle 20.3, cofactor of APC complex-like; K03363 cell division cycle 20, cofactor of APC complex (A)	Cell division cycle 20.5, cofactor of APC complex OS=Arabidopsis thaliana GN=CDC20-5 PE=1 SV=2	Anaphase-promoting complex subunit 4 WD40 domain	PREDICTED: cell division cycle 20.3, cofactor of APC complex-like [Malus domestica]
GS03G0036700.1_GS	--	--	--	DUF761-associated sequence motif	PREDICTED: lisH domain-containing protein C1711.05-like [Malus domestica]
GS013G0011800.1_GS	cellular_component:"A lipid bilayer along with all the proteins and protein complexes embedded in it an attached to it." [GOC:dos, GOC:mah, ISBN:0815316194](GO:0016020),biological_process:"The directed movement of metal ions, any metal ion with an electric charge, into, out of or within a cell, or between cells, by means of some agent such as a transporter or pore." [GOC:ai](GO:0030001),molecular…	IAA-alanine resistance protein 1-like; K14713 solute carrier family 39 (zinc transporter), member 7 (A)	IAA-alanine resistance protein 1 OS=Arabidopsis thaliana GN=IAR1 PE=1 SV=3	ZIP Zinc transporter	PREDICTED: IAA-alanine resistance protein 1-like isoform X2 [Malus domestica]
GS07G0143300.1_GS	--	--	--	--	PREDICTED: myosin-11 [Malus domestica]
GS014G0018200.1_GS	cellular_component:"A SAGA-type histone acetyltransferase complex that contains Spt8 (in budding yeast) or a homolog thereof; additional polypeptides include Spt group, consisting of Spt7, Spt3, and Spt20/Ada5, which interact with the TATA-binding protein (TBP); the Ada group, consisting of Ada1, Ada2, Ada3, Ada4/Gcn5, and Ada5/Spt20, which is functionally linked to the nucleosomal HAT activity; …	transcription initiation factor TFIID subunit 12; K03126 transcription initiation factor TFIID subunit 12 (A)	Transcription initiation factor TFIID subunit 12 OS=Arabidopsis thaliana GN=TAF12 PE=1 SV=1	Transcription initiation factor TFIID subunit A	PREDICTED: transcription initiation factor TFIID subunit 12 isoform X1 [Pyrus x bretschneideri]
GS014G0135900.1_GS	molecular_function:"Catalysis of the phosphorylation of an amino acid residue in a protein, usually according to the reaction: a protein + ATP = a phosphoprotein + ADP." [MetaCyc:PROTEIN-KINASE-RXN](GO:0004672),molecular_function:"Interacting selectively and non-covalently with ATP, adenosine 5'-triphosphate, a universally important coenzyme and enzyme regulator." [ISBN:0198506732](GO:0005524),bi…	probable receptor-like protein kinase At4g10390; K04733 interleukin-1 receptor-associated kinase 4 [EC:2.7.11.1] (A)	Probable receptor-like protein kinase At1g33260 OS=Arabidopsis thaliana GN=At1g33260 PE=2 SV=1	Protein kinase domain	PREDICTED: probable receptor-like protein kinase At1g33260 [Malus domestica]
GS06G0093800.1_GS	molecular_function:"Catalysis of the phosphorylation of an amino acid residue in a protein, usually according to the reaction: a protein + ATP = a phosphoprotein + ADP." [MetaCyc:PROTEIN-KINASE-RXN](GO:0004672),molecular_function:"Interacting selectively and non-covalently with calcium ions (Ca2+)." [GOC:ai](GO:0005509),molecular_function:"Interacting selectively and non-covalently with ATP, aden…	potassium transporter 3; K03549 KUP system potassium uptake protein (A)	Potassium transporter 3 OS=Arabidopsis thaliana GN=POT3 PE=1 SV=1	EF-hand domain pair	PREDICTED: potassium transporter 3 isoform X2 [Pyrus x bretschneideri]
GS08G0131400.1_GS	molecular_function:"Interacting selectively and non-covalently with any protein or protein complex (a complex of two or more proteins that may include other nonprotein molecules)." [GOC:go_curators](GO:0005515)	BTB/POZ domain-containing protein At1g21780; K10523 speckle-type POZ protein (A)	BTB/POZ domain-containing protein At1g21780 OS=Arabidopsis thaliana GN=At1g21780 PE=1 SV=1	BTB/POZ domain	PREDICTED: BTB/POZ domain-containing protein At1g21780 [Malus domestica]
GS015G0271300.1_GS	molecular_function:"Interacting selectively and non-covalently with monomeric or multimeric forms of actin, including actin filaments." [GOC:clt](GO:0003779)	nuclear-pore anchor; K09291 nucleoprotein TPR (A)	Protein NETWORKED 2D OS=Arabidopsis thaliana GN=NET2D PE=3 SV=1	KIP1-like protein	PREDICTED: putative leucine-rich repeat-containing protein DDB_G0290503 [Malus domestica]
GS010G0102100.1_GS	molecular_function:"Catalysis of the hydrolysis of any O-glycosyl bond." [GOC:mah](GO:0004553),biological_process:"The chemical reactions and pathways involving carbohydrates, any of a group of organic compounds based of the general formula Cx(H2O)y. Includes the formation of carbohydrate derivatives by the addition of a carbohydrate residue to another molecule." [GOC:mah, ISBN:0198506732](GO:000…	endo-1,4-beta-xylanase C-like; K01181 endo-1,4-beta-xylanase [EC:3.2.1.8] (A)	Endo-1,4-beta-xylanase 2 OS=Claviceps purpurea GN=xyl2 PE=2 SV=1	Carbohydrate binding domain	PREDICTED: uncharacterized protein LOC103408077 [Malus domestica]
GS08G0013100.1_GS	molecular_function:"Interacting selectively and non-covalently with any nucleic acid." [GOC:jl](GO:0003676),molecular_function:"Catalysis of the hydrolysis of ester linkages within nucleic acids by removing nucleotide residues from the 3' or 5' end." [GOC:mah, ISBN:0198547684](GO:0004527),molecular_function:"Catalysis of the sequential cleavage of mononucleotides from a free 5' terminus of an RNA…	5'-3' exoribonuclease 3-like; K12619 5'-3' exoribonuclease 2 [EC:3.1.13.-] (A)	5'-3' exoribonuclease 3 OS=Arabidopsis thaliana GN=XRN3 PE=2 SV=1	XRN 5'-3' exonuclease N-terminus	PREDICTED: 5'-3' exoribonuclease 3-like isoform X1 [Malus domestica]
GS05G0080300.1_GS	--	uncharacterized LOC103455132; K01940 argininosuccinate synthase [EC:6.3.4.5] (A)	--	--	PREDICTED: uncharacterized protein LOC103437338 [Malus domestica]
GS02G0036700.1_GS	molecular_function:"Catalysis of the reaction: nucleoside triphosphate + RNA(n) = diphosphate + RNA(n+1); uses an RNA template, i.e. the catalysis of RNA-template-directed extension of the 3'-end of an RNA strand by one nucleotide at a time." [EC:2.7.7.48, GOC:mah, GOC:pf](GO:0003968),biological_process:"A process that is carried out at the cellular level which results in the assembly, arrangemen…	probable RNA-dependent RNA polymerase 3; K11699 RNA-dependent RNA polymerase [EC:2.7.7.48] (A)	Probable RNA-dependent RNA polymerase 3 OS=Arabidopsis thaliana GN=RDR3 PE=3 SV=2	Golgin subfamily A member 5	PREDICTED: probable RNA-dependent RNA polymerase 3 [Malus domestica]
GS015G0361000.1_GS	--	uncharacterized LOC101303228; K06100 symplekin (A)	Symplekin OS=Homo sapiens GN=SYMPK PE=1 SV=2	Symplekin tight junction protein C terminal	PREDICTED: symplekin-like isoform X3 [Malus domestica]
GS07G0175300.1_GS	biological_process:"The directed movement of cations, atoms or small molecules with a net positive charge, into, out of or within a cell, or between cells, by means of some agent such as a transporter or pore." [GOC:ai](GO:0006812),molecular_function:"Enables the transfer of a solute or solutes from one side of a membrane to the other according to the reaction: solute(out) + H+(in) = solute(in) +…	phosphatidylinositol 4-kinase beta 1-like; K19801 phosphatidylinositol 4-kinase B [EC:2.7.1.67] (A)	Cation/H(+) antiporter 15 OS=Arabidopsis thaliana GN=CHX15 PE=2 SV=1	Sodium/hydrogen exchanger family	PREDICTED: cation/H(+) antiporter 15-like [Prunus mume]
GS017G0161800.1_GS	molecular_function:"Catalysis of the hydrolysis of any ester bond." [GOC:jl](GO:0016788)	hypothetical protein; K00679 phospholipid:diacylglycerol acyltransferase [EC:2.3.1.158] (A)	GDSL esterase/lipase APG OS=Arabidopsis thaliana GN=APG PE=1 SV=1	GDSL-like Lipase/Acylhydrolase	PREDICTED: GDSL esterase/lipase APG-like [Malus domestica]
GS015G0180400.1_GS	cellular_component:"The component of a membrane consisting of the gene products and protein complexes having at least some part of their peptide sequence embedded in the hydrophobic region of the membrane." [GOC:dos, GOC:go_curators](GO:0016021),biological_process:"The process in which a solute is transported across a lipid bilayer, from one side of a membrane to the other." [GOC:dph, GOC:jid](GO…	cation/calcium exchanger 4-like; K13754 solute carrier family 24 (sodium/potassium/calcium exchanger), member 6 (A)	Cation/calcium exchanger 4 OS=Arabidopsis thaliana GN=CCX4 PE=2 SV=1	Sodium/calcium exchanger protein	PREDICTED: cation/calcium exchanger 4-like [Malus domestica]
GS03G0077600.1_GS	biological_process:"Reactions, triggered in response to the presence of a foreign body or the occurrence of an injury, which result in restriction of damage to the organism attacked or prevention/recovery from the infection caused by the attack." [GOC:go_curators](GO:0006952),cellular_component:"The component of a membrane consisting of the gene products and protein complexes having at least some…	MLO-like protein 6; K08472 mlo protein (A)	MLO-like protein 6 OS=Arabidopsis thaliana GN=MLO6 PE=2 SV=2	Mlo family	PREDICTED: MLO-like protein 6 [Pyrus x bretschneideri]
GS017G0094700.1_GS	--	uncharacterized LOC103455132; K01940 argininosuccinate synthase [EC:6.3.4.5] (A)	--	Protein of unknown function (DUF1664)	PREDICTED: uncharacterized protein LOC103417180 isoform X1 [Malus domestica]
GS05G0181500.1_GS	molecular_function:"Interacting selectively and non-covalently with ATP, adenosine 5'-triphosphate, a universally important coenzyme and enzyme regulator." [ISBN:0198506732](GO:0005524)	ABC transporter I family member 19-like; K12608 CCR4-NOT complex subunit CAF16 (A)	ABC transporter I family member 19 OS=Arabidopsis thaliana GN=ABCI19 PE=2 SV=1	ABC transporter	PREDICTED: ABC transporter I family member 19-like [Pyrus x bretschneideri]
GS014G0039600.1_GS	--	--	--	--	PREDICTED: uncharacterized protein LOC103453760 [Malus domestica]
GS013G0208500.1_GS	--	uncharacterized protein LOC104000090; K16914 bifunctional lysine-specific demethylase and histidyl-hydroxylase NO66 [EC:1.14.11.- 1.14.11.27] (A)	Bifunctional lysine-specific demethylase and histidyl-hydroxylase NO66 OS=Drosophila erecta GN=GG18702 PE=3 SV=1	Cupin superfamily protein	PREDICTED: uncharacterized protein LOC103933771 [Pyrus x bretschneideri]
GS015G0021800.1_GS	biological_process:"The asymmetric division of cells to produce two daughter cells with different developmental potentials. It is of fundamental significance for the generation of cell diversity." [PMID:11672519](GO:0008356)	--	Protein POLAR LOCALIZATION DURING ASYMMETRIC DIVISION AND REDISTRIBUTION OS=Arabidopsis thaliana GN=POLAR PE=2 SV=1	--	PREDICTED: myosin heavy chain, striated muscle [Malus domestica]
GS012G0045700.1_GS	molecular_function:"Catalysis of the hydrolysis of any ester bond." [GOC:jl](GO:0016788)	POPTRDRAFT_570489; hypothetical protein; K17604 zinc finger SWIM domain-containing protein 3 (A)	GDSL esterase/lipase At5g45670 OS=Arabidopsis thaliana GN=At5g45670 PE=2 SV=1	GDSL-like Lipase/Acylhydrolase	PREDICTED: uncharacterized protein LOC103323554 [Prunus mume]
GS017G0110900.1_GS	molecular_function:"Catalysis of the transfer of a glycosyl group from a UDP-sugar to a small hydrophobic molecule." [InterPro:IPR004224, PMID:11846783](GO:0008194)	UDP-glycosyltransferase 83A1-like; K04628 2-hydroxyacylsphingosine 1-beta-galactosyltransferase [EC:2.4.1.45] (A)	UDP-glycosyltransferase 82A1 OS=Arabidopsis thaliana GN=UGT82A1 PE=2 SV=1	UDP-glucoronosyl and UDP-glucosyl transferase	PREDICTED: UDP-glycosyltransferase 82A1-like [Pyrus x bretschneideri]
GS014G0162100.1_GS	biological_process:"The process in which genetic material, in the form of chromosomes, is organized into specific structures and then physically separated and apportioned to two or more sets. In eukaryotes, chromosome segregation begins with the condensation of chromosomes, includes chromosome separation, and ends when chromosomes have completed movement to the spindle poles." [GOC:jl, GOC:mah, G…	uncharacterized LOC103455198; K11550 kinetochore protein Spc25, animal type (A)	Kinetochore protein spc25 OS=Schizosaccharomyces pombe (strain 972 / ATCC 24843) GN=spc25 PE=1 SV=1	Chromosome segregation protein Spc25	PREDICTED: uncharacterized protein LOC103455198 [Malus domestica]
GS012G0132700.1_GS	molecular_function:"Catalysis of an oxidation-reduction (redox) reaction, a reversible chemical reaction in which the oxidation state of an atom or atoms within a molecule is altered. One substrate acts as a hydrogen or electron donor and becomes oxidized, while the other acts as hydrogen or electron acceptor and becomes reduced." [GOC:go_curators](GO:0016491)	flavonol synthase/flavanone 3-hydroxylase; K05278 flavonol synthase [EC:1.14.11.23] (A)	Protein SRG1 OS=Arabidopsis thaliana GN=SRG1 PE=2 SV=1	non-haem dioxygenase in morphine synthesis N-terminal	PREDICTED: protein SRG1-like [Malus domestica]
GS09G0109000.1_GS	cellular_component:"A protein complex that catalyzes the reversible oxidation of glycine. In E. coli, it has four components: dihydrolipoamide dehydrogenase, glycine dehydrogenase (decarboxylating), lipoyl-GcvH-protein and aminomethyltransferase, also known as L, P, H, and T." [GOC:mah, MetaCyc:GCVMULTI-CPLX](GO:0005960),biological_process:"The chemical reactions and pathways resulting in the bre…	glycine cleavage system H protein 2, mitochondrial-like; K02437 glycine cleavage system H protein (A)	Glycine cleavage system H protein 2, mitochondrial OS=Arabidopsis thaliana GN=GDH2 PE=2 SV=1	Glycine cleavage H-protein	PREDICTED: LOW QUALITY PROTEIN: glycine cleavage system H protein 2, mitochondrial-like [Malus domestica]
GS014G0138900.1_GS	molecular_function:"Interacting selectively and non-covalently with any nucleic acid." [GOC:jl](GO:0003676)	AML1; RNA-binding protein; K17579 protein phosphatase 1 regulatory subunit 42 (A)	Protein MEI2-like 1 OS=Arabidopsis thaliana GN=ML1 PE=1 SV=1	RNA recognition motif 2	PREDICTED: protein MEI2-like 1 isoform X2 [Malus domestica]
GS015G0253900.1_GS	biological_process:"The modification of a protein by cis-trans isomerization of a proline residue." [GOC:krc, PMID:16959570](GO:0000413),molecular_function:"Catalysis of the reaction: peptidyl-proline (omega=180) = peptidyl-proline (omega=0)." [EC:5.2.1.8](GO:0003755),molecular_function:"Catalysis of the transfer of ubiquitin from one protein to another via the reaction X-Ub + Y --> Y-Ub + X, whe…	peptidyl-prolyl cis-trans isomerase CYP65-like; K10598 peptidyl-prolyl cis-trans isomerase-like 2 [EC:5.2.1.8] (A)	Peptidyl-prolyl cis-trans isomerase CYP65 OS=Arabidopsis thaliana GN=CYP65 PE=2 SV=1	Cyclophilin type peptidyl-prolyl cis-trans isomerase/CLD	PREDICTED: peptidyl-prolyl cis-trans isomerase CYP65-like [Pyrus x bretschneideri]
GS07G0062100.1_GS	cellular_component:"A lipid bilayer along with all the proteins and protein complexes embedded in it an attached to it." [GOC:dos, GOC:mah, ISBN:0815316194](GO:0016020),molecular_function:"Enables the transfer of a substance, usually a specific substance or a group of related substances, from one side of a membrane to the other." [GOC:jid, GOC:mtg_transport, ISBN:0815340729](GO:0022857),biologica…	cationic amino acid transporter 9, chloroplastic-like; K03294 basic amino acid/polyamine antiporter, APA family (A)	Cationic amino acid transporter 9, chloroplastic OS=Arabidopsis thaliana GN=CAT9 PE=2 SV=1	Amino acid permease	PREDICTED: cationic amino acid transporter 9, chloroplastic-like isoform X1 [Malus domestica]
GS08G0090800.1_GS	molecular_function:"Interacting selectively and non-covalently with any protein or protein complex (a complex of two or more proteins that may include other nonprotein molecules)." [GOC:go_curators](GO:0005515)	pentatricopeptide repeat-containing protein At5g25630-like; K17710 pentatricopeptide repeat domain-containing protein 1 (A)	Pentatricopeptide repeat-containing protein At5g25630 OS=Arabidopsis thaliana GN=At5g25630 PE=2 SV=2	Pentatricopeptide repeat domain	PREDICTED: LOW QUALITY PROTEIN: pentatricopeptide repeat-containing protein At5g25630-like [Malus domestica]
GS07G0209400.1_GS	--	hypothetical protein; K13667 protein glucosyltransferase [EC:2.4.1.-] (A)	Protein O-glucosyltransferase 1 OS=Bos taurus GN=POGLUT1 PE=2 SV=1	Glycosyl transferase family 90	PREDICTED: O-glucosyltransferase rumi homolog [Pyrus x bretschneideri]
GS011G0043800.1_GS	molecular_function:"Binds to and increases the activity of a GTPase, an enzyme that catalyzes the hydrolysis of GTP." [GOC:mah](GO:0005096)	rab3 GTPase-activating protein catalytic subunit; K18270 Rab3 GTPase-activating protein catalytic subunit (A)	Rab3 GTPase-activating protein catalytic subunit OS=Xenopus laevis GN=rab3gap1 PE=2 SV=1	Rab3 GTPase-activating protein catalytic subunit	PREDICTED: rab3 GTPase-activating protein catalytic subunit [Pyrus x bretschneideri]
GS010G0025300.1_GS	molecular_function:"Catalysis of the transfer of a palmitoyl (CH3-[CH2]14-CO-) group to an acceptor molecule." [GOC:ai](GO:0016409)	protein S-acyltransferase 8-like; K16675 palmitoyltransferase ZDHHC9/14/18 [EC:2.3.1.225] (A)	Protein S-acyltransferase 8 OS=Arabidopsis thaliana GN=PAT08 PE=1 SV=2	DHHC palmitoyltransferase	PREDICTED: protein S-acyltransferase 8-like [Pyrus x bretschneideri]
GS09G0199200.1_GS	--	--	TLD domain-containing protein 1 OS=Mus musculus GN=Tldc1 PE=2 SV=1	TLD	PREDICTED: uncharacterized protein LOC103421873 [Malus domestica]
GS014G0119900.1_GS	molecular_function:"Catalysis of the reaction: GTP + H2O = GDP + phosphate." [ISBN:0198547684, PMID:26832457, PMID:27218782](GO:0003924),molecular_function:"Interacting selectively and non-covalently with GTP, guanosine triphosphate." [GOC:ai](GO:0005525)	dynamin-related protein 1E; K01528 dynamin GTPase [EC:3.6.5.5] (A)	Dynamin-related protein 5A OS=Glycine max PE=2 SV=1	Dynamin GTPase effector domain	PREDICTED: dynamin-related protein 5A [Malus domestica]
GS01G0144400.1_GS	biological_process:"Reactions, triggered in response to the presence of a foreign body or the occurrence of an injury, which result in restriction of damage to the organism attacked or prevention/recovery from the infection caused by the attack." [GOC:go_curators](GO:0006952)	cytochrome P450 94A1-like; K13407 fatty acid omega-hydroxylase [EC:1.14.-.-] (A)	--	C2 domain	PREDICTED: uncharacterized protein LOC103438493 [Malus domestica]
GS015G0067400.1_GS	molecular_function:"Catalysis of the reaction: (R)-S-lactoylglutathione = glutathione + methylglyoxal." [EC:4.4.1.5, RHEA:19069](GO:0004462),molecular_function:"Interacting selectively and non-covalently with any metal ion." [GOC:ai](GO:0046872)	probable lactoylglutathione lyase, chloroplast; K01759 lactoylglutathione lyase [EC:4.4.1.5] (A)	Probable lactoylglutathione lyase, chloroplast OS=Arabidopsis thaliana GN=At1g67280 PE=1 SV=1	Glyoxalase/Bleomycin resistance protein/Dioxygenase superfamily	PREDICTED: probable lactoylglutathione lyase, chloroplast [Malus domestica]
GS016G0034600.1_GS	biological_process:"The directed movement of proteins into, out of or within a cell, or between cells, by means of some agent such as a transporter or pore." [GOC:ai](GO:0015031)	suppressor protein SRP40; K19476 vacuolar protein sorting-associated protein IST1 (A)	IST1-like protein OS=Dictyostelium discoideum GN=DDB_G0289029 PE=3 SV=1	Regulator of Vps4 activity in the MVB pathway	PREDICTED: suppressor protein SRP40 [Malus domestica]
GS011G0083700.1_GS	molecular_function:"Catalysis of a biochemical reaction at physiological temperatures. In biologically catalyzed reactions, the reactants are known as substrates, and the catalysts are naturally occurring macromolecular substances known as enzymes. Enzymes possess specific binding sites for substrates, and are usually composed wholly or largely of protein, but RNA that has catalytic activity (rib…	uncharacterized LOC103447774; K03539 ribonuclease P/MRP protein subunit RPP1 [EC:3.1.26.5] (A)	Ribonuclease P protein subunit p30 OS=Mus musculus GN=Rpp30 PE=2 SV=1	RNase P subunit p30	PREDICTED: uncharacterized protein LOC103447774 [Malus domestica]
GS09G0064200.1_GS	cellular_component:"A membrane-bounded organelle of eukaryotic cells in which chromosomes are housed and replicated. In most cells, the nucleus contains all of the cell's chromosomes except the organellar chromosomes, and is the site of RNA synthesis and processing. In some species, or in specialized cell types, RNA metabolism or DNA replication may be absent." [GOC:go_curators](GO:0005634),biolo…	hypothetical protein; K00826 branched-chain amino acid aminotransferase [EC:2.6.1.42] (A)	Protein CROWDED NUCLEI 1 OS=Arabidopsis thaliana GN=CRWN1 PE=1 SV=1	--	PREDICTED: putative nuclear matrix constituent protein 1-like protein [Malus domestica]
GS016G0057200.1_GS	biological_process:"A protein modification process that results in the addition of a carbohydrate or carbohydrate derivative unit to a protein amino acid, e.g. the addition of glycan chains to proteins." [GOC:curators, GOC:pr](GO:0006486),cellular_component:"A lipid bilayer along with all the proteins and protein complexes embedded in it an attached to it." [GOC:dos, GOC:mah, ISBN:0815316194](GO:…	beta-1,3-galactosyltransferase 15-like; K14413 beta-1,3-galactosyltransferase [EC:2.4.1.-] (A)	Beta-1,3-galactosyltransferase 15 OS=Arabidopsis thaliana GN=B3GALT15 PE=2 SV=1	Galactosyltransferase	PREDICTED: beta-1,3-galactosyltransferase 15-like [Malus domestica]
GS013G0059200.1_GS	molecular_function:"Catalysis of the hydrolysis of internal, alpha-peptide bonds in a polypeptide chain by a mechanism in which water acts as a nucleophile, one or two metal ions hold the water molecule in place, and charged amino acid side chains are ligands for the metal ions." [GOC:mah, http://merops.sanger.ac.uk/about/glossary.htm#CATTYPE, http://merops.sanger.ac.uk/about/glossary.htm#ENDOPEP…	uncharacterized LOC103451824; K07052 uncharacterized protein (A)	Putative membrane peptidase YdiL OS=Bacillus subtilis (strain 168) GN=ydiL PE=3 SV=1	CAAX protease self-immunity	PREDICTED: uncharacterized protein LOC103451824 [Malus domestica]
GS013G0151400.1_GS	--	BI1-like protein; K06890 uncharacterized protein (A)	BI1-like protein OS=Arabidopsis thaliana GN=At4g15470 PE=2 SV=1	Inhibitor of apoptosis-promoting Bax1	PREDICTED: BI1-like protein [Malus domestica]
GS07G0018500.1_GS	molecular_function:"Catalysis of a biochemical reaction at physiological temperatures. In biologically catalyzed reactions, the reactants are known as substrates, and the catalysts are naturally occurring macromolecular substances known as enzymes. Enzymes possess specific binding sites for substrates, and are usually composed wholly or largely of protein, but RNA that has catalytic activity (rib…	hypothetical protein; K01099 phosphatidylinositol-bisphosphatase [EC:3.1.3.36] (A)	Type I inositol polyphosphate 5-phosphatase 10 OS=Arabidopsis thaliana GN=IP5P10 PE=2 SV=1	Endonuclease/Exonuclease/phosphatase family	PREDICTED: type I inositol 1,4,5-trisphosphate 5-phosphatase CVP2 isoform X2 [Malus domestica]
GS08G0059100.1_GS	--	transcription factor RAX2-like; K09422 myb proto-oncogene protein, plant (A)	Transcription factor RAX3 OS=Arabidopsis thaliana GN=RAX3 PE=2 SV=1	Myb-like DNA-binding domain	PREDICTED: transcription factor RAX2-like [Malus domestica]
GS017G0060200.1_GS	--	cylicin-1-like; K14545 ribosomal RNA-processing protein 7 (A)	Ribosomal RNA-processing protein 7 homolog A OS=Homo sapiens GN=RRP7A PE=1 SV=2	Ribosomal RNA-processing protein 7 (RRP7)	PREDICTED: cylicin-1-like isoform X1 [Pyrus x bretschneideri]
GS015G0108200.1_GS	molecular_function:"Any molecular function by which a gene product interacts selectively and non-covalently with DNA (deoxyribonucleic acid)." [GOC:dph, GOC:jl, GOC:tb, GOC:vw](GO:0003677),molecular_function:"Interacting selectively and non-covalently with any protein or protein complex (a complex of two or more proteins that may include other nonprotein molecules)." [GOC:go_curators](GO:0005515)	hypothetical protein; K01062 platelet-activating factor acetylhydrolase [EC:3.1.1.47] (A)	Uncharacterized protein At5g08430 OS=Arabidopsis thaliana GN=At5g08430 PE=1 SV=2	Plus-3 domain	PREDICTED: uncharacterized protein At5g08430 [Malus domestica]
GS014G0077700.1_GS	molecular_function:"Catalysis of movement along a microtubule, coupled to the hydrolysis of a nucleoside triphosphate (usually ATP)." [GOC:mah, ISBN:0815316194](GO:0003777),molecular_function:"Interacting selectively and non-covalently with ATP, adenosine 5'-triphosphate, a universally important coenzyme and enzyme regulator." [ISBN:0198506732](GO:0005524),biological_process:"A microtubule-based …	centromere-associated protein E; K11498 centromeric protein E (A)	Kinesin-related protein 4 OS=Dictyostelium discoideum GN=kif4 PE=2 SV=1	Kinesin motor domain	PREDICTED: centromere-associated protein E [Malus domestica]
GS05G0176300.1_GS	molecular_function:"Interacting selectively and non-covalently with any protein or protein complex (a complex of two or more proteins that may include other nonprotein molecules)." [GOC:go_curators](GO:0005515),cellular_component:"A membrane-bounded organelle of eukaryotic cells in which chromosomes are housed and replicated. In most cells, the nucleus contains all of the cell's chromosomes excep…	auxin-responsive protein IAA11-like; K14484 auxin-responsive protein IAA (A)	Auxin-responsive protein IAA11 OS=Arabidopsis thaliana GN=IAA11 PE=1 SV=1	AUX/IAA family	PREDICTED: auxin-responsive protein IAA11-like isoform X1 [Malus domestica]
GS01G0033700.1_GS	molecular_function:"Enables the active transport of a solute across a membrane by a mechanism whereby two or more species are transported in opposite directions in a tightly coupled process not directly linked to a form of energy other than chemiosmotic energy. The reaction is: solute A(out) + solute B(in) = solute A(in) + solute B(out)." [GOC:mtg_transport, ISBN:0815340729, PMID:10839820](GO:001…	protein TRANSPARENT TESTA 12-like; K03327 multidrug resistance protein, MATE family (A)	Protein TRANSPARENT TESTA 12 OS=Arabidopsis thaliana GN=TT12 PE=2 SV=1	MatE	PREDICTED: protein TRANSPARENT TESTA 12-like [Malus domestica]
GS015G0296500.1_GS	molecular_function:"Catalysis of the transfer of a segment of a (1->4)-alpha-D-glucan to a new 4-position in an acceptor, which may be glucose or (1->4)-alpha-D-glucan." [EC:2.4.1.25](GO:0004134),biological_process:"The chemical reactions and pathways involving carbohydrates, any of a group of organic compounds based of the general formula Cx(H2O)y. Includes the formation of carbohydrate derivati…	4-alpha-glucanotransferase, chloroplastic/amyloplastic; K00705 4-alpha-glucanotransferase [EC:2.4.1.25] (A)	4-alpha-glucanotransferase, chloroplastic/amyloplastic OS=Solanum tuberosum GN=DPEP PE=1 SV=1	4-alpha-glucanotransferase	PREDICTED: LOW QUALITY PROTEIN: 4-alpha-glucanotransferase, chloroplastic/amyloplastic [Malus domestica]
GS01G0030400.1_GS	molecular_function:"A protein or a member of a complex that interacts specifically and non-covalently with a DNA-bound DNA-binding transcription factor to repress the transcription of specific genes. Corepressors often act by altering chromatin structure and modifications. For example, one class of transcription coregulators modifies chromatin structure through covalent modification of histones. …	protein SCAI-like; K15498 serine/threonine-protein phosphatase 6 catalytic subunit [EC:3.1.3.16] (A)	Protein SCAI OS=Mus musculus GN=Scai PE=1 SV=2	Protein SCAI	PREDICTED: protein SCAI-like isoform X1 [Malus domestica]
GS010G0095100.1_GS	molecular_function:"Any molecular function by which a gene product interacts selectively and non-covalently with DNA (deoxyribonucleic acid)." [GOC:dph, GOC:jl, GOC:tb, GOC:vw](GO:0003677)	homeobox protein HAT3.1; K11657 remodeling and spacing factor 1 (A)	Homeobox protein HAT3.1 OS=Arabidopsis thaliana GN=HAT3.1 PE=2 SV=3	Homeobox domain	PREDICTED: homeobox protein HAT3.1-like isoform X1 [Malus domestica]
GS03G0095200.1_GS	--	SORBIDRAFT_03g046345, Sb03g046345; hypothetical protein; K07562 nonsense-mediated mRNA decay protein 3 (A)	Protein RETICULATA-RELATED 1 OS=Arabidopsis thaliana GN=RER1 PE=2 SV=1	Protein RETICULATA-related	PREDICTED: uncharacterized protein LOC103423945 [Malus domestica]
GS07G0206200.1_GS	--	--	Transmembrane protein 161B OS=Mus musculus GN=Tmem161b PE=2 SV=1	Predicted transmembrane protein 161AB	PREDICTED: uncharacterized protein LOC103439732 [Malus domestica]
GS010G0004600.1_GS	--	--	--	--	PREDICTED: uncharacterized protein LOC103429422 [Malus domestica]
GS08G0087000.1_GS	molecular_function:"Any molecular function by which a gene product interacts selectively and non-covalently with DNA (deoxyribonucleic acid)." [GOC:dph, GOC:jl, GOC:tb, GOC:vw](GO:0003677),cellular_component:"A membrane-bounded organelle of eukaryotic cells in which chromosomes are housed and replicated. In most cells, the nucleus contains all of the cell's chromosomes except the organellar chrom…	GATA transcription factor 8-like; K17894 GATA-binding protein 2 (A)	GATA transcription factor 12 OS=Arabidopsis thaliana GN=GATA12 PE=2 SV=1	GATA zinc finger	PREDICTED: GATA transcription factor 12-like [Malus domestica]
GS014G0028400.1_GS	--	hypothetical protein; K12587 exosome complex component MTR3 (A)	TLD domain-containing protein 1 OS=Danio rerio GN=tldc1 PE=2 SV=1	TLD	PREDICTED: LOW QUALITY PROTEIN: TLD domain-containing protein 1-like [Malus domestica]
GS09G0051200.1_GS	cellular_component:"The array of microtubules and associated molecules that forms between opposite poles of a eukaryotic cell during mitosis or meiosis and serves to move the duplicated chromosomes apart." [ISBN:0198547684](GO:0005819),cellular_component:"Any of the long, generally straight, hollow tubes of internal diameter 12-15 nm and external diameter 24 nm found in a wide variety of eukaryot…	protein TPX2; K16812 targeting protein for Xklp2 (A)	Protein TPX2 OS=Arabidopsis thaliana GN=TPX2 PE=1 SV=1	Targeting protein for Xklp2 (TPX2)	PREDICTED: caldesmon-like [Malus domestica]
GS013G0043500.1_GS	molecular_function:"Enables the transfer of zinc (Zn) ions from one side of a membrane to the other." [GOC:dgf](GO:0005385),cellular_component:"A lipid bilayer along with all the proteins and protein complexes embedded in it an attached to it." [GOC:dos, GOC:mah, ISBN:0815316194](GO:0016020),cellular_component:"The component of a membrane consisting of the gene products and protein complexes havi…	fe(2+) transport protein 1-like; K14709 solute carrier family 39 (zinc transporter), member 1/2/3 (A)	Fe(2+) transport protein 1 OS=Oryza sativa subsp. japonica GN=IRT1 PE=2 SV=1	ZIP Zinc transporter	PREDICTED: fe(2+) transport protein 1-like [Malus domestica]
GS015G0066700.1_GS	--	--	--	--	PREDICTED: uncharacterized protein LOC103456025 [Malus domestica]
GS02G0006200.1_GS	molecular_function:"Interacting selectively and non-covalently with calcium ions (Ca2+)." [GOC:ai](GO:0005509),biological_process:"The process in which a calcium ion (Ca2+) is transported across a mitochondrial membrane, into or out of the mitochondrion." [GOC:ai](GO:0006851)	putative protein serine/threonine kinase; K08815 tau tubulin kinase [EC:2.7.11.26] (A)	Calcium uptake protein 1, mitochondrial OS=Xenopus tropicalis GN=micu1 PE=2 SV=2	EF hand	PREDICTED: calcium uptake protein 1, mitochondrial-like [Malus domestica]
GS013G0034500.1_GS	biological_process:"The directed movement of proteins into, out of or within a cell, or between cells, by means of some agent such as a transporter or pore." [GOC:ai](GO:0015031)	suppressor protein SRP40-like; K19476 vacuolar protein sorting-associated protein IST1 (A)	IST1-like protein OS=Dictyostelium discoideum GN=DDB_G0289029 PE=3 SV=1	Regulator of Vps4 activity in the MVB pathway	PREDICTED: suppressor protein SRP40-like, partial [Malus domestica]
GS09G0065700.1_GS	molecular_function:"Any molecular function by which a gene product interacts selectively and non-covalently with DNA (deoxyribonucleic acid)." [GOC:dph, GOC:jl, GOC:tb, GOC:vw](GO:0003677),molecular_function:"Interacting selectively and non-covalently with a specific double-stranded genomic DNA sequence (sometimes referred to as a motif) within the regulatory region of a gene to modulate transcri…	AP2/ERF and B3 domain-containing transcription repressor RAV2-like; K09287 RAV-like factor (A)	AP2/ERF and B3 domain-containing transcription repressor RAV2 OS=Arabidopsis thaliana GN=RAV2 PE=2 SV=1	B3 DNA binding domain	PREDICTED: AP2/ERF and B3 domain-containing transcription repressor RAV2-like [Malus domestica]
GS09G0212700.1_GS	molecular_function:"Catalysis of the reaction: (S)-dihydroorotate + H(2)O = N-carbamoyl-L-aspartate + H(+)." [EC:3.5.2.3, RHEA:24296](GO:0004151),molecular_function:"Catalysis of the hydrolysis of various bonds, e.g. C-O, C-N, C-C, phosphoric anhydride bonds, etc. Hydrolase is the systematic name for any enzyme of EC class 3." [ISBN:0198506732](GO:0016787),molecular_function:"Catalysis of the hyd…	dihydroorotase, mitochondrial-like; K01465 dihydroorotase [EC:3.5.2.3] (A)	Dihydroorotase, mitochondrial OS=Arabidopsis thaliana GN=PYR4 PE=2 SV=1	Amidohydrolase family	PREDICTED: dihydroorotase, mitochondrial-like isoform X2 [Malus domestica]
GS09G0121400.1_GS	molecular_function:"Interacting selectively and non-covalently with any protein or protein complex (a complex of two or more proteins that may include other nonprotein molecules)." [GOC:go_curators](GO:0005515),biological_process:"The synthesis of RNA from a DNA template by RNA polymerase III, originating at an RNAP III promoter." [GOC:jl, GOC:txnOH, PMID:12381659](GO:0006383)	general transcription factor 3C polypeptide 3-like; K15201 general transcription factor 3C polypeptide 3 (transcription factor C subunit 4) (A)	General transcription factor 3C polypeptide 3 OS=Homo sapiens GN=GTF3C3 PE=1 SV=1	Tetratricopeptide repeat	PREDICTED: general transcription factor 3C polypeptide 3-like [Malus domestica]
GS013G0121500.1_GS	molecular_function:"Catalysis of the random hydrolysis of (1->4)-alpha-D-galactosiduronic linkages in pectate and other galacturonans." [EC:3.2.1.15](GO:0004650),biological_process:"The chemical reactions and pathways involving carbohydrates, any of a group of organic compounds based of the general formula Cx(H2O)y. Includes the formation of carbohydrate derivatives by the addition of a carbohydr…	polygalacturonase At1g48100-like; K01213 galacturan 1,4-alpha-galacturonidase [EC:3.2.1.67] (A)	Polygalacturonase At1g48100 OS=Arabidopsis thaliana GN=At1g48100 PE=2 SV=1	Glycosyl hydrolases family 28	PREDICTED: polygalacturonase At1g48100 [Malus domestica]
GS014G0094600.1_GS	--	sporulation-specific protein 15-like; K10352 myosin heavy chain (A)	Laminin-like protein epi-1 OS=Caenorhabditis elegans GN=epi-1 PE=1 SV=1	N-terminal C2 in EEIG1 and EHBP1 proteins	PREDICTED: LOW QUALITY PROTEIN: myosin-9-like, partial [Malus domestica]
GS03G0232700.1_GS	molecular_function:"Interacting selectively and non-covalently with messenger RNA (mRNA), an intermediate molecule between DNA and protein. mRNA includes UTR and coding sequences, but does not contain introns." [GOC:kmv, GOC:pr, SO:0000234](GO:0003729),molecular_function:"Interacting selectively and non-covalently with any protein or protein complex (a complex of two or more proteins that may inc…	Pentatricopeptide repeat (PPR) superfamily protein; K17964 leucine-rich PPR motif-containing protein, mitochondrial (A)	Pentatricopeptide repeat-containing protein At2g30780 OS=Arabidopsis thaliana GN=At2g30780 PE=2 SV=1	PPR repeat	PREDICTED: pentatricopeptide repeat-containing protein At2g30780 [Malus domestica]
GS09G0087600.1_GS	biological_process:"The chemical reactions and pathways resulting in the breakdown of a protein or peptide by hydrolysis of its peptide bonds, initiated by the covalent attachment of a ubiquitin group, or multiple ubiquitin groups, to the protein." [GOC:go_curators](GO:0006511)	hypothetical protein; K14016 ubiquitin fusion degradation protein 1 (A)	Ubiquitin fusion degradation protein 1 homolog OS=Dictyostelium discoideum GN=ufd1 PE=3 SV=1	Ubiquitin fusion degradation protein UFD1	PREDICTED: uncharacterized protein LOC103938821 [Pyrus x bretschneideri]
GS015G0100500.1_GS	molecular_function:"Interacting selectively and non-covalently with any protein or protein complex (a complex of two or more proteins that may include other nonprotein molecules)." [GOC:go_curators](GO:0005515)	glutamyl-tRNA(Gln) and/or aspartyl-tRNA(Asn) amidotransferase, A subunit; K02433 aspartyl-tRNA(Asn)/glutamyl-tRNA(Gln) amidotransferase subunit A [EC:6.3.5.6 6.3.5.7] (A)	Tetratricopeptide repeat protein 33 OS=Danio rerio GN=ttc33 PE=2 SV=1	Tetratricopeptide repeat	PREDICTED: tetratricopeptide repeat protein 33 [Malus domestica]
GS015G0137800.1_GS	biological_process:"Any process that results in a change in state or activity of a cell (in terms of movement, secretion, enzyme production, gene expression, etc.) as a result of deprivation of phosphate." [GOC:jl](GO:0016036)	ADL143Wp; K06653 CDK inhibitor PHO81 (A)	SPX domain-containing protein 1 OS=Arabidopsis thaliana GN=SPX1 PE=2 SV=2	SPX domain	PREDICTED: SPX domain-containing protein 1 [Malus domestica]
GS013G0200600.1_GS	molecular_function:"Catalysis of the reaction: 5-(2-hydroxyethyl)-4-methylthiazole + ATP = 4-methyl-5-(2-phosphoethyl)-thiazole + ADP + 2 H(+)." [EC:2.7.1.50, RHEA:24212](GO:0004417),biological_process:"The chemical reactions and pathways resulting in the formation of thiamine (vitamin B1), a water soluble vitamin present in fresh vegetables and meats, especially liver." [GOC:jl, ISBN:0198506732]…	hydroxyethylthiazole kinase; K00878 hydroxyethylthiazole kinase [EC:2.7.1.50] (A)	Hydroxyethylthiazole kinase OS=Arabidopsis thaliana GN=THIM PE=1 SV=1	Hydroxyethylthiazole kinase family	PREDICTED: hydroxyethylthiazole kinase [Malus domestica]
GS03G0236000.1_GS	molecular_function:"Interacting selectively and non-covalently with any protein or protein complex (a complex of two or more proteins that may include other nonprotein molecules)." [GOC:go_curators](GO:0005515)	tubby-like F-box protein 1; K19600 tubby-related protein 1 (A)	Tubby-like F-box protein 3 OS=Arabidopsis thaliana GN=TULP3 PE=1 SV=1	Tub family	tubby-like F-box protein 3 [Malus domestica]
GS015G0378600.1_GS	--	--	--	--	PREDICTED: uncharacterized protein LOC103402334 [Malus domestica]
GS03G0125300.1_GS	cellular_component:"A complex comprised of DNA wound around a multisubunit core and associated proteins, which forms the primary packing unit of DNA into higher order structures." [GOC:elh](GO:0000786),molecular_function:"Any molecular function by which a gene product interacts selectively and non-covalently with DNA (deoxyribonucleic acid)." [GOC:dph, GOC:jl, GOC:tb, GOC:vw](GO:0003677),molecula…	histone H3-like centromeric protein HTR12; K11253 histone H3 (A)	Histone H3-like centromeric protein HTR12 OS=Arabidopsis thaliana GN=HTR12 PE=1 SV=3	Core histone H2A/H2B/H3/H4	PREDICTED: histone H3-like centromeric protein cnp1 [Malus domestica]
GS09G0054400.1_GS	molecular_function:"Interacting selectively and non-covalently with a specific double-stranded genomic DNA sequence (sometimes referred to as a motif) within the regulatory region of a gene to modulate transcription. Regulatory regions include promoters (proximal and distal) and enhancers. Genes are transcriptional units, and include bacterial operons." [GOC:txnOH-2018](GO:0003700)	--	Transcription factor TCP13 OS=Arabidopsis thaliana GN=TCP13 PE=1 SV=1	TCP family transcription factor	PREDICTED: transcription factor TCP13-like [Malus domestica]
GS03G0140500.1_GS	molecular_function:"Interacting selectively and non-covalently with any nucleic acid." [GOC:jl](GO:0003676),molecular_function:"Interacting selectively and non-covalently with any metal ion." [GOC:ai](GO:0046872)	--	Zinc finger CCCH domain-containing protein 53 OS=Oryza sativa subsp. japonica GN=Os07g0682400 PE=2 SV=1	Zinc finger C-x8-C-x5-C-x3-H type (and similar)	PREDICTED: zinc finger CCCH domain-containing protein 53-like [Malus domestica]
GS015G0047300.1_GS	molecular_function:"The formation of a protein dimer, a macromolecular structure consists of two noncovalently associated identical or nonidentical subunits." [ISBN:0198506732](GO:0046983)	POPTRDRAFT_710215; hypothetical protein; K16189 phytochrome-interacting factor 4 (A)	Transcription factor bHLH84 OS=Arabidopsis thaliana GN=BHLH84 PE=2 SV=1	Helix-loop-helix DNA-binding domain	PREDICTED: transcription factor bHLH85-like [Malus domestica]
GS07G0003100.1_GS	molecular_function:"Interacting selectively and non-covalently with calcium ions (Ca2+)." [GOC:ai](GO:0005509),molecular_function:"Interacting selectively and non-covalently with phospholipids, a class of lipids containing phosphoric acid as a mono- or diester, in the presence of calcium." [GOC:jl](GO:0005544)	annexin D8; K17099 annexin A13 (A)	Annexin D4 OS=Arabidopsis thaliana GN=ANN4 PE=2 SV=1	Annexin	PREDICTED: annexin D4 [Malus domestica]
GS08G0186900.1_GS	--	tristetraprolin; K15308 tristetraprolin (A)	--	--	PREDICTED: uncharacterized protein LOC103453635 [Malus domestica]
GS017G0195100.1_GS	molecular_function:"Interacting selectively and non-covalently with any protein or protein complex (a complex of two or more proteins that may include other nonprotein molecules)." [GOC:go_curators](GO:0005515)	clustered mitochondria protein; K03255 protein TIF31 (A)	Protein TSS OS=Arabidopsis thaliana GN=TSS PE=1 SV=1	Mitochondrial function, CLU-N-term	PREDICTED: clustered mitochondria protein isoform X1 [Malus domestica]
GS012G0042300.1_GS	--	E3 ubiquitin-protein ligase RHF2A-like; K19043 E3 ubiquitin-protein ligase RHF [EC:2.3.2.27] (A)	E3 ubiquitin-protein ligase RHF2A OS=Arabidopsis thaliana GN=RHF2A PE=2 SV=1	Ring finger domain	PREDICTED: E3 ubiquitin-protein ligase RHF2A-like isoform X2 [Malus domestica]
GS012G0149200.1_GS	--	symplekin; K06100 symplekin (A)	Symplekin OS=Homo sapiens GN=SYMPK PE=1 SV=2	Symplekin tight junction protein C terminal	PREDICTED: symplekin isoform X2 [Malus domestica]
GS013G0075800.1_GS	--	AMSH-like ubiquitin thioesterase 2; K11866 STAM-binding protein [EC:3.4.19.12] (A)	--	--	PREDICTED: AMSH-like ubiquitin thioesterase 2 isoform X7 [Fragaria vesca subsp. vesca]
GS017G0197500.1_GS	--	hypothetical protein; K14794 ribosomal RNA-processing protein 12 (A)	Protein NUCLEAR FUSION DEFECTIVE 4 OS=Arabidopsis thaliana GN=NFD4 PE=3 SV=1	Nodulin-like	PREDICTED: uncharacterized protein LOC103930831 [Pyrus x bretschneideri]
GS011G0031200.1_GS	--	--	Uncharacterized protein At4g26450 OS=Arabidopsis thaliana GN=At4g26450 PE=4 SV=1	--	PREDICTED: uncharacterized protein At4g26450-like [Malus domestica]
GS06G0168500.1_GS	--	21.9 kDa heat shock protein-like; K13993 HSP20 family protein (A)	17.8 kDa class I heat shock protein OS=Arabidopsis thaliana GN=HSP17.8 PE=2 SV=1	Hsp20/alpha crystallin family	PREDICTED: inactive protein RESTRICTED TEV MOVEMENT 2-like [Malus domestica]
GS011G0109600.1_GS	molecular_function:"Catalysis of the reaction: L-threonine = 2-oxobutanoate + NH3." [EC:4.3.1.19](GO:0004794),biological_process:"The chemical reactions and pathways resulting in the formation of isoleucine, (2R*,3R*)-2-amino-3-methylpentanoic acid." [GOC:ai](GO:0009097)	threonine dehydratase biosynthetic, chloroplastic-like; K01754 threonine dehydratase [EC:4.3.1.19] (A)	Threonine dehydratase biosynthetic, chloroplastic OS=Arabidopsis thaliana GN=OMR1 PE=1 SV=1	C-terminal regulatory domain of Threonine dehydratase	PREDICTED: LOW QUALITY PROTEIN: threonine dehydratase biosynthetic, chloroplastic-like [Malus domestica]
GS01G0151900.1_GS	molecular_function:"Interacting selectively and non-covalently with any nucleic acid." [GOC:jl](GO:0003676),molecular_function:"Interacting selectively and non-covalently with an RNA molecule or a portion thereof." [GOC:jl, GOC:mah](GO:0003723),molecular_function:"Interacting selectively and non-covalently with zinc (Zn) ions." [GOC:ai](GO:0008270)	branchpoint-bridging protein-like; K13095 splicing factor 1 (A)	Branchpoint-bridging protein OS=Cryptococcus neoformans var. neoformans serotype D (strain JEC21 / ATCC MYA-565) GN=BBP PE=3 SV=1	KH domain	PREDICTED: branchpoint-bridging protein-like [Pyrus x bretschneideri]
GS015G0124000.1_GS	molecular_function:"Interacting selectively and non-covalently with a lipid." [GOC:ai](GO:0008289)	--	Protein ENHANCED DISEASE RESISTANCE 2 OS=Arabidopsis thaliana GN=EDR2 PE=2 SV=1	START domain	PREDICTED: protein ENHANCED DISEASE RESISTANCE 2-like isoform X1 [Pyrus x bretschneideri]
GS09G0050900.1_GS	--	AT-rich interactive domain-containing protein 2-like; K02470 DNA gyrase subunit B [EC:5.99.1.3] (A)	AT-rich interactive domain-containing protein 2 OS=Arabidopsis thaliana GN=ARID2 PE=2 SV=1	--	PREDICTED: uncharacterized protein LOC103955679 [Pyrus x bretschneideri]
GS06G0194400.1_GS	--	--	--	Protein of unknown function (DUF1666)	PREDICTED: uncharacterized protein LOC103428318 isoform X1 [Malus domestica]
GS012G0106900.1_GS	molecular_function:"Interacting selectively and non-covalently with a specific double-stranded genomic DNA sequence (sometimes referred to as a motif) within the regulatory region of a gene to modulate transcription. Regulatory regions include promoters (proximal and distal) and enhancers. Genes are transcriptional units, and include bacterial operons." [GOC:txnOH-2018](GO:0003700)	hypothetical protein; K16221 transcription factor TCP21 (protein CCA1 HIKING EXPEDITION) (A)	Transcription factor TCP20 OS=Arabidopsis thaliana GN=TCP20 PE=1 SV=1	TCP family transcription factor	PREDICTED: transcription factor TCP11 [Malus domestica]
GS015G0393000.1_GS	molecular_function:"Interacting selectively and non-covalently with any protein or protein complex (a complex of two or more proteins that may include other nonprotein molecules)." [GOC:go_curators](GO:0005515)	hypothetical protein; K11684 bromodomain-containing factor 1 (A)	Bromodomain-containing factor 2 OS=Saccharomyces cerevisiae (strain ATCC 204508 / S288c) GN=BDF2 PE=1 SV=1	Plant transposase (Ptta/En/Spm family)	PREDICTED: uncharacterized protein LOC103944981 [Pyrus x bretschneideri]
GS015G0096300.1_GS	--	--	ACT domain-containing protein ACR2 OS=Arabidopsis thaliana GN=ACR2 PE=3 SV=1	--	PREDICTED: uncharacterized protein LOC103410862 [Malus domestica]
GS015G0373700.1_GS	--	uncharacterized LOC103402268; K17964 leucine-rich PPR motif-containing protein, mitochondrial (A)	--	--	PREDICTED: uncharacterized protein LOC103402268 [Malus domestica]
GS06G0183500.1_GS	biological_process:"A process that is carried out at the cellular level which results in the assembly, arrangement of constituent parts, or disassembly of structures formed of microtubules and associated proteins in the cell cortex, i.e. just beneath the plasma membrane of a cell." [GOC:curators, GOC:dph, GOC:jl, GOC:mah](GO:0043622)	protein SPIRAL1-like 3; K18635 protein SPIRAL1 and related proteins (A)	Protein SPIRAL1-like 1 OS=Arabidopsis thaliana GN=SP1L1 PE=2 SV=1	--	PREDICTED: protein SPIRAL1-like 3 [Malus domestica]
GS09G0088800.1_GS	--	--	--	--	PREDICTED: uncharacterized protein LOC103442633 [Malus domestica]
GS010G0108900.1_GS	molecular_function:"Catalysis of the hydrolysis of any O-glycosyl bond." [GOC:mah](GO:0004553),cellular_component:"The rigid or semi-rigid envelope lying outside the cell membrane of plant, fungal, most prokaryotic cells and some protozoan parasites, maintaining their shape and protecting them from osmotic lysis. In plants it is made of cellulose and, often, lignin; in fungi it is composed largel…	probable xyloglucan endotransglucosylase/hydrolase protein 10; K08235 xyloglucan:xyloglucosyl transferase [EC:2.4.1.207] (A)	Probable xyloglucan endotransglucosylase/hydrolase protein 10 OS=Arabidopsis thaliana GN=XTH10 PE=2 SV=1	Xyloglucan endo-transglycosylase (XET) C-terminus	PREDICTED: probable xyloglucan endotransglucosylase/hydrolase protein 10 [Pyrus x bretschneideri]
GS03G0018800.1_GS	--	--	Uncharacterized protein At4g26450 OS=Arabidopsis thaliana GN=At4g26450 PE=4 SV=1	--	PREDICTED: LOW QUALITY PROTEIN: uncharacterized protein At4g26450 [Malus domestica]
GS02G0154700.1_GS	molecular_function:"Catalysis of the incorporation of one atom from molecular oxygen into a compound and the reduction of the other atom of oxygen to water." [ISBN:0198506732](GO:0004497),molecular_function:"Interacting selectively and non-covalently with iron (Fe) ions." [GOC:ai](GO:0005506),molecular_function:"Catalysis of an oxidation-reduction (redox) reaction in which hydrogen or electrons a…	cytochrome P450 94A1-like; K00517 [EC:1.14.-.-] (A)	Cytochrome P450 704C1 OS=Pinus taeda GN=CYP704C1 PE=2 SV=1	Cytochrome P450	PREDICTED: cytochrome P450 704C1-like [Malus domestica]
GS06G0142000.1_GS	molecular_function:"Any molecular function by which a gene product interacts selectively and non-covalently with DNA (deoxyribonucleic acid)." [GOC:dph, GOC:jl, GOC:tb, GOC:vw](GO:0003677)	--	B3 domain-containing protein Os01g0905400 OS=Oryza sativa subsp. japonica GN=Os01g0905400 PE=2 SV=1	B3 DNA binding domain	PREDICTED: uncharacterized protein LOC103424706 isoform X1 [Malus domestica]
GS015G0178800.1_GS	--	--	--	--	PREDICTED: putative protein TPRXL [Malus domestica]
GS011G0111700.1_GS	--	hypothetical protein; K00901 diacylglycerol kinase (ATP) [EC:2.7.1.107] (A)	--	RAP domain	PREDICTED: uncharacterized protein LOC103447999 [Malus domestica]
GS03G0232600.1_GS	molecular_function:"Interacting selectively and non-covalently with any protein or protein complex (a complex of two or more proteins that may include other nonprotein molecules)." [GOC:go_curators](GO:0005515)	LEC14B protein-like; K11801 WD repeat-containing protein 23 (A)	LEC14B protein OS=Lithospermum erythrorhizon PE=2 SV=1	WD domain, G-beta repeat	PREDICTED: LEC14B protein-like [Malus domestica]
GS016G0064100.1_GS	--	ultraviolet-B receptor UVR8; K15421 secretion-regulating guanine nucleotide exchange factor (A)	Ultraviolet-B receptor UVR8 OS=Arabidopsis thaliana GN=UVR8 PE=1 SV=1	Regulator of chromosome condensation (RCC1) repeat	PREDICTED: ultraviolet-B receptor UVR8 [Malus domestica]
GS05G0086100.1_GS	molecular_function:"Interacting selectively and non-covalently with a specific double-stranded genomic DNA sequence (sometimes referred to as a motif) within the regulatory region of a gene to modulate transcription. Regulatory regions include promoters (proximal and distal) and enhancers. Genes are transcriptional units, and include bacterial operons." [GOC:txnOH-2018](GO:0003700),biological_pro…	ABSCISIC ACID-INSENSITIVE 5-like protein 5; K14432 ABA responsive element binding factor (A)	ABSCISIC ACID-INSENSITIVE 5-like protein 6 OS=Arabidopsis thaliana GN=ABF3 PE=1 SV=1	bZIP transcription factor	PREDICTED: ABSCISIC ACID-INSENSITIVE 5-like protein 5 [Malus domestica]
GS05G0229200.1_GS	cellular_component:"A complex composed of TATA binding protein (TBP) and TBP associated factors (TAFs); the total mass is typically about 800 kDa. Most of the TAFs are conserved across species. In TATA-containing promoters for RNA polymerase II (Pol II), TFIID is believed to recognize at least two distinct elements, the TATA element and a downstream promoter element. TFIID is also involved in rec…	transcription initiation factor TFIID subunit 8-like; K14649 transcription initiation factor TFIID subunit 8 (A)	Transcription initiation factor TFIID subunit 8 OS=Arabidopsis thaliana GN=TAF8 PE=1 SV=1	Bromodomain associated	PREDICTED: transcription initiation factor TFIID subunit 8-like [Malus domestica]
GS07G0222300.1_GS	--	fe(2+) transport protein 1-like; K14709 solute carrier family 39 (zinc transporter), member 1/2/3 (A)	Protein DEFECTIVE IN MERISTEM SILENCING 3 OS=Arabidopsis thaliana GN=DMS3 PE=1 SV=1	Histidine kinase-, DNA gyrase B-, and HSP90-like ATPase	PREDICTED: uncharacterized protein LOC103958243 [Pyrus x bretschneideri]
GS02G0237000.1_GS	molecular_function:"Interacting selectively and non-covalently with any protein or protein complex (a complex of two or more proteins that may include other nonprotein molecules)." [GOC:go_curators](GO:0005515)	putative pentatricopeptide repeat-containing protein At1g19290; K17964 leucine-rich PPR motif-containing protein, mitochondrial (A)	Pentatricopeptide repeat-containing protein At2g20710, mitochondrial OS=Arabidopsis thaliana GN=At2g20710 PE=2 SV=1	PPR repeat family	PREDICTED: pentatricopeptide repeat-containing protein At2g20710, mitochondrial-like [Malus domestica]
GS015G0164100.1_GS	biological_process:"The hydrolysis of proteins into smaller polypeptides and/or amino acids by cleavage of their peptide bonds." [GOC:bf, GOC:mah](GO:0006508),molecular_function:"Interacting selectively and non-covalently with any metal ion." [GOC:ai](GO:0046872)	mitochondrial-processing peptidase subunit beta; K17732 mitochondrial-processing peptidase subunit beta [EC:3.4.24.64] (A)	Probable zinc protease PqqL OS=Escherichia coli (strain K12) GN=pqqL PE=3 SV=2	Insulinase (Peptidase family M16)	PREDICTED: uncharacterized protein LOC103943948 [Pyrus x bretschneideri]
GS05G0259500.1_GS	molecular_function:"The action of a molecule that contributes to the structural integrity of the ribosome." [GOC:mah](GO:0003735),cellular_component:"An intracellular organelle, about 200 A in diameter, consisting of RNA and protein. It is the site of protein biosynthesis resulting from translation of messenger RNA (mRNA). It consists of two subunits, one large and one small, each containing only…	hypothetical protein; K00972 UDP-N-acetylglucosamine/UDP-N-acetylgalactosamine diphosphorylase [EC:2.7.7.23 2.7.7.83] (A)	Ribosome maturation factor RimM OS=Cyanothece sp. (strain PCC 8801) GN=rimM PE=3 SV=1	UTP--glucose-1-phosphate uridylyltransferase	PREDICTED: uncharacterized protein LOC103943546 [Pyrus x bretschneideri]
GS05G0092500.1_GS	molecular_function:"Catalysis of the reaction: GTP + H2O = GDP + phosphate." [ISBN:0198547684, PMID:26832457, PMID:27218782](GO:0003924),molecular_function:"Interacting selectively and non-covalently with GTP, guanosine triphosphate." [GOC:ai](GO:0005525)	hypothetical protein; K07937 ADP-ribosylation factor 1 (A)	ADP-ribosylation factor 2 OS=Oryza sativa subsp. japonica GN=ARF PE=2 SV=2	ADP-ribosylation factor family	PREDICTED: ADP-ribosylation factor 2-like [Malus domestica]
GS09G0079700.1_GS	--	hypothetical protein; K02184 formin 2 (A)	Formin-like protein 3 OS=Arabidopsis thaliana GN=FH3 PE=2 SV=3	Formin Homology 2 Domain	PREDICTED: LOW QUALITY PROTEIN: formin-like protein 3 [Malus domestica]
GS04G0197400.1_GS	biological_process:"A cell cycle process comprising the steps by which a cell progresses through male meiosis II, the second meiotic division in the male germline." [GOC:dph, GOC:mah](GO:0007142)	--	--	--	PREDICTED: uncharacterized protein LOC103434345 [Malus domestica]
GS016G0068100.1_GS	--	deleted in malignant brain tumors 1 protein-like; K13912 deleted in malignant brain tumors 1 protein (A)	--	Targeting protein for Xklp2 (TPX2)	PREDICTED: cell wall protein DAN4 [Malus domestica]
GS04G0127000.1_GS	molecular_function:"Any molecular function by which a gene product interacts selectively and non-covalently with DNA (deoxyribonucleic acid)." [GOC:dph, GOC:jl, GOC:tb, GOC:vw](GO:0003677)	hypothetical protein; K08869 aarF domain-containing kinase (A)	Transcription factor DIVARICATA OS=Antirrhinum majus GN=DIVARICATA PE=2 SV=1	Myb-like DNA-binding domain	PREDICTED: transcription factor DIVARICATA-like [Malus domestica]
GS010G0037900.1_GS	biological_process:"Any process that results in a change in state or activity of a cell or an organism (in terms of movement, secretion, enzyme production, gene expression, etc.) as a result of an aluminum ion stimulus." [GOC:sm](GO:0010044),biological_process:"Any process that results in a change in state or activity of a cell or an organism (in terms of movement, secretion, enzyme production, g…	Beta-galactosidase 17; K12309 beta-galactosidase [EC:3.2.1.23] (A)	Protein SENSITIVE TO PROTON RHIZOTOXICITY 1 OS=Arabidopsis thaliana GN=STOP1 PE=2 SV=1	--	PREDICTED: LOW QUALITY PROTEIN: protein SENSITIVE TO PROTON RHIZOTOXICITY 1-like [Malus domestica]
GS03G0051700.1_GS	molecular_function:"Interacting selectively and non-covalently with an RNA molecule or a portion thereof." [GOC:jl, GOC:mah](GO:0003723)	pumilio homolog 1-like; K17943 pumilio RNA-binding family (A)	Pumilio homolog 1 OS=Arabidopsis thaliana GN=APUM1 PE=1 SV=1	Pumilio-family RNA binding repeat	PREDICTED: pumilio homolog 1-like [Malus domestica]
GS08G0000500.1_GS	--	abhd5; abhydrolase domain containing 5; K13699 abhydrolase domain-containing protein 5 [EC:2.3.1.51] (A)	Pheophytinase, chloroplastic OS=Arabidopsis thaliana GN=PPH PE=1 SV=1	Alpha/beta hydrolase family	PREDICTED: LOW QUALITY PROTEIN: pheophytinase, chloroplastic [Malus domestica]
GS012G0095300.1_GS	cellular_component:"The component of a membrane consisting of the gene products and protein complexes having at least some part of their peptide sequence embedded in the hydrophobic region of the membrane." [GOC:dos, GOC:go_curators](GO:0016021)	--	--	Sulfite exporter TauE/SafE	PREDICTED: uncharacterized protein LOC103449926 [Malus domestica]
GS06G0112700.1_GS	molecular_function:"Catalysis of the hydrolysis of any O-glycosyl bond." [GOC:mah](GO:0004553),molecular_function:"Interacting selectively and non-covalently with iron (Fe) ions." [GOC:ai](GO:0005506),biological_process:"The chemical reactions and pathways involving carbohydrates, any of a group of organic compounds based of the general formula Cx(H2O)y. Includes the formation of carbohydrate der…	endoglucanase 23-like; K01179 endoglucanase [EC:3.2.1.4] (A)	Endoglucanase 1 OS=Persea americana GN=CEL1 PE=2 SV=1	Domain of unknown function (DUF4033)	PREDICTED: LOW QUALITY PROTEIN: endoglucanase CX-like [Malus domestica]
GS04G0121900.1_GS	molecular_function:"Interacting selectively and non-covalently with any protein or protein complex (a complex of two or more proteins that may include other nonprotein molecules)." [GOC:go_curators](GO:0005515)	EIF2Aa; eukaryotic initiation factor; K15026 translation initiation factor 2A (A)	F-box protein SKIP8 OS=Arabidopsis thaliana GN=SKIP8 PE=1 SV=1	SnoaL-like domain	PREDICTED: uncharacterized protein LOC103433539 [Malus domestica]
GS013G0032700.1_GS	molecular_function:"Interacting selectively and non-covalently with any protein or protein complex (a complex of two or more proteins that may include other nonprotein molecules)." [GOC:go_curators](GO:0005515),molecular_function:"Interacting selectively and non-covalently with zinc (Zn) ions." [GOC:ai](GO:0008270)	hypothetical protein; K12135 zinc finger protein CONSTANS (A)	Zinc finger protein CONSTANS-LIKE 6 OS=Arabidopsis thaliana GN=COL6 PE=2 SV=2	B-box zinc finger	PREDICTED: zinc finger protein CONSTANS-LIKE 6-like [Malus domestica]
GS015G0103000.1_GS	molecular_function:"Interacting selectively and non-covalently with any nucleic acid." [GOC:jl](GO:0003676),molecular_function:"Any molecular function by which a gene product interacts selectively and non-covalently with DNA (deoxyribonucleic acid)." [GOC:dph, GOC:jl, GOC:tb, GOC:vw](GO:0003677),molecular_function:"Catalysis of the transient cleavage and passage of individual DNA strands or doubl…	DNA topoisomerase 3-alpha; K03165 DNA topoisomerase III [EC:5.99.1.2] (A)	DNA topoisomerase 3-alpha OS=Arabidopsis thaliana GN=TOP3A PE=1 SV=1	DNA topoisomerase	PREDICTED: DNA topoisomerase 3-alpha [Pyrus x bretschneideri]
GS06G0191300.1_GS	biological_process:"The chemical reactions and pathways involving lipids, compounds soluble in an organic solvent but not, or sparingly, in an aqueous solvent. Includes fatty acids; neutral fats, other fatty-acid esters, and soaps; long-chain (fatty) alcohols and waxes; sphingoids and other long-chain bases; glycolipids, phospholipids and sphingolipids; and carotenes, polyprenols, sterols, terpen…	hypothetical protein; K01052 lysosomal acid lipase/cholesteryl ester hydrolase [EC:3.1.1.13] (A)	Lipase member M OS=Mus musculus GN=Lipm PE=2 SV=1	Partial alpha/beta-hydrolase lipase region	PREDICTED: uncharacterized protein LOC103437979 [Malus domestica]
GS02G0011500.1_GS	--	myb-related protein 305-like; K09422 myb proto-oncogene protein, plant (A)	Transcription factor MYB82 OS=Arabidopsis thaliana GN=MYB82 PE=1 SV=1	Myb-like DNA-binding domain	PREDICTED: myb-related protein 305-like [Malus domestica]
GS05G0271800.1_GS	--	--	Uncharacterized protein At4g18490 OS=Arabidopsis thaliana GN=At4g18490 PE=2 SV=3	--	PREDICTED: uncharacterized protein At4g18490 [Malus domestica]
GS02G0101900.1_GS	molecular_function:"Interacting selectively and non-covalently with ATP, adenosine 5'-triphosphate, a universally important coenzyme and enzyme regulator." [ISBN:0198506732](GO:0005524),molecular_function:"Catalysis of the reaction: ATP + H2O = ADP + phosphate + 2 H+. May or may not be coupled to another reaction." [EC:3.6.1.3, GOC:jl](GO:0016887)	probable mitochondrial chaperone bcs1; K08900 mitochondrial chaperone BCS1 (A)	Probable mitochondrial chaperone bcs1 OS=Schizosaccharomyces pombe (strain 972 / ATCC 24843) GN=SPAC644.07 PE=2 SV=1	Domain associated at C-terminal with AAA	PREDICTED: probable mitochondrial chaperone BCS1-B [Prunus mume]
GS07G0152000.1_GS	--	--	--	--	PREDICTED: uncharacterized protein LOC103435004 [Malus domestica]
GS010G0049400.1_GS	molecular_function:"Catalysis of the transfer of ubiquitin to a substrate protein via the reaction X-ubiquitin + S -> X + S-ubiquitin, where X is either an E2 or E3 enzyme, the X-ubiquitin linkage is a thioester bond, and the S-ubiquitin linkage is an amide bond: an isopeptide bond between the C-terminal glycine of ubiquitin and the epsilon-amino group of lysine residues in the substrate or, in t…	macrophage erythroblast attacher; K18624 macrophage erythroblast attacher (A)	Protein RMD5 homolog A OS=Xenopus tropicalis GN=rmnd5a PE=2 SV=1	CTLH/CRA C-terminal to LisH motif domain	PREDICTED: protein RMD5 homolog A-like [Malus domestica]
GS011G0129700.1_GS	molecular_function:"Catalysis of the phosphorylation of an amino acid residue in a protein, usually according to the reaction: a protein + ATP = a phosphoprotein + ADP." [MetaCyc:PROTEIN-KINASE-RXN](GO:0004672),molecular_function:"Interacting selectively and non-covalently with ATP, adenosine 5'-triphosphate, a universally important coenzyme and enzyme regulator." [ISBN:0198506732](GO:0005524),bi…	serine/threonine-protein kinase Nek5-like; K08857 NIMA (never in mitosis gene a)-related kinase [EC:2.7.11.1] (A)	Serine/threonine-protein kinase Nek5 OS=Arabidopsis thaliana GN=NEK5 PE=1 SV=1	Protein kinase domain	PREDICTED: serine/threonine-protein kinase Nek5-like [Pyrus x bretschneideri]
GS014G0035200.1_GS	--	--	--	N-terminal C2 in EEIG1 and EHBP1 proteins	PREDICTED: uncharacterized protein LOC103454177 [Malus domestica]
GS011G0168400.1_GS	molecular_function:"Catalysis of the phosphorylation of an amino acid residue in a protein, usually according to the reaction: a protein + ATP = a phosphoprotein + ADP." [MetaCyc:PROTEIN-KINASE-RXN](GO:0004672),molecular_function:"Interacting selectively and non-covalently with ATP, adenosine 5'-triphosphate, a universally important coenzyme and enzyme regulator." [ISBN:0198506732](GO:0005524),bi…	probable serine/threonine-protein kinase WNK11; K08867 WNK lysine deficient protein kinase [EC:2.7.11.1] (A)	Probable serine/threonine-protein kinase WNK11 OS=Arabidopsis thaliana GN=WNK11 PE=2 SV=1	Protein kinase domain	PREDICTED: probable serine/threonine-protein kinase WNK11 [Malus domestica]
GS08G0132000.1_GS	--	photosystem II 22 kDa protein, chloroplastic; K03542 photosystem II 22kDa protein (A)	Photosystem II 22 kDa protein, chloroplastic OS=Spinacia oleracea GN=PSBS PE=1 SV=1	Chlorophyll A-B binding protein	PREDICTED: photosystem II 22 kDa protein, chloroplastic [Malus domestica]
GS03G0092100.1_GS	biological_process:"The nonsense-mediated decay pathway for nuclear-transcribed mRNAs degrades mRNAs in which an amino-acid codon has changed to a nonsense codon; this prevents the translation of such mRNAs into truncated, and potentially harmful, proteins." [GOC:krc, GOC:ma, PMID:10025395](GO:0000184)	uncharacterized LOC103961646; K18734 protein SMG8 (A)	Protein SMG8 OS=Homo sapiens GN=SMG8 PE=1 SV=1	Smg8_Smg9	PREDICTED: uncharacterized protein LOC103961646 [Pyrus x bretschneideri]
GS07G0215100.1_GS	--	DUF21 domain-containing protein At5g52790; K16302 metal transporter CNNM (A)	DUF21 domain-containing protein At5g52790 OS=Arabidopsis thaliana GN=CBSDUF5 PE=2 SV=2	Domain of unknown function DUF21	PREDICTED: DUF21 domain-containing protein At5g52790 isoform X1 [Malus domestica]
GS06G0070700.1_GS	--	serine racemase-like; K12235 serine racemase [EC:5.1.1.18] (A)	Serine racemase OS=Arabidopsis thaliana GN=SR PE=1 SV=1	Pyridoxal-phosphate dependent enzyme	PREDICTED: serine racemase-like isoform X2 [Malus domestica]
GS014G0170500.1_GS	--	alpha-N-acetylglucosaminidase-like; K01205 alpha-N-acetylglucosaminidase [EC:3.2.1.50] (A)	Alpha-N-acetylglucosaminidase OS=Homo sapiens GN=NAGLU PE=1 SV=2	Alpha-N-acetylglucosaminidase (NAGLU) C-terminal domain	PREDICTED: alpha-N-acetylglucosaminidase-like isoform X1 [Malus domestica]
GS02G0123100.1_GS	--	Zinc-binding dehydrogenase family protein isoform 1; K07119 uncharacterized protein (A)	2-alkenal reductase (NADP(+)-dependent) OS=Nicotiana tabacum GN=DBR PE=1 SV=1	Zinc-binding dehydrogenase	PREDICTED: 2-alkenal reductase (NADP(+)-dependent)-like [Malus domestica]
GS017G0212400.1_GS	molecular_function:"Catalysis of a biochemical reaction at physiological temperatures. In biologically catalyzed reactions, the reactants are known as substrates, and the catalysts are naturally occurring macromolecular substances known as enzymes. Enzymes possess specific binding sites for substrates, and are usually composed wholly or largely of protein, but RNA that has catalytic activity (rib…	probable aminotransferase TAT2; K00815 tyrosine aminotransferase [EC:2.6.1.5] (A)	Tyrosine aminotransferase OS=Arabidopsis thaliana GN=TAT PE=2 SV=1	Aminotransferase class I and II	PREDICTED: probable aminotransferase TAT2 [Pyrus x bretschneideri]
GS01G0087800.1_GS	molecular_function:"Catalysis of a biochemical reaction at physiological temperatures. In biologically catalyzed reactions, the reactants are known as substrates, and the catalysts are naturally occurring macromolecular substances known as enzymes. Enzymes possess specific binding sites for substrates, and are usually composed wholly or largely of protein, but RNA that has catalytic activity (rib…	hypothetical protein; K01214 isoamylase [EC:3.2.1.68] (A)	Pullulanase 1, chloroplastic OS=Arabidopsis thaliana GN=PU1 PE=2 SV=2	-	PREDICTED: pullulanase 1, chloroplastic-like isoform X1 [Pyrus x bretschneideri]
GS010G0036600.1_GS	biological_process:"Any process that activates or increases the rate or extent of growth, the increase in size or mass of all or part of an organism." [GOC:go_curators](GO:0045927)	uncharacterized LOC105771841; K12812 ATP-dependent RNA helicase UAP56/SUB2 [EC:3.6.4.13] (A)	--	Protein of unknown function (DUF668)	PREDICTED: uncharacterized protein LOC103444835 isoform X1 [Malus domestica]
GS010G0047900.1_GS	--	--	--	--	PREDICTED: uncharacterized protein LOC103957825 [Pyrus x bretschneideri]
GS08G0212200.1_GS	molecular_function:"Catalysis of a biochemical reaction at physiological temperatures. In biologically catalyzed reactions, the reactants are known as substrates, and the catalysts are naturally occurring macromolecular substances known as enzymes. Enzymes possess specific binding sites for substrates, and are usually composed wholly or largely of protein, but RNA that has catalytic activity (rib…	cinnamoyl-CoA reductase 1-like; K09753 cinnamoyl-CoA reductase [EC:1.2.1.44] (A)	Tetraketide alpha-pyrone reductase 1 OS=Arabidopsis thaliana GN=TKPR1 PE=1 SV=1	NAD dependent epimerase/dehydratase family	PREDICTED: tetraketide alpha-pyrone reductase 1 isoform X1 [Malus domestica]
GS07G0045100.1_GS	biological_process:"The chemical reactions and pathways involving purine nucleobases, one of the two classes of nitrogen-containing ring compounds found in DNA and RNA, which include adenine and guanine." [GOC:go_curators](GO:0006144),molecular_function:"Catalysis of the reaction: 5-hydroxyisourate + H(2)O = 5-hydroxy-2-oxo-4-ureido-2,5-dihydro-1H-imidazole-5-carboxylate + H(+)." [EC:3.5.2.17, RH…	uric acid degradation bifunctional protein TTL; K13484 5-hydroxyisourate hydrolase / 2-oxo-4-hydroxy-4-carboxy-5-ureidoimidazoline decarboxylase [EC:3.5.2.17 4.1.1.97] (A)	Uric acid degradation bifunctional protein TTL OS=Arabidopsis thaliana GN=TTL PE=1 SV=1	OHCU decarboxylase	PREDICTED: uric acid degradation bifunctional protein TTL isoform X1 [Malus domestica]
GS012G0065000.1_GS	--	exosome complex component RRP43-like; K12586 exosome complex component RRP43 (A)	Exosome complex component RRP43 OS=Mus musculus GN=Exosc8 PE=2 SV=1	3' exoribonuclease family, domain 2	PREDICTED: exosome complex component RRP43-like [Pyrus x bretschneideri]
GS015G0276800.1_GS	molecular_function:"Catalysis of the hydrolysis of any O-glycosyl bond." [GOC:mah](GO:0004553),biological_process:"The chemical reactions and pathways involving carbohydrates, any of a group of organic compounds based of the general formula Cx(H2O)y. Includes the formation of carbohydrate derivatives by the addition of a carbohydrate residue to another molecule." [GOC:mah, ISBN:0198506732](GO:000…	AO090003000990; glucan 1,3-beta-glucosidase A; K01210 glucan 1,3-beta-glucosidase [EC:3.2.1.58] (A)	Glucan 1,3-beta-glucosidase A OS=Aspergillus oryzae (strain ATCC 42149 / RIB 40) GN=exgA PE=1 SV=1	Cellulase (glycosyl hydrolase family 5)	PREDICTED: probable glucan 1,3-beta-glucosidase A [Malus domestica]
GS017G0141300.1_GS	molecular_function:"Interacting selectively and non-covalently with an RNA molecule or a portion thereof." [GOC:jl, GOC:mah](GO:0003723)	pumilio homolog 5-like; K17943 pumilio RNA-binding family (A)	Pumilio homolog 5 OS=Arabidopsis thaliana GN=APUM5 PE=1 SV=2	Pumilio-family RNA binding repeat	PREDICTED: pumilio homolog 5-like isoform X2 [Malus domestica]
GS016G0032900.1_GS	--	--	LOB domain-containing protein 42 OS=Arabidopsis thaliana GN=LBD42 PE=2 SV=1	Lateral organ boundaries (LOB) domain	PREDICTED: LOB domain-containing protein 42 [Malus domestica]
GS02G0013800.1_GS	molecular_function:"Interacting selectively and non-covalently with any protein or protein complex (a complex of two or more proteins that may include other nonprotein molecules)." [GOC:go_curators](GO:0005515)	EIN3-binding F-box protein 1-like; K14515 EIN3-binding F-box protein (A)	EIN3-binding F-box protein 1 OS=Arabidopsis thaliana GN=EBF1 PE=1 SV=1	Leucine Rich repeat	PREDICTED: EIN3-binding F-box protein 1-like [Malus domestica]
GS01G0118600.1_GS	molecular_function:"Interacting selectively and non-covalently with ATP, adenosine 5'-triphosphate, a universally important coenzyme and enzyme regulator." [ISBN:0198506732](GO:0005524),molecular_function:"Catalysis of the reaction: ATP + H2O = ADP + phosphate + 2 H+. May or may not be coupled to another reaction." [EC:3.6.1.3, GOC:jl](GO:0016887)	26S protease regulatory subunit 10B homolog A-like; K03064 26S proteasome regulatory subunit T4 (A)	Ribulose bisphosphate carboxylase/oxygenase activase, chloroplastic OS=Malus domestica GN=RCA PE=2 SV=1	ATPase family associated with various cellular activities (AAA)	PREDICTED: ribulose bisphosphate carboxylase/oxygenase activase, chloroplastic isoform X1 [Pyrus x bretschneideri]
GS010G0070400.1_GS	biological_process:"The directed movement of substances within the Golgi, mediated by small transport vesicles. These either fuse with the cis-Golgi or with each other to form the membrane stacks known as the cis-Golgi reticulum (network)." [ISBN:0716731363](GO:0006891),cellular_component:"The component of the Golgi membrane consisting of the gene products and protein complexes having at least so…	protein CASP; K09313 homeobox protein cut-like (A)	Protein CASP OS=Arabidopsis thaliana GN=CASP PE=1 SV=2	CASP C terminal	PREDICTED: protein CASP [Malus domestica]
GS07G0068200.1_GS	--	Sec23/Sec24 protein transport family protein isoform 1; K14006 protein transport protein SEC23 (A)	Cell number regulator 6 OS=Zea mays GN=CNR6 PE=2 SV=1	PLAC8 family	PREDICTED: cell number regulator 6-like [Malus domestica]
GS04G0111100.1_GS	--	myb-related protein 3R-1; K09422 myb proto-oncogene protein, plant (A)	Myb-related protein 3R-1 OS=Arabidopsis thaliana GN=MYB3R-1 PE=2 SV=1	Myb-like DNA-binding domain	PREDICTED: myb-related protein 3R-1 isoform X1 [Malus domestica]
GS013G0244000.1_GS	molecular_function:"Interacting selectively and non-covalently with any nucleic acid." [GOC:jl](GO:0003676)	hypothetical protein; K12831 splicing factor 3B subunit 4 (A)	Flowering time control protein FPA OS=Arabidopsis thaliana GN=FPA PE=2 SV=2	RNA recognition motif. (a.k.a. RRM, RBD, or RNP domain)	PREDICTED: flowering time control protein FPA-like [Pyrus x bretschneideri]
GS05G0039900.1_GS	--	--	--	Protein of unknown function (DUF688)	PREDICTED: probable serine/threonine-protein kinase DDB_G0278665 [Malus domestica]
GS06G0193800.1_GS	molecular_function:"Catalysis of a biochemical reaction at physiological temperatures. In biologically catalyzed reactions, the reactants are known as substrates, and the catalysts are naturally occurring macromolecular substances known as enzymes. Enzymes possess specific binding sites for substrates, and are usually composed wholly or largely of protein, but RNA that has catalytic activity (rib…	carbon catabolite repressor protein 4 homolog 5; K18729 protein angel (A)	Carbon catabolite repressor protein 4 homolog 5 OS=Arabidopsis thaliana GN=CCR4-5 PE=2 SV=2	Endonuclease/Exonuclease/phosphatase family	PREDICTED: carbon catabolite repressor protein 4 homolog 5 [Malus domestica]
GS017G0214400.1_GS	molecular_function:"Interacting selectively and non-covalently with ATP, adenosine 5'-triphosphate, a universally important coenzyme and enzyme regulator." [ISBN:0198506732](GO:0005524),molecular_function:"Catalysis of the reaction: ATP + H2O = ADP + phosphate. This reaction requires the presence of one or more nucleosomes." [GOC:mah, PMID:19165147](GO:0070615)	DNA excision repair protein ERCC-6-like 2; K20098 DNA excision repair protein ERCC-6-like 2 [EC:3.6.4.-] (A)	Switch 2 OS=Arabidopsis thaliana GN=SWI2 PE=3 SV=1	Helicase conserved C-terminal domain	PREDICTED: DNA excision repair protein ERCC-6-like 2 isoform X1 [Pyrus x bretschneideri]
GS011G0162700.1_GS	--	--	Putative F-box/FBD/LRR-repeat protein At5g62970 OS=Arabidopsis thaliana GN=At5g62970 PE=4 SV=1	--	PREDICTED: F-box/FBD/LRR-repeat protein At4g26340-like, partial [Malus domestica]
GS013G0100800.1_GS	molecular_function:"Interacting selectively and non-covalently with any protein or protein complex (a complex of two or more proteins that may include other nonprotein molecules)." [GOC:go_curators](GO:0005515),molecular_function:"Interacting selectively and non-covalently with a chaperone protein, a class of proteins that bind to nascent or unfolded polypeptides and ensure correct folding or tra…	fumarylacetoacetase-like; K01555 fumarylacetoacetase [EC:3.7.1.2] (A)	BAG family molecular chaperone regulator 5, mitochondrial OS=Arabidopsis thaliana GN=BAG5 PE=1 SV=1	IQ calmodulin-binding motif	PREDICTED: BAG family molecular chaperone regulator 5, mitochondrial-like [Malus domestica]
GS015G0373900.1_GS	--	hypothetical protein; K14002 DnaJ-related protein SCJ1 (A)	NAD(P)H-quinone oxidoreductase subunit T, chloroplastic OS=Arabidopsis thaliana GN=ndhT PE=1 SV=1	DnaJ domain	PREDICTED: dnaJ homolog subfamily C member 14 isoform X1 [Malus domestica]
GS014G0094100.1_GS	--	pollen-specific protein SF3-like; K09377 cysteine and glycine-rich protein (A)	LIM domain-containing protein WLIM2a OS=Arabidopsis thaliana GN=WLIN2A PE=1 SV=1	LIM domain	PREDICTED: pollen-specific protein SF3-like [Malus domestica]
GS013G0052900.1_GS	--	--	--	Plant protein of unknown function (DUF863)	PREDICTED: uncharacterized protein LOC103423795 isoform X1 [Malus domestica]
GS06G0034000.1_GS	--	E3 ubiquitin-protein ligase BOI-like; K19042 E3 ubiquitin-protein ligase BOI and related proteins [EC:2.3.2.27] (A)	Probable BOI-related E3 ubiquitin-protein ligase 3 OS=Arabidopsis thaliana GN=BRG3 PE=1 SV=1	Zinc finger, C3HC4 type (RING finger)	PREDICTED: E3 ubiquitin-protein ligase BOI-like [Malus domestica]
GS013G0004400.1_GS	--	--	Uncharacterized protein At5g23160 OS=Arabidopsis thaliana GN=At5g23160 PE=2 SV=1	--	PREDICTED: flocculation protein FLO11-like [Pyrus x bretschneideri]
GS07G0091000.1_GS	--	FN3KRP; fructosamine 3 kinase related protein; K15523 protein-ribulosamine 3-kinase [EC:2.7.1.172] (A)	Protein-ribulosamine 3-kinase, chloroplastic OS=Arabidopsis thaliana GN=At3g61080 PE=1 SV=2	Fructosamine kinase	PREDICTED: protein-ribulosamine 3-kinase, chloroplastic [Pyrus x bretschneideri]
GS09G0209300.1_GS	molecular_function:"Any molecular function by which a gene product interacts selectively and non-covalently with DNA (deoxyribonucleic acid)." [GOC:dph, GOC:jl, GOC:tb, GOC:vw](GO:0003677),molecular_function:"Interacting selectively and non-covalently with a specific double-stranded genomic DNA sequence (sometimes referred to as a motif) within the regulatory region of a gene to modulate transcri…	two-component response regulator ARR1; K14491 two-component response regulator ARR-B family (A)	Transcription activator GLK1 OS=Arabidopsis thaliana GN=GLK1 PE=1 SV=2	Myb-like DNA-binding domain	PREDICTED: probable transcription factor GLK1 [Malus domestica]
GS06G0172900.1_GS	biological_process:"A protein modification process that results in the addition of a carbohydrate or carbohydrate derivative unit to a protein amino acid, e.g. the addition of glycan chains to proteins." [GOC:curators, GOC:pr](GO:0006486),molecular_function:"Catalysis of the transfer of a glycosyl group from one compound (donor) to another (acceptor)." [GOC:jl, ISBN:0198506732](GO:0016757)	alpha-glucosidase 2-like; K01228 mannosyl-oligosaccharide glucosidase [EC:3.2.1.106] (A)	Probable arabinosyltransferase ARAD1 OS=Arabidopsis thaliana GN=ARAD1 PE=1 SV=1	Exostosin family	PREDICTED: probable arabinosyltransferase ARAD1 [Malus domestica]
GSCtg9360002500.1_GS	biological_process:"A protein modification process that results in the addition of a carbohydrate or carbohydrate derivative unit to a protein amino acid, e.g. the addition of glycan chains to proteins." [GOC:curators, GOC:pr](GO:0006486),cellular_component:"The component of a membrane consisting of the gene products and protein complexes having at least some part of their peptide sequence embedd…	dolichyl-diphosphooligosaccharide--protein glycosyltransferase subunit 1A; K12666 oligosaccharyltransferase complex subunit alpha (ribophorin I) (A)	Dolichyl-diphosphooligosaccharide--protein glycosyltransferase subunit 1A OS=Arabidopsis thaliana GN=OST1A PE=2 SV=1	Ribophorin I	PREDICTED: dolichyl-diphosphooligosaccharide--protein glycosyltransferase subunit 1A [Malus domestica]
GS011G0158000.1_GS	--	transcription factor MYB46-like; K09422 myb proto-oncogene protein, plant (A)	Transcription factor MYB46 OS=Arabidopsis thaliana GN=MYB46 PE=2 SV=1	Myb-like DNA-binding domain	PREDICTED: transcription factor MYB46-like [Malus domestica]
GS015G0176000.1_GS	molecular_function:"Interacting selectively and non-covalently with any nucleic acid." [GOC:jl](GO:0003676),molecular_function:"Any molecular function by which a gene product interacts selectively and non-covalently with DNA (deoxyribonucleic acid)." [GOC:dph, GOC:jl, GOC:tb, GOC:vw](GO:0003677),cellular_component:"A membrane-bounded organelle of eukaryotic cells in which chromosomes are housed a…	replication protein A 70 kDa DNA-binding subunit A; K07466 replication factor A1 (A)	Replication protein A 70 kDa DNA-binding subunit A OS=Arabidopsis thaliana GN=RPA1A PE=1 SV=1	OB-fold nucleic acid binding domain	PREDICTED: replication protein A 70 kDa DNA-binding subunit A [Malus domestica]
GS014G0150500.1_GS	--	--	--	Protein of unknown function (DUF3537)	PREDICTED: uncharacterized protein LOC103415176 [Malus domestica]
GS012G0039200.1_GS	molecular_function:"Any molecular function by which a gene product interacts selectively and non-covalently with DNA (deoxyribonucleic acid)." [GOC:dph, GOC:jl, GOC:tb, GOC:vw](GO:0003677),biological_process:"Any process that modulates the frequency, rate or extent of cellular DNA-templated transcription." [GOC:go_curators, GOC:txnOH](GO:0006355)	homeobox protein BEL1 homolog; K16670 homeobox protein Meis2 (A)	BEL1-like homeodomain protein 1 OS=Arabidopsis thaliana GN=BLH1 PE=1 SV=1	Associated with HOX	PREDICTED: BEL1-like homeodomain protein 1 [Malus domestica]
GS012G0027700.1_GS	--	--	--	--	PREDICTED: uncharacterized protein LOC103449472 [Malus domestica]
GS013G0084400.1_GS	molecular_function:"Interacting selectively and non-covalently with copper (Cu) ions." [GOC:ai](GO:0005507),molecular_function:"Catalysis of the reaction: a primary amine + H2O + O2 = an aldehyde + NH3 + hydrogen peroxide." [EC:1.4.3.21, EC:1.4.3.22, EC:1.4.3.4, MetaCyc:RXN-9597](GO:0008131),biological_process:"The chemical reactions and pathways involving any organic compound that is weakly basi…	copper amine oxidase 1-like; K00276 primary-amine oxidase [EC:1.4.3.21] (A)	Copper methylamine oxidase OS=Arthrobacter sp. (strain P1) GN=maoII PE=1 SV=1	Copper amine oxidase, enzyme domain	PREDICTED: copper amine oxidase 1-like isoform X2 [Malus domestica]
GS015G0080600.1_GS	biological_process:"Any process involved in the conversion of a primary ribosomal RNA (rRNA) transcript into one or more mature rRNA molecules." [GOC:curators](GO:0006364),molecular_function:"Catalysis of the transfer of a methyl group to an acceptor molecule." [ISBN:0198506732](GO:0008168)	putative RNA methyltransferase At5g10620; K00783 23S rRNA (pseudouridine1915-N3)-methyltransferase [EC:2.1.1.177] (A)	Putative RNA methyltransferase At5g10620 OS=Arabidopsis thaliana GN=At5g10620 PE=3 SV=1	Predicted SPOUT methyltransferase	PREDICTED: putative RNA methyltransferase At5g10620 [Malus domestica]
GS015G0148600.1_GS	molecular_function:"Catalysis of an oxidation-reduction (redox) reaction, a reversible chemical reaction in which the oxidation state of an atom or atoms within a molecule is altered. One substrate acts as a hydrogen or electron donor and becomes oxidized, while the other acts as hydrogen or electron acceptor and becomes reduced." [GOC:go_curators](GO:0016491)	probable chlorophyll(ide) b reductase NYC1, chloroplastic; K13606 chlorophyll(ide) b reductase [EC:1.1.1.294] (A)	Probable chlorophyll(ide) b reductase NYC1, chloroplastic OS=Oryza sativa subsp. japonica GN=NYC1 PE=1 SV=1	short chain dehydrogenase	PREDICTED: probable chlorophyll(ide) b reductase NYC1, chloroplastic [Malus domestica]
GS015G0236800.1_GS	--	--	--	Protein of unknown function, DUF547	PREDICTED: uncharacterized protein LOC103401357 [Malus domestica]
GS015G0099200.1_GS	--	--	Neurochondrin OS=Gallus gallus GN=NCDN PE=2 SV=1	Neurochondrin	PREDICTED: neurochondrin [Malus domestica]
GS05G0045900.1_GS	biological_process:"The chemical reactions and pathways involving carbohydrates, any of a group of organic compounds based of the general formula Cx(H2O)y. Includes the formation of carbohydrate derivatives by the addition of a carbohydrate residue to another molecule." [GOC:mah, ISBN:0198506732](GO:0005975),molecular_function:"Catalysis of the hydrolysis of phosphoric monoesters, releasing inorg…	fructose-1,6-bisphosphatase, chloroplastic-like; K03841 fructose-1,6-bisphosphatase I [EC:3.1.3.11] (A)	Fructose-1,6-bisphosphatase, chloroplastic OS=Spinacia oleracea PE=1 SV=2	-	PREDICTED: fructose-1,6-bisphosphatase, chloroplastic [Malus domestica]
GS014G0174400.1_GS	--	Zinc finger FYVE domain-containing protein 26 isoform 1; K19027 zinc finger FYVE domain-containing protein 26 (A)	Cat eye syndrome critical region protein 2 OS=Homo sapiens GN=CECR2 PE=1 SV=2	WSTF, HB1, Itc1p, MBD9 motif 1	PREDICTED: uncharacterized protein LOC103455281 [Malus domestica]
GS014G0146500.1_GS	molecular_function:"Interacting selectively and non-covalently with any protein or protein complex (a complex of two or more proteins that may include other nonprotein molecules)." [GOC:go_curators](GO:0005515)	--	F-box protein At1g67340 OS=Arabidopsis thaliana GN=At1g67340 PE=1 SV=1	MYND finger	PREDICTED: F-box protein At1g67340-like [Malus domestica]
GS017G0128800.1_GS	--	hypothetical protein; K02184 formin 2 (A)	--	--	PREDICTED: uncharacterized protein LOC103405236 [Malus domestica]
GS015G0041500.1_GS	--	CSLA1-1; glycosyltransferase family 2 protein; K13680 beta-mannan synthase [EC:2.4.1.32] (A)	Probable xyloglucan glycosyltransferase 12 OS=Arabidopsis thaliana GN=CSLC12 PE=1 SV=1	Glycosyl transferase family group 2	PREDICTED: LOW QUALITY PROTEIN: probable xyloglucan glycosyltransferase 12 [Malus domestica]
GS014G0071000.1_GS	molecular_function:"Catalysis of the hydrolysis of various bonds, e.g. C-O, C-N, C-C, phosphoric anhydride bonds, etc. Hydrolase is the systematic name for any enzyme of EC class 3." [ISBN:0198506732](GO:0016787)	hypothetical protein; K12867 pre-mRNA-splicing factor SYF1 (A)	Probable inactive purple acid phosphatase 16 OS=Arabidopsis thaliana GN=PAP16 PE=2 SV=1	Calcineurin-like phosphoesterase	PREDICTED: probable inactive purple acid phosphatase 16 [Prunus mume]
GS06G0072900.1_GS	--	--	--	Plant family of unknown function (DUF810)	PREDICTED: uncharacterized protein LOC103454569 isoform X1 [Malus domestica]
GS07G0047900.1_GS	molecular_function:"The action of a molecule that contributes to the structural integrity of the ribosome." [GOC:mah](GO:0003735),cellular_component:"An intracellular organelle, about 200 A in diameter, consisting of RNA and protein. It is the site of protein biosynthesis resulting from translation of messenger RNA (mRNA). It consists of two subunits, one large and one small, each containing only…	39S ribosomal protein L18, mitochondrial-like; K02881 large subunit ribosomal protein L18 (A)	50S ribosomal protein L18 OS=Aromatoleum aromaticum (strain EbN1) GN=rplR PE=3 SV=1	Ribosomal L18 of archaea, bacteria, mitoch. and chloroplast	PREDICTED: 39S ribosomal protein L18, mitochondrial-like [Pyrus x bretschneideri]
GS017G0155500.1_GS	molecular_function:"Catalysis of the phosphorylation of an amino acid residue in a protein, usually according to the reaction: a protein + ATP = a phosphoprotein + ADP." [MetaCyc:PROTEIN-KINASE-RXN](GO:0004672),molecular_function:"Interacting selectively and non-covalently with ATP, adenosine 5'-triphosphate, a universally important coenzyme and enzyme regulator." [ISBN:0198506732](GO:0005524),bi…	inactive protein kinase SELMODRAFT_444075-like; K04730 interleukin-1 receptor-associated kinase 1 [EC:2.7.11.1] (A)	Inactive protein kinase SELMODRAFT_444075 OS=Selaginella moellendorffii GN=SELMODRAFT_444075 PE=2 SV=1	Protein tyrosine kinase	PREDICTED: LOW QUALITY PROTEIN: inactive protein kinase SELMODRAFT_444075-like [Pyrus x bretschneideri]
GS014G0071600.1_GS	molecular_function:"Interacting selectively and non-covalently with any nucleic acid." [GOC:jl](GO:0003676),molecular_function:"Catalysis of the exonucleolytic cleavage of poly(A) to 5'-AMP." [EC:3.1.13.4, ISBN:0198547684](GO:0004535),cellular_component:"The Ccr4-Not complex is an eukaryotically conserved deadenylase that can initiate cytoplasmic mRNA decay, and reduce translation by releasing po…	putative CCR4-associated factor 1 homolog 8; K12581 CCR4-NOT transcription complex subunit 7/8 (A)	Probable CCR4-associated factor 1 homolog 5 OS=Arabidopsis thaliana GN=CAF1-5 PE=2 SV=1	CAF1 family ribonuclease	PREDICTED: putative CCR4-associated factor 1 homolog 8 isoform X1 [Malus domestica]
GS08G0187700.1_GS	molecular_function:"Catalysis of the reaction: H(+) + phosphatidyl-L-serine = CO(2) + phosphatidylethanolamine." [EC:4.1.1.65, RHEA:20828](GO:0004609),molecular_function:"Interacting selectively and non-covalently with calcium ions (Ca2+)." [GOC:ai](GO:0005509),biological_process:"The chemical reactions and pathways resulting in the formation of phospholipids, any lipid containing phosphoric acid…	phosphatidylserine decarboxylase proenzyme 3-like; K01613 phosphatidylserine decarboxylase [EC:4.1.1.65] (A)	Phosphatidylserine decarboxylase proenzyme 3 OS=Arabidopsis thaliana GN=PSD3 PE=1 SV=1	EF-hand domain pair	PREDICTED: phosphatidylserine decarboxylase proenzyme 3-like [Malus domestica]
GS02G0156100.1_GS	molecular_function:"Interacting selectively and non-covalently with any protein or protein complex (a complex of two or more proteins that may include other nonprotein molecules)." [GOC:go_curators](GO:0005515)	--	--	FHA domain	PREDICTED: myosin-3 isoform X1 [Malus domestica]
GS03G0071500.1_GS	--	--	--	--	PREDICTED: uncharacterized protein LOC103427183 isoform X3 [Malus domestica]
GS09G0211900.1_GS	--	RNA polymerase II subunit 5-mediating protein homolog; K17560 unconventional prefoldin RPB5 interactor 1 (A)	RNA polymerase II subunit 5-mediating protein homolog OS=Dictyostelium discoideum GN=rmp PE=3 SV=2	Prefoldin subunit	PREDICTED: RNA polymerase II subunit 5-mediating protein homolog [Malus domestica]
GS02G0059000.1_GS	--	--	--	--	PREDICTED: uncharacterized protein LOC103445523 [Malus domestica]
GS011G0066700.1_GS	--	hypothetical protein; K03255 protein TIF31 (A)	Telomere repeat-binding protein 5 OS=Arabidopsis thaliana GN=TRP5 PE=1 SV=2	--	telomere repeat-binding protein 5-like [Malus domestica]
GS017G0170500.1_GS	molecular_function:"Interacting selectively and non-covalently with any protein or protein complex (a complex of two or more proteins that may include other nonprotein molecules)." [GOC:go_curators](GO:0005515)	pentatricopeptide repeat-containing protein At4g18750, chloroplastic-like; K17710 pentatricopeptide repeat domain-containing protein 1 (A)	Putative pentatricopeptide repeat-containing protein At1g17630 OS=Arabidopsis thaliana GN=PCMP-E72 PE=3 SV=1	PPR repeat family	PREDICTED: putative pentatricopeptide repeat-containing protein At1g17630 [Malus domestica]
GS06G0105200.1_GS	molecular_function:"Interacting selectively and non-covalently with any protein or protein complex (a complex of two or more proteins that may include other nonprotein molecules)." [GOC:go_curators](GO:0005515),cellular_component:"All of the contents of a cell excluding the plasma membrane and nucleus, but including other subcellular structures." [ISBN:0198547684](GO:0005737),biological_process:"…	E3 ubiquitin-protein ligase SINAT4-like; K04506 E3 ubiquitin-protein ligase SIAH1 [EC:2.3.2.27] (A)	E3 ubiquitin-protein ligase SINAT4 OS=Arabidopsis thaliana GN=SINAT4 PE=2 SV=1	Seven in absentia protein family	PREDICTED: E3 ubiquitin-protein ligase SINAT4-like [Pyrus x bretschneideri]
GS012G0051300.1_GS	--	hypothetical protein; K19613 leucine-rich repeat protein SHOC2 (A)	Disease resistance RPP13-like protein 4 OS=Arabidopsis thaliana GN=RPP13L4 PE=1 SV=2	--	PREDICTED: disease resistance RPP13-like protein 4 [Malus domestica]
GS05G0038500.1_GS	--	--	--	Protein of unknown function (DUF616)	PREDICTED: uncharacterized protein LOC103443880 [Malus domestica]
GS015G0325000.1_GS	molecular_function:"Interacting selectively and non-covalently with any protein or protein complex (a complex of two or more proteins that may include other nonprotein molecules)." [GOC:go_curators](GO:0005515)	histone-lysine N-methyltransferase ASHR1; K11426 SET and MYND domain-containing protein (A)	Histone-lysine N-methyltransferase ASHR1 OS=Arabidopsis thaliana GN=ASHR1 PE=2 SV=2	MYND finger	PREDICTED: histone-lysine N-methyltransferase ASHR1 [Malus domestica]
GS012G0208200.1_GS	--	--	Trihelix transcription factor GTL2 OS=Arabidopsis thaliana GN=At5g28300 PE=2 SV=1	Myb/SANT-like DNA-binding domain	PREDICTED: trihelix transcription factor GTL2-like [Malus domestica]
GSCtg9360002000.1_GS	biological_process:"The chemical reactions and pathways involving glucose, the aldohexose gluco-hexose. D-glucose is dextrorotatory and is sometimes known as dextrose; it is an important source of energy for living organisms and is found free as well as combined in homo- and hetero-oligosaccharides and polysaccharides." [ISBN:0198506732](GO:0006006),molecular_function:"Catalysis of an oxidation-r…	glyceraldehyde-3-phosphate dehydrogenase B, chloroplastic; K05298 glyceraldehyde-3-phosphate dehydrogenase (NADP+) (phosphorylating) [EC:1.2.1.13] (A)	Glyceraldehyde-3-phosphate dehydrogenase B, chloroplastic OS=Pisum sativum GN=GAPB PE=2 SV=2	Glyceraldehyde 3-phosphate dehydrogenase, NAD binding domain	PREDICTED: glyceraldehyde-3-phosphate dehydrogenase B, chloroplastic [Malus domestica]
GS010G0036800.1_GS	cellular_component:"The component of the plasma membrane consisting of the gene products and protein complexes having at least some part of their peptide sequence embedded in the hydrophobic region of the membrane." [GOC:dos, GOC:go_curators](GO:0005887),molecular_function:"Enables the transfer of sucrose from one side of a membrane to the other. Sucrose is the disaccharide O-beta-D-fructofuranos…	sucrose transport protein-like; K15378 solute carrier family 45, member 1/2/4 (A)	Sucrose transport protein SUC2 OS=Arabidopsis thaliana GN=SUC2 PE=1 SV=2	MFS/sugar transport protein	PREDICTED: sucrose transport protein-like [Pyrus x bretschneideri]
GS05G0118100.1_GS	molecular_function:"Enables the energy-independent facilitated diffusion, mediated by passage of a solute through a transmembrane aqueous pore or channel. Stereospecificity is not exhibited but this transport may be specific for a particular molecular species or class of molecules." [GOC:mtg_transport, ISBN:0815340729, TC:1.-.-.-.-](GO:0015267),cellular_component:"A lipid bilayer along with all t…	aquaporin TIP1-2-like; K09866 aquaporin-4 (A)	Probable aquaporin PIP2-6 OS=Oryza sativa subsp. japonica GN=PIP2-6 PE=2 SV=2	Major intrinsic protein	PREDICTED: aquaporin TIP1-2-like [Malus domestica]
GS08G0170400.1_GS	cellular_component:"A component of the transcription machinery of RNA Polymerase II. In humans, TFIIA is a heterotrimer composed of an alpha (P35), beta (P19) and gamma subunits (P12)." [GOC:jl, PMID:17560669](GO:0005672),biological_process:"Any process involved in the assembly of the RNA polymerase II preinitiation complex (PIC) at an RNA polymerase II promoter region of a DNA template, resultin…	transcription initiation factor IIA subunit 2; K03123 transcription initiation factor TFIIA small subunit (A)	Transcription initiation factor IIA subunit 2 OS=Arabidopsis thaliana GN=TFIIA-S PE=2 SV=2	Transcription initiation factor IIA, gamma subunit	PREDICTED: transcription initiation factor IIA subunit 2 [Malus domestica]
GS012G0175900.1_GS	--	--	--	--	PREDICTED: flagellar attachment zone protein 1-like [Pyrus x bretschneideri]
GS010G0101500.1_GS	--	SLC4A2; solute carrier family 4 (anion exchanger), member 2; K13855 solute carrier family 4 (anion exchanger), member 2 (A)	Interferon-related developmental regulator 1 OS=Sus scrofa GN=IFRD1 PE=2 SV=1	Interferon-related developmental regulator (IFRD)	PREDICTED: interferon-related developmental regulator 1-like [Malus domestica]
GS014G0072900.1_GS	biological_process:"The directed movement of cations, atoms or small molecules with a net positive charge, into, out of or within a cell, or between cells, by means of some agent such as a transporter or pore." [GOC:ai](GO:0006812),molecular_function:"Enables the transfer of a solute or solutes from one side of a membrane to the other according to the reaction: solute(out) + H+(in) = solute(in) +…	sumo-conjugating enzyme ubc9-like; K10577 ubiquitin-conjugating enzyme E2 I (A)	Cation/H(+) antiporter 4 OS=Arabidopsis thaliana GN=CHX4 PE=2 SV=1	Sodium/hydrogen exchanger family	PREDICTED: cation/H(+) antiporter 4-like [Malus domestica]
GS02G0216600.1_GS	--	light-mediated development protein DET1; K10571 de-etiolated-1 (A)	Light-mediated development protein DET1 OS=Solanum lycopersicum GN=DET1 PE=1 SV=1	De-etiolated protein 1 Det1	PREDICTED: light-mediated development protein DET1 isoform X3 [Malus domestica]
GS015G0169800.1_GS	molecular_function:"Catalysis of a biochemical reaction at physiological temperatures. In biologically catalyzed reactions, the reactants are known as substrates, and the catalysts are naturally occurring macromolecular substances known as enzymes. Enzymes possess specific binding sites for substrates, and are usually composed wholly or largely of protein, but RNA that has catalytic activity (rib…	cytokinin dehydrogenase 3-like; K00279 cytokinin dehydrogenase [EC:1.5.99.12] (A)	Cytokinin dehydrogenase 3 OS=Arabidopsis thaliana GN=CKX3 PE=1 SV=1	FAD binding domain	PREDICTED: cytokinin dehydrogenase 3-like [Malus domestica]
GS06G0183400.1_GS	--	NLI interacting factor-like phosphatase; K17618 ubiquitin-like domain-containing CTD phosphatase 1 [EC:3.1.3.16] (A)	Uncharacterized FCP1 homology domain-containing protein C1271.03c OS=Schizosaccharomyces pombe (strain 972 / ATCC 24843) GN=SPBC1271.03c PE=3 SV=1	NLI interacting factor-like phosphatase	PREDICTED: uncharacterized protein LOC103937834 isoform X1 [Pyrus x bretschneideri]
GS07G0223600.1_GS	--	hypothetical protein; K13206 coiled-coil domain-containing protein 55 (A)	Protein BOBBER 1 OS=Arabidopsis thaliana GN=BOB1 PE=1 SV=1	CS domain	PREDICTED: protein BOBBER 1-like [Malus domestica]
GS01G0178800.1_GS	--	DUF21 domain-containing protein At5g52790-like; K16302 metal transporter CNNM (A)	DUF21 domain-containing protein At5g52790 OS=Arabidopsis thaliana GN=CBSDUF5 PE=2 SV=2	Domain of unknown function DUF21	PREDICTED: DUF21 domain-containing protein At5g52790-like [Pyrus x bretschneideri]
GS01G0143600.1_GS	--	pheophorbidase; K13544 pheophorbidase [EC:3.1.1.82] (A)	Methylesterase 17 OS=Arabidopsis thaliana GN=MES17 PE=1 SV=1	Alpha/beta hydrolase family	PREDICTED: methylesterase 17-like [Malus domestica]
GS05G0020200.1_GS	molecular_function:"Catalysis of the thiol-dependent hydrolysis of a peptide bond formed by the C-terminal glycine of ubiquitin and another protein." [GOC:jh2, ISBN:0120793709](GO:0004843),biological_process:"A protein deubiquitination process in which a K48-linked ubiquitin chain, i.e. a polymer of ubiquitin formed by linkages between lysine residues at position 48 of the ubiquitin monomers, is …	Siah2; siah E3 ubiquitin protein ligase 2; K08742 E3 ubiquitin-protein ligase SIAH2 [EC:2.3.2.27] (A)	Protein FAM188A OS=Bos taurus GN=FAM188A PE=2 SV=1	Domain of unknown function (DUF4205)	PREDICTED: protein FAM188A-like [Malus domestica]
GS015G0339800.1_GS	molecular_function:"Interacting selectively and non-covalently with messenger RNA (mRNA), an intermediate molecule between DNA and protein. mRNA includes UTR and coding sequences, but does not contain introns." [GOC:kmv, GOC:pr, SO:0000234](GO:0003729)	--	Probable RNA-binding protein ARP1 OS=Arabidopsis thaliana GN=ARP1 PE=2 SV=1	--	PREDICTED: RNA-binding protein 38-like [Malus domestica]
GS011G0170500.1_GS	biological_process:"The directed movement of cations, atoms or small molecules with a net positive charge, into, out of or within a cell, or between cells, by means of some agent such as a transporter or pore." [GOC:ai](GO:0006812),biological_process:"The directed movement of sodium ions (Na+) into, out of or within a cell, or between cells, by means of some agent such as a transporter or pore." …	sodium/hydrogen exchanger 4-like; K14724 solute carrier family 9 (sodium/hydrogen exchanger), member 8 (A)	Sodium/hydrogen exchanger 4 OS=Arabidopsis thaliana GN=NHX4 PE=2 SV=2	Sodium/hydrogen exchanger family	PREDICTED: sodium/hydrogen exchanger 4-like [Pyrus x bretschneideri]
GS011G0082000.1_GS	molecular_function:"Interacting selectively and non-covalently with any metal ion." [GOC:ai](GO:0046872)	trimethylguanosine synthase; K14292 trimethylguanosine synthase [EC:2.1.1.-] (A)	Copper transport protein ATX1 OS=Arabidopsis thaliana GN=ATX1 PE=1 SV=1	Heavy-metal-associated domain	PREDICTED: uncharacterized protein LOC103447760 [Malus domestica]
GS012G0105900.1_GS	--	--	TSL-kinase interacting protein 1 OS=Arabidopsis thaliana GN=TKI1 PE=1 SV=2	--	PREDICTED: TSL-kinase interacting protein 1-like [Pyrus x bretschneideri]
GS013G0083000.1_GS	molecular_function:"Any molecular function by which a gene product interacts selectively and non-covalently with DNA (deoxyribonucleic acid)." [GOC:dph, GOC:jl, GOC:tb, GOC:vw](GO:0003677),molecular_function:"Interacting selectively and non-covalently with a specific double-stranded genomic DNA sequence (sometimes referred to as a motif) within the regulatory region of a gene to modulate transcri…	ethylene-responsive transcription factor LEP-like; K09286 EREBP-like factor (A)	Ethylene-responsive transcription factor ESR1 OS=Arabidopsis thaliana GN=ESR1 PE=1 SV=1	AP2 domain	PREDICTED: ethylene-responsive transcription factor ESR1-like [Malus domestica]
GS01G0020200.1_GS	--	--	Protein UPSTREAM OF FLC OS=Arabidopsis thaliana GN=UFC PE=2 SV=1	Domain of unknown function (DUF966)	PREDICTED: protein UPSTREAM OF FLC [Malus domestica]
GS011G0190500.1_GS	--	--	--	--	PREDICTED: uncharacterized protein LOC103430120 [Malus domestica]
GS013G0130500.1_GS	--	--	--	DUF761-associated sequence motif	PREDICTED: probable GPI-anchored adhesin-like protein PGA55 [Malus domestica]
GS015G0275400.1_GS	--	--	--	--	PREDICTED: uncharacterized protein LOC103422266 [Malus domestica]
GS07G0117200.1_GS	molecular_function:"Any molecular function by which a gene product interacts selectively and non-covalently with DNA (deoxyribonucleic acid)." [GOC:dph, GOC:jl, GOC:tb, GOC:vw](GO:0003677),biological_process:"Any process that modulates the frequency, rate or extent of cellular DNA-templated transcription." [GOC:go_curators, GOC:txnOH](GO:0006355)	cyclic dof factor 1-like; K16222 Dof zinc finger protein DOF5.5 (A)	Dof zinc finger protein DOF3.7 OS=Arabidopsis thaliana GN=DOF3.7 PE=1 SV=2	Dof domain, zinc finger	PREDICTED: dof zinc finger protein DOF2.5-like isoform X1 [Malus domestica]
GS04G0117800.1_GS	--	protein RETICULATA-RELATED 5, chloroplastic-like; K17917 sorting nexin-1/2 (A)	Protein RETICULATA OS=Arabidopsis thaliana GN=RE PE=1 SV=1	Protein RETICULATA-related	PREDICTED: uncharacterized protein LOC103407789 [Malus domestica]
GS04G0167100.1_GS	molecular_function:"Catalysis of a biochemical reaction at physiological temperatures. In biologically catalyzed reactions, the reactants are known as substrates, and the catalysts are naturally occurring macromolecular substances known as enzymes. Enzymes possess specific binding sites for substrates, and are usually composed wholly or largely of protein, but RNA that has catalytic activity (rib…	phospholipase D p1; K01115 phospholipase D1/2 [EC:3.1.4.4] (A)	Phospholipase D p1 OS=Arabidopsis thaliana GN=PLDP1 PE=1 SV=1	PLD-like domain	PREDICTED: phospholipase D p1 [Malus domestica]
GS017G0053100.1_GS	cellular_component:"A complex composed of TATA binding protein (TBP) and TBP associated factors (TAFs); the total mass is typically about 800 kDa. Most of the TAFs are conserved across species. In TATA-containing promoters for RNA polymerase II (Pol II), TFIID is believed to recognize at least two distinct elements, the TATA element and a downstream promoter element. TFIID is also involved in rec…	transcription initiation factor TFIID subunit 8; K14649 transcription initiation factor TFIID subunit 8 (A)	Transcription initiation factor TFIID subunit 8 OS=Arabidopsis thaliana GN=TAF8 PE=1 SV=1	Transcription factor TFIID complex subunit 8 C-term	PREDICTED: transcription initiation factor TFIID subunit 8 [Malus domestica]
GS09G0093300.1_GS	molecular_function:"Catalysis of the reaction: acyl-[acyl-carrier protein] + malonyl-[acyl-carrier protein] = 3-oxoacyl-[acyl-carrier protein] + CO2 + [acyl-carrier protein]." [EC:2.3.1.41](GO:0004315),biological_process:"The chemical reactions and pathways resulting in the formation of a fatty acid, any of the aliphatic monocarboxylic acids that can be liberated by hydrolysis from naturally occu…	3-oxoacyl-[acyl-carrier-protein] synthase, mitochondrial; K09458 3-oxoacyl-[acyl-carrier-protein] synthase II [EC:2.3.1.179] (A)	3-oxoacyl-[acyl-carrier-protein] synthase, mitochondrial OS=Arabidopsis thaliana GN=KAS PE=1 SV=1	Beta-ketoacyl synthase, N-terminal domain	PREDICTED: 3-oxoacyl-[acyl-carrier-protein] synthase, mitochondrial [Pyrus x bretschneideri]
GS08G0065400.1_GS	molecular_function:"Interacting selectively and non-covalently with any nucleic acid." [GOC:jl](GO:0003676)	uncharacterized LOC103441045; K18667 activating signal cointegrator complex subunit 2 (A)	--	SPOC domain	PREDICTED: uncharacterized protein LOC103441045 [Malus domestica]
GS08G0140900.1_GS	molecular_function:"Stimulates the hydrolysis and exchange of adenyl nucleotides by other proteins." [GOC:kd](GO:0000774),molecular_function:"Any molecular function by which a gene product interacts selectively and non-covalently with DNA (deoxyribonucleic acid)." [GOC:dph, GOC:jl, GOC:tb, GOC:vw](GO:0003677),cellular_component:"A membrane-bounded organelle of eukaryotic cells in which chromosome…	grpE protein homolog, mitochondrial-like; K03687 molecular chaperone GrpE (A)	Auxin response factor 17 OS=Arabidopsis thaliana GN=ARF17 PE=2 SV=1	GrpE	PREDICTED: auxin response factor 17-like [Malus domestica]
GS015G0311600.1_GS	--	GAK; cyclin G associated kinase; K08855 cyclin G-associated kinase [EC:2.7.11.1] (A)	Auxilin-related protein 1 OS=Arabidopsis thaliana GN=At4g12780 PE=1 SV=2	--	PREDICTED: auxilin-related protein 2-like isoform X1 [Malus domestica]
GS012G0150400.1_GS	--	--	SelT-like protein OS=Arabidopsis thaliana GN=At3g47300 PE=2 SV=2	Rdx family	PREDICTED: selT-like protein [Malus domestica]
GS08G0158300.1_GS	molecular_function:"Interacting selectively and non-covalently with any protein or protein complex (a complex of two or more proteins that may include other nonprotein molecules)." [GOC:go_curators](GO:0005515)	--	Pentatricopeptide repeat-containing protein At5g27460 OS=Arabidopsis thaliana GN=At5g27460 PE=2 SV=1	--	PREDICTED: pentatricopeptide repeat-containing protein At5g27460 [Pyrus x bretschneideri]
GS01G0029700.1_GS	molecular_function:"Catalysis of the reaction: GTP + H2O = GDP + phosphate." [ISBN:0198547684, PMID:26832457, PMID:27218782](GO:0003924),molecular_function:"Interacting selectively and non-covalently with GTP, guanosine triphosphate." [GOC:ai](GO:0005525)	ras-related protein Rab11D; K07904 Ras-related protein Rab-11A (A)	Ras-related protein Rab11D OS=Nicotiana tabacum GN=RAB11D PE=2 SV=1	Ras family	PREDICTED: ras-related protein Rab11D [Pyrus x bretschneideri]
GS017G0171200.1_GS	molecular_function:"Enables the energy-independent facilitated diffusion, mediated by passage of a solute through a transmembrane aqueous pore or channel. Stereospecificity is not exhibited but this transport may be specific for a particular molecular species or class of molecules." [GOC:mtg_transport, ISBN:0815340729, TC:1.-.-.-.-](GO:0015267),cellular_component:"A lipid bilayer along with all t…	aquaporin TIP2-1; K09873 aquaporin TIP (A)	Aquaporin TIP2-1 OS=Arabidopsis thaliana GN=TIP2-1 PE=1 SV=2	Major intrinsic protein	PREDICTED: aquaporin TIP2-1 [Malus domestica]
GS015G0071200.1_GS	molecular_function:"Interacting selectively and non-covalently with chromatin, the network of fibers of DNA, protein, and sometimes RNA, that make up the chromosomes of the eukaryotic nucleus during interphase." [GOC:jl, ISBN:0198506732, PMID:20404130](GO:0003682)	protein polybromo-1-like; K11757 protein polybromo-1 (A)	--	BAH domain	PREDICTED: uncharacterized protein LOC103456055 [Malus domestica]
GS010G0117700.1_GS	molecular_function:"Interacting selectively and non-covalently with double-stranded DNA." [GOC:elh, GOC:vw](GO:0003690),molecular_function:"Interacting selectively and non-covalently with single-stranded DNA." [GOC:elh, GOC:vw, PMID:22976174](GO:0003697),cellular_component:"A membrane-bounded organelle of eukaryotic cells in which chromosomes are housed and replicated. In most cells, the nucleus …	protein MCM10 homolog; K10736 minichromosome maintenance protein 10 (A)	Protein MCM10 homolog OS=Danio rerio GN=mcm10 PE=3 SV=1	Primase zinc finger	PREDICTED: protein MCM10 homolog [Pyrus x bretschneideri]
GS014G0162700.1_GS	--	GRINA; glutamate receptor, ionotropic, N-methyl D-aspartate-associated protein 1 (glutamate binding); K06890 uncharacterized protein (A)	Protein MODIFIER OF SNC1 1 OS=Arabidopsis thaliana GN=MOS1 PE=1 SV=2	--	PREDICTED: protein MODIFIER OF SNC1 1-like isoform X1 [Malus domestica]
GS017G0191900.1_GS	--	--	--	--	PREDICTED: uncharacterized protein LOC103437271 [Malus domestica]
GS03G0182200.1_GS	--	--	--	--	PREDICTED: uncharacterized protein LOC103429487 [Malus domestica]
GS013G0133900.1_GS	molecular_function:"Interacting selectively and non-covalently with any metal ion." [GOC:ai](GO:0046872)	hypothetical protein; K07213 copper chaperone (A)	Heavy metal-associated isoprenylated plant protein 26 OS=Arabidopsis thaliana GN=HIPP26 PE=1 SV=1	Heavy-metal-associated domain	PREDICTED: basic proline-rich protein-like [Malus domestica]
GS011G0063300.1_GS	cellular_component:"A lipid bilayer along with all the proteins and protein complexes embedded in it an attached to it." [GOC:dos, GOC:mah, ISBN:0815316194](GO:0016020),cellular_component:"The component of a membrane consisting of the gene products and protein complexes having at least some part of their peptide sequence embedded in the hydrophobic region of the membrane." [GOC:dos, GOC:go_curato…	inositol transporter 1; K08150 MFS transporter, SP family, solute carrier family 2 (myo-inositol transporter), member 13 (A)	D-xylose-proton symporter-like 3, chloroplastic OS=Arabidopsis thaliana GN=At5g59250 PE=2 SV=2	Sugar (and other) transporter	PREDICTED: D-xylose-proton symporter-like 3, chloroplastic [Malus domestica]
GS017G0181500.1_GS	--	uncharacterized LOC100839967; K15095 (+)-neomenthol dehydrogenase [EC:1.1.1.208] (A)	Root phototropism protein 3 OS=Arabidopsis thaliana GN=RPT3 PE=1 SV=2	NPH3 family	PREDICTED: root phototropism protein 3-like [Malus domestica]
GS08G0158500.1_GS	molecular_function:"Interacting selectively and non-covalently with any protein or protein complex (a complex of two or more proteins that may include other nonprotein molecules)." [GOC:go_curators](GO:0005515),biological_process:"The chemical reactions and pathways involving glutathione, the tripeptide glutamylcysteinylglycine, which acts as a coenzyme for some enzymes and as an antioxidant in t…	hypothetical protein; K00799 glutathione S-transferase [EC:2.5.1.18] (A)	Glutathione transferase GST 23 OS=Zea mays PE=2 SV=1	Glutathione S-transferase, C-terminal domain	hypothetical protein PRUPE_ppa011108mg [Prunus persica]
GS010G0041400.1_GS	molecular_function:"Catalysis of a biochemical reaction at physiological temperatures. In biologically catalyzed reactions, the reactants are known as substrates, and the catalysts are naturally occurring macromolecular substances known as enzymes. Enzymes possess specific binding sites for substrates, and are usually composed wholly or largely of protein, but RNA that has catalytic activity (rib…	--	--	--	PREDICTED: uncharacterized protein LOC103940699 [Pyrus x bretschneideri]
GS09G0129900.1_GS	--	protein FAM32A-like; K13120 protein FAM32A (A)	Protein FAM32A-like OS=Danio rerio GN=fam32al PE=3 SV=1	Eukaryotic family of unknown function (DUF1754)	PREDICTED: protein FAM32A-like isoform X1 [Malus domestica]
GS015G0232200.1_GS	--	hypothetical protein; K08233 polyneuridine-aldehyde esterase [EC:3.1.1.78] (A)	Salicylic acid-binding protein 2 OS=Nicotiana tabacum GN=SABP2 PE=1 SV=1	Alpha/beta hydrolase family	PREDICTED: salicylic acid-binding protein 2-like [Malus domestica]
GS03G0162000.1_GS	biological_process:"The process in which a pre-tRNA molecule is converted to a mature tRNA, ready for addition of an aminoacyl group." [GOC:jl, PMID:12533506](GO:0008033)	zinc phosphodiesterase ELAC protein 2-like; K00784 ribonuclease Z [EC:3.1.26.11] (A)	Zinc phosphodiesterase ELAC protein 2 OS=Homo sapiens GN=ELAC2 PE=1 SV=2	tRNase Z endonuclease	PREDICTED: zinc phosphodiesterase ELAC protein 2-like [Malus domestica]
GS014G0139100.1_GS	--	--	--	Myb/SANT-like DNA-binding domain	PREDICTED: uncharacterized protein LOC103454945 [Malus domestica]
GS07G0203900.1_GS	biological_process:"A conserved series of molecular signals found in prokaryotes and eukaryotes; involves autophosphorylation of a histidine kinase and the transfer of the phosphate group to an aspartate that then acts as a phospho-donor to response regulator proteins." [PMID:9191038](GO:0000160),molecular_function:"Any molecular function by which a gene product interacts selectively and non-cova…	myb-like protein M; K14491 two-component response regulator ARR-B family (A)	Two-component response regulator ARR2 OS=Arabidopsis thaliana GN=ARR2 PE=1 SV=1	Lateral organ boundaries (LOB) domain	PREDICTED: two-component response regulator ARR2-like [Malus domestica]
GS013G0127500.1_GS	molecular_function:"Interacting selectively and non-covalently with messenger RNA (mRNA), an intermediate molecule between DNA and protein. mRNA includes UTR and coding sequences, but does not contain introns." [GOC:kmv, GOC:pr, SO:0000234](GO:0003729),molecular_function:"Interacting selectively and non-covalently with any protein or protein complex (a complex of two or more proteins that may inc…	hypothetical protein; K12869 crooked neck (A)	Protein high chlorophyll fluorescent 107 OS=Arabidopsis thaliana GN=HCF107 PE=1 SV=1	Tetratricopeptide repeat	PREDICTED: psbB mRNA maturation factor Mbb1, chloroplastic [Malus domestica]
GS03G0142700.1_GS	molecular_function:"Catalysis of the phosphorylation of an amino acid residue in a protein, usually according to the reaction: a protein + ATP = a phosphoprotein + ADP." [MetaCyc:PROTEIN-KINASE-RXN](GO:0004672),molecular_function:"Interacting selectively and non-covalently with calcium ions (Ca2+)." [GOC:ai](GO:0005509),molecular_function:"Interacting selectively and non-covalently with ATP, aden…	calcium-dependent protein kinase 8-like; K13412 calcium-dependent protein kinase [EC:2.7.11.1] (A)	Calcium-dependent protein kinase 8 OS=Arabidopsis thaliana GN=CPK8 PE=1 SV=1	EF-hand domain pair	PREDICTED: calcium-dependent protein kinase 8-like isoform X2 [Malus domestica]
GS09G0041400.1_GS	molecular_function:"Interacting selectively and non-covalently with any nucleic acid." [GOC:jl](GO:0003676),molecular_function:"Interacting selectively and non-covalently with an RNA molecule or a portion thereof." [GOC:jl, GOC:mah](GO:0003723)	KH domain-containing protein At4g18375-like; K13162 poly(rC)-binding protein 2/3/4 (A)	KH domain-containing protein At4g18375 OS=Arabidopsis thaliana GN=At4g18375 PE=2 SV=1	KH domain	PREDICTED: KH domain-containing protein At4g18375-like [Malus domestica]
GS08G0186800.1_GS	molecular_function:"Any molecular function by which a gene product interacts selectively and non-covalently with DNA (deoxyribonucleic acid)." [GOC:dph, GOC:jl, GOC:tb, GOC:vw](GO:0003677),molecular_function:"Interacting selectively and non-covalently with any protein or protein complex (a complex of two or more proteins that may include other nonprotein molecules)." [GOC:go_curators](GO:0005515)	hypothetical protein; K01062 platelet-activating factor acetylhydrolase [EC:3.1.1.47] (A)	Zinc finger CCCH domain-containing protein 44 OS=Arabidopsis thaliana GN=At3g51120 PE=2 SV=3	Plus-3 domain	PREDICTED: uncharacterized protein At5g08430-like [Pyrus x bretschneideri]
GS015G0062700.1_GS	molecular_function:"Catalysis of the reaction: ATP + D-fructose-6-phosphate = ADP + D-fructose 1,6-bisphosphate." [EC:2.7.1.11](GO:0003872),molecular_function:"Interacting selectively and non-covalently with ATP, adenosine 5'-triphosphate, a universally important coenzyme and enzyme regulator." [ISBN:0198506732](GO:0005524),biological_process:"The chemical reactions and pathways involving fructos…	ATP-dependent 6-phosphofructokinase 6-like; K00850 6-phosphofructokinase 1 [EC:2.7.1.11] (A)	ATP-dependent 6-phosphofructokinase 3 OS=Arabidopsis thaliana GN=PFK3 PE=1 SV=1	Phosphofructokinase	PREDICTED: ATP-dependent 6-phosphofructokinase 6-like [Pyrus x bretschneideri]
GS015G0093200.1_GS	molecular_function:"Catalysis of a biochemical reaction at physiological temperatures. In biologically catalyzed reactions, the reactants are known as substrates, and the catalysts are naturally occurring macromolecular substances known as enzymes. Enzymes possess specific binding sites for substrates, and are usually composed wholly or largely of protein, but RNA that has catalytic activity (rib…	phospholipase D alpha 1-like; K01115 phospholipase D1/2 [EC:3.1.4.4] (A)	Phospholipase D alpha 1 OS=Ricinus communis GN=PLD1 PE=1 SV=1	Phospholipase D Active site motif	PREDICTED: phospholipase D alpha 1-like isoform X1 [Malus domestica]
GS08G0106700.1_GS	molecular_function:"Interacting selectively and non-covalently with zinc (Zn) ions." [GOC:ai](GO:0008270)	--	--	SWIM zinc finger	PREDICTED: uncharacterized protein LOC103441391 [Malus domestica]
GS03G0158200.1_GS	molecular_function:"Catalysis of the transfer of a methyl group to an acceptor molecule." [ISBN:0198506732](GO:0008168)	indole-3-acetate O-methyltransferase 1-like; K18848 indole-3-acetate O-methyltransferase [EC:2.1.1.278] (A)	Indole-3-acetate O-methyltransferase 1 OS=Arabidopsis thaliana GN=IAMT1 PE=1 SV=1	SAM dependent carboxyl methyltransferase	PREDICTED: indole-3-acetate O-methyltransferase 1-like [Malus domestica]
GS02G0062000.1_GS	--	hypothetical protein; K14360 organic solute transporter subunit alpha (A)	Protein LAZ1 homolog 2 OS=Arabidopsis thaliana GN=At1g23070 PE=2 SV=1	Organic solute transporter Ostalpha	PREDICTED: transmembrane protein 184 homolog DDB_G0279555 [Malus domestica]
GS07G0197600.1_GS	molecular_function:"Catalysis of the reaction: peptidyl-proline (omega=180) = peptidyl-proline (omega=0)." [EC:5.2.1.8](GO:0003755)	peptidyl-prolyl cis-trans isomerase FKBP53-like; K14826 FK506-binding nuclear protein [EC:5.2.1.8] (A)	Peptidyl-prolyl cis-trans isomerase FKBP53 OS=Arabidopsis thaliana GN=FKBP53 PE=1 SV=1	-	PREDICTED: peptidyl-prolyl cis-trans isomerase FKBP53-like [Malus domestica]
GS014G0182900.1_GS	molecular_function:"Any molecular function by which a gene product interacts selectively and non-covalently with DNA (deoxyribonucleic acid)." [GOC:dph, GOC:jl, GOC:tb, GOC:vw](GO:0003677),biological_process:"Any process that modulates the frequency, rate or extent of cellular DNA-templated transcription." [GOC:go_curators, GOC:txnOH](GO:0006355)	hypothetical protein; K16222 Dof zinc finger protein DOF5.5 (A)	Cyclic dof factor 3 OS=Arabidopsis thaliana GN=CDF3 PE=1 SV=2	Dof domain, zinc finger	PREDICTED: cyclic dof factor 3-like [Malus domestica]
GS012G0118100.1_GS	biological_process:"A conserved series of molecular signals found in prokaryotes and eukaryotes; involves autophosphorylation of a histidine kinase and the transfer of the phosphate group to an aspartate that then acts as a phospho-donor to response regulator proteins." [PMID:9191038](GO:0000160),molecular_function:"Interacting selectively and non-covalently with any protein or protein complex (a…	two-component response regulator-like APRR7; K12129 pseudo-response regulator 7 (A)	Two-component response regulator-like APRR7 OS=Arabidopsis thaliana GN=APRR7 PE=1 SV=1	Response regulator receiver domain	PREDICTED: two-component response regulator-like APRR7 isoform X1 [Pyrus x bretschneideri]
GS05G0267100.1_GS	biological_process:"Any process that modulates the frequency, rate or extent of cellular DNA-templated transcription." [GOC:go_curators, GOC:txnOH](GO:0006355)	--	SAP30-binding protein OS=Mus musculus GN=Sap30bp PE=2 SV=2	HCNGP-like protein	PREDICTED: LOW QUALITY PROTEIN: SAP30-binding protein [Malus domestica]
GS08G0180300.1_GS	molecular_function:"Interacting selectively and non-covalently with any protein or protein complex (a complex of two or more proteins that may include other nonprotein molecules)." [GOC:go_curators](GO:0005515)	pentatricopeptide repeat-containing protein At4g28010-like; K17710 pentatricopeptide repeat domain-containing protein 1 (A)	Pentatricopeptide repeat-containing protein At4g28010 OS=Arabidopsis thaliana GN=At4g28010 PE=2 SV=1	PPR repeat	PREDICTED: pentatricopeptide repeat-containing protein At4g28010-like [Malus domestica]
GS014G0102600.1_GS	molecular_function:"Interacting selectively and non-covalently with any protein or protein complex (a complex of two or more proteins that may include other nonprotein molecules)." [GOC:go_curators](GO:0005515)	--	BTB/POZ domain-containing protein At1g63850 OS=Arabidopsis thaliana GN=At1g63850 PE=1 SV=1	--	PREDICTED: BTB/POZ domain-containing protein At1g63850-like [Pyrus x bretschneideri]
GS03G0235300.1_GS	molecular_function:"Interacting selectively and non-covalently with monomeric or multimeric forms of actin, including actin filaments." [GOC:clt](GO:0003779)	nuclear-pore anchor; K09291 nucleoprotein TPR (A)	Protein NETWORKED 3C OS=Arabidopsis thaliana GN=NET3C PE=1 SV=1	KIP1-like protein	PREDICTED: stress response protein NST1-like [Malus domestica]
GS016G0059300.1_GS	molecular_function:"Interacting selectively and non-covalently with any metal ion." [GOC:ai](GO:0046872)	hypothetical protein; K11494 RCC1 and BTB domain-containing protein (A)	Ultraviolet-B receptor UVR8 OS=Arabidopsis thaliana GN=UVR8 PE=1 SV=1	Regulator of chromosome condensation (RCC1) repeat	PREDICTED: uncharacterized protein LOC103402905 [Malus domestica]
GS02G0002000.1_GS	molecular_function:"Catalysis of the reaction: ATP + AMP = 2 ADP." [EC:2.7.4.3](GO:0004017),molecular_function:"Interacting selectively and non-covalently with ATP, adenosine 5'-triphosphate, a universally important coenzyme and enzyme regulator." [ISBN:0198506732](GO:0005524),biological_process:"Any cellular metabolic process involving nucleobases, nucleosides, nucleotides and nucleic acids." [G…	adenylate kinase 5, chloroplastic-like; K00939 adenylate kinase [EC:2.7.4.3] (A)	Adenylate kinase 5, chloroplastic OS=Arabidopsis thaliana GN=At5g35170 PE=1 SV=1	Adenylate kinase	PREDICTED: adenylate kinase 5, chloroplastic-like [Pyrus x bretschneideri]
GS03G0032900.1_GS	molecular_function:"Catalysis of the transfer of a phosphate group, usually from ATP, to a substrate molecule." [ISBN:0198506732](GO:0016301)	probable phytol kinase 2, chloroplastic; K15892 farnesol kinase [EC:2.7.1.-] (A)	Probable phytol kinase 3, chloroplastic OS=Glycine max PE=2 SV=1	--	PREDICTED: probable phytol kinase 2, chloroplastic [Pyrus x bretschneideri]
GS010G0061600.1_GS	biological_process:"Any process that modulates the rate or extent of photomorphogenesis." [GOC:tb](GO:0010099)	--	F-box protein At2g16365 OS=Arabidopsis thaliana GN=At2g16365 PE=2 SV=2	--	PREDICTED: probable GPI-anchored adhesin-like protein PGA55 [Malus domestica]
GS07G0118900.1_GS	--	--	--	--	PREDICTED: uncharacterized protein LOC103439391 [Malus domestica]
GS09G0230700.1_GS	molecular_function:"Interacting selectively and non-covalently with a specific sequence of DNA that is part of a regulatory region that controls transcription of that section of the DNA. The transcribed region might be described as a gene, cistron, or operon." [GOC:txnOH](GO:0000976),molecular_function:"Any molecular function by which a gene product interacts selectively and non-covalently with D…	uncharacterized protein LOC103984394; K14317 nuclear pore complex protein Nup214 (A)	Transcription repressor KAN1 OS=Arabidopsis thaliana GN=KAN1 PE=1 SV=1	--	PREDICTED: transcription repressor KAN1 [Malus domestica]
GS014G0162500.1_GS	molecular_function:"Interacting selectively and non-covalently with any protein or protein complex (a complex of two or more proteins that may include other nonprotein molecules)." [GOC:go_curators](GO:0005515)	FAS-associated factor 2-B-like; K18726 FAS-associated factor 2 (A)	Plant UBX domain-containing protein 10 OS=Arabidopsis thaliana GN=PUX10 PE=2 SV=1	UBX domain	PREDICTED: FAS-associated factor 2-B-like [Malus domestica]
GS013G0078100.1_GS	molecular_function:"Interacting selectively and non-covalently with any protein or protein complex (a complex of two or more proteins that may include other nonprotein molecules)." [GOC:go_curators](GO:0005515)	klhl22; kelch-like family member 22; K10459 kelch-like protein 22 (A)	F-box/kelch-repeat protein At1g23390 OS=Arabidopsis thaliana GN=At1g23390 PE=2 SV=1	F-box domain	PREDICTED: F-box/kelch-repeat protein At1g23390 [Malus domestica]
GS010G0074500.1_GS	biological_process:"The nonsense-mediated decay pathway for nuclear-transcribed mRNAs degrades mRNAs in which an amino-acid codon has changed to a nonsense codon; this prevents the translation of such mRNAs into truncated, and potentially harmful, proteins." [GOC:krc, GOC:ma, PMID:10025395](GO:0000184),molecular_function:"Catalysis of the reactions: ATP + protein serine = ADP + protein serine pho…	uncharacterized LOC103402261; K08873 serine/threonine-protein kinase SMG1 [EC:2.7.11.1] (A)	Serine/threonine-protein kinase SMG1 OS=Mus musculus GN=Smg1 PE=1 SV=3	Serine/threonine-protein kinase smg-1	PREDICTED: uncharacterized protein LOC103402261 [Malus domestica]
GS06G0089900.1_GS	molecular_function:"Interacting selectively and non-covalently with any protein or protein complex (a complex of two or more proteins that may include other nonprotein molecules)." [GOC:go_curators](GO:0005515)	pre-mRNA-splicing factor prp46; K12862 pleiotropic regulator 1 (A)	Pre-mRNA-splicing factor prp5 OS=Schizosaccharomyces pombe (strain 972 / ATCC 24843) GN=prp5 PE=1 SV=1	WD domain, G-beta repeat	PREDICTED: WD repeat-containing protein 7 [Malus domestica]
GS015G0300200.1_GS	molecular_function:"Catalysis of the phosphorylation of an amino acid residue in a protein, usually according to the reaction: a protein + ATP = a phosphoprotein + ADP." [MetaCyc:PROTEIN-KINASE-RXN](GO:0004672),molecular_function:"Interacting selectively and non-covalently with any protein or protein complex (a complex of two or more proteins that may include other nonprotein molecules)." [GOC:go…	systemin receptor SR160; K13415 protein brassinosteroid insensitive 1 [EC:2.7.10.1 2.7.11.1] (A)	Systemin receptor SR160 OS=Solanum peruvianum PE=1 SV=1	Leucine rich repeat	PREDICTED: LOW QUALITY PROTEIN: systemin receptor SR160 [Malus domestica]
GS01G0024000.1_GS	biological_process:"A protein modification process that results in the addition of a carbohydrate or carbohydrate derivative unit to a protein amino acid, e.g. the addition of glycan chains to proteins." [GOC:curators, GOC:pr](GO:0006486),molecular_function:"Catalysis of the transfer of a glycosyl group from one compound (donor) to another (acceptor)." [GOC:jl, ISBN:0198506732](GO:0016757)	DEAD-box ATP-dependent RNA helicase 7; K16911 ATP-dependent RNA helicase DDX21 [EC:3.6.4.13] (A)	Xyloglucan galactosyltransferase KATAMARI1 OS=Arabidopsis thaliana GN=KAM1 PE=1 SV=1	Exostosin family	PREDICTED: xyloglucan galactosyltransferase KATAMARI1-like [Pyrus x bretschneideri]
GS017G0206000.1_GS	molecular_function:"Catalysis of the phosphorylation of an amino acid residue in a protein, usually according to the reaction: a protein + ATP = a phosphoprotein + ADP." [MetaCyc:PROTEIN-KINASE-RXN](GO:0004672),molecular_function:"Interacting selectively and non-covalently with ATP, adenosine 5'-triphosphate, a universally important coenzyme and enzyme regulator." [ISBN:0198506732](GO:0005524),bi…	STE20/SPS1-related proline-alanine-rich protein kinase; K08835 serine/threonine-protein kinase OSR1/STK39 [EC:2.7.11.1] (A)	Serine/threonine-protein kinase fray2 OS=Dictyostelium discoideum GN=fray2 PE=3 SV=1	Protein kinase domain	PREDICTED: STE20/SPS1-related proline-alanine-rich protein kinase [Pyrus x bretschneideri]
GS04G0166100.1_GS	--	hypothetical protein; K17586 PHD and RING finger domain-containing protein 1 (A)	PHD and RING finger domain-containing protein 1 OS=Homo sapiens GN=PHRF1 PE=1 SV=3	Ring finger domain	PREDICTED: uncharacterized protein LOC103930580 [Pyrus x bretschneideri]
GS05G0074300.1_GS	molecular_function:"Interacting selectively and non-covalently with ATP, adenosine 5'-triphosphate, a universally important coenzyme and enzyme regulator." [ISBN:0198506732](GO:0005524),molecular_function:"Catalysis of the reaction: ATP + H2O = ADP + phosphate. This reaction requires the presence of one or more nucleosomes." [GOC:mah, PMID:19165147](GO:0070615)	DNA repair and recombination protein RAD54; K10875 DNA repair and recombination protein RAD54 and RAD54-like protein [EC:3.6.4.-] (A)	Protein CHROMATIN REMODELING 25 OS=Arabidopsis thaliana GN=CHR25 PE=1 SV=1	SNF2 family N-terminal domain	PREDICTED: DNA repair and recombination protein RAD54 [Malus domestica]
GS010G0008800.1_GS	--	transcription factor LAF1-like; K09422 myb proto-oncogene protein, plant (A)	Transcription factor MYB44 OS=Arabidopsis thaliana GN=MYB44 PE=2 SV=1	Myb-like DNA-binding domain	PREDICTED: transcription factor LAF1-like [Malus domestica]
GS011G0099800.1_GS	--	hypothetical protein; K05715 2-phosphoglycerate kinase [EC:2.7.2.-] (A)	P-loop NTPase domain-containing protein LPA1 homolog 1 OS=Arabidopsis thaliana GN=At5g60760 PE=2 SV=1	--	PREDICTED: uncharacterized protein DDB_G0273453/DDB_G0273565-like [Pyrus x bretschneideri]
GS014G0114600.1_GS	molecular_function:"Interacting selectively and non-covalently with monomeric or multimeric forms of actin, including actin filaments." [GOC:clt](GO:0003779)	intracellular protein transport protein USO1; K10352 myosin heavy chain (A)	--	KIP1-like protein	PREDICTED: intracellular protein transport protein USO1-like [Pyrus x bretschneideri]
GS08G0016700.1_GS	biological_process:"The hydrolysis of proteins into smaller polypeptides and/or amino acids by cleavage of their peptide bonds." [GOC:bf, GOC:mah](GO:0006508),molecular_function:"Catalysis of the hydrolysis of peptide bonds in a polypeptide chain by a mechanism in which the sulfhydryl group of a cysteine residue at the active center acts as a nucleophile." [GOC:mah, http://merops.sanger.ac.uk/abo…	cysteine proteinase 15A; K01373 cathepsin F [EC:3.4.22.41] (A)	Cysteine proteinase 15A OS=Pisum sativum PE=2 SV=1	Papain family cysteine protease	PREDICTED: cysteine proteinase 15A [Malus domestica]
GS05G0097900.1_GS	molecular_function:"Interacting selectively and non-covalently with any protein or protein complex (a complex of two or more proteins that may include other nonprotein molecules)." [GOC:go_curators](GO:0005515)	hypothetical protein; K14963 COMPASS component SWD3 (A)	DNA damage-binding protein 2 OS=Homo sapiens GN=DDB2 PE=1 SV=1	--	PREDICTED: uncharacterized protein LOC103931711 [Pyrus x bretschneideri]
GS012G0044200.1_GS	--	proton-coupled amino acid transporter 3; K14209 solute carrier family 36 (proton-coupled amino acid transporter) (A)	Amino acid transporter ANT1 OS=Arabidopsis thaliana GN=ANT1 PE=1 SV=1	Transmembrane amino acid transporter protein	PREDICTED: proton-coupled amino acid transporter 3 [Malus domestica]
GS03G0242600.1_GS	--	uncharacterized protein OsI_027940-like; K15730 cytosolic prostaglandin-E synthase [EC:5.3.99.3] (A)	Uncharacterized protein OsI_027940 OS=Oryza sativa subsp. indica GN=OsI_027940 PE=1 SV=2	CS domain	PREDICTED: uncharacterized protein OsI_027940-like isoform X1 [Pyrus x bretschneideri]
GS015G0154100.1_GS	molecular_function:"Catalysis of the transfer of ubiquitin from one protein to another via the reaction X-Ub + Y --> Y-Ub + X, where both X-Ub and Y-Ub are covalent linkages." [GOC:BioGRID, GOC:jh2, PMID:9635407](GO:0004842),molecular_function:"Interacting selectively and non-covalently with any protein or protein complex (a complex of two or more proteins that may include other nonprotein molecu…	hypothetical protein; K08332 vacuolar protein 8 (A)	Putative E3 ubiquitin-protein ligase LIN-1 OS=Lotus japonicus GN=CERBERUS PE=2 SV=2	U-box domain	PREDICTED: putative E3 ubiquitin-protein ligase LIN-1 [Malus domestica]
GS07G0181100.1_GS	molecular_function:"Interacting selectively and non-covalently with a specific double-stranded genomic DNA sequence (sometimes referred to as a motif) within the regulatory region of a gene to modulate transcription. Regulatory regions include promoters (proximal and distal) and enhancers. Genes are transcriptional units, and include bacterial operons." [GOC:txnOH-2018](GO:0003700),biological_pro…	hypothetical protein; K16225 probable WRKY transcription factor 52 (A)	Probable WRKY transcription factor 70 OS=Arabidopsis thaliana GN=WRKY70 PE=2 SV=1	WRKY DNA -binding domain	PREDICTED: LOW QUALITY PROTEIN: probable WRKY transcription factor 70 [Malus domestica]
GS014G0093300.1_GS	--	sporulation-specific protein 15-like; K10352 myosin heavy chain (A)	--	N-terminal C2 in EEIG1 and EHBP1 proteins	PREDICTED: myosin-11-like [Malus domestica]
GS03G0019300.1_GS	molecular_function:"Interacting selectively and non-covalently with a specific double-stranded genomic DNA sequence (sometimes referred to as a motif) within the regulatory region of a gene to modulate transcription. Regulatory regions include promoters (proximal and distal) and enhancers. Genes are transcriptional units, and include bacterial operons." [GOC:txnOH-2018](GO:0003700),biological_pro…	probable WRKY transcription factor 2; K18835 WRKY transcription factor 2 (A)	Probable WRKY transcription factor 2 OS=Arabidopsis thaliana GN=WRKY2 PE=2 SV=1	WRKY DNA -binding domain	PREDICTED: probable WRKY transcription factor 2 [Malus domestica]
GS013G0060400.1_GS	--	HVA22-like protein c; K17279 receptor expression-enhancing protein 5/6 (A)	HVA22-like protein c OS=Arabidopsis thaliana GN=HVA22C PE=2 SV=1	TB2/DP1, HVA22 family	PREDICTED: HVA22-like protein c [Malus domestica]
GSCtg9360001800.1_GS	molecular_function:"Catalysis of the reaction: protein serine phosphate + H2O = protein serine + phosphate, and protein threonine phosphate + H2O = protein threonine + phosphate." [GOC:bf](GO:0004722),biological_process:"The process of removing one or more phosphoric residues from a protein." [GOC:hb](GO:0006470),molecular_function:"Catalysis of the hydrolysis of phosphoric monoesters, releasing …	probable protein phosphatase 2C 27; K14803 protein phosphatase PTC2/3 [EC:3.1.3.16] (A)	Probable protein phosphatase 2C 27 OS=Arabidopsis thaliana GN=At2g33700 PE=2 SV=1	Protein phosphatase 2C	PREDICTED: probable protein phosphatase 2C 27 [Malus domestica]
GS01G0088100.1_GS	--	probable pectate lyase 13; K01728 pectate lyase [EC:4.2.2.2] (A)	Probable pectate lyase 13 OS=Arabidopsis thaliana GN=PMR6 PE=1 SV=1	Pectate lyase	PREDICTED: probable pectate lyase 13 [Pyrus x bretschneideri]
GS07G0145100.1_GS	molecular_function:"Catalysis of the transfer of a methyl group to an acceptor molecule." [ISBN:0198506732](GO:0008168)	putative aarF domain-containing protein kinase 1; K08869 aarF domain-containing kinase (A)	Putative methyltransferase DDB_G0268948 OS=Dictyostelium discoideum GN=DDB_G0268948 PE=1 SV=2	Methyltransferase domain	PREDICTED: putative methyltransferase DDB_G0268948 [Malus domestica]
GS011G0105500.1_GS	molecular_function:"Catalysis of the transfer of an acetyl group to a nitrogen atom on the acceptor molecule." [GOC:ai](GO:0008080)	aire, si:dkey-261l2.5; autoimmune regulator; K10603 autoimmune regulator (A)	Increased DNA methylation 1 OS=Arabidopsis thaliana GN=IDM1 PE=1 SV=1	PHD-finger	PREDICTED: uncharacterized protein LOC103448037 [Malus domestica]
GS015G0058100.1_GS	--	--	Protein WEAK CHLOROPLAST MOVEMENT UNDER BLUE LIGHT 1 OS=Arabidopsis thaliana GN=WEB1 PE=1 SV=1	Weak chloroplast movement under blue light	PREDICTED: protein WEAK CHLOROPLAST MOVEMENT UNDER BLUE LIGHT 1 [Malus domestica]
GS01G0188500.1_GS	cellular_component:"The component of a membrane consisting of the gene products and protein complexes having at least some part of their peptide sequence embedded in the hydrophobic region of the membrane." [GOC:dos, GOC:go_curators](GO:0016021),biological_process:"A cellular transport process in which transported substances are moved in membrane-bounded vesicles; transported substances are enclo…	TBX19; T-box 19; K10184 T-box protein 19 (A)	Vesicle transport protein SFT2B OS=Homo sapiens GN=SFT2D2 PE=1 SV=1	Got1/Sft2-like family	PREDICTED: vesicle transport protein SFT2B [Malus domestica]
GS03G0187800.1_GS	--	--	Protein ULTRAPETALA 2 OS=Arabidopsis thaliana GN=ULT2 PE=2 SV=1	--	PREDICTED: protein ULTRAPETALA 2-like [Malus domestica]
GS02G0122800.1_GS	molecular_function:"Catalysis of the transfer of a sulfate group from 3'-phosphoadenosine 5'-phosphosulfate to the hydroxyl group of an acceptor, producing the sulfated derivative and 3'-phosphoadenosine 5'-phosphate." [EC:2.8.2, GOC:curators](GO:0008146)	--	Nodulation protein H OS=Rhizobium meliloti GN=nodH PE=4 SV=1	Sulfotransferase domain	PREDICTED: uncharacterized protein LOC103956629 [Pyrus x bretschneideri]
GS013G0148200.1_GS	cellular_component:"A complex comprised of DNA wound around a multisubunit core and associated proteins, which forms the primary packing unit of DNA into higher order structures." [GOC:elh](GO:0000786),molecular_function:"Interacting selectively and non-covalently with any nucleic acid." [GOC:jl](GO:0003676),molecular_function:"Any molecular function by which a gene product interacts selectively …	serine/arginine-rich splicing factor 33; K12900 FUS-interacting serine-arginine-rich protein 1 (A)	Serine/arginine-rich SC35-like splicing factor SCL28 OS=Arabidopsis thaliana GN=SCL28 PE=1 SV=1	RNA recognition motif. (a.k.a. RRM, RBD, or RNP domain)	PREDICTED: serine/arginine-rich splicing factor 33 isoform X1 [Malus domestica]
GS07G0079900.1_GS	--	--	MORC family CW-type zinc finger protein 3 OS=Homo sapiens GN=MORC3 PE=1 SV=3	Histidine kinase-, DNA gyrase B-, and HSP90-like ATPase	PREDICTED: MORC family CW-type zinc finger protein 3 [Malus domestica]
GS07G0202100.1_GS	molecular_function:"Catalysis of an oxidation-reduction (redox) reaction in which a CH-OH group act as a hydrogen or electron donor and reduces a hydrogen or electron acceptor." [GOC:ai](GO:0016614)	protein HOTHEAD-like; K00108 choline dehydrogenase [EC:1.1.99.1] (A)	Protein HOTHEAD OS=Arabidopsis thaliana GN=HTH PE=1 SV=1	GMC oxidoreductase	PREDICTED: protein HOTHEAD-like [Pyrus x bretschneideri]
GS017G0207600.1_GS	biological_process:"The joining together of exons from one or more primary transcripts of messenger RNA (mRNA) and the excision of intron sequences, via a spliceosomal mechanism, so that mRNA consisting only of the joined exons is produced." [GOC:krc, ISBN:0198506732, ISBN:0879695897](GO:0000398),molecular_function:"Interacting selectively and non-covalently with any nucleic acid." [GOC:jl](GO:00…	probable pre-mRNA-splicing factor ATP-dependent RNA helicase; K12818 ATP-dependent RNA helicase DHX8/PRP22 [EC:3.6.4.13] (A)	Probable pre-mRNA-splicing factor ATP-dependent RNA helicase OS=Arabidopsis thaliana GN=At3g26560 PE=1 SV=2	Helicase associated domain (HA2)	PREDICTED: probable pre-mRNA-splicing factor ATP-dependent RNA helicase [Malus domestica]
GS016G0023200.1_GS	molecular_function:"Interacting selectively and non-covalently with zinc (Zn) ions." [GOC:ai](GO:0008270)	E3 ubiquitin-protein ligase MARCH2-like; K10658 E3 ubiquitin-protein ligase MARCH3 [EC:2.3.2.27] (A)	Probable E3 ubiquitin ligase SUD1 OS=Arabidopsis thaliana GN=SUD1 PE=1 SV=1	RING-variant domain	PREDICTED: uncharacterized protein LOC103402618 [Malus domestica]
GS017G0052700.1_GS	biological_process:"The cellular process in which a signal is conveyed to trigger a change in the activity or state of a cell. Signal transduction begins with reception of a signal (e.g. a ligand binding to a receptor or receptor activation by a stimulus such as light), or for signal transduction in the absence of ligand, signal-withdrawal or the activity of a constitutively active receptor. Sign…	extensin-like; K05747 Wiskott-Aldrich syndrome protein (A)	Ninja-family protein AFP1 OS=Arabidopsis thaliana GN=AFP1 PE=1 SV=1	TPL-binding domain in jasmonate signalling	PREDICTED: ninja-family protein AFP3-like [Malus domestica]
GS013G0023500.1_GS	--	pectate lyase-like; K01728 pectate lyase [EC:4.2.2.2] (A)	Putative fasciclin-like arabinogalactan protein 20 OS=Arabidopsis thaliana GN=FLA20 PE=3 SV=1	Fasciclin domain	PREDICTED: putative fasciclin-like arabinogalactan protein 20 [Malus domestica]
GS011G0037400.1_GS	biological_process:"The process in which a solute is transported across a lipid bilayer, from one side of a membrane to the other." [GOC:dph, GOC:jid](GO:0055085)	mitoferrin; K15113 solute carrier family 25 (mitochondrial iron transporter), member 28/37 (A)	Mitoferrin OS=Dictyostelium discoideum GN=mcfF PE=3 SV=1	Mitochondrial carrier protein	PREDICTED: mitoferrin [Malus domestica]
GS011G0062900.1_GS	biological_process:"Any process involved in the conversion of a primary mRNA transcript into one or more mature mRNA(s) prior to translation into polypeptide." [GOC:mah](GO:0006397)	serine/arginine repetitive matrix protein 1-like; K13171 serine/arginine repetitive matrix protein 1 (A)	Serine/arginine repetitive matrix protein 1 OS=Gallus gallus GN=SRRM1 PE=2 SV=1	PWI domain	PREDICTED: serine/arginine repetitive matrix protein 1-like [Malus domestica]
GS01G0022600.1_GS	molecular_function:"Interacting selectively and non-covalently with any protein or protein complex (a complex of two or more proteins that may include other nonprotein molecules)." [GOC:go_curators](GO:0005515)	TPR repeat-containing thioredoxin TTL1; K09527 DnaJ homolog subfamily C member 7 (A)	Inactive TPR repeat-containing thioredoxin TTL3 OS=Arabidopsis thaliana GN=TTL3 PE=1 SV=2	Tetratricopeptide repeat	PREDICTED: inactive TPR repeat-containing thioredoxin TTL3-like [Malus domestica]
GS09G0113800.1_GS	molecular_function:"Interacting selectively and non-covalently with any protein or protein complex (a complex of two or more proteins that may include other nonprotein molecules)." [GOC:go_curators](GO:0005515)	Pentatricopeptide repeat superfamily protein, putative isoform 1; K17964 leucine-rich PPR motif-containing protein, mitochondrial (A)	Pentatricopeptide repeat-containing protein At3g59040 OS=Arabidopsis thaliana GN=At3g59040 PE=2 SV=2	PPR repeat	PREDICTED: pentatricopeptide repeat-containing protein At3g59040 isoform X1 [Malus domestica]
GS013G0048500.1_GS	--	esterase/lipase/thioesterase family protein; K13544 pheophorbidase [EC:3.1.1.82] (A)	Putative methylesterase 13, chloroplastic OS=Arabidopsis thaliana GN=MES13 PE=2 SV=1	Alpha/beta hydrolase family	PREDICTED: putative methylesterase 11, chloroplastic [Malus domestica]
GS015G0212300.1_GS	--	--	--	HECT-like Ubiquitin-conjugating enzyme (E2)-binding	PREDICTED: uncharacterized protein LOC103442619 [Malus domestica]
GS04G0126400.1_GS	--	--	--	--	PREDICTED: uncharacterized protein LOC103408440 [Malus domestica]
GS04G0117900.1_GS	cellular_component:"A lipid bilayer along with all the proteins and protein complexes embedded in it an attached to it." [GOC:dos, GOC:mah, ISBN:0815316194](GO:0016020),molecular_function:"Enables the transfer of a substance, usually a specific substance or a group of related substances, from one side of a membrane to the other." [GOC:jid, GOC:mtg_transport, ISBN:0815340729](GO:0022857),biologica…	protein NRT1/ PTR FAMILY 2.8-like; K14638 solute carrier family 15 (peptide/histidine transporter), member 3/4 (A)	Protein NRT1/ PTR FAMILY 2.8 OS=Arabidopsis thaliana GN=NPF2.8 PE=2 SV=2	POT family	PREDICTED: protein NRT1/ PTR FAMILY 2.8-like [Pyrus x bretschneideri]
GS01G0189600.1_GS	molecular_function:"Binds to and stops, prevents or reduces the activity of an enzyme." [GOC:ai, GOC:ebc](GO:0004857),molecular_function:"Catalysis of the reaction: pectin + n H2O = n methanol + pectate." [EC:3.1.1.11](GO:0030599),biological_process:"The series of events leading to chemical and structural alterations of an existing cell wall that can result in loosening, increased extensibility o…	pectinesterase-like; K01051 pectinesterase [EC:3.1.1.11] (A)	Probable pectinesterase/pectinesterase inhibitor 34 OS=Arabidopsis thaliana GN=PME34 PE=2 SV=1	Pectinesterase	PREDICTED: probable pectinesterase/pectinesterase inhibitor 34 [Malus domestica]
GS012G0023800.1_GS	--	--	--	--	PREDICTED: uncharacterized protein LOC103449458 [Malus domestica]
GS09G0084800.1_GS	--	SORBIDRAFT_02g034370, Sb02g034370; hypothetical protein; K05907 adenylyl-sulfate reductase (glutathione) [EC:1.8.4.9] (A)	5'-adenylylsulfate reductase 2, chloroplastic OS=Arabidopsis thaliana GN=APR2 PE=1 SV=2	--	PREDICTED: 5'-adenylylsulfate reductase 2, chloroplastic-like [Malus domestica]
GS01G0076500.1_GS	molecular_function:"Catalysis of the transfer of ubiquitin from one protein to another via the reaction X-Ub + Y --> Y-Ub + X, where both X-Ub and Y-Ub are covalent linkages." [GOC:BioGRID, GOC:jh2, PMID:9635407](GO:0004842),molecular_function:"Interacting selectively and non-covalently with any protein or protein complex (a complex of two or more proteins that may include other nonprotein molecu…	hypothetical protein; K08332 vacuolar protein 8 (A)	U-box domain-containing protein 43 OS=Arabidopsis thaliana GN=PUB43 PE=2 SV=1	U-box domain	PREDICTED: U-box domain-containing protein 43-like [Pyrus x bretschneideri]
GS05G0297400.1_GS	molecular_function:"The formation of a protein dimer, a macromolecular structure consists of two noncovalently associated identical or nonidentical subunits." [ISBN:0198506732](GO:0046983)	uncharacterized LOC101301142; K05765 cofilin (A)	Transcription factor bHLH112 OS=Arabidopsis thaliana GN=BHLH112 PE=2 SV=1	--	PREDICTED: transcription factor bHLH112 isoform X1 [Pyrus x bretschneideri]
GS06G0118300.1_GS	--	--	--	--	PREDICTED: uncharacterized protein LOC103438681 [Malus domestica]
GS04G0201800.1_GS	--	myb-related protein 308-like; K09422 myb proto-oncogene protein, plant (A)	Transcription factor MYB113 OS=Arabidopsis thaliana GN=MYB113 PE=1 SV=1	Myb-like DNA-binding domain	PREDICTED: myb-related protein 308-like [Pyrus x bretschneideri]
GS06G0063000.1_GS	--	GTP-binding protein At2g22870-like; K03978 GTP-binding protein (A)	ACT domain-containing protein ACR8 OS=Arabidopsis thaliana GN=ACR8 PE=2 SV=1	ACT domain	PREDICTED: uncharacterized protein LOC103931913 [Pyrus x bretschneideri]
GS012G0035500.1_GS	molecular_function:"Catalysis of the transfer of an acyl group, other than amino-acyl, from one compound (donor) to another (acceptor)." [GOC:jl](GO:0016747)	benzyl alcohol O-benzoyltransferase-like; K19861 benzyl alcohol O-benzoyltransferase [EC:2.3.1.196 2.3.1.232] (A)	Benzyl alcohol O-benzoyltransferase OS=Nicotiana tabacum GN=HSR201 PE=1 SV=1	Transferase family	PREDICTED: benzyl alcohol O-benzoyltransferase-like [Malus domestica]
GS016G0051500.1_GS	--	--	--	--	PREDICTED: uncharacterized protein LOC103402843 [Malus domestica]
GS07G0189300.1_GS	molecular_function:"Interacting selectively and non-covalently with any nucleic acid." [GOC:jl](GO:0003676),molecular_function:"Any molecular function by which a gene product interacts selectively and non-covalently with DNA (deoxyribonucleic acid)." [GOC:dph, GOC:jl, GOC:tb, GOC:vw](GO:0003677),molecular_function:"Interacting selectively and non-covalently with zinc (Zn) ions." [GOC:ai](GO:00082…	hypothetical protein; K08869 aarF domain-containing kinase (A)	Transcription factor DIVARICATA OS=Antirrhinum majus GN=DIVARICATA PE=2 SV=1	Myb-like DNA-binding domain	PREDICTED: myb-like protein J isoform X1 [Malus domestica]
GS07G0215000.1_GS	molecular_function:"Interacting selectively and non-covalently with any metal ion." [GOC:ai](GO:0046872)	--	--	Heavy-metal-associated domain	PREDICTED: FK506-binding protein 4-like [Malus domestica]
GS015G0343000.1_GS	molecular_function:"Interacting selectively and non-covalently with a specific double-stranded genomic DNA sequence (sometimes referred to as a motif) within the regulatory region of a RNA polymerase II-transcribed gene to modulate transcription. Regulatory regions include promoters (proximal and distal) and enhancers. Genes are transcriptional units." [GOC:txnOH-2018](GO:0000981),molecular_funct…	HD18; homeobox-leucine zipper protein ATHB-6-like; K09338 homeobox-leucine zipper protein (A)	Homeobox-leucine zipper protein ATHB-16 OS=Arabidopsis thaliana GN=ATHB-16 PE=2 SV=2	Homeobox associated leucine zipper	homeobox-leucine zipper protein ATHB-6-like [Malus domestica]
GS05G0279100.1_GS	molecular_function:"Any molecular function by which a gene product interacts selectively and non-covalently with DNA (deoxyribonucleic acid)." [GOC:dph, GOC:jl, GOC:tb, GOC:vw](GO:0003677),molecular_function:"Interacting selectively and non-covalently with a specific double-stranded genomic DNA sequence (sometimes referred to as a motif) within the regulatory region of a gene to modulate transcri…	AP2/ERF and B3 domain-containing transcription factor At1g51120-like; K09287 RAV-like factor (A)	B3 domain-containing transcription factor LEC2 OS=Arabidopsis thaliana GN=LEC2 PE=2 SV=1	--	PREDICTED: B3 domain-containing transcription factor LEC2-like [Malus domestica]
GS03G0103500.1_GS	molecular_function:"Catalysis of the reaction: a very long chain fatty acyl-CoA + NADPH + H+ = a very long chain primary alcohol + NADP+ + CoA." [PMID:16980563](GO:0080019)	fatty acyl-CoA reductase 3-like; K13356 alcohol-forming fatty acyl-CoA reductase [EC:1.2.1.84] (A)	Fatty acyl-CoA reductase 3 OS=Arabidopsis thaliana GN=FAR3 PE=2 SV=1	Male sterility protein	PREDICTED: fatty acyl-CoA reductase 3-like [Pyrus x bretschneideri]
GS08G0021200.1_GS	molecular_function:"Catalysis of the incorporation of one atom from molecular oxygen into a compound and the reduction of the other atom of oxygen to water." [ISBN:0198506732](GO:0004497),molecular_function:"Interacting selectively and non-covalently with iron (Fe) ions." [GOC:ai](GO:0005506),molecular_function:"Catalysis of an oxidation-reduction (redox) reaction in which hydrogen or electrons a…	abscisic acid 8'-hydroxylase 1-like; K07437 cytochrome P450, family 26, subfamily A (A)	Abscisic acid 8'-hydroxylase 4 OS=Arabidopsis thaliana GN=CYP707A4 PE=2 SV=2	Cytochrome P450	PREDICTED: abscisic acid 8'-hydroxylase 1-like [Malus domestica]
GS03G0158000.1_GS	molecular_function:"Interacting selectively and non-covalently with chromatin, the network of fibers of DNA, protein, and sometimes RNA, that make up the chromosomes of the eukaryotic nucleus during interphase." [GOC:jl, ISBN:0198506732, PMID:20404130](GO:0003682)	KAT6B; K(lysine) acetyltransferase 6B; K11306 histone acetyltransferase MYST4 [EC:2.3.1.48] (A)	PHD finger protein At3g20280 OS=Arabidopsis thaliana GN=At3g20280 PE=2 SV=1	--	PREDICTED: uncharacterized protein LOC103428395, partial [Malus domestica]
GS012G0099000.1_GS	cellular_component:"The space external to the outermost structure of a cell. For cells without external protective or external encapsulating structures this refers to space outside of the plasma membrane. This term covers the host cell environment outside an intracellular parasite." [GOC:go_curators](GO:0005576),biological_process:"A process that results in the assembly and arrangement of constit…	malate dehydrogenase [NADP], chloroplastic-like; K00051 malate dehydrogenase (NADP+) [EC:1.1.1.82] (A)	Expansin-A3 OS=Arabidopsis thaliana GN=EXPA3 PE=2 SV=1	Pollen allergen	PREDICTED: expansin-A9-like [Malus domestica]
GS015G0158400.1_GS	biological_process:"A conserved series of molecular signals found in prokaryotes and eukaryotes; involves autophosphorylation of a histidine kinase and the transfer of the phosphate group to an aspartate that then acts as a phospho-donor to response regulator proteins." [PMID:9191038](GO:0000160)	histidine-containing phosphotransfer protein 4-like; K14490 histidine-containing phosphotransfer peotein (A)	Histidine-containing phosphotransfer protein 4 OS=Arabidopsis thaliana GN=AHP4 PE=1 SV=2	Hpt domain	PREDICTED: histidine-containing phosphotransfer protein 4-like [Malus domestica]
GS08G0104000.1_GS	molecular_function:"Catalysis of the hydrolysis of any O-glycosyl bond." [GOC:mah](GO:0004553),biological_process:"The chemical reactions and pathways involving carbohydrates, any of a group of organic compounds based of the general formula Cx(H2O)y. Includes the formation of carbohydrate derivatives by the addition of a carbohydrate residue to another molecule." [GOC:mah, ISBN:0198506732](GO:000…	glucan endo-1,3-beta-glucosidase 5-like; K19893 glucan endo-1,3-beta-glucosidase 5/6 [EC:3.2.1.39] (A)	Glucan endo-1,3-beta-glucosidase 5 OS=Arabidopsis thaliana GN=At4g31140 PE=1 SV=1	Glycosyl hydrolases family 17	PREDICTED: glucan endo-1,3-beta-glucosidase 5-like [Malus domestica]
GS09G0093200.1_GS	molecular_function:"Catalysis of the reaction: protein tyrosine phosphate + H2O = protein tyrosine + phosphate." [EC:3.1.3.48](GO:0004725),biological_process:"The process of removing one or more phosphoric residues from a protein." [GOC:hb](GO:0006470),molecular_function:"Catalysis of the reactions: protein serine + H2O = protein serine + phosphate; protein threonine phosphate + H2O = protein thr…	protein-tyrosine-phosphatase IBR5; K04459 dual specificity MAP kinase phosphatase [EC:3.1.3.16 3.1.3.48] (A)	Protein-tyrosine-phosphatase IBR5 OS=Arabidopsis thaliana GN=IBR5 PE=1 SV=1	Dual specificity phosphatase, catalytic domain	PREDICTED: protein-tyrosine-phosphatase IBR5 [Malus domestica]
GS015G0107600.1_GS	molecular_function:"Enables the transfer of ammonium from one side of a membrane to the other. Ammonium is the cation NH4+ which is formed from N2 by root-nodule bacteria in leguminous plants and is an excretory product in ammonotelic animals." [GOC:go_curators, ISBN:0198506732](GO:0008519),biological_process:"The directed movement of ammonium into, out of or within a cell, or between cells, by m…	ammonium transporter 3 member 1-like; K03320 ammonium transporter, Amt family (A)	Ammonium transporter 3 member 1 OS=Oryza sativa subsp. japonica GN=AMT3-1 PE=2 SV=1	Ammonium Transporter Family	PREDICTED: ammonium transporter 3 member 1-like [Malus domestica]
[truncated: 66 more rows]
