# Supplementary material for: Pan-genome analysis of 13 Malus accessions reveals structural and sequence variations associated with fruit traits
Source: Nat Commun. 2023 Nov 15;14:7377. doi: 10.1038/s41467-023-43270-7 (PMC10651928; doi:10.1038/s41467-023-43270-7)
Supplement: Supplementary file 12 — Supplementary Data 9 [file 41467_2023_43270_MOESM12_ESM.xlsx]

## Sheet: Supplementary Data 9
Supplementary Data 9. Genes identified under positive selection in HC and their functional annotation.
Gene ID	GO description	KEGG description	Swisspront description	Pfam description	NR description
HC04G0118900.1_HC	molecular_function:"Interacting selectively and non-covalently with any protein or protein complex (a complex of two or more proteins that may include other nonprotein molecules)." [GOC:go_curators](GO:0005515)	EIF2Aa; eukaryotic initiation factor; K15026 translation initiation factor 2A (A)	F-box protein SKIP8 OS=Arabidopsis thaliana GN=SKIP8 PE=1 SV=1	UvrB/uvrC motif	PREDICTED: uncharacterized protein LOC103433539 [Malus domestica]
HC014G0061100.1_HC	molecular_function:"Catalysis of the transfer of an acyl group from one compound (donor) to another (acceptor)." [GOC:jl, ISBN:0198506732](GO:0016746)	1-acyl-sn-glycerol-3-phosphate acyltransferase 2-like; K13523 lysophosphatidic acid acyltransferase / lysophosphatidylinositol acyltransferase [EC:2.3.1.51 2.3.1.-] (A)	1-acyl-sn-glycerol-3-phosphate acyltransferase 2 OS=Arabidopsis thaliana GN=LPAT2 PE=1 SV=2	Acyltransferase C-terminus	PREDICTED: 1-acyl-sn-glycerol-3-phosphate acyltransferase 2-like [Pyrus x bretschneideri]
HC015G0295900.1_HC	molecular_function:"Interacting selectively and non-covalently with ATP, adenosine 5'-triphosphate, a universally important coenzyme and enzyme regulator." [ISBN:0198506732](GO:0005524),biological_process:"The process of targeting specific proteins to particular regions of the cell, typically membrane-bounded subcellular organelles. Usually requires an organelle specific protein sequence motif." …	protein translocase subunit SECA2, chloroplastic-like; K03070 preprotein translocase subunit SecA (A)	Protein translocase subunit SECA2, chloroplastic OS=Arabidopsis thaliana GN=SECA2 PE=2 SV=1	SecA Wing and Scaffold domain	PREDICTED: protein translocase subunit SECA2, chloroplastic isoform X1 [Pyrus x bretschneideri]
HC015G0112800.1_HC	molecular_function:"Any molecular function by which a gene product interacts selectively and non-covalently with DNA (deoxyribonucleic acid)." [GOC:dph, GOC:jl, GOC:tb, GOC:vw](GO:0003677),molecular_function:"Catalysis of the transient cleavage and passage of individual DNA strands or double helices through one another, resulting a topological transformation in double-stranded DNA." [GOC:mah, PMI…	DNA topoisomerase 3-alpha-like; K03165 DNA topoisomerase III [EC:5.99.1.2] (A)	DNA topoisomerase 3-alpha OS=Oryza sativa subsp. japonica GN=TOP3A PE=3 SV=1	Toprim domain	PREDICTED: LOW QUALITY PROTEIN: DNA topoisomerase 3-alpha-like [Malus domestica]
HC012G0067600.1_HC	molecular_function:"Any molecular function by which a gene product interacts selectively and non-covalently with DNA (deoxyribonucleic acid)." [GOC:dph, GOC:jl, GOC:tb, GOC:vw](GO:0003677),molecular_function:"Catalysis of a biochemical reaction at physiological temperatures. In biologically catalyzed reactions, the reactants are known as substrates, and the catalysts are naturally occurring macro…	apurinic endonuclease-redox protein-like; K01142 exodeoxyribonuclease III [EC:3.1.11.2] (A)	DNA-(apurinic or apyrimidinic site) lyase, chloroplastic OS=Arabidopsis thaliana GN=ARP PE=1 SV=2	Endonuclease/Exonuclease/phosphatase family	PREDICTED: apurinic endonuclease-redox protein-like isoform X1 [Malus domestica]
HC017G0152400.1_HC	molecular_function:"Catalysis of an oxidation-reduction (redox) reaction, a reversible chemical reaction in which the oxidation state of an atom or atoms within a molecule is altered. One substrate acts as a hydrogen or electron donor and becomes oxidized, while the other acts as hydrogen or electron acceptor and becomes reduced." [GOC:go_curators](GO:0016491)	--	Clavaminate synthase-like protein At3g21360 OS=Arabidopsis thaliana GN=At3g21360 PE=1 SV=1	Taurine catabolism dioxygenase TauD, TfdA family	PREDICTED: LOW QUALITY PROTEIN: clavaminate synthase-like protein At3g21360 [Malus domestica]
HC07G0203600.1_HC	molecular_function:"Catalysis of the phosphorylation of an amino acid residue in a protein, usually according to the reaction: a protein + ATP = a phosphoprotein + ADP." [MetaCyc:PROTEIN-KINASE-RXN](GO:0004672),molecular_function:"Interacting selectively and non-covalently with any protein or protein complex (a complex of two or more proteins that may include other nonprotein molecules)." [GOC:go…	probably inactive receptor-like protein kinase At5g41680; K04730 interleukin-1 receptor-associated kinase 1 [EC:2.7.11.1] (A)	Probable inactive receptor kinase At5g58300 OS=Arabidopsis thaliana GN=At5g58300 PE=2 SV=1	Leucine Rich Repeat	PREDICTED: probable inactive receptor kinase At5g58300 [Malus domestica]
HC010G0081100.1_HC	biological_process:"The hydrolysis of proteins into smaller polypeptides and/or amino acids by cleavage of their peptide bonds." [GOC:bf, GOC:mah](GO:0006508),molecular_function:"Catalysis of the hydrolysis of peptide bonds by a mechanism in which water acts as a nucleophile, one or two metal ions hold the water molecule in place, and charged amino acid side chains are ligands for the metal ions.…	aminopeptidase M1-like; K08776 puromycin-sensitive aminopeptidase [EC:3.4.11.-] (A)	Aminopeptidase M1 OS=Arabidopsis thaliana GN=APM1 PE=1 SV=1	-	PREDICTED: aminopeptidase M1-like isoform X2 [Malus domestica]
HC010G0039400.1_HC	cellular_component:"The component of the plasma membrane consisting of the gene products and protein complexes having at least some part of their peptide sequence embedded in the hydrophobic region of the membrane." [GOC:dos, GOC:go_curators](GO:0005887),molecular_function:"Enables the transfer of sucrose from one side of a membrane to the other. Sucrose is the disaccharide O-beta-D-fructofuranos…	sucrose transport protein-like; K15378 solute carrier family 45, member 1/2/4 (A)	Sucrose transport protein SUC2 OS=Arabidopsis thaliana GN=SUC2 PE=1 SV=2	MFS/sugar transport protein	PREDICTED: sucrose transport protein-like [Pyrus x bretschneideri]
HC02G0083500.1_HC	--	--	--	--	PREDICTED: uncharacterized protein LOC103455564 [Malus domestica]
HC015G0258400.1_HC	molecular_function:"Catalysis of the reaction: H(+) + NADPH + O(2) + squalene = (S)-2,3-epoxysqualene + H(2)O + NADP(+)." [RHEA:25282](GO:0004506),cellular_component:"The component of a membrane consisting of the gene products and protein complexes having at least some part of their peptide sequence embedded in the hydrophobic region of the membrane." [GOC:dos, GOC:go_curators](GO:0016021),biolog…	squalene epoxidase 3-like; K00511 squalene monooxygenase [EC:1.14.14.17] (A)	Squalene monooxygenase OS=Panax ginseng PE=2 SV=1	FAD binding domain	PREDICTED: squalene epoxidase 3-like [Malus domestica]
HC07G0201000.1_HC	--	--	--	--	PREDICTED: uncharacterized protein LOC103432917 [Malus domestica]
HC014G0122200.1_HC	--	hypothetical protein; K17586 PHD and RING finger domain-containing protein 1 (A)	Uncharacterized protein At4g10930 OS=Arabidopsis thaliana GN=At4g10930 PE=2 SV=1	PHD-finger	PREDICTED: uncharacterized protein At4g10930-like isoform X1 [Pyrus x bretschneideri]
HC07G0137200.1_HC	biological_process:"Any process that results in a change in state or activity of a cell or an organism (in terms of movement, secretion, enzyme production, gene expression, etc.) as a result of an ultraviolet radiation (UV light) stimulus. Ultraviolet radiation is electromagnetic radiation with a wavelength in the range of 10 to 380 nanometers." [GOC:hb](GO:0009411)	--	UV-stimulated scaffold protein A homolog OS=Arabidopsis thaliana GN=At3g61800 PE=3 SV=1	Uncharacterized conserved protein (DUF2043)	PREDICTED: UV-stimulated scaffold protein A homolog [Malus domestica]
HC015G0126700.1_HC	molecular_function:"Enables the transfer of a purine nucleoside, a purine base covalently bonded to a ribose or deoxyribose sugar, from one side of a membrane to the other." [GOC:ai](GO:0015211),cellular_component:"The component of a membrane consisting of the gene products and protein complexes having at least some part of their peptide sequence embedded in the hydrophobic region of the membrane…	--	Probable purine permease 5 OS=Arabidopsis thaliana GN=PUP5 PE=2 SV=2	Purine nucleobase transmembrane transport	PREDICTED: probable purine permease 5 [Malus domestica]
HC03G0228300.1_HC	--	OTU domain-containing protein 6B; K18342 OTU domain-containing protein 6 [EC:3.4.19.12] (A)	OTU domain-containing protein 6B OS=Danio rerio GN=otud6b PE=2 SV=1	OTU-like cysteine protease	PREDICTED: OTU domain-containing protein 6B [Pyrus x bretschneideri]
HC05G0130500.1_HC	molecular_function:"Catalysis of the transfer of ubiquitin from one protein to another via the reaction X-Ub + Y --> Y-Ub + X, where both X-Ub and Y-Ub are covalent linkages." [GOC:BioGRID, GOC:jh2, PMID:9635407](GO:0004842),molecular_function:"Interacting selectively and non-covalently with any protein or protein complex (a complex of two or more proteins that may include other nonprotein molecu…	U-box domain-containing protein 14-like; K08332 vacuolar protein 8 (A)	U-box domain-containing protein 15 OS=Arabidopsis thaliana GN=PUB15 PE=2 SV=2	U-box domain	PREDICTED: U-box domain-containing protein 15-like [Malus domestica]
HC07G0156200.1_HC	molecular_function:"Any molecular function by which a gene product interacts selectively and non-covalently with DNA (deoxyribonucleic acid)." [GOC:dph, GOC:jl, GOC:tb, GOC:vw](GO:0003677),cellular_component:"A membrane-bounded organelle of eukaryotic cells in which chromosomes are housed and replicated. In most cells, the nucleus contains all of the cell's chromosomes except the organellar chrom…	GATA transcription factor 8-like; K17894 GATA-binding protein 2 (A)	GATA transcription factor 8 OS=Arabidopsis thaliana GN=GATA8 PE=2 SV=1	GATA zinc finger	PREDICTED: GATA transcription factor 8-like [Malus domestica]
HC015G0340800.1_HC	molecular_function:"Interacting selectively and non-covalently with any protein or protein complex (a complex of two or more proteins that may include other nonprotein molecules)." [GOC:go_curators](GO:0005515)	TBCEL, TECTA; tubulin-specific chaperone cofactor E-like protein; K18273 alpha-tectorin (A)	Tubulin-folding cofactor E OS=Arabidopsis thaliana GN=TFCE PE=2 SV=1	CAP-Gly domain	PREDICTED: tubulin-folding cofactor E isoform X1 [Pyrus x bretschneideri]
HC010G0045600.1_HC	molecular_function:"Interacting selectively and non-covalently with an RNA molecule or a portion thereof." [GOC:jl, GOC:mah](GO:0003723),biological_process:"Any process involved in the conversion of one or more primary RNA transcripts into one or more mature RNA molecules." [GOC:mah](GO:0006396),molecular_function:"Catalysis of the transfer of a nucleotidyl group to a reactant." [ISBN:0198506732]…	hypothetical protein; K00974 tRNA nucleotidyltransferase (CCA-adding enzyme) [EC:2.7.7.72 3.1.3.- 3.1.4.-] (A)	CCA tRNA nucleotidyltransferase, mitochondrial OS=Saccharomyces cerevisiae (strain ATCC 204508 / S288c) GN=CCA1 PE=1 SV=1	Poly A polymerase head domain	PREDICTED: CCA tRNA nucleotidyltransferase, mitochondrial-like [Malus domestica]
HC05G0029300.1_HC	--	--	--	--	PREDICTED: probable basic-leucine zipper transcription factor R [Malus domestica]
HC015G0079400.1_HC	molecular_function:"Catalysis of the reaction: (R)-S-lactoylglutathione = glutathione + methylglyoxal." [EC:4.4.1.5, RHEA:19069](GO:0004462),molecular_function:"Interacting selectively and non-covalently with any metal ion." [GOC:ai](GO:0046872)	probable lactoylglutathione lyase, chloroplast; K01759 lactoylglutathione lyase [EC:4.4.1.5] (A)	Probable lactoylglutathione lyase, chloroplast OS=Arabidopsis thaliana GN=At1g67280 PE=1 SV=1	Glyoxalase/Bleomycin resistance protein/Dioxygenase superfamily	PREDICTED: probable lactoylglutathione lyase, chloroplast [Malus domestica]
HC013G0199800.1_HC	molecular_function:"Interacting selectively and non-covalently with a specific double-stranded genomic DNA sequence (sometimes referred to as a motif) within the regulatory region of a gene to modulate transcription. Regulatory regions include promoters (proximal and distal) and enhancers. Genes are transcriptional units, and include bacterial operons." [GOC:txnOH-2018](GO:0003700),biological_pro…	WRKY22; WRKY transcription factor 22; K13425 WRKY transcription factor 22 (A)	Probable WRKY transcription factor 11 OS=Arabidopsis thaliana GN=WRKY11 PE=2 SV=2	WRKY DNA -binding domain	PREDICTED: probable WRKY transcription factor 11 [Malus domestica]
HC04G0191700.1_HC	molecular_function:"Enables the active transport of a solute across a membrane by a mechanism whereby two or more species are transported in opposite directions in a tightly coupled process not directly linked to a form of energy other than chemiosmotic energy. The reaction is: solute A(out) + solute B(in) = solute A(in) + solute B(out)." [GOC:mtg_transport, ISBN:0815340729, PMID:10839820](GO:001…	MATE efflux family protein DTX1-like; K03327 multidrug resistance protein, MATE family (A)	MATE efflux family protein DTX1 OS=Arabidopsis thaliana GN=DTX1 PE=2 SV=1	MatE	PREDICTED: MATE efflux family protein DTX1-like [Malus domestica]
HC013G0087300.1_HC	--	UPL1; ubiquitin-protein ligase 1; K10592 E3 ubiquitin-protein ligase HUWE1 [EC:2.3.2.26] (A)	--	--	PREDICTED: nucleolar and coiled-body phosphoprotein 1-like [Malus domestica]
HC010G0053300.1_HC	molecular_function:"Catalysis of the reaction: a 3-oxo-5-alpha-steroid + acceptor = a 3-oxo-delta(4)-steroid + reduced acceptor." [EC:1.3.99.5](GO:0003865),biological_process:"The chemical reactions and pathways resulting in the formation of dolichol-linked oligosaccharide, usually by a stepwise addition of glycosyl chains to endoplasmic reticulum membrane-bound dolichol-P." [GOC:jl, ISBN:0471331…	polyprenol reductase 2-like; K12345 3-oxo-5-alpha-steroid 4-dehydrogenase 3 [EC:1.3.1.22 1.3.1.94] (A)	Polyprenol reductase 2 OS=Arabidopsis thaliana GN=At2g16530 PE=1 SV=2	3-oxo-5-alpha-steroid 4-dehydrogenase	PREDICTED: polyprenol reductase 2-like [Malus domestica]
HC08G0160300.1_HC	--	--	--	--	PREDICTED: uncharacterized protein LOC103441672 [Malus domestica]
HC013G0065600.1_HC	--	DIL domain myosin family protein, putative; K10357 myosin V (A)	--	--	PREDICTED: uncharacterized protein LOC103451881 [Malus domestica]
HC013G0060900.1_HC	molecular_function:"Interacting selectively and non-covalently with any metal ion." [GOC:ai](GO:0046872)	regulator of chromosome condensation (RCC1)-like protein; K11494 RCC1 and BTB domain-containing protein (A)	Ultraviolet-B receptor UVR8 OS=Arabidopsis thaliana GN=UVR8 PE=1 SV=1	FYVE zinc finger	PREDICTED: E3 ubiquitin-protein ligase HERC2-like isoform X1 [Malus domestica]
HC03G0131700.1_HC	molecular_function:"Any molecular function by which a gene product interacts selectively and non-covalently with DNA (deoxyribonucleic acid)." [GOC:dph, GOC:jl, GOC:tb, GOC:vw](GO:0003677)	homeotic protein empty spiracles; K09317 homeobox protein EMX (A)	Homeobox protein 10 OS=Dictyostelium discoideum GN=hbx10 PE=3 SV=1	Homeobox domain	PREDICTED: uncharacterized protein LOC103426792 isoform X1 [Malus domestica]
HC08G0149200.1_HC	molecular_function:"Any molecular function by which a gene product interacts selectively and non-covalently with DNA (deoxyribonucleic acid)." [GOC:dph, GOC:jl, GOC:tb, GOC:vw](GO:0003677)	--	Methyl-CpG-binding domain-containing protein 8 OS=Arabidopsis thaliana GN=MBD8 PE=2 SV=1	--	PREDICTED: uncharacterized protein LOC103927177 [Pyrus x bretschneideri]
HC01G0151700.1_HC	--	--	--	--	PREDICTED: uncharacterized protein LOC103438435 [Malus domestica]
HC011G0034000.1_HC	molecular_function:"Any molecular function by which a gene product interacts selectively and non-covalently with DNA (deoxyribonucleic acid)." [GOC:dph, GOC:jl, GOC:tb, GOC:vw](GO:0003677),biological_process:"Any process that stops, prevents, or reduces the frequency, rate or extent of cellular DNA-templated transcription." [GOC:go_curators, GOC:txnOH](GO:0045892)	uncharacterized LOC104595426; K01188 beta-glucosidase [EC:3.2.1.21] (A)	Transcription repressor OFP4 OS=Arabidopsis thaliana GN=OFP4 PE=1 SV=1	Transcriptional repressor, ovate	PREDICTED: uncharacterized protein LOC103447277 [Malus domestica]
HC011G0059100.1_HC	--	--	--	--	PREDICTED: uncharacterized protein LOC103447484 [Malus domestica]
HC02G0094800.1_HC	--	--	Auxin-induced in root cultures protein 12 OS=Arabidopsis thaliana GN=AIR12 PE=1 SV=3	Protein of unknown function (DUF568)	PREDICTED: auxin-induced in root cultures protein 12-like [Pyrus x bretschneideri]
HC01G0055700.1_HC	molecular_function:"Catalysis of the transfer of a methyl group to an acceptor molecule." [ISBN:0198506732](GO:0008168)	probable methyltransferase PMT28; K16302 metal transporter CNNM (A)	Probable methyltransferase PMT15 OS=Arabidopsis thaliana GN=At4g00750 PE=2 SV=1	Putative S-adenosyl-L-methionine-dependent methyltransferase	PREDICTED: probable methyltransferase PMT15, partial [Malus domestica]
HC01G0166600.1_HC	biological_process:"The chemical reactions and pathways resulting in the formation of a fatty acid, any of the aliphatic monocarboxylic acids that can be liberated by hydrolysis from naturally occurring fats and oils. Fatty acids are predominantly straight-chain acids of 4 to 24 carbon atoms, which may be saturated or unsaturated; branched fatty acids and hydroxy fatty acids also occur, and very …	3-ketoacyl-CoA synthase 5-like; K15397 3-ketoacyl-CoA synthase [EC:2.3.1.199] (A)	3-ketoacyl-CoA synthase 5 OS=Arabidopsis thaliana GN=KCS5 PE=1 SV=1	3-Oxoacyl-[acyl-carrier-protein (ACP)] synthase III C terminal	PREDICTED: 3-ketoacyl-CoA synthase 5-like [Pyrus x bretschneideri]
HC05G0285500.1_HC	biological_process:"The chemical reactions and pathways resulting in the formation of lipid A, the glycolipid group of bacterial lipopolysaccharides, consisting of four to six fatty acyl chains linked to two glucosamine residues. Further modifications of the backbone are common." [ISBN:0198506732, PMID:20974832, PMID:22216004](GO:0009245),molecular_function:"Catalysis of the transfer of an acyl g…	probable acyl-[acyl-carrier-protein]--UDP-N-acetylglucosamine O-acyltransferase, mitochondrial; K00677 UDP-N-acetylglucosamine acyltransferase [EC:2.3.1.129] (A)	Probable UDP-3-O-acylglucosamine N-acyltransferase 2, mitochondrial OS=Arabidopsis thaliana GN=LPXD2 PE=3 SV=1	Bacterial transferase hexapeptide (six repeats)	PREDICTED: probable UDP-3-O-acylglucosamine N-acyltransferase 2, mitochondrial [Malus domestica]
HC012G0068500.1_HC	molecular_function:"Interacting selectively and non-covalently with GTP, guanosine triphosphate." [GOC:ai](GO:0005525)	putative nitric oxide synthase-like; K13427 nitric-oxide synthase, plant [EC:1.14.13.39] (A)	Uncharacterized protein YqeH OS=Bacillus subtilis (strain 168) GN=yqeH PE=1 SV=1	50S ribosome-binding GTPase	PREDICTED: nitric oxide-associated protein 1 [Malus domestica]
HC08G0131300.1_HC	--	E3 ubiquitin-protein ligase RING1-like; K11982 E3 ubiquitin-protein ligase RNF115/126 [EC:2.3.2.27] (A)	E3 ubiquitin-protein ligase RING1 OS=Gossypium hirsutum GN=RING1 PE=1 SV=1	Ring finger domain	PREDICTED: E3 ubiquitin-protein ligase RNF181-like [Prunus mume]
HC09G0211500.1_HC	molecular_function:"Catalysis of a biochemical reaction at physiological temperatures. In biologically catalyzed reactions, the reactants are known as substrates, and the catalysts are naturally occurring macromolecular substances known as enzymes. Enzymes possess specific binding sites for substrates, and are usually composed wholly or largely of protein, but RNA that has catalytic activity (rib…	uridine 5'-monophosphate synthase-like; K13421 uridine monophosphate synthetase [EC:2.4.2.10 4.1.1.23] (A)	Uridine 5'-monophosphate synthase OS=Arabidopsis thaliana GN=PYRE-F PE=2 SV=2	Orotidine 5'-phosphate decarboxylase / HUMPS family	PREDICTED: uridine 5'-monophosphate synthase-like [Pyrus x bretschneideri]
HC013G0012700.1_HC	--	DNA repair protein XRCC3 homolog; K10880 DNA-repair protein XRCC3 (A)	Zinc finger protein 4 OS=Arabidopsis thaliana GN=ZFP4 PE=2 SV=2	--	C2H2L domain class transcription factor [Malus domestica]
HC015G0114200.1_HC	biological_process:"The chemical reactions and pathways involving lipids, compounds soluble in an organic solvent but not, or sparingly, in an aqueous solvent. Includes fatty acids; neutral fats, other fatty-acid esters, and soaps; long-chain (fatty) alcohols and waxes; sphingoids and other long-chain bases; glycolipids, phospholipids and sphingolipids; and carotenes, polyprenols, sterols, terpen…	lipase, putative; K18875 enhanced disease susceptibility 1 protein (A)	Lipase-like PAD4 OS=Arabidopsis thaliana GN=PAD4 PE=1 SV=1	-	PREDICTED: lipase-like PAD4 isoform X1 [Pyrus x bretschneideri]
HC08G0027100.1_HC	--	hypothetical protein; K05760 paxillin (A)	Protein DA1 OS=Arabidopsis thaliana GN=DA1 PE=1 SV=1	LIM domain	PREDICTED: LOW QUALITY PROTEIN: protein DA1-like [Malus domestica]
HC01G0106600.1_HC	molecular_function:"Catalysis of a biochemical reaction at physiological temperatures. In biologically catalyzed reactions, the reactants are known as substrates, and the catalysts are naturally occurring macromolecular substances known as enzymes. Enzymes possess specific binding sites for substrates, and are usually composed wholly or largely of protein, but RNA that has catalytic activity (rib…	hypothetical protein; K10758 thiol oxidase [EC:1.8.3.2] (A)	--	Amino-transferase class IV	PREDICTED: uncharacterized protein LOC103432563 [Malus domestica]
HC02G0067700.1_HC	molecular_function:"Catalysis of the phosphorylation of an amino acid residue in a protein, usually according to the reaction: a protein + ATP = a phosphoprotein + ADP." [MetaCyc:PROTEIN-KINASE-RXN](GO:0004672),molecular_function:"Interacting selectively and non-covalently with ATP, adenosine 5'-triphosphate, a universally important coenzyme and enzyme regulator." [ISBN:0198506732](GO:0005524),bi…	serine/threonine-protein kinase At5g01020-like; K04733 interleukin-1 receptor-associated kinase 4 [EC:2.7.11.1] (A)	Serine/threonine-protein kinase At5g01020 OS=Arabidopsis thaliana GN=At5g01020 PE=1 SV=1	Protein tyrosine kinase	PREDICTED: serine/threonine-protein kinase At5g01020-like [Pyrus x bretschneideri]
HC013G0096700.1_HC	molecular_function:"Catalysis of the phosphorylation of an amino acid residue in a protein, usually according to the reaction: a protein + ATP = a phosphoprotein + ADP." [MetaCyc:PROTEIN-KINASE-RXN](GO:0004672),molecular_function:"Interacting selectively and non-covalently with ATP, adenosine 5'-triphosphate, a universally important coenzyme and enzyme regulator." [ISBN:0198506732](GO:0005524),bi…	protein kinase APK1B, chloroplastic-like; K04730 interleukin-1 receptor-associated kinase 1 [EC:2.7.11.1] (A)	Protein kinase APK1B, chloroplastic OS=Arabidopsis thaliana GN=APK1B PE=2 SV=2	Protein tyrosine kinase	PREDICTED: protein kinase APK1B, chloroplastic-like [Malus domestica]
HC014G0181300.1_HC	--	--	--	Protein of unknown function (DUF1118)	PREDICTED: uncharacterized protein LOC103437796 [Malus domestica]
HC014G0188000.1_HC	molecular_function:"Any molecular function by which a gene product interacts selectively and non-covalently with DNA (deoxyribonucleic acid)." [GOC:dph, GOC:jl, GOC:tb, GOC:vw](GO:0003677),biological_process:"Any process that modulates the frequency, rate or extent of cellular DNA-templated transcription." [GOC:go_curators, GOC:txnOH](GO:0006355)	NAC domain-containing protein 89-like; K12581 CCR4-NOT transcription complex subunit 7/8 (A)	NAC domain-containing protein 100 OS=Arabidopsis thaliana GN=NAC100 PE=2 SV=1	No apical meristem (NAM) protein	PREDICTED: NAC domain-containing protein 100-like [Malus domestica]
HC012G0058000.1_HC	molecular_function:"Catalysis of the phosphorylation of an amino acid residue in a protein, usually according to the reaction: a protein + ATP = a phosphoprotein + ADP." [MetaCyc:PROTEIN-KINASE-RXN](GO:0004672),molecular_function:"Interacting selectively and non-covalently with any protein or protein complex (a complex of two or more proteins that may include other nonprotein molecules)." [GOC:go…	hypothetical protein; K00924 [EC:2.7.1.-] (A)	Probably inactive leucine-rich repeat receptor-like protein kinase At5g06940 OS=Arabidopsis thaliana GN=At5g06940 PE=3 SV=1	Protein tyrosine kinase	PREDICTED: LOW QUALITY PROTEIN: probably inactive leucine-rich repeat receptor-like protein kinase At5g06940 [Malus domestica]
HC09G0045800.1_HC	molecular_function:"Catalysis of the reaction: 1,4-alpha-D-glucosyl(n) + phosphate = 1,4-alpha-D-glucosyl(n-1) + alpha-D-glucose 1-phosphate. The name should be qualified in each instance by adding the name of the natural substrate, e.g. maltodextrin phosphorylase, starch phosphorylase, glycogen phosphorylase." [EC:2.4.1.1](GO:0004645),biological_process:"The chemical reactions and pathways invol…	alpha-1,4 glucan phosphorylase L isozyme, chloroplastic/amyloplastic; K00688 starch phosphorylase [EC:2.4.1.1] (A)	Alpha-1,4 glucan phosphorylase L isozyme, chloroplastic/amyloplastic OS=Vicia faba GN=PHO1 PE=2 SV=2	Carbohydrate phosphorylase	PREDICTED: alpha-1,4 glucan phosphorylase L isozyme, chloroplastic/amyloplastic isoform X1 [Malus domestica]
HC06G0191500.1_HC	--	--	--	Protein of unknown function (DUF1666)	PREDICTED: uncharacterized protein LOC103428318 isoform X1 [Malus domestica]
HC05G0016200.1_HC	--	hypothetical protein; K01930 folylpolyglutamate synthase [EC:6.3.2.17] (A)	Uncharacterized protein C57A10.07 OS=Schizosaccharomyces pombe (strain 972 / ATCC 24843) GN=SPAC57A10.07 PE=4 SV=1	DUF218 domain	PREDICTED: uncharacterized protein C57A10.07-like [Malus domestica]
HC015G0275500.1_HC	molecular_function:"Interacting selectively and non-covalently with any protein or protein complex (a complex of two or more proteins that may include other nonprotein molecules)." [GOC:go_curators](GO:0005515)	pentatricopeptide repeat-containing protein At4g18750, chloroplastic-like; K17710 pentatricopeptide repeat domain-containing protein 1 (A)	Pentatricopeptide repeat-containing protein At4g02750 OS=Arabidopsis thaliana GN=PCMP-H24 PE=3 SV=1	PPR repeat family	PREDICTED: pentatricopeptide repeat-containing protein At4g02750-like [Malus domestica]
HC08G0111300.1_HC	molecular_function:"Catalysis of the transfer of an acyl group, other than amino-acyl, from one compound (donor) to another (acceptor)." [GOC:jl](GO:0016747)	BAHDb3-2; BAHD family acyltransferase (EC:2.3.1.-); K13065 shikimate O-hydroxycinnamoyltransferase [EC:2.3.1.133] (A)	Protein ECERIFERUM 26-like OS=Arabidopsis thaliana GN=CER26L PE=2 SV=1	Transferase family	PREDICTED: protein ECERIFERUM 26-like [Malus domestica]
HC015G0152700.1_HC	molecular_function:"Interacting selectively and non-covalently with any protein or protein complex (a complex of two or more proteins that may include other nonprotein molecules)." [GOC:go_curators](GO:0005515),cellular_component:"A membrane-bounded organelle of eukaryotic cells in which chromosomes are housed and replicated. In most cells, the nucleus contains all of the cell's chromosomes excep…	auxin-responsive protein IAA1-like; K14484 auxin-responsive protein IAA (A)	Auxin-responsive protein IAA11 OS=Oryza sativa subsp. japonica GN=IAA11 PE=2 SV=1	AUX/IAA family	PREDICTED: auxin-responsive protein IAA1-like [Malus domestica]
HC013G0134700.1_HC	--	--	--	--	PREDICTED: uncharacterized protein LOC103452906 [Malus domestica]
HC015G0309300.1_HC	--	hypothetical protein; K11380 NuA3 HAT complex component NTO1 (A)	Protein Jade-3 OS=Mus musculus GN=Jade3 PE=1 SV=1	PHD-finger	PREDICTED: uncharacterized protein LOC103401878 [Malus domestica]
HC01G0127900.1_HC	--	MYB1; transcription factor MYB86-like; K09422 myb proto-oncogene protein, plant (A)	Transcription factor MYB44 OS=Arabidopsis thaliana GN=MYB44 PE=2 SV=1	Myb-like DNA-binding domain	transcription factor MYB86-like [Malus domestica]
HC017G0156500.1_HC	--	peroxisome biogenesis protein 2; K06664 peroxin-2 (A)	Peroxisome biogenesis protein 2 OS=Arabidopsis thaliana GN=PEX2 PE=1 SV=1	Pex2 / Pex12 amino terminal region	PREDICTED: peroxisome biogenesis protein 2 [Malus domestica]
HC09G0061300.1_HC	--	--	--	--	PREDICTED: uncharacterized protein LOC103442503 isoform X3 [Malus domestica]
HC013G0033000.1_HC	molecular_function:"Interacting selectively and non-covalently with any protein or protein complex (a complex of two or more proteins that may include other nonprotein molecules)." [GOC:go_curators](GO:0005515),molecular_function:"Interacting selectively and non-covalently with zinc (Zn) ions." [GOC:ai](GO:0008270)	hypothetical protein; K12135 zinc finger protein CONSTANS (A)	Zinc finger protein CONSTANS-LIKE 6 OS=Arabidopsis thaliana GN=COL6 PE=2 SV=2	CCT motif	PREDICTED: zinc finger protein CONSTANS-LIKE 6-like [Malus domestica]
HC05G0180300.1_HC	molecular_function:"Interacting selectively and non-covalently with any protein or protein complex (a complex of two or more proteins that may include other nonprotein molecules)." [GOC:go_curators](GO:0005515)	hypothetical protein; K10467 kelch-like protein 31 (A)	F-box/kelch-repeat protein OR23 OS=Arabidopsis thaliana GN=OR23 PE=2 SV=1	F-box-like	PREDICTED: F-box/kelch-repeat protein OR23 [Pyrus x bretschneideri]
HC03G0025200.1_HC	molecular_function:"Any molecular function by which a gene product interacts selectively and non-covalently with DNA (deoxyribonucleic acid)." [GOC:dph, GOC:jl, GOC:tb, GOC:vw](GO:0003677)	--	Putative B3 domain-containing protein At5g58280 OS=Arabidopsis thaliana GN=At5g58280 PE=3 SV=1	B3 DNA binding domain	PREDICTED: uncharacterized protein LOC103417843 [Malus domestica]
HC05G0179500.1_HC	biological_process:"The chemical reactions and pathways involving lipids, compounds soluble in an organic solvent but not, or sparingly, in an aqueous solvent. Includes fatty acids; neutral fats, other fatty-acid esters, and soaps; long-chain (fatty) alcohols and waxes; sphingoids and other long-chain bases; glycolipids, phospholipids and sphingolipids; and carotenes, polyprenols, sterols, terpen…	uncharacterized LOC105792300; K13806 sn1-specific diacylglycerol lipase [EC:3.1.1.-] (A)	Sn1-specific diacylglycerol lipase beta OS=Rattus norvegicus GN=Daglb PE=1 SV=1	Lipase (class 3)	PREDICTED: uncharacterized protein LOC103946032 isoform X2 [Pyrus x bretschneideri]
HC04G0164900.1_HC	molecular_function:"Interacting selectively and non-covalently with any protein or protein complex (a complex of two or more proteins that may include other nonprotein molecules)." [GOC:go_curators](GO:0005515)	uncharacterized LOC103421216; K11138 telomere-associated protein RIF1 (A)	F-box/kelch-repeat protein At3g06240 OS=Arabidopsis thaliana GN=At3g06240 PE=2 SV=1	F-box domain	PREDICTED: F-box/kelch-repeat protein At3g06240-like [Malus domestica]
HC07G0092000.1_HC	molecular_function:"Any molecular function by which a gene product interacts selectively and non-covalently with DNA (deoxyribonucleic acid)." [GOC:dph, GOC:jl, GOC:tb, GOC:vw](GO:0003677),cellular_component:"A membrane-bounded organelle of eukaryotic cells in which chromosomes are housed and replicated. In most cells, the nucleus contains all of the cell's chromosomes except the organellar chrom…	uncharacterized LOC103401427; K13415 protein brassinosteroid insensitive 1 [EC:2.7.10.1 2.7.11.1] (A)	Squamosa promoter-binding-like protein 7 OS=Oryza sativa subsp. japonica GN=SPL7 PE=2 SV=2	SBP domain	PREDICTED: squamosa promoter-binding-like protein 7 isoform X1 [Malus domestica]
HC05G0021400.1_HC	--	malate dehydrogenase, chloroplastic-like; K00026 malate dehydrogenase [EC:1.1.1.37] (A)	--	--	PREDICTED: dof zinc finger protein DOF2.4-like isoform X1 [Malus domestica]
HC05G0260500.1_HC	--	--	GDSL esterase/lipase At5g45920 OS=Arabidopsis thaliana GN=At5g45920 PE=2 SV=1	GDSL-like Lipase/Acylhydrolase family	PREDICTED: GDSL esterase/lipase At5g45920 [Malus domestica]
HC03G0140400.1_HC	--	transcription factor MYB46-like; K09422 myb proto-oncogene protein, plant (A)	Transcription factor MYB46 OS=Arabidopsis thaliana GN=MYB46 PE=2 SV=1	Myb-like DNA-binding domain	PREDICTED: transcription factor MYB46-like [Pyrus x bretschneideri]
HC04G0195100.1_HC	molecular_function:"Catalysis of the phosphorylation of an amino acid residue in a protein, usually according to the reaction: a protein + ATP = a phosphoprotein + ADP." [MetaCyc:PROTEIN-KINASE-RXN](GO:0004672),molecular_function:"Interacting selectively and non-covalently with any protein or protein complex (a complex of two or more proteins that may include other nonprotein molecules)." [GOC:go…	LRR receptor-like kinase family protein; K17422 large subunit ribosomal protein L41 (A)	Probable leucine-rich repeat receptor-like protein kinase At5g63930 OS=Arabidopsis thaliana GN=At5g63930 PE=2 SV=1	Protein kinase domain	PREDICTED: LOW QUALITY PROTEIN: probable leucine-rich repeat receptor-like protein kinase At5g63930 [Pyrus x bretschneideri]
HC07G0242000.1_HC	--	hypothetical protein; K14572 midasin (A)	Nipped-B-like protein B OS=Danio rerio GN=nipblb PE=2 SV=1	--	PREDICTED: uncharacterized protein LOC103428555 [Malus domestica]
HC015G0201700.1_HC	molecular_function:"Catalysis of the hydrolysis of ester linkages within nucleic acids." [ISBN:0198547684](GO:0004518),molecular_function:"Interacting selectively and non-covalently with any protein or protein complex (a complex of two or more proteins that may include other nonprotein molecules)." [GOC:go_curators](GO:0005515)	ankyrin repeat domain-containing protein, chloroplastic-like; K12897 transformer-2 protein (A)	Ankyrin repeat domain-containing protein, chloroplastic OS=Arabidopsis thaliana GN=AKRP PE=1 SV=2	Ankyrin repeats (3 copies)	PREDICTED: LOW QUALITY PROTEIN: ankyrin repeat domain-containing protein, chloroplastic [Malus domestica]
HC02G0016000.1_HC	--	--	--	--	PREDICTED: phosphopantothenoylcysteine decarboxylase subunit VHS3-like [Malus domestica]
HC015G0371100.1_HC	biological_process:"Reactions, triggered in response to the presence of a foreign body or the occurrence of an injury, which result in restriction of damage to the organism attacked or prevention/recovery from the infection caused by the attack." [GOC:go_curators](GO:0006952),biological_process:"A process which begins when a cell receives an internal or external signal and activates a series of b…	hypothetical protein; K14638 solute carrier family 15 (peptide/histidine transporter), member 3/4 (A)	MACPF domain-containing protein At4g24290 OS=Arabidopsis thaliana GN=At4g24290 PE=2 SV=1	MAC/Perforin domain	PREDICTED: MACPF domain-containing protein At4g24290 [Malus domestica]
HC014G0032400.1_HC	--	--	--	--	PREDICTED: uncharacterized protein LOC103454152 [Malus domestica]
HC06G0171700.1_HC	molecular_function:"Any molecular function by which a gene product interacts selectively and non-covalently with DNA (deoxyribonucleic acid)." [GOC:dph, GOC:jl, GOC:tb, GOC:vw](GO:0003677),biological_process:"Any process that modulates the frequency, rate or extent of cellular DNA-templated transcription." [GOC:go_curators, GOC:txnOH](GO:0006355)	NAC domain-containing protein 89-like; K12581 CCR4-NOT transcription complex subunit 7/8 (A)	NAC domain-containing protein 100 OS=Arabidopsis thaliana GN=NAC100 PE=2 SV=1	No apical meristem (NAM) protein	PREDICTED: NAC domain-containing protein 100-like [Malus domestica]
HC016G0037700.1_HC	cellular_component:"A lipid bilayer along with all the proteins and protein complexes embedded in it an attached to it." [GOC:dos, GOC:mah, ISBN:0815316194](GO:0016020),molecular_function:"Catalysis of the hydrolysis of any glycosyl bond." [GOC:jl](GO:0016798)	heparanase-like protein 2; K07964 heparanase 1 [EC:3.2.1.166] (A)	Heparanase-like protein 2 OS=Arabidopsis thaliana GN=At5g61250 PE=2 SV=1	Glycosyl hydrolase family 79, N-terminal domain	PREDICTED: heparanase-like protein 2 [Malus domestica]
HC02G0102800.1_HC	biological_process:"The covalent alteration of one or more nucleotides within an rRNA molecule to produce an rRNA molecule with a sequence that differs from that coded genetically." [GOC:curators](GO:0000154),molecular_function:"Catalysis of the dimethylation two adjacent A residues in the loop closing the 3'-terminal stem of the 18S rRNA, using S-adenosyl-L-methionine as a methyl donor." [ISBN:1…	probable dimethyladenosine transferase; K14191 18S rRNA (adenine1779-N6/adenine1780-N6)-dimethyltransferase [EC:2.1.1.183] (A)	Ribosomal RNA small subunit methyltransferase, mitochondrial OS=Arabidopsis thaliana GN=DIM1B PE=1 SV=1	Ribosomal RNA adenine dimethylase	PREDICTED: probable dimethyladenosine transferase [Malus domestica]
HC010G0020800.1_HC	--	--	UPF0496 protein 3 OS=Oryza sativa subsp. indica GN=OsI_009784 PE=3 SV=2	Protein of unknown function (DUF677)	PREDICTED: UPF0496 protein At1g20180-like [Malus domestica]
HC06G0176300.1_HC	--	--	--	--	PREDICTED: uncharacterized protein LOC103438188 [Malus domestica]
HC02G0238700.1_HC	molecular_function:"Interacting selectively and non-covalently with any protein or protein complex (a complex of two or more proteins that may include other nonprotein molecules)." [GOC:go_curators](GO:0005515)	SNF2 family helicase/ATPase and F-box protein, putative; K11320 E1A-binding protein p400 [EC:3.6.4.-] (A)	F-box protein SKIP5 OS=Arabidopsis thaliana GN=SKIP5 PE=1 SV=1	F-box-like	PREDICTED: F-box protein SKIP5 isoform X1 [Malus domestica]
HC012G0092600.1_HC	molecular_function:"Interacting selectively and non-covalently with any nucleic acid." [GOC:jl](GO:0003676)	29 kDa ribonucleoprotein A, chloroplastic-like; K11294 nucleolin (A)	31 kDa ribonucleoprotein, chloroplastic OS=Nicotiana plumbaginifolia PE=2 SV=1	RNA recognition motif. (a.k.a. RRM, RBD, or RNP domain)	PREDICTED: LOW QUALITY PROTEIN: 29 kDa ribonucleoprotein A, chloroplastic-like [Malus domestica]
HC010G0089400.1_HC	--	cyclin-A3-1-like; K06627 cyclin A (A)	Cyclin-A3-4 OS=Arabidopsis thaliana GN=CYCA3-4 PE=1 SV=1	Cyclin, C-terminal domain	PREDICTED: cyclin-A3-1-like [Pyrus x bretschneideri]
HC012G0196500.1_HC	molecular_function:"Interacting selectively and non-covalently with double-stranded RNA." [GOC:jl](GO:0003725)	--	Double-stranded RNA-binding protein 2 OS=Oryza sativa subsp. japonica GN=DRB2 PE=2 SV=1	Double-stranded RNA binding motif	PREDICTED: double-stranded RNA-binding protein 3-like isoform X1 [Malus domestica]
HC08G0027500.1_HC	molecular_function:"Catalysis of the transfer of ubiquitin from one protein to another via the reaction X-Ub + Y --> Y-Ub + X, where both X-Ub and Y-Ub are covalent linkages." [GOC:BioGRID, GOC:jh2, PMID:9635407](GO:0004842),biological_process:"The process in which one or more ubiquitin groups are added to a protein." [GOC:ai](GO:0016567)	probable E3 ubiquitin-protein ligase ARI2; K11968 ariadne-1 [EC:2.3.2.27] (A)	Probable E3 ubiquitin-protein ligase ARI2 OS=Arabidopsis thaliana GN=ARI2 PE=2 SV=1	IBR domain, a half RING-finger domain	PREDICTED: probable E3 ubiquitin-protein ligase ARI2 [Malus domestica]
HC02G0080500.1_HC	--	RNA polymerase I-specific transcription initiation factor RRN3-like; K15216 RNA polymerase I-specific transcription initiation factor RRN3 (A)	RNA polymerase I-specific transcription initiation factor RRN3 OS=Mus musculus GN=Rrn3 PE=1 SV=1	RNA polymerase I specific transcription initiation factor RRN3	PREDICTED: RNA polymerase I-specific transcription initiation factor RRN3-like [Malus domestica]
HC01G0074500.1_HC	molecular_function:"Catalysis of the hydrolysis of any ester bond." [GOC:jl](GO:0016788)	alpha-L-fucosidase 3-like; K01206 alpha-L-fucosidase [EC:3.2.1.51] (A)	GDSL esterase/lipase At4g01130 OS=Arabidopsis thaliana GN=At4g01130 PE=2 SV=1	GDSL-like Lipase/Acylhydrolase	PREDICTED: LOW QUALITY PROTEIN: GDSL esterase/lipase At4g01130 [Pyrus x bretschneideri]
HC07G0067800.1_HC	molecular_function:"Any molecular function by which a gene product interacts selectively and non-covalently with DNA (deoxyribonucleic acid)." [GOC:dph, GOC:jl, GOC:tb, GOC:vw](GO:0003677),molecular_function:"Catalysis of the hydrolysis of ester linkages within nucleic acids." [ISBN:0198547684](GO:0004518)	crossover junction endonuclease MUS81-like; K08991 crossover junction endonuclease MUS81 [EC:3.1.22.-] (A)	Crossover junction endonuclease MUS81 OS=Arabidopsis thaliana GN=MUS81 PE=1 SV=1	ERCC4 domain	PREDICTED: crossover junction endonuclease MUS81-like [Pyrus x bretschneideri]
HC017G0066100.1_HC	molecular_function:"Interacting selectively and non-covalently with any protein or protein complex (a complex of two or more proteins that may include other nonprotein molecules)." [GOC:go_curators](GO:0005515)	--	Putative F-box/FBD/LRR-repeat protein At4g03220 OS=Arabidopsis thaliana GN=At4g03220 PE=3 SV=1	F-box domain	PREDICTED: putative F-box/FBD/LRR-repeat protein At4g03220 [Malus domestica]
HC017G0107000.1_HC	molecular_function:"Interacting selectively and non-covalently with any protein or protein complex (a complex of two or more proteins that may include other nonprotein molecules)." [GOC:go_curators](GO:0005515)	pentatricopeptide repeat-containing protein At3g18110, chloroplastic; K17964 leucine-rich PPR motif-containing protein, mitochondrial (A)	Pentatricopeptide repeat-containing protein At3g59040 OS=Arabidopsis thaliana GN=At3g59040 PE=2 SV=2	PPR repeat family	PREDICTED: pentatricopeptide repeat-containing protein At3g59040-like isoform X1 [Pyrus x bretschneideri]
HC08G0136600.1_HC	molecular_function:"Interacting selectively and non-covalently with any protein or protein complex (a complex of two or more proteins that may include other nonprotein molecules)." [GOC:go_curators](GO:0005515)	pentatricopeptide repeat-containing protein At2g04860; K01176 alpha-amylase [EC:3.2.1.1] (A)	Pentatricopeptide repeat-containing protein At4g08210 OS=Arabidopsis thaliana GN=PCMP-E100 PE=3 SV=1	PPR repeat	PREDICTED: pentatricopeptide repeat-containing protein At4g08210 [Malus domestica]
HC014G0153400.1_HC	--	--	--	--	PREDICTED: uncharacterized protein LOC103431109 [Malus domestica]
HC05G0146400.1_HC	--	--	--	--	PREDICTED: uncharacterized protein LOC103408347 [Malus domestica]
HC014G0033000.1_HC	--	--	--	--	hypothetical protein PRUPE_ppa010582mg [Prunus persica]
HC08G0126200.1_HC	--	probable amino acid permease 7; K14209 solute carrier family 36 (proton-coupled amino acid transporter) (A)	Amino acid permease 3 OS=Arabidopsis thaliana GN=AAP3 PE=1 SV=2	Transmembrane amino acid transporter protein	PREDICTED: amino acid permease 3-like [Malus domestica]
HC06G0165000.1_HC	--	--	--	Protein of unknown function (DUF1118)	PREDICTED: uncharacterized protein LOC103437796 [Malus domestica]
HC05G0267400.1_HC	molecular_function:"Any molecular function by which a gene product interacts selectively and non-covalently with DNA (deoxyribonucleic acid)." [GOC:dph, GOC:jl, GOC:tb, GOC:vw](GO:0003677),molecular_function:"Interacting selectively and non-covalently with a specific double-stranded genomic DNA sequence (sometimes referred to as a motif) within the regulatory region of a gene to modulate transcri…	AP2/ERF and B3 domain-containing transcription factor At1g51120-like; K09287 RAV-like factor (A)	B3 domain-containing transcription factor LEC2 OS=Arabidopsis thaliana GN=LEC2 PE=2 SV=1	--	PREDICTED: B3 domain-containing transcription factor LEC2-like [Malus domestica]
HC012G0058300.1_HC	molecular_function:"Catalysis of the phosphorylation of an amino acid residue in a protein, usually according to the reaction: a protein + ATP = a phosphoprotein + ADP." [MetaCyc:PROTEIN-KINASE-RXN](GO:0004672),molecular_function:"Interacting selectively and non-covalently with ATP, adenosine 5'-triphosphate, a universally important coenzyme and enzyme regulator." [ISBN:0198506732](GO:0005524),bi…	serine/threonine-protein kinase Nek6-like; K08857 NIMA (never in mitosis gene a)-related kinase [EC:2.7.11.1] (A)	Serine/threonine-protein kinase Nek6 OS=Arabidopsis thaliana GN=NEK6 PE=3 SV=1	Protein kinase domain	PREDICTED: serine/threonine-protein kinase Nek6-like [Malus domestica]
HC01G0067600.1_HC	molecular_function:"Catalysis of an oxidation-reduction (redox) reaction, a reversible chemical reaction in which the oxidation state of an atom or atoms within a molecule is altered. One substrate acts as a hydrogen or electron donor and becomes oxidized, while the other acts as hydrogen or electron acceptor and becomes reduced." [GOC:go_curators](GO:0016491)	noxA; flavocytochrome b large subunit; K08008 NADPH oxidase (A)	Ferric reduction oxidase 2 OS=Arabidopsis thaliana GN=FRO2 PE=1 SV=2	Ferric reductase NAD binding domain	ferric reduction oxidase 2 [Pyrus betulifolia]
HC04G0194400.1_HC	--	uncharacterized LOC104813337; K05609 ubiquitin carboxyl-terminal hydrolase L3 [EC:3.4.19.12] (A)	--	Neprosin	PREDICTED: uncharacterized protein LOC103940365 [Pyrus x bretschneideri]
HC03G0233200.1_HC	--	CTD small phosphatase-like protein 2; K17616 CTD small phosphatase-like protein 2 [EC:3.1.3.-] (A)	Stress-related protein OS=Vitis riparia GN=SRP PE=2 SV=1	Rubber elongation factor protein (REF)	PREDICTED: stress-related protein-like [Malus domestica]
HC06G0045300.1_HC	--	--	--	Domain of unknown function (DUF702)	PREDICTED: uncharacterized protein LOC103436947 [Malus domestica]
HC05G0177300.1_HC	molecular_function:"Enables the transfer of a inorganic phosphate from one side of a membrane to the other, up its concentration gradient. The transporter binds the solute and undergoes a series of conformational changes. Transport works equally well in either direction and is driven by a chemiosmotic source of energy. Secondary active transporters include symporters and antiporters." [GOC:mtg_tr…	inorganic phosphate transporter 1-4; K08176 MFS transporter, PHS family, inorganic phosphate transporter (A)	Probable inorganic phosphate transporter 1-7 OS=Arabidopsis thaliana GN=PHT1-7 PE=2 SV=2	Sugar (and other) transporter	PREDICTED: inorganic phosphate transporter 1-4 [Pyrus x bretschneideri]
HC015G0116000.1_HC	--	filament-like plant protein 1; K10352 myosin heavy chain (A)	Filament-like plant protein 3 OS=Arabidopsis thaliana GN=FPP3 PE=2 SV=2	Filament-like plant protein, long coiled-coil	PREDICTED: filament-like plant protein 3 [Malus domestica]
HC012G0152400.1_HC	--	CIP8B-1; hypothetical protein; K11982 E3 ubiquitin-protein ligase RNF115/126 [EC:2.3.2.27] (A)	E3 ubiquitin-protein ligase RING1-like OS=Arabidopsis thaliana GN=At3g19950 PE=1 SV=1	Ring finger domain	PREDICTED: E3 ubiquitin-protein ligase Praja-2-like [Malus domestica]
HC05G0065900.1_HC	molecular_function:"Catalysis of the hydrolysis of any O-glycosyl bond." [GOC:mah](GO:0004553),biological_process:"The chemical reactions and pathways involving carbohydrates, any of a group of organic compounds based of the general formula Cx(H2O)y. Includes the formation of carbohydrate derivatives by the addition of a carbohydrate residue to another molecule." [GOC:mah, ISBN:0198506732](GO:000…	glucan endo-1,3-beta-glucosidase 2-like; K19891 glucan endo-1,3-beta-glucosidase 1/2/3 [EC:3.2.1.39] (A)	Glucan endo-1,3-beta-glucosidase 7 OS=Arabidopsis thaliana GN=At4g34480 PE=1 SV=2	Glycosyl hydrolases family 17	PREDICTED: glucan endo-1,3-beta-glucosidase 7 [Pyrus x bretschneideri]
HC06G0143200.1_HC	biological_process:"The formation of the principal food-conducting tissue of a vascular plant." [GOC:tb, ISBN:0471245208](GO:0010088)	uncharacterized LOC103421379; K17609 nucleoredoxin [EC:1.8.1.8] (A)	Protein SIEVE ELEMENT OCCLUSION B OS=Arabidopsis thaliana GN=SEOB PE=1 SV=1	Sieve element occlusion C-terminus	PREDICTED: uncharacterized protein LOC103437653 [Malus domestica]
HC08G0149300.1_HC	molecular_function:"Interacting selectively and non-covalently with any protein or protein complex (a complex of two or more proteins that may include other nonprotein molecules)." [GOC:go_curators](GO:0005515)	Outer arm dynein light chain 1 protein, putative isoform 1; K19750 dynein assembly factor 1, axonemal (A)	Dynein assembly factor 1, axonemal OS=Mus musculus GN=Dnaaf1 PE=2 SV=1	Leucine-rich repeat	PREDICTED: uncharacterized protein LOC103446572 [Malus domestica]
HC03G0198800.1_HC	molecular_function:"Interacting selectively and non-covalently with any protein or protein complex (a complex of two or more proteins that may include other nonprotein molecules)." [GOC:go_curators](GO:0005515)	hypothetical protein; K19600 tubby-related protein 1 (A)	Tubby-like F-box protein 7 OS=Arabidopsis thaliana GN=TULP7 PE=2 SV=1	F-box domain	PREDICTED: tubby-like F-box protein 7 [Malus domestica]
HC011G0185600.1_HC	molecular_function:"Interacting selectively and non-covalently with any protein or protein complex (a complex of two or more proteins that may include other nonprotein molecules)." [GOC:go_curators](GO:0005515)	autophagy-related protein 18; K17908 autophagy-related protein 18 (A)	Autophagy-related protein 18f OS=Arabidopsis thaliana GN=ATG18F PE=2 SV=1	Breast carcinoma amplified sequence 3	PREDICTED: autophagy-related protein 18f [Malus domestica]
HC011G0046600.1_HC	molecular_function:"Catalysis of the transfer of ubiquitin from one protein to another via the reaction X-Ub + Y --> Y-Ub + X, where both X-Ub and Y-Ub are covalent linkages." [GOC:BioGRID, GOC:jh2, PMID:9635407](GO:0004842),molecular_function:"Interacting selectively and non-covalently with any protein or protein complex (a complex of two or more proteins that may include other nonprotein molecu…	hypothetical protein; K08332 vacuolar protein 8 (A)	U-box domain-containing protein 43 OS=Arabidopsis thaliana GN=PUB43 PE=2 SV=1	U-box domain	PREDICTED: U-box domain-containing protein 44-like [Malus domestica]
HC03G0219000.1_HC	molecular_function:"Interacting selectively and non-covalently with any protein or protein complex (a complex of two or more proteins that may include other nonprotein molecules)." [GOC:go_curators](GO:0005515)	pentatricopeptide repeat-containing protein At2g18940, chloroplastic; K17710 pentatricopeptide repeat domain-containing protein 1 (A)	Pentatricopeptide repeat-containing protein At4g02820, mitochondrial OS=Arabidopsis thaliana GN=At4g02820 PE=2 SV=1	PPR repeat	PREDICTED: pentatricopeptide repeat-containing protein At4g02820, mitochondrial [Malus domestica]
HC01G0138400.1_HC	molecular_function:"Interacting selectively and non-covalently with any protein or protein complex (a complex of two or more proteins that may include other nonprotein molecules)." [GOC:go_curators](GO:0005515)	ank3, ankyrin-G; ankyrin 3, node of Ranvier (ankyrin G); K10380 ankyrin (A)	Ankyrin-2 OS=Mus musculus GN=Ank2 PE=1 SV=2	Ankyrin repeats (3 copies)	PREDICTED: serine/threonine-protein phosphatase 6 regulatory ankyrin repeat subunit B-like [Malus domestica]
HC014G0146900.1_HC	--	HVA22-like protein e; K17279 receptor expression-enhancing protein 5/6 (A)	Protein HVA22 OS=Hordeum vulgare GN=HVA22 PE=2 SV=1	TB2/DP1, HVA22 family	PREDICTED: HVA22-like protein e [Malus domestica]
HC07G0139800.1_HC	molecular_function:"Interacting selectively and non-covalently with copper (Cu) ions." [GOC:ai](GO:0005507),molecular_function:"Catalysis of an oxidation-reduction (redox) reaction, a reversible chemical reaction in which the oxidation state of an atom or atoms within a molecule is altered. One substrate acts as a hydrogen or electron donor and becomes oxidized, while the other acts as hydrogen o…	laccase-6; K05909 laccase [EC:1.10.3.2] (A)	Laccase-6 OS=Arabidopsis thaliana GN=LAC6 PE=2 SV=1	Multicopper oxidase	PREDICTED: laccase-6 [Malus domestica]
HC09G0106500.1_HC	molecular_function:"Catalysis of the reaction: coproporphyrinogen III + 2 H(+) + O(2) = 2 CO(2) + 2 H(2)O + protoporphyrinogen IX." [EC:1.3.3.3, RHEA:18257](GO:0004109),biological_process:"The chemical reactions and pathways resulting in the formation of any member of a large group of derivatives or analogs of porphyrin. Porphyrin consists of a ring of four pyrrole nuclei linked each to the next …	oxygen-dependent coproporphyrinogen-III oxidase, chloroplastic-like; K00228 coproporphyrinogen III oxidase [EC:1.3.3.3] (A)	Oxygen-dependent coproporphyrinogen-III oxidase, chloroplastic OS=Glycine max GN=CPX PE=2 SV=1	Coproporphyrinogen III oxidase	PREDICTED: oxygen-dependent coproporphyrinogen-III oxidase, chloroplastic [Malus domestica]
HC014G0087900.1_HC	molecular_function:"Catalysis of the reaction: protein serine phosphate + H2O = protein serine + phosphate, and protein threonine phosphate + H2O = protein threonine + phosphate." [GOC:bf](GO:0004722),biological_process:"The process of removing one or more phosphoric residues from a protein." [GOC:hb](GO:0006470)	--	Protein kinase and PP2C-like domain-containing protein OS=Oryza sativa subsp. japonica GN=Os01g0541900 PE=2 SV=1	--	PREDICTED: uncharacterized protein LOC103936834 [Pyrus x bretschneideri]
HC014G0010200.1_HC	--	myb-related protein 306-like; K09422 myb proto-oncogene protein, plant (A)	Myb-related protein 306 OS=Antirrhinum majus GN=MYB306 PE=2 SV=1	Myb-like DNA-binding domain	PREDICTED: myb-related protein 306-like [Malus domestica]
HC06G0079000.1_HC	biological_process:"The directed movement of cations, atoms or small molecules with a net positive charge, into, out of or within a cell, or between cells, by means of some agent such as a transporter or pore." [GOC:ai](GO:0006812),molecular_function:"Enables the transfer of a solute or solutes from one side of a membrane to the other according to the reaction: solute(out) + H+(in) = solute(in) +…	--	Cation/H(+) antiporter 1 OS=Arabidopsis thaliana GN=CHX1 PE=2 SV=1	Sodium/hydrogen exchanger family	PREDICTED: cation/H(+) antiporter 2-like [Malus domestica]
HC015G0154800.1_HC	molecular_function:"Interacting selectively and non-covalently with a nucleotide, any compound consisting of a nucleoside that is esterified with (ortho)phosphate or an oligophosphate at any hydroxyl group on the ribose or deoxyribose." [GOC:mah, ISBN:0198547684](GO:0000166),molecular_function:"Interacting selectively and non-covalently with ATP, adenosine 5'-triphosphate, a universally important…	hypothetical protein; K14826 FK506-binding nuclear protein [EC:5.2.1.8] (A)	tRNA(Ile)-lysidine synthase OS=Orientia tsutsugamushi (strain Ikeda) GN=tilS PE=3 SV=1	PP-loop family	PREDICTED: uncharacterized protein LOC103400498 [Malus domestica]
HC013G0000800.1_HC	--	--	--	--	PREDICTED: uncharacterized protein LOC103451432 [Malus domestica]
HC012G0087700.1_HC	--	hypothetical protein; K07199 5'-AMP-activated protein kinase, regulatory beta subunit (A)	Protein PTST, chloroplastic OS=Arabidopsis thaliana GN=PTST PE=1 SV=1	Glycogen recognition site of AMP-activated protein kinase	PREDICTED: probable GPI-anchored adhesin-like protein PGA55 isoform X1 [Malus domestica]
HC03G0090500.1_HC	molecular_function:"Catalysis of the reaction: an alpha-L-fucoside + H2O = an alcohol + L-fucose." [EC:3.2.1.51](GO:0004560),biological_process:"The chemical reactions and pathways involving carbohydrates, any of a group of organic compounds based of the general formula Cx(H2O)y. Includes the formation of carbohydrate derivatives by the addition of a carbohydrate residue to another molecule." [GO…	alpha-L-fucosidase 1-like; K01206 alpha-L-fucosidase [EC:3.2.1.51] (A)	Alpha-L-fucosidase 1 OS=Arabidopsis thaliana GN=FUC1 PE=1 SV=2	F5/8 type C domain	PREDICTED: LOW QUALITY PROTEIN: alpha-L-fucosidase 1-like [Malus domestica]
HC015G0194200.1_HC	--	--	--	--	PREDICTED: uncharacterized protein LOC103442621 [Malus domestica]
HC05G0212600.1_HC	molecular_function:"Catalysis of the reaction: CTP + phosphatidate = diphosphate + CDP-diacylglycerol." [EC:2.7.7.41](GO:0004605),biological_process:"The chemical reactions and pathways resulting in the formation of cardiolipin, 1,3-bis(3-phosphatidyl)glycerol." [GOC:mah](GO:0032049)	mitochondrial translocator assembly and maintenance protein 41 homolog; K17807 mitochondrial translocator assembly and maintenance protein 41 (A)	Phosphatidate cytidylyltransferase, mitochondrial OS=Bos taurus GN=TAMM41 PE=2 SV=1	Mitochondrial matrix Mmp37	PREDICTED: mitochondrial translocator assembly and maintenance protein 41 homolog isoform X1 [Malus domestica]
HC05G0163400.1_HC	cellular_component:"The component of a membrane consisting of the gene products and protein complexes having at least some part of their peptide sequence embedded in the hydrophobic region of the membrane." [GOC:dos, GOC:go_curators](GO:0016021)	tetraspanin-19; K17345 tetraspanin-5 (A)	Tetraspanin-18 OS=Arabidopsis thaliana GN=TOM2AH2 PE=2 SV=1	--	PREDICTED: tetraspanin-18-like [Malus domestica]
HC01G0034900.1_HC	molecular_function:"Interacting selectively and non-covalently with any protein or protein complex (a complex of two or more proteins that may include other nonprotein molecules)." [GOC:go_curators](GO:0005515)	pentatricopeptide repeat-containing protein At5g61990, mitochondrial-like; K17964 leucine-rich PPR motif-containing protein, mitochondrial (A)	Pentatricopeptide repeat-containing protein At5g38730 OS=Arabidopsis thaliana GN=At5g38730 PE=2 SV=1	PPR repeat family	PREDICTED: pentatricopeptide repeat-containing protein At5g38730-like [Pyrus x bretschneideri]
HC016G0048600.1_HC	molecular_function:"Catalysis of the phosphorylation of an amino acid residue in a protein, usually according to the reaction: a protein + ATP = a phosphoprotein + ADP." [MetaCyc:PROTEIN-KINASE-RXN](GO:0004672),molecular_function:"Interacting selectively and non-covalently with any protein or protein complex (a complex of two or more proteins that may include other nonprotein molecules)." [GOC:go…	systemin receptor SR160-like; K13415 protein brassinosteroid insensitive 1 [EC:2.7.10.1 2.7.11.1] (A)	Probable LRR receptor-like serine/threonine-protein kinase At1g14390 OS=Arabidopsis thaliana GN=At1g14390 PE=2 SV=1	Protein kinase domain	PREDICTED: probable LRR receptor-like serine/threonine-protein kinase At1g14390 [Malus domestica]
HC014G0016200.1_HC	biological_process:"The successive addition of amino acid residues to a nascent polypeptide chain during protein biosynthesis in the cytoplasm." [GOC:hjd](GO:0002182),molecular_function:"The action of a molecule that contributes to the structural integrity of the ribosome." [GOC:mah](GO:0003735),cellular_component:"The large subunit of a ribosome located in the cytosol." [GOC:mtg_sensu](GO:002262…	60S acidic ribosomal protein P2-2-like; K02943 large subunit ribosomal protein LP2 (A)	60S acidic ribosomal protein P2-4 OS=Arabidopsis thaliana GN=RPP2D PE=2 SV=1	60s Acidic ribosomal protein	PREDICTED: 60S acidic ribosomal protein P2-2-like [Malus domestica]
HC06G0167600.1_HC	molecular_function:"Interacting selectively and non-covalently with any protein or protein complex (a complex of two or more proteins that may include other nonprotein molecules)." [GOC:go_curators](GO:0005515),molecular_function:"Interacting selectively and non-covalently with microtubules, filaments composed of tubulin monomers." [GOC:krc](GO:0008017)	microtubule-associated protein RP/EB family member 1A-like; K10436 microtubule-associated protein, RP/EB family (A)	Microtubule-associated protein RP/EB family member 1B OS=Arabidopsis thaliana GN=EB1B PE=1 SV=1	Calponin homology (CH) domain	PREDICTED: microtubule-associated protein RP/EB family member 1A-like [Malus domestica]
HC011G0161500.1_HC	--	--	--	--	PREDICTED: uncharacterized protein LOC103931197 [Pyrus x bretschneideri]
HC01G0055600.1_HC	molecular_function:"Interacting selectively and non-covalently with any protein or protein complex (a complex of two or more proteins that may include other nonprotein molecules)." [GOC:go_curators](GO:0005515)	uncharacterized LOC103406662; K18726 FAS-associated factor 2 (A)	Plant UBX domain-containing protein 8 OS=Arabidopsis thaliana GN=PUX8 PE=1 SV=1	UBX domain	PREDICTED: uncharacterized protein LOC103406662 isoform X1 [Malus domestica]
HC013G0126800.1_HC	biological_process:"A conserved series of molecular signals found in prokaryotes and eukaryotes; involves autophosphorylation of a histidine kinase and the transfer of the phosphate group to an aspartate that then acts as a phospho-donor to response regulator proteins." [PMID:9191038](GO:0000160),molecular_function:"Any molecular function by which a gene product interacts selectively and non-cova…	two-component response regulator ARR1-like; K14491 two-component response regulator ARR-B family (A)	Two-component response regulator ARR1 OS=Arabidopsis thaliana GN=ARR1 PE=1 SV=2	Myb-like DNA-binding domain	PREDICTED: two-component response regulator ARR1-like [Malus domestica]
HC06G0172200.1_HC	--	chaperone protein DnaJ; K09536 DnaJ homolog subfamily C member 16 (A)	DnaJ homolog subfamily C member 10 OS=Xenopus laevis GN=dnajc10 PE=2 SV=1	DnaJ domain	PREDICTED: uncharacterized protein LOC103437848 [Malus domestica]
HC014G0063800.1_HC	molecular_function:"Interacting selectively and non-covalently with zinc (Zn) ions." [GOC:ai](GO:0008270)	ZFAND1; zinc finger AN1-type containing 1; K07059 uncharacterized protein (A)	Zinc finger AN1 and C2H2 domain-containing stress-associated protein 11 OS=Arabidopsis thaliana GN=SAP11 PE=2 SV=1	AN1-like Zinc finger	PREDICTED: zinc finger AN1 and C2H2 domain-containing stress-associated protein 11-like [Pyrus x bretschneideri]
HC05G0283600.1_HC	molecular_function:"Interacting selectively and non-covalently with any protein or protein complex (a complex of two or more proteins that may include other nonprotein molecules)." [GOC:go_curators](GO:0005515)	uncharacterized LOC100839967; K15095 (+)-neomenthol dehydrogenase [EC:1.1.1.208] (A)	BTB/POZ domain-containing protein At3g22104 OS=Arabidopsis thaliana GN=At3g22104 PE=2 SV=1	BTB/POZ domain	PREDICTED: BTB/POZ domain-containing protein At3g22104-like [Malus domestica]
HC04G0105600.1_HC	cellular_component:"A protein complex that is capable of associating with DNA by direct binding, or via other DNA-binding proteins or complexes, and regulating transcription." [GOC:jl](GO:0005667),biological_process:"Any process that modulates the frequency, rate or extent of cellular DNA-templated transcription." [GOC:go_curators, GOC:txnOH](GO:0006355),biological_process:"Any process that modul…	transcription factor-like protein DPB; K04683 transcription factor Dp-1 (A)	Transcription factor-like protein DPB OS=Arabidopsis thaliana GN=DPB PE=1 SV=1	Transcription factor DP	PREDICTED: transcription factor-like protein DPA isoform X1 [Malus domestica]
HC017G0092400.1_HC	molecular_function:"A protein or a member of a complex that interacts specifically and non-covalently with a DNA-bound DNA-binding transcription factor to activate the transcription of specific genes. Coactivators often act by altering chromatin structure and modifications. For example, one class of transcription coregulators modifies chromatin structure through covalent modification of histones.…	transcriptional adapter ADA2a-like; K11314 transcriptional adapter 2-alpha (A)	Transcriptional adapter ADA2 OS=Oryza sativa subsp. japonica GN=ADA2 PE=2 SV=2	Zinc finger, ZZ type	PREDICTED: transcriptional adapter ADA2a-like [Malus domestica]
HC017G0196200.1_HC	cellular_component:"The array of microtubules and associated molecules that forms between opposite poles of a eukaryotic cell during mitosis or meiosis and serves to move the duplicated chromosomes apart." [ISBN:0198547684](GO:0005819),cellular_component:"Any of the long, generally straight, hollow tubes of internal diameter 12-15 nm and external diameter 24 nm found in a wide variety of eukaryot…	protein TPX2; K16812 targeting protein for Xklp2 (A)	Protein TPX2 OS=Arabidopsis thaliana GN=TPX2 PE=1 SV=1	Targeting protein for Xklp2 (TPX2)	PREDICTED: LOW QUALITY PROTEIN: protein TPX2 [Malus domestica]
HC06G0181100.1_HC	--	--	--	Universal stress protein family	PREDICTED: uncharacterized protein LOC103437914 [Malus domestica]
HC08G0066900.1_HC	--	--	--	--	PREDICTED: glycine-rich cell wall structural protein 1.8-like [Malus domestica]
HC016G0047100.1_HC	molecular_function:"Interacting selectively and non-covalently with any protein or protein complex (a complex of two or more proteins that may include other nonprotein molecules)." [GOC:go_curators](GO:0005515)	kelch-like protein 10; K10448 kelch-like protein 10 (A)	F-box/kelch-repeat protein SKIP11 OS=Arabidopsis thaliana GN=SKIP11 PE=1 SV=2	Kelch motif	PREDICTED: F-box/kelch-repeat protein SKIP11-like [Malus domestica]
HC07G0047200.1_HC	molecular_function:"Interacting selectively and non-covalently with any protein or protein complex (a complex of two or more proteins that may include other nonprotein molecules)." [GOC:go_curators](GO:0005515),cellular_component:"A membrane-bounded organelle of eukaryotic cells in which chromosomes are housed and replicated. In most cells, the nucleus contains all of the cell's chromosomes excep…	histone-lysine N-methyltransferase, H3 lysine-9 specific SUVH1-like; K11420 euchromatic histone-lysine N-methyltransferase [EC:2.1.1.43] (A)	Histone-lysine N-methyltransferase, H3 lysine-9 specific SUVH3 OS=Arabidopsis thaliana GN=SUVH3 PE=2 SV=2	Pre-SET motif	PREDICTED: histone-lysine N-methyltransferase, H3 lysine-9 specific SUVH1-like [Malus domestica]
HC011G0028300.1_HC	--	--	--	--	PREDICTED: uncharacterized protein LOC103422751 [Malus domestica]
HC07G0082500.1_HC	molecular_function:"Interacting selectively and non-covalently with any nucleic acid." [GOC:jl](GO:0003676)	GRMZM2G126665; uncharacterized LOC100216781; K12885 heterogeneous nuclear ribonucleoprotein G (A)	Heterogeneous nuclear ribonucleoprotein Q OS=Rattus norvegicus GN=Syncrip PE=2 SV=1	RNA recognition motif. (a.k.a. RRM, RBD, or RNP domain)	PREDICTED: nucleolin-like [Malus domestica]
HC015G0239500.1_HC	--	--	--	--	PREDICTED: uncharacterized protein LOC103401367 [Malus domestica]
HC012G0092500.1_HC	molecular_function:"Interacting selectively and non-covalently with a lipid." [GOC:ai](GO:0008289)	hypothetical protein; K19938 rabphilin-3A (A)	Synaptotagmin-3 OS=Arabidopsis thaliana GN=SYT3 PE=2 SV=1	C2 domain	PREDICTED: synaptotagmin-3-like [Malus domestica]
HC014G0166300.1_HC	molecular_function:"Interacting selectively and non-covalently with any inositol-containing glycerophospholipid, i.e. phosphatidylinositol (PtdIns) and its phosphorylated derivatives." [GOC:bf, ISBN:0198506732, PMID:11395417](GO:0035091)	POPTRDRAFT_252138; hypothetical protein; K19330 run domain Beclin-1 interacting and cysteine-rich containing protein (A)	Pleckstrin homology domain-containing family M member 3 OS=Mus musculus GN=Plekhm3 PE=1 SV=1	Putative zinc-RING and/or ribbon	PREDICTED: LOW QUALITY PROTEIN: uncharacterized protein LOC103431153 [Malus domestica]
HC04G0116500.1_HC	--	probable DEAD-box ATP-dependent RNA helicase 48; K17679 ATP-dependent RNA helicase MSS116, mitochondrial [EC:3.6.4.13] (A)	Putative DEAD-box ATP-dependent RNA helicase 33 OS=Arabidopsis thaliana GN=RH33 PE=3 SV=1	--	PREDICTED: uncharacterized protein LOC103949403 [Pyrus x bretschneideri]
HC03G0148300.1_HC	--	hypothetical protein; K18753 butyrate response factor 1 (A)	--	--	PREDICTED: uncharacterized protein LOC103427612 [Malus domestica]
HC011G0106900.1_HC	biological_process:"The joining together of exons from one or more primary transcripts of messenger RNA (mRNA) and the excision of intron sequences, via a spliceosomal mechanism, so that mRNA consisting only of the joined exons is produced." [GOC:krc, ISBN:0198506732, ISBN:0879695897](GO:0000398),molecular_function:"Interacting selectively and non-covalently with any nucleic acid." [GOC:jl](GO:00…	splicing factor U2af small subunit B; K12836 splicing factor U2AF 35 kDa subunit (A)	Splicing factor U2af small subunit A OS=Oryza sativa subsp. japonica GN=U2AF35A PE=2 SV=1	Zinc finger C-x8-C-x5-C-x3-H type (and similar)	PREDICTED: splicing factor U2af small subunit B [Malus domestica]
HC05G0249800.1_HC	molecular_function:"Interacting selectively and non-covalently with any protein or protein complex (a complex of two or more proteins that may include other nonprotein molecules)." [GOC:go_curators](GO:0005515)	hypothetical protein; K11724 bromodomain testis-specific protein (A)	Transcription factor GTE12 OS=Arabidopsis thaliana GN=GTE12 PE=2 SV=2	Bromodomain	PREDICTED: transcription factor GTE12 [Malus domestica]
HC03G0219700.1_HC	molecular_function:"Interacting selectively and non-covalently with any protein or protein complex (a complex of two or more proteins that may include other nonprotein molecules)." [GOC:go_curators](GO:0005515)	uncharacterized LOC100527591; K14495 F-box protein GID2 (A)	F-box protein At2g27310 OS=Arabidopsis thaliana GN=At2g27310 PE=2 SV=1	--	PREDICTED: probable F-box protein At1g60180 [Malus domestica]
HC03G0093600.1_HC	--	uncharacterized LOC100832504; K13291 terminal uridylyltransferase [EC:2.7.7.52] (A)	--	--	PREDICTED: uncharacterized protein LOC103440988 [Malus domestica]
HC08G0191300.1_HC	molecular_function:"Interacting selectively and non-covalently with any protein or protein complex (a complex of two or more proteins that may include other nonprotein molecules)." [GOC:go_curators](GO:0005515),molecular_function:"Interacting selectively and non-covalently with zinc (Zn) ions." [GOC:ai](GO:0008270)	uncharacterized LOC100250295; K03452 magnesium/proton exchanger (A)	Pentatricopeptide repeat-containing protein At4g32450, mitochondrial OS=Arabidopsis thaliana GN=PCMP-H63 PE=2 SV=1	DYW family of nucleic acid deaminases	PREDICTED: pentatricopeptide repeat-containing protein At4g32450, mitochondrial-like [Malus domestica]
HC015G0124200.1_HC	--	uncharacterized LOC103456355; K10842 CDK-activating kinase assembly factor MAT1 (A)	CDK-activating kinase assembly factor MAT1 OS=Mus musculus GN=Mnat1 PE=2 SV=2	CDK-activating kinase assembly factor MAT1	PREDICTED: uncharacterized protein LOC103456355 [Malus domestica]
HC07G0094100.1_HC	molecular_function:"The formation of a protein dimer, a macromolecular structure consists of two noncovalently associated identical or nonidentical subunits." [ISBN:0198506732](GO:0046983)	transcription factor PIF1-like; K12126 phytochrome-interacting factor 3 (A)	Transcription factor UNE10 OS=Arabidopsis thaliana GN=UNE10 PE=2 SV=1	Helix-loop-helix DNA-binding domain	PREDICTED: transcription factor UNE10 isoform X1 [Malus domestica]
HC011G0022600.1_HC	molecular_function:"Interacting selectively and non-covalently with any protein or protein complex (a complex of two or more proteins that may include other nonprotein molecules)." [GOC:go_curators](GO:0005515)	--	Formin-binding protein 4 OS=Mus musculus GN=Fnbp4 PE=1 SV=2	WW domain	PREDICTED: formin-binding protein 4-like [Malus domestica]
HC010G0011800.1_HC	cellular_component:"The component of a membrane consisting of the gene products and protein complexes having at least some part of their peptide sequence embedded in the hydrophobic region of the membrane." [GOC:dos, GOC:go_curators](GO:0016021),biological_process:"The process in which a solute is transported across a lipid bilayer, from one side of a membrane to the other." [GOC:dph, GOC:jid](GO…	probable auxin efflux carrier component 6; K13947 auxin efflux carrier family (A)	Probable auxin efflux carrier component 6 OS=Arabidopsis thaliana GN=PIN6 PE=2 SV=2	Membrane transport protein	PREDICTED: probable auxin efflux carrier component 6 [Pyrus x bretschneideri]
HC01G0157400.1_HC	molecular_function:"Interacting selectively and non-covalently with any nucleic acid." [GOC:jl](GO:0003676),molecular_function:"Interacting selectively and non-covalently with an RNA molecule or a portion thereof." [GOC:jl, GOC:mah](GO:0003723),molecular_function:"Interacting selectively and non-covalently with zinc (Zn) ions." [GOC:ai](GO:0008270)	branchpoint-bridging protein-like; K13095 splicing factor 1 (A)	Branchpoint-bridging protein OS=Cryptococcus neoformans var. neoformans serotype D (strain JEC21 / ATCC MYA-565) GN=BBP PE=3 SV=1	KH domain	PREDICTED: branchpoint-bridging protein-like [Pyrus x bretschneideri]
HC017G0131500.1_HC	biological_process:"The process in which a solute is transported across a lipid bilayer, from one side of a membrane to the other." [GOC:dph, GOC:jid](GO:0055085)	probable mitochondrial adenine nucleotide transporter BTL1; K14684 solute carrier family 25 (mitochondrial phosphate transporter), member 23/24/25/41 (A)	Probable mitochondrial adenine nucleotide transporter BTL1 OS=Arabidopsis thaliana GN=At3g20240 PE=2 SV=1	Mitochondrial carrier protein	PREDICTED: probable mitochondrial adenine nucleotide transporter BTL1 [Malus domestica]
HC07G0214200.1_HC	molecular_function:"Interacting selectively and non-covalently with copper (Cu) ions." [GOC:ai](GO:0005507),molecular_function:"Catalysis of an oxidation-reduction (redox) reaction, a reversible chemical reaction in which the oxidation state of an atom or atoms within a molecule is altered. One substrate acts as a hydrogen or electron donor and becomes oxidized, while the other acts as hydrogen o…	POPTRDRAFT_570599; Monocopper oxidase-like protein SKS1 precursor; K19791 iron transport multicopper oxidase (A)	Monocopper oxidase-like protein SKS1 OS=Arabidopsis thaliana GN=SKS1 PE=1 SV=1	Multicopper oxidase	PREDICTED: monocopper oxidase-like protein SKS1 [Malus domestica]
HC016G0020600.1_HC	biological_process:"The directed movement of proteins into, out of or within a cell, or between cells, by means of some agent such as a transporter or pore." [GOC:ai](GO:0015031)	suppressor protein SRP40; K19476 vacuolar protein sorting-associated protein IST1 (A)	IST1-like protein OS=Dictyostelium discoideum GN=DDB_G0289029 PE=3 SV=1	Regulator of Vps4 activity in the MVB pathway	PREDICTED: suppressor protein SRP40 [Malus domestica]
HC017G0121600.1_HC	--	--	--	Dormancy/auxin associated protein	PREDICTED: auxin-repressed 12.5 kDa protein-like [Pyrus x bretschneideri]
HC09G0121700.1_HC	--	--	--	Pyridoxamine 5'-phosphate oxidase	PREDICTED: uncharacterized protein LOC103415012 [Malus domestica]
HC05G0252900.1_HC	molecular_function:"Interacting selectively and non-covalently with any metal ion." [GOC:ai](GO:0046872)	eea1; early endosome antigen 1; K12478 early endosome antigen 1 (A)	SH3 domain-containing protein PJ696.02 OS=Schizosaccharomyces pombe (strain 972 / ATCC 24843) GN=SPAPJ696.02 PE=1 SV=1	FYVE zinc finger	PREDICTED: uncharacterized protein LOC103434917 [Malus domestica]
HC013G0169900.1_HC	--	--	CWF19-like protein 2 OS=Mus musculus GN=Cwf19l2 PE=2 SV=1	Protein similar to CwfJ C-terminus 1	PREDICTED: CWF19-like protein 2 [Malus domestica]
HC06G0083300.1_HC	molecular_function:"Any molecular function by which a gene product interacts selectively and non-covalently with DNA (deoxyribonucleic acid)." [GOC:dph, GOC:jl, GOC:tb, GOC:vw](GO:0003677)	DNA gyrase subunit B-like; K02470 DNA gyrase subunit B [EC:5.99.1.3] (A)	AT-rich interactive domain-containing protein 2 OS=Arabidopsis thaliana GN=ARID2 PE=2 SV=1	ARID/BRIGHT DNA binding domain	PREDICTED: AT-rich interactive domain-containing protein 2-like [Malus domestica]
HC016G0045400.1_HC	molecular_function:"Catalysis of the transfer of a methyl group to an acceptor molecule." [ISBN:0198506732](GO:0008168)	probable methyltransferase PMT28; K16302 metal transporter CNNM (A)	Probable methyltransferase PMT2 OS=Arabidopsis thaliana GN=At1g26850 PE=2 SV=2	Putative S-adenosyl-L-methionine-dependent methyltransferase	uncharacterized protein LOC103402903 [Malus domestica]
HC012G0034100.1_HC	molecular_function:"Interacting selectively and non-covalently with any protein or protein complex (a complex of two or more proteins that may include other nonprotein molecules)." [GOC:go_curators](GO:0005515)	putative pentatricopeptide repeat-containing protein At1g31840-like; K17964 leucine-rich PPR motif-containing protein, mitochondrial (A)	Putative pentatricopeptide repeat-containing protein At1g31840 OS=Arabidopsis thaliana GN=At1g31840 PE=2 SV=2	PPR repeat	PREDICTED: putative pentatricopeptide repeat-containing protein At1g31840 [Malus domestica]
HC01G0090800.1_HC	molecular_function:"Catalysis of the phosphorylation of an amino acid residue in a protein, usually according to the reaction: a protein + ATP = a phosphoprotein + ADP." [MetaCyc:PROTEIN-KINASE-RXN](GO:0004672),molecular_function:"Interacting selectively and non-covalently with ATP, adenosine 5'-triphosphate, a universally important coenzyme and enzyme regulator." [ISBN:0198506732](GO:0005524),bi…	serine/threonine-protein kinase ULK3-like; K08269 serine/threonine-protein kinase ULK/ATG1 [EC:2.7.11.1] (A)	Serine/threonine-protein kinase ATG1 OS=Colletotrichum lindemuthianum GN=ATG1 PE=3 SV=1	Protein kinase domain	PREDICTED: serine/threonine-protein kinase ULK3-like [Malus domestica]
HC015G0318100.1_HC	--	Ribosome-binding protein, putative; K19533 synaptonemal complex protein 1 (A)	Synaptonemal complex protein 1 OS=Arabidopsis thaliana GN=ZYP1A PE=2 SV=1	--	PREDICTED: synaptonemal complex protein 1-like [Malus domestica]
HC08G0083700.1_HC	biological_process:"Any process that modulates the ability of the translational apparatus to interpret the genetic code." [GOC:dph, GOC:tb](GO:0006450)	glutamyl-tRNA(Gln) amidotransferase subunit C, chloroplastic/mitochondrial-like; K02435 aspartyl-tRNA(Asn)/glutamyl-tRNA(Gln) amidotransferase subunit C [EC:6.3.5.6 6.3.5.7] (A)	Glutamyl-tRNA(Gln) amidotransferase subunit C, chloroplastic/mitochondrial OS=Vitis vinifera GN=GATC PE=3 SV=1	Glu-tRNAGln amidotransferase C subunit	PREDICTED: glutamyl-tRNA(Gln) amidotransferase subunit C, chloroplastic/mitochondrial-like [Pyrus x bretschneideri]
HC015G0286600.1_HC	molecular_function:"Catalysis of the hydrolysis of any O-glycosyl bond." [GOC:mah](GO:0004553),biological_process:"The chemical reactions and pathways involving carbohydrates, any of a group of organic compounds based of the general formula Cx(H2O)y. Includes the formation of carbohydrate derivatives by the addition of a carbohydrate residue to another molecule." [GOC:mah, ISBN:0198506732](GO:000…	glucan endo-1,3-beta-glucosidase 5; K19893 glucan endo-1,3-beta-glucosidase 5/6 [EC:3.2.1.39] (A)	Glucan endo-1,3-beta-glucosidase 8 OS=Arabidopsis thaliana GN=At1g64760 PE=1 SV=2	Glycosyl hydrolases family 17	PREDICTED: glucan endo-1,3-beta-glucosidase 8-like [Malus domestica]
HC014G0027100.1_HC	--	--	Mitochondrial fission protein ELM1 OS=Arabidopsis thaliana GN=ELM1 PE=1 SV=1	Mitochondrial fission ELM1	PREDICTED: mitochondrial fission protein ELM1-like isoform X1 [Malus domestica]
HC013G0039000.1_HC	cellular_component:"A membrane-bounded organelle of eukaryotic cells in which chromosomes are housed and replicated. In most cells, the nucleus contains all of the cell's chromosomes except the organellar chromosomes, and is the site of RNA synthesis and processing. In some species, or in specialized cell types, RNA metabolism or DNA replication may be absent." [GOC:go_curators](GO:0005634),biolo…	protein CROWDED NUCLEI 4-like; K00826 branched-chain amino acid aminotransferase [EC:2.6.1.42] (A)	Protein CROWDED NUCLEI 1 OS=Arabidopsis thaliana GN=CRWN1 PE=1 SV=1	--	PREDICTED: putative nuclear matrix constituent protein 1-like protein [Malus domestica]
HC011G0105200.1_HC	biological_process:"The chemical reactions and pathways involving lipids, compounds soluble in an organic solvent but not, or sparingly, in an aqueous solvent. Includes fatty acids; neutral fats, other fatty-acid esters, and soaps; long-chain (fatty) alcohols and waxes; sphingoids and other long-chain bases; glycolipids, phospholipids and sphingolipids; and carotenes, polyprenols, sterols, terpen…	putative phospholipid:diacylglycerol acyltransferase 2; K00679 phospholipid:diacylglycerol acyltransferase [EC:2.3.1.158] (A)	Putative phospholipid:diacylglycerol acyltransferase 2 OS=Arabidopsis thaliana GN=PDAT2 PE=3 SV=1	Lecithin:cholesterol acyltransferase	PREDICTED: putative phospholipid:diacylglycerol acyltransferase 2 [Malus domestica]
HC011G0033000.1_HC	molecular_function:"Interacting selectively and non-covalently with a specific double-stranded genomic DNA sequence (sometimes referred to as a motif) within the regulatory region of a gene to modulate transcription. Regulatory regions include promoters (proximal and distal) and enhancers. Genes are transcriptional units, and include bacterial operons." [GOC:txnOH-2018](GO:0003700),biological_pro…	transcription factor RF2b-like; K04374 cyclic AMP-dependent transcription factor ATF-4 (A)	Transcription factor RF2b OS=Oryza sativa subsp. japonica GN=RF2b PE=1 SV=2	bZIP transcription factor	PREDICTED: transcription factor RF2b-like [Malus domestica]
HC017G0070900.1_HC	--	--	--	Protein of unknown function (DUF1218)	PREDICTED: uncharacterized protein LOC103942209 [Pyrus x bretschneideri]
HC09G0197400.1_HC	molecular_function:"Catalysis of the reaction: (S)-dihydroorotate + H(2)O = N-carbamoyl-L-aspartate + H(+)." [EC:3.5.2.3, RHEA:24296](GO:0004151),molecular_function:"Catalysis of the hydrolysis of various bonds, e.g. C-O, C-N, C-C, phosphoric anhydride bonds, etc. Hydrolase is the systematic name for any enzyme of EC class 3." [ISBN:0198506732](GO:0016787),molecular_function:"Catalysis of the hyd…	dihydroorotase, mitochondrial-like; K01465 dihydroorotase [EC:3.5.2.3] (A)	Dihydroorotase, mitochondrial OS=Arabidopsis thaliana GN=PYR4 PE=2 SV=1	Amidohydrolase family	PREDICTED: dihydroorotase, mitochondrial-like isoform X1 [Malus domestica]
HC011G0218900.1_HC	molecular_function:"Interacting selectively and non-covalently with any protein or protein complex (a complex of two or more proteins that may include other nonprotein molecules)." [GOC:go_curators](GO:0005515)	anaphase-promoting complex subunit 6; K03353 anaphase-promoting complex subunit 6 (A)	Anaphase-promoting complex subunit 6 OS=Arabidopsis thaliana GN=APC6 PE=2 SV=1	Anaphase-promoting complex, cyclosome, subunit 3	PREDICTED: anaphase-promoting complex subunit 6 [Malus domestica]
HC013G0196900.1_HC	molecular_function:"Interacting selectively and non-covalently with a specific double-stranded genomic DNA sequence (sometimes referred to as a motif) within the regulatory region of a RNA polymerase II-transcribed gene to modulate transcription. Regulatory regions include promoters (proximal and distal) and enhancers. Genes are transcriptional units." [GOC:txnOH-2018](GO:0000981),molecular_funct…	homeobox-leucine zipper protein HAT22-like; K09338 homeobox-leucine zipper protein (A)	Homeobox-leucine zipper protein HAT22 OS=Arabidopsis thaliana GN=HAT22 PE=1 SV=1	Homeobox domain	PREDICTED: homeobox-leucine zipper protein HAT22-like [Malus domestica]
HC014G0074300.1_HC	biological_process:"The directed movement of cations, atoms or small molecules with a net positive charge, into, out of or within a cell, or between cells, by means of some agent such as a transporter or pore." [GOC:ai](GO:0006812),molecular_function:"Enables the transfer of a solute or solutes from one side of a membrane to the other according to the reaction: solute(out) + H+(in) = solute(in) +…	sumo-conjugating enzyme ubc9-like; K10577 ubiquitin-conjugating enzyme E2 I (A)	Cation/H(+) antiporter 4 OS=Arabidopsis thaliana GN=CHX4 PE=2 SV=1	Sodium/hydrogen exchanger family	PREDICTED: cation/H(+) antiporter 4-like [Malus domestica]
HC08G0075500.1_HC	biological_process:"Any process that results in a change in state or activity of a cell or an organism (in terms of movement, secretion, enzyme production, gene expression, etc.) as a result of a cold stimulus, a temperature stimulus below the optimal temperature for that organism." [GOC:lr](GO:0009409),biological_process:"Any process that modulates the frequency, rate or extent of a circadian rh…	--	--	--	PREDICTED: uncharacterized protein LOC103441122 [Malus domestica]
HC08G0111600.1_HC	--	hypothetical protein; K03301 ATP:ADP antiporter, AAA family (A)	--	--	PREDICTED: uncharacterized protein LOC103454307 [Malus domestica]
HC08G0154800.1_HC	molecular_function:"Interacting selectively and non-covalently with any protein or protein complex (a complex of two or more proteins that may include other nonprotein molecules)." [GOC:go_curators](GO:0005515)	--	Pentatricopeptide repeat-containing protein At5g27460 OS=Arabidopsis thaliana GN=At5g27460 PE=2 SV=1	--	PREDICTED: LOW QUALITY PROTEIN: pentatricopeptide repeat-containing protein At5g27460 [Malus domestica]
HC012G0030000.1_HC	molecular_function:"Interacting selectively and non-covalently with any protein or protein complex (a complex of two or more proteins that may include other nonprotein molecules)." [GOC:go_curators](GO:0005515),molecular_function:"Interacting selectively and non-covalently with zinc (Zn) ions." [GOC:ai](GO:0008270)	Bipolar kinesin KRP-130, putative; K10398 kinesin family member 11 (A)	Putative pentatricopeptide repeat-containing protein At3g23330 OS=Arabidopsis thaliana GN=PCMP-H32 PE=3 SV=1	PPR repeat	PREDICTED: putative pentatricopeptide repeat-containing protein At3g23330 [Malus domestica]
HC015G0355700.1_HC	biological_process:"The chemical reactions and pathways involving carbohydrates, any of a group of organic compounds based of the general formula Cx(H2O)y. Includes the formation of carbohydrate derivatives by the addition of a carbohydrate residue to another molecule." [GOC:mah, ISBN:0198506732](GO:0005975),molecular_function:"Catalysis of the hydrolysis of phosphoric monoesters, releasing inorg…	fructose-1,6-bisphosphatase, cytosolic-like; K03841 fructose-1,6-bisphosphatase I [EC:3.1.3.11] (A)	Fructose-1,6-bisphosphatase, cytosolic OS=Spinacia oleracea PE=1 SV=2	-	PREDICTED: fructose-1,6-bisphosphatase, cytosolic-like [Pyrus x bretschneideri]
HC014G0123600.1_HC	molecular_function:"The action of a molecule that contributes to the structural integrity of the ribosome." [GOC:mah](GO:0003735),cellular_component:"An intracellular organelle, about 200 A in diameter, consisting of RNA and protein. It is the site of protein biosynthesis resulting from translation of messenger RNA (mRNA). It consists of two subunits, one large and one small, each containing only…	30S ribosomal protein S6 alpha, chloroplastic-like; K02990 small subunit ribosomal protein S6 (A)	30S ribosomal protein S6 alpha, chloroplastic OS=Arabidopsis thaliana GN=RPS6 PE=2 SV=1	Ribosomal protein S6	PREDICTED: 30S ribosomal protein S6 alpha, chloroplastic-like [Malus domestica]
HC03G0069500.1_HC	molecular_function:"Interacting selectively and non-covalently with any metal ion." [GOC:ai](GO:0046872)	trimethylguanosine synthase; K14292 trimethylguanosine synthase [EC:2.1.1.-] (A)	Copper transport protein ATX1 OS=Arabidopsis thaliana GN=ATX1 PE=1 SV=1	Heavy-metal-associated domain	PREDICTED: uncharacterized protein LOC103418817 [Malus domestica]
HC05G0014200.1_HC	--	--	Protein trichome berefringence-like 7 OS=Arabidopsis thaliana GN=TBL7 PE=3 SV=1	PMR5 N terminal Domain	PREDICTED: protein trichome berefringence-like 7 [Malus domestica]
HC04G0190600.1_HC	--	methyltransferase-like protein 6; K00599 methyltransferase-like protein 6 [EC:2.1.1.-] (A)	Uncharacterized methyltransferase-like protein SPBC21C3.07c OS=Schizosaccharomyces pombe (strain 972 / ATCC 24843) GN=SPBC21C3.07c PE=3 SV=2	Methyltransferase domain	PREDICTED: methyltransferase-like protein 6 [Malus domestica]
HC05G0171000.1_HC	cellular_component:"A lipid bilayer along with all the proteins and protein complexes embedded in it an attached to it." [GOC:dos, GOC:mah, ISBN:0815316194](GO:0016020),molecular_function:"Enables the transfer of a substance, usually a specific substance or a group of related substances, from one side of a membrane to the other." [GOC:jid, GOC:mtg_transport, ISBN:0815340729](GO:0022857),biologica…	protein NRT1/ PTR FAMILY 5.2-like; K14638 solute carrier family 15 (peptide/histidine transporter), member 3/4 (A)	Protein NRT1/ PTR FAMILY 5.2 OS=Arabidopsis thaliana GN=NPF5.2 PE=2 SV=1	POT family	PREDICTED: protein NRT1/ PTR FAMILY 5.2-like [Malus domestica]
HC014G0103300.1_HC	--	--	Protein TRM32 OS=Arabidopsis thaliana GN=TRM32 PE=2 SV=1	Protein of unknown function (DUF3741)	PREDICTED: uncharacterized protein LOC103454761 [Malus domestica]
HC05G0085900.1_HC	molecular_function:"Catalysis of the transfer of a glycosyl group from a UDP-sugar to a small hydrophobic molecule." [InterPro:IPR004224, PMID:11846783](GO:0008194)	abscisate beta-glucosyltransferase-like; K14595 abscisate beta-glucosyltransferase [EC:2.4.1.263] (A)	Scopoletin glucosyltransferase OS=Nicotiana tabacum GN=TOGT1 PE=1 SV=1	UDP-glucoronosyl and UDP-glucosyl transferase	PREDICTED: anthocyanin 3'-O-beta-glucosyltransferase-like [Malus domestica]
HC09G0049100.1_HC	--	--	--	--	PREDICTED: uncharacterized protein LOC103955702 [Pyrus x bretschneideri]
HC015G0176100.1_HC	molecular_function:"The formation of a protein dimer, a macromolecular structure consists of two noncovalently associated identical or nonidentical subunits." [ISBN:0198506732](GO:0046983)	ATMYC2; K13422 transcription factor MYC2 (A)	Putative transcription factor bHLH041 OS=Arabidopsis thaliana GN=BHLH41 PE=3 SV=1	Helix-loop-helix DNA-binding domain	PREDICTED: putative transcription factor bHLH041 [Malus domestica]
HC015G0221100.1_HC	molecular_function:"Catalysis of an oxidation-reduction (redox) reaction, a reversible chemical reaction in which the oxidation state of an atom or atoms within a molecule is altered. One substrate acts as a hydrogen or electron donor and becomes oxidized, while the other acts as hydrogen or electron acceptor and becomes reduced." [GOC:go_curators](GO:0016491)	prolycopene isomerase, chloroplastic; K09835 prolycopene isomerase [EC:5.2.1.13] (A)	Pyridine nucleotide-disulfide oxidoreductase domain-containing protein 2 OS=Bos taurus GN=PYROXD2 PE=2 SV=1	Flavin containing amine oxidoreductase	PREDICTED: LOW QUALITY PROTEIN: pyridine nucleotide-disulfide oxidoreductase domain-containing protein 2-like [Pyrus x bretschneideri]
HC02G0220100.1_HC	biological_process:"The chemical reactions and pathways involving lipids, compounds soluble in an organic solvent but not, or sparingly, in an aqueous solvent. Includes fatty acids; neutral fats, other fatty-acid esters, and soaps; long-chain (fatty) alcohols and waxes; sphingoids and other long-chain bases; glycolipids, phospholipids and sphingolipids; and carotenes, polyprenols, sterols, terpen…	very-long-chain enoyl-CoA reductase-like; K10258 very-long-chain enoyl-CoA reductase [EC:1.3.1.93] (A)	Very-long-chain enoyl-CoA reductase OS=Dictyostelium discoideum GN=gpsn2 PE=3 SV=1	3-oxo-5-alpha-steroid 4-dehydrogenase	PREDICTED: very-long-chain enoyl-CoA reductase-like [Malus domestica]
HC02G0171200.1_HC	biological_process:"A process that is carried out at the cellular level which results in the assembly, arrangement of constituent parts, or disassembly of cytoskeletal structures comprising microtubules and their associated proteins." [GOC:mah](GO:0000226),molecular_function:"Interacting selectively and non-covalently with microtubules, filaments composed of tubulin monomers." [GOC:krc](GO:000801…	65-kDa microtubule-associated protein 9-like; K16732 protein regulator of cytokinesis 1 (A)	65-kDa microtubule-associated protein 4 OS=Arabidopsis thaliana GN=MAP65-4 PE=1 SV=2	Microtubule associated protein (MAP65/ASE1 family)	PREDICTED: 65-kDa microtubule-associated protein 9-like [Pyrus x bretschneideri]
HC014G0027200.1_HC	--	ubiquitin carboxyl-terminal hydrolase 9-like; K11855 ubiquitin carboxyl-terminal hydrolase 36/42 [EC:3.4.19.12] (A)	Casparian strip membrane protein 1 OS=Ricinus communis GN=RCOM_1259250 PE=2 SV=1	Domain of unknown function (DUF588)	PREDICTED: casparian strip membrane protein POPTRDRAFT_763057 [Malus domestica]
HC014G0194000.1_HC	--	--	--	--	PREDICTED: uncharacterized protein LOC103455405 [Malus domestica]
HC03G0225800.1_HC	molecular_function:"Binds to and increases the activity of a GTPase, an enzyme that catalyzes the hydrolysis of GTP." [GOC:mah](GO:0005096),biological_process:"The cellular process in which a signal is conveyed to trigger a change in the activity or state of a cell. Signal transduction begins with reception of a signal (e.g. a ligand binding to a receptor or receptor activation by a stimulus such…	hypothetical protein; K08773 RalA-binding protein 1 (A)	Rho GTPase-activating protein 2 OS=Arabidopsis thaliana GN=ROPGAP2 PE=1 SV=1	RhoGAP domain	PREDICTED: rho GTPase-activating protein 2-like [Malus domestica]
HC09G0142400.1_HC	biological_process:"The hydrolysis of proteins into smaller polypeptides and/or amino acids by cleavage of their peptide bonds." [GOC:bf, GOC:mah](GO:0006508),molecular_function:"Catalysis of the hydrolysis of peptide bonds by a mechanism in which water acts as a nucleophile, one or two metal ions hold the water molecule in place, and charged amino acid side chains are ligands for the metal ions.…	aminopeptidase M1-like; K08776 puromycin-sensitive aminopeptidase [EC:3.4.11.-] (A)	Aminopeptidase M1 OS=Arabidopsis thaliana GN=APM1 PE=1 SV=1	-	PREDICTED: aminopeptidase M1-like isoform X1 [Malus domestica]
HC013G0109600.1_HC	biological_process:"A protein modification process that results in the addition of a carbohydrate or carbohydrate derivative unit to a protein amino acid, e.g. the addition of glycan chains to proteins." [GOC:curators, GOC:pr](GO:0006486),molecular_function:"Catalysis of the transfer of a glycosyl group from one compound (donor) to another (acceptor)." [GOC:jl, ISBN:0198506732](GO:0016757)	probable glycosyltransferase At3g42180; K18789 xylogalacturonan beta-1,3-xylosyltransferase [EC:2.4.2.41] (A)	Probable glycosyltransferase At3g07620 OS=Arabidopsis thaliana GN=At3g07620 PE=3 SV=1	Exostosin family	PREDICTED: probable glycosyltransferase At5g03795 [Malus domestica]
HC010G0035000.1_HC	molecular_function:"Interacting selectively and non-covalently with any nucleic acid." [GOC:jl](GO:0003676),biological_process:"Any process involved in forming the mature 3' end of an mRNA molecule." [GOC:mah](GO:0031124)	uncharacterized LOC103443911; K14407 cleavage stimulation factor subunit 2 (A)	Cleavage stimulating factor 64 OS=Arabidopsis thaliana GN=CSTF64 PE=1 SV=1	Hinge domain of cleavage stimulation factor subunit 2	PREDICTED: cleavage stimulation factor subunit 2 isoform X3 [Pyrus x bretschneideri]
HC08G0183000.1_HC	molecular_function:"Interacting selectively and non-covalently with a specific double-stranded genomic DNA sequence (sometimes referred to as a motif) within the regulatory region of a gene to modulate transcription. Regulatory regions include promoters (proximal and distal) and enhancers. Genes are transcriptional units, and include bacterial operons." [GOC:txnOH-2018](GO:0003700),biological_pro…	G-box-binding factor 4-like; K14432 ABA responsive element binding factor (A)	G-box-binding factor 4 OS=Arabidopsis thaliana GN=GBF4 PE=1 SV=1	bZIP transcription factor	PREDICTED: G-box-binding factor 4-like [Malus domestica]
HC01G0198100.1_HC	--	--	--	--	PREDICTED: uncharacterized protein LOC103406597 isoform X1 [Malus domestica]
HC014G0041300.1_HC	--	--	--	--	PREDICTED: uncharacterized protein LOC103453760 [Malus domestica]
HC014G0004800.1_HC	molecular_function:"Acting as a marker to identify a membrane and interacting selectively with one or more SNAREs on another membrane to mediate membrane fusion." [GOC:mah, PMID:14570579](GO:0005484),biological_process:"The directed movement of proteins in a cell, including the movement of proteins between specific compartments or structures within a cell, such as organelles of a eukaryotic cell.…	syntaxin-132-like; K08486 syntaxin 1B/2/3 (A)	Putative syntaxin-131 OS=Arabidopsis thaliana GN=SYP131 PE=3 SV=1	SNARE domain	PREDICTED: syntaxin-132-like [Malus domestica]
HC012G0083400.1_HC	--	--	Protein SHOOT GRAVITROPISM 6 OS=Arabidopsis thaliana GN=SGR6 PE=2 SV=1	non-SMC mitotic condensation complex subunit 1	PREDICTED: protein SHOOT GRAVITROPISM 6 [Malus domestica]
HC015G0313100.1_HC	molecular_function:"Interacting selectively and non-covalently with a specific sequence of DNA that is part of a regulatory region that controls the transcription of a gene or cistron by RNA polymerase II." [GOC:txnOH](GO:0000977),molecular_function:"Any molecular function by which a gene product interacts selectively and non-covalently with DNA (deoxyribonucleic acid)." [GOC:dph, GOC:jl, GOC:tb,…	MADS-box transcription factor 27-like; K09263 MADS-box transcription enhancer factor 2, invertebrate (A)	Agamous-like MADS-box protein AGL11 OS=Arabidopsis thaliana GN=AGL11 PE=1 SV=1	SRF-type transcription factor (DNA-binding and dimerisation domain)	PREDICTED: MADS-box protein CMB1-like isoform X3 [Malus domestica]
HC07G0183800.1_HC	--	--	Uncharacterized protein At2g39910 OS=Arabidopsis thaliana GN=At2g39910 PE=2 SV=2	--	PREDICTED: uncharacterized protein At2g39910 [Malus domestica]
HC09G0118100.1_HC	--	GRMZM2G080041; LRR receptor-like serine/threonine-protein kinase FLS2; K13420 LRR receptor-like serine/threonine-protein kinase FLS2 [EC:2.7.11.1] (A)	Probable LRR receptor-like serine/threonine-protein kinase At1g07650 OS=Arabidopsis thaliana GN=At1g07650 PE=1 SV=1	--	PREDICTED: probable LRR receptor-like serine/threonine-protein kinase At1g07650 isoform X1 [Malus domestica]
HC012G0200100.1_HC	--	--	Trihelix transcription factor GTL2 OS=Arabidopsis thaliana GN=At5g28300 PE=2 SV=1	Myb/SANT-like DNA-binding domain	PREDICTED: trihelix transcription factor GTL2-like [Malus domestica]
HC015G0113100.1_HC	molecular_function:"Catalysis of the reaction: S-prenyl-L-cysteine + O2 + H2O = a prenal + L-cysteine + H2O2." [GOC:hjd](GO:0001735),molecular_function:"Catalysis of an oxidation-reduction (redox) reaction in which a sulfur-containing group acts as a hydrogen or electron donor and reduces oxygen." [GOC:jl](GO:0016670),biological_process:"The chemical reactions and pathways resulting in the breakd…	farnesylcysteine lyase; K05906 prenylcysteine oxidase / farnesylcysteine lyase [EC:1.8.3.5 1.8.3.6] (A)	Farnesylcysteine lyase OS=Arabidopsis thaliana GN=FLCY PE=1 SV=1	NAD(P)-binding Rossmann-like domain	PREDICTED: farnesylcysteine lyase [Pyrus x bretschneideri]
HC09G0039600.1_HC	cellular_component:"The component of a membrane consisting of the gene products and protein complexes having at least some part of their peptide sequence embedded in the hydrophobic region of the membrane." [GOC:dos, GOC:go_curators](GO:0016021)	putative histone acetylase complex subunit paf400 protein; K08874 transformation/transcription domain-associated protein (A)	Phosphate transporter PHO1 homolog 9 OS=Arabidopsis thaliana GN=PHO1-H9 PE=2 SV=1	EXS family	PREDICTED: phosphate transporter PHO1 homolog 9-like [Malus domestica]
HC014G0070900.1_HC	molecular_function:"Catalysis of a biochemical reaction at physiological temperatures. In biologically catalyzed reactions, the reactants are known as substrates, and the catalysts are naturally occurring macromolecular substances known as enzymes. Enzymes possess specific binding sites for substrates, and are usually composed wholly or largely of protein, but RNA that has catalytic activity (rib…	cytokinin dehydrogenase 1-like; K00279 cytokinin dehydrogenase [EC:1.5.99.12] (A)	Cytokinin dehydrogenase 1 OS=Arabidopsis thaliana GN=CKX1 PE=1 SV=1	FAD binding domain	PREDICTED: cytokinin dehydrogenase 1-like [Malus domestica]
HC012G0056500.1_HC	cellular_component:"A membrane-bounded organelle of eukaryotic cells in which chromosomes are housed and replicated. In most cells, the nucleus contains all of the cell's chromosomes except the organellar chromosomes, and is the site of RNA synthesis and processing. In some species, or in specialized cell types, RNA metabolism or DNA replication may be absent." [GOC:go_curators](GO:0005634),biolo…	--	Protein POLYCHOME OS=Arabidopsis thaliana GN=PYM PE=1 SV=1	--	PREDICTED: protein POLYCHOME-like [Malus domestica]
HC013G0119000.1_HC	--	GPN-loop GTPase 1 homolog; K06883 uncharacterized protein (A)	GPN-loop GTPase 1 OS=Schizosaccharomyces pombe (strain 972 / ATCC 24843) GN=SPBC119.15 PE=1 SV=1	Conserved hypothetical ATP binding protein	PREDICTED: GPN-loop GTPase 1 homolog [Malus domestica]
HC03G0138300.1_HC	molecular_function:"Catalysis of the phosphorylation of an amino acid residue in a protein, usually according to the reaction: a protein + ATP = a phosphoprotein + ADP." [MetaCyc:PROTEIN-KINASE-RXN](GO:0004672),molecular_function:"Interacting selectively and non-covalently with calcium ions (Ca2+)." [GOC:ai](GO:0005509),molecular_function:"Interacting selectively and non-covalently with ATP, aden…	calcium-dependent protein kinase 8-like; K13412 calcium-dependent protein kinase [EC:2.7.11.1] (A)	Calcium-dependent protein kinase 8 OS=Arabidopsis thaliana GN=CPK8 PE=1 SV=1	EF-hand domain pair	PREDICTED: calcium-dependent protein kinase 8-like isoform X1 [Malus domestica]
HC015G0207800.1_HC	molecular_function:"Interacting selectively and non-covalently with a specific double-stranded genomic DNA sequence (sometimes referred to as a motif) within the regulatory region of a gene to modulate transcription. Regulatory regions include promoters (proximal and distal) and enhancers. Genes are transcriptional units, and include bacterial operons." [GOC:txnOH-2018](GO:0003700),biological_pro…	--	Transcription factor bHLH121 OS=Arabidopsis thaliana GN=BHLH121 PE=2 SV=1	--	PREDICTED: transcription factor bHLH121-like [Malus domestica]
HC08G0181200.1_HC	molecular_function:"Catalysis of the reaction: H(+) + phosphatidyl-L-serine = CO(2) + phosphatidylethanolamine." [EC:4.1.1.65, RHEA:20828](GO:0004609),molecular_function:"Interacting selectively and non-covalently with calcium ions (Ca2+)." [GOC:ai](GO:0005509),biological_process:"The chemical reactions and pathways resulting in the formation of phospholipids, any lipid containing phosphoric acid…	phosphatidylserine decarboxylase proenzyme 3-like; K01613 phosphatidylserine decarboxylase [EC:4.1.1.65] (A)	Phosphatidylserine decarboxylase proenzyme 3 OS=Arabidopsis thaliana GN=PSD3 PE=1 SV=1	EF-hand domain pair	PREDICTED: phosphatidylserine decarboxylase proenzyme 3-like [Malus domestica]
HC017G0112000.1_HC	molecular_function:"Interacting selectively and non-covalently with a specific double-stranded genomic DNA sequence (sometimes referred to as a motif) within the regulatory region of a gene to modulate transcription. Regulatory regions include promoters (proximal and distal) and enhancers. Genes are transcriptional units, and include bacterial operons." [GOC:txnOH-2018](GO:0003700),biological_pro…	probable WRKY transcription factor 26; K13424 WRKY transcription factor 33 (A)	Probable WRKY transcription factor 28 OS=Arabidopsis thaliana GN=WRKY28 PE=2 SV=1	WRKY DNA -binding domain	PREDICTED: probable WRKY transcription factor 71 [Malus domestica]
HC015G0076200.1_HC	molecular_function:"Interacting selectively and non-covalently with a nucleotide, any compound consisting of a nucleoside that is esterified with (ortho)phosphate or an oligophosphate at any hydroxyl group on the ribose or deoxyribose." [GOC:mah, ISBN:0198547684](GO:0000166),molecular_function:"Catalysis of the formation of aminoacyl-tRNA from ATP, amino acid, and tRNA with the release of diphosp…	tryptophan--tRNA ligase, mitochondrial-like; K01867 tryptophanyl-tRNA synthetase [EC:6.1.1.2] (A)	Tryptophan--tRNA ligase, chloroplastic/mitochondrial OS=Arabidopsis thaliana GN=OVA4 PE=2 SV=1	tRNA synthetases class I (W and Y)	PREDICTED: tryptophan--tRNA ligase, mitochondrial-like [Malus domestica]
HC013G0088300.1_HC	--	F12A21.16; K01392 thimet oligopeptidase [EC:3.4.24.15] (A)	Protein HHL1, chloroplastic OS=Arabidopsis thaliana GN=HHL1 PE=1 SV=1	--	PREDICTED: uncharacterized protein LOC103452079 [Malus domestica]
HC015G0022100.1_HC	molecular_function:"Catalysis of the phosphorylation of an amino acid residue in a protein, usually according to the reaction: a protein + ATP = a phosphoprotein + ADP." [MetaCyc:PROTEIN-KINASE-RXN](GO:0004672),molecular_function:"Interacting selectively and non-covalently with any protein or protein complex (a complex of two or more proteins that may include other nonprotein molecules)." [GOC:go…	hypothetical protein; K08286 protein-serine/threonine kinase [EC:2.7.11.-] (A)	Probable LRR receptor-like serine/threonine-protein kinase At2g16250 OS=Arabidopsis thaliana GN=At2g16250 PE=2 SV=1	Leucine rich repeat N-terminal domain	PREDICTED: probable LRR receptor-like serine/threonine-protein kinase At2g16250 [Malus domestica]
HC015G0068900.1_HC	molecular_function:"Interacting selectively and non-covalently with a specific double-stranded genomic DNA sequence (sometimes referred to as a motif) within the regulatory region of a gene to modulate transcription. Regulatory regions include promoters (proximal and distal) and enhancers. Genes are transcriptional units, and include bacterial operons." [GOC:txnOH-2018](GO:0003700),biological_pro…	ABSCISIC ACID-INSENSITIVE 5-like protein 5; K14432 ABA responsive element binding factor (A)	ABSCISIC ACID-INSENSITIVE 5-like protein 5 OS=Arabidopsis thaliana GN=ABF2 PE=1 SV=1	bZIP transcription factor	PREDICTED: ABSCISIC ACID-INSENSITIVE 5-like protein 5 isoform X1 [Pyrus x bretschneideri]
HC03G0081500.1_HC	--	probable E3 ubiquitin-protein ligase LUL2; K10604 E3 ubiquitin-protein ligase MGRN1 [EC:2.3.2.27] (A)	Probable E3 ubiquitin-protein ligase LOG2 OS=Arabidopsis thaliana GN=LOG2 PE=1 SV=1	Zinc finger, C3HC4 type (RING finger)	PREDICTED: probable E3 ubiquitin-protein ligase LUL2 [Malus domestica]
HC06G0056300.1_HC	--	transcription repressor MYB5-like; K09422 myb proto-oncogene protein, plant (A)	Transcription repressor MYB5 OS=Arabidopsis thaliana GN=MYB5 PE=1 SV=1	Myb-like DNA-binding domain	PREDICTED: transcription repressor MYB5-like [Malus domestica]
HC015G0292200.1_HC	--	--	TSL-kinase interacting protein 1 OS=Arabidopsis thaliana GN=TKI1 PE=1 SV=2	--	PREDICTED: TSL-kinase interacting protein 1 isoform X1 [Malus domestica]
HC013G0229500.1_HC	molecular_function:"Interacting selectively and non-covalently with any nucleic acid." [GOC:jl](GO:0003676)	hypothetical protein; K12831 splicing factor 3B subunit 4 (A)	Flowering time control protein FPA OS=Arabidopsis thaliana GN=FPA PE=2 SV=2	SPOC domain	PREDICTED: flowering time control protein FPA-like [Pyrus x bretschneideri]
HC010G0079800.1_HC	molecular_function:"Interacting selectively and non-covalently with any protein or protein complex (a complex of two or more proteins that may include other nonprotein molecules)." [GOC:go_curators](GO:0005515)	armadillo repeat-containing protein 6; K15707 RING finger protein 170 [EC:2.3.2.27] (A)	Armadillo repeat-containing protein 6 OS=Homo sapiens GN=ARMC6 PE=1 SV=2	--	PREDICTED: armadillo repeat-containing protein 6 [Malus domestica]
HC014G0013400.1_HC	molecular_function:"Catalysis of a biochemical reaction at physiological temperatures. In biologically catalyzed reactions, the reactants are known as substrates, and the catalysts are naturally occurring macromolecular substances known as enzymes. Enzymes possess specific binding sites for substrates, and are usually composed wholly or largely of protein, but RNA that has catalytic activity (rib…	uncharacterized LOC103424226; K01598 phosphopantothenoylcysteine decarboxylase [EC:4.1.1.36] (A)	Phosphopantothenoylcysteine decarboxylase OS=Arabidopsis thaliana GN=HAL3A PE=1 SV=1	Flavoprotein	PREDICTED: uncharacterized protein LOC103424226 [Malus domestica]
HC015G0054100.1_HC	--	sodium-coupled neutral amino acid transporter 2-like; K14207 solute carrier family 38 (sodium-coupled neutral amino acid transporter), member 2 (A)	Sodium-coupled neutral amino acid transporter 1 OS=Homo sapiens GN=SLC38A1 PE=1 SV=1	Transmembrane amino acid transporter protein	PREDICTED: sodium-coupled neutral amino acid transporter 2-like [Malus domestica]
HC09G0083400.1_HC	molecular_function:"Catalysis of an oxidation-reduction (redox) reaction, a reversible chemical reaction in which the oxidation state of an atom or atoms within a molecule is altered. One substrate acts as a hydrogen or electron donor and becomes oxidized, while the other acts as hydrogen or electron acceptor and becomes reduced." [GOC:go_curators](GO:0016491)	1-aminocyclopropane-1-carboxylate oxidase; K05933 aminocyclopropanecarboxylate oxidase [EC:1.14.17.4] (A)	1-aminocyclopropane-1-carboxylate oxidase OS=Prunus mume GN=ACO1 PE=2 SV=1	non-haem dioxygenase in morphine synthesis N-terminal	PREDICTED: 1-aminocyclopropane-1-carboxylate oxidase [Malus domestica]
HC014G0009200.1_HC	--	--	--	--	PREDICTED: uncharacterized protein LOC103944347 [Pyrus x bretschneideri]
HC013G0179400.1_HC	cellular_component:"The component of a membrane consisting of the gene products and protein complexes having at least some part of their peptide sequence embedded in the hydrophobic region of the membrane." [GOC:dos, GOC:go_curators](GO:0016021)	peroxisomal membrane protein PMP22; K13347 peroxisomal membrane protein 2 (A)	Peroxisomal membrane protein PMP22 OS=Arabidopsis thaliana GN=PMP22 PE=1 SV=1	Mpv17 / PMP22 family	PREDICTED: peroxisomal membrane protein PMP22 [Fragaria vesca subsp. vesca]
HC08G0133400.1_HC	--	GRMZM2G410991; uncharacterized LOC100384051; K13473 chitin elicitor-binding protein (A)	LysM domain-containing GPI-anchored protein 1 OS=Arabidopsis thaliana GN=LYM1 PE=1 SV=1	LysM domain	PREDICTED: lysM domain-containing GPI-anchored protein 1-like [Malus domestica]
HC014G0164900.1_HC	molecular_function:"Interacting selectively and non-covalently with any protein or protein complex (a complex of two or more proteins that may include other nonprotein molecules)." [GOC:go_curators](GO:0005515)	FAS-associated factor 2-B-like; K18726 FAS-associated factor 2 (A)	Plant UBX domain-containing protein 10 OS=Arabidopsis thaliana GN=PUX10 PE=2 SV=1	UBX domain	PREDICTED: FAS-associated factor 2-B-like [Malus domestica]
HC03G0168800.1_HC	molecular_function:"Interacting selectively and non-covalently with a small molecule, any low molecular weight, monomeric, non-encoded molecule." [GOC:curators, GOC:pde, GOC:pm](GO:0036094)	Apod; apolipoprotein D; K03098 apolipoprotein D and lipocalin family protein (A)	Apolipoprotein D OS=Mus musculus GN=Apod PE=2 SV=1	Lipocalin-like domain	PREDICTED: uncharacterized protein LOC103934575 [Pyrus x bretschneideri]
HC013G0187900.1_HC	biological_process:"The chemical reactions and pathways resulting in the breakdown of a polysaccharide, a polymer of many (typically more than 10) monosaccharide residues linked glycosidically." [GOC:go_curators](GO:0000272),molecular_function:"Catalysis of the reaction: (1,4-alpha-D-glucosyl)(n+1) + H2O = (1,4-alpha-D-glucosyl)(n-1) + alpha-maltose. This reaction is the hydrolysis of 1,4-alpha-g…	beta-amylase 1, chloroplastic-like; K01177 beta-amylase [EC:3.2.1.2] (A)	Beta-amylase 1, chloroplastic OS=Arabidopsis thaliana GN=BAM1 PE=1 SV=1	Glycosyl hydrolase family 14	PREDICTED: beta-amylase 1, chloroplastic-like [Malus domestica]
HC06G0174500.1_HC	--	--	--	Plant protein of unknown function (DUF863)	PREDICTED: uncharacterized protein LOC103437859 [Malus domestica]
HC07G0163900.1_HC	--	protein IN2-1 homolog B-like; K00799 glutathione S-transferase [EC:2.5.1.18] (A)	--	--	PREDICTED: protein IN2-1 homolog B-like [Malus domestica]
HC013G0188100.1_HC	biological_process:"The chemical reactions and pathways involving lipids, compounds soluble in an organic solvent but not, or sparingly, in an aqueous solvent. Includes fatty acids; neutral fats, other fatty-acid esters, and soaps; long-chain (fatty) alcohols and waxes; sphingoids and other long-chain bases; glycolipids, phospholipids and sphingolipids; and carotenes, polyprenols, sterols, terpen…	hypothetical protein; K14304 nuclear pore complex protein Nup85 (A)	Probable feruloyl esterase A OS=Aspergillus terreus (strain NIH 2624 / FGSC A1156) GN=faeA PE=3 SV=1	C2 domain	PREDICTED: uncharacterized protein LOC103453525 [Malus domestica]
HC015G0115000.1_HC	molecular_function:"Catalysis of the reaction: ammonium hydroxide + 3 NAD(P)+ + H2O = nitrite + 3 NAD(P)H + 3 H+." [EC:1.7.1.4](GO:0008942),molecular_function:"Interacting selectively and non-covalently with a 2 iron, 2 sulfur (2Fe-2S) cluster; this cluster consists of two iron atoms, with two inorganic sulfur atoms found between the irons and acting as bridging ligands." [GOC:ai, PMID:15952888, …	--	--	Rieske-like [2Fe-2S] domain	PREDICTED: uncharacterized protein LOC103431352 [Malus domestica]
HC07G0069700.1_HC	molecular_function:"Interacting selectively and non-covalently with any protein or protein complex (a complex of two or more proteins that may include other nonprotein molecules)." [GOC:go_curators](GO:0005515)	pentatricopeptide repeat-containing protein At5g61990, mitochondrial-like; K17964 leucine-rich PPR motif-containing protein, mitochondrial (A)	Pentatricopeptide repeat-containing protein At5g01110 OS=Arabidopsis thaliana GN=At5g01110 PE=2 SV=1	PPR repeat family	PREDICTED: pentatricopeptide repeat-containing protein At5g01110-like [Pyrus x bretschneideri]
HC012G0097800.1_HC	molecular_function:"Catalysis of the reaction: UDP-glucuronate + 3-beta-D-galactosyl-4-beta-D-galactosyl-O-beta-D-xylosylprotein = UDP + 3-beta-D-glucuronosyl-3-beta-D-galactosyl-4-beta-D-galactosyl-O-beta-D-xylosylprotein." [EC:2.4.1.135](GO:0015018),cellular_component:"A lipid bilayer along with all the proteins and protein complexes embedded in it an attached to it." [GOC:dos, GOC:mah, ISBN:08…	probable glucuronosyltransferase Os05g0123100; K00735 galactosylgalactosylxylosylprotein 3-beta-glucuronosyltransferase 1 [EC:2.4.1.135] (A)	Probable beta-1,4-xylosyltransferase IRX9 OS=Arabidopsis thaliana GN=IRX9 PE=2 SV=1	Glycosyltransferase family 43	PREDICTED: probable beta-1,4-xylosyltransferase IRX9 [Malus domestica]
HC011G0224900.1_HC	molecular_function:"Catalysis of the reaction: ATP + D-ribose = ADP + D-ribose 5-phosphate." [EC:2.7.1.15](GO:0004747),biological_process:"The chemical reactions and pathways involving D-ribose (ribo-pentose). As beta-D-ribofuranose, D-ribose forms the glycose group of all ribonucleosides, ribonucleotides and ribonucleic acids, and also of ribose phosphates, various glycosides, some coenzymes and…	putative ribokinase; K00852 ribokinase [EC:2.7.1.15] (A)	Ribokinase OS=Bacillus subtilis (strain 168) GN=rbsK PE=3 SV=2	pfkB family carbohydrate kinase	PREDICTED: putative ribokinase [Malus domestica]
HC09G0198700.1_HC	--	probable ubiquitin-conjugating enzyme E2 25; K10581 ubiquitin-conjugating enzyme E2 O [EC:2.3.2.24] (A)	Probable ubiquitin-conjugating enzyme E2 25 OS=Arabidopsis thaliana GN=UBC25 PE=2 SV=1	Ubiquitin-conjugating enzyme	PREDICTED: probable ubiquitin-conjugating enzyme E2 25 [Malus domestica]
HC011G0052600.1_HC	molecular_function:"Catalysis of the incorporation of one atom from molecular oxygen into a compound and the reduction of the other atom of oxygen to water." [ISBN:0198506732](GO:0004497),molecular_function:"Interacting selectively and non-covalently with iron (Fe) ions." [GOC:ai](GO:0005506),molecular_function:"Catalysis of an oxidation-reduction (redox) reaction in which hydrogen or electrons a…	cytochrome P450 86A1-like; K15401 fatty acid omega-hydroxylase [EC:1.14.-.-] (A)	Cytochrome P450 86A1 OS=Arabidopsis thaliana GN=CYP86A1 PE=1 SV=2	Cytochrome P450	PREDICTED: cytochrome P450 86A1-like [Malus domestica]
HC06G0044600.1_HC	--	S-adenosyl-L-methionine-dependent methyltransferases superfamily protein, putative; K17878 nicotinamide N-methyltransferase [EC:2.1.1.1] (A)	Protein N-lysine methyltransferase METTL21A OS=Homo sapiens GN=METTL21A PE=1 SV=2	Lysine methyltransferase	PREDICTED: protein N-lysine methyltransferase METTL21A-like [Pyrus x bretschneideri]
HC013G0128600.1_HC	molecular_function:"Catalysis of the random hydrolysis of (1->4)-alpha-D-galactosiduronic linkages in pectate and other galacturonans." [EC:3.2.1.15](GO:0004650),biological_process:"The chemical reactions and pathways involving carbohydrates, any of a group of organic compounds based of the general formula Cx(H2O)y. Includes the formation of carbohydrate derivatives by the addition of a carbohydr…	hypothetical protein; K00784 ribonuclease Z [EC:3.1.26.11] (A)	Probable polygalacturonase OS=Vitis vinifera GN=GSVIVT00026920001 PE=1 SV=1	Glycosyl hydrolases family 28	PREDICTED: probable polygalacturonase [Malus domestica]
HC012G0076400.1_HC	--	--	--	--	PREDICTED: uncharacterized protein LOC103448268 [Malus domestica]
HC011G0193100.1_HC	--	uncharacterized aarF domain-containing protein kinase 2-like; K08869 aarF domain-containing kinase (A)	Probable serine/threonine-protein kinase abkC OS=Dictyostelium discoideum GN=abkC PE=3 SV=1	ABC1 family	PREDICTED: LOW QUALITY PROTEIN: uncharacterized aarF domain-containing protein kinase 2-like [Malus domestica]
HC02G0170000.1_HC	molecular_function:"Catalysis of a biochemical reaction at physiological temperatures. In biologically catalyzed reactions, the reactants are known as substrates, and the catalysts are naturally occurring macromolecular substances known as enzymes. Enzymes possess specific binding sites for substrates, and are usually composed wholly or largely of protein, but RNA that has catalytic activity (rib…	4-hydroxy-tetrahydrodipicolinate synthase, chloroplastic; K01714 4-hydroxy-tetrahydrodipicolinate synthase [EC:4.3.3.7] (A)	4-hydroxy-tetrahydrodipicolinate synthase 2, chloroplastic OS=Arabidopsis thaliana GN=DHDPS2 PE=1 SV=2	Dihydrodipicolinate synthetase family	PREDICTED: 4-hydroxy-tetrahydrodipicolinate synthase, chloroplastic [Malus domestica]
HC013G0185000.1_HC	--	--	--	Universal stress protein family	PREDICTED: uncharacterized protein LOC103933665 [Pyrus x bretschneideri]
HC09G0063400.1_HC	molecular_function:"Interacting selectively and non-covalently with any nucleic acid." [GOC:jl](GO:0003676),molecular_function:"Interacting selectively and non-covalently with an RNA molecule or a portion thereof." [GOC:jl, GOC:mah](GO:0003723)	KH domain-containing protein At4g18375-like; K13162 poly(rC)-binding protein 2/3/4 (A)	KH domain-containing protein At4g18375 OS=Arabidopsis thaliana GN=At4g18375 PE=2 SV=1	KH domain	PREDICTED: KH domain-containing protein At4g18375-like [Malus domestica]
HC011G0044200.1_HC	molecular_function:"Enables the transfer of zinc (Zn) ions from one side of a membrane to the other." [GOC:dgf](GO:0005385),cellular_component:"A lipid bilayer along with all the proteins and protein complexes embedded in it an attached to it." [GOC:dos, GOC:mah, ISBN:0815316194](GO:0016020),cellular_component:"The component of a membrane consisting of the gene products and protein complexes havi…	zinc transporter 6, chloroplastic-like; K14709 solute carrier family 39 (zinc transporter), member 1/2/3 (A)	Zinc transporter 6, chloroplastic OS=Arabidopsis thaliana GN=ZIP6 PE=3 SV=1	ZIP Zinc transporter	PREDICTED: zinc transporter 6, chloroplastic-like [Pyrus x bretschneideri]
HC012G0032700.1_HC	molecular_function:"Any molecular function by which a gene product interacts selectively and non-covalently with DNA (deoxyribonucleic acid)." [GOC:dph, GOC:jl, GOC:tb, GOC:vw](GO:0003677),molecular_function:"Interacting selectively and non-covalently with a specific double-stranded genomic DNA sequence (sometimes referred to as a motif) within the regulatory region of a gene to modulate transcri…	AP2/ERF and B3 domain-containing transcription factor RAV1-like; K09287 RAV-like factor (A)	B3 domain-containing protein At2g36080 OS=Arabidopsis thaliana GN=ARF31 PE=2 SV=1	B3 DNA binding domain	B3 domain-containing protein At2g36080-like [Malus domestica]
HC013G0004100.1_HC	--	--	Uncharacterized protein At5g23160 OS=Arabidopsis thaliana GN=At5g23160 PE=2 SV=1	--	PREDICTED: flocculation protein FLO11-like [Pyrus x bretschneideri]
HC05G0076100.1_HC	biological_process:"The modification of a protein by cis-trans isomerization of a proline residue." [GOC:krc, PMID:16959570](GO:0000413),molecular_function:"Catalysis of the reaction: peptidyl-proline (omega=180) = peptidyl-proline (omega=0)." [EC:5.2.1.8](GO:0003755),molecular_function:"Interacting selectively and non-covalently with any protein or protein complex (a complex of two or more prote…	peptidyl-prolyl cis-trans isomerase CYP40; K05864 peptidyl-prolyl isomerase D [EC:5.2.1.8] (A)	Peptidyl-prolyl cis-trans isomerase CYP40 OS=Arabidopsis thaliana GN=CYP40 PE=2 SV=1	Tetratricopeptide repeat	PREDICTED: peptidyl-prolyl cis-trans isomerase CYP40 [Pyrus x bretschneideri]
HC016G0035300.1_HC	--	chromosome unknown open reading frame, human C16orf58; K10696 E3 ubiquitin-protein ligase BRE1 [EC:2.3.2.27] (A)	Protein root UVB sensitive 3 OS=Arabidopsis thaliana GN=RUS3 PE=2 SV=1	Vitamin B6 photo-protection and homoeostasis	PREDICTED: LOW QUALITY PROTEIN: UPF0420 protein C16orf58 homolog [Malus domestica]
HC05G0025900.1_HC	--	conserved hypothetical protein; K14572 midasin (A)	--	--	PREDICTED: transcriptional regulator ATRX homolog [Malus domestica]
HC013G0125300.1_HC	--	--	--	Domain of unknown function (DUF4378)	PREDICTED: probable GPI-anchored adhesin-like protein PGA55 [Malus domestica]
HC01G0089300.1_HC	molecular_function:"The formation of a protein dimer, a macromolecular structure consists of two noncovalently associated identical or nonidentical subunits." [ISBN:0198506732](GO:0046983)	transcription factor bHLH96; K18485 myogenic factor 6 (A)	Transcription factor bHLH70 OS=Arabidopsis thaliana GN=BHLH70 PE=2 SV=1	Helix-loop-helix DNA-binding domain	PREDICTED: LOW QUALITY PROTEIN: transcription factor bHLH57 [Malus domestica]
HC014G0176700.1_HC	--	Zinc finger FYVE domain-containing protein 26 isoform 1; K19027 zinc finger FYVE domain-containing protein 26 (A)	Cat eye syndrome critical region protein 2 OS=Homo sapiens GN=CECR2 PE=1 SV=2	DDT domain	PREDICTED: uncharacterized protein LOC103455281 [Malus domestica]
HC011G0042000.1_HC	molecular_function:"Binds to and increases the activity of a GTPase, an enzyme that catalyzes the hydrolysis of GTP." [GOC:mah](GO:0005096)	rab3 GTPase-activating protein catalytic subunit; K18270 Rab3 GTPase-activating protein catalytic subunit (A)	Rab3 GTPase-activating protein catalytic subunit OS=Homo sapiens GN=RAB3GAP1 PE=1 SV=3	Rab3 GTPase-activating protein catalytic subunit	PREDICTED: rab3 GTPase-activating protein catalytic subunit [Pyrus x bretschneideri]
HC06G0048200.1_HC	--	hypothetical protein; K12501 homogentisate solanesyltransferase [EC:2.5.1.117] (A)	Trihelix transcription factor ASIL2 OS=Arabidopsis thaliana GN=ASIL2 PE=2 SV=1	Myb/SANT-like DNA-binding domain	PREDICTED: uncharacterized protein LOC103437041 [Malus domestica]
HC011G0046100.1_HC	molecular_function:"Catalysis of the transfer of an acetyl group to a nitrogen atom on the acceptor molecule." [GOC:ai](GO:0008080)	hypothetical protein; K11655 bromodomain adjacent to zinc finger domain protein 1A (A)	Increased DNA methylation 1 OS=Arabidopsis thaliana GN=IDM1 PE=1 SV=1	TPL-binding domain in jasmonate signalling	PREDICTED: uncharacterized protein LOC103931225 [Pyrus x bretschneideri]
HC05G0254000.1_HC	molecular_function:"Enables the transfer of a inorganic phosphate from one side of a membrane to the other, up its concentration gradient. The transporter binds the solute and undergoes a series of conformational changes. Transport works equally well in either direction and is driven by a chemiosmotic source of energy. Secondary active transporters include symporters and antiporters." [GOC:mtg_tr…	sodium-dependent phosphate transporter 1-like; K14640 solute carrier family 20 (sodium-dependent phosphate transporter) (A)	--	Phosphate transporter family	PREDICTED: sodium-dependent phosphate transporter 1-like [Malus domestica]
HC03G0140900.1_HC	molecular_function:"Interacting selectively and non-covalently with chromatin, the network of fibers of DNA, protein, and sometimes RNA, that make up the chromosomes of the eukaryotic nucleus during interphase." [GOC:jl, ISBN:0198506732, PMID:20404130](GO:0003682),molecular_function:"Interacting selectively and non-covalently with ATP, adenosine 5'-triphosphate, a universally important coenzyme a…	origin recognition complex subunit 1-like; K02603 origin recognition complex subunit 1 (A)	Origin of replication complex subunit 1A OS=Arabidopsis thaliana GN=ORC1A PE=1 SV=1	ATPase family associated with various cellular activities (AAA)	PREDICTED: origin recognition complex subunit 1-like [Malus domestica]
HC07G0174700.1_HC	biological_process:"Posttranscriptional addition of a methyl group to either a nucleotide or 2'-O ribose in a polyribonucleotide. Usually uses S-adenosylmethionine as a cofactor." [GOC:hjd](GO:0001510),molecular_function:"Catalysis of the transfer of a methyl group to an acceptor molecule." [ISBN:0198506732](GO:0008168),biological_process:"The process in which a methyl group is covalently attache…	FtsJ-like methyltransferase family protein; K14864 tRNA (cytidine32/guanosine34-2'-O)-methyltransferase [EC:2.1.1.205] (A)	Ribosomal RNA large subunit methyltransferase E OS=Desulfatibacillum alkenivorans (strain AK-01) GN=rlmE PE=3 SV=1	FtsJ-like methyltransferase	PREDICTED: pre-rRNA processing protein FTSJ3 isoform X2 [Malus domestica]
HC02G0231600.1_HC	--	NADH dehydrogenase [ubiquinone] 1 alpha subcomplex subunit 6-like; K03950 NADH dehydrogenase (ubiquinone) 1 alpha subcomplex subunit 6 (A)	NADH dehydrogenase [ubiquinone] 1 alpha subcomplex subunit 6 OS=Arabidopsis thaliana GN=At3g12260 PE=2 SV=1	--	PREDICTED: NADH dehydrogenase [ubiquinone] 1 alpha subcomplex subunit 6-like [Malus domestica]
HC05G0303800.1_HC	--	--	Nudix hydrolase 2 OS=Arabidopsis thaliana GN=NUDT2 PE=1 SV=1	-	PREDICTED: nudix hydrolase 2-like [Malus domestica]
HC05G0211800.1_HC	biological_process:"The modification of a protein by cis-trans isomerization of a proline residue." [GOC:krc, PMID:16959570](GO:0000413),molecular_function:"Catalysis of the reaction: peptidyl-proline (omega=180) = peptidyl-proline (omega=0)." [EC:5.2.1.8](GO:0003755),biological_process:"The process of inhibiting aggregation and assisting in the covalent and noncovalent assembly of single chain p…	peptidyl-prolyl cis-trans isomerase FKBP13, chloroplastic; K01802 peptidylprolyl isomerase [EC:5.2.1.8] (A)	Peptidyl-prolyl cis-trans isomerase FKBP13, chloroplastic OS=Arabidopsis thaliana GN=FKBP13 PE=1 SV=2	FKBP-type peptidyl-prolyl cis-trans isomerase	PREDICTED: peptidyl-prolyl cis-trans isomerase FKBP13, chloroplastic-like, partial [Malus domestica]
HC07G0091300.1_HC	--	Sec23/Sec24 protein transport family protein isoform 1; K14006 protein transport protein SEC23 (A)	Cell number regulator 6 OS=Zea mays GN=CNR6 PE=2 SV=1	PLAC8 family	PREDICTED: cell number regulator 6-like [Malus domestica]
HC02G0014200.1_HC	--	probable E3 ubiquitin-protein ligase HIP1; K10635 E3 ubiquitin-protein ligase Arkadia [EC:2.3.2.27] (A)	Probable E3 ubiquitin-protein ligase HIP1 OS=Oryza sativa subsp. japonica GN=HIP1 PE=1 SV=2	Ring finger domain	PREDICTED: uncharacterized protein LOC103421570 isoform X2 [Malus domestica]
HC08G0066800.1_HC	--	--	--	--	PREDICTED: uncharacterized protein LOC103428792 [Malus domestica]
HC016G0057600.1_HC	--	--	--	Domain of unknown function (DUF4228)	PREDICTED: uncharacterized protein LOC103402980 [Malus domestica]
HC09G0054400.1_HC	molecular_function:"Catalysis of the phosphorylation of an amino acid residue in a protein, usually according to the reaction: a protein + ATP = a phosphoprotein + ADP." [MetaCyc:PROTEIN-KINASE-RXN](GO:0004672),molecular_function:"Interacting selectively and non-covalently with ATP, adenosine 5'-triphosphate, a universally important coenzyme and enzyme regulator." [ISBN:0198506732](GO:0005524),bi…	hypothetical protein; K04730 interleukin-1 receptor-associated kinase 1 [EC:2.7.11.1] (A)	Probable leucine-rich repeat receptor-like serine/threonine-protein kinase At5g15730 OS=Arabidopsis thaliana GN=At5g15730 PE=2 SV=1	Protein kinase domain	PREDICTED: probable leucine-rich repeat receptor-like serine/threonine-protein kinase At5g15730 [Malus domestica]
HC04G0177000.1_HC	cellular_component:"The lipid bilayer surrounding the endoplasmic reticulum." [GOC:mah](GO:0005789)	uncharacterized LOC101779298; K17302 coatomer, subunit beta' (A)	Vesicle-associated protein 2-2 OS=Arabidopsis thaliana GN=PVA22 PE=1 SV=1	MSP (Major sperm protein) domain	PREDICTED: vesicle-associated protein 2-2-like [Malus domestica]
HC012G0049300.1_HC	molecular_function:"Interacting selectively and non-covalently with a specific double-stranded genomic DNA sequence (sometimes referred to as a motif) within the regulatory region of a gene to modulate transcription. Regulatory regions include promoters (proximal and distal) and enhancers. Genes are transcriptional units, and include bacterial operons." [GOC:txnOH-2018](GO:0003700),biological_pro…	kinesin-related protein 11-like; K11498 centromeric protein E (A)	Zinc finger protein 8 OS=Arabidopsis thaliana GN=ZFP8 PE=2 SV=1	--	C2H2L domain class transcription factor [Malus domestica]
HC08G0172700.1_HC	molecular_function:"Interacting selectively and non-covalently with any protein or protein complex (a complex of two or more proteins that may include other nonprotein molecules)." [GOC:go_curators](GO:0005515)	hypothetical protein; K17964 leucine-rich PPR motif-containing protein, mitochondrial (A)	Pentatricopeptide repeat-containing protein At4g20090 OS=Arabidopsis thaliana GN=EMB1025 PE=3 SV=1	PPR repeat	PREDICTED: pentatricopeptide repeat-containing protein At3g53700, chloroplastic-like [Pyrus x bretschneideri]
HC015G0170300.1_HC	biological_process:"The hydrolysis of proteins into smaller polypeptides and/or amino acids by cleavage of their peptide bonds." [GOC:bf, GOC:mah](GO:0006508),molecular_function:"Interacting selectively and non-covalently with any metal ion." [GOC:ai](GO:0046872)	mitochondrial-processing peptidase subunit beta; K17732 mitochondrial-processing peptidase subunit beta [EC:3.4.24.64] (A)	Probable zinc protease PqqL OS=Haemophilus influenzae (strain ATCC 51907 / DSM 11121 / KW20 / Rd) GN=pqqL PE=3 SV=1	Insulinase (Peptidase family M16)	PREDICTED: uncharacterized protein LOC103943948 [Pyrus x bretschneideri]
HC017G0149200.1_HC	biological_process:"Any process involved in the conversion of one or more primary RNA transcripts into one or more mature RNA molecules." [GOC:mah](GO:0006396),molecular_function:"Catalysis of the transfer of a methyl group from a donor to a nucleoside residue in an RNA molecule." [GOC:mah](GO:0008173)	RNA methyltransferase family protein (ISS); K00599 methyltransferase-like protein 6 [EC:2.1.1.-] (A)	Uncharacterized RNA methyltransferase CT0009 OS=Chlorobium tepidum (strain ATCC 49652 / DSM 12025 / NBRC 103806 / TLS) GN=CT0009 PE=3 SV=1	tRNA (Uracil-5-)-methyltransferase	PREDICTED: tRNA (uracil-5-)-methyltransferase homolog A [Malus domestica]
HC05G0174700.1_HC	molecular_function:"Catalysis of the transfer of ubiquitin from one protein to another via the reaction X-Ub + Y --> Y-Ub + X, where both X-Ub and Y-Ub are covalent linkages." [GOC:BioGRID, GOC:jh2, PMID:9635407](GO:0004842),molecular_function:"Interacting selectively and non-covalently with any protein or protein complex (a complex of two or more proteins that may include other nonprotein molecu…	hypothetical protein; K08332 vacuolar protein 8 (A)	U-box domain-containing protein 3 OS=Arabidopsis thaliana GN=PUB3 PE=2 SV=2	Armadillo/beta-catenin-like repeat	PREDICTED: U-box domain-containing protein 3-like [Malus domestica]
HC01G0147800.1_HC	molecular_function:"Interacting selectively and non-covalently with an RNA molecule or a portion thereof." [GOC:jl, GOC:mah](GO:0003723),molecular_function:"Functions in the initiation of ribosome-mediated translation of mRNA into a polypeptide." [ISBN:0198506732](GO:0003743),biological_process:"The process preceding formation of the peptide bond between the first two amino acids of a protein. Th…	probable RNA-binding protein EIF1AD; K15025 probable RNA-binding protein EIF1AD (A)	Probable RNA-binding protein EIF1AD OS=Mus musculus GN=Eif1ad PE=2 SV=2	Translation initiation factor 1A / IF-1	PREDICTED: probable RNA-binding protein EIF1AD [Malus domestica]
HC011G0030300.1_HC	molecular_function:"Catalysis of the incorporation of one atom from molecular oxygen into a compound and the reduction of the other atom of oxygen to water." [ISBN:0198506732](GO:0004497),molecular_function:"Interacting selectively and non-covalently with iron (Fe) ions." [GOC:ai](GO:0005506),molecular_function:"Catalysis of an oxidation-reduction (redox) reaction in which hydrogen or electrons a…	hypothetical protein; K10717 cytokinin trans-hydroxylase (A)	Cytochrome P450 714C2 OS=Oryza sativa subsp. japonica GN=CYP714C2 PE=2 SV=1	Cytochrome P450	PREDICTED: cytochrome P450 714C2-like [Malus domestica]
HC07G0105400.1_HC	molecular_function:"Catalysis of a biochemical reaction at physiological temperatures. In biologically catalyzed reactions, the reactants are known as substrates, and the catalysts are naturally occurring macromolecular substances known as enzymes. Enzymes possess specific binding sites for substrates, and are usually composed wholly or largely of protein, but RNA that has catalytic activity (rib…	phospholipase D gamma 1-like; K01115 phospholipase D1/2 [EC:3.1.4.4] (A)	Phospholipase D beta 1 OS=Arabidopsis thaliana GN=PLDBETA1 PE=2 SV=4	Phospholipase D Active site motif	PREDICTED: phospholipase D gamma 1-like [Malus domestica]
HC013G0051400.1_HC	--	--	--	--	PREDICTED: LOW QUALITY PROTEIN: COBW domain-containing protein 1 [Pyrus x bretschneideri]
HC014G0046500.1_HC	molecular_function:"Interacting selectively and non-covalently with a specific double-stranded genomic DNA sequence (sometimes referred to as a motif) within the regulatory region of a gene to modulate transcription. Regulatory regions include promoters (proximal and distal) and enhancers. Genes are transcriptional units, and include bacterial operons." [GOC:txnOH-2018](GO:0003700),biological_pro…	kinesin-related protein 11-like; K11498 centromeric protein E (A)	Zinc finger protein 8 OS=Arabidopsis thaliana GN=ZFP8 PE=2 SV=1	--	PREDICTED: zinc finger protein 8-like [Pyrus x bretschneideri]
HC02G0090700.1_HC	molecular_function:"Catalysis of the phosphorylation of an amino acid residue in a protein, usually according to the reaction: a protein + ATP = a phosphoprotein + ADP." [MetaCyc:PROTEIN-KINASE-RXN](GO:0004672),molecular_function:"Interacting selectively and non-covalently with ATP, adenosine 5'-triphosphate, a universally important coenzyme and enzyme regulator." [ISBN:0198506732](GO:0005524),bi…	probable serine/threonine-protein kinase NAK; K04730 interleukin-1 receptor-associated kinase 1 [EC:2.7.11.1] (A)	Receptor-like protein kinase THESEUS 1 OS=Arabidopsis thaliana GN=THE1 PE=1 SV=1	Protein tyrosine kinase	PREDICTED: receptor-like protein kinase THESEUS 1 [Pyrus x bretschneideri]
HC06G0113200.1_HC	--	--	--	--	PREDICTED: uncharacterized protein LOC103438689 isoform X1 [Malus domestica]
HC015G0357400.1_HC	molecular_function:"Interacting selectively and non-covalently with a specific double-stranded genomic DNA sequence (sometimes referred to as a motif) within the regulatory region of a gene to modulate transcription. Regulatory regions include promoters (proximal and distal) and enhancers. Genes are transcriptional units, and include bacterial operons." [GOC:txnOH-2018](GO:0003700),biological_pro…	G-box-binding factor 4-like; K14432 ABA responsive element binding factor (A)	G-box-binding factor 4 OS=Arabidopsis thaliana GN=GBF4 PE=1 SV=1	bZIP transcription factor	PREDICTED: G-box-binding factor 4-like [Malus domestica]
HC01G0094800.1_HC	--	--	--	Protein of unknown function (DUF1635)	PREDICTED: uncharacterized protein LOC103439483 [Malus domestica]
HC013G0159300.1_HC	--	--	Vicilin GC72-A OS=Gossypium hirsutum PE=3 SV=1	Cupin	PREDICTED: LOW QUALITY PROTEIN: vicilin GC72-A [Malus domestica]
HC016G0035400.1_HC	cellular_component:"The component of a membrane consisting of the gene products and protein complexes having at least some part of their peptide sequence embedded in the hydrophobic region of the membrane." [GOC:dos, GOC:go_curators](GO:0016021),molecular_function:"Enables the transfer of a substance, usually a specific substance or a group of related substances, from one side of a membrane to th…	--	Ureide permease 2 OS=Arabidopsis thaliana GN=UPS2 PE=1 SV=2	Ureide permease	PREDICTED: ureide permease 2-like isoform X1 [Malus domestica]
HC03G0150900.1_HC	molecular_function:"Catalysis of the phosphorylation of an amino acid residue in a protein, usually according to the reaction: a protein + ATP = a phosphoprotein + ADP." [MetaCyc:PROTEIN-KINASE-RXN](GO:0004672),molecular_function:"Interacting selectively and non-covalently with ATP, adenosine 5'-triphosphate, a universally important coenzyme and enzyme regulator." [ISBN:0198506732](GO:0005524),bi…	probable serine/threonine-protein kinase WNK11; K08867 WNK lysine deficient protein kinase [EC:2.7.11.1] (A)	Probable serine/threonine-protein kinase WNK11 OS=Arabidopsis thaliana GN=WNK11 PE=2 SV=1	Protein kinase domain	PREDICTED: probable serine/threonine-protein kinase WNK11 isoform X1 [Malus domestica]
HC011G0099000.1_HC	--	Alpha-L-fucosidase 1; K01206 alpha-L-fucosidase [EC:3.2.1.51] (A)	--	--	PREDICTED: uncharacterized protein LOC103448059 [Malus domestica]
HC015G0168800.1_HC	molecular_function:"Catalysis of the hydrolysis of various bonds, e.g. C-O, C-N, C-C, phosphoric anhydride bonds, etc. Hydrolase is the systematic name for any enzyme of EC class 3." [ISBN:0198506732](GO:0016787)	DEAD-box ATP-dependent RNA helicase 7-like; K16911 ATP-dependent RNA helicase DDX21 [EC:3.6.4.13] (A)	Nudix hydrolase 8 OS=Arabidopsis thaliana GN=NUDT8 PE=2 SV=2	NUDIX domain	PREDICTED: nudix hydrolase 8-like [Pyrus x bretschneideri]
HC07G0140300.1_HC	biological_process:"The directed movement of malate into, out of or within a cell, or between cells, by means of some agent such as a transporter or pore." [GOC:krc](GO:0015743)	--	Aluminum-activated malate transporter 10 OS=Arabidopsis thaliana GN=ALMT10 PE=3 SV=2	Aluminium activated malate transporter	PREDICTED: aluminum-activated malate transporter 10 [Malus domestica]
HC01G0039400.1_HC	--	uncharacterized LOC105630635; K17605 serine/threonine-protein phosphatase 2A activator (A)	F-box protein FBW2 OS=Arabidopsis thaliana GN=FBW2 PE=1 SV=1	--	PREDICTED: F-box protein FBW2-like [Malus domestica]
HC06G0001200.1_HC	cellular_component:"A chlorophyll-containing plastid with thylakoids organized into grana and frets, or stroma thylakoids, and embedded in a stroma." [ISBN:0471245208](GO:0009507),biological_process:"The division of a chloroplast within a cell to form two or more separate chloroplast compartments. This division occurs independently of mitosis." [GOC:lr](GO:0010020)	--	--	--	PREDICTED: uncharacterized protein LOC103409403 [Malus domestica]
HC017G0176300.1_HC	biological_process:"The cellular synthesis of RNA on a template of DNA." [GOC:jl, GOC:txnOH](GO:0006351),molecular_function:"Interacting selectively and non-covalently with DNA of a specific nucleotide composition, e.g. GC-rich DNA binding, or with a specific sequence motif or type of DNA e.g. promotor binding or rDNA binding." [GOC:jl](GO:0043565)	--	--	Seed dormancy control	PREDICTED: uncharacterized protein LOC103437284 [Malus domestica]
HC014G0050000.1_HC	--	Cysteine/Histidine-rich C1 domain family protein, putative; K16219 protein N-terminal methyltransferase [EC:2.1.1.244] (A)	--	C1 domain	PREDICTED: uncharacterized protein LOC103423255 [Malus domestica]
HC012G0083500.1_HC	cellular_component:"The space external to the outermost structure of a cell. For cells without external protective or external encapsulating structures this refers to space outside of the plasma membrane. This term covers the host cell environment outside an intracellular parasite." [GOC:go_curators](GO:0005576),biological_process:"A process that results in the assembly and arrangement of constit…	malate dehydrogenase [NADP], chloroplastic-like; K00051 malate dehydrogenase (NADP+) [EC:1.1.1.82] (A)	Expansin-A3 OS=Arabidopsis thaliana GN=EXPA3 PE=2 SV=1	Lytic transglycolase	PREDICTED: expansin-A9-like [Malus domestica]
HC015G0280100.1_HC	molecular_function:"Interacting selectively and non-covalently with any protein or protein complex (a complex of two or more proteins that may include other nonprotein molecules)." [GOC:go_curators](GO:0005515)	putative pentatricopeptide repeat-containing protein At1g19290; K17964 leucine-rich PPR motif-containing protein, mitochondrial (A)	Pentatricopeptide repeat-containing protein At5g38730 OS=Arabidopsis thaliana GN=At5g38730 PE=2 SV=1	PPR repeat	PREDICTED: pentatricopeptide repeat-containing protein At5g38730 [Malus domestica]
HC08G0004500.1_HC	biological_process:"Any process that results in a change in state or activity of a cell or an organism (in terms of movement, secretion, enzyme production, gene expression, etc.) as a result of a stimulus reflecting the presence, absence, or concentration of water." [GOC:jl](GO:0009415)	--	Dehydrin COR47 OS=Arabidopsis thaliana GN=COR47 PE=1 SV=2	Dehydrin	PREDICTED: dehydrin COR47-like [Malus domestica]
HC014G0066700.1_HC	molecular_function:"Catalysis of the transfer of a glycosyl group from one compound (donor) to another (acceptor)." [GOC:jl, ISBN:0198506732](GO:0016757)	uncharacterized LOC103423272; K18134 protein O-GlcNAc transferase [EC:2.4.1.255] (A)	EGF domain-specific O-linked N-acetylglucosamine transferase OS=Gallus gallus GN=EOGT PE=2 SV=2	Protein of unknown function (DUF563)	PREDICTED: uncharacterized protein LOC103946494 [Pyrus x bretschneideri]
HC013G0103600.1_HC	biological_process:"Any process that modulates the frequency, rate or extent of cellular DNA-templated transcription." [GOC:go_curators, GOC:txnOH](GO:0006355),molecular_function:"The formation of a protein dimer, a macromolecular structure consists of two noncovalently associated identical or nonidentical subunits." [ISBN:0198506732](GO:0046983)	hypothetical protein; K11253 histone H3 (A)	Transcription factor bHLH63 OS=Arabidopsis thaliana GN=BHLH63 PE=1 SV=1	Helix-loop-helix DNA-binding domain	PREDICTED: transcription factor bHLH63-like [Malus domestica]
HC02G0174600.1_HC	biological_process:"The attachment of a carbonyl group and a threonine to the amino group of the adenine residue immediately 3' of the anticodon, in tRNAs that decode ANN codons (where N is any base)." [GO:0070526, GOC:imk, GOC:mah, PMID:19287007, PMID:21183954, PMID:23258706](GO:0002949)	probable tRNA N6-adenosine threonylcarbamoyltransferase, mitochondrial; K01409 N6-L-threonylcarbamoyladenine synthase [EC:2.3.1.234] (A)	Probable tRNA N6-adenosine threonylcarbamoyltransferase, mitochondrial OS=Arabidopsis thaliana GN=GCP1 PE=2 SV=2	Glycoprotease family	PREDICTED: probable tRNA N6-adenosine threonylcarbamoyltransferase, mitochondrial isoform X6 [Malus domestica]
HC015G0041200.1_HC	--	--	--	--	PREDICTED: putative protein TPRXL [Malus domestica]
HC016G0056600.1_HC	--	uncharacterized LOC104608881; K03860 phosphatidylinositol glycan, class Q (A)	Gibberellin-regulated protein 14 OS=Arabidopsis thaliana GN=GASA14 PE=1 SV=1	Gibberellin regulated protein	PREDICTED: gibberellin-regulated protein 3-like [Malus domestica]
HC09G0138800.1_HC	--	monoacylglycerol lipase abhd6-A-like; K13700 abhydrolase domain-containing protein 6 [EC:3.1.1.23] (A)	Uncharacterized protein Mb2734 OS=Mycobacterium bovis (strain ATCC BAA-935 / AF2122/97) GN=Mb2734 PE=3 SV=1	alpha/beta hydrolase fold	PREDICTED: uncharacterized protein LOC103424157 isoform X1 [Malus domestica]
HC015G0045800.1_HC	molecular_function:"Catalysis of the phosphorylation of an amino acid residue in a protein, usually according to the reaction: a protein + ATP = a phosphoprotein + ADP." [MetaCyc:PROTEIN-KINASE-RXN](GO:0004672),molecular_function:"Interacting selectively and non-covalently with ATP, adenosine 5'-triphosphate, a universally important coenzyme and enzyme regulator." [ISBN:0198506732](GO:0005524),bi…	kinase family protein; K17609 nucleoredoxin [EC:1.8.1.8] (A)	U-box domain-containing protein 35 OS=Arabidopsis thaliana GN=PUB35 PE=1 SV=2	Protein tyrosine kinase	PREDICTED: U-box domain-containing protein 51-like [Pyrus x bretschneideri]
HC05G0084700.1_HC	molecular_function:"Catalysis of the reaction: acyl-CoA + 1,2-diacylglycerol = CoA + triacylglycerol." [EC:2.3.1.20](GO:0004144)	O-acyltransferase WSD1; K15406 wax-ester synthase / diacylglycerol O-acyltransferase [EC:2.3.1.75 2.3.1.20] (A)	O-acyltransferase WSD1 OS=Arabidopsis thaliana GN=WSD1 PE=2 SV=1	Protein of unknown function (DUF1298)	PREDICTED: O-acyltransferase WSD1-like [Malus domestica]
HC02G0164800.1_HC	biological_process:"The splicing of Group II introns. This occurs by a ribozymic mechanism where the intron sequence forms a distinct 3D structure, characteristic of Group II introns and containing splice site consensus sequences, that is involved in catalyzing the splicing reactions, though protein factors are also required in vivo. Splicing occurs by a series of two transesterification reaction…	lysophospholipid acyltransferase LPEAT2; K13510 lysophosphatidylcholine acyltransferase / lyso-PAF acetyltransferase [EC:2.3.1.23 2.3.1.67] (A)	CRS2-associated factor 1, mitochondrial OS=Arabidopsis thaliana GN=At4g31010 PE=2 SV=1	CRS1 / YhbY (CRM) domain	PREDICTED: CRS2-associated factor 1, mitochondrial [Malus domestica]
HC02G0045300.1_HC	biological_process:"The covalent alteration of an amino acid charged on a tRNA before it is incorporated into a protein, as in N-formylmethionine, selenocysteine or pyrrolysine." [GOC:jsg](GO:0019988),molecular_function:"Catalysis of the transfer of a phosphoribosyl group from 5'-phosphoribosyl-1'-pyrophosphate to position 64 of initiator tRNA." [GOC:jl, PMID:7954819](GO:0043399)	uncharacterized LOC103449709; K15463 tRNA A64-2'-O-ribosylphosphate transferase [EC:2.4.2.-] (A)	Uncharacterized protein C3F10.06c OS=Schizosaccharomyces pombe (strain 972 / ATCC 24843) GN=SPAC3F10.06c PE=4 SV=1	Rit1 N-terminal domain	PREDICTED: uncharacterized protein LOC103449709 [Malus domestica]
HC05G0097700.1_HC	molecular_function:"The formation of a protein dimer, a macromolecular structure consists of two noncovalently associated identical or nonidentical subunits." [ISBN:0198506732](GO:0046983)	GRMZM2G062541; transcription factor APG-like; K12126 phytochrome-interacting factor 3 (A)	Transcription factor bHLH85 OS=Arabidopsis thaliana GN=BHLH85 PE=2 SV=1	Helix-loop-helix DNA-binding domain	PREDICTED: transcription factor bHLH85-like [Malus domestica]
HC05G0034500.1_HC	molecular_function:"Interacting selectively and non-covalently with any protein or protein complex (a complex of two or more proteins that may include other nonprotein molecules)." [GOC:go_curators](GO:0005515)	hypothetical protein; K08832 serine/threonine-protein kinase SRPK3 [EC:2.7.11.1] (A)	Pentatricopeptide repeat-containing protein At2g17525, mitochondrial OS=Arabidopsis thaliana GN=At2g17525 PE=2 SV=2	PPR repeat family	PREDICTED: pentatricopeptide repeat-containing protein At2g17525, mitochondrial isoform X1 [Malus domestica]
HC017G0121400.1_HC	molecular_function:"Any molecular entity that serves as an electron acceptor and electron donor in an electron transport chain. An electron transport chain is a process in which a series of electron carriers operate together to transfer electrons from donors to any of several different terminal electron acceptors to generate a transmembrane electrochemical gradient." [ISBN:0198506732](GO:0009055)…	Cell division control protein 4; K03361 F-box and WD-40 domain protein CDC4 (A)	Trihelix transcription factor ASIL2 OS=Arabidopsis thaliana GN=ASIL2 PE=2 SV=1	Myb/SANT-like DNA-binding domain	PREDICTED: uncharacterized protein LOC103417527 [Malus domestica]
HC017G0127800.1_HC	--	putative vacuolar protein sorting-associated protein 13B; K19525 vacuolar protein sorting-associated protein 13A/C (A)	Putative vacuolar protein sorting-associated protein 13A OS=Dictyostelium discoideum GN=vps13A PE=2 SV=1	SHR-binding domain of vacuolar-sorting associated protein 13	PREDICTED: LOW QUALITY PROTEIN: uncharacterized protein LOC103436293 [Malus domestica]
HC011G0218400.1_HC	molecular_function:"Interacting selectively and non-covalently with any protein or protein complex (a complex of two or more proteins that may include other nonprotein molecules)." [GOC:go_curators](GO:0005515)	hypothetical protein; K19600 tubby-related protein 1 (A)	Tubby-like F-box protein 7 OS=Arabidopsis thaliana GN=TULP7 PE=2 SV=1	F-box domain	TLP domain class transcription factor [Malus domestica]
HC011G0218200.1_HC	molecular_function:"Any molecular function by which a gene product interacts selectively and non-covalently with DNA (deoxyribonucleic acid)." [GOC:dph, GOC:jl, GOC:tb, GOC:vw](GO:0003677),molecular_function:"Interacting selectively and non-covalently with zinc (Zn) ions." [GOC:ai](GO:0008270)	polynucleotide 3'-phosphatase ZDP-like; K08073 bifunctional polynucleotide phosphatase/kinase [EC:3.1.3.32 2.7.1.78] (A)	Polynucleotide 3'-phosphatase ZDP OS=Arabidopsis thaliana GN=ZDP PE=1 SV=1	Poly(ADP-ribose) polymerase and DNA-Ligase Zn-finger region	PREDICTED: polynucleotide 3'-phosphatase ZDP-like [Malus domestica]
HC010G0077800.1_HC	molecular_function:"Catalysis of an oxidation-reduction (redox) reaction, a reversible chemical reaction in which the oxidation state of an atom or atoms within a molecule is altered. One substrate acts as a hydrogen or electron donor and becomes oxidized, while the other acts as hydrogen or electron acceptor and becomes reduced." [GOC:go_curators](GO:0016491)	GA20OX1; gibberellin 20 oxidase 1-D; K05282 gibberellin 20-oxidase [EC:1.14.11.12] (A)	Gibberellin 20 oxidase 1 OS=Arabidopsis thaliana GN=GA20OX1 PE=2 SV=2	non-haem dioxygenase in morphine synthesis N-terminal	PREDICTED: flavonol synthase/flavanone 3-hydroxylase-like [Pyrus x bretschneideri]
HC02G0117800.1_HC	--	protein kinase, putative; K08857 NIMA (never in mitosis gene a)-related kinase [EC:2.7.11.1] (A)	--	Protein of unknown function, DUF547	PREDICTED: uncharacterized protein LOC103426817 [Malus domestica]
HC02G0180700.1_HC	molecular_function:"Interacting selectively and non-covalently with an RNA molecule or a portion thereof." [GOC:jl, GOC:mah](GO:0003723)	plasminogen activator inhibitor 1 RNA-binding protein-like; K13199 plasminogen activator inhibitor 1 RNA-binding protein (A)	--	Stm1	PREDICTED: plasminogen activator inhibitor 1 RNA-binding protein-like [Malus domestica]
HC03G0158500.1_HC	biological_process:"The directed movement of membrane-bounded vesicles from recycling endosomes back to the plasma membrane where they are recycled for further rounds of transport." [GOC:ecd, PMID:16473635](GO:0032456)	--	UPF0505 protein C16orf62 homolog OS=Danio rerio GN=zgc:163107 PE=2 SV=1	Vacuolar protein sorting-associated protein 35	PREDICTED: UPF0505 protein C16orf62 homolog [Pyrus x bretschneideri]
HC010G0053600.1_HC	molecular_function:"Catalysis of a biochemical reaction at physiological temperatures. In biologically catalyzed reactions, the reactants are known as substrates, and the catalysts are naturally occurring macromolecular substances known as enzymes. Enzymes possess specific binding sites for substrates, and are usually composed wholly or largely of protein, but RNA that has catalytic activity (rib…	arginine decarboxylase-like; K01583 arginine decarboxylase [EC:4.1.1.19] (A)	Arginine decarboxylase OS=Pisum sativum PE=2 SV=1	Pyridoxal-dependent decarboxylase, pyridoxal binding domain	PREDICTED: arginine decarboxylase-like [Malus domestica]
HC010G0105800.1_HC	--	hypothetical protein; K04426 mitogen-activated protein kinase kinase kinase 5 [EC:2.7.11.25] (A)	Proline-rich protein 2 OS=Arabidopsis thaliana GN=PRP2 PE=2 SV=1	Pollen proteins Ole e I like	PREDICTED: extensin-1-like [Pyrus x bretschneideri]
HC07G0216700.1_HC	molecular_function:"Interacting selectively and non-covalently with the structure formed by the minor groove of adenine-thymine-rich DNA regions. Examples of proteins having this function are AT-rich interaction domain (ARID)-containing proteins." [GOC:jl, PMID:10545119, PMID:15802641, PMID:26223912, PMID:2670564](GO:0003680)	--	AT-hook motif nuclear-localized protein 3 OS=Arabidopsis thaliana GN=AHL3 PE=1 SV=1	Domain of unknown function (DUF296)	PREDICTED: uncharacterized protein LOC103439665 [Malus domestica]
HC06G0002800.1_HC	molecular_function:"Interacting selectively and non-covalently with any protein or protein complex (a complex of two or more proteins that may include other nonprotein molecules)." [GOC:go_curators](GO:0005515)	hypothetical protein; K13145 integrator complex subunit 8 (A)	F-box/kelch-repeat protein At5g42350 OS=Arabidopsis thaliana GN=At5g42350 PE=2 SV=1	Kelch motif	PREDICTED: F-box/kelch-repeat protein At5g42350-like [Malus domestica]
HC05G0257200.1_HC	biological_process:"The hydrolysis of proteins into smaller polypeptides and/or amino acids by cleavage of their peptide bonds." [GOC:bf, GOC:mah](GO:0006508),molecular_function:"Catalysis of the hydrolysis of peptide bonds in a polypeptide chain by a mechanism in which the sulfhydryl group of a cysteine residue at the active center acts as a nucleophile." [GOC:mah, http://merops.sanger.ac.uk/abo…	hypothetical protein; K16292 KDEL-tailed cysteine endopeptidase [EC:3.4.22.-] (A)	Cysteine proteinase RD21a OS=Arabidopsis thaliana GN=RD21A PE=1 SV=1	Granulin	CAC1 protein [Malus hybrid cultivar]
HC03G0205900.1_HC	biological_process:"The chemical reactions and pathways resulting in the formation of any isoprenoid compound, isoprene (2-methylbuta-1,3-diene) or compounds containing or derived from linked isoprene (3-methyl-2-butenylene) residues." [ISBN:0198506732](GO:0008299)	probable solanesyl-diphosphate synthase 3, chloroplastic; K05356 all-trans-nonaprenyl-diphosphate synthase [EC:2.5.1.84 2.5.1.85] (A)	Solanesyl diphosphate synthase 2, chloroplastic OS=Arabidopsis thaliana GN=SPS2 PE=1 SV=1	Polyprenyl synthetase	PREDICTED: probable solanesyl-diphosphate synthase 3, chloroplastic [Malus domestica]
HC010G0093200.1_HC	--	--	Zinc finger protein-like 1 homolog OS=Caenorhabditis briggsae GN=CBG06644 PE=3 SV=1	--	PREDICTED: zinc finger protein-like 1 [Pyrus x bretschneideri]
HC010G0031100.1_HC	--	ras-related protein Rab7-like; K07897 Ras-related protein Rab-7A (A)	--	Protein of unknown function (DUF1475)	PREDICTED: uncharacterized protein LOC103934676 isoform X2 [Pyrus x bretschneideri]
HC06G0076700.1_HC	--	uncharacterized LOC104900389; K03239 translation initiation factor eIF-2B subunit alpha (A)	Protein LURP-one-related 4 OS=Arabidopsis thaliana GN=At1g63410 PE=3 SV=1	LURP-one-related	PREDICTED: protein LURP-one-related 4-like [Malus domestica]
HC011G0054800.1_HC	--	--	UPF0503 protein At3g09070, chloroplastic OS=Arabidopsis thaliana GN=At3g09070 PE=1 SV=1	Protein of unknown function (DUF740)	PREDICTED: UPF0503 protein At3g09070, chloroplastic-like [Malus domestica]
HC010G0102600.1_HC	--	isoleucine N-monooxygenase 1-like; K12153 phenylalanine N-monooxygenase [EC:1.14.13.124] (A)	--	--	PREDICTED: uncharacterized protein DDB_G0284459 isoform X2 [Malus domestica]
HC07G0238400.1_HC	molecular_function:"Catalysis of the reaction: ATP + tetrahydrofolyl-(Glu)(n) + L-glutamate = ADP + phosphate + tetrahydrofolyl-(Glu)(n+1)." [EC:6.3.2.17](GO:0004326),molecular_function:"Interacting selectively and non-covalently with ATP, adenosine 5'-triphosphate, a universally important coenzyme and enzyme regulator." [ISBN:0198506732](GO:0005524),biological_process:"The chemical reactions and…	probable dihydrofolate synthetase; K01930 folylpolyglutamate synthase [EC:6.3.2.17] (A)	Folylpolyglutamate synthase OS=Bacillus subtilis (strain 168) GN=folC PE=3 SV=2	Mur ligase middle domain	PREDICTED: probable dihydrofolate synthetase [Malus domestica]
HC017G0185800.1_HC	molecular_function:"Catalysis of the phosphorylation of an amino acid residue in a protein, usually according to the reaction: a protein + ATP = a phosphoprotein + ADP." [MetaCyc:PROTEIN-KINASE-RXN](GO:0004672),molecular_function:"Interacting selectively and non-covalently with ATP, adenosine 5'-triphosphate, a universally important coenzyme and enzyme regulator." [ISBN:0198506732](GO:0005524),bi…	putative wall-associated receptor kinase-like 16; K04733 interleukin-1 receptor-associated kinase 4 [EC:2.7.11.1] (A)	Non-functional pseudokinase ZED1 OS=Arabidopsis thaliana GN=ZED1 PE=1 SV=1	Protein tyrosine kinase	PREDICTED: putative wall-associated receptor kinase-like 16 [Malus domestica]
HC016G0001600.1_HC	--	probable peroxygenase 4; K17991 peroxygenase [EC:1.11.2.3] (A)	Probable peroxygenase 4 OS=Arabidopsis thaliana GN=PXG4 PE=1 SV=1	Caleosin related protein	PREDICTED: probable peroxygenase 4 [Malus domestica]
HC07G0140100.1_HC	molecular_function:"Any molecular function by which a gene product interacts selectively and non-covalently with DNA (deoxyribonucleic acid)." [GOC:dph, GOC:jl, GOC:tb, GOC:vw](GO:0003677),biological_process:"Any process that modulates the frequency, rate or extent of cellular DNA-templated transcription." [GOC:go_curators, GOC:txnOH](GO:0006355)	cyclic dof factor 1-like; K16222 Dof zinc finger protein DOF5.5 (A)	Dof zinc finger protein DOF3.7 OS=Arabidopsis thaliana GN=DOF3.7 PE=1 SV=2	Dof domain, zinc finger	PREDICTED: dof zinc finger protein DOF2.5-like isoform X1 [Malus domestica]
HC09G0211300.1_HC	--	--	Double-stranded RNA-binding protein 4 OS=Oryza sativa subsp. japonica GN=DRB4 PE=2 SV=1	Double-stranded RNA binding motif	PREDICTED: double-stranded RNA-binding protein 1-like [Malus domestica]
HC04G0187000.1_HC	biological_process:"A process that is carried out at the cellular level which results in the assembly, arrangement of constituent parts, or disassembly of cytoskeletal structures comprising microtubules and their associated proteins." [GOC:mah](GO:0000226),molecular_function:"Interacting selectively and non-covalently with microtubules, filaments composed of tubulin monomers." [GOC:krc](GO:000801…	hypothetical protein; K16812 targeting protein for Xklp2 (A)	Protein WAVE-DAMPENED 2 OS=Arabidopsis thaliana GN=WVD2 PE=2 SV=1	Targeting protein for Xklp2 (TPX2)	PREDICTED: protein WVD2-like 1 [Malus domestica]
HC013G0043700.1_HC	molecular_function:"Catalysis of the hydrolysis of various bonds, e.g. C-O, C-N, C-C, phosphoric anhydride bonds, etc. Hydrolase is the systematic name for any enzyme of EC class 3." [ISBN:0198506732](GO:0016787)	serine/threonine-protein phosphatase 7 long form homolog; K04460 serine/threonine-protein phosphatase 5 [EC:3.1.3.16] (A)	Serine/threonine-protein phosphatase 7 OS=Arabidopsis thaliana GN=PP7 PE=1 SV=1	Calcineurin-like phosphoesterase	PREDICTED: serine/threonine-protein phosphatase 7-like isoform X2 [Malus domestica]
HC011G0105800.1_HC	--	SORBIDRAFT_03g046345, Sb03g046345; hypothetical protein; K07562 nonsense-mediated mRNA decay protein 3 (A)	Protein RETICULATA-RELATED 1 OS=Arabidopsis thaliana GN=RER1 PE=2 SV=1	Protein RETICULATA-related	PREDICTED: uncharacterized protein LOC103448009 [Malus domestica]
HC05G0039000.1_HC	molecular_function:"Enables the facilitated diffusion of an ion (by an energy-independent process) by passage through a transmembrane aqueous pore or channel without evidence for a carrier-mediated mechanism. May be either selective (it enables passage of a specific ion only) or non-selective (it enables passage of two or more ions of same charge but different size)." [GOC:cy, GOC:mtg_transport, …	putative cyclic nucleotide-gated ion channel 8; K05391 cyclic nucleotide gated channel, other eukaryote (A)	Putative cyclic nucleotide-gated ion channel 8 OS=Arabidopsis thaliana GN=CNGC8 PE=3 SV=2	Cyclic nucleotide-binding domain	PREDICTED: putative cyclic nucleotide-gated ion channel 8 [Malus domestica]
HC01G0120000.1_HC	--	actin-related protein 5; K11672 actin-related protein 5 (A)	Actin-related protein 5 OS=Arabidopsis thaliana GN=ARP5 PE=1 SV=2	Actin	PREDICTED: actin-related protein 5 isoform X1 [Malus domestica]
HC07G0049500.1_HC	molecular_function:"Interacting selectively and non-covalently with zinc (Zn) ions." [GOC:ai](GO:0008270)	uncharacterized LOC100819268; K12501 homogentisate solanesyltransferase [EC:2.5.1.117] (A)	TNF receptor-associated factor 5 OS=Homo sapiens GN=TRAF5 PE=1 SV=2	TRAF-type zinc finger	PREDICTED: uncharacterized protein LOC103428421 [Malus domestica]
HC011G0121600.1_HC	molecular_function:"Any molecular function by which a gene product interacts selectively and non-covalently with DNA (deoxyribonucleic acid)." [GOC:dph, GOC:jl, GOC:tb, GOC:vw](GO:0003677)	--	Methyl-CpG-binding domain-containing protein 6 OS=Arabidopsis thaliana GN=MBD6 PE=1 SV=1	Methyl-CpG binding domain	PREDICTED: uncharacterized protein LOC103409262 [Malus domestica]
HC07G0101900.1_HC	biological_process:"Any process that contributes to the maintenance of proper telomeric length and structure by affecting and monitoring the activity of telomeric proteins, the length of telomeric DNA and the replication and repair of the DNA. These processes includes those that shorten, lengthen, replicate and repair the telomeric DNA sequences." [GOC:BHF, GOC:BHF_telomere, GOC:elh, GOC:rl, PMID…	ATP-dependent DNA helicase 2 subunit KU80-like; K10885 ATP-dependent DNA helicase 2 subunit 2 (A)	ATP-dependent DNA helicase 2 subunit KU80 OS=Arabidopsis thaliana GN=KU80 PE=1 SV=1	Ku70/Ku80 N-terminal alpha/beta domain	PREDICTED: ATP-dependent DNA helicase 2 subunit KU80-like [Malus domestica]
HC013G0069500.1_HC	molecular_function:"Catalysis of the hydrolysis of internal, alpha-peptide bonds in a polypeptide chain by a mechanism in which water acts as a nucleophile, one or two metal ions hold the water molecule in place, and charged amino acid side chains are ligands for the metal ions." [GOC:mah, http://merops.sanger.ac.uk/about/glossary.htm#CATTYPE, http://merops.sanger.ac.uk/about/glossary.htm#ENDOPEP…	hypothetical protein; K07761 gelatinase A [EC:3.4.24.24] (A)	Metalloendoproteinase 2-MMP OS=Arabidopsis thaliana GN=2MMP PE=1 SV=1	Matrixin	PREDICTED: metalloendoproteinase 1-like [Malus domestica]
HC01G0162000.1_HC	--	cry-dash, xlcry-dash; cryptochrome DASH; K01669 deoxyribodipyrimidine photo-lyase [EC:4.1.99.3] (A)	Pheophytinase, chloroplastic OS=Arabidopsis thaliana GN=PPH PE=1 SV=1	DNA photolyase	PREDICTED: uncharacterized protein LOC103963420 [Pyrus x bretschneideri]
HC08G0201000.1_HC	molecular_function:"Interacting selectively and non-covalently with any nucleic acid." [GOC:jl](GO:0003676),molecular_function:"Interacting selectively and non-covalently with an RNA molecule or a portion thereof." [GOC:jl, GOC:mah](GO:0003723),molecular_function:"Catalysis of the reaction: ATP + H2O = ADP + phosphate; this reaction drives the unwinding of an RNA helix." [EC:3.6.4.13, GOC:jl](GO:…	superkiller viralicidic activity 2-like 2; K12598 ATP-dependent RNA helicase DOB1 [EC:3.6.4.13] (A)	Superkiller viralicidic activity 2-like 2 OS=Homo sapiens GN=SKIV2L2 PE=1 SV=3	Helicase conserved C-terminal domain	PREDICTED: superkiller viralicidic activity 2-like 2 [Malus domestica]
HC011G0234400.1_HC	molecular_function:"Interacting selectively and non-covalently with chromatin, the network of fibers of DNA, protein, and sometimes RNA, that make up the chromosomes of the eukaryotic nucleus during interphase." [GOC:jl, ISBN:0198506732, PMID:20404130](GO:0003682)	ZKSCAN4; uncharacterized LOC105603790; K09229 KRAB and SCAN domains-containing zinc finger protein (A)	UPF0396 protein OS=Dictyostelium discoideum GN=DDB_G0269284 PE=3 SV=1	Ras-induced vulval development antagonist	PREDICTED: NF-kappa-B-activating protein [Pyrus x bretschneideri]
HC014G0002800.1_HC	molecular_function:"Catalysis of a biochemical reaction at physiological temperatures. In biologically catalyzed reactions, the reactants are known as substrates, and the catalysts are naturally occurring macromolecular substances known as enzymes. Enzymes possess specific binding sites for substrates, and are usually composed wholly or largely of protein, but RNA that has catalytic activity (rib…	putative glucose-6-phosphate 1-epimerase; K01792 glucose-6-phosphate 1-epimerase [EC:5.1.3.15] (A)	Protein NDH-DEPENDENT CYCLIC ELECTRON FLOW 5 OS=Arabidopsis thaliana GN=NDF5 PE=2 SV=1	--	PREDICTED: uncharacterized protein LOC103453875 [Malus domestica]
HC017G0156200.1_HC	molecular_function:"Interacting selectively and non-covalently with any protein or protein complex (a complex of two or more proteins that may include other nonprotein molecules)." [GOC:go_curators](GO:0005515),cellular_component:"A membrane-bounded organelle of eukaryotic cells in which chromosomes are housed and replicated. In most cells, the nucleus contains all of the cell's chromosomes excep…	auxin-responsive protein IAA21-like; K14484 auxin-responsive protein IAA (A)	Auxin-responsive protein IAA27 OS=Arabidopsis thaliana GN=IAA27 PE=1 SV=1	AUX/IAA family	PREDICTED: LOW QUALITY PROTEIN: auxin-responsive protein IAA21-like [Malus domestica]
HC017G0193500.1_HC	molecular_function:"Interacting selectively and non-covalently with any protein or protein complex (a complex of two or more proteins that may include other nonprotein molecules)." [GOC:go_curators](GO:0005515)	brdt subfamily bromodomain-containing protein; K11684 bromodomain-containing factor 1 (A)	Transcription factor GTE4 OS=Arabidopsis thaliana GN=GTE4 PE=2 SV=1	Bromodomain	PREDICTED: transcription factor GTE4-like [Malus domestica]
HC012G0122900.1_HC	molecular_function:"Interacting selectively and non-covalently with any protein or protein complex (a complex of two or more proteins that may include other nonprotein molecules)." [GOC:go_curators](GO:0005515)	EIF2Aa; eukaryotic initiation factor; K15026 translation initiation factor 2A (A)	F-box protein SKIP8 OS=Arabidopsis thaliana GN=SKIP8 PE=1 SV=1	SnoaL-like domain	PREDICTED: uncharacterized protein LOC103450508 [Malus domestica]
HC03G0185300.1_HC	biological_process:"Any cellular process that depends upon or alters the microtubule cytoskeleton, that part of the cytoskeleton comprising microtubules and their associated proteins." [GOC:mah](GO:0007017),cellular_component:"Any of several large complexes that contain two or three dynein heavy chains and several light chains, and have microtubule motor activity." [ISBN:0815316194](GO:0030286)	dynein light chain, cytoplasmic-like; K10418 dynein light chain LC8-type (A)	Dynein light chain, cytoplasmic OS=Dictyostelium discoideum GN=dlcB PE=3 SV=1	Dynein light chain type 1	PREDICTED: dynein light chain, cytoplasmic-like [Malus domestica]
HC04G0132500.1_HC	cellular_component:"The component of the plasma membrane consisting of the gene products and protein complexes having at least some part of their peptide sequence embedded in the hydrophobic region of the membrane." [GOC:dos, GOC:go_curators](GO:0005887),molecular_function:"Enables the transfer of ammonium from one side of a membrane to the other. Ammonium is the cation NH4+ which is formed from …	ammonium transporter 2-like; K03320 ammonium transporter, Amt family (A)	Ammonium transporter 3 member 1 OS=Oryza sativa subsp. japonica GN=AMT3-1 PE=2 SV=1	Ammonium Transporter Family	PREDICTED: ammonium transporter 2-like [Malus domestica]
HC03G0219400.1_HC	molecular_function:"The formation of a protein dimer, a macromolecular structure consists of two noncovalently associated identical or nonidentical subunits." [ISBN:0198506732](GO:0046983)	hypothetical protein; K13422 transcription factor MYC2 (A)	Basic helix-loop-helix protein A OS=Pisum sativum GN=BHLH PE=3 SV=1	bHLH-MYC and R2R3-MYB transcription factors N-terminal	basic helix-loop-helix transcription factor [Malus domestica]
HC012G0100600.1_HC	molecular_function:"Interacting selectively and non-covalently with any protein or protein complex (a complex of two or more proteins that may include other nonprotein molecules)." [GOC:go_curators](GO:0005515)	hypothetical protein; K17710 pentatricopeptide repeat domain-containing protein 1 (A)	Pentatricopeptide repeat-containing protein At5g02830, chloroplastic OS=Arabidopsis thaliana GN=At5g02830 PE=2 SV=3	Pentatricopeptide repeat domain	PREDICTED: LOW QUALITY PROTEIN: pentatricopeptide repeat-containing protein At5g02830, chloroplastic-like [Malus domestica]
HC014G0164300.1_HC	--	--	--	--	PREDICTED: uncharacterized protein LOC103417392 isoform X5 [Malus domestica]
HC08G0108200.1_HC	biological_process:"The cellular synthesis of RNA on a template of DNA." [GOC:jl, GOC:txnOH](GO:0006351)	SPOCD1; SPOC domain containing 1; K17596 SPOC domain-containing protein 1 (A)	PHD finger protein 3 OS=Homo sapiens GN=PHF3 PE=1 SV=3	Transcription factor S-II (TFIIS), central domain	PREDICTED: uncharacterized protein LOC103401688 [Malus domestica]
HC05G0299700.1_HC	--	--	--	--	PREDICTED: major latex allergen Hev b 5-like [Malus domestica]
HC09G0180500.1_HC	molecular_function:"Interacting selectively and non-covalently with a specific double-stranded genomic DNA sequence (sometimes referred to as a motif) within the regulatory region of a gene to modulate transcription. Regulatory regions include promoters (proximal and distal) and enhancers. Genes are transcriptional units, and include bacterial operons." [GOC:txnOH-2018](GO:0003700),biological_pro…	WRKY transcription factor 1-like; K18834 WRKY transcription factor 1 (A)	Probable WRKY transcription factor 40 OS=Arabidopsis thaliana GN=WRKY40 PE=1 SV=1	WRKY DNA -binding domain	PREDICTED: probable WRKY transcription factor 40 [Malus domestica]
HC02G0051500.1_HC	biological_process:"The directed movement of proteins into, out of or within a cell, or between cells, by means of some agent such as a transporter or pore." [GOC:ai](GO:0015031)	dentin sialophosphoprotein; K19476 vacuolar protein sorting-associated protein IST1 (A)	IST1-like protein OS=Dictyostelium discoideum GN=DDB_G0289029 PE=3 SV=1	Regulator of Vps4 activity in the MVB pathway	PREDICTED: dentin sialophosphoprotein isoform X2 [Malus domestica]
HC06G0149800.1_HC	molecular_function:"Catalysis of the phosphorylation of an amino acid residue in a protein, usually according to the reaction: a protein + ATP = a phosphoprotein + ADP." [MetaCyc:PROTEIN-KINASE-RXN](GO:0004672),molecular_function:"Interacting selectively and non-covalently with any protein or protein complex (a complex of two or more proteins that may include other nonprotein molecules)." [GOC:go…	LRR receptor-like kinase family protein; K17422 large subunit ribosomal protein L41 (A)	Probable LRR receptor-like serine/threonine-protein kinase At4g26540 OS=Arabidopsis thaliana GN=At4g26540 PE=2 SV=1	Leucine rich repeat	PREDICTED: probable LRR receptor-like serine/threonine-protein kinase At4g26540 [Malus domestica]
HC01G0047600.1_HC	molecular_function:"Interacting selectively and non-covalently with an RNA molecule or a portion thereof." [GOC:jl, GOC:mah](GO:0003723),biological_process:"Any process involved in the conversion of one or more primary RNA transcripts into one or more mature RNA molecules." [GOC:mah](GO:0006396),molecular_function:"Catalysis of the transfer of a methyl group from a donor to a nucleoside residue i…	RNA methyltransferase-like protein 1B; K03437 RNA methyltransferase, TrmH family (A)	Uncharacterized tRNA/rRNA methyltransferase slr1673 OS=Synechocystis sp. (strain PCC 6803 / Kazusa) GN=slr1673 PE=3 SV=1	SpoU rRNA Methylase family	PREDICTED: RNA methyltransferase-like protein 1B [Pyrus x bretschneideri]
HC07G0050800.1_HC	molecular_function:"Catalysis of the phosphorylation of an amino acid residue in a protein, usually according to the reaction: a protein + ATP = a phosphoprotein + ADP." [MetaCyc:PROTEIN-KINASE-RXN](GO:0004672),molecular_function:"Interacting selectively and non-covalently with any protein or protein complex (a complex of two or more proteins that may include other nonprotein molecules)." [GOC:go…	serine/threonine-protein kinase bri1, putative (EC:2.7.11.25 3.1.3.16); K13415 protein brassinosteroid insensitive 1 [EC:2.7.10.1 2.7.11.1] (A)	Probable inactive leucine-rich repeat receptor-like protein kinase At3g03770 OS=Arabidopsis thaliana GN=At3g03770 PE=2 SV=1	Leucine rich repeat	PREDICTED: probable inactive leucine-rich repeat receptor-like protein kinase At3g03770 [Malus domestica]
HC09G0086000.1_HC	molecular_function:"Interacting selectively and non-covalently with a lipid." [GOC:ai](GO:0008289)	putative BPI/LBP family protein At1g04970; K05399 lipopolysaccharide-binding protein (A)	Putative BPI/LBP family protein At1g04970 OS=Arabidopsis thaliana GN=At1g04970 PE=2 SV=1	LBP / BPI / CETP family, C-terminal domain	PREDICTED: putative BPI/LBP family protein At1g04970 [Malus domestica]
HC08G0073700.1_HC	molecular_function:"The formation of a protein dimer, a macromolecular structure consists of two noncovalently associated identical or nonidentical subunits." [ISBN:0198506732](GO:0046983)	transcription factor bHLH140; K10863 aprataxin [EC:3.-.-.-] (A)	Transcription factor HEC1 OS=Arabidopsis thaliana GN=HEC1 PE=1 SV=1	Helix-loop-helix DNA-binding domain	PREDICTED: transcription factor HEC1-like [Malus domestica]
HC015G0181200.1_HC	molecular_function:"Interacting selectively and non-covalently with any nucleic acid." [GOC:jl](GO:0003676),molecular_function:"Any molecular function by which a gene product interacts selectively and non-covalently with DNA (deoxyribonucleic acid)." [GOC:dph, GOC:jl, GOC:tb, GOC:vw](GO:0003677),cellular_component:"A membrane-bounded organelle of eukaryotic cells in which chromosomes are housed a…	replication protein A 70 kDa DNA-binding subunit A; K07466 replication factor A1 (A)	Replication protein A 70 kDa DNA-binding subunit A OS=Arabidopsis thaliana GN=RPA1A PE=1 SV=1	OB-fold nucleic acid binding domain	PREDICTED: replication protein A 70 kDa DNA-binding subunit A [Malus domestica]
HC07G0175900.1_HC	molecular_function:"Catalysis of the transfer of an acyl group from one compound (donor) to another (acceptor)." [GOC:jl, ISBN:0198506732](GO:0016746)	glycerol-3-phosphate acyltransferase 5; K13508 glycerol-3-phosphate acyltransferase [EC:2.3.1.15] (A)	Glycerol-3-phosphate acyltransferase 5 OS=Arabidopsis thaliana GN=GPAT5 PE=1 SV=1	Acyltransferase	PREDICTED: glycerol-3-phosphate acyltransferase 5 [Malus domestica]
HC04G0171600.1_HC	--	cell cycle checkpoint protein RAD17; K06662 cell cycle checkpoint protein (A)	L10-interacting MYB domain-containing protein OS=Arabidopsis thaliana GN=LIMYB PE=1 SV=1	Myb/SANT-like DNA-binding domain	PREDICTED: uncharacterized protein LOC103344665 isoform X2 [Prunus mume]
HC015G0092000.1_HC	molecular_function:"Catalysis of the reaction: donor + hydrogen peroxide = oxidized donor + 2 H2O." [EC:1.11.1.7, RHEA:56136](GO:0004601),biological_process:"Any process that results in a change in state or activity of a cell or an organism (in terms of movement, secretion, enzyme production, gene expression, etc.) as a result of oxidative stress, a state often resulting from exposure to high lev…	peroxidase 16-like; K00430 peroxidase [EC:1.11.1.7] (A)	Peroxidase 16 OS=Arabidopsis thaliana GN=PER16 PE=1 SV=2	Peroxidase	PREDICTED: peroxidase 16-like [Malus domestica]
HC014G0153100.1_HC	--	--	--	Protein of unknown function (DUF3537)	PREDICTED: uncharacterized protein LOC103415176 [Malus domestica]
HC013G0169400.1_HC	biological_process:"A process that is carried out at the cellular level which results in the assembly, arrangement of constituent parts, or disassembly of cytoskeletal structures comprising microtubules and their associated proteins." [GOC:mah](GO:0000226),molecular_function:"Interacting selectively and non-covalently with microtubules, filaments composed of tubulin monomers." [GOC:krc](GO:000801…	--	Protein WVD2-like 1 OS=Arabidopsis thaliana GN=WDL1 PE=1 SV=1	Targeting protein for Xklp2 (TPX2)	PREDICTED: protein WVD2-like 1 [Malus domestica]
HC015G0338900.1_HC	molecular_function:"Catalysis of the reaction: UDP-glucuronate + 3-beta-D-galactosyl-4-beta-D-galactosyl-O-beta-D-xylosylprotein = UDP + 3-beta-D-glucuronosyl-3-beta-D-galactosyl-4-beta-D-galactosyl-O-beta-D-xylosylprotein." [EC:2.4.1.135](GO:0015018),cellular_component:"A lipid bilayer along with all the proteins and protein complexes embedded in it an attached to it." [GOC:dos, GOC:mah, ISBN:08…	probable beta-1,4-xylosyltransferase IRX9H; K00735 galactosylgalactosylxylosylprotein 3-beta-glucuronosyltransferase 1 [EC:2.4.1.135] (A)	Probable beta-1,4-xylosyltransferase IRX9H OS=Arabidopsis thaliana GN=IRX9H PE=2 SV=2	Glycosyltransferase family 43	PREDICTED: probable beta-1,4-xylosyltransferase IRX9H [Malus domestica]
HC05G0219600.1_HC	molecular_function:"Interacting selectively and non-covalently with single-stranded DNA." [GOC:elh, GOC:vw, PMID:22976174](GO:0003697),biological_process:"The cellular metabolic process in which a cell duplicates one or more molecules of DNA. DNA replication begins when specific sequences, known as origins of replication, are recognized and bound by initiation proteins, and ends when the original…	hypothetical protein; K01810 glucose-6-phosphate isomerase [EC:5.3.1.9] (A)	Protein OSB3, chloroplastic/mitochondrial OS=Arabidopsis thaliana GN=OSB3 PE=2 SV=1	--	PREDICTED: protein OSB4, chloroplastic-like [Malus domestica]
HC013G0066600.1_HC	biological_process:"A protein modification process that results in the addition of a carbohydrate or carbohydrate derivative unit to a protein amino acid, e.g. the addition of glycan chains to proteins." [GOC:curators, GOC:pr](GO:0006486),cellular_component:"A lipid bilayer along with all the proteins and protein complexes embedded in it an attached to it." [GOC:dos, GOC:mah, ISBN:0815316194](GO:…	beta-1,3-galactosyltransferase 15; K14413 beta-1,3-galactosyltransferase [EC:2.4.1.-] (A)	Probable beta-1,3-galactosyltransferase 19 OS=Arabidopsis thaliana GN=B3GALT19 PE=2 SV=2	Galactoside-binding lectin	PREDICTED: probable beta-1,3-galactosyltransferase 19 [Malus domestica]
HC011G0028100.1_HC	molecular_function:"Interacting selectively and non-covalently with ADP, adenosine 5'-diphosphate." [GOC:jl](GO:0043531)	disease resistance protein RPM1-like; K13457 disease resistance protein RPM1 (A)	Disease resistance protein RPP13 OS=Arabidopsis thaliana GN=RPP13 PE=2 SV=2	NB-ARC domain	PREDICTED: uncharacterized protein LOC103447241 [Malus domestica]
HC014G0119100.1_HC	molecular_function:"Catalysis of the random hydrolysis of (1->4)-alpha-D-galactosiduronic linkages in pectate and other galacturonans." [EC:3.2.1.15](GO:0004650),biological_process:"The chemical reactions and pathways involving carbohydrates, any of a group of organic compounds based of the general formula Cx(H2O)y. Includes the formation of carbohydrate derivatives by the addition of a carbohydr…	hypothetical protein; K00784 ribonuclease Z [EC:3.1.26.11] (A)	Probable polygalacturonase OS=Vitis vinifera GN=GSVIVT00026920001 PE=1 SV=1	Glycosyl hydrolases family 28	hypothetical protein PRUPE_ppa005818mg [Prunus persica]
HC01G0053500.1_HC	--	--	--	--	PREDICTED: uncharacterized protein LOC103406665 [Malus domestica]
HC015G0198900.1_HC	--	POPTRDRAFT_208301; hypothetical protein; K00666 fatty-acyl-CoA synthase [EC:6.2.1.-] (A)	Probable acyl-activating enzyme 1, peroxisomal OS=Arabidopsis thaliana GN=AAE1 PE=2 SV=1	AMP-binding enzyme C-terminal domain	PREDICTED: probable acyl-activating enzyme 1, peroxisomal [Malus domestica]
HC06G0108300.1_HC	molecular_function:"Catalysis of the incorporation of one atom from molecular oxygen into a compound and the reduction of the other atom of oxygen to water." [ISBN:0198506732](GO:0004497),molecular_function:"Interacting selectively and non-covalently with iron (Fe) ions." [GOC:ai](GO:0005506),molecular_function:"Catalysis of an oxidation-reduction (redox) reaction in which hydrogen or electrons a…	cytochrome P450 78A6-like; K00517 [EC:1.14.-.-] (A)	Cytochrome P450 78A6 OS=Arabidopsis thaliana GN=CYP78A6 PE=2 SV=1	Cytochrome P450	PREDICTED: cytochrome P450 78A9-like [Malus domestica]
HC01G0062400.1_HC	molecular_function:"The formation of a protein dimer, a macromolecular structure consists of two noncovalently associated identical or nonidentical subunits." [ISBN:0198506732](GO:0046983)	transcription factor MYC2-like; K13422 transcription factor MYC2 (A)	Transcription factor GLABRA 3 OS=Arabidopsis thaliana GN=GL3 PE=1 SV=1	bHLH-MYC and R2R3-MYB transcription factors N-terminal	PREDICTED: transcription factor EGL1-like [Pyrus x bretschneideri]
HC07G0119300.1_HC	molecular_function:"The formation of a protein dimer, a macromolecular structure consists of two noncovalently associated identical or nonidentical subunits." [ISBN:0198506732](GO:0046983)	hypothetical protein; K13422 transcription factor MYC2 (A)	Transcription factor GLABRA 3 OS=Arabidopsis thaliana GN=GL3 PE=1 SV=1	bHLH-MYC and R2R3-MYB transcription factors N-terminal	bHLH33 [Malus domestica]
HC015G0192900.1_HC	molecular_function:"Catalysis of the hydrolysis of various bonds, e.g. C-O, C-N, C-C, phosphoric anhydride bonds, etc. Hydrolase is the systematic name for any enzyme of EC class 3." [ISBN:0198506732](GO:0016787)	serine/threonine-protein phosphatase 7-like; K04460 serine/threonine-protein phosphatase 5 [EC:3.1.3.16] (A)	Serine/threonine-protein phosphatase 7 OS=Arabidopsis thaliana GN=PP7 PE=1 SV=1	Calcineurin-like phosphoesterase	PREDICTED: serine/threonine-protein phosphatase 7-like [Pyrus x bretschneideri]
HC014G0152500.1_HC	molecular_function:"Interacting selectively and non-covalently with any protein or protein complex (a complex of two or more proteins that may include other nonprotein molecules)." [GOC:go_curators](GO:0005515),cellular_component:"A small, dense body one or more of which are present in the nucleus of eukaryotic cells. It is rich in RNA and protein, is not bounded by a limiting membrane, and is no…	WD repeat-containing protein 74-like; K14841 ribosome biogenesis protein NSA1 (A)	WD repeat-containing protein 74 OS=Bos taurus GN=WDR74 PE=2 SV=1	--	PREDICTED: WD repeat-containing protein 74-like [Pyrus x bretschneideri]
HC09G0196700.1_HC	biological_process:"A cell cycle checkpoint that delays the metaphase/anaphase transition of a mitotic nuclear division until the spindle is correctly assembled and chromosomes are attached to the spindle." [GOC:mtg_cell_cycle, PMID:12360190](GO:0007094)	mitotic checkpoint serine/threonine-protein kinase BUB1-like; K02178 checkpoint serine/threonine-protein kinase [EC:2.7.11.1] (A)	Mitotic checkpoint serine/threonine-protein kinase BUB1 OS=Arabidopsis thaliana GN=BUB1 PE=1 SV=1	--	PREDICTED: mitotic checkpoint serine/threonine-protein kinase BUB1-like [Prunus mume]
HC09G0093400.1_HC	molecular_function:"Catalysis of the reaction: D-glucose 6-phosphate + NADP+ = D-glucono-1,5-lactone 6-phosphate + NADPH + H+." [EC:1.1.1.49](GO:0004345),biological_process:"The chemical reactions and pathways involving glucose, the aldohexose gluco-hexose. D-glucose is dextrorotatory and is sometimes known as dextrose; it is an important source of energy for living organisms and is found free as…	glucose-6-phosphate 1-dehydrogenase, chloroplastic-like; K00036 glucose-6-phosphate 1-dehydrogenase [EC:1.1.1.49 1.1.1.363] (A)	Glucose-6-phosphate 1-dehydrogenase, chloroplastic OS=Solanum tuberosum PE=1 SV=1	Glucose-6-phosphate dehydrogenase, C-terminal domain	PREDICTED: glucose-6-phosphate 1-dehydrogenase, chloroplastic-like [Malus domestica]
HC07G0082400.1_HC	--	UDP-D-xylose:L-fucose alpha-1,3-D-xylosyltransferase MGP4-like; K11714 rhamnogalacturonan II specific xylosyltransferase [EC:2.4.2.-] (A)	Uncharacterized protein At1g28695 OS=Arabidopsis thaliana GN=At1g28695 PE=2 SV=1	Nucleotide-diphospho-sugar transferase	PREDICTED: uncharacterized protein At1g28695-like [Pyrus x bretschneideri]
HC02G0097400.1_HC	--	--	--	--	PREDICTED: glutamic acid-rich protein-like [Malus domestica]
HC016G0029300.1_HC	molecular_function:"Interacting selectively and non-covalently with ATP, adenosine 5'-triphosphate, a universally important coenzyme and enzyme regulator." [ISBN:0198506732](GO:0005524),biological_process:"The process of assisting in the covalent and noncovalent assembly of single chain polypeptides or multisubunit complexes into the correct tertiary structure." [GOC:go_curators, GOC:rb](GO:00064…	heat shock protein 83; K09487 heat shock protein 90kDa beta (A)	Heat shock protein 83 OS=Drosophila melanogaster GN=Hsp83 PE=1 SV=1	Hsp90 protein	PREDICTED: heat shock protein 83 [Pyrus x bretschneideri]
HC013G0160700.1_HC	molecular_function:"Interacting selectively and non-covalently with any protein or protein complex (a complex of two or more proteins that may include other nonprotein molecules)." [GOC:go_curators](GO:0005515)	protein gar2; K14411 RNA-binding protein Musashi (A)	Protein IQ-DOMAIN 1 OS=Arabidopsis thaliana GN=IQD1 PE=1 SV=1	IQ calmodulin-binding motif	PREDICTED: protein IQ-DOMAIN 14-like [Pyrus x bretschneideri]
HC07G0104700.1_HC	molecular_function:"Interacting selectively and non-covalently with calcium ions (Ca2+)." [GOC:ai](GO:0005509),molecular_function:"Catalysis of the transfer of an acyl group from one compound (donor) to another (acceptor)." [GOC:jl, ISBN:0198506732](GO:0016746)	lysophospholipid acyltransferase LPEAT2-like; K13510 lysophosphatidylcholine acyltransferase / lyso-PAF acetyltransferase [EC:2.3.1.23 2.3.1.67] (A)	Lysophospholipid acyltransferase LPEAT2 OS=Arabidopsis thaliana GN=LPEAT2 PE=1 SV=1	EF-hand domain pair	PREDICTED: lysophospholipid acyltransferase LPEAT2-like [Malus domestica]
HC016G0016100.1_HC	--	uncharacterized LOC103425425; K16276 zinc finger protein-like protein (A)	--	Hemerythrin HHE cation binding domain	PREDICTED: uncharacterized protein LOC103425425 [Malus domestica]
HC014G0164500.1_HC	biological_process:"The process in which genetic material, in the form of chromosomes, is organized into specific structures and then physically separated and apportioned to two or more sets. In eukaryotes, chromosome segregation begins with the condensation of chromosomes, includes chromosome separation, and ends when chromosomes have completed movement to the spindle poles." [GOC:jl, GOC:mah, G…	uncharacterized LOC103455198; K11550 kinetochore protein Spc25, animal type (A)	Kinetochore protein spc25 OS=Schizosaccharomyces pombe (strain 972 / ATCC 24843) GN=spc25 PE=1 SV=1	Chromosome segregation protein Spc25	PREDICTED: uncharacterized protein LOC103455198 [Malus domestica]
HC012G0108600.1_HC	molecular_function:"Binds to and increases the activity of a GTPase, an enzyme that catalyzes the hydrolysis of GTP." [GOC:mah](GO:0005096),biological_process:"A cellular transport process in which transported substances are moved in membrane-bounded vesicles; transported substances are enclosed in the vesicle lumen or located in the vesicle membrane. The process begins with a step that directs a…	probable ADP-ribosylation factor GTPase-activating protein AGD6; K12492 ADP-ribosylation factor GTPase-activating protein 1 (A)	Probable ADP-ribosylation factor GTPase-activating protein AGD6 OS=Arabidopsis thaliana GN=AGD6 PE=1 SV=1	Putative GTPase activating protein for Arf	PREDICTED: probable ADP-ribosylation factor GTPase-activating protein AGD6 [Malus domestica]
HC02G0105200.1_HC	molecular_function:"Interacting selectively and non-covalently with ATP, adenosine 5'-triphosphate, a universally important coenzyme and enzyme regulator." [ISBN:0198506732](GO:0005524),molecular_function:"Catalysis of the reaction: ATP + H2O = ADP + phosphate + 2 H+. May or may not be coupled to another reaction." [EC:3.6.1.3, GOC:jl](GO:0016887)	mitochondrial chaperone BCS1-like; K08900 mitochondrial chaperone BCS1 (A)	Probable mitochondrial chaperone bcs1 OS=Schizosaccharomyces pombe (strain 972 / ATCC 24843) GN=SPAC644.07 PE=2 SV=1	Domain associated at C-terminal with AAA	PREDICTED: LOW QUALITY PROTEIN: mitochondrial chaperone BCS1-like [Malus domestica]
HC015G0054200.1_HC	--	CSLA1-1; glycosyltransferase family 2 protein; K13680 beta-mannan synthase [EC:2.4.1.32] (A)	Probable xyloglucan glycosyltransferase 12 OS=Arabidopsis thaliana GN=CSLC12 PE=1 SV=1	Glycosyl transferase family group 2	PREDICTED: LOW QUALITY PROTEIN: probable xyloglucan glycosyltransferase 12 [Malus domestica]
HC08G0180400.1_HC	molecular_function:"Any molecular function by which a gene product interacts selectively and non-covalently with DNA (deoxyribonucleic acid)." [GOC:dph, GOC:jl, GOC:tb, GOC:vw](GO:0003677),molecular_function:"Interacting selectively and non-covalently with any protein or protein complex (a complex of two or more proteins that may include other nonprotein molecules)." [GOC:go_curators](GO:0005515)	125 kDa kinesin-related protein-like; K10398 kinesin family member 11 (A)	Uncharacterized protein At5g08430 OS=Arabidopsis thaliana GN=At5g08430 PE=1 SV=2	SWIB/MDM2 domain	PREDICTED: uncharacterized protein At5g08430-like [Pyrus x bretschneideri]
HC04G0110900.1_HC	molecular_function:"Interacting selectively and non-covalently with any protein or protein complex (a complex of two or more proteins that may include other nonprotein molecules)." [GOC:go_curators](GO:0005515)	--	--	Tetratricopeptide repeat	PREDICTED: uncharacterized protein LOC103427584 [Malus domestica]
HC06G0110600.1_HC	molecular_function:"Interacting selectively and non-covalently with zinc (Zn) ions." [GOC:ai](GO:0008270),molecular_function:"Catalysis of an oxidation-reduction (redox) reaction, a reversible chemical reaction in which the oxidation state of an atom or atoms within a molecule is altered. One substrate acts as a hydrogen or electron donor and becomes oxidized, while the other acts as hydrogen or …	alcohol dehydrogenase-like 4; K00001 alcohol dehydrogenase [EC:1.1.1.1] (A)	Alcohol dehydrogenase-like 3 OS=Arabidopsis thaliana GN=At1g32780 PE=2 SV=1	Zinc-binding dehydrogenase	PREDICTED: alcohol dehydrogenase-like 4 [Malus domestica]
HC013G0082800.1_HC	molecular_function:"Catalysis of the transfer of a glycosyl group from one compound (donor) to another (acceptor)." [GOC:jl, ISBN:0198506732](GO:0016757)	UDP-N-acetylglucosamine-peptide N-acetylglucosaminyltransferase; K09667 protein O-GlcNAc transferase [EC:2.4.1.255] (A)	UDP-galactose:fucoside alpha-3-galactosyltransferase OS=Dictyostelium discoideum GN=agtA PE=1 SV=1	Nucleotide-diphospho-sugar transferase	PREDICTED: LOW QUALITY PROTEIN: uncharacterized protein LOC103452384 [Malus domestica]
HC011G0151800.1_HC	molecular_function:"Interacting selectively and non-covalently with any protein or protein complex (a complex of two or more proteins that may include other nonprotein molecules) that contributes to the process of protein folding." [GOC:mtg_cambridge_2009](GO:0044183),biological_process:"The aggregation, arrangement and bonding together of a set of components to form a ribulose bisphosphate carbo…	--	--	RbcX protein	PREDICTED: uncharacterized protein LOC103407499 [Malus domestica]
HC013G0024400.1_HC	--	pectate lyase-like; K01728 pectate lyase [EC:4.2.2.2] (A)	Putative fasciclin-like arabinogalactan protein 20 OS=Arabidopsis thaliana GN=FLA20 PE=3 SV=1	Fasciclin domain	PREDICTED: putative fasciclin-like arabinogalactan protein 20 [Malus domestica]
HC012G0082400.1_HC	molecular_function:"Catalysis of an oxidation-reduction (redox) reaction, a reversible chemical reaction in which the oxidation state of an atom or atoms within a molecule is altered. One substrate acts as a hydrogen or electron donor and becomes oxidized, while the other acts as hydrogen or electron acceptor and becomes reduced." [GOC:go_curators](GO:0016491)	2-oxoglutarate-Iron(II)-dependent oxygenase; K06892 feruloyl-CoA ortho-hydroxylase [EC:1.14.11.-] (A)	Probable 2-oxoglutarate/Fe(II)-dependent dioxygenase OS=Papaver somniferum GN=DIOX2 PE=2 SV=1	non-haem dioxygenase in morphine synthesis N-terminal	PREDICTED: LOW QUALITY PROTEIN: probable 2-oxoglutarate/Fe(II)-dependent dioxygenase [Malus domestica]
HC01G0139600.1_HC	biological_process:"The directed movement of cations, atoms or small molecules with a net positive charge, into, out of or within a cell, or between cells, by means of some agent such as a transporter or pore." [GOC:ai](GO:0006812),molecular_function:"Enables the transfer of a solute or solutes from one side of a membrane to the other according to the reaction: solute(out) + H+(in) = solute(in) +…	--	Cation/H(+) antiporter 15 OS=Arabidopsis thaliana GN=CHX15 PE=2 SV=1	Sodium/hydrogen exchanger family	hypothetical protein PRUPE_ppa023230mg [Prunus persica]
HC014G0051500.1_HC	--	--	VQ motif-containing protein 17 OS=Arabidopsis thaliana GN=VQ17 PE=2 SV=1	VQ motif	PREDICTED: uncharacterized protein LOC103454259 [Malus domestica]
HC08G0010900.1_HC	biological_process:"Any process that activates or increases the rate or extent of growth, the increase in size or mass of all or part of an organism." [GOC:go_curators](GO:0045927)	uncharacterized LOC105771841; K12812 ATP-dependent RNA helicase UAP56/SUB2 [EC:3.6.4.13] (A)	--	Protein of unknown function (DUF668)	PREDICTED: uncharacterized protein LOC103440249 [Malus domestica]
HC014G0150300.1_HC	molecular_function:"Interacting selectively and non-covalently with any protein or protein complex (a complex of two or more proteins that may include other nonprotein molecules)." [GOC:go_curators](GO:0005515)	SWI/SNF complex component SNF12 homolog; K11650 SWI/SNF-related matrix-associated actin-dependent regulator of chromatin subfamily D (A)	SWI/SNF complex component SNF12 homolog OS=Arabidopsis thaliana GN=At5g14170 PE=1 SV=1	SWIB/MDM2 domain	PREDICTED: SWI/SNF complex component SNF12 homolog [Malus domestica]
HC015G0168600.1_HC	molecular_function:"Any molecular function by which a gene product interacts selectively and non-covalently with DNA (deoxyribonucleic acid)." [GOC:dph, GOC:jl, GOC:tb, GOC:vw](GO:0003677),molecular_function:"Interacting selectively and non-covalently with a specific double-stranded genomic DNA sequence (sometimes referred to as a motif) within the regulatory region of a gene to modulate transcri…	--	NAC domain-containing protein 73 OS=Arabidopsis thaliana GN=NAC073 PE=2 SV=1	No apical meristem (NAM) protein	PREDICTED: uncharacterized protein LOC103943930 isoform X1 [Pyrus x bretschneideri]
HC08G0006400.1_HC	molecular_function:"Interacting selectively and non-covalently with copper (Cu) ions." [GOC:ai](GO:0005507),molecular_function:"Any molecular entity that serves as an electron acceptor and electron donor in an electron transport chain. An electron transport chain is a process in which a series of electron carriers operate together to transfer electrons from donors to any of several different term…	plastocyanin; K02638 plastocyanin (A)	Plastocyanin, chloroplastic OS=Pisum sativum GN=PETE PE=4 SV=1	Copper binding proteins, plastocyanin/azurin family	PREDICTED: plastocyanin [Malus domestica]
HC014G0105300.1_HC	molecular_function:"Any molecular function by which a gene product interacts selectively and non-covalently with DNA (deoxyribonucleic acid)." [GOC:dph, GOC:jl, GOC:tb, GOC:vw](GO:0003677)	DNA gyrase subunit B-like; K02470 DNA gyrase subunit B [EC:5.99.1.3] (A)	AT-rich interactive domain-containing protein 2 OS=Arabidopsis thaliana GN=ARID2 PE=2 SV=1	ARID/BRIGHT DNA binding domain	PREDICTED: AT-rich interactive domain-containing protein 2 [Malus domestica]
HC012G0140000.1_HC	--	probable serine/threonine-protein kinase pats1; K04427 mitogen-activated protein kinase kinase kinase 7 [EC:2.7.11.25] (A)	Protein trichome birefringence-like 35 OS=Arabidopsis thaliana GN=TBL35 PE=2 SV=1	GDSL/SGNH-like Acyl-Esterase family found in Pmr5 and Cas1p	PREDICTED: protein trichome birefringence-like 35 [Pyrus x bretschneideri]
HC06G0039200.1_HC	molecular_function:"Catalysis of a biochemical reaction at physiological temperatures. In biologically catalyzed reactions, the reactants are known as substrates, and the catalysts are naturally occurring macromolecular substances known as enzymes. Enzymes possess specific binding sites for substrates, and are usually composed wholly or largely of protein, but RNA that has catalytic activity (rib…	alpha,alpha-trehalose-phosphate synthase [UDP-forming] 5; K16055 trehalose 6-phosphate synthase/phosphatase [EC:2.4.1.15 3.1.3.12] (A)	Alpha,alpha-trehalose-phosphate synthase [UDP-forming] 5 OS=Arabidopsis thaliana GN=TPS5 PE=1 SV=2	Trehalose-phosphatase	PREDICTED: alpha,alpha-trehalose-phosphate synthase [UDP-forming] 5 [Pyrus x bretschneideri]
HC02G0014300.1_HC	--	--	Protein CHLORORESPIRATORY REDUCTION 6, chloroplastic OS=Arabidopsis thaliana GN=CRR6 PE=2 SV=1	--	PREDICTED: uncharacterized protein LOC103949152 [Pyrus x bretschneideri]
HC013G0036700.1_HC	biological_process:"The hydrolysis of proteins into smaller polypeptides and/or amino acids by cleavage of their peptide bonds." [GOC:bf, GOC:mah](GO:0006508),molecular_function:"Catalysis of the hydrolysis of N-terminal amino acid residues from a polypeptide chain by a mechanism in which water acts as a nucleophile, one or two metal ions hold the water molecule in place, and charged amino acid s…	methionine aminopeptidase 1B, chloroplastic; K01265 methionyl aminopeptidase [EC:3.4.11.18] (A)	Methionine aminopeptidase 1B, chloroplastic OS=Arabidopsis thaliana GN=MAP1B PE=2 SV=2	Metallopeptidase family M24	PREDICTED: methionine aminopeptidase 1B, chloroplastic isoform X2 [Pyrus x bretschneideri]
HC016G0042000.1_HC	molecular_function:"Interacting selectively and non-covalently with any protein or protein complex (a complex of two or more proteins that may include other nonprotein molecules)." [GOC:go_curators](GO:0005515),biological_process:"The chemical reactions and pathways resulting in the breakdown of a protein or peptide by hydrolysis of its peptide bonds, initiated by the covalent attachment of a ubi…	anaphase-promoting complex subunit 2; K03349 anaphase-promoting complex subunit 2 (A)	Anaphase-promoting complex subunit 2 OS=Arabidopsis thaliana GN=APC2 PE=1 SV=1	SET domain	PREDICTED: anaphase-promoting complex subunit 2 [Malus domestica]
HC06G0085200.1_HC	molecular_function:"Interacting selectively and non-covalently with iron (Fe) ions." [GOC:ai](GO:0005506),biological_process:"The chemical reactions and pathways resulting in the formation of lipids, compounds soluble in an organic solvent but not, or sparingly, in an aqueous solvent." [GOC:go_curators](GO:0008610),molecular_function:"Catalysis of an oxidation-reduction (redox) reaction, a revers…	beta-carotene hydroxylase 2, chloroplastic-like; K15746 beta-carotene 3-hydroxylase [EC:1.14.13.129] (A)	Beta-carotene 3-hydroxylase 1, chloroplastic OS=Arabidopsis thaliana GN=BETA-OHASE 1 PE=1 SV=1	Fatty acid hydroxylase superfamily	PREDICTED: beta-carotene hydroxylase 2, chloroplastic-like isoform X1 [Pyrus x bretschneideri]
HC011G0097900.1_HC	molecular_function:"Catalysis of the reaction: CTP + dolichol = CDP + dolichyl phosphate." [EC:2.7.1.108](GO:0004168),biological_process:"The chemical reactions and pathways resulting in the formation of dolichyl diphosphate, a phosphorylated dolichol derivative." [GOC:jl](GO:0043048)	dolichol kinase; K00902 dolichol kinase [EC:2.7.1.108] (A)	Dolichol kinase OS=Mus musculus GN=Dolk PE=2 SV=1	--	PREDICTED: dolichol kinase isoform X2 [Malus domestica]
HC02G0106100.1_HC	molecular_function:"Interacting selectively and non-covalently with any metal ion." [GOC:ai](GO:0046872)	inositol-pentakisphosphate 2-kinase-like; K10572 inositol-pentakisphosphate 2-kinase [EC:2.7.1.158] (A)	--	Heavy-metal-associated domain	PREDICTED: uncharacterized protein LOC103407116 [Malus domestica]
HC014G0037600.1_HC	--	E3 ubiquitin-protein ligase RHF2A-like; K19043 E3 ubiquitin-protein ligase RHF [EC:2.3.2.27] (A)	E3 ubiquitin-protein ligase RHF2A OS=Arabidopsis thaliana GN=RHF2A PE=2 SV=1	Ring finger domain	PREDICTED: E3 ubiquitin-protein ligase RHF2A-like [Malus domestica]
HC03G0226800.1_HC	molecular_function:"Interacting selectively and non-covalently with monomeric or multimeric forms of actin, including actin filaments." [GOC:clt](GO:0003779)	nuclear-pore anchor; K09291 nucleoprotein TPR (A)	Protein NETWORKED 3A OS=Arabidopsis thaliana GN=NET3A PE=2 SV=1	KIP1-like protein	PREDICTED: chromatin assembly factor 1 subunit p90-like [Prunus mume]
HC04G0128300.1_HC	molecular_function:"Catalysis of the hydrolysis of phosphoric monoesters, releasing inorganic phosphate." [GOC:curators, GOC:pg](GO:0016791)	carboxy-terminal domain RNA polymerase II polypeptide A small phosphatase 1-like; K15731 carboxy-terminal domain RNA polymerase II polypeptide A small phosphatase [EC:3.1.3.16] (A)	CTD small phosphatase-like protein 2 OS=Dictyostelium discoideum GN=ctdspl2 PE=3 SV=1	NLI interacting factor-like phosphatase	PREDICTED: carboxy-terminal domain RNA polymerase II polypeptide A small phosphatase 1-like isoform X1 [Malus domestica]
HC05G0097100.1_HC	--	--	Zinc finger protein-like 1 homolog OS=Caenorhabditis briggsae GN=CBG06644 PE=3 SV=1	--	PREDICTED: zinc finger protein-like 1 [Malus domestica]
HC04G0193000.1_HC	molecular_function:"Catalysis of the transfer of a glycosyl group from one compound (donor) to another (acceptor)." [GOC:jl, ISBN:0198506732](GO:0016757)	Glycogenin-1; K00750 glycogenin glucosyltransferase [EC:2.4.1.186] (A)	Inositol phosphorylceramide glucuronosyltransferase 1 OS=Arabidopsis thaliana GN=IPUT1 PE=1 SV=1	Glycosyl transferase family 8	PREDICTED: putative glucuronosyltransferase PGSIP6 [Malus domestica]
HC015G0090000.1_HC	molecular_function:"Enables the facilitated diffusion of an ion (by an energy-independent process) by passage through a transmembrane aqueous pore or channel without evidence for a carrier-mediated mechanism. May be either selective (it enables passage of a specific ion only) or non-selective (it enables passage of two or more ions of same charge but different size)." [GOC:cy, GOC:mtg_transport, …	probable cyclic nucleotide-gated ion channel 14; K05391 cyclic nucleotide gated channel, other eukaryote (A)	Probable cyclic nucleotide-gated ion channel 14 OS=Arabidopsis thaliana GN=CNGC14 PE=2 SV=2	Ion transport protein	PREDICTED: probable cyclic nucleotide-gated ion channel 14 [Malus domestica]
HC07G0164800.1_HC	molecular_function:"Interacting selectively and non-covalently with any nucleic acid." [GOC:jl](GO:0003676),molecular_function:"Interacting selectively and non-covalently with zinc (Zn) ions." [GOC:ai](GO:0008270)	serine/arginine-rich splicing factor RS2Z32-like; K12896 splicing factor, arginine/serine-rich 7 (A)	Serine/arginine-rich splicing factor RS2Z32 OS=Arabidopsis thaliana GN=RS2Z32 PE=1 SV=1	RNA recognition motif. (a.k.a. RRM, RBD, or RNP domain)	PREDICTED: serine/arginine-rich splicing factor RS2Z32-like isoform X1 [Pyrus x bretschneideri]
HC07G0211800.1_HC	--	uncharacterized LOC103961935; K03026 DNA-directed RNA polymerase III subunit RPC4 (A)	--	--	PREDICTED: uncharacterized protein LOC103439614 [Malus domestica]
HC09G0179800.1_HC	biological_process:"The incorporation of iron and exogenous sulfur into a metallo-sulfur cluster." [GOC:jl, GOC:mah, GOC:pde, GOC:vw](GO:0016226)	protein ABCI7, chloroplastic; K09015 Fe-S cluster assembly protein SufD (A)	Protein ABCI7, chloroplastic OS=Arabidopsis thaliana GN=ABCI7 PE=1 SV=1	Uncharacterized protein family (UPF0051)	PREDICTED: protein ABCI7, chloroplastic [Malus domestica]
HC013G0122500.1_HC	molecular_function:"Catalysis of the transfer of an acetyl group to a nitrogen atom on the acceptor molecule." [GOC:ai](GO:0008080)	--	Probable N-acetyltransferase HLS1-like OS=Arabidopsis thaliana GN=At2g23060 PE=2 SV=1	Acetyltransferase (GNAT) family	PREDICTED: probable N-acetyltransferase HLS1 [Malus domestica]
HC09G0191600.1_HC	--	rRNA-processing protein UTP23 homolog; K14773 U3 small nucleolar RNA-associated protein 23 (A)	--	--	PREDICTED: uncharacterized protein LOC103442060 [Malus domestica]
HC06G0110000.1_HC	molecular_function:"Interacting selectively and non-covalently with any protein or protein complex (a complex of two or more proteins that may include other nonprotein molecules)." [GOC:go_curators](GO:0005515)	protein gar2; K14411 RNA-binding protein Musashi (A)	Protein IQ-DOMAIN 1 OS=Arabidopsis thaliana GN=IQD1 PE=1 SV=1	IQ calmodulin-binding motif	PREDICTED: protein IQ-DOMAIN 1-like [Malus domestica]
HC012G0183400.1_HC	biological_process:"Any process that modulates the frequency, rate or extent of transcription mediated by RNA polymerase II." [GOC:go_curators, GOC:txnOH](GO:0006357),molecular_function:"Modulates the activity of a cyclin-dependent protein serine/threonine kinase, enzymes of the protein kinase family that are regulated through association with cyclins and other proteins." [GOC:pr, GOC:rn, PMID:78…	cyclin-H1-1-like; K06634 cyclin H (A)	Cyclin-H1-1 OS=Arabidopsis thaliana GN=CYCH1-1 PE=1 SV=1	Cyclin C-terminal domain	PREDICTED: cyclin-H1-1-like [Malus domestica]
HC013G0048200.1_HC	molecular_function:"Any molecular function by which a gene product interacts selectively and non-covalently with DNA (deoxyribonucleic acid)." [GOC:dph, GOC:jl, GOC:tb, GOC:vw](GO:0003677),cellular_component:"A membrane-bounded organelle of eukaryotic cells in which chromosomes are housed and replicated. In most cells, the nucleus contains all of the cell's chromosomes except the organellar chrom…	uncharacterized LOC103401427; K13415 protein brassinosteroid insensitive 1 [EC:2.7.10.1 2.7.11.1] (A)	Squamosa promoter-binding-like protein 6 OS=Arabidopsis thaliana GN=SPL6 PE=2 SV=2	SBP domain	PREDICTED: squamosa promoter-binding-like protein 6 [Malus domestica]
HC08G0007800.1_HC	cellular_component:"A large multisubunit complex which catalyzes protein degradation, found in eukaryotes, archaea and some bacteria. In eukaryotes, this complex consists of the barrel shaped proteasome core complex and one or two associated proteins or complexes that act in regulating entry into or exit from the core." [GOC:rb, Wikipedia:Proteasome](GO:0000502),molecular_function:"Binds to and m…	hypothetical protein; K03033 26S proteasome regulatory subunit N3 (A)	26S proteasome non-ATPase regulatory subunit 3 homolog A OS=Arabidopsis thaliana GN=RPN3A PE=1 SV=3	PCI domain	PREDICTED: probable 26S proteasome non-ATPase regulatory subunit 3 isoform X2 [Prunus mume]
HC015G0018300.1_HC	--	cyclin-T1-3; K15188 cyclin T (A)	--	--	PREDICTED: cyclin-T1-3 [Malus domestica]
HC011G0155900.1_HC	molecular_function:"Interacting selectively and non-covalently with copper (Cu) ions." [GOC:ai](GO:0005507),molecular_function:"Interacting selectively and non-covalently with any metal ion." [GOC:ai](GO:0046872)	probable copper-transporting ATPase HMA5; K17686 Cu+-exporting ATPase [EC:3.6.3.54] (A)	Probable copper-transporting ATPase HMA5 OS=Arabidopsis thaliana GN=HMA5 PE=1 SV=2	Heavy-metal-associated domain	PREDICTED: probable copper-transporting ATPase HMA5 [Pyrus x bretschneideri]
HC011G0166800.1_HC	--	--	--	--	PREDICTED: uncharacterized protein LOC103448361 [Malus domestica]
HC014G0063000.1_HC	molecular_function:"Interacting selectively and non-covalently with any protein or protein complex (a complex of two or more proteins that may include other nonprotein molecules)." [GOC:go_curators](GO:0005515)	pentatricopeptide repeat-containing protein At4g18750, chloroplastic-like; K17710 pentatricopeptide repeat domain-containing protein 1 (A)	Putative pentatricopeptide repeat-containing protein At1g68930 OS=Arabidopsis thaliana GN=PCMP-H22 PE=3 SV=1	PPR repeat	PREDICTED: pentatricopeptide repeat-containing protein At2g33680-like [Malus domestica]
HC016G0215100.1_HC	molecular_function:"Catalysis of the reaction: N-acetyl-D-glucosaminylphosphatidylinositol + H2O = D-glucosaminylphosphatidylinositol + acetate. This reaction is the second step of the biosynthesis of glycosylphosphatidylinositol (GPI), used to anchor various eukaryotic proteins to the cell-surface membrane." [EC:3.5.1.89](GO:0000225),biological_process:"The chemical reactions and pathways result…	probable N-acetylglucosaminyl-phosphatidylinositol de-N-acetylase; K03434 N-acetylglucosaminylphosphatidylinositol deacetylase [EC:3.5.1.89] (A)	Probable N-acetylglucosaminyl-phosphatidylinositol de-N-acetylase OS=Schizosaccharomyces pombe (strain 972 / ATCC 24843) GN=gpi12 PE=3 SV=1	GlcNAc-PI de-N-acetylase	PREDICTED: probable N-acetylglucosaminyl-phosphatidylinositol de-N-acetylase [Pyrus x bretschneideri]
HC012G0108700.1_HC	biological_process:"The directed movement of cations, atoms or small molecules with a net positive charge, into, out of or within a cell, or between cells, by means of some agent such as a transporter or pore." [GOC:ai](GO:0006812),molecular_function:"Enables the transfer of a solute or solutes from one side of a membrane to the other according to the reaction: solute(out) + H+(in) = solute(in) +…	--	Cation/H(+) antiporter 20 OS=Arabidopsis thaliana GN=CHX20 PE=2 SV=1	Sodium/hydrogen exchanger family	PREDICTED: cation/H(+) antiporter 20-like [Malus domestica]
HC015G0270300.1_HC	molecular_function:"Any molecular entity that serves as an electron acceptor and electron donor in an electron transport chain. An electron transport chain is a process in which a series of electron carriers operate together to transfer electrons from donors to any of several different terminal electron acceptors to generate a transmembrane electrochemical gradient." [ISBN:0198506732](GO:0009055)	--	Lamin-like protein OS=Arabidopsis thaliana GN=At5g15350 PE=1 SV=1	Plastocyanin-like domain	PREDICTED: lamin-like protein [Malus domestica]
HC01G0095100.1_HC	cellular_component:"A protein complex that has protein serine/threonine phosphatase activity that is polycation-stimulated (PCS), being directly stimulated by protamine, polylysine, or histone H1; it constitutes a subclass of several enzymes activated by different histones and polylysine, and consists of catalytic, scaffolding, and regulatory subunits. The catalytic and scaffolding subunits form …	serine/threonine protein phosphatase 2A 57 kDa regulatory subunit B' alpha isoform-like; K11584 serine/threonine-protein phosphatase 2A regulatory subunit B' (A)	Serine/threonine protein phosphatase 2A 57 kDa regulatory subunit B' alpha isoform OS=Arabidopsis thaliana GN=B'ALPHA PE=1 SV=1	Protein phosphatase 2A regulatory B subunit (B56 family)	PREDICTED: serine/threonine protein phosphatase 2A 57 kDa regulatory subunit B' alpha isoform-like [Pyrus x bretschneideri]
HC013G0224400.1_HC	molecular_function:"Catalysis of the phosphorylation of an amino acid residue in a protein, usually according to the reaction: a protein + ATP = a phosphoprotein + ADP." [MetaCyc:PROTEIN-KINASE-RXN](GO:0004672),molecular_function:"Interacting selectively and non-covalently with ATP, adenosine 5'-triphosphate, a universally important coenzyme and enzyme regulator." [ISBN:0198506732](GO:0005524),bi…	CBL-interacting serine/threonine-protein kinase 21; K07198 5'-AMP-activated protein kinase, catalytic alpha subunit [EC:2.7.11.11] (A)	CBL-interacting serine/threonine-protein kinase 21 OS=Arabidopsis thaliana GN=CIPK21 PE=1 SV=1	NAF domain	PREDICTED: CBL-interacting serine/threonine-protein kinase 21 [Malus domestica]
HC017G0140300.1_HC	--	3-ketoacyl-CoA synthase 9; K15397 3-ketoacyl-CoA synthase [EC:2.3.1.199] (A)	Polyadenylate-binding protein-interacting protein 4 OS=Arabidopsis thaliana GN=CID4 PE=2 SV=1	LsmAD domain	PREDICTED: polyadenylate-binding protein-interacting protein 3-like [Malus domestica]
HC012G0113500.1_HC	--	hypothetical protein; K14494 DELLA protein (A)	Scarecrow-like protein 9 OS=Arabidopsis thaliana GN=SCL9 PE=2 SV=1	GRAS domain family	PREDICTED: scarecrow-like protein 9 [Malus domestica]
HC08G0118400.1_HC	--	--	--	N-terminal C2 in EEIG1 and EHBP1 proteins	PREDICTED: uncharacterized protein LOC103441494 [Malus domestica]
HC01G0187900.1_HC	molecular_function:"Interacting selectively and non-covalently with a specific double-stranded genomic DNA sequence (sometimes referred to as a motif) within the regulatory region of a gene to modulate transcription. Regulatory regions include promoters (proximal and distal) and enhancers. Genes are transcriptional units, and include bacterial operons." [GOC:txnOH-2018](GO:0003700),biological_pro…	transcription factor bHLH96; K18485 myogenic factor 6 (A)	Transcription factor SPEECHLESS OS=Arabidopsis thaliana GN=SPCH PE=1 SV=1	Helix-loop-helix DNA-binding domain	PREDICTED: transcription factor SPEECHLESS-like [Pyrus x bretschneideri]
HC017G0053400.1_HC	molecular_function:"Interacting selectively and non-covalently with a specific double-stranded genomic DNA sequence (sometimes referred to as a motif) within the regulatory region of a gene to modulate transcription. Regulatory regions include promoters (proximal and distal) and enhancers. Genes are transcriptional units, and include bacterial operons." [GOC:txnOH-2018](GO:0003700),biological_pro…	DNA-binding protein EMBP-1, putative; K09060 plant G-box-binding factor (A)	Basic leucine zipper 43 OS=Arabidopsis thaliana GN=BZIP43 PE=1 SV=1	bZIP transcription factor	PREDICTED: ocs element-binding factor 1-like [Malus domestica]
HC015G0222800.1_HC	molecular_function:"Interacting selectively and non-covalently with any protein or protein complex (a complex of two or more proteins that may include other nonprotein molecules)." [GOC:go_curators](GO:0005515)	--	F-box protein At5g07610 OS=Arabidopsis thaliana GN=At5g07610 PE=2 SV=1	--	PREDICTED: uncharacterized protein LOC103960815 [Pyrus x bretschneideri]
HC017G0049800.1_HC	biological_process:"A process that is carried out at the cellular level which results in the assembly, arrangement of constituent parts, or disassembly of a cellulose microfibril, any of the cellulose structures laid down in orthogonal layers in a plant cell wall." [GOC:mah, PMID:12468730](GO:0010215),cellular_component:"The component of a membrane consisting of the gene products that are tethere…	--	COBRA-like protein 1 OS=Arabidopsis thaliana GN=COBL1 PE=2 SV=1	COBRA-like protein	PREDICTED: COBRA-like protein 1 isoform X1 [Malus domestica]
HC07G0154900.1_HC	--	Os03g0151300; Similar to JmjC domain containing protein, expressed.; K11446 histone demethylase JARID1 [EC:1.14.11.-] (A)	Probable lysine-specific demethylase ELF6 OS=Arabidopsis thaliana GN=ELF6 PE=1 SV=1	JmjC domain, hydroxylase	PREDICTED: probable lysine-specific demethylase ELF6 [Pyrus x bretschneideri]
HC011G0187700.1_HC	cellular_component:"The component of a membrane consisting of the gene products and protein complexes having at least some part of their peptide sequence embedded in the hydrophobic region of the membrane." [GOC:dos, GOC:go_curators](GO:0016021),molecular_function:"Enables the transfer of a substance, usually a specific substance or a group of related substances, from one side of a membrane to th…	organic cation/carnitine transporter 4-like; K08202 MFS transporter, OCT family, solute carrier family 22 (organic cation transporter), member 4/5 (A)	Organic cation/carnitine transporter 4 OS=Arabidopsis thaliana GN=OCT4 PE=2 SV=1	Sugar (and other) transporter	PREDICTED: organic cation/carnitine transporter 4-like [Pyrus x bretschneideri]
HC011G0029400.1_HC	molecular_function:"Interacting selectively and non-covalently with any protein or protein complex (a complex of two or more proteins that may include other nonprotein molecules)." [GOC:go_curators](GO:0005515)	SCF E3 ubiquitin ligase complex F-box protein grrA; K03360 F-box and leucine-rich repeat protein GRR1 (A)	F-box protein At-B OS=Arabidopsis thaliana GN=ATB PE=2 SV=1	Leucine Rich repeat	PREDICTED: F-box protein At-B-like [Malus domestica]
HC012G0029500.1_HC	--	--	--	--	PREDICTED: uncharacterized protein LOC103449472 [Malus domestica]
HC09G0196400.1_HC	cellular_component:"The array of microtubules and associated molecules that forms between opposite poles of a eukaryotic cell during mitosis or meiosis and serves to move the duplicated chromosomes apart." [ISBN:0198547684](GO:0005819),cellular_component:"Any of the long, generally straight, hollow tubes of internal diameter 12-15 nm and external diameter 24 nm found in a wide variety of eukaryot…	protein TPX2; K16812 targeting protein for Xklp2 (A)	Protein TPX2 OS=Arabidopsis thaliana GN=TPX2 PE=1 SV=1	Targeting protein for Xklp2 (TPX2)	PREDICTED: LOW QUALITY PROTEIN: protein TPX2 [Malus domestica]
HC07G0199700.1_HC	--	hypothetical protein; K06236 collagen, type I, alpha (A)	Poly(A) RNA polymerase gld-4 OS=Caenorhabditis elegans GN=gld-4 PE=1 SV=1	--	PREDICTED: uncharacterized protein LOC103432908 [Malus domestica]
HC05G0048400.1_HC	molecular_function:"Interacting selectively and non-covalently with any protein or protein complex (a complex of two or more proteins that may include other nonprotein molecules)." [GOC:go_curators](GO:0005515)	clustered mitochondria protein homolog; K03255 protein TIF31 (A)	--	PB1 domain	PREDICTED: uncharacterized protein LOC103436571 [Malus domestica]
HC04G0192800.1_HC	molecular_function:"Catalysis of the phosphorylation of an amino acid residue in a protein, usually according to the reaction: a protein + ATP = a phosphoprotein + ADP." [MetaCyc:PROTEIN-KINASE-RXN](GO:0004672),molecular_function:"Interacting selectively and non-covalently with any protein or protein complex (a complex of two or more proteins that may include other nonprotein molecules)." [GOC:go…	receptor protein kinase CLAVATA1; K00924 [EC:2.7.1.-] (A)	Leucine-rich repeat receptor-like protein kinase PXL2 OS=Arabidopsis thaliana GN=PXL2 PE=2 SV=1	Leucine Rich Repeat	PREDICTED: leucine-rich repeat receptor-like protein kinase PXL1 [Malus domestica]
HC07G0202300.1_HC	molecular_function:"Interacting selectively and non-covalently with any nucleic acid." [GOC:jl](GO:0003676),cellular_component:"A membrane-bounded organelle of eukaryotic cells in which chromosomes are housed and replicated. In most cells, the nucleus contains all of the cell's chromosomes except the organellar chromosomes, and is the site of RNA synthesis and processing. In some species, or in s…	putative transcription elongation factor S-II; K03145 transcription elongation factor S-II (A)	Transcription elongation factor TFIIS OS=Arabidopsis thaliana GN=TFIIS PE=1 SV=1	Transcription factor S-II (TFIIS)	PREDICTED: putative transcription elongation factor S-II [Malus domestica]
HC09G0070000.1_HC	molecular_function:"Catalysis of the transfer of an acyl group, other than amino-acyl, from one compound (donor) to another (acceptor)." [GOC:jl](GO:0016747)	IF7MaT, GmIF7MaT; malonyl-CoA:isoflavone 7-O-glucoside-6''-O-malonyltransferase; K13264 isoflavone 7-O-glucoside-6''-O-malonyltransferase [EC:2.3.1.115] (A)	Coumaroyl-CoA:anthocyanidin 3-O-glucoside-6''-O-coumaroyltransferase 1 OS=Arabidopsis thaliana GN=3AT1 PE=1 SV=1	Transferase family	PREDICTED: coumaroyl-CoA:anthocyanidin 3-O-glucoside-6''-O-coumaroyltransferase 1-like [Malus domestica]
HC05G0029100.1_HC	molecular_function:"Catalysis of the phosphorylation of an amino acid residue in a protein, usually according to the reaction: a protein + ATP = a phosphoprotein + ADP." [MetaCyc:PROTEIN-KINASE-RXN](GO:0004672),molecular_function:"Interacting selectively and non-covalently with ATP, adenosine 5'-triphosphate, a universally important coenzyme and enzyme regulator." [ISBN:0198506732](GO:0005524),bi…	probable serine/threonine-protein kinase At1g54610; K08819 cyclin-dependent kinase 12/13 [EC:2.7.11.22 2.7.11.23] (A)	Probable serine/threonine-protein kinase At1g54610 OS=Arabidopsis thaliana GN=At1g54610 PE=1 SV=1	Protein kinase domain	PREDICTED: probable serine/threonine-protein kinase At1g54610 isoform X2 [Malus domestica]
HC014G0139100.1_HC	molecular_function:"Catalysis of the hydrolysis of various bonds, e.g. C-O, C-N, C-C, phosphoric anhydride bonds, etc. Hydrolase is the systematic name for any enzyme of EC class 3." [ISBN:0198506732](GO:0016787)	Glu-tRNA(Gln) amidotransferase subunit A; K02433 aspartyl-tRNA(Asn)/glutamyl-tRNA(Gln) amidotransferase subunit A [EC:6.3.5.6 6.3.5.7] (A)	Glutamyl-tRNA(Gln) amidotransferase subunit A OS=Sulfurihydrogenibium sp. (strain YO3AOP1) GN=gatA PE=3 SV=1	Amidase	PREDICTED: LOW QUALITY PROTEIN: glutamyl-tRNA(Gln) amidotransferase subunit A, mitochondrial-like [Prunus mume]
HC013G0184500.1_HC	molecular_function:"Interacting selectively and non-covalently with any protein or protein complex (a complex of two or more proteins that may include other nonprotein molecules)." [GOC:go_curators](GO:0005515),cellular_component:"A membrane-bounded organelle of eukaryotic cells in which chromosomes are housed and replicated. In most cells, the nucleus contains all of the cell's chromosomes excep…	auxin-responsive protein IAA13-like; K14484 auxin-responsive protein IAA (A)	Auxin-responsive protein IAA13 OS=Arabidopsis thaliana GN=IAA13 PE=1 SV=2	AUX/IAA family	ARF domain class transcription factor [Malus domestica]
HC013G0140100.1_HC	molecular_function:"Interacting selectively and non-covalently with any protein or protein complex (a complex of two or more proteins that may include other nonprotein molecules)." [GOC:go_curators](GO:0005515)	tubby-like F-box protein 1; K19600 tubby-related protein 1 (A)	Tubby-like F-box protein 3 OS=Arabidopsis thaliana GN=TULP3 PE=1 SV=1	F-box domain	PREDICTED: tubby-like F-box protein 3 [Malus domestica]
HC014G0163300.1_HC	--	disease resistance protein RPM1-like; K13457 disease resistance protein RPM1 (A)	Disease resistance protein RPM1 OS=Arabidopsis thaliana GN=RPM1 PE=1 SV=1	--	PREDICTED: disease resistance protein RPM1-like [Malus domestica]
HC03G0177900.1_HC	cellular_component:"The lipid bilayer surrounding the endoplasmic reticulum." [GOC:mah](GO:0005789)	hypothetical protein; K06096 vesicle-associated membrane protein-associated protein A (A)	Vesicle-associated protein 4-1 OS=Arabidopsis thaliana GN=PVA41 PE=2 SV=1	MSP (Major sperm protein) domain	PREDICTED: vesicle-associated protein 4-1-like [Malus domestica]
HC06G0066900.1_HC	molecular_function:"Catalysis of the hydrolysis of any O-glycosyl bond." [GOC:mah](GO:0004553),molecular_function:"Catalysis of the reaction: a fructofuranosylated fructofuranosyl acceptor + H2O = a non fructofuranosylated fructofuranosyl acceptor + a beta-D-fructofuranoside." [EC:3.2.1.26, MetaCyc:RXN-9985](GO:0004564),molecular_function:"Catalysis of the reaction: sucrose + H2O = alpha-D-glucos…	acid beta-fructofuranosidase; K01193 beta-fructofuranosidase [EC:3.2.1.26] (A)	Acid beta-fructofuranosidase OS=Vigna radiata var. radiata GN=INVA PE=1 SV=1	Glycosyl hydrolases family 32 C terminal	PREDICTED: acid beta-fructofuranosidase [Malus domestica]
HC08G0057700.1_HC	--	uncharacterized LOC103441015; K09422 myb proto-oncogene protein, plant (A)	--	--	PREDICTED: uncharacterized protein LOC103441015 [Malus domestica]
HC07G0036900.1_HC	cellular_component:"A lipid bilayer along with all the proteins and protein complexes embedded in it an attached to it." [GOC:dos, GOC:mah, ISBN:0815316194](GO:0016020),molecular_function:"Enables the transfer of a substance, usually a specific substance or a group of related substances, from one side of a membrane to the other." [GOC:jid, GOC:mtg_transport, ISBN:0815340729](GO:0022857),biologica…	protein NRT1/ PTR FAMILY 5.4; K14638 solute carrier family 15 (peptide/histidine transporter), member 3/4 (A)	Protein NRT1/ PTR FAMILY 5.4 OS=Arabidopsis thaliana GN=NPF5.4 PE=2 SV=1	POT family	PREDICTED: protein NRT1/ PTR FAMILY 5.4 [Malus domestica]
HC017G0083600.1_HC	--	--	--	--	PREDICTED: uncharacterized protein LOC103404952 [Malus domestica]
HC014G0148700.1_HC	--	--	TITAN-like protein OS=Arabidopsis thaliana GN=TTL PE=2 SV=1	Coiled coil protein 84	PREDICTED: TITAN-like protein [Pyrus x bretschneideri]
HC05G0148300.1_HC	molecular_function:"Interacting selectively and non-covalently with a nucleotide, any compound consisting of a nucleoside that is esterified with (ortho)phosphate or an oligophosphate at any hydroxyl group on the ribose or deoxyribose." [GOC:mah, ISBN:0198547684](GO:0000166),molecular_function:"Catalysis of the formation of aminoacyl-tRNA from ATP, amino acid, and tRNA with the release of diphosp…	asparagine--tRNA ligase, cytoplasmic 2-like; K01893 asparaginyl-tRNA synthetase [EC:6.1.1.22] (A)	Asparagine--tRNA ligase, cytoplasmic 2 OS=Arabidopsis thaliana GN=SYNC2 PE=1 SV=2	tRNA synthetases class II (D, K and N)	PREDICTED: asparagine--tRNA ligase, cytoplasmic 2-like [Malus domestica]
HC07G0157400.1_HC	biological_process:"The process in which an amino acid is transported across a membrane." [GOC:dph, GOC:tb](GO:0003333)	uncharacterized LOC103440827; K03834 tyrosine-specific transport protein (A)	Tryptophan-specific transport protein OS=Pseudomonas aeruginosa (strain UCBPP-PA14) GN=mtr PE=1 SV=1	Tryptophan/tyrosine permease family	PREDICTED: uncharacterized protein LOC103440827 [Malus domestica]
HC09G0035800.1_HC	molecular_function:"Catalysis of the hydrolysis of internal, alpha-peptide bonds in a polypeptide chain by a catalytic mechanism that involves a catalytic triad consisting of a serine nucleophile that is activated by a proton relay involving an acidic residue (e.g. aspartate or glutamate) and a basic residue (usually histidine)." [GOC:mah, http://merops.sanger.ac.uk/about/glossary.htm#CATTYPE, IS…	serine protease HTRA1-like; K04771 serine protease Do [EC:3.4.21.107] (A)	Protease Do-like 8, chloroplastic OS=Arabidopsis thaliana GN=DEGP8 PE=1 SV=1	PDZ domain	PREDICTED: protease Do-like 8, chloroplastic isoform X1 [Pyrus x bretschneideri]
HC012G0142600.1_HC	cellular_component:"Any of the various filamentous elements that form the internal framework of cells, and typically remain after treatment of the cells with mild detergent to remove membrane constituents and soluble components of the cytoplasm. The term embraces intermediate filaments, microfilaments, microtubules, the microtrabecular lattice, and other structures characterized by a polymeric fi…	SCAR-like protein 2; K01595 phosphoenolpyruvate carboxylase [EC:4.1.1.31] (A)	Protein SCAR2 OS=Arabidopsis thaliana GN=SCAR2 PE=1 SV=1	--	PREDICTED: protein SCAR2-like isoform X1 [Malus domestica]
HC012G0056700.1_HC	--	--	Transcription factor bHLH130 OS=Arabidopsis thaliana GN=BHLH130 PE=1 SV=1	--	PREDICTED: transcription factor bHLH130-like [Malus domestica]
HC03G0193200.1_HC	molecular_function:"Interacting selectively and non-covalently with any nucleic acid." [GOC:jl](GO:0003676),biological_process:"Any process involved in the conversion of a primary ribosomal RNA (rRNA) transcript into one or more mature rRNA molecules." [GOC:curators](GO:0006364),molecular_function:"Catalysis of the hydrolysis of ester linkages within nucleic acids by removing nucleotide residues …	RNA exonuclease 4; K18327 RNA exonuclease 4 [EC:3.1.-.-] (A)	RNA exonuclease 4 OS=Xenopus laevis GN=rexo4 PE=2 SV=2	Exonuclease	PREDICTED: RNA exonuclease 4-like [Pyrus x bretschneideri]
HC017G0154400.1_HC	molecular_function:"Interacting selectively and non-covalently with any nucleic acid." [GOC:jl](GO:0003676),biological_process:"The directed movement of molecules between the nucleus and the cytoplasm." [GOC:go_curators](GO:0006913),molecular_function:"The action of a molecule that contributes to the structural integrity of the nuclear pore complex, a protein-lined channel in the nuclear envelope…	nucleoporin NUP53-like; K14313 nuclear pore complex protein Nup53 (A)	Nuclear pore complex protein NUP35 OS=Arabidopsis thaliana GN=NUP35 PE=1 SV=1	Nup53/35/40-type RNA recognition motif	PREDICTED: nucleoporin NUP53-like [Pyrus x bretschneideri]
HC08G0102600.1_HC	--	lysosomal alpha-mannosidase-like; K01191 alpha-mannosidase [EC:3.2.1.24] (A)	--	Protein of unknown function (DUF1644)	PREDICTED: uncharacterized protein LOC103410805 [Malus domestica]
HC05G0298200.1_HC	--	--	--	PDDEXK-like family of unknown function	PREDICTED: uncharacterized protein LOC103434439 [Malus domestica]
HC05G0095700.1_HC	molecular_function:"Interacting selectively and non-covalently with zinc (Zn) ions." [GOC:ai](GO:0008270)	hypothetical protein; K11407 histone deacetylase 6 [EC:3.5.1.98] (A)	Histone deacetylase 6 OS=Homo sapiens GN=HDAC6 PE=1 SV=2	Zn-finger in ubiquitin-hydrolases and other protein	PREDICTED: histone deacetylase 6 [Malus domestica]
HC03G0178000.1_HC	--	--	--	Protein of unknown function (DUF1223)	PREDICTED: uncharacterized protein LOC103429950 [Malus domestica]
HC05G0268200.1_HC	molecular_function:"Interacting selectively and non-covalently with a specific double-stranded genomic DNA sequence (sometimes referred to as a motif) within the regulatory region of a gene to modulate transcription. Regulatory regions include promoters (proximal and distal) and enhancers. Genes are transcriptional units, and include bacterial operons." [GOC:txnOH-2018](GO:0003700),biological_pro…	--	Transcription factor bHLH36 OS=Arabidopsis thaliana GN=BHLH36 PE=2 SV=1	Helix-loop-helix DNA-binding domain	PREDICTED: transcription factor bHLH36-like [Malus domestica]
HC04G0124200.1_HC	molecular_function:"Any molecular function by which a gene product interacts selectively and non-covalently with DNA (deoxyribonucleic acid)." [GOC:dph, GOC:jl, GOC:tb, GOC:vw](GO:0003677)	hypothetical protein; K08869 aarF domain-containing kinase (A)	Transcription factor DIVARICATA OS=Antirrhinum majus GN=DIVARICATA PE=2 SV=1	Myb-like DNA-binding domain	PREDICTED: transcription factor DIVARICATA-like [Malus domestica]
HC06G0173600.1_HC	--	formin-like protein 20; K02184 formin 2 (A)	Formin-like protein 20 OS=Arabidopsis thaliana GN=FH20 PE=2 SV=3	Formin Homology 2 Domain	PREDICTED: formin-like protein 20 [Malus domestica]
HC015G0205700.1_HC	biological_process:"The process of restoring DNA after damage. Genomes are subject to damage by chemical and physical agents in the environment (e.g. UV and ionizing radiations, chemical mutagens, fungal and bacterial toxins, etc.) and by free radicals or alkylating agents endogenously generated in metabolism. DNA is also damaged because of errors during its replication. A variety of different DN…	cell cycle checkpoint protein RAD17-like; K06662 cell cycle checkpoint protein (A)	Cell cycle checkpoint protein RAD17 OS=Arabidopsis thaliana GN=RAD17 PE=2 SV=1	--	PREDICTED: cell cycle checkpoint protein RAD17-like isoform X1 [Malus domestica]
HC02G0109400.1_HC	molecular_function:"Interacting selectively and non-covalently with a specific double-stranded genomic DNA sequence (sometimes referred to as a motif) within the regulatory region of a gene to modulate transcription. Regulatory regions include promoters (proximal and distal) and enhancers. Genes are transcriptional units, and include bacterial operons." [GOC:txnOH-2018](GO:0003700),biological_pro…	GATA transcription factor 8-like; K17894 GATA-binding protein 2 (A)	GATA transcription factor 18 OS=Arabidopsis thaliana GN=GATA18 PE=2 SV=2	GATA zinc finger	PREDICTED: GATA transcription factor 19-like [Malus domestica]
HC016G0057400.1_HC	--	cyclin-D1-1; K18810 cyclin D1/2/4, plant (A)	Cyclin-D1-1 OS=Arabidopsis thaliana GN=CYCD1-1 PE=1 SV=3	Cyclin, C-terminal domain	PREDICTED: cyclin-D1-1 [Malus domestica]
HC014G0154600.1_HC	--	telomere length regulation protein TEL2 homolog; K11137 telomere length regulation protein (A)	Telomere length regulation protein TEL2 homolog OS=Danio rerio GN=telo2 PE=2 SV=2	Telomere length regulation protein	PREDICTED: LOW QUALITY PROTEIN: telomere length regulation protein TEL2 homolog [Pyrus x bretschneideri]
HC06G0145700.1_HC	molecular_function:"Catalysis of the phosphorylation of an amino acid residue in a protein, usually according to the reaction: a protein + ATP = a phosphoprotein + ADP." [MetaCyc:PROTEIN-KINASE-RXN](GO:0004672),molecular_function:"Catalysis of the reactions: ATP + protein serine = ADP + protein serine phosphate, and ATP + protein threonine = ADP + protein threonine phosphate." [GOC:bf, RHEA:17989…	probable serine/threonine-protein kinase WNK3; K08867 WNK lysine deficient protein kinase [EC:2.7.11.1] (A)	Probable serine/threonine-protein kinase WNK2 OS=Oryza sativa subsp. japonica GN=WNK2 PE=2 SV=1	Oxidative-stress-responsive kinase 1 C-terminal domain	PREDICTED: probable serine/threonine-protein kinase WNK3 isoform X2 [Malus domestica]
HC012G0124500.1_HC	--	glutamate receptor 1-like; K05197 glutamate receptor 1 (A)	Protein SSUH2 homolog OS=Homo sapiens GN=SSUH2 PE=1 SV=1	--	PREDICTED: LOW QUALITY PROTEIN: protein SSUH2 homolog [Malus domestica]
HC07G0090500.1_HC	molecular_function:"Catalysis of the phosphorylation of an amino acid residue in a protein, usually according to the reaction: a protein + ATP = a phosphoprotein + ADP." [MetaCyc:PROTEIN-KINASE-RXN](GO:0004672),molecular_function:"Interacting selectively and non-covalently with ATP, adenosine 5'-triphosphate, a universally important coenzyme and enzyme regulator." [ISBN:0198506732](GO:0005524),bi…	uncharacterized LOC103439011; K02214 cell division control protein 7 [EC:2.7.11.1] (A)	Cell cycle serine/threonine-protein kinase hsk1 OS=Schizosaccharomyces pombe (strain 972 / ATCC 24843) GN=hsk1 PE=1 SV=1	Protein kinase domain	PREDICTED: uncharacterized protein LOC103439011 isoform X2 [Malus domestica]
HC011G0113400.1_HC	molecular_function:"Catalysis of the reaction: a D-threo-aldose + NAD+ = a D-threo-aldono-1,5-lactone + NADH." [EC:1.1.1.122, MetaCyc:D-THREO-ALDOSE-1-DEHYDROGENASE-RXN](GO:0047834)	aldo/keto reductase; K05275 pyridoxine 4-dehydrogenase [EC:1.1.1.65] (A)	Flagellar radial spoke protein 5 OS=Chlamydomonas reinhardtii GN=RSP5 PE=1 SV=1	Aldo/keto reductase family	PREDICTED: putative aryl-alcohol dehydrogenase C750.01 isoform X1 [Malus domestica]
HC09G0135200.1_HC	--	hypothetical protein; K02184 formin 2 (A)	--	--	PREDICTED: probable GPI-anchored adhesin-like protein PGA55 [Malus domestica]
HC03G0113100.1_HC	--	--	Uncharacterized protein At5g41620 OS=Arabidopsis thaliana GN=At5g41620 PE=2 SV=2	--	PREDICTED: uncharacterized protein At5g41620-like [Malus domestica]
HC07G0182700.1_HC	molecular_function:"Interacting selectively and non-covalently with zinc (Zn) ions." [GOC:ai](GO:0008270)	hypothetical protein; K15407 queuine tRNA-ribosyltransferase subunit QTRTD1 [EC:2.4.2.29] (A)	--	RING-variant domain	PREDICTED: uncharacterized protein LOC103942995, partial [Pyrus x bretschneideri]
HC02G0167200.1_HC	molecular_function:"Any molecular entity that serves as an electron acceptor and electron donor in an electron transport chain. An electron transport chain is a process in which a series of electron carriers operate together to transfer electrons from donors to any of several different terminal electron acceptors to generate a transmembrane electrochemical gradient." [ISBN:0198506732](GO:0009055)	--	Uclacyanin-3 OS=Arabidopsis thaliana GN=UCC3 PE=2 SV=1	Plastocyanin-like domain	PREDICTED: chemocyanin-like [Malus domestica]
HC01G0065500.1_HC	--	--	--	--	PREDICTED: uncharacterized protein LOC103405230 [Malus domestica]
HC01G0138200.1_HC	molecular_function:"Catalysis of the phosphorylation of an amino acid residue in a protein, usually according to the reaction: a protein + ATP = a phosphoprotein + ADP." [MetaCyc:PROTEIN-KINASE-RXN](GO:0004672),molecular_function:"Interacting selectively and non-covalently with any protein or protein complex (a complex of two or more proteins that may include other nonprotein molecules)." [GOC:go…	BRASSINOSTEROID INSENSITIVE 1-associated receptor kinase 1-like; K13416 brassinosteroid insensitive 1-associated receptor kinase 1 [EC:2.7.10.1 2.7.11.1] (A)	Probable LRR receptor-like serine/threonine-protein kinase At5g45840 OS=Arabidopsis thaliana GN=At5g45840 PE=2 SV=1	Leucine rich repeat	PREDICTED: inactive receptor-like serine/threonine-protein kinase At2g40270 [Malus domestica]
HC015G0351500.1_HC	--	uncharacterized LOC103402268; K17964 leucine-rich PPR motif-containing protein, mitochondrial (A)	--	--	PREDICTED: uncharacterized protein LOC103402268 [Malus domestica]
HC08G0058500.1_HC	--	CSLA1-1; glycosyltransferase family 2 protein; K13680 beta-mannan synthase [EC:2.4.1.32] (A)	Probable xyloglucan glycosyltransferase 12 OS=Arabidopsis thaliana GN=CSLC12 PE=1 SV=1	Glycosyl transferase family group 2	PREDICTED: probable xyloglucan glycosyltransferase 12 [Malus domestica]
HC06G0179300.1_HC	--	NLI interacting factor-like phosphatase; K17618 ubiquitin-like domain-containing CTD phosphatase 1 [EC:3.1.3.16] (A)	Uncharacterized FCP1 homology domain-containing protein C1271.03c OS=Schizosaccharomyces pombe (strain 972 / ATCC 24843) GN=SPBC1271.03c PE=3 SV=1	NLI interacting factor-like phosphatase	PREDICTED: uncharacterized protein LOC103937834 isoform X1 [Pyrus x bretschneideri]
HC014G0160600.1_HC	molecular_function:"Catalysis of the phosphorylation of an amino acid residue in a protein, usually according to the reaction: a protein + ATP = a phosphoprotein + ADP." [MetaCyc:PROTEIN-KINASE-RXN](GO:0004672),molecular_function:"Catalysis of the reactions: ATP + protein serine = ADP + protein serine phosphate, and ATP + protein threonine = ADP + protein threonine phosphate." [GOC:bf, RHEA:17989…	probable serine/threonine-protein kinase WNK3; K08867 WNK lysine deficient protein kinase [EC:2.7.11.1] (A)	Probable serine/threonine-protein kinase WNK2 OS=Oryza sativa subsp. japonica GN=WNK2 PE=2 SV=1	Protein kinase domain	PREDICTED: probable serine/threonine-protein kinase WNK3 isoform X2 [Malus domestica]
HC04G0164400.1_HC	molecular_function:"Interacting selectively and non-covalently with an RNA molecule or a portion thereof." [GOC:jl, GOC:mah](GO:0003723)	malignant T-cell-amplified sequence 1 homolog; K07575 PUA domain protein (A)	Malignant T-cell-amplified sequence 1-A OS=Xenopus laevis GN=mcts1-a PE=2 SV=1	-	PREDICTED: malignant T-cell-amplified sequence 1 homolog [Malus domestica]
HC015G0266000.1_HC	molecular_function:"Any molecular function by which a gene product interacts selectively and non-covalently with DNA (deoxyribonucleic acid)." [GOC:dph, GOC:jl, GOC:tb, GOC:vw](GO:0003677),biological_process:"Any process that modulates the frequency, rate or extent of cellular DNA-templated transcription." [GOC:go_curators, GOC:txnOH](GO:0006355)	cyclic dof factor 1-like; K16222 Dof zinc finger protein DOF5.5 (A)	Dof zinc finger protein DOF5.7 OS=Arabidopsis thaliana GN=DOF5.7 PE=2 SV=1	Dof domain, zinc finger	PREDICTED: dof zinc finger protein DOF5.7-like [Malus domestica]
HC08G0165900.1_HC	molecular_function:"Interacting selectively and non-covalently with ATP, adenosine 5'-triphosphate, a universally important coenzyme and enzyme regulator." [ISBN:0198506732](GO:0005524),molecular_function:"Catalysis of the reaction: ATP + H2O = ADP + phosphate + 2 H+. May or may not be coupled to another reaction." [EC:3.6.1.3, GOC:jl](GO:0016887)	luminal-binding protein 3-like; K09490 heat shock 70kDa protein 5 (A)	Probable mediator of RNA polymerase II transcription subunit 37b OS=Arabidopsis thaliana GN=MED37B PE=1 SV=1	Hsp70 protein	PREDICTED: luminal-binding protein 3-like isoform X1 [Malus domestica]
HC07G0121200.1_HC	molecular_function:"Interacting selectively and non-covalently with an RNA molecule or a portion thereof." [GOC:jl, GOC:mah](GO:0003723),molecular_function:"Catalysis of the reaction: adenosine + H2O = inosine + NH3." [EC:3.5.4.4](GO:0004000),biological_process:"Any process involved in the conversion of one or more primary RNA transcripts into one or more mature RNA molecules." [GOC:mah](GO:00063…	tRNA-specific adenosine deaminase 1; K15440 tRNA-specific adenosine deaminase 1 [EC:3.5.4.34] (A)	Double-stranded RNA-specific editase 1 OS=Rattus norvegicus GN=Adarb1 PE=1 SV=1	Adenosine-deaminase (editase) domain	PREDICTED: tRNA-specific adenosine deaminase 1 [Pyrus x bretschneideri]
HC02G0227500.1_HC	molecular_function:"Stops, prevents or reduces the activity of a cysteine-type endopeptidase, any enzyme that hydrolyzes peptide bonds in polypeptides by a mechanism in which the sulfhydryl group of a cysteine residue at the active center acts as a nucleophile." [GOC:dph, GOC:tb](GO:0004869)	hypothetical protein; K13899 cystatin-C (A)	Cysteine proteinase inhibitor 12 OS=Oryza sativa subsp. japonica GN=Os01g0270100 PE=2 SV=1	Aspartic acid proteinase inhibitor	cysteine protease inhibitor cystatin [Malus domestica]
HC012G0104700.1_HC	--	probable pectate lyase 4; K01728 pectate lyase [EC:4.2.2.2] (A)	Probable pectate lyase 4 OS=Arabidopsis thaliana GN=At1g30350 PE=2 SV=1	Pectate lyase	PREDICTED: probable pectate lyase 4 [Malus domestica]
HC05G0067600.1_HC	--	filaggrin-like; K12472 epidermal growth factor receptor substrate 15 (A)	BURP domain-containing protein 17 OS=Oryza sativa subsp. japonica GN=BURP17 PE=2 SV=1	BURP domain	PREDICTED: BURP domain-containing protein 11-like isoform X1 [Malus domestica]
HC013G0200400.1_HC	--	suppressor protein SRP40-like; K13105 proline-rich protein PRCC (A)	--	Mitotic checkpoint regulator, MAD2B-interacting	PREDICTED: suppressor protein SRP40-like [Malus domestica]
HC05G0016100.1_HC	--	--	Pathogen-related protein OS=Hordeum vulgare PE=2 SV=2	--	PREDICTED: pathogen-related protein-like [Malus domestica]
HC017G0093200.1_HC	cellular_component:"The set of thin, flattened membrane-bounded compartments, called cisternae, that form the central portion of the Golgi complex. The stack usually comprises cis, medial, and trans cisternae; the cis- and trans-Golgi networks are not considered part of the stack." [GOC:mah, ISBN:0815316194](GO:0005795),molecular_function:"Catalysis of the reaction: UDP-N-acetyl-D-glucosamine + a…	alpha-1,6-mannosyl-glycoprotein 2-beta-N-acetylglucosaminyltransferase-like; K00736 alpha-1,6-mannosyl-glycoprotein beta-1,2-N-acetylglucosaminyltransferase [EC:2.4.1.143] (A)	Alpha-1,6-mannosyl-glycoprotein 2-beta-N-acetylglucosaminyltransferase OS=Homo sapiens GN=MGAT2 PE=1 SV=1	N-acetylglucosaminyltransferase II (MGAT2)	PREDICTED: alpha-1,6-mannosyl-glycoprotein 2-beta-N-acetylglucosaminyltransferase-like [Malus domestica]
HC015G0104200.1_HC	molecular_function:"Catalysis of a biochemical reaction at physiological temperatures. In biologically catalyzed reactions, the reactants are known as substrates, and the catalysts are naturally occurring macromolecular substances known as enzymes. Enzymes possess specific binding sites for substrates, and are usually composed wholly or largely of protein, but RNA that has catalytic activity (rib…	phospholipase D alpha 1-like; K01115 phospholipase D1/2 [EC:3.1.4.4] (A)	Phospholipase D alpha 1 OS=Carica papaya GN=PLD1 PE=1 SV=1	Phospholipase D Active site motif	PREDICTED: phospholipase D alpha 1-like isoform X1 [Malus domestica]
HC015G0292400.1_HC	molecular_function:"Catalysis of the phosphorylation of an amino acid residue in a protein, usually according to the reaction: a protein + ATP = a phosphoprotein + ADP." [MetaCyc:PROTEIN-KINASE-RXN](GO:0004672),molecular_function:"Interacting selectively and non-covalently with any protein or protein complex (a complex of two or more proteins that may include other nonprotein molecules)." [GOC:go…	systemin receptor SR160; K13415 protein brassinosteroid insensitive 1 [EC:2.7.10.1 2.7.11.1] (A)	Systemin receptor SR160 OS=Solanum peruvianum PE=1 SV=1	Protein kinase domain	PREDICTED: LOW QUALITY PROTEIN: systemin receptor SR160 [Malus domestica]
HC02G0027600.1_HC	molecular_function:"Interacting selectively and non-covalently with zinc (Zn) ions." [GOC:ai](GO:0008270)	uncharacterized LOC100250295; K03452 magnesium/proton exchanger (A)	Pentatricopeptide repeat-containing protein At1g08070, chloroplastic OS=Arabidopsis thaliana GN=PCMP-H12 PE=2 SV=1	DYW family of nucleic acid deaminases	PREDICTED: LOW QUALITY PROTEIN: pentatricopeptide repeat-containing protein At1g08070-like [Malus domestica]
HC011G0209900.1_HC	molecular_function:"Any molecular function by which a gene product interacts selectively and non-covalently with DNA (deoxyribonucleic acid)." [GOC:dph, GOC:jl, GOC:tb, GOC:vw](GO:0003677),biological_process:"Any process that modulates the frequency, rate or extent of cellular DNA-templated transcription." [GOC:go_curators, GOC:txnOH](GO:0006355)	NAC domain-containing protein 89-like; K12581 CCR4-NOT transcription complex subunit 7/8 (A)	Protein CUP-SHAPED COTYLEDON 2 OS=Arabidopsis thaliana GN=NAC098 PE=1 SV=1	No apical meristem (NAM) protein	PREDICTED: protein CUP-SHAPED COTYLEDON 2 [Pyrus x bretschneideri]
HC015G0252600.1_HC	molecular_function:"Catalysis of the transfer of an acetyl group to a nitrogen atom on the acceptor molecule." [GOC:ai](GO:0008080)	--	Probable N-acetyltransferase HLS1-like OS=Arabidopsis thaliana GN=At2g23060 PE=2 SV=1	Acetyltransferase (GNAT) family	PREDICTED: probable N-acetyltransferase HLS1 [Malus domestica]
HC010G0106200.1_HC	molecular_function:"Functions in the initiation of ribosome-mediated translation of mRNA into a polypeptide." [ISBN:0198506732](GO:0003743)	hypothetical protein; K14674 TAG lipase / steryl ester hydrolase / phospholipase A2 / LPA acyltransferase [EC:3.1.1.3 3.1.1.13 3.1.1.4 2.3.1.51] (A)	--	Plant specific eukaryotic initiation factor 4B	PREDICTED: eukaryotic translation initiation factor 4B-like [Pyrus x bretschneideri]
HC010G0047900.1_HC	--	--	Uncharacterized protein At4g38062 OS=Arabidopsis thaliana GN=At4g38062 PE=4 SV=1	--	PREDICTED: uncharacterized protein At4g38062-like [Malus domestica]
HC015G0287400.1_HC	molecular_function:"Interacting selectively and non-covalently with a specific double-stranded genomic DNA sequence (sometimes referred to as a motif) within the regulatory region of a gene to modulate transcription. Regulatory regions include promoters (proximal and distal) and enhancers. Genes are transcriptional units, and include bacterial operons." [GOC:txnOH-2018](GO:0003700),biological_pro…	probable WRKY transcription factor 2; K18835 WRKY transcription factor 2 (A)	Probable WRKY transcription factor 51 OS=Arabidopsis thaliana GN=WRKY51 PE=1 SV=1	WRKY DNA -binding domain	PREDICTED: probable WRKY transcription factor 51 isoform X1 [Malus domestica]
HC015G0346900.1_HC	molecular_function:"Interacting selectively and non-covalently with a lipid." [GOC:ai](GO:0008289)	patellin-3-like; K19996 phosphatidylinositol transfer protein SFH5 (A)	Patellin-3 OS=Arabidopsis thaliana GN=PATL3 PE=1 SV=2	CRAL/TRIO, N-terminal domain	PREDICTED: patellin-3-like [Malus domestica]
HC01G0083800.1_HC	molecular_function:"Catalysis of the transfer of ubiquitin from one protein to another via the reaction X-Ub + Y --> Y-Ub + X, where both X-Ub and Y-Ub are covalent linkages." [GOC:BioGRID, GOC:jh2, PMID:9635407](GO:0004842),molecular_function:"Interacting selectively and non-covalently with any protein or protein complex (a complex of two or more proteins that may include other nonprotein molecu…	U-box domain-containing protein 44-like; K08332 vacuolar protein 8 (A)	U-box domain-containing protein 43 OS=Arabidopsis thaliana GN=PUB43 PE=2 SV=1	U-box domain	PREDICTED: U-box domain-containing protein 43-like [Pyrus x bretschneideri]
HC011G0151100.1_HC	molecular_function:"Catalysis of the phosphorylation of an amino acid residue in a protein, usually according to the reaction: a protein + ATP = a phosphoprotein + ADP." [MetaCyc:PROTEIN-KINASE-RXN](GO:0004672),molecular_function:"Interacting selectively and non-covalently with calcium ions (Ca2+)." [GOC:ai](GO:0005509),molecular_function:"Interacting selectively and non-covalently with ATP, aden…	calcium-dependent protein kinase 8-like; K13412 calcium-dependent protein kinase [EC:2.7.11.1] (A)	Calcium-dependent protein kinase 8 OS=Arabidopsis thaliana GN=CPK8 PE=1 SV=1	EF-hand domain pair	PREDICTED: calcium-dependent protein kinase 8-like [Malus domestica]
HC015G0113900.1_HC	molecular_function:"The function of absorbing and responding to incidental electromagnetic radiation, particularly visible light. The response may involve a change in conformation." [GOC:ai, GOC:go_curators](GO:0009881),biological_process:"Any process that results in a change in state or activity of a cell or an organism (in terms of movement, secretion, enzyme production, gene expression, etc.) …	hypothetical protein; K11494 RCC1 and BTB domain-containing protein (A)	Ultraviolet-B receptor UVR8 OS=Arabidopsis thaliana GN=UVR8 PE=1 SV=1	Regulator of chromosome condensation (RCC1) repeat	PREDICTED: ultraviolet-B receptor UVR8 [Malus domestica]
HC011G0218300.1_HC	--	hypothetical protein similar to dynein beta chain; K10408 dynein heavy chain, axonemal (A)	Dynein heavy chain-like protein PF11_0240 OS=Plasmodium falciparum (isolate 3D7) GN=PF11_0240 PE=3 SV=1	--	PREDICTED: uncharacterized protein LOC103423048 isoform X1 [Malus domestica]
HC010G0077700.1_HC	--	uncharacterized LOC103455132; K01940 argininosuccinate synthase [EC:6.3.4.5] (A)	--	--	PREDICTED: uncharacterized protein LOC103937299 [Pyrus x bretschneideri]
HC013G0074100.1_HC	biological_process:"The hydrolysis of proteins into smaller polypeptides and/or amino acids by cleavage of their peptide bonds." [GOC:bf, GOC:mah](GO:0006508),molecular_function:"Catalysis of the hydrolysis of peptide bonds in a polypeptide chain by a mechanism in which the sulfhydryl group of a cysteine residue at the active center acts as a nucleophile." [GOC:mah, http://merops.sanger.ac.uk/abo…	ubiquitin-like-specific protease 1D; K16287 ubiquitin-like-specific protease 1C/D [EC:3.4.22.68] (A)	Ubiquitin-like-specific protease 1D OS=Arabidopsis thaliana GN=ULP1D PE=1 SV=1	Ulp1 protease family, C-terminal catalytic domain	PREDICTED: ubiquitin-like-specific protease 1D [Pyrus x bretschneideri]
HC015G0291600.1_HC	molecular_function:"Catalysis of a biochemical reaction at physiological temperatures. In biologically catalyzed reactions, the reactants are known as substrates, and the catalysts are naturally occurring macromolecular substances known as enzymes. Enzymes possess specific binding sites for substrates, and are usually composed wholly or largely of protein, but RNA that has catalytic activity (rib…	bifunctional 3-dehydroquinate dehydratase/shikimate dehydrogenase, chloroplastic-like; K13832 3-dehydroquinate dehydratase / shikimate dehydrogenase [EC:4.2.1.10 1.1.1.25] (A)	Bifunctional 3-dehydroquinate dehydratase/shikimate dehydrogenase, chloroplastic OS=Arabidopsis thaliana GN=EMB3004 PE=1 SV=1	-	PREDICTED: bifunctional 3-dehydroquinate dehydratase/shikimate dehydrogenase, chloroplastic-like [Malus domestica]
HC015G0279900.1_HC	--	hypothetical protein; K12587 exosome complex component MTR3 (A)	Oxidation resistance protein 1 OS=Xenopus tropicalis GN=oxr1 PE=2 SV=2	TLD	PREDICTED: uncharacterized protein LOC103431652 [Malus domestica]
HC03G0150700.1_HC	molecular_function:"Interacting selectively and non-covalently with a specific double-stranded genomic DNA sequence (sometimes referred to as a motif) within the regulatory region of a gene to modulate transcription. Regulatory regions include promoters (proximal and distal) and enhancers. Genes are transcriptional units, and include bacterial operons." [GOC:txnOH-2018](GO:0003700),biological_pro…	probable WRKY transcription factor 20; K18835 WRKY transcription factor 2 (A)	Probable WRKY transcription factor 20 OS=Arabidopsis thaliana GN=WRKY20 PE=2 SV=1	WRKY DNA -binding domain	PREDICTED: probable WRKY transcription factor 20 isoform X1 [Malus domestica]
HC05G0035300.1_HC	biological_process:"Innate immune responses are defense responses mediated by germline encoded components that directly recognize components of potential pathogens." [GO_REF:0000022, GOC:add, GOC:ebc, GOC:mtg_sensu](GO:0045087)	--	--	Family of unknown function (DUF5306)	PREDICTED: uncharacterized protein LOC103443942 [Malus domestica]
HC03G0116200.1_HC	--	histone deacetylase 15-like; K11407 histone deacetylase 6 [EC:3.5.1.98] (A)	Histone deacetylase 8 OS=Arabidopsis thaliana GN=HDA8 PE=2 SV=1	Histone deacetylase domain	PREDICTED: histone deacetylase 8 [Malus domestica]
HC03G0120100.1_HC	molecular_function:"Catalysis of the phosphorylation of an amino acid residue in a protein, usually according to the reaction: a protein + ATP = a phosphoprotein + ADP." [MetaCyc:PROTEIN-KINASE-RXN](GO:0004672),molecular_function:"Interacting selectively and non-covalently with ATP, adenosine 5'-triphosphate, a universally important coenzyme and enzyme regulator." [ISBN:0198506732](GO:0005524),bi…	GRMZM2G015889; serine/threonine-protein kinase NAK; K13430 serine/threonine-protein kinase PBS1 [EC:2.7.11.1] (A)	Probable receptor-like protein kinase At1g49730 OS=Arabidopsis thaliana GN=At1g49730 PE=2 SV=1	Protein tyrosine kinase	PREDICTED: probable receptor-like protein kinase At1g49730 isoform X1 [Malus domestica]
HC012G0053600.1_HC	--	--	--	Cotton fibre expressed protein	PREDICTED: uncharacterized protein LOC103413590 [Malus domestica]
HC015G0283500.1_HC	biological_process:"The chemical reactions and pathways resulting in the formation of a fatty acid, any of the aliphatic monocarboxylic acids that can be liberated by hydrolysis from naturally occurring fats and oils. Fatty acids are predominantly straight-chain acids of 4 to 24 carbon atoms, which may be saturated or unsaturated; branched fatty acids and hydroxy fatty acids also occur, and very …	hypothetical protein; K02372 3-hydroxyacyl-[acyl-carrier-protein] dehydratase [EC:4.2.1.59] (A)	3-hydroxyacyl-[acyl-carrier-protein] dehydratase FabZ OS=Thermosynechococcus elongatus (strain BP-1) GN=fabZ PE=3 SV=1	FabA-like domain	hypothetical protein PRUPE_ppa012082mg [Prunus persica]
HC017G0181400.1_HC	molecular_function:"Catalysis of a biochemical reaction at physiological temperatures. In biologically catalyzed reactions, the reactants are known as substrates, and the catalysts are naturally occurring macromolecular substances known as enzymes. Enzymes possess specific binding sites for substrates, and are usually composed wholly or largely of protein, but RNA that has catalytic activity (rib…	acetylornithine aminotransferase, mitochondrial; K00818 acetylornithine aminotransferase [EC:2.6.1.11] (A)	Acetylornithine aminotransferase, mitochondrial OS=Alnus glutinosa GN=AG118 PE=2 SV=1	Aminotransferase class-III	PREDICTED: acetylornithine aminotransferase, mitochondrial [Prunus mume]
HC012G0188900.1_HC	molecular_function:"The formation of a protein dimer, a macromolecular structure consists of two noncovalently associated identical or nonidentical subunits." [ISBN:0198506732](GO:0046983)	transcription factor bHLH96; K18485 myogenic factor 6 (A)	Transcription factor bHLH96 OS=Arabidopsis thaliana GN=BHLH96 PE=2 SV=1	Helix-loop-helix DNA-binding domain	PREDICTED: transcription factor bHLH94-like [Malus domestica]
HC013G0002300.1_HC	molecular_function:"Interacting selectively and non-covalently with ATP, adenosine 5'-triphosphate, a universally important coenzyme and enzyme regulator." [ISBN:0198506732](GO:0005524),biological_process:"The chemical reactions and pathways resulting in the formation of substances; typically the energy-requiring part of metabolism in which simpler substances are transformed into more complex one…	uncharacterized LOC105781545; K11253 histone H3 (A)	UDP-N-acetylmuramoyl-tripeptide--D-alanyl-D-alanine ligase OS=Bacillus subtilis (strain 168) GN=murF PE=3 SV=1	Mur ligase middle domain	PREDICTED: uncharacterized protein LOC103430675 [Malus domestica]
HC015G0118400.1_HC	molecular_function:"Catalysis of an oxidation-reduction (redox) reaction, a reversible chemical reaction in which the oxidation state of an atom or atoms within a molecule is altered. One substrate acts as a hydrogen or electron donor and becomes oxidized, while the other acts as hydrogen or electron acceptor and becomes reduced." [GOC:go_curators](GO:0016491)	probable CCR4-associated factor 1 homolog 11; K12581 CCR4-NOT transcription complex subunit 7/8 (A)	Dehydrogenase/reductase SDR family member on chromosome X OS=Homo sapiens GN=DHRSX PE=2 SV=2	short chain dehydrogenase	PREDICTED: dehydrogenase/reductase SDR family member on chromosome X-like [Malus domestica]
HC017G0176400.1_HC	molecular_function:"Interacting selectively and non-covalently with any protein or protein complex (a complex of two or more proteins that may include other nonprotein molecules)." [GOC:go_curators](GO:0005515),molecular_function:"Interacting selectively and non-covalently with ubiquitin, a protein that when covalently bound to other cellular proteins marks them for proteolytic degradation." [GOC…	--	--	CUE domain	PREDICTED: uncharacterized protein LOC103437285 [Malus domestica]
HC02G0054500.1_HC	--	casein kinase I isoform delta-like; K08959 casein kinase 1, delta [EC:2.7.11.1] (A)	Casein kinase I isoform delta-like OS=Arabidopsis thaliana GN=At4g26100 PE=2 SV=2	--	PREDICTED: casein kinase I isoform delta-like [Malus domestica]
HC014G0082200.1_HC	cellular_component:"A membrane-bounded organelle of eukaryotic cells in which chromosomes are housed and replicated. In most cells, the nucleus contains all of the cell's chromosomes except the organellar chromosomes, and is the site of RNA synthesis and processing. In some species, or in specialized cell types, RNA metabolism or DNA replication may be absent." [GOC:go_curators](GO:0005634)	--	Probable mediator of RNA polymerase II transcription subunit 26b OS=Arabidopsis thaliana GN=MED26B PE=2 SV=1	TFIIS helical bundle-like domain	PREDICTED: probable mediator of RNA polymerase II transcription subunit 26b [Pyrus x bretschneideri]
HC015G0263100.1_HC	--	hypothetical protein; K13691 pathogen-inducible salicylic acid glucosyltransferase [EC:2.4.1.-] (A)	UDP-glycosyltransferase 74D1 OS=Arabidopsis thaliana GN=UGT74D1 PE=1 SV=1	--	PREDICTED: UDP-glycosyltransferase 74E2-like [Malus domestica]
HC05G0038200.1_HC	molecular_function:"Interacting selectively and non-covalently with any protein or protein complex (a complex of two or more proteins that may include other nonprotein molecules)." [GOC:go_curators](GO:0005515)	centrosomal protein of 170 kDa protein B-like; K16463 centrosomal protein CEP170 (A)	FHA domain-containing protein PS1 OS=Arabidopsis thaliana GN=PS1 PE=2 SV=1	FHA domain	PREDICTED: uncharacterized protein LOC103443883 [Malus domestica]
HC012G0099000.1_HC	--	--	--	--	PREDICTED: uncharacterized protein LOC103934400 [Pyrus x bretschneideri]
HC013G0049400.1_HC	--	esterase/lipase/thioesterase family protein; K13544 pheophorbidase [EC:3.1.1.82] (A)	Putative methylesterase 13, chloroplastic OS=Arabidopsis thaliana GN=MES13 PE=2 SV=1	Alpha/beta hydrolase family	PREDICTED: putative methylesterase 11, chloroplastic [Malus domestica]
HC015G0248400.1_HC	--	probable indole-3-acetic acid-amido synthetase GH3.1; K14487 auxin responsive GH3 gene family (A)	Probable indole-3-acetic acid-amido synthetase GH3.1 OS=Arabidopsis thaliana GN=GH3.1 PE=2 SV=1	GH3 auxin-responsive promoter	PREDICTED: probable indole-3-acetic acid-amido synthetase GH3.1 [Malus domestica]
HC015G0352400.1_HC	--	protein disulfide-isomerase 5-2-like; K09580 protein disulfide-isomerase A1 [EC:5.3.4.1] (A)	Protein disulfide-isomerase 5-2 OS=Arabidopsis thaliana GN=PDIL5-2 PE=1 SV=1	Thioredoxin-like domain	PREDICTED: protein disulfide-isomerase 5-2-like [Malus domestica]
HC09G0019000.1_HC	molecular_function:"Catalysis of the phosphorylation of an amino acid residue in a protein, usually according to the reaction: a protein + ATP = a phosphoprotein + ADP." [MetaCyc:PROTEIN-KINASE-RXN](GO:0004672),molecular_function:"Interacting selectively and non-covalently with ATP, adenosine 5'-triphosphate, a universally important coenzyme and enzyme regulator." [ISBN:0198506732](GO:0005524),bi…	mitogen-activated protein kinase kinase 3; K04368 mitogen-activated protein kinase kinase 1 [EC:2.7.12.2] (A)	Mitogen-activated protein kinase kinase 3 OS=Arabidopsis thaliana GN=MKK3 PE=1 SV=1	Protein kinase domain	PREDICTED: mitogen-activated protein kinase kinase 3 [Malus domestica]
HC05G0297900.1_HC	molecular_function:"Catalysis of the hydrolysis of various bonds, e.g. C-O, C-N, C-C, phosphoric anhydride bonds, etc. Hydrolase is the systematic name for any enzyme of EC class 3." [ISBN:0198506732](GO:0016787)	acyl-protein thioesterase 1-like; K06130 lysophospholipase II [EC:3.1.1.5] (A)	Probable carboxylesterase SOBER1-like OS=Arabidopsis thaliana GN=At4g22300 PE=2 SV=1	Phospholipase/Carboxylesterase	PREDICTED: acyl-protein thioesterase 1-like [Malus domestica]
HC013G0223800.1_HC	molecular_function:"Interacting selectively and non-covalently with any protein or protein complex (a complex of two or more proteins that may include other nonprotein molecules)." [GOC:go_curators](GO:0005515),molecular_function:"Interacting selectively and non-covalently with zinc (Zn) ions." [GOC:ai](GO:0008270)	hypothetical protein; K12135 zinc finger protein CONSTANS (A)	Zinc finger protein CONSTANS-LIKE 5 OS=Arabidopsis thaliana GN=COL5 PE=2 SV=2	B-box zinc finger	PREDICTED: zinc finger protein CONSTANS-LIKE 5-like [Malus domestica]
HC06G0131900.1_HC	--	nucleolar protein 56-like; K14564 nucleolar protein 56 (A)	Nucleolar protein 56 OS=Homo sapiens GN=NOP56 PE=1 SV=4	snoRNA binding domain, fibrillarin	PREDICTED: nucleolar protein 56-like [Malus domestica]
HC013G0091800.1_HC	molecular_function:"Interacting selectively and non-covalently with the oxidized form, FAD, of flavin-adenine dinucleotide, the coenzyme or the prosthetic group of various flavoprotein oxidoreductase enzymes." [GOC:mah](GO:0071949)	hypothetical protein; K15387 FAD-dependent monooxygenase (A)	2,4-dichlorophenol 6-monooxygenase OS=Delftia acidovorans GN=tfdB PE=1 SV=3	FAD binding domain	PREDICTED: uncharacterized protein LOC103452108 isoform X2 [Malus domestica]
HC010G0040000.1_HC	--	Lon protease S16 carboxy-terminal proteolytic domain protein; K08675 Lon-like ATP-dependent protease [EC:3.4.21.-] (A)	Transmembrane protein 18 OS=Xenopus laevis GN=tmem18 PE=2 SV=1	Transmembrane protein 18	PREDICTED: transmembrane protein 18 [Pyrus x bretschneideri]
HC013G0087600.1_HC	--	--	--	--	PREDICTED: nucleoporin nup211 [Malus domestica]
HC09G0208600.1_HC	molecular_function:"Functions in the initiation of ribosome-mediated translation of mRNA into a polypeptide." [ISBN:0198506732](GO:0003743),molecular_function:"Interacting selectively and non-covalently with any protein or protein complex (a complex of two or more proteins that may include other nonprotein molecules)." [GOC:go_curators](GO:0005515),biological_process:"The process preceding format…	eukaryotic translation initiation factor 5-like; K03262 translation initiation factor 5 (A)	Eukaryotic translation initiation factor 5 OS=Phaseolus vulgaris GN=EIF5 PE=2 SV=1	eIF4-gamma/eIF5/eIF2-epsilon	PREDICTED: eukaryotic translation initiation factor 5-like [Malus domestica]
HC06G0185900.1_HC	molecular_function:"Interacting selectively and non-covalently with any nucleic acid." [GOC:jl](GO:0003676),molecular_function:"Catalysis of the reaction: ATP + H2O = ADP + phosphate; this reaction drives the unwinding of an RNA helix." [EC:3.6.4.13, GOC:jl](GO:0003724),molecular_function:"Interacting selectively and non-covalently with ATP, adenosine 5'-triphosphate, a universally important coen…	DEAD-box ATP-dependent RNA helicase 51; K13179 ATP-dependent RNA helicase DDX18/HAS1 [EC:3.6.4.13] (A)	DEAD-box ATP-dependent RNA helicase 51 OS=Arabidopsis thaliana GN=RH51 PE=2 SV=1	Helicase conserved C-terminal domain	PREDICTED: DEAD-box ATP-dependent RNA helicase 51 [Malus domestica]
HC06G0090900.1_HC	--	3beta-hydroxysteroid-dehydrogenase/decarboxylase isoform 2; K07748 sterol-4alpha-carboxylate 3-dehydrogenase (decarboxylating) [EC:1.1.1.170] (A)	Reticulon-like protein B2 OS=Arabidopsis thaliana GN=RTNLB2 PE=1 SV=1	Reticulon	PREDICTED: reticulon-like protein B2 [Malus domestica]
HC017G0145000.1_HC	molecular_function:"Catalysis of the incorporation of one atom from molecular oxygen into a compound and the reduction of the other atom of oxygen to water." [ISBN:0198506732](GO:0004497),molecular_function:"Interacting selectively and non-covalently with iron (Fe) ions." [GOC:ai](GO:0005506),molecular_function:"Catalysis of an oxidation-reduction (redox) reaction in which hydrogen or electrons a…	3-epi-6-deoxocathasterone 23-monooxygenase; K12638 3-epi-6-deoxocathasterone 23-monooxygenase [EC:1.14.13.112] (A)	Cytochrome P450 90D2 OS=Oryza sativa subsp. japonica GN=CYP90D2 PE=1 SV=1	Cytochrome P450	PREDICTED: 3-epi-6-deoxocathasterone 23-monooxygenase [Pyrus x bretschneideri]
HC07G0166100.1_HC	molecular_function:"Catalysis of the transfer of a methyl group to an acceptor molecule." [ISBN:0198506732](GO:0008168)	putative aarF domain-containing protein kinase 1; K08869 aarF domain-containing kinase (A)	Putative methyltransferase DDB_G0268948 OS=Dictyostelium discoideum GN=DDB_G0268948 PE=1 SV=2	Methyltransferase domain	PREDICTED: putative methyltransferase DDB_G0268948 [Malus domestica]
HC08G0118900.1_HC	molecular_function:"Interacting selectively and non-covalently with any protein or protein complex (a complex of two or more proteins that may include other nonprotein molecules)." [GOC:go_curators](GO:0005515),cellular_component:"A membrane-bounded organelle of eukaryotic cells in which chromosomes are housed and replicated. In most cells, the nucleus contains all of the cell's chromosomes excep…	IAA9; auxin-responsive protein IAA29-like; K14484 auxin-responsive protein IAA (A)	Auxin-responsive protein IAA29 OS=Arabidopsis thaliana GN=IAA29 PE=2 SV=2	AUX/IAA family	auxin-responsive protein IAA29-like [Malus domestica]
HC07G0113400.1_HC	molecular_function:"Interacting selectively and non-covalently with any metal ion." [GOC:ai](GO:0046872)	DEAD-box ATP-dependent RNA helicase 40; K12823 ATP-dependent RNA helicase DDX5/DBP2 [EC:3.6.4.13] (A)	--	Heavy-metal-associated domain	PREDICTED: FK506-binding protein 4 [Pyrus x bretschneideri]
HC06G0175200.1_HC	molecular_function:"Acting as a marker to identify a membrane and interacting selectively with one or more SNAREs on another membrane to mediate membrane fusion." [GOC:mah, PMID:14570579](GO:0005484),cellular_component:"A protein complex involved in membrane fusion; a stable ternary complex consisting of a four-helix bundle, usually formed from one R-SNARE and three Q-SNAREs with an ionic layer s…	SNAP25 homologous protein SNAP33-like; K18211 synaptosomal-associated protein 25 (A)	SNAP25 homologous protein SNAP33 OS=Arabidopsis thaliana GN=SNAP33 PE=1 SV=1	--	PREDICTED: SNAP25 homologous protein SNAP33-like [Malus domestica]
HC08G0154600.1_HC	molecular_function:"Enables the transfer of a purine nucleoside, a purine base covalently bonded to a ribose or deoxyribose sugar, from one side of a membrane to the other." [GOC:ai](GO:0015211),cellular_component:"The component of a membrane consisting of the gene products and protein complexes having at least some part of their peptide sequence embedded in the hydrophobic region of the membrane…	anthocyanidin reductase-like; K08695 anthocyanidin reductase [EC:1.3.1.77] (A)	Purine permease 3 OS=Arabidopsis thaliana GN=PUP3 PE=2 SV=1	Purine nucleobase transmembrane transport	PREDICTED: purine permease 3-like [Pyrus x bretschneideri]
HC015G0240700.1_HC	molecular_function:"Interacting selectively and non-covalently with a specific double-stranded genomic DNA sequence (sometimes referred to as a motif) within the regulatory region of a gene to modulate transcription. Regulatory regions include promoters (proximal and distal) and enhancers. Genes are transcriptional units, and include bacterial operons." [GOC:txnOH-2018](GO:0003700),biological_pro…	heat stress transcription factor B-1-like; K09419 heat shock transcription factor, other eukaryote (A)	Heat shock factor protein HSF24 OS=Solanum peruvianum GN=HSF24 PE=2 SV=1	HSF-type DNA-binding	PREDICTED: LOW QUALITY PROTEIN: heat stress transcription factor B-1-like [Malus domestica]
HC013G0148200.1_HC	--	probable E3 ubiquitin-protein ligase LUL4; K10604 E3 ubiquitin-protein ligase MGRN1 [EC:2.3.2.27] (A)	Probable E3 ubiquitin-protein ligase LUL3 OS=Arabidopsis thaliana GN=LUL3 PE=1 SV=1	--	PREDICTED: probable E3 ubiquitin-protein ligase LUL4 [Malus domestica]
HC07G0221900.1_HC	biological_process:"A conserved series of molecular signals found in prokaryotes and eukaryotes; involves autophosphorylation of a histidine kinase and the transfer of the phosphate group to an aspartate that then acts as a phospho-donor to response regulator proteins." [PMID:9191038](GO:0000160),molecular_function:"Any molecular function by which a gene product interacts selectively and non-cova…	two-component response regulator ARR2-like; K14491 two-component response regulator ARR-B family (A)	Two-component response regulator ARR2 OS=Arabidopsis thaliana GN=ARR2 PE=1 SV=1	Response regulator receiver domain	PREDICTED: two-component response regulator ARR2-like [Malus domestica]
HC07G0062400.1_HC	biological_process:"Any process that activates or increases the rate or extent of growth, the increase in size or mass of all or part of an organism." [GOC:go_curators](GO:0045927)	phosphatidylinositol-3-phosphatase myotubularin-2-like; K18081 myotubularin-related protein 1/2 [EC:3.1.3.64 3.1.3.95] (A)	--	Protein of unknown function (DUF668)	PREDICTED: uncharacterized protein LOC103416478 [Malus domestica]
HC01G0080000.1_HC	--	--	--	--	PREDICTED: uncharacterized protein LOC103426329 [Malus domestica]
HC02G0057800.1_HC	molecular_function:"Interacting selectively and non-covalently with a specific double-stranded genomic DNA sequence (sometimes referred to as a motif) within the regulatory region of a gene to modulate transcription. Regulatory regions include promoters (proximal and distal) and enhancers. Genes are transcriptional units, and include bacterial operons." [GOC:txnOH-2018](GO:0003700),biological_pro…	heat stress transcription factor A-2-like; K09419 heat shock transcription factor, other eukaryote (A)	Heat stress transcription factor A-2 OS=Arabidopsis thaliana GN=HSFA2 PE=1 SV=1	HSF-type DNA-binding	PREDICTED: heat stress transcription factor A-2-like [Malus domestica]
HC011G0099400.1_HC	biological_process:"A protein modification process that results in the addition of a carbohydrate or carbohydrate derivative unit to a protein amino acid, e.g. the addition of glycan chains to proteins." [GOC:curators, GOC:pr](GO:0006486),molecular_function:"Catalysis of the transfer of a glycosyl group from one compound (donor) to another (acceptor)." [GOC:jl, ISBN:0198506732](GO:0016757)	hypothetical protein; K02366 glucuronyl/N-acetylglucosaminyl transferase EXT1 [EC:2.4.1.224 2.4.1.225] (A)	Probable glucuronoxylan glucuronosyltransferase IRX7 OS=Arabidopsis thaliana GN=IRX7 PE=2 SV=1	Exostosin family	PREDICTED: probable glucuronoxylan glucuronosyltransferase IRX7 [Malus domestica]
HC07G0051200.1_HC	molecular_function:"Interacting selectively and non-covalently with any protein or protein complex (a complex of two or more proteins that may include other nonprotein molecules)." [GOC:go_curators](GO:0005515),cellular_component:"A membrane-bounded organelle of eukaryotic cells in which chromosomes are housed and replicated. In most cells, the nucleus contains all of the cell's chromosomes excep…	histone-lysine N-methyltransferase, H3 lysine-9 specific SUVH5-like; K11420 euchromatic histone-lysine N-methyltransferase [EC:2.1.1.43] (A)	Histone-lysine N-methyltransferase, H3 lysine-9 specific SUVH5 OS=Arabidopsis thaliana GN=SUVH5 PE=1 SV=1	SAD/SRA domain	PREDICTED: histone-lysine N-methyltransferase, H3 lysine-9 specific SUVH5-like [Malus domestica]
HC03G0212600.1_HC	molecular_function:"Catalysis of an oxidation-reduction (redox) reaction, a reversible chemical reaction in which the oxidation state of an atom or atoms within a molecule is altered. One substrate acts as a hydrogen or electron donor and becomes oxidized, while the other acts as hydrogen or electron acceptor and becomes reduced." [GOC:go_curators](GO:0016491)	--	--	2OG-Fe(II) oxygenase superfamily	PREDICTED: uncharacterized protein LOC103960100 [Pyrus x bretschneideri]
HC010G0002900.1_HC	--	--	--	--	PREDICTED: uncharacterized protein LOC103934691 isoform X1 [Pyrus x bretschneideri]
HC07G0145000.1_HC	molecular_function:"Interacting selectively and non-covalently with any protein or protein complex (a complex of two or more proteins that may include other nonprotein molecules)." [GOC:go_curators](GO:0005515),biological_process:"The directed movement of proteins in a cell, including the movement of proteins between specific compartments or structures within a cell, such as organelles of a eukar…	--	Vacuolar protein sorting-associated protein 8 homolog OS=Homo sapiens GN=VPS8 PE=1 SV=3	Golgi CORVET complex core vacuolar protein 8	PREDICTED: vacuolar protein sorting-associated protein 8 homolog [Malus domestica]
HC012G0158000.1_HC	molecular_function:"Interacting selectively and non-covalently with any nucleic acid." [GOC:jl](GO:0003676)	hypothetical protein; K05747 Wiskott-Aldrich syndrome protein (A)	G patch domain-containing protein 8 OS=Mus musculus GN=Gpatch8 PE=1 SV=1	G-patch domain	PREDICTED: G patch domain-containing protein 8 [Malus domestica]
HC015G0351700.1_HC	--	hypothetical protein; K14002 DnaJ-related protein SCJ1 (A)	NAD(P)H-quinone oxidoreductase subunit T, chloroplastic OS=Arabidopsis thaliana GN=ndhT PE=1 SV=1	DnaJ domain	PREDICTED: dnaJ homolog subfamily B member 14 isoform X2 [Malus domestica]
HC012G0186800.1_HC	molecular_function:"Catalysis of an oxidation-reduction (redox) reaction, a reversible chemical reaction in which the oxidation state of an atom or atoms within a molecule is altered. One substrate acts as a hydrogen or electron donor and becomes oxidized, while the other acts as hydrogen or electron acceptor and becomes reduced." [GOC:go_curators](GO:0016491)	hypothetical protein; K00059 3-oxoacyl-[acyl-carrier protein] reductase [EC:1.1.1.100] (A)	Glucose and ribitol dehydrogenase OS=Daucus carota GN=CAISE5 PE=2 SV=1	Enoyl-(Acyl carrier protein) reductase	PREDICTED: glucose and ribitol dehydrogenase homolog 1 [Malus domestica]
HC012G0150800.1_HC	--	phospholipid-transporting ATPase 2-like; K01530 phospholipid-translocating ATPase [EC:3.6.3.1] (A)	--	--	PREDICTED: sialidase-like [Malus domestica]
HC07G0107300.1_HC	molecular_function:"Catalysis of the reaction: acyl-CoA + H2O = CoA + a carboxylate." [RHEA:16781](GO:0047617)	acyl-coenzyme A thioesterase 13-like; K17362 acyl-coenzyme A thioesterase 13 [EC:3.1.2.-] (A)	Acyl-coenzyme A thioesterase 13 OS=Pongo abelii GN=ACOT13 PE=2 SV=1	Thioesterase superfamily	PREDICTED: acyl-coenzyme A thioesterase 13-like [Pyrus x bretschneideri]
HC014G0116900.1_HC	molecular_function:"Catalysis of the phosphorylation of an amino acid residue in a protein, usually according to the reaction: a protein + ATP = a phosphoprotein + ADP." [MetaCyc:PROTEIN-KINASE-RXN](GO:0004672),molecular_function:"Interacting selectively and non-covalently with any protein or protein complex (a complex of two or more proteins that may include other nonprotein molecules)." [GOC:go…	protein SPA1-RELATED 2; K16240 protein suppressor of PHYA-105 1 (A)	Protein SPA1-RELATED 2 OS=Arabidopsis thaliana GN=SPA2 PE=1 SV=2	WD domain, G-beta repeat	PREDICTED: protein SPA1-RELATED 2 isoform X2 [Pyrus x bretschneideri]
HC03G0052500.1_HC	--	--	--	--	PREDICTED: uncharacterized protein LOC103448529 [Malus domestica]
HC09G0025000.1_HC	--	--	--	--	PREDICTED: uncharacterized protein LOC103963933 [Pyrus x bretschneideri]
HC01G0148200.1_HC	--	pheophorbidase; K13544 pheophorbidase [EC:3.1.1.82] (A)	Methylesterase 17 OS=Arabidopsis thaliana GN=MES17 PE=1 SV=1	Alpha/beta hydrolase family	PREDICTED: methylesterase 17-like [Malus domestica]
HC015G0155100.1_HC	molecular_function:"Catalysis of an oxidation-reduction (redox) reaction, a reversible chemical reaction in which the oxidation state of an atom or atoms within a molecule is altered. One substrate acts as a hydrogen or electron donor and becomes oxidized, while the other acts as hydrogen or electron acceptor and becomes reduced." [GOC:go_curators](GO:0016491)	probable chlorophyll(ide) b reductase NYC1, chloroplastic; K13606 chlorophyll(ide) b reductase [EC:1.1.1.294] (A)	Probable chlorophyll(ide) b reductase NYC1, chloroplastic OS=Oryza sativa subsp. japonica GN=NYC1 PE=1 SV=1	short chain dehydrogenase	PREDICTED: probable chlorophyll(ide) b reductase NYC1, chloroplastic [Malus domestica]
HC03G0135900.1_HC	molecular_function:"Interacting selectively and non-covalently with any nucleic acid." [GOC:jl](GO:0003676),molecular_function:"Interacting selectively and non-covalently with any metal ion." [GOC:ai](GO:0046872)	heterogeneous nuclear ribonucleoprotein 1-like; K12741 heterogeneous nuclear ribonucleoprotein A1/A3 (A)	Zinc finger CCCH domain-containing protein 55 OS=Arabidopsis thaliana GN=At5g12440 PE=2 SV=3	Zinc finger C-x8-C-x5-C-x3-H type (and similar)	PREDICTED: zinc finger CCCH domain-containing protein 55-like [Malus domestica]
HC013G0053200.1_HC	biological_process:"Any process that results in a change in state or activity of a cell or an organism (in terms of movement, secretion, enzyme production, gene expression, etc.) as a result of a heat stimulus, a temperature stimulus above the optimal temperature for that organism." [GOC:lr](GO:0009408),biological_process:"Any process that modulates the frequency, rate or extent of the chemical r…	AO090009000174; 1,3-beta-glucan synthase component FKS1; K00706 1,3-beta-glucan synthase [EC:2.4.1.34] (A)	--	--	PREDICTED: sarcoplasmic reticulum histidine-rich calcium-binding protein-like [Malus domestica]
HC011G0163000.1_HC	molecular_function:"Catalysis of the phosphorylation of an amino acid residue in a protein, usually according to the reaction: a protein + ATP = a phosphoprotein + ADP." [MetaCyc:PROTEIN-KINASE-RXN](GO:0004672),molecular_function:"Interacting selectively and non-covalently with any protein or protein complex (a complex of two or more proteins that may include other nonprotein molecules)." [GOC:go…	POPTRDRAFT_756677; hypothetical protein; K04730 interleukin-1 receptor-associated kinase 1 [EC:2.7.11.1] (A)	Probable leucine-rich repeat receptor-like protein kinase At5g49770 OS=Arabidopsis thaliana GN=At5g49770 PE=2 SV=1	Protein tyrosine kinase	PREDICTED: probable leucine-rich repeat receptor-like protein kinase At5g49770 [Malus domestica]
HC010G0050400.1_HC	molecular_function:"Interacting selectively and non-covalently with any protein or protein complex (a complex of two or more proteins that may include other nonprotein molecules)." [GOC:go_curators](GO:0005515)	clustered mitochondria protein homolog; K03255 protein TIF31 (A)	--	PB1 domain	PREDICTED: uncharacterized protein LOC103957834 [Pyrus x bretschneideri]
HC09G0110100.1_HC	cellular_component:"A ubiquitin ligase complex that degrades mitotic cyclins and anaphase inhibitory protein, thereby triggering sister chromatid separation and exit from mitosis. Substrate recognition by APC occurs through degradation signals, the most common of which is termed the Dbox degradation motif, originally discovered in cyclin B." [GOC:jh, GOC:vw, PMID:10465783, PMID:10611969](GO:00056…	anaphase-promoting complex subunit 5; K03352 anaphase-promoting complex subunit 5 (A)	Anaphase-promoting complex subunit 5 OS=Arabidopsis thaliana GN=APC5 PE=1 SV=1	Anaphase-promoting complex subunit 5	PREDICTED: anaphase-promoting complex subunit 5 [Malus domestica]
HC011G0035800.1_HC	molecular_function:"Catalysis of the reaction: malonyl-CoA + [acyl-carrier protein] = CoA + malonyl-[acyl-carrier protein]." [EC:2.3.1.39](GO:0004314),molecular_function:"Catalysis of the transfer of a group, e.g. a methyl group, glycosyl group, acyl group, phosphorus-containing, or other groups, from one compound (generally regarded as the donor) to another compound (generally regarded as the ac…	malonyl-CoA-acyl carrier protein transacylase, mitochondrial; K00645 [acyl-carrier-protein] S-malonyltransferase [EC:2.3.1.39] (A)	Malonyl-CoA-acyl carrier protein transacylase, mitochondrial OS=Mus musculus GN=Mcat PE=1 SV=3	Acyl transferase domain	PREDICTED: malonyl-CoA-acyl carrier protein transacylase, mitochondrial [Malus domestica]
HC06G0082000.1_HC	molecular_function:"Catalysis of the phosphorylation of an amino acid residue in a protein, usually according to the reaction: a protein + ATP = a phosphoprotein + ADP." [MetaCyc:PROTEIN-KINASE-RXN](GO:0004672),molecular_function:"Interacting selectively and non-covalently with ATP, adenosine 5'-triphosphate, a universally important coenzyme and enzyme regulator." [ISBN:0198506732](GO:0005524),bi…	mitogen activated protein kinase kinase kinase 3, mapkkk3, mekk3, putative (EC:1.3.1.74); K04420 mitogen-activated protein kinase kinase kinase 2 [EC:2.7.11.25] (A)	Mitogen-activated protein kinase kinase kinase YODA OS=Arabidopsis thaliana GN=YDA PE=1 SV=1	Protein kinase domain	PREDICTED: mitogen-activated protein kinase kinase kinase YODA isoform X2 [Pyrus x bretschneideri]
HC017G0165300.1_HC	--	small subunit processome component 20 homolog; K14772 U3 small nucleolar RNA-associated protein 20 (A)	Small subunit processome component 20 homolog OS=Homo sapiens GN=UTP20 PE=1 SV=3	Down-regulated in metastasis	PREDICTED: small subunit processome component 20 homolog isoform X2 [Malus domestica]
HC08G0019600.1_HC	molecular_function:"The formation of a protein dimer, a macromolecular structure consists of two noncovalently associated identical or nonidentical subunits." [ISBN:0198506732](GO:0046983)	uncharacterized LOC101301142; K05765 cofilin (A)	Transcription factor bHLH110 OS=Arabidopsis thaliana GN=BHLH110 PE=2 SV=2	--	PREDICTED: transcription factor bHLH110 [Malus domestica]
HC010G0035300.1_HC	molecular_function:"Interacting selectively and non-covalently with a nucleotide, any compound consisting of a nucleoside that is esterified with (ortho)phosphate or an oligophosphate at any hydroxyl group on the ribose or deoxyribose." [GOC:mah, ISBN:0198547684](GO:0000166)	trans-1,2-dihydrobenzene-1,2-diol dehydrogenase-like; K00078 dihydrodiol dehydrogenase / D-xylose 1-dehydrogenase (NADP) [EC:1.3.1.20 1.1.1.179] (A)	Uncharacterized oxidoreductase At4g09670 OS=Arabidopsis thaliana GN=At4g09670 PE=1 SV=1	Oxidoreductase family, NAD-binding Rossmann fold	PREDICTED: uncharacterized oxidoreductase At4g09670 [Pyrus x bretschneideri]
HC06G0113600.1_HC	molecular_function:"Any molecular function by which a gene product interacts selectively and non-covalently with DNA (deoxyribonucleic acid)." [GOC:dph, GOC:jl, GOC:tb, GOC:vw](GO:0003677),biological_process:"Any process that modulates the frequency, rate or extent of cellular DNA-templated transcription." [GOC:go_curators, GOC:txnOH](GO:0006355),molecular_function:"Interacting selectively and no…	NAC domain-containing protein 89-like; K12581 CCR4-NOT transcription complex subunit 7/8 (A)	NAC domain-containing protein 14 OS=Arabidopsis thaliana GN=NAC014 PE=2 SV=1	No apical meristem (NAM) protein	uncharacterized LOC103438687 [Malus domestica]
HC02G0091700.1_HC	--	la-related protein 1C; K18757 la-related protein 1 (A)	La-related protein 1C OS=Arabidopsis thaliana GN=LARP1C PE=1 SV=1	La domain	PREDICTED: la-related protein 1C [Malus domestica]
HC09G0197000.1_HC	--	RNA polymerase II subunit 5-mediating protein homolog; K17560 unconventional prefoldin RPB5 interactor 1 (A)	RNA polymerase II subunit 5-mediating protein homolog OS=Dictyostelium discoideum GN=rmp PE=3 SV=2	Prefoldin subunit	PREDICTED: RNA polymerase II subunit 5-mediating protein homolog [Malus domestica]
HC03G0159500.1_HC	molecular_function:"Catalysis of the reaction: succinyl-CoA + dihydrolipoamide = CoA + S-succinyldihydrolipoamide." [EC:2.3.1.61](GO:0004149),biological_process:"A nearly universal metabolic pathway in which the acetyl group of acetyl coenzyme A is effectively oxidized to two CO2 and four pairs of electrons are transferred to coenzymes. The acetyl group combines with oxaloacetate to form citrate,…	dihydrolipoyllysine-residue succinyltransferase component of 2-oxoglutarate dehydrogenase complex 2, mitochondrial-like; K00658 2-oxoglutarate dehydrogenase E2 component (dihydrolipoamide succinyltransferase) [EC:2.3.1.61] (A)	Dihydrolipoyllysine-residue succinyltransferase component of 2-oxoglutarate dehydrogenase complex 2, mitochondrial OS=Arabidopsis thaliana GN=At4g26910 PE=2 SV=2	2-oxoacid dehydrogenases acyltransferase (catalytic domain)	PREDICTED: dihydrolipoyllysine-residue succinyltransferase component of 2-oxoglutarate dehydrogenase complex 2, mitochondrial-like [Malus domestica]
HC015G0142900.1_HC	molecular_function:"Any molecular function by which a gene product interacts selectively and non-covalently with DNA (deoxyribonucleic acid)." [GOC:dph, GOC:jl, GOC:tb, GOC:vw](GO:0003677)	--	Methyl-CpG-binding domain-containing protein 11 OS=Arabidopsis thaliana GN=MBD11 PE=1 SV=1	Methyl-CpG binding domain	PREDICTED: methyl-CpG-binding domain-containing protein 11-like [Malus domestica]
HC07G0091600.1_HC	molecular_function:"Catalysis of the reaction: 3-hydroxy-2-methylpropanoyl-CoA + H2O = CoA + 3-hydroxy-2-methylpropanoate." [EC:3.1.2.4](GO:0003860)	3-hydroxyisobutyryl-CoA hydrolase-like protein 1, mitochondrial; K05605 3-hydroxyisobutyryl-CoA hydrolase [EC:3.1.2.4] (A)	3-hydroxyisobutyryl-CoA hydrolase-like protein 1, mitochondrial OS=Arabidopsis thaliana GN=At3g60510 PE=2 SV=1	Enoyl-CoA hydratase/isomerase	PREDICTED: 3-hydroxyisobutyryl-CoA hydrolase-like protein 1, mitochondrial isoform X1 [Malus domestica]
HC013G0088000.1_HC	biological_process:"A conserved series of molecular signals found in prokaryotes and eukaryotes; involves autophosphorylation of a histidine kinase and the transfer of the phosphate group to an aspartate that then acts as a phospho-donor to response regulator proteins." [PMID:9191038](GO:0000160),molecular_function:"Any molecular function by which a gene product interacts selectively and non-cova…	two-component response regulator ARR11; K14491 two-component response regulator ARR-B family (A)	Two-component response regulator ARR11 OS=Arabidopsis thaliana GN=ARR11 PE=1 SV=1	Response regulator receiver domain	PREDICTED: two-component response regulator ARR11 isoform X1 [Pyrus x bretschneideri]
HC09G0204600.1_HC	molecular_function:"Interacting selectively and non-covalently with an RNA molecule or a portion thereof." [GOC:jl, GOC:mah](GO:0003723)	uncharacterized CRM domain-containing protein At3g25440, chloroplastic; K01148 poly(A)-specific ribonuclease [EC:3.1.13.4] (A)	Chloroplastic group IIA intron splicing facilitator CRS1, chloroplastic OS=Arabidopsis thaliana GN=At5g16180 PE=3 SV=2	CRS1 / YhbY (CRM) domain	PREDICTED: chloroplastic group IIA intron splicing facilitator CRS1, chloroplastic isoform X2 [Pyrus x bretschneideri]
HC08G0131400.1_HC	molecular_function:"Interacting selectively and non-covalently with iron (Fe) ions." [GOC:ai](GO:0005506),molecular_function:"Catalysis of the reactions: chlorophyllide a + O2 + NADPH + H+ = 7-hydroxychlorophyllide a + H2O + NADP+; and 7-hydroxychlorophyllide a + O2 + NADPH + H+ = chlorophyllide b + 2 H2O + NADP+." [EC:1.13.12.14, MetaCyc:RXN-7677](GO:0010277),molecular_function:"Catalysis of an …	chlorophyllide a oxygenase, chloroplastic; K13600 chlorophyllide a oxygenase [EC:1.14.13.122] (A)	Chlorophyllide a oxygenase, chloroplastic OS=Arabidopsis thaliana GN=CAO PE=1 SV=1	Rieske [2Fe-2S] domain	PREDICTED: chlorophyllide a oxygenase, chloroplastic [Malus domestica]
HC010G0034700.1_HC	molecular_function:"Interacting selectively and non-covalently with any protein or protein complex (a complex of two or more proteins that may include other nonprotein molecules)." [GOC:go_curators](GO:0005515)	hypothetical protein; K19613 leucine-rich repeat protein SHOC2 (A)	Plant intracellular Ras-group-related LRR protein 9 OS=Arabidopsis thaliana GN=PIRL9 PE=2 SV=1	Leucine rich repeat	PREDICTED: plant intracellular Ras-group-related LRR protein 1-like [Pyrus x bretschneideri]
HC09G0208900.1_HC	biological_process:"Any process that modulates the frequency, rate or extent of cellular DNA-templated transcription." [GOC:go_curators, GOC:txnOH](GO:0006355),cellular_component:"A transcription elongation factor complex that increases the overall rate of RNA polymerase II transcription elongation by suppressing transient polymerase pausing. At minimum, the complex contains a transcription facto…	dentin sialophosphoprotein-like; K15186 ELL-associated factor (A)	ELL-associated factor 1 OS=Mus musculus GN=Eaf1 PE=2 SV=2	RNA polymerase II transcription elongation factor	PREDICTED: dentin sialophosphoprotein-like [Malus domestica]
HC06G0110300.1_HC	molecular_function:"Any molecular function by which a gene product interacts selectively and non-covalently with DNA (deoxyribonucleic acid)." [GOC:dph, GOC:jl, GOC:tb, GOC:vw](GO:0003677),biological_process:"Any process that modulates the frequency, rate or extent of cellular DNA-templated transcription." [GOC:go_curators, GOC:txnOH](GO:0006355)	NAC domain-containing protein 89-like; K12581 CCR4-NOT transcription complex subunit 7/8 (A)	NAC domain-containing protein 43 OS=Arabidopsis thaliana GN=NAC043 PE=2 SV=2	No apical meristem (NAM) protein	PREDICTED: NAC domain-containing protein 43-like [Malus domestica]
HC03G0041200.1_HC	--	--	--	DUF761-associated sequence motif	PREDICTED: lisH domain-containing protein C1711.05-like [Malus domestica]
HC02G0173500.1_HC	molecular_function:"Catalysis of the phosphorylation of an amino acid residue in a protein, usually according to the reaction: a protein + ATP = a phosphoprotein + ADP." [MetaCyc:PROTEIN-KINASE-RXN](GO:0004672),molecular_function:"Interacting selectively and non-covalently with any protein or protein complex (a complex of two or more proteins that may include other nonprotein molecules)." [GOC:go…	probable serine/threonine-protein kinase At1g01540; K04730 interleukin-1 receptor-associated kinase 1 [EC:2.7.11.1] (A)	Protein NSP-INTERACTING KINASE 2 OS=Arabidopsis thaliana GN=NIK2 PE=1 SV=1	Leucine rich repeat N-terminal domain	PREDICTED: probable LRR receptor-like serine/threonine-protein kinase At4g36180 [Malus domestica]
HC014G0082600.1_HC	molecular_function:"Interacting selectively and non-covalently with double-stranded DNA." [GOC:elh, GOC:vw](GO:0003690),biological_process:"Any process that modulates the frequency, rate or extent of cellular DNA-templated transcription." [GOC:go_curators, GOC:txnOH](GO:0006355)	uncharacterized LOC100244540; K15032 mTERF domain-containing protein, mitochondrial (A)	--	mTERF	PREDICTED: uncharacterized protein LOC100244540 [Vitis vinifera]
HC01G0042800.1_HC	molecular_function:"Enables the active transport of a solute across a membrane by a mechanism whereby two or more species are transported in opposite directions in a tightly coupled process not directly linked to a form of energy other than chemiosmotic energy. The reaction is: solute A(out) + solute B(in) = solute A(in) + solute B(out)." [GOC:mtg_transport, ISBN:0815340729, PMID:10839820](GO:001…	protein TRANSPARENT TESTA 12-like; K03327 multidrug resistance protein, MATE family (A)	Protein TRANSPARENT TESTA 12 OS=Arabidopsis thaliana GN=TT12 PE=2 SV=1	MatE	PREDICTED: protein TRANSPARENT TESTA 12-like [Malus domestica]
HC015G0271000.1_HC	cellular_component:"A membranous cellular structure that bears the photosynthetic pigments in plants, algae, and cyanobacteria. In cyanobacteria thylakoids are of various shapes and are attached to, or continuous with, the plasma membrane. In eukaryotes they are flattened, membrane-bounded disk-like structures located in the chloroplasts; in the chloroplasts of higher plants the thylakoids form d…	--	Protein CURVATURE THYLAKOID 1D, chloroplastic OS=Arabidopsis thaliana GN=CURT1D PE=1 SV=1	CAAD domains of cyanobacterial aminoacyl-tRNA synthetase	PREDICTED: protein CURVATURE THYLAKOID 1D, chloroplastic-like [Malus domestica]
HC014G0076100.1_HC	molecular_function:"Catalysis of the transfer of a methyl group to an acceptor molecule." [ISBN:0198506732](GO:0008168)	uncharacterized LOC101760526; K15449 tRNA wybutosine-synthesizing protein 1 [EC:4.1.3.44] (A)	Probable methyltransferase PMT7 OS=Arabidopsis thaliana GN=At5g04060 PE=2 SV=1	Putative S-adenosyl-L-methionine-dependent methyltransferase	PREDICTED: probable methyltransferase PMT7 [Pyrus x bretschneideri]
HC015G0083200.1_HC	molecular_function:"Enables the directed movement of oxygen into, out of or within a cell, or between cells." [GOC:ai](GO:0005344),biological_process:"The directed movement of oxygen (O2) into, out of or within a cell, or between cells, by means of some agent such as a transporter or pore." [GOC:ai](GO:0015671),molecular_function:"Interacting selectively and non-covalently with oxygen (O2)." [GOC…	--	Two-on-two hemoglobin-3 OS=Arabidopsis thaliana GN=GLB3 PE=1 SV=1	Bacterial-like globin	PREDICTED: two-on-two hemoglobin-3 [Malus domestica]
HC04G0102000.1_HC	--	--	--	--	PREDICTED: uncharacterized protein LOC103427563 [Malus domestica]
HC012G0042200.1_HC	molecular_function:"Interacting selectively and non-covalently with any protein or protein complex (a complex of two or more proteins that may include other nonprotein molecules)." [GOC:go_curators](GO:0005515)	hypothetical protein; K17964 leucine-rich PPR motif-containing protein, mitochondrial (A)	Putative pentatricopeptide repeat-containing protein At5g06400, mitochondrial OS=Arabidopsis thaliana GN=At5g06400 PE=3 SV=1	PPR repeat family	PREDICTED: putative pentatricopeptide repeat-containing protein At5g06400, mitochondrial [Malus domestica]
HC012G0185600.1_HC	--	dnaJ protein homolog 1-like; K09510 DnaJ homolog subfamily B member 4 (A)	Chaperone protein DnaJ OS=Ruegeria pomeroyi (strain ATCC 700808 / DSM 15171 / DSS-3) GN=dnaJ PE=3 SV=1	DnaJ domain	PREDICTED: uncharacterized protein LOC103344636 [Prunus mume]
HC014G0145400.1_HC	--	--	MORC family CW-type zinc finger protein 4 OS=Mus musculus GN=Morc4 PE=2 SV=2	-	PREDICTED: uncharacterized protein LOC103929994 [Pyrus x bretschneideri]
HC015G0310500.1_HC	molecular_function:"Stimulates the hydrolysis and exchange of adenyl nucleotides by other proteins." [GOC:kd](GO:0000774),biological_process:"The process of assisting in the covalent and noncovalent assembly of single chain polypeptides or multisubunit complexes into the correct tertiary structure." [GOC:go_curators, GOC:rb](GO:0006457),molecular_function:"Interacting selectively and non-covalent…	grpE protein homolog, mitochondrial-like; K03687 molecular chaperone GrpE (A)	Protein GrpE OS=Prochlorococcus marinus (strain MIT 9211) GN=grpE PE=3 SV=1	GrpE	PREDICTED: grpE protein homolog, mitochondrial-like [Pyrus x bretschneideri]
HC08G0130300.1_HC	--	--	--	Protein of unknown function (DUF632)	PREDICTED: uncharacterized protein LOC103441537 [Malus domestica]
HC015G0147200.1_HC	biological_process:"Any cellular process that depends upon or alters the microtubule cytoskeleton, that part of the cytoskeleton comprising microtubules and their associated proteins." [GOC:mah](GO:0007017),cellular_component:"Any of several large complexes that contain two or three dynein heavy chains and several light chains, and have microtubule motor activity." [ISBN:0815316194](GO:0030286)	uncharacterized LOC103341046; K10418 dynein light chain LC8-type (A)	Dynein light chain, cytoplasmic OS=Dictyostelium discoideum GN=dlcB PE=3 SV=1	Dynein light chain type 1	PREDICTED: uncharacterized protein LOC103400446 [Malus domestica]
HC015G0119900.1_HC	--	probable uridine nucleosidase 2-like; K01240 uridine nucleosidase [EC:3.2.2.3] (A)	Probable uridine nucleosidase 2 OS=Arabidopsis thaliana GN=URH2 PE=2 SV=1	Inosine-uridine preferring nucleoside hydrolase	PREDICTED: inositol-tetrakisphosphate 1-kinase 4 [Malus domestica]
HC01G0094900.1_HC	cellular_component:"The region of a chromosome that includes the centromeric DNA and associated proteins. In monocentric chromosomes, this region corresponds to a single area of the chromosome, whereas in holocentric chromosomes, it is evenly distributed along the chromosome." [GOC:cjm, GOC:elh, GOC:kmv, GOC:pr](GO:0000775),cellular_component:"A membrane-bounded organelle of eukaryotic cells in w…	serine/threonine protein phosphatase 2A 57 kDa regulatory subunit B' beta isoform-like; K11584 serine/threonine-protein phosphatase 2A regulatory subunit B' (A)	Shugoshin-1 OS=Zea mays GN=SGO1 PE=2 SV=1	Shugoshin C terminus	PREDICTED: shugoshin-1-like isoform X1 [Pyrus x bretschneideri]
HC01G0093500.1_HC	molecular_function:"Catalysis of the hydrolysis of various bonds, e.g. C-O, C-N, C-C, phosphoric anhydride bonds, etc. Hydrolase is the systematic name for any enzyme of EC class 3." [ISBN:0198506732](GO:0016787)	hypothetical protein; K12867 pre-mRNA-splicing factor SYF1 (A)	Probable inactive purple acid phosphatase 29 OS=Arabidopsis thaliana GN=PAP29 PE=2 SV=1	Calcineurin-like phosphoesterase	PREDICTED: probable inactive purple acid phosphatase 29 [Pyrus x bretschneideri]
HC05G0284300.1_HC	molecular_function:"Interacting selectively and non-covalently with any protein or protein complex (a complex of two or more proteins that may include other nonprotein molecules)." [GOC:go_curators](GO:0005515)	--	Putative F-box protein At4g09190 OS=Arabidopsis thaliana GN=At4g09190 PE=4 SV=1	F-box domain	PREDICTED: F-box protein At3g61340-like [Malus domestica]
HC02G0135600.1_HC	--	probable indole-3-acetic acid-amido synthetase GH3.1; K14487 auxin responsive GH3 gene family (A)	Probable indole-3-acetic acid-amido synthetase GH3.1 OS=Arabidopsis thaliana GN=GH3.1 PE=2 SV=1	GH3 auxin-responsive promoter	PREDICTED: probable indole-3-acetic acid-amido synthetase GH3.1 [Pyrus x bretschneideri]
HC013G0005600.1_HC	--	hypothetical protein; K07735 putative transcriptional regulator (A)	UPF0301 protein Cpar_0662 OS=Chlorobaculum parvum (strain NCIB 8327) GN=Cpar_0662 PE=3 SV=1	Uncharacterized ACR, COG1678	PREDICTED: uncharacterized protein LOC103451468 isoform X2 [Malus domestica]
HC015G0011400.1_HC	biological_process:"The posttranscriptional addition of methyl groups to specific residues in a tRNA molecule." [GOC:mah](GO:0030488),cellular_component:"A protein complex involved in the catalysis of the formation of the modified nucleotide 1-methyladenosine (m1A) in tRNA. In yeast, it is a heterotetramer of two subunits, Gcd10p and Gcd14p, while in bacteria and archaea it is a homotetramer." [P…	tRNA (adenine(58)-N(1))-methyltransferase non-catalytic subunit trm6; K03256 tRNA (adenine-N(1)-)-methyltransferase non-catalytic subunit (A)	tRNA (adenine(58)-N(1))-methyltransferase non-catalytic subunit trm6 OS=Dictyostelium discoideum GN=trmt6 PE=3 SV=1	Gcd10p family	PREDICTED: tRNA (adenine(58)-N(1))-methyltransferase non-catalytic subunit trm6 [Malus domestica]
HC07G0191800.1_HC	biological_process:"The chemical reactions and pathways resulting in the formation of tryptophan, the chiral amino acid 2-amino-3-(1H-indol-3-yl)propanoic acid; tryptophan is synthesized from chorismate via anthranilate." [GOC:mah, ISBN:0471331309, MetaCyc:TRPSYN-PWY](GO:0000162),molecular_function:"Catalysis of a biochemical reaction at physiological temperatures. In biologically catalyzed react…	N-(5'-phosphoribosyl)anthranilate isomerase 1, chloroplastic; K01817 phosphoribosylanthranilate isomerase [EC:5.3.1.24] (A)	N-(5'-phosphoribosyl)anthranilate isomerase 1, chloroplastic OS=Arabidopsis thaliana GN=PAI1 PE=2 SV=1	N-(5'phosphoribosyl)anthranilate (PRA) isomerase	PREDICTED: N-(5'-phosphoribosyl)anthranilate isomerase 1, chloroplastic [Malus domestica]
HC013G0222300.1_HC	biological_process:"The directed movement of proteins into, out of or within a cell, or between cells, by means of some agent such as a transporter or pore." [GOC:ai](GO:0015031),cellular_component:"A lipid bilayer along with all the proteins and protein complexes embedded in it an attached to it." [GOC:dos, GOC:mah, ISBN:0815316194](GO:0016020)	preprotein translocase subunit SCY1, chloroplastic; K10956 protein transport protein SEC61 subunit alpha (A)	Preprotein translocase subunit SCY1, chloroplastic OS=Arabidopsis thaliana GN=SCY1 PE=1 SV=2	SecY translocase	PREDICTED: preprotein translocase subunit SCY1, chloroplastic [Prunus mume]
HC015G0273800.1_HC	--	--	--	--	PREDICTED: uncharacterized protein LOC103401616 [Malus domestica]
HC02G0043400.1_HC	--	--	--	Plant family of unknown function (DUF810)	PREDICTED: uncharacterized protein LOC103449617 [Malus domestica]
HC012G0126800.1_HC	molecular_function:"Interacting selectively and non-covalently with copper (Cu) ions." [GOC:ai](GO:0005507),molecular_function:"Catalysis of an oxidation-reduction (redox) reaction, a reversible chemical reaction in which the oxidation state of an atom or atoms within a molecule is altered. One substrate acts as a hydrogen or electron donor and becomes oxidized, while the other acts as hydrogen o…	laccase-4-like; K05909 laccase [EC:1.10.3.2] (A)	Laccase-4 OS=Arabidopsis thaliana GN=IRX12 PE=2 SV=2	Multicopper oxidase	PREDICTED: laccase-4-like [Malus domestica]
HC010G0014700.1_HC	molecular_function:"Interacting selectively and non-covalently with ATP, adenosine 5'-triphosphate, a universally important coenzyme and enzyme regulator." [ISBN:0198506732](GO:0005524),cellular_component:"A lipid bilayer along with all the proteins and protein complexes embedded in it an attached to it." [GOC:dos, GOC:mah, ISBN:0815316194](GO:0016020),molecular_function:"Primary active transport…	ATP-binding cassette, sub-family G, member 2; K05681 ATP-binding cassette, subfamily G (WHITE), member 2 (A)	ABC transporter G family member 22 OS=Arabidopsis thaliana GN=ABCG22 PE=1 SV=1	-	PREDICTED: ABC transporter G family member 22-like [Pyrus x bretschneideri]
HC015G0159200.1_HC	molecular_function:"Interacting selectively and non-covalently with any protein or protein complex (a complex of two or more proteins that may include other nonprotein molecules)." [GOC:go_curators](GO:0005515),biological_process:"The process of thermal induction in plants in which flowering is promoted by exposure to low temperatures." [GOC:tair_curators, ISBN:0521591392](GO:0010048),biological_…	--	VIN3-like protein 1 OS=Arabidopsis thaliana GN=VIL1 PE=1 SV=1	Fibronectin type III domain	PREDICTED: VIN3-like protein 1 isoform X1 [Malus domestica]
HC012G0079900.1_HC	biological_process:"A protein modification process that results in the addition of a carbohydrate or carbohydrate derivative unit to a protein amino acid, e.g. the addition of glycan chains to proteins." [GOC:curators, GOC:pr](GO:0006486),molecular_function:"Catalysis of the transfer of a glycosyl group from one compound (donor) to another (acceptor)." [GOC:jl, ISBN:0198506732](GO:0016757)	probable glycosyltransferase At5g20260; K18789 xylogalacturonan beta-1,3-xylosyltransferase [EC:2.4.2.41] (A)	Probable glycosyltransferase At5g03795 OS=Arabidopsis thaliana GN=At5g03795 PE=3 SV=2	Exostosin family	PREDICTED: probable glycosyltransferase At5g03795 [Malus domestica]
HC08G0200800.1_HC	--	uncharacterized LOC103441988; K09919 uncharacterized protein (A)	--	Peptidogalycan biosysnthesis/recognition	PREDICTED: uncharacterized protein LOC103441988 [Malus domestica]
HC015G0133300.1_HC	--	protein binding protein, putative; K19041 E3 ubiquitin-protein ligase RNF38/44 [EC:2.3.2.27] (A)	E3 ubiquitin-protein ligase SDIR1 OS=Arabidopsis thaliana GN=SDIR1 PE=1 SV=1	Ring finger domain	PREDICTED: E3 ubiquitin-protein ligase EL5-like [Malus domestica]
HC011G0208200.1_HC	molecular_function:"Catalysis of the phosphorylation of an amino acid residue in a protein, usually according to the reaction: a protein + ATP = a phosphoprotein + ADP." [MetaCyc:PROTEIN-KINASE-RXN](GO:0004672),molecular_function:"Interacting selectively and non-covalently with any protein or protein complex (a complex of two or more proteins that may include other nonprotein molecules)." [GOC:go…	Leucine-rich receptor-like protein kinase family protein; K13415 protein brassinosteroid insensitive 1 [EC:2.7.10.1 2.7.11.1] (A)	Phytosulfokine receptor 2 OS=Arabidopsis thaliana GN=PSKR2 PE=2 SV=1	Leucine Rich Repeat	PREDICTED: phytosulfokine receptor 2-like [Malus domestica]
HC015G0058900.1_HC	molecular_function:"Interacting selectively and non-covalently with any protein or protein complex (a complex of two or more proteins that may include other nonprotein molecules)." [GOC:go_curators](GO:0005515)	ATP-dependent RNA helicase DHX36; K14442 ATP-dependent RNA helicase DHX36 [EC:3.6.4.13] (A)	Tetratricopeptide repeat protein 7B OS=Homo sapiens GN=TTC7B PE=1 SV=3	--	PREDICTED: tetratricopeptide repeat protein 7A-like [Malus domestica]
HC012G0081300.1_HC	molecular_function:"Catalysis of the hydrolysis of internal, alpha-peptide bonds in a polypeptide chain by a mechanism in which a water molecule bound by the side chains of aspartic residues at the active center acts as a nucleophile." [ISBN:0198506732](GO:0004190),biological_process:"The hydrolysis of proteins into smaller polypeptides and/or amino acids by cleavage of their peptide bonds." [GOC…	aspartyl protease family protein; K00924 [EC:2.7.1.-] (A)	Aspartic proteinase-like protein 2 OS=Arabidopsis thaliana GN=At1g65240 PE=1 SV=2	Xylanase inhibitor C-terminal	PREDICTED: aspartic proteinase-like protein 2 [Malus domestica]
HC09G0140000.1_HC	molecular_function:"Any molecular function by which a gene product interacts selectively and non-covalently with DNA (deoxyribonucleic acid)." [GOC:dph, GOC:jl, GOC:tb, GOC:vw](GO:0003677),molecular_function:"Interacting selectively and non-covalently with a specific double-stranded genomic DNA sequence (sometimes referred to as a motif) within the regulatory region of a gene to modulate transcri…	AP2-like ethylene-responsive transcription factor AIL1; K09285 AP2-like factor, ANT lineage (A)	AP2-like ethylene-responsive transcription factor AIL1 OS=Arabidopsis thaliana GN=AIL1 PE=2 SV=1	AP2 domain	PREDICTED: AP2-like ethylene-responsive transcription factor AIL1 [Pyrus x bretschneideri]
HC017G0076700.1_HC	molecular_function:"Interacting selectively and non-covalently with ATP, adenosine 5'-triphosphate, a universally important coenzyme and enzyme regulator." [ISBN:0198506732](GO:0005524),molecular_function:"Interacting selectively and non-covalently with any metal ion." [GOC:ai](GO:0046872),molecular_function:"Catalysis of the reaction: ATP + H2O = ADP + phosphate. This reaction requires the prese…	DNA repair protein RAD16; K15083 DNA repair protein RAD16 (A)	ATP-dependent helicase rhp16 OS=Schizosaccharomyces pombe (strain 972 / ATCC 24843) GN=rhp16 PE=3 SV=2	SNF2 family N-terminal domain	PREDICTED: DNA repair protein RAD16 [Malus domestica]
HC06G0101300.1_HC	molecular_function:"Interacting selectively and non-covalently with calcium ions (Ca2+)." [GOC:ai](GO:0005509)	calcineurin B-like protein 7; K06268 serine/threonine-protein phosphatase 2B regulatory subunit (A)	Calcineurin B-like protein 7 OS=Oryza sativa subsp. japonica GN=CBL7 PE=2 SV=1	EF hand	PREDICTED: calcineurin B-like protein 7 [Malus domestica]
HC015G0219400.1_HC	--	E3 ubiquitin-protein ligase HERC2; K10595 E3 ubiquitin-protein ligase HERC2 [EC:2.3.2.26] (A)	Ultraviolet-B receptor UVR8 OS=Arabidopsis thaliana GN=UVR8 PE=1 SV=1	Regulator of chromosome condensation (RCC1) repeat	PREDICTED: E3 ubiquitin-protein ligase HERC2 [Malus domestica]
HC02G0028100.1_HC	molecular_function:"Catalysis of the phosphorylation of an amino acid residue in a protein, usually according to the reaction: a protein + ATP = a phosphoprotein + ADP." [MetaCyc:PROTEIN-KINASE-RXN](GO:0004672),molecular_function:"Interacting selectively and non-covalently with any protein or protein complex (a complex of two or more proteins that may include other nonprotein molecules)." [GOC:go…	serine/threonine protein kinase, putative (EC:2.7.10.2); K04422 mitogen-activated protein kinase kinase kinase 13 [EC:2.7.11.25] (A)	Serine/threonine-protein kinase CTR1 OS=Arabidopsis thaliana GN=CTR1 PE=1 SV=1	Protein tyrosine kinase	PREDICTED: uncharacterized protein LOC103406888 [Malus domestica]
HC08G0002500.1_HC	molecular_function:"Interacting selectively and non-covalently with any protein or protein complex (a complex of two or more proteins that may include other nonprotein molecules)." [GOC:go_curators](GO:0005515)	hypothetical protein; K17710 pentatricopeptide repeat domain-containing protein 1 (A)	Pentatricopeptide repeat-containing protein At1g76280 OS=Arabidopsis thaliana GN=At1g76280 PE=2 SV=2	PPR repeat	PREDICTED: pentatricopeptide repeat-containing protein At1g76280 isoform X2 [Malus domestica]
HC015G0210000.1_HC	cellular_component:"A complex comprised of DNA wound around a multisubunit core and associated proteins, which forms the primary packing unit of DNA into higher order structures." [GOC:elh](GO:0000786),molecular_function:"Any molecular function by which a gene product interacts selectively and non-covalently with DNA (deoxyribonucleic acid)." [GOC:dph, GOC:jl, GOC:tb, GOC:vw](GO:0003677),biologic…	histone H1-like; K11275 histone H1/5 (A)	Histone H1 OS=Solanum pennellii PE=2 SV=1	linker histone H1 and H5 family	PREDICTED: histone H1-like [Malus domestica]
HC05G0094800.1_HC	molecular_function:"Interacting selectively and non-covalently with iron (Fe) ions." [GOC:ai](GO:0005506),molecular_function:"Catalysis of an oxidation-reduction (redox) reaction, a reversible chemical reaction in which the oxidation state of an atom or atoms within a molecule is altered. One substrate acts as a hydrogen or electron donor and becomes oxidized, while the other acts as hydrogen or …	prolyl 4-hydroxylase subunit alpha-1-like; K00472 prolyl 4-hydroxylase [EC:1.14.11.2] (A)	Probable prolyl 4-hydroxylase 9 OS=Arabidopsis thaliana GN=P4H9 PE=2 SV=1	2OG-Fe(II) oxygenase superfamily	PREDICTED: prolyl 4-hydroxylase subunit alpha-1-like [Malus domestica]
HC05G0038600.1_HC	molecular_function:"Catalysis of the transfer of an acyl group from one compound (donor) to another (acceptor)." [GOC:jl, ISBN:0198506732](GO:0016746)	dihydrolipoyllysine-residue acetyltransferase component of pyruvate dehydrogenase complex, mitochondrial; K00627 pyruvate dehydrogenase E2 component (dihydrolipoamide acetyltransferase) [EC:2.3.1.12] (A)	Dihydrolipoyllysine-residue acetyltransferase component 5 of pyruvate dehydrogenase complex, chloroplastic OS=Arabidopsis thaliana GN=EMB3003 PE=2 SV=1	Biotin-requiring enzyme	PREDICTED: dihydrolipoyllysine-residue acetyltransferase component of pyruvate dehydrogenase complex, mitochondrial [Malus domestica]
HC015G0116700.1_HC	molecular_function:"Enables the transfer of ammonium from one side of a membrane to the other. Ammonium is the cation NH4+ which is formed from N2 by root-nodule bacteria in leguminous plants and is an excretory product in ammonotelic animals." [GOC:go_curators, ISBN:0198506732](GO:0008519),biological_process:"The directed movement of ammonium into, out of or within a cell, or between cells, by m…	ammonium transporter 3 member 1-like; K03320 ammonium transporter, Amt family (A)	Ammonium transporter 3 member 1 OS=Oryza sativa subsp. japonica GN=AMT3-1 PE=2 SV=1	Ammonium Transporter Family	PREDICTED: ammonium transporter 3 member 1-like [Malus domestica]
HC016G0010800.1_HC	cellular_component:"A membrane-bounded organelle of eukaryotic cells in which chromosomes are housed and replicated. In most cells, the nucleus contains all of the cell's chromosomes except the organellar chromosomes, and is the site of RNA synthesis and processing. In some species, or in specialized cell types, RNA metabolism or DNA replication may be absent." [GOC:go_curators](GO:0005634),biolo…	probable histone chaperone ASF1A; K10753 histone chaperone ASF1 (A)	Probable histone chaperone ASF1A OS=Arabidopsis thaliana GN=ASF1A PE=2 SV=1	ASF1 like histone chaperone	PREDICTED: probable histone chaperone ASF1A [Malus domestica]
HC06G0002300.1_HC	--	PAN2; PAN2 poly(A) specific ribonuclease subunit; K12571 PAB-dependent poly(A)-specific ribonuclease subunit 2 [EC:3.1.13.4] (A)	Protein canopy-1 OS=Danio rerio GN=cnpy1 PE=1 SV=1	TLR4 regulator and MIR-interacting MSAP	PREDICTED: uncharacterized protein LOC103436722 [Malus domestica]
HC011G0193600.1_HC	--	--	--	Protein of unknown function (DUF1223)	PREDICTED: uncharacterized protein LOC103448604 [Malus domestica]
HC014G0034700.1_HC	molecular_function:"Interacting selectively and non-covalently with zinc (Zn) ions." [GOC:ai](GO:0008270)	hypothetical protein; K15979 staphylococcal nuclease domain-containing protein 1 (A)	--	--	PREDICTED: uncharacterized protein LOC103454170 [Malus domestica]
HC017G0048100.1_HC	cellular_component:"A complex composed of TATA binding protein (TBP) and TBP associated factors (TAFs); the total mass is typically about 800 kDa. Most of the TAFs are conserved across species. In TATA-containing promoters for RNA polymerase II (Pol II), TFIID is believed to recognize at least two distinct elements, the TATA element and a downstream promoter element. TFIID is also involved in rec…	transcription initiation factor TFIID subunit 8-like; K14649 transcription initiation factor TFIID subunit 8 (A)	Transcription initiation factor TFIID subunit 8 OS=Arabidopsis thaliana GN=TAF8 PE=1 SV=1	Bromodomain associated	PREDICTED: transcription initiation factor TFIID subunit 8-like [Pyrus x bretschneideri]
HC09G0046000.1_HC	--	hypothetical protein; K02470 DNA gyrase subunit B [EC:5.99.1.3] (A)	AT-rich interactive domain-containing protein 2 OS=Arabidopsis thaliana GN=ARID2 PE=2 SV=1	--	PREDICTED: uncharacterized protein LOC103955679 [Pyrus x bretschneideri]
HC012G0123300.1_HC	--	transcription factor MYB44-like; K09422 myb proto-oncogene protein, plant (A)	Transcription factor MYB44 OS=Arabidopsis thaliana GN=MYB44 PE=2 SV=1	Myb-like DNA-binding domain	MYB domain class transcription factor [Malus domestica]
HC07G0048800.1_HC	molecular_function:"Interacting selectively and non-covalently with a specific double-stranded genomic DNA sequence (sometimes referred to as a motif) within the regulatory region of a gene to modulate transcription. Regulatory regions include promoters (proximal and distal) and enhancers. Genes are transcriptional units, and include bacterial operons." [GOC:txnOH-2018](GO:0003700),cellular_compo…	ETHYLENE INSENSITIVE 3-like 1 protein; K14514 ethylene-insensitive protein 3 (A)	Protein ETHYLENE INSENSITIVE 3 OS=Arabidopsis thaliana GN=EIN3 PE=1 SV=1	Ethylene insensitive 3	ethylene insensitive 3 class transcription factor [Malus domestica]
HC015G0115500.1_HC	--	BAZ1A; bromodomain adjacent to zinc finger domain, 1A; K11655 bromodomain adjacent to zinc finger domain protein 1A (A)	DDT domain-containing protein DDB_G0282237 OS=Dictyostelium discoideum GN=DDB_G0282237 PE=3 SV=1	ATP-utilising chromatin assembly and remodelling N-terminal	PREDICTED: DDT domain-containing protein DDB_G0282237-like [Malus domestica]
HC05G0066200.1_HC	molecular_function:"Catalysis of the phosphorylation of an amino acid residue in a protein, usually according to the reaction: a protein + ATP = a phosphoprotein + ADP." [MetaCyc:PROTEIN-KINASE-RXN](GO:0004672),molecular_function:"Interacting selectively and non-covalently with ATP, adenosine 5'-triphosphate, a universally important coenzyme and enzyme regulator." [ISBN:0198506732](GO:0005524),bi…	proline-rich receptor-like protein kinase PERK4; K04730 interleukin-1 receptor-associated kinase 1 [EC:2.7.11.1] (A)	Proline-rich receptor-like protein kinase PERK7 OS=Arabidopsis thaliana GN=PERK7 PE=2 SV=1	Protein tyrosine kinase	PREDICTED: putative proline-rich receptor-like protein kinase PERK6 [Malus domestica]
HC015G0210300.1_HC	molecular_function:"Interacting selectively and non-covalently with ATP, adenosine 5'-triphosphate, a universally important coenzyme and enzyme regulator." [ISBN:0198506732](GO:0005524),molecular_function:"Catalysis of the reaction: ATP + H2O = ADP + phosphate + 2 H+. May or may not be coupled to another reaction." [EC:3.6.1.3, GOC:jl](GO:0016887)	probable mitochondrial chaperone BCS1-A; K08900 mitochondrial chaperone BCS1 (A)	Probable mitochondrial chaperone BCS1-B OS=Dictyostelium discoideum GN=bcsl1b PE=3 SV=1	ATPase family associated with various cellular activities (AAA)	PREDICTED: probable mitochondrial chaperone BCS1-A [Malus domestica]
HC08G0039500.1_HC	molecular_function:"Interacting selectively and non-covalently with any protein or protein complex (a complex of two or more proteins that may include other nonprotein molecules)." [GOC:go_curators](GO:0005515)	hypothetical protein; K17964 leucine-rich PPR motif-containing protein, mitochondrial (A)	Pentatricopeptide repeat-containing protein At4g31850, chloroplastic OS=Arabidopsis thaliana GN=PGR3 PE=1 SV=1	Pentatricopeptide repeat domain	PREDICTED: LOW QUALITY PROTEIN: pentatricopeptide repeat-containing protein At4g31850, chloroplastic [Malus domestica]
HC06G0087500.1_HC	molecular_function:"Interacting selectively and non-covalently with any protein or protein complex (a complex of two or more proteins that may include other nonprotein molecules)." [GOC:go_curators](GO:0005515)	pre-mRNA-splicing factor prp46; K12862 pleiotropic regulator 1 (A)	Pre-mRNA-splicing factor PRP46 OS=Saccharomyces cerevisiae (strain ATCC 204508 / S288c) GN=PRP46 PE=1 SV=1	WD domain, G-beta repeat	PREDICTED: WD repeat-containing protein 7 [Malus domestica]
HC011G0088700.1_HC	--	syntaxin-71; K08506 syntaxin of plants SYP7 (A)	Syntaxin-71 OS=Arabidopsis thaliana GN=SYP71 PE=1 SV=1	SNARE domain	PREDICTED: syntaxin-71-like isoform X1 [Pyrus x bretschneideri]
HC03G0227800.1_HC	molecular_function:"Interacting selectively and non-covalently with zinc (Zn) ions." [GOC:ai](GO:0008270),biological_process:"The process in which one or more ubiquitin groups are added to a protein." [GOC:ai](GO:0016567)	RING finger and CHY zinc finger domain-containing protein 1-like; K10144 RING finger and CHY zinc finger domain-containing protein 1 [EC:2.3.2.27] (A)	RING finger and CHY zinc finger domain-containing protein 1 OS=Homo sapiens GN=RCHY1 PE=1 SV=1	Zinc-ribbon	PREDICTED: RING finger and CHY zinc finger domain-containing protein 1-like [Malus domestica]
HC011G0199800.1_HC	--	hypothetical protein; K11494 RCC1 and BTB domain-containing protein (A)	Ultraviolet-B receptor UVR8 OS=Arabidopsis thaliana GN=UVR8 PE=1 SV=1	Regulator of chromosome condensation (RCC1) repeat	PREDICTED: ultraviolet-B receptor UVR8 [Malus domestica]
HC012G0027400.1_HC	molecular_function:"Catalysis of the reaction: protein-S-S-glutathione + glutathione-SH = protein-SH + glutathione-S-S-glutathione." [GOC:jd, PMID:18992757](GO:0097573)	uncharacterized LOC103956429; K17479 glutaredoxin domain-containing cysteine-rich protein 1 (A)	Uncharacterized protein At3g28850 OS=Arabidopsis thaliana GN=At3g28850 PE=3 SV=1	Glutaredoxin	PREDICTED: uncharacterized protein LOC103423198 [Malus domestica]
HC015G0017900.1_HC	molecular_function:"Interacting selectively and non-covalently with a specific double-stranded genomic DNA sequence (sometimes referred to as a motif) within the regulatory region of a gene to modulate transcription. Regulatory regions include promoters (proximal and distal) and enhancers. Genes are transcriptional units, and include bacterial operons." [GOC:txnOH-2018](GO:0003700),biological_pro…	transcription factor HBP-1a-like; K09060 plant G-box-binding factor (A)	Ocs element-binding factor 1 OS=Zea mays GN=OBF1 PE=2 SV=2	bZIP transcription factor	ocs element-binding factor 1 [Malus domestica]
HC011G0214000.1_HC	molecular_function:"Interacting selectively and non-covalently with any protein or protein complex (a complex of two or more proteins that may include other nonprotein molecules)." [GOC:go_curators](GO:0005515)	transcription factor GTE3, chloroplastic; K11721 bromodomain-containing protein 3 (A)	Transcription factor GTE4 OS=Arabidopsis thaliana GN=GTE4 PE=2 SV=1	Bromodomain extra-terminal - transcription regulation	PREDICTED: transcription factor GTE4 isoform X1 [Malus domestica]
HC015G0135200.1_HC	molecular_function:"Interacting selectively and non-covalently with any protein or protein complex (a complex of two or more proteins that may include other nonprotein molecules)." [GOC:go_curators](GO:0005515)	--	NEDD8 ultimate buster 1 OS=Homo sapiens GN=NUB1 PE=1 SV=2	--	PREDICTED: NEDD8 ultimate buster 1 [Malus domestica]
HC014G0058900.1_HC	molecular_function:"Catalysis of the phosphorylation of an amino acid residue in a protein, usually according to the reaction: a protein + ATP = a phosphoprotein + ADP." [MetaCyc:PROTEIN-KINASE-RXN](GO:0004672),molecular_function:"Interacting selectively and non-covalently with ATP, adenosine 5'-triphosphate, a universally important coenzyme and enzyme regulator." [ISBN:0198506732](GO:0005524),bi…	serine/threonine-protein kinase Nek6-like; K08857 NIMA (never in mitosis gene a)-related kinase [EC:2.7.11.1] (A)	Serine/threonine-protein kinase Nek6 OS=Arabidopsis thaliana GN=NEK6 PE=3 SV=1	Protein kinase domain	PREDICTED: serine/threonine-protein kinase Nek6-like [Malus domestica]
HC07G0217600.1_HC	molecular_function:"Interacting selectively and non-covalently with any protein or protein complex (a complex of two or more proteins that may include other nonprotein molecules)." [GOC:go_curators](GO:0005515)	DEAD-box ATP-dependent RNA helicase 7-like; K16911 ATP-dependent RNA helicase DDX21 [EC:3.6.4.13] (A)	--	Embryo-specific protein 3, (ATS3)	PREDICTED: uncharacterized protein LOC103428541 [Malus domestica]
HC017G0128300.1_HC	molecular_function:"Catalysis of the transfer of an acyl group, other than amino-acyl, from one compound (donor) to another (acceptor)." [GOC:jl](GO:0016747)	shikimate O-hydroxycinnamoyltransferase; K13065 shikimate O-hydroxycinnamoyltransferase [EC:2.3.1.133] (A)	Shikimate O-hydroxycinnamoyltransferase OS=Arabidopsis thaliana GN=HST PE=2 SV=1	Transferase family	PREDICTED: shikimate O-hydroxycinnamoyltransferase-like [Malus domestica]
HC015G0254600.1_HC	biological_process:"The modification of a protein by cis-trans isomerization of a proline residue." [GOC:krc, PMID:16959570](GO:0000413),molecular_function:"Catalysis of the reaction: peptidyl-proline (omega=180) = peptidyl-proline (omega=0)." [EC:5.2.1.8](GO:0003755),molecular_function:"Catalysis of the transfer of ubiquitin from one protein to another via the reaction X-Ub + Y --> Y-Ub + X, whe…	peptidyl-prolyl cis-trans isomerase CYP65-like; K10598 peptidyl-prolyl cis-trans isomerase-like 2 [EC:5.2.1.8] (A)	Peptidyl-prolyl cis-trans isomerase CYP65 OS=Arabidopsis thaliana GN=CYP65 PE=2 SV=1	U-box domain	PREDICTED: peptidyl-prolyl cis-trans isomerase CYP65-like [Pyrus x bretschneideri]
HC05G0261100.1_HC	molecular_function:"Interacting selectively and non-covalently with a specific double-stranded genomic DNA sequence (sometimes referred to as a motif) within the regulatory region of a gene to modulate transcription. Regulatory regions include promoters (proximal and distal) and enhancers. Genes are transcriptional units, and include bacterial operons." [GOC:txnOH-2018](GO:0003700)	--	Transcription factor TCP10 OS=Arabidopsis thaliana GN=TCP10 PE=1 SV=1	TCP family transcription factor	PREDICTED: transcription factor TCP5-like [Malus domestica]
HC03G0224100.1_HC	molecular_function:"Catalysis of the phosphorylation of an amino acid residue in a protein, usually according to the reaction: a protein + ATP = a phosphoprotein + ADP." [MetaCyc:PROTEIN-KINASE-RXN](GO:0004672),molecular_function:"Interacting selectively and non-covalently with ATP, adenosine 5'-triphosphate, a universally important coenzyme and enzyme regulator." [ISBN:0198506732](GO:0005524),bi…	receptor-like cytosolic serine/threonine-protein kinase RBK2; K04733 interleukin-1 receptor-associated kinase 4 [EC:2.7.11.1] (A)	Receptor-like cytosolic serine/threonine-protein kinase RBK2 OS=Arabidopsis thaliana GN=RBK2 PE=1 SV=1	Protein tyrosine kinase	PREDICTED: receptor-like cytosolic serine/threonine-protein kinase RBK2 [Malus domestica]
HC06G0052300.1_HC	biological_process:"The chemical reactions and pathways involving lipids, compounds soluble in an organic solvent but not, or sparingly, in an aqueous solvent. Includes fatty acids; neutral fats, other fatty-acid esters, and soaps; long-chain (fatty) alcohols and waxes; sphingoids and other long-chain bases; glycolipids, phospholipids and sphingolipids; and carotenes, polyprenols, sterols, terpen…	defective IN anther DEHISCENCE1; K16818 phospholipase A1 [EC:3.1.1.32] (A)	Phospholipase A1-Ibeta2, chloroplastic OS=Arabidopsis thaliana GN=At4g16820 PE=1 SV=2	Lipase (class 3)	PREDICTED: phospholipase A1-Ibeta2, chloroplastic-like [Malus domestica]
HC013G0007300.1_HC	--	--	--	--	PREDICTED: uncharacterized protein LOC103403429 [Malus domestica]
HC015G0071600.1_HC	--	--	--	--	PREDICTED: uncharacterized protein LOC103957032 [Pyrus x bretschneideri]
HC015G0206400.1_HC	--	uncharacterized LOC103401062; K19366 spartin (A)	Spartin OS=Bos taurus GN=SPG20 PE=2 SV=1	Senescence-associated protein	PREDICTED: uncharacterized protein LOC103401062 [Malus domestica]
HC015G0060000.1_HC	molecular_function:"The formation of a protein dimer, a macromolecular structure consists of two noncovalently associated identical or nonidentical subunits." [ISBN:0198506732](GO:0046983)	POPTRDRAFT_662518; hypothetical protein; K12126 phytochrome-interacting factor 3 (A)	Transcription factor bHLH84 OS=Arabidopsis thaliana GN=BHLH84 PE=2 SV=1	Helix-loop-helix DNA-binding domain	PREDICTED: transcription factor bHLH85-like [Malus domestica]
HC011G0056500.1_HC	--	uncharacterized LOC101249008; K11653 AT-rich interactive domain-containing protein 1 (A)	--	--	PREDICTED: uncharacterized protein LOC103929827 [Pyrus x bretschneideri]
HC05G0249200.1_HC	--	--	--	--	PREDICTED: flocculation protein FLO11-like [Malus domestica]
HC017G0089800.1_HC	molecular_function:"Interacting selectively and non-covalently with any protein or protein complex (a complex of two or more proteins that may include other nonprotein molecules)." [GOC:go_curators](GO:0005515)	uncharacterized LOC100839967; K15095 (+)-neomenthol dehydrogenase [EC:1.1.1.208] (A)	BTB/POZ domain-containing protein At5g48130 OS=Arabidopsis thaliana GN=At5g48130 PE=2 SV=1	BTB/POZ domain	PREDICTED: BTB/POZ domain-containing protein At5g48130 [Malus domestica]
HC02G0058000.1_HC	--	--	--	--	PREDICTED: neurofilament heavy polypeptide isoform X1 [Malus domestica]
HC02G0013200.1_HC	--	--	--	--	PREDICTED: uncharacterized protein LOC103406705 [Malus domestica]
HC013G0001400.1_HC	--	high mobility group B protein 7-like; K11296 high mobility group protein B3 (A)	High mobility group B protein 7 OS=Arabidopsis thaliana GN=HMGB7 PE=1 SV=1	HMG (high mobility group) box	PREDICTED: high mobility group B protein 7-like [Malus domestica]
HC01G0179500.1_HC	--	--	Uncharacterized protein At1g76660 OS=Arabidopsis thaliana GN=At1g76660 PE=2 SV=1	--	PREDICTED: uncharacterized protein LOC103442931 [Malus domestica]
HC016G0023200.1_HC	biological_process:"The chemical reactions and pathways resulting in the formation of jasmonic acid, a fatty acid derivative." [ISBN:0387969845](GO:0009695),molecular_function:"Catalysis of the geometric or structural changes within one molecule. Isomerase is the systematic name for any enzyme of EC class 5." [ISBN:0198506732](GO:0016853),molecular_function:"Catalysis of the reaction: (9Z,13S,15Z…	allene oxide cyclase 4, chloroplastic; K10525 allene oxide cyclase [EC:5.3.99.6] (A)	Allene oxide cyclase 4, chloroplastic OS=Arabidopsis thaliana GN=AOC4 PE=2 SV=1	Allene oxide cyclase	PREDICTED: allene oxide cyclase 4, chloroplastic [Malus domestica]
HC03G0175100.1_HC	molecular_function:"Catalysis of the hydrolysis of any O-glycosyl bond." [GOC:mah](GO:0004553),biological_process:"The chemical reactions and pathways involving carbohydrates, any of a group of organic compounds based of the general formula Cx(H2O)y. Includes the formation of carbohydrate derivatives by the addition of a carbohydrate residue to another molecule." [GOC:mah, ISBN:0198506732](GO:000…	putative beta-glucosidase 41; K01188 beta-glucosidase [EC:3.2.1.21] (A)	Putative beta-glucosidase 41 OS=Arabidopsis thaliana GN=BGLU41 PE=3 SV=2	Glycosyl hydrolase family 1	PREDICTED: putative beta-glucosidase 41 [Malus domestica]
HC04G0168600.1_HC	--	probable linoleate 9S-lipoxygenase 5; K15718 linoleate 9S-lipoxygenase [EC:1.13.11.58] (A)	Protein AUXIN RESPONSE 4 OS=Arabidopsis thaliana GN=AXR4 PE=2 SV=1	Alpha/beta hydrolase family	PREDICTED: protein AUXIN RESPONSE 4 [Malus domestica]
HC07G0119900.1_HC	molecular_function:"Enables the transmembrane transfer of a chloride ion by a voltage-gated channel. A voltage-gated channel is a channel whose open state is dependent on the voltage across the membrane in which it is embedded." [GOC:mtg_transport, ISBN:0815340729](GO:0005247),molecular_function:"Enables the facilitated diffusion of a chloride (by an energy-independent process) involving passage …	hypothetical protein; K08994 putative membrane protein (A)	UPF0187 protein At3g61320, chloroplastic OS=Arabidopsis thaliana GN=At3g61320 PE=2 SV=2	Bestrophin, RFP-TM, chloride channel	PREDICTED: UPF0187 protein At3g61320, chloroplastic-like [Malus domestica]
HC013G0038000.1_HC	molecular_function:"Interacting selectively and non-covalently with any protein or protein complex (a complex of two or more proteins that may include other nonprotein molecules)." [GOC:go_curators](GO:0005515)	probable mitochondrial intermediate peptidase, mitochondrial; K01410 mitochondrial intermediate peptidase [EC:3.4.24.59] (A)	Putative F-box protein At3g25750 OS=Arabidopsis thaliana GN=At3g25750 PE=4 SV=2	Protein of unknown function (DUF295)	PREDICTED: F-box protein At2g26160-like [Malus domestica]
HC02G0107200.1_HC	molecular_function:"Interacting selectively and non-covalently with magnesium (Mg) ions." [GOC:ai](GO:0000287),molecular_function:"Catalysis of the reaction: diphosphate + H(2)O = H(+) + 2 phosphate." [EC:3.6.1.1, RHEA:24576](GO:0004427),cellular_component:"All of the contents of a cell excluding the plasma membrane and nucleus, but including other subcellular structures." [ISBN:0198547684](GO:00…	soluble inorganic pyrophosphatase-like; K01507 inorganic pyrophosphatase [EC:3.6.1.1] (A)	Soluble inorganic pyrophosphatase 4 OS=Arabidopsis thaliana GN=PPA4 PE=1 SV=1	Inorganic pyrophosphatase	PREDICTED: soluble inorganic pyrophosphatase-like [Malus domestica]
HC03G0230800.1_HC	--	--	--	--	PREDICTED: uncharacterized protein LOC103333889 isoform X3 [Prunus mume]
HC03G0078000.1_HC	molecular_function:"Interacting selectively and non-covalently with any nucleic acid." [GOC:jl](GO:0003676),molecular_function:"Interacting selectively and non-covalently with any protein or protein complex (a complex of two or more proteins that may include other nonprotein molecules)." [GOC:go_curators](GO:0005515)	RNA-binding protein 40; K13157 U11/U12 small nuclear ribonucleoprotein 65 kDa protein (A)	U11/U12 small nuclear ribonucleoprotein 65 kDa protein OS=Arabidopsis thaliana GN=SNRNP65 PE=1 SV=1	RNA recognition motif. (a.k.a. RRM, RBD, or RNP domain)	PREDICTED: RNA-binding protein 40 [Malus domestica]
HC010G0007100.1_HC	--	--	--	--	PREDICTED: uncharacterized protein LOC103951109 [Pyrus x bretschneideri]
HC08G0010000.1_HC	cellular_component:"A membrane-bounded organelle of eukaryotic cells in which chromosomes are housed and replicated. In most cells, the nucleus contains all of the cell's chromosomes except the organellar chromosomes, and is the site of RNA synthesis and processing. In some species, or in specialized cell types, RNA metabolism or DNA replication may be absent." [GOC:go_curators](GO:0005634)	--	--	--	PREDICTED: uncharacterized protein LOC103419677 [Malus domestica]
HC012G0135100.1_HC	biological_process:"The process in which a solute is transported across a lipid bilayer, from one side of a membrane to the other." [GOC:dph, GOC:jid](GO:0055085)	mitochondrial succinate-fumarate transporter 1; K15100 solute carrier family 25 (mitochondrial citrate transporter), member 1 (A)	Mitochondrial succinate-fumarate transporter 1 OS=Arabidopsis thaliana GN=SFC1 PE=2 SV=1	Mitochondrial carrier protein	PREDICTED: mitochondrial succinate-fumarate transporter 1 [Malus domestica]
HC016G0009300.1_HC	molecular_function:"Interacting selectively and non-covalently with zinc (Zn) ions." [GOC:ai](GO:0008270)	E3 ubiquitin-protein ligase MARCH2-like; K10658 E3 ubiquitin-protein ligase MARCH3 [EC:2.3.2.27] (A)	Probable E3 ubiquitin ligase SUD1 OS=Arabidopsis thaliana GN=SUD1 PE=1 SV=1	RING-variant domain	PREDICTED: uncharacterized protein LOC103402618 [Malus domestica]
HC015G0203900.1_HC	--	ASH2-like; hypothetical protein; K14964 Set1/Ash2 histone methyltransferase complex subunit ASH2 (A)	--	--	PREDICTED: uncharacterized protein LOC103953446, partial [Pyrus x bretschneideri]
HC013G0043200.1_HC	molecular_function:"Interacting selectively and non-covalently with ATP, adenosine 5'-triphosphate, a universally important coenzyme and enzyme regulator." [ISBN:0198506732](GO:0005524),biological_process:"The process of assisting in the covalent and noncovalent assembly of single chain polypeptides or multisubunit complexes into the correct tertiary structure." [GOC:go_curators, GOC:rb](GO:00064…	chaperonin 60 subunit beta 4, chloroplastic; K04077 chaperonin GroEL (A)	Chaperonin 60 subunit beta 4, chloroplastic OS=Arabidopsis thaliana GN=CPN60B4 PE=1 SV=1	TCP-1/cpn60 chaperonin family	PREDICTED: ruBisCO large subunit-binding protein subunit beta, chloroplastic isoform X1 [Malus domestica]
HC06G0060700.1_HC	--	chaperone protein dnaJ 13; K09531 DnaJ homolog subfamily C member 11 (A)	Chaperone protein dnaJ 13 OS=Arabidopsis thaliana GN=ATJ13 PE=1 SV=2	Domain of unknown function (DUF3395)	PREDICTED: chaperone protein dnaJ 13 [Malus domestica]
HC01G0111800.1_HC	molecular_function:"Interacting selectively and non-covalently with any protein or protein complex (a complex of two or more proteins that may include other nonprotein molecules)." [GOC:go_curators](GO:0005515)	DAPK1; death-associated protein kinase 1; K08803 death-associated protein kinase [EC:2.7.11.1] (A)	Ankyrin repeat-containing protein At3g12360 OS=Arabidopsis thaliana GN=At3g12360 PE=2 SV=1	Ankyrin repeat	PREDICTED: ankyrin repeat-containing protein At3g12360 [Malus domestica]
HC017G0112300.1_HC	--	--	--	--	PREDICTED: uncharacterized protein LOC100789115 isoform X3 [Glycine max]
HC010G0038200.1_HC	molecular_function:"Catalysis of the hydrolysis of any ester bond." [GOC:jl](GO:0016788)	geranylgeranyl diphosphate reductase, chloroplastic; K10960 geranylgeranyl reductase [EC:1.3.1.83] (A)	GDSL esterase/lipase At1g29670 OS=Arabidopsis thaliana GN=At1g29670 PE=2 SV=1	GDSL-like Lipase/Acylhydrolase	PREDICTED: GDSL esterase/lipase At1g29670-like [Malus domestica]
HC05G0268300.1_HC	molecular_function:"Catalysis of the phosphorylation of an amino acid residue in a protein, usually according to the reaction: a protein + ATP = a phosphoprotein + ADP." [MetaCyc:PROTEIN-KINASE-RXN](GO:0004672),molecular_function:"Interacting selectively and non-covalently with ATP, adenosine 5'-triphosphate, a universally important coenzyme and enzyme regulator." [ISBN:0198506732](GO:0005524),bi…	protein kinase, putative (EC:2.7.10.2); K17535 serine/threonine-protein kinase TNNI3K [EC:2.7.11.1] (A)	Serine/threonine-protein kinase HT1 OS=Arabidopsis thaliana GN=HT1 PE=1 SV=1	Protein tyrosine kinase	PREDICTED: serine/threonine-protein kinase HT1-like [Malus domestica]
HC015G0261700.1_HC	molecular_function:"Catalysis of the phosphorylation of an amino acid residue in a protein, usually according to the reaction: a protein + ATP = a phosphoprotein + ADP." [MetaCyc:PROTEIN-KINASE-RXN](GO:0004672),molecular_function:"Interacting selectively and non-covalently with any protein or protein complex (a complex of two or more proteins that may include other nonprotein molecules)." [GOC:go…	receptor-like protein kinase HSL1; K00924 [EC:2.7.1.-] (A)	LRR receptor-like serine/threonine-protein kinase HSL2 OS=Arabidopsis thaliana GN=HSL2 PE=2 SV=1	Leucine rich repeat	PREDICTED: LRR receptor-like serine/threonine-protein kinase HSL2 [Pyrus x bretschneideri]
HC08G0194500.1_HC	molecular_function:"Interacting selectively and non-covalently with a specific double-stranded genomic DNA sequence (sometimes referred to as a motif) within the regulatory region of a gene to modulate transcription. Regulatory regions include promoters (proximal and distal) and enhancers. Genes are transcriptional units, and include bacterial operons." [GOC:txnOH-2018](GO:0003700)	hypothetical protein; K16221 transcription factor TCP21 (protein CCA1 HIKING EXPEDITION) (A)	Transcription factor TCP8 OS=Arabidopsis thaliana GN=TCP8 PE=1 SV=1	TCP family transcription factor	TCP domain class transcription factor [Malus domestica]
HC017G0193800.1_HC	molecular_function:"Interacting selectively and non-covalently with a specific double-stranded genomic DNA sequence (sometimes referred to as a motif) within the regulatory region of a gene to modulate transcription. Regulatory regions include promoters (proximal and distal) and enhancers. Genes are transcriptional units, and include bacterial operons." [GOC:txnOH-2018](GO:0003700)	--	Transcription factor TCP4 OS=Arabidopsis thaliana GN=TCP4 PE=1 SV=1	TCP family transcription factor	PREDICTED: transcription factor TCP4-like [Malus domestica]
HC03G0135000.1_HC	molecular_function:"Interacting selectively and non-covalently with an RNA molecule or a portion thereof." [GOC:jl, GOC:mah](GO:0003723)	uncharacterized LOC103423528; K06961 ribosomal RNA assembly protein (A)	KRR1 small subunit processome component homolog OS=Schizosaccharomyces pombe (strain 972 / ATCC 24843) GN=mis3 PE=3 SV=1	-	PREDICTED: uncharacterized protein LOC103426964 isoform X1 [Malus domestica]
HC017G0176700.1_HC	molecular_function:"Catalysis of the reaction: GTP + H2O = GDP + phosphate." [ISBN:0198547684, PMID:26832457, PMID:27218782](GO:0003924),molecular_function:"Interacting selectively and non-covalently with GTP, guanosine triphosphate." [GOC:ai](GO:0005525),biological_process:"The targeting of proteins to a membrane that occurs during translation and is dependent upon two key components, the signal…	signal recognition particle 54 kDa protein 2; K03106 signal recognition particle subunit SRP54 [EC:3.6.5.4] (A)	Signal recognition particle 54 kDa protein 2 OS=Solanum lycopersicum PE=2 SV=1	SRP54-type protein, helical bundle domain	PREDICTED: signal recognition particle 54 kDa protein 2 [Malus domestica]
HC03G0072100.1_HC	molecular_function:"Interacting selectively and non-covalently with any protein or protein complex (a complex of two or more proteins that may include other nonprotein molecules)." [GOC:go_curators](GO:0005515)	--	BTB/POZ domain-containing protein At5g60050 OS=Arabidopsis thaliana GN=At5g60050 PE=2 SV=1	--	PREDICTED: BTB/POZ domain-containing protein At5g60050 [Malus domestica]
HC016G0045000.1_HC	--	vacuolar amino acid transporter 1-like; K15015 solute carrier family 32 (vesicular inhibitory amino acid transporter) (A)	--	Protein of unknown function (DUF1666)	PREDICTED: uncharacterized protein LOC103402899 [Malus domestica]
HC017G0179800.1_HC	--	--	--	--	PREDICTED: putative protein TPRXL [Pyrus x bretschneideri]
HC013G0077700.1_HC	--	probable BOI-related E3 ubiquitin-protein ligase 3; K19042 E3 ubiquitin-protein ligase BOI and related proteins [EC:2.3.2.27] (A)	Probable BOI-related E3 ubiquitin-protein ligase 3 OS=Arabidopsis thaliana GN=BRG3 PE=1 SV=1	Zinc finger, C3HC4 type (RING finger)	PREDICTED: probable BOI-related E3 ubiquitin-protein ligase 3 [Malus domestica]
HC010G0050900.1_HC	molecular_function:"Catalysis of the reaction: (S)-4-amino-5-oxopentanoate + NADP(+) + tRNA(Glu) = L-glutamyl-tRNA(Glu) + H(+) + NADPH." [EC:1.2.1.70, RHEA:12344](GO:0008883),biological_process:"The chemical reactions and pathways leading to the formation of tetrapyrroles, natural pigments containing four pyrrole rings joined by one-carbon units linking position 2 of one pyrrole ring to position …	glutamyl-tRNA reductase 1, chloroplastic-like; K02492 glutamyl-tRNA reductase [EC:1.2.1.70] (A)	Glutamyl-tRNA reductase 1, chloroplastic OS=Cucumis sativus GN=HEMA1 PE=2 SV=1	Glutamyl-tRNAGlu reductase, dimerisation domain	PREDICTED: glutamyl-tRNA reductase 1, chloroplastic-like [Malus domestica]
HC012G0095400.1_HC	molecular_function:"Interacting selectively and non-covalently with a specific double-stranded genomic DNA sequence (sometimes referred to as a motif) within the regulatory region of a gene to modulate transcription. Regulatory regions include promoters (proximal and distal) and enhancers. Genes are transcriptional units, and include bacterial operons." [GOC:txnOH-2018](GO:0003700)	Beta-galactosidase 17; K12309 beta-galactosidase [EC:3.2.1.23] (A)	Protein indeterminate-domain 1 OS=Arabidopsis thaliana GN=IDD1 PE=1 SV=1	Zinc finger, C2H2 type	PREDICTED: zinc finger protein JACKDAW-like [Malus domestica]
HC07G0099900.1_HC	--	--	Ycf20-like protein OS=Arabidopsis thaliana GN=At1g65420 PE=2 SV=2	Protein of unknown function (DUF565)	PREDICTED: ycf20-like protein [Malus domestica]
HC08G0054300.1_HC	--	--	--	--	PREDICTED: uncharacterized protein LOC103441004 [Malus domestica]
HC015G0015500.1_HC	molecular_function:"Interacting selectively and non-covalently with G-quadruplex RNA structures, in which groups of four guanines adopt a flat, cyclic hydrogen-bonding arrangement known as a guanine tetrad." [PMID:18294969, PMID:18568163, PMID:19330720](GO:0002151),molecular_function:"Interacting selectively and non-covalently with any protein or protein complex (a complex of two or more proteins…	uncharacterized LOC103321302; K11674 microspherule protein 1 (A)	Microspherule protein 1 OS=Mus musculus GN=Mcrs1 PE=1 SV=1	FHA domain	PREDICTED: LOW QUALITY PROTEIN: uncharacterized protein LOC103450424 [Malus domestica]
HC06G0001600.1_HC	biological_process:"A protein modification process that results in the addition of a carbohydrate or carbohydrate derivative unit to a protein amino acid, e.g. the addition of glycan chains to proteins." [GOC:curators, GOC:pr](GO:0006486),cellular_component:"The component of a membrane consisting of the gene products and protein complexes having at least some part of their peptide sequence embedd…	dolichyl-diphosphooligosaccharide--protein glycosyltransferase subunit 1A; K12666 oligosaccharyltransferase complex subunit alpha (ribophorin I) (A)	Dolichyl-diphosphooligosaccharide--protein glycosyltransferase subunit 1A OS=Arabidopsis thaliana GN=OST1A PE=2 SV=1	Ribophorin I	PREDICTED: dolichyl-diphosphooligosaccharide--protein glycosyltransferase subunit 1A [Malus domestica]
HC09G0212300.1_HC	cellular_component:"The ordered and organized complex of DNA, protein, and sometimes RNA, that forms the chromosome." [GOC:elh, PMID:20404130](GO:0000785),cellular_component:"A complex comprised of DNA wound around a multisubunit core and associated proteins, which forms the primary packing unit of DNA into higher order structures." [GOC:elh](GO:0000786),molecular_function:"Any molecular function…	HMG-Y-related protein A-like; K11275 histone H1/5 (A)	HMG-Y-related protein A OS=Glycine max PE=2 SV=1	AT hook motif	PREDICTED: HMG-Y-related protein A-like [Malus domestica]
HC01G0031400.1_HC	--	--	Protein UPSTREAM OF FLC OS=Arabidopsis thaliana GN=UFC PE=2 SV=1	Domain of unknown function (DUF966)	PREDICTED: protein UPSTREAM OF FLC [Malus domestica]
HC01G0104900.1_HC	--	nucleolar complex protein 2 homolog; K14833 nucleolar complex protein 2 (A)	Nucleolar complex protein 2 homolog OS=Arabidopsis thaliana GN=At2g18220 PE=3 SV=2	Noc2p family	PREDICTED: nucleolar complex protein 2 homolog [Malus domestica]
HC015G0245200.1_HC	molecular_function:"Interacting selectively and non-covalently with a specific double-stranded genomic DNA sequence (sometimes referred to as a motif) within the regulatory region of a gene to modulate transcription. Regulatory regions include promoters (proximal and distal) and enhancers. Genes are transcriptional units, and include bacterial operons." [GOC:txnOH-2018](GO:0003700),biological_pro…	WRKY transcription factor 22; K13425 WRKY transcription factor 22 (A)	Probable WRKY transcription factor 7 OS=Arabidopsis thaliana GN=WRKY7 PE=2 SV=1	Plant zinc cluster domain	PREDICTED: probable WRKY transcription factor 7 [Malus domestica]
HC015G0320000.1_HC	molecular_function:"Interacting selectively and non-covalently with any nucleic acid." [GOC:jl](GO:0003676),molecular_function:"Interacting selectively and non-covalently with messenger RNA (mRNA), an intermediate molecule between DNA and protein. mRNA includes UTR and coding sequences, but does not contain introns." [GOC:kmv, GOC:pr, SO:0000234](GO:0003729)	hypothetical protein; K12741 heterogeneous nuclear ribonucleoprotein A1/A3 (A)	Probable RNA-binding protein ARP1 OS=Arabidopsis thaliana GN=ARP1 PE=2 SV=1	RNA recognition motif. (a.k.a. RRM, RBD, or RNP domain)	PREDICTED: RNA-binding protein 38-like [Malus domestica]
HC017G0176500.1_HC	molecular_function:"Interacting selectively and non-covalently with ATP, adenosine 5'-triphosphate, a universally important coenzyme and enzyme regulator." [ISBN:0198506732](GO:0005524),biological_process:"The process of assisting in the covalent and noncovalent assembly of single chain polypeptides or multisubunit complexes into the correct tertiary structure." [GOC:go_curators, GOC:rb](GO:00064…	dnaJ homolog subfamily A member 2; K03686 molecular chaperone DnaJ (A)	Chaperone protein DnaJ OS=Cyanothece sp. (strain PCC 7424) GN=dnaJ PE=3 SV=1	DnaJ central domain	PREDICTED: dnaJ homolog subfamily A member 2 [Malus domestica]
HC011G0062500.1_HC	biological_process:"Any process that results in a change in state or activity of a cell or an organism (in terms of movement, secretion, enzyme production, gene expression, etc.) as a result of an abscisic acid stimulus." [GOC:jl](GO:0009737)	--	--	--	PREDICTED: low-temperature-induced 65 kDa protein isoform X1 [Malus domestica]
HC01G0108300.1_HC	biological_process:"A conserved series of molecular signals found in prokaryotes and eukaryotes; involves autophosphorylation of a histidine kinase and the transfer of the phosphate group to an aspartate that then acts as a phospho-donor to response regulator proteins." [PMID:9191038](GO:0000160),molecular_function:"Interacting selectively and non-covalently with any protein or protein complex (a…	two-component response regulator-like APRR3; K12129 pseudo-response regulator 7 (A)	Two-component response regulator-like APRR7 OS=Arabidopsis thaliana GN=APRR7 PE=1 SV=1	Response regulator receiver domain	PREDICTED: LOW QUALITY PROTEIN: two-component response regulator-like APRR3 [Malus domestica]
HC05G0008800.1_HC	biological_process:"The aggregation, arrangement and bonding together of constituent RNAs and proteins to form the large ribosomal subunit." [GOC:jl](GO:0000027),molecular_function:"Interacting selectively and non-covalently with ATP, adenosine 5'-triphosphate, a universally important coenzyme and enzyme regulator." [ISBN:0198506732](GO:0005524),cellular_component:"A membrane-bounded organelle of…	midasin-like; K14572 midasin (A)	Midasin OS=Dictyostelium discoideum GN=mdn1 PE=3 SV=2	-	PREDICTED: midasin-like [Pyrus x bretschneideri]
HC015G0048400.1_HC	molecular_function:"Catalysis of the phosphorylation of an amino acid residue in a protein, usually according to the reaction: a protein + ATP = a phosphoprotein + ADP." [MetaCyc:PROTEIN-KINASE-RXN](GO:0004672),molecular_function:"Interacting selectively and non-covalently with any protein or protein complex (a complex of two or more proteins that may include other nonprotein molecules)." [GOC:go…	probable inactive receptor kinase At2g26730; K04730 interleukin-1 receptor-associated kinase 1 [EC:2.7.11.1] (A)	Probable leucine-rich repeat receptor-like protein kinase At1g68400 OS=Arabidopsis thaliana GN=At1g68400 PE=2 SV=1	Leucine rich repeat N-terminal domain	PREDICTED: probable leucine-rich repeat receptor-like protein kinase At1g68400 [Malus domestica]
HC012G0150100.1_HC	molecular_function:"Catalysis of the hydrolysis of any O-glycosyl bond." [GOC:mah](GO:0004553),biological_process:"The chemical reactions and pathways involving an organic substance, any molecular entity containing carbon." [GOC:mah](GO:0071704)	mannan endo-1,4-beta-mannosidase 6-like; K19355 mannan endo-1,4-beta-mannosidase [EC:3.2.1.78] (A)	Mannan endo-1,4-beta-mannosidase 6 OS=Arabidopsis thaliana GN=MAN6 PE=2 SV=1	Cellulase (glycosyl hydrolase family 5)	PREDICTED: mannan endo-1,4-beta-mannosidase 6-like [Malus domestica]
HC01G0097100.1_HC	molecular_function:"Catalysis of the reaction: sn-glycerol 3-phosphate + a quinone = glycerone phosphate + a quinol." [EC:1.1.5.3](GO:0004368),biological_process:"The chemical reactions and pathways involving glycerol-3-phosphate, a phosphoric monoester of glycerol." [GOC:go_curators, ISBN:0198506732](GO:0006072),cellular_component:"An enzyme complex that catalyzes the dehydrogenation of sn-glyce…	glycerol-3-phosphate dehydrogenase SDP6, mitochondrial; K00111 glycerol-3-phosphate dehydrogenase [EC:1.1.5.3] (A)	Glycerol-3-phosphate dehydrogenase SDP6, mitochondrial OS=Arabidopsis thaliana GN=SDP6 PE=1 SV=1	FAD dependent oxidoreductase	PREDICTED: glycerol-3-phosphate dehydrogenase SDP6, mitochondrial [Malus domestica]
HC02G0020900.1_HC	--	tbc1d17; TBC1 domain family, member 17; K19945 TBC1 domain family member 17 (A)	TBC1 domain family member 15 OS=Mus musculus GN=Tbc1d15 PE=1 SV=1	Rab-GTPase-TBC domain	PREDICTED: TBC1 domain family member 17-like [Malus domestica]
HC08G0058000.1_HC	molecular_function:"Catalysis of a biochemical reaction at physiological temperatures. In biologically catalyzed reactions, the reactants are known as substrates, and the catalysts are naturally occurring macromolecular substances known as enzymes. Enzymes possess specific binding sites for substrates, and are usually composed wholly or largely of protein, but RNA that has catalytic activity (rib…	1-aminocyclopropane-1-carboxylate synthase 8-like; K01762 1-aminocyclopropane-1-carboxylate synthase [EC:4.4.1.14] (A)	1-aminocyclopropane-1-carboxylate synthase 8 OS=Arabidopsis thaliana GN=ACS8 PE=1 SV=1	Aminotransferase class I and II	PREDICTED: 1-aminocyclopropane-1-carboxylate synthase 8-like [Malus domestica]
HC09G0186500.1_HC	biological_process:"The joining together of exons from one or more primary transcripts of messenger RNA (mRNA) and the excision of intron sequences, via a spliceosomal mechanism, so that mRNA consisting only of the joined exons is produced." [GOC:krc, ISBN:0198506732, ISBN:0879695897](GO:0000398),molecular_function:"Interacting selectively and non-covalently with any nucleic acid." [GOC:jl](GO:00…	probable pre-mRNA-splicing factor ATP-dependent RNA helicase; K12818 ATP-dependent RNA helicase DHX8/PRP22 [EC:3.6.4.13] (A)	Probable pre-mRNA-splicing factor ATP-dependent RNA helicase OS=Arabidopsis thaliana GN=At3g26560 PE=1 SV=2	Helicase conserved C-terminal domain	PREDICTED: LOW QUALITY PROTEIN: probable pre-mRNA-splicing factor ATP-dependent RNA helicase [Malus domestica]
HC03G0154400.1_HC	molecular_function:"Interacting selectively and non-covalently with chromatin, the network of fibers of DNA, protein, and sometimes RNA, that make up the chromosomes of the eukaryotic nucleus during interphase." [GOC:jl, ISBN:0198506732, PMID:20404130](GO:0003682)	KAT6B; K(lysine) acetyltransferase 6B; K11306 histone acetyltransferase MYST4 [EC:2.3.1.48] (A)	PHD finger protein At3g20280 OS=Arabidopsis thaliana GN=At3g20280 PE=2 SV=1	--	PREDICTED: uncharacterized protein LOC103428395, partial [Malus domestica]
HC015G0204300.1_HC	molecular_function:"Interacting selectively and non-covalently with a specific double-stranded genomic DNA sequence (sometimes referred to as a motif) within the regulatory region of a gene to modulate transcription. Regulatory regions include promoters (proximal and distal) and enhancers. Genes are transcriptional units, and include bacterial operons." [GOC:txnOH-2018](GO:0003700),biological_pro…	BZIP70; ABSCISIC ACID-INSENSITIVE 5-like protein 2; K14432 ABA responsive element binding factor (A)	Protein FD OS=Arabidopsis thaliana GN=FD PE=1 SV=1	bZIP transcription factor	PREDICTED: protein FD [Malus domestica]
HC01G0147200.1_HC	molecular_function:"Interacting selectively and non-covalently with a specific double-stranded genomic DNA sequence (sometimes referred to as a motif) within the regulatory region of a gene to modulate transcription. Regulatory regions include promoters (proximal and distal) and enhancers. Genes are transcriptional units, and include bacterial operons." [GOC:txnOH-2018](GO:0003700),biological_pro…	hypothetical protein; K16225 probable WRKY transcription factor 52 (A)	Probable WRKY transcription factor 70 OS=Arabidopsis thaliana GN=WRKY70 PE=2 SV=1	WRKY DNA -binding domain	PREDICTED: probable WRKY transcription factor 70 [Malus domestica]
HC01G0110400.1_HC	--	--	--	--	PREDICTED: uncharacterized protein LOC103433610 [Malus domestica]
HC010G0003200.1_HC	biological_process:"The joining of the small ribosomal subunit, ternary complex, and mRNA." [GOC:hjd](GO:0001731),molecular_function:"Interacting selectively and non-covalently with an RNA molecule or a portion thereof." [GOC:jl, GOC:mah](GO:0003723),molecular_function:"Functions in the initiation of ribosome-mediated translation of mRNA into a polypeptide." [ISBN:0198506732](GO:0003743),biologic…	eukaryotic translation initiation factor 2D; K15027 translation initiation factor 2D (A)	Eukaryotic translation initiation factor 2D OS=Pongo abelii GN=EIF2D PE=2 SV=1	-	PREDICTED: eukaryotic translation initiation factor 2D [Malus domestica]
HC09G0111100.1_HC	--	uncharacterized LOC104585983; K03189 urease accessory protein (A)	Cytochrome b561 domain-containing protein At2g30890 OS=Arabidopsis thaliana GN=At2g30890 PE=2 SV=1	Eukaryotic cytochrome b561	PREDICTED: uncharacterized protein LOC103443174 isoform X1 [Malus domestica]
HC015G0202600.1_HC	molecular_function:"Interacting selectively and non-covalently with any protein or protein complex (a complex of two or more proteins that may include other nonprotein molecules)." [GOC:go_curators](GO:0005515)	--	F-box protein SKIP23 OS=Arabidopsis thaliana GN=SKIP23 PE=1 SV=1	F-box domain	PREDICTED: F-box protein SKIP23-like [Malus domestica]
HC05G0261600.1_HC	molecular_function:"Catalysis of the reaction: ATP + H2O = ADP + phosphate, to drive the unwinding of a DNA or RNA helix." [GOC:jl](GO:0004386)	probable ATP-dependent RNA helicase DHX35; K13117 ATP-dependent RNA helicase DDX35 [EC:3.6.4.13] (A)	Probable ATP-dependent RNA helicase DHX35 OS=Homo sapiens GN=DHX35 PE=1 SV=2	Oligonucleotide/oligosaccharide-binding (OB)-fold	PREDICTED: probable ATP-dependent RNA helicase DHX35 isoform X1 [Pyrus x bretschneideri]
HC02G0085300.1_HC	molecular_function:"Catalysis of the phosphorylation of an amino acid residue in a protein, usually according to the reaction: a protein + ATP = a phosphoprotein + ADP." [MetaCyc:PROTEIN-KINASE-RXN](GO:0004672),molecular_function:"Interacting selectively and non-covalently with ATP, adenosine 5'-triphosphate, a universally important coenzyme and enzyme regulator." [ISBN:0198506732](GO:0005524),bi…	probable serine/threonine-protein kinase NAK; K04730 interleukin-1 receptor-associated kinase 1 [EC:2.7.11.1] (A)	Probable serine/threonine-protein kinase Cx32, chloroplastic OS=Arabidopsis thaliana GN=At4g35600 PE=1 SV=2	Protein tyrosine kinase	PREDICTED: probable serine/threonine-protein kinase Cx32, chloroplastic [Malus domestica]
HC012G0024200.1_HC	molecular_function:"Catalysis of the reaction: an orthophosphoric monoester + H2O = an alcohol + phosphate, with an acid pH optimum." [EC:3.1.3.2](GO:0003993),molecular_function:"Catalysis of the hydrolysis of various bonds, e.g. C-O, C-N, C-C, phosphoric anhydride bonds, etc. Hydrolase is the systematic name for any enzyme of EC class 3." [ISBN:0198506732](GO:0016787),molecular_function:"Interac…	acid phosphatase (EC:3.1.3.2); K01078 acid phosphatase [EC:3.1.3.2] (A)	Purple acid phosphatase 22 OS=Arabidopsis thaliana GN=PAP22 PE=2 SV=1	Iron/zinc purple acid phosphatase-like protein C	PREDICTED: purple acid phosphatase 22-like [Pyrus x bretschneideri]
HC015G0196200.1_HC	molecular_function:"Interacting selectively and non-covalently with any protein or protein complex (a complex of two or more proteins that may include other nonprotein molecules)." [GOC:go_curators](GO:0005515)	uncharacterized LOC103720924; K08518 syntaxin-binding protein 5 (A)	Syntaxin-binding protein 5 OS=Rattus norvegicus GN=Stxbp5 PE=1 SV=1	Lethal giant larvae(Lgl) like, C-terminal	PREDICTED: uncharacterized protein LOC103425029 [Malus domestica]
HC015G0276400.1_HC	molecular_function:"Interacting selectively and non-covalently with ATP, adenosine 5'-triphosphate, a universally important coenzyme and enzyme regulator." [ISBN:0198506732](GO:0005524),cellular_component:"A lipid bilayer along with all the proteins and protein complexes embedded in it an attached to it." [GOC:dos, GOC:mah, ISBN:0815316194](GO:0016020),molecular_function:"Primary active transport…	hypothetical protein; K05681 ATP-binding cassette, subfamily G (WHITE), member 2 (A)	ABC transporter G family member 11 OS=Arabidopsis thaliana GN=ABCG11 PE=1 SV=1	ABC-2 type transporter	PREDICTED: ABC transporter G family member 11-like [Malus domestica]
HC012G0039500.1_HC	molecular_function:"Any molecular function by which a gene product interacts selectively and non-covalently with DNA (deoxyribonucleic acid)." [GOC:dph, GOC:jl, GOC:tb, GOC:vw](GO:0003677),biological_process:"Any process that modulates the frequency, rate or extent of cellular DNA-templated transcription." [GOC:go_curators, GOC:txnOH](GO:0006355)	homeobox protein BEL1 homolog; K16670 homeobox protein Meis2 (A)	BEL1-like homeodomain protein 1 OS=Arabidopsis thaliana GN=BLH1 PE=1 SV=1	Homeobox KN domain	PREDICTED: BEL1-like homeodomain protein 1 [Malus domestica]
HC01G0041300.1_HC	molecular_function:"Interacting selectively and non-covalently with a specific double-stranded genomic DNA sequence (sometimes referred to as a motif) within the regulatory region of a RNA polymerase II-transcribed gene to modulate transcription. Regulatory regions include promoters (proximal and distal) and enhancers. Genes are transcriptional units." [GOC:txnOH-2018](GO:0000981),molecular_funct…	homeobox-leucine zipper protein ATHB-6-like; K09338 homeobox-leucine zipper protein (A)	Homeobox-leucine zipper protein ATHB-6 OS=Arabidopsis thaliana GN=ATHB-6 PE=1 SV=1	Homeobox domain	PREDICTED: homeobox-leucine zipper protein ATHB-6-like isoform X1 [Malus domestica]
HC02G0023100.1_HC	molecular_function:"Interacting selectively and non-covalently with any protein or protein complex (a complex of two or more proteins that may include other nonprotein molecules)." [GOC:go_curators](GO:0005515)	EIN3-binding F-box protein 1-like; K14515 EIN3-binding F-box protein (A)	EIN3-binding F-box protein 1 OS=Arabidopsis thaliana GN=EBF1 PE=1 SV=1	F-box-like	PREDICTED: EIN3-binding F-box protein 1-like [Malus domestica]
HC014G0079000.1_HC	molecular_function:"Catalysis of the transfer of a methyl group from S-adenosyl-L-methionine to a pseudouridine residue in an rRNA molecule." [GOC:imk, GOC:mah](GO:0070037),biological_process:"The addition of a methyl group to an atom in the nucleoside base portion of a nucleotide residue in an rRNA molecule." [GOC:mah](GO:0070475)	ribosomal RNA small subunit methyltransferase NEP1; K14568 rRNA small subunit pseudouridine methyltransferase Nep1 [EC:2.1.1.260] (A)	Ribosomal RNA small subunit methyltransferase NEP1 OS=Mus musculus GN=Emg1 PE=2 SV=1	EMG1/NEP1 methyltransferase	PREDICTED: ribosomal RNA small subunit methyltransferase NEP1 [Malus domestica]
HC06G0190800.1_HC	molecular_function:"Any molecular function by which a gene product interacts selectively and non-covalently with DNA (deoxyribonucleic acid)." [GOC:dph, GOC:jl, GOC:tb, GOC:vw](GO:0003677),molecular_function:"Interacting selectively and non-covalently with a specific double-stranded genomic DNA sequence (sometimes referred to as a motif) within the regulatory region of a gene to modulate transcri…	POPTRDRAFT_574464; hypothetical protein; K13434 pathogenesis-related genes transcriptional activator PTI6 (A)	Ethylene-responsive transcription factor ERF118 OS=Arabidopsis thaliana GN=ERF118 PE=2 SV=1	AP2 domain	PREDICTED: ethylene-responsive transcription factor CRF6-like [Malus domestica]
HC01G0107000.1_HC	molecular_function:"Interacting selectively and non-covalently with any protein or protein complex (a complex of two or more proteins that may include other nonprotein molecules)." [GOC:go_curators](GO:0005515)	--	Putative F-box/FBD/LRR-repeat protein At4g03220 OS=Arabidopsis thaliana GN=At4g03220 PE=3 SV=1	FBD	PREDICTED: putative F-box/FBD/LRR-repeat protein At4g03220 [Malus domestica]
HC015G0216400.1_HC	--	gibberellin 3-beta-dioxygenase 1-like; K04124 gibberellin 3-beta-dioxygenase [EC:1.14.11.15] (A)	Probable 2-oxoglutarate-dependent dioxygenase AOP1.2 OS=Arabidopsis thaliana GN=AOP1.2 PE=2 SV=1	--	PREDICTED: probable 2-oxoglutarate-dependent dioxygenase AOP1 [Pyrus x bretschneideri]
HC01G0076700.1_HC	biological_process:"Any process that modulates the frequency, rate or extent of defense response to fungus." [GOC:dhl, GOC:TermGenie, PMID:22242006](GO:1900150)	--	Uncharacterized protein At5g05190 OS=Arabidopsis thaliana GN=Y-1 PE=1 SV=1	--	PREDICTED: uncharacterized protein At5g05190-like [Malus domestica]
HC011G0116100.1_HC	--	--	--	--	PREDICTED: uncharacterized protein LOC103935662 isoform X2 [Pyrus x bretschneideri]
HC013G0168400.1_HC	biological_process:"The splicing of Group II introns. This occurs by a ribozymic mechanism where the intron sequence forms a distinct 3D structure, characteristic of Group II introns and containing splice site consensus sequences, that is involved in catalyzing the splicing reactions, though protein factors are also required in vivo. Splicing occurs by a series of two transesterification reaction…	uncharacterized CRM domain-containing protein At3g25440, chloroplastic-like; K01148 poly(A)-specific ribonuclease [EC:3.1.13.4] (A)	Chloroplastic group IIA intron splicing facilitator CRS1, chloroplastic OS=Oryza sativa subsp. japonica GN=Os08g0360100 PE=2 SV=1	CRS1 / YhbY (CRM) domain	PREDICTED: chloroplastic group IIA intron splicing facilitator CRS1, chloroplastic [Malus domestica]
HC012G0121700.1_HC	molecular_function:"Interacting selectively and non-covalently with any protein or protein complex (a complex of two or more proteins that may include other nonprotein molecules)." [GOC:go_curators](GO:0005515),biological_process:"The chemical reactions and pathways involving glutathione, the tripeptide glutamylcysteinylglycine, which acts as a coenzyme for some enzymes and as an antioxidant in t…	probable glutathione S-transferase; K00799 glutathione S-transferase [EC:2.5.1.18] (A)	Probable glutathione S-transferase OS=Glycine max GN=HSP26-A PE=2 SV=1	Glutathione S-transferase, C-terminal domain	PREDICTED: probable glutathione S-transferase [Malus domestica]
HC013G0044600.1_HC	--	FAM213B; family with sequence similarity 213, member B; K15717 prostamide/prostaglandin F2alpha synthase [EC:1.11.1.20] (A)	Redox-regulatory protein FAM213A OS=Homo sapiens GN=FAM213A PE=1 SV=3	AhpC/TSA antioxidant enzyme	PREDICTED: uncharacterized protein LOC103451722 [Malus domestica]
HC02G0112000.1_HC	--	hypothetical protein; K11426 SET and MYND domain-containing protein (A)	--	Protein of unknown function (DUF620)	PREDICTED: uncharacterized protein LOC103401638 [Malus domestica]
HC017G0082100.1_HC	molecular_function:"Catalysis of the endonucleolytic cleavage of RNA with 5'-phosphomonoesters and 3'-OH termini; makes two staggered cuts in both strands of dsRNA, leaving a 3' overhang of 2 nt." [PMID:11157775, PMID:15242644](GO:0004525),biological_process:"Any process involved in the conversion of one or more primary RNA transcripts into one or more mature RNA molecules." [GOC:mah](GO:0006396)	endoribonuclease Dicer homolog 1; K11592 endoribonuclease Dicer [EC:3.1.26.-] (A)	Ribonuclease 3-like protein 3 OS=Oryza sativa subsp. japonica GN=Os06g0358800 PE=2 SV=1	Ribonuclease III domain	PREDICTED: ribonuclease 3-like protein 3 [Pyrus x bretschneideri]
HC09G0068800.1_HC	--	--	--	--	PREDICTED: uncharacterized protein LOC103421553 [Malus domestica]
HC08G0124600.1_HC	molecular_function:"Interacting selectively and non-covalently with any protein or protein complex (a complex of two or more proteins that may include other nonprotein molecules)." [GOC:go_curators](GO:0005515),cellular_component:"A membrane-bounded organelle of eukaryotic cells in which chromosomes are housed and replicated. In most cells, the nucleus contains all of the cell's chromosomes excep…	histone-lysine N-methyltransferase ASHH2-like; K11423 histone-lysine N-methyltransferase SETD2 [EC:2.1.1.43] (A)	Histone-lysine N-methyltransferase ASHH2 OS=Arabidopsis thaliana GN=ASHH2 PE=1 SV=1	SET domain	PREDICTED: histone-lysine N-methyltransferase ASHH2-like isoform X1 [Malus domestica]
HC05G0248700.1_HC	cellular_component:"An intracellular organelle, about 200 A in diameter, consisting of RNA and protein. It is the site of protein biosynthesis resulting from translation of messenger RNA (mRNA). It consists of two subunits, one large and one small, each containing only protein and RNA. Both the ribosome and its subunits are characterized by their sedimentation coefficients, expressed in Svedberg …	hypothetical protein; K00972 UDP-N-acetylglucosamine/UDP-N-acetylgalactosamine diphosphorylase [EC:2.7.7.23 2.7.7.83] (A)	Ribosome maturation factor RimM OS=Cyanothece sp. (strain PCC 8801) GN=rimM PE=3 SV=1	RimM N-terminal domain	PREDICTED: uncharacterized protein LOC103943546 [Pyrus x bretschneideri]
HC017G0091100.1_HC	molecular_function:"Interacting selectively and non-covalently with a nucleotide, any compound consisting of a nucleoside that is esterified with (ortho)phosphate or an oligophosphate at any hydroxyl group on the ribose or deoxyribose." [GOC:mah, ISBN:0198547684](GO:0000166)	calcium-transporting ATPase 12, plasma membrane-type-like; K01537 Ca2+-transporting ATPase [EC:3.6.3.8] (A)	Calcium-transporting ATPase 12, plasma membrane-type OS=Arabidopsis thaliana GN=ACA12 PE=2 SV=1	E1-E2 ATPase	PREDICTED: calcium-transporting ATPase 12, plasma membrane-type-like [Malus domestica]
HC01G0119600.1_HC	molecular_function:"Interacting selectively and non-covalently with any protein or protein complex (a complex of two or more proteins that may include other nonprotein molecules)." [GOC:go_curators](GO:0005515)	hypothetical protein; K03255 protein TIF31 (A)	Telomere repeat-binding protein 3 OS=Arabidopsis thaliana GN=TRP3 PE=1 SV=1	--	PREDICTED: telomere repeat-binding protein 3-like [Malus domestica]
HC03G0021600.1_HC	--	--	Uncharacterized protein At4g26450 OS=Arabidopsis thaliana GN=At4g26450 PE=4 SV=1	--	PREDICTED: LOW QUALITY PROTEIN: uncharacterized protein At4g26450 [Malus domestica]
HC013G0141100.1_HC	--	myosin-11-like; K10352 myosin heavy chain (A)	--	Domain of unknown function (DUF3444)	PREDICTED: uncharacterized protein LOC103452999 [Malus domestica]
HC05G0265600.1_HC	biological_process:"The process of assisting in the covalent and noncovalent assembly of single chain polypeptides or multisubunit complexes into the correct tertiary structure." [GOC:go_curators, GOC:rb](GO:0006457),molecular_function:"Interacting selectively and non-covalently with an unfolded protein." [GOC:ai](GO:0051082)	protein psi1-like; K09510 DnaJ homolog subfamily B member 4 (A)	DnaJ homolog subfamily B member 4 OS=Pongo abelii GN=DNAJB4 PE=2 SV=1	DnaJ domain	PREDICTED: LOW QUALITY PROTEIN: protein psi1-like [Malus domestica]
HC015G0074100.1_HC	molecular_function:"Catalysis of an oxidation-reduction (redox) reaction, a reversible chemical reaction in which the oxidation state of an atom or atoms within a molecule is altered. One substrate acts as a hydrogen or electron donor and becomes oxidized, while the other acts as hydrogen or electron acceptor and becomes reduced." [GOC:go_curators](GO:0016491)	gibberellin 20 oxidase 2-like; K05282 gibberellin 20-oxidase [EC:1.14.11.12] (A)	Gibberellin 20 oxidase 2 OS=Oryza sativa subsp. japonica GN=20ox2 PE=1 SV=1	non-haem dioxygenase in morphine synthesis N-terminal	PREDICTED: gibberellin 20 oxidase 2-like [Malus domestica]
HC010G0046200.1_HC	molecular_function:"Interacting selectively and non-covalently with any protein or protein complex (a complex of two or more proteins that may include other nonprotein molecules)." [GOC:go_curators](GO:0005515)	pentatricopeptide repeat-containing protein At2g18940, chloroplastic; K17710 pentatricopeptide repeat domain-containing protein 1 (A)	Pentatricopeptide repeat-containing protein At5g09450, mitochondrial OS=Arabidopsis thaliana GN=At5g09450 PE=2 SV=1	PPR repeat family	PREDICTED: pentatricopeptide repeat-containing protein At5g09450, mitochondrial [Malus domestica]
HC017G0167800.1_HC	molecular_function:"Interacting selectively and non-covalently with any protein or protein complex (a complex of two or more proteins that may include other nonprotein molecules)." [GOC:go_curators](GO:0005515)	periodic tryptophan protein 2 homolog; K14558 periodic tryptophan protein 2 (A)	Periodic tryptophan protein 2 homolog OS=Pongo abelii GN=PWP2 PE=2 SV=1	Dip2/Utp12 Family	PREDICTED: periodic tryptophan protein 2 homolog [Malus domestica]
HC017G0105100.1_HC	--	snRNA-activating protein complex subunit-like; K15210 snRNA-activating protein complex subunit 3 (A)	snRNA-activating protein complex subunit OS=Arabidopsis thaliana GN=SRD2 PE=1 SV=1	snRNA-activating protein of 50kDa MW C terminal	PREDICTED: snRNA-activating protein complex subunit-like [Pyrus x bretschneideri]
HC016G0024000.1_HC	molecular_function:"Any molecular function by which a gene product interacts selectively and non-covalently with DNA (deoxyribonucleic acid)." [GOC:dph, GOC:jl, GOC:tb, GOC:vw](GO:0003677),molecular_function:"Interacting selectively and non-covalently with a specific double-stranded genomic DNA sequence (sometimes referred to as a motif) within the regulatory region of a gene to modulate transcri…	--	NAC domain-containing protein 8 OS=Arabidopsis thaliana GN=NAC008 PE=2 SV=1	No apical meristem (NAM) protein	PREDICTED: NAC domain-containing protein 8-like [Malus domestica]
HC011G0016200.1_HC	molecular_function:"The formation of a protein dimer, a macromolecular structure consists of two noncovalently associated identical or nonidentical subunits." [ISBN:0198506732](GO:0046983)	PIF3; hypothetical protein; K12126 phytochrome-interacting factor 3 (A)	Transcription factor bHLH130 OS=Arabidopsis thaliana GN=BHLH130 PE=1 SV=1	Helix-loop-helix DNA-binding domain	PREDICTED: transcription factor bHLH130-like isoform X1 [Malus domestica]
HC014G0115900.1_HC	molecular_function:"Catalysis of the phosphorylation of an amino acid residue in a protein, usually according to the reaction: a protein + ATP = a phosphoprotein + ADP." [MetaCyc:PROTEIN-KINASE-RXN](GO:0004672),molecular_function:"Interacting selectively and non-covalently with any protein or protein complex (a complex of two or more proteins that may include other nonprotein molecules)." [GOC:go…	probably inactive receptor-like protein kinase At5g41680; K04730 interleukin-1 receptor-associated kinase 1 [EC:2.7.11.1] (A)	Probable inactive receptor kinase At4g23740 OS=Arabidopsis thaliana GN=At4g23740 PE=2 SV=1	Protein kinase domain	PREDICTED: probable inactive receptor kinase At4g23740 [Pyrus x bretschneideri]
HC04G0136500.1_HC	--	--	CASP-like protein 4B1 OS=Arabidopsis lyrata subsp. lyrata GN=ARALYDRAFT_321547 PE=3 SV=1	Domain of unknown function (DUF588)	PREDICTED: CASP-like protein ARALYDRAFT_321547 [Malus domestica]
HC011G0195000.1_HC	cellular_component:"A lipid bilayer along with all the proteins and protein complexes embedded in it an attached to it." [GOC:dos, GOC:mah, ISBN:0815316194](GO:0016020),biological_process:"The aggregation, arrangement and bonding together of a cytochrome complex. A cytochrome complex is a protein complex in which at least one of the proteins is a cytochrome, i.e. a heme-containing protein involve…	cytochrome c-type biogenesis ccda-like chloroplastic protein; K06196 cytochrome c-type biogenesis protein (A)	Cytochrome c-type biogenesis ccda-like chloroplastic protein 2 OS=Oryza sativa subsp. japonica GN=CCDA2 PE=3 SV=1	Cytochrome C biogenesis protein transmembrane region	PREDICTED: cytochrome c-type biogenesis ccda-like chloroplastic protein isoform X2 [Pyrus x bretschneideri]
HC01G0086900.1_HC	molecular_function:"Interacting selectively and non-covalently with any protein or protein complex (a complex of two or more proteins that may include other nonprotein molecules)." [GOC:go_curators](GO:0005515)	protein gar2; K14411 RNA-binding protein Musashi (A)	Protein IQ-DOMAIN 1 OS=Arabidopsis thaliana GN=IQD1 PE=1 SV=1	IQ calmodulin-binding motif	PREDICTED: protein IQ-DOMAIN 1-like isoform X1 [Malus domestica]
HC06G0139900.1_HC	molecular_function:"Catalysis of the hydrolysis of any ester bond." [GOC:jl](GO:0016788)	Zeta-carotene desaturase, chloroplast precursor, putative (EC:1.14.99.30); K00514 zeta-carotene desaturase [EC:1.3.5.6] (A)	GDSL esterase/lipase At3g48460 OS=Arabidopsis thaliana GN=At3g48460 PE=2 SV=1	GDSL-like Lipase/Acylhydrolase	PREDICTED: GDSL esterase/lipase At3g48460-like [Malus domestica]
HC03G0071500.1_HC	molecular_function:"Catalysis of the reaction: donor + hydrogen peroxide = oxidized donor + 2 H2O." [EC:1.11.1.7, RHEA:56136](GO:0004601),molecular_function:"Interacting selectively and non-covalently with calcium ions (Ca2+)." [GOC:ai](GO:0005509),molecular_function:"Catalysis of an oxidation-reduction (redox) reaction, a reversible chemical reaction in which the oxidation state of an atom or at…	putative respiratory burst oxidase homolog protein H; K13411 dual oxidase [EC:1.6.3.1 1.11.1.-] (A)	Putative respiratory burst oxidase homolog protein H OS=Arabidopsis thaliana GN=RBOHH PE=3 SV=1	FAD-binding domain	PREDICTED: putative respiratory burst oxidase homolog protein H [Pyrus x bretschneideri]
HC014G0156400.1_HC	molecular_function:"Any molecular function by which a gene product interacts selectively and non-covalently with DNA (deoxyribonucleic acid)." [GOC:dph, GOC:jl, GOC:tb, GOC:vw](GO:0003677),molecular_function:"Catalysis of the reaction: deoxynucleoside triphosphate + DNA(n) = diphosphate + DNA(n+1); the synthesis of DNA from deoxyribonucleotide triphosphates in the presence of a DNA template and a…	replication factor C subunit 2; K10755 replication factor C subunit 2/4 (A)	Protein STICHEL-like 2 OS=Arabidopsis thaliana GN=At4g24790 PE=2 SV=1	DNA polymerase III, delta subunit	PREDICTED: protein STICHEL-like 2 [Malus domestica]
HC08G0146300.1_HC	molecular_function:"Enables the transfer of a substance, usually a specific substance or a group of related substances, from one side of a membrane to the other." [GOC:jid, GOC:mtg_transport, ISBN:0815340729](GO:0022857),biological_process:"The process in which a solute is transported across a lipid bilayer, from one side of a membrane to the other." [GOC:dph, GOC:jid](GO:0055085)	--	Protein spinster OS=Drosophila melanogaster GN=spin PE=1 SV=1	Major Facilitator Superfamily	PREDICTED: protein spinster-like [Malus domestica]
HC014G0121600.1_HC	molecular_function:"Catalysis of the reaction: GTP + H2O = GDP + phosphate." [ISBN:0198547684, PMID:26832457, PMID:27218782](GO:0003924),molecular_function:"Interacting selectively and non-covalently with GTP, guanosine triphosphate." [GOC:ai](GO:0005525)	dynamin-related protein 1E; K01528 dynamin GTPase [EC:3.6.5.5] (A)	Dynamin-related protein 5A OS=Glycine max PE=2 SV=1	Dynamin family	PREDICTED: dynamin-related protein 5A [Malus domestica]
HC05G0280700.1_HC	--	putative cyclin-D6-1; K18812 cyclin D6, plant (A)	Putative cyclin-D6-1 OS=Arabidopsis thaliana GN=CYCD6-1 PE=3 SV=1	Cyclin, C-terminal domain	PREDICTED: putative cyclin-D6-1 [Malus domestica]
HC04G0126400.1_HC	--	Cys-Gly metallodipeptidase dug1; K15428 Cys-Gly metallodipeptidase DUG1 [EC:3.4.13.-] (A)	Protein yippee-like OS=Solanum tuberosum PE=2 SV=1	Yippee zinc-binding/DNA-binding /Mis18, centromere assembly	PREDICTED: protein yippee-like [Pyrus x bretschneideri]
HC015G0113200.1_HC	biological_process:"The directed movement of substances into, out of or within a vacuole." [GOC:ai](GO:0007034)	vacuolar protein sorting-associated protein 20 homolog 1; K12195 charged multivesicular body protein 6 (A)	Vacuolar protein sorting-associated protein 20 homolog 1 OS=Arabidopsis thaliana GN=VPS20.1 PE=1 SV=1	Snf7	PREDICTED: vacuolar protein sorting-associated protein 20 homolog 1 [Malus domestica]
HC03G0147100.1_HC	--	--	--	--	PREDICTED: uncharacterized protein LOC103427541 [Malus domestica]
HC011G0156400.1_HC	molecular_function:"Interacting selectively and non-covalently with any nucleic acid." [GOC:jl](GO:0003676)	cleavage and polyadenylation specificity factor subunit 6-like; K14398 cleavage and polyadenylation specificity factor subunit 6/7 (A)	Nipped-B-like protein B OS=Danio rerio GN=nipblb PE=2 SV=1	RNA recognition motif. (a.k.a. RRM, RBD, or RNP domain)	PREDICTED: cleavage and polyadenylation specificity factor subunit 6-like [Malus domestica]
HC02G0132400.1_HC	molecular_function:"Catalysis of movement along a microtubule, coupled to the hydrolysis of a nucleoside triphosphate (usually ATP)." [GOC:mah, ISBN:0815316194](GO:0003777),molecular_function:"Interacting selectively and non-covalently with ATP, adenosine 5'-triphosphate, a universally important coenzyme and enzyme regulator." [ISBN:0198506732](GO:0005524),biological_process:"A microtubule-based …	chromosome-associated kinesin KIF4-like; K10395 kinesin family member 4/21/27 (A)	Kinesin-like protein FRA1 OS=Arabidopsis thaliana GN=FRA1 PE=1 SV=1	Kinesin motor domain	PREDICTED: chromosome-associated kinesin KIF4-like [Pyrus x bretschneideri]
HC09G0210100.1_HC	--	--	Uncharacterized protein At1g66480 OS=Arabidopsis thaliana GN=At1g66480 PE=2 SV=1	Domain of unknown function (DUF4228)	PREDICTED: uncharacterized protein At1g66480 [Malus domestica]
HC012G0172300.1_HC	molecular_function:"Interacting selectively and non-covalently with a specific double-stranded genomic DNA sequence (sometimes referred to as a motif) within the regulatory region of a gene to modulate transcription. Regulatory regions include promoters (proximal and distal) and enhancers. Genes are transcriptional units, and include bacterial operons." [GOC:txnOH-2018](GO:0003700),biological_pro…	transcription factor HBP-1b(c38)-like; K14431 transcription factor TGA (A)	TGACG-sequence-specific DNA-binding protein TGA-2.1 OS=Nicotiana tabacum GN=TGA21 PE=1 SV=1	bZIP transcription factor	PREDICTED: transcription factor HBP-1b(c38)-like [Malus domestica]
HC01G0073000.1_HC	--	U2 snRNP-associated SURP motif-containing protein; K12842 U2-associated protein SR140 (A)	--	Uncharacterized conserved protein (DUF2358)	PREDICTED: uncharacterized protein LOC103965864 [Pyrus x bretschneideri]
HC05G0278300.1_HC	--	--	--	Domain of unknown function (DUF4408)	PREDICTED: uncharacterized protein LOC103434726 [Malus domestica]
HC09G0121800.1_HC	molecular_function:"Interacting selectively and non-covalently with any protein or protein complex (a complex of two or more proteins that may include other nonprotein molecules)." [GOC:go_curators](GO:0005515)	adagio protein 2-like; K12117 LOV kelch protein 2 (A)	F-box/kelch-repeat protein At1g51550 OS=Arabidopsis thaliana GN=At1g51550 PE=2 SV=1	F-box domain	PREDICTED: F-box/kelch-repeat protein At1g51550-like [Malus domestica]
HC03G0081400.1_HC	molecular_function:"Interacting selectively and non-covalently with any protein or protein complex (a complex of two or more proteins that may include other nonprotein molecules)." [GOC:go_curators](GO:0005515)	vesicle-fusing ATPase-like; K06027 vesicle-fusing ATPase [EC:3.6.4.6] (A)	F-box/kelch-repeat protein At5g60570 OS=Arabidopsis thaliana GN=At5g60570 PE=2 SV=1	Kelch motif	PREDICTED: F-box/kelch-repeat protein At5g60570 [Malus domestica]
HC02G0030700.1_HC	molecular_function:"Interacting selectively and non-covalently with any protein or protein complex (a complex of two or more proteins that may include other nonprotein molecules)." [GOC:go_curators](GO:0005515),molecular_function:"Interacting selectively and non-covalently with zinc (Zn) ions." [GOC:ai](GO:0008270)	SLOW growth protein; K19589 release factor glutamine methyltransferase [EC:2.1.1.297] (A)	Pentatricopeptide repeat-containing protein At2g29760, chloroplastic OS=Arabidopsis thaliana GN=PCMP-H33 PE=2 SV=1	DYW family of nucleic acid deaminases	PREDICTED: pentatricopeptide repeat-containing protein At1g08070-like [Pyrus x bretschneideri]
HC06G0175100.1_HC	cellular_component:"A lipid bilayer along with all the proteins and protein complexes embedded in it an attached to it." [GOC:dos, GOC:mah, ISBN:0815316194](GO:0016020),molecular_function:"Catalysis of the hydrolysis of any glycosyl bond." [GOC:jl](GO:0016798)	heparanase-like protein 1; K07964 heparanase 1 [EC:3.2.1.166] (A)	Heparanase-like protein 1 OS=Arabidopsis thaliana GN=At5g07830 PE=2 SV=1	Glycosyl hydrolase family 79, N-terminal domain	PREDICTED: heparanase-like protein 1 [Malus domestica]
HC015G0257400.1_HC	--	--	--	BSD domain	PREDICTED: uncharacterized protein LOC103401210 [Malus domestica]
HC01G0154300.1_HC	molecular_function:"Catalysis of the reaction: an orthophosphoric monoester + H2O = an alcohol + phosphate, with an acid pH optimum." [EC:3.1.3.2](GO:0003993)	Os03g0332500; K02866 large subunit ribosomal protein L10e (A)	Acid phosphatase 1 OS=Solanum lycopersicum GN=APS1 PE=2 SV=1	HAD superfamily, subfamily IIIB (Acid phosphatase)	PREDICTED: acid phosphatase 1-like [Malus domestica]
HC08G0081000.1_HC	--	transcription factor MYB44-like; K09422 myb proto-oncogene protein, plant (A)	Transcription factor MYB44 OS=Arabidopsis thaliana GN=MYB44 PE=2 SV=1	Myb-like DNA-binding domain	PREDICTED: transcriptional activator Myb-like [Malus domestica]
HC012G0120700.1_HC	biological_process:"The directed movement of oligopeptides into, out of or within a cell, or between cells, by means of some agent such as a transporter or pore. Oligopeptides are molecules that contain a small number (2 to 20) of amino-acid residues connected by peptide linkages." [ISBN:0198506732](GO:0006857),cellular_component:"A lipid bilayer along with all the proteins and protein complexes …	protein NRT1/ PTR FAMILY 5.6-like; K14638 solute carrier family 15 (peptide/histidine transporter), member 3/4 (A)	Protein NRT1/ PTR FAMILY 5.6 OS=Arabidopsis thaliana GN=NPF5.6 PE=2 SV=1	POT family	PREDICTED: protein NRT1/ PTR FAMILY 5.6-like [Malus domestica]
HC01G0114400.1_HC	molecular_function:"Interacting selectively and non-covalently with any nucleic acid." [GOC:jl](GO:0003676),molecular_function:"Interacting selectively and non-covalently with zinc (Zn) ions." [GOC:ai](GO:0008270)	hypothetical protein; K13091 RNA-binding protein 39 (A)	RNA-binding protein CP31B, chloroplastic OS=Arabidopsis thaliana GN=CP31B PE=1 SV=1	Zinc knuckle	PREDICTED: protein gar2-like [Malus domestica]
HC04G0151700.1_HC	molecular_function:"Any molecular function by which a gene product interacts selectively and non-covalently with DNA (deoxyribonucleic acid)." [GOC:dph, GOC:jl, GOC:tb, GOC:vw](GO:0003677),molecular_function:"Catalysis of a biochemical reaction at physiological temperatures. In biologically catalyzed reactions, the reactants are known as substrates, and the catalysts are naturally occurring macro…	flap endonuclease 1; K04799 flap endonuclease-1 [EC:3.-.-.-] (A)	Flap endonuclease 1 OS=Arabidopsis thaliana GN=FEN1 PE=2 SV=2	XPG N-terminal domain	PREDICTED: flap endonuclease 1 isoform X1 [Malus domestica]
HC015G0268600.1_HC	cellular_component:"A lipid bilayer along with all the proteins and protein complexes embedded in it an attached to it." [GOC:dos, GOC:mah, ISBN:0815316194](GO:0016020),biological_process:"The process in which a solute is transported across a lipid bilayer, from one side of a membrane to the other." [GOC:dph, GOC:jid](GO:0055085)	mechanosensitive ion channel protein 2, chloroplastic-like; K16052 MscS family membrane protein (A)	Mechanosensitive ion channel protein 2, chloroplastic OS=Arabidopsis thaliana GN=MSL2 PE=2 SV=1	Mechanosensitive ion channel	PREDICTED: mechanosensitive ion channel protein 2, chloroplastic isoform X1 [Pyrus x bretschneideri]
HC05G0217500.1_HC	molecular_function:"Interacting selectively and non-covalently with ATP, adenosine 5'-triphosphate, a universally important coenzyme and enzyme regulator." [ISBN:0198506732](GO:0005524),cellular_component:"A small organelle enclosed by a single membrane, and found in most eukaryotic cells. Contains peroxidases and other enzymes involved in a variety of metabolic processes including free radical d…	peroxisome biogenesis protein 1; K13338 peroxin-1 (A)	Peroxisome biogenesis protein 1 OS=Arabidopsis thaliana GN=PEX1 PE=2 SV=2	ATPase family associated with various cellular activities (AAA)	PREDICTED: peroxisome biogenesis protein 1-like [Malus domestica]
HC05G0038900.1_HC	--	--	--	Protein of unknown function (DUF616)	PREDICTED: uncharacterized protein LOC103443880 [Malus domestica]
HC016G0031000.1_HC	--	--	--	--	PREDICTED: dentin sialophosphoprotein [Malus domestica]
HC02G0057400.1_HC	molecular_function:"The formation of a protein dimer, a macromolecular structure consists of two noncovalently associated identical or nonidentical subunits." [ISBN:0198506732](GO:0046983)	basic helix loop helix (bHLH) family transcription factor; K13422 transcription factor MYC2 (A)	Putative transcription factor bHLH041 OS=Arabidopsis thaliana GN=BHLH41 PE=3 SV=1	Helix-loop-helix DNA-binding domain	PREDICTED: putative transcription factor bHLH041 [Malus domestica]
HC011G0245500.1_HC	molecular_function:"Catalysis of the phosphorylation of an amino acid residue in a protein, usually according to the reaction: a protein + ATP = a phosphoprotein + ADP." [MetaCyc:PROTEIN-KINASE-RXN](GO:0004672),molecular_function:"Interacting selectively and non-covalently with ATP, adenosine 5'-triphosphate, a universally important coenzyme and enzyme regulator." [ISBN:0198506732](GO:0005524),bi…	receptor-like cytosolic serine/threonine-protein kinase RBK2; K04733 interleukin-1 receptor-associated kinase 4 [EC:2.7.11.1] (A)	Receptor-like cytosolic serine/threonine-protein kinase RBK2 OS=Arabidopsis thaliana GN=RBK2 PE=1 SV=1	Protein kinase domain	PREDICTED: receptor-like cytosolic serine/threonine-protein kinase RBK2 [Malus domestica]
HC05G0260800.1_HC	--	--	Uncharacterized protein At4g18490 OS=Arabidopsis thaliana GN=At4g18490 PE=2 SV=3	--	PREDICTED: uncharacterized protein At4g18490 [Malus domestica]
HC013G0111200.1_HC	molecular_function:"Catalysis of a biochemical reaction at physiological temperatures. In biologically catalyzed reactions, the reactants are known as substrates, and the catalysts are naturally occurring macromolecular substances known as enzymes. Enzymes possess specific binding sites for substrates, and are usually composed wholly or largely of protein, but RNA that has catalytic activity (rib…	hypothetical protein; K12951 cation-transporting P-type ATPase D [EC:3.6.3.-] (A)	Guanine deaminase OS=Bacillus subtilis (strain 168) GN=guaD PE=1 SV=1	Cytidine and deoxycytidylate deaminase zinc-binding region	PREDICTED: tRNA(adenine(34)) deaminase, chloroplastic-like [Malus domestica]
HC06G0093300.1_HC	molecular_function:"Functions in the initiation of ribosome-mediated translation of mRNA into a polypeptide." [ISBN:0198506732](GO:0003743),molecular_function:"Catalysis of the reaction: GTP + H2O = GDP + phosphate." [ISBN:0198547684, PMID:26832457, PMID:27218782](GO:0003924),molecular_function:"Interacting selectively and non-covalently with GTP, guanosine triphosphate." [GOC:ai](GO:0005525),bio…	translation initiation factor IF-2, mitochondrial; K02519 translation initiation factor IF-2 (A)	Translation initiation factor IF-2 OS=Parvibaculum lavamentivorans (strain DS-1 / DSM 13023 / NCIMB 13966) GN=infB PE=3 SV=1	Translation-initiation factor 2	PREDICTED: translation initiation factor IF-2, mitochondrial [Malus domestica]
HC011G0042200.1_HC	biological_process:"The covalent alteration of one or more amino acids occurring in proteins, peptides and nascent polypeptides (co-translational, post-translational modifications) occurring at the level of an individual cell. Includes the modification of charged tRNAs that are destined to occur in a protein (pre-translation modification)." [GOC:go_curators](GO:0006464),molecular_function:"Cataly…	ubiquitin-activating enzyme E1 1-like; K03178 ubiquitin-activating enzyme E1 [EC:6.2.1.45] (A)	Ubiquitin-activating enzyme E1 1 OS=Arabidopsis thaliana GN=UBA1 PE=1 SV=1	ThiF family	PREDICTED: ubiquitin-activating enzyme E1 1-like [Malus domestica]
HC015G0078800.1_HC	biological_process:"A protein modification process that results in the addition of a carbohydrate or carbohydrate derivative unit to a protein amino acid, e.g. the addition of glycan chains to proteins." [GOC:curators, GOC:pr](GO:0006486),molecular_function:"Catalysis of the transfer of a glycosyl group from one compound (donor) to another (acceptor)." [GOC:jl, ISBN:0198506732](GO:0016757)	probable glycosyltransferase At5g20260; K18789 xylogalacturonan beta-1,3-xylosyltransferase [EC:2.4.2.41] (A)	Probable glycosyltransferase At5g03795 OS=Arabidopsis thaliana GN=At5g03795 PE=3 SV=2	Exostosin family	PREDICTED: probable glycosyltransferase At5g03795 [Malus domestica]
HC010G0022000.1_HC	biological_process:"A cyclic series of interconversions involving three xanthophylls, violoxanthin, antheraxanthin, and zeaxanthin. The xanthophyll cycle is involved in regulating energy dissipation in light harvesting complex II." [ISBN:0122146743](GO:0010028),molecular_function:"Catalysis of the reaction: violaxanthin + 2 ascorbate = zeaxanthin + 2 dehydroascorbate + 2 H2O; and antheraxanthin +…	RVDE1; K09839 violaxanthin de-epoxidase [EC:1.23.5.1] (A)	Violaxanthin de-epoxidase, chloroplastic OS=Nicotiana tabacum GN=VDE1 PE=2 SV=1	VDE lipocalin domain	PREDICTED: uncharacterized protein LOC103422031 [Malus domestica]
HC08G0108800.1_HC	--	cyclin-A2-2-like; K06627 cyclin A (A)	Cyclin-A2-1 OS=Arabidopsis thaliana GN=CYCA2-1 PE=2 SV=3	Cyclin, C-terminal domain	PREDICTED: cyclin-A2-2-like [Malus domestica]
HC06G0133200.1_HC	molecular_function:"Interacting selectively and non-covalently with any protein or protein complex (a complex of two or more proteins that may include other nonprotein molecules)." [GOC:go_curators](GO:0005515),cellular_component:"A small, dense body one or more of which are present in the nucleus of eukaryotic cells. It is rich in RNA and protein, is not bounded by a limiting membrane, and is no…	WD repeat-containing protein 74-like; K14841 ribosome biogenesis protein NSA1 (A)	WD repeat-containing protein 74 OS=Bos taurus GN=WDR74 PE=2 SV=1	--	PREDICTED: WD repeat-containing protein 74-like isoform X3 [Pyrus x bretschneideri]
HC012G0152300.1_HC	--	--	--	--	PREDICTED: uncharacterized protein LOC103930274 [Pyrus x bretschneideri]
HC017G0185700.1_HC	molecular_function:"Catalysis of the phosphorylation of an amino acid residue in a protein, usually according to the reaction: a protein + ATP = a phosphoprotein + ADP." [MetaCyc:PROTEIN-KINASE-RXN](GO:0004672),molecular_function:"Interacting selectively and non-covalently with ATP, adenosine 5'-triphosphate, a universally important coenzyme and enzyme regulator." [ISBN:0198506732](GO:0005524),bi…	hypothetical protein; K04730 interleukin-1 receptor-associated kinase 1 [EC:2.7.11.1] (A)	Putative receptor-like protein kinase At1g80870 OS=Arabidopsis thaliana GN=At1g80870 PE=3 SV=1	Protein kinase domain	PREDICTED: putative receptor-like protein kinase At1g80870 [Malus domestica]
HC06G0152800.1_HC	--	serine/threonine-protein kinase ATM; K04728 ataxia telangiectasia mutated family protein [EC:2.7.11.1] (A)	Serine/threonine-protein kinase ATM OS=Arabidopsis thaliana GN=ATM PE=2 SV=1	PWWP domain	PREDICTED: serine/threonine-protein kinase ATM-like isoform X1 [Malus domestica]
HC015G0161100.1_HC	molecular_function:"Catalysis of an oxidation-reduction (redox) reaction, a reversible chemical reaction in which the oxidation state of an atom or atoms within a molecule is altered. One substrate acts as a hydrogen or electron donor and becomes oxidized, while the other acts as hydrogen or electron acceptor and becomes reduced." [GOC:go_curators](GO:0016491)	NADPH:adrenodoxin oxidoreductase, mitochondrial-like; K18914 adrenodoxin-NADP+ reductase [EC:1.18.1.6] (A)	NADPH:adrenodoxin oxidoreductase, mitochondrial OS=Arabidopsis thaliana GN=MFDR PE=1 SV=1	--	PREDICTED: LOW QUALITY PROTEIN: NADPH:adrenodoxin oxidoreductase, mitochondrial-like [Malus domestica]
HC013G0039400.1_HC	molecular_function:"Catalysis of the hydrolysis of various bonds, e.g. C-O, C-N, C-C, phosphoric anhydride bonds, etc. Hydrolase is the systematic name for any enzyme of EC class 3." [ISBN:0198506732](GO:0016787)	nudix hydrolase 1-like; K03574 8-oxo-dGTP diphosphatase [EC:3.6.1.55] (A)	Nudix hydrolase 1 OS=Arabidopsis thaliana GN=NUDT1 PE=1 SV=1	NUDIX domain	PREDICTED: nudix hydrolase 1-like [Malus domestica]
HC03G0152000.1_HC	molecular_function:"Catalysis of the transfer of a glycosyl group from one compound (donor) to another (acceptor)." [GOC:jl, ISBN:0198506732](GO:0016757)	beta-(1,2)-xylosyltransferase-like; K03714 glycoprotein 2-beta-D-xylosyltransferase [EC:2.4.2.38] (A)	Beta-(1,2)-xylosyltransferase OS=Arabidopsis thaliana GN=XYLT PE=1 SV=1	Protein of unknown function (DUF563)	PREDICTED: beta-(1,2)-xylosyltransferase-like [Malus domestica]
HC014G0172000.1_HC	molecular_function:"Catalysis of the hydrolysis of the terminal (1->2)-linked alpha-D-mannose residues in an oligo-mannose oligosaccharide." [GOC:bf, PMID:25092655](GO:0004571),molecular_function:"Interacting selectively and non-covalently with calcium ions (Ca2+)." [GOC:ai](GO:0005509),biological_process:"The chemical reactions and pathways involving carbohydrates, any of a group of organic comp…	probable alpha-mannosidase I MNS5; K10084 ER degradation enhancer, mannosidase alpha-like 1 (A)	Probable alpha-mannosidase I MNS5 OS=Arabidopsis thaliana GN=MNS5 PE=2 SV=1	Glycosyl hydrolase family 47	PREDICTED: probable alpha-mannosidase I MNS5 [Prunus mume]
HC016G0037300.1_HC	molecular_function:"Acting as a marker to identify a membrane and interacting selectively with one or more SNAREs on another membrane to mediate membrane fusion." [GOC:mah, PMID:14570579](GO:0005484),cellular_component:"A protein complex involved in membrane fusion; a stable ternary complex consisting of a four-helix bundle, usually formed from one R-SNARE and three Q-SNAREs with an ionic layer s…	putative SNAP25 homologous protein SNAP30; K18211 synaptosomal-associated protein 25 (A)	Putative SNAP25 homologous protein SNAP30 OS=Arabidopsis thaliana GN=SNAP30 PE=3 SV=1	--	PREDICTED: putative SNAP25 homologous protein SNAP30 [Malus domestica]
HC010G0076600.1_HC	cellular_component:"Complex that transfers electrons from reduced plastoquinone to oxidized plastocyanin and translocates protons from the stroma to the lumen. The complex contains a core structure of three catalytic subunits: cytochrome b, the Rieske iron sulfur protein (ISP), and cytochrome f, which are arranged in an integral membrane-bound dimeric complex; additional subunits are present, and…	--	Cytochrome b6-f complex subunit 7 (Fragment) OS=Spinacia oleracea GN=petM PE=1 SV=1	PetM family of cytochrome b6f complex subunit 7	PREDICTED: cytochrome b6-f complex subunit 7, chloroplastic-like [Malus domestica]
[truncated: 126 more rows]
