# Supplementary material for: Pan-genome analysis of 13 Malus accessions reveals structural and sequence variations associated with fruit traits
Source: Nat Commun. 2023 Nov 15;14:7377. doi: 10.1038/s41467-023-43270-7 (PMC10651928; doi:10.1038/s41467-023-43270-7)
Supplement: Supplementary file 13 — Supplementary Data 10 [file 41467_2023_43270_MOESM13_ESM.xlsx]

## Sheet: Supplementary Data 10
Supplementary Data 10. Genes identified under positive selection in JG and their functional annotation.
Gene ID	GO description	KEGG description	Swisspront description	Pfam description	NR description
JG06G0152400.1_JG	biological_process:"The process in which genetic material, in the form of chromosomes, is organized into specific structures and then physically separated and apportioned to two or more sets. In eukaryotes, chromosome segregation begins with the condensation of chromosomes, includes chromosome separation, and ends when chromosomes have completed movement to the spindle poles." [GOC:jl, GOC:mah, G…	kinetochore protein spc25-like; K11550 kinetochore protein Spc25, animal type (A)	Kinetochore protein spc25 OS=Schizosaccharomyces pombe (strain 972 / ATCC 24843) GN=spc25 PE=1 SV=1	Chromosome segregation protein Spc25	PREDICTED: kinetochore protein spc25-like [Malus domestica]
JG06G0005800.1_JG	cellular_component:"A chlorophyll-containing plastid with thylakoids organized into grana and frets, or stroma thylakoids, and embedded in a stroma." [ISBN:0471245208](GO:0009507),biological_process:"The division of a chloroplast within a cell to form two or more separate chloroplast compartments. This division occurs independently of mitosis." [GOC:lr](GO:0010020)	--	--	--	PREDICTED: uncharacterized protein LOC103409403 [Malus domestica]
JG016G0032000.1_JG	molecular_function:"Interacting selectively and non-covalently with zinc (Zn) ions." [GOC:ai](GO:0008270)	uncharacterized LOC103425425; K16276 zinc finger protein-like protein (A)	Uncharacterized RING finger protein C2F3.16 OS=Schizosaccharomyces pombe (strain 972 / ATCC 24843) GN=SPAC2F3.16 PE=3 SV=1	Hemerythrin HHE cation binding domain	PREDICTED: uncharacterized protein LOC103425425 [Malus domestica]
JG03G0223900.1_JG	molecular_function:"Interacting selectively and non-covalently with messenger RNA (mRNA), an intermediate molecule between DNA and protein. mRNA includes UTR and coding sequences, but does not contain introns." [GOC:kmv, GOC:pr, SO:0000234](GO:0003729),molecular_function:"Interacting selectively and non-covalently with any protein or protein complex (a complex of two or more proteins that may inc…	Pentatricopeptide repeat (PPR) superfamily protein; K17964 leucine-rich PPR motif-containing protein, mitochondrial (A)	Pentatricopeptide repeat-containing protein At2g30780 OS=Arabidopsis thaliana GN=At2g30780 PE=2 SV=1	PPR repeat family	PREDICTED: pentatricopeptide repeat-containing protein At2g30780 [Malus domestica]
JG013G0182100.1_JG	cellular_component:"The component of a membrane consisting of the gene products and protein complexes having at least some part of their peptide sequence embedded in the hydrophobic region of the membrane." [GOC:dos, GOC:go_curators](GO:0016021)	peroxisomal membrane protein PMP22; K13347 peroxisomal membrane protein 2 (A)	Peroxisomal membrane protein PMP22 OS=Arabidopsis thaliana GN=PMP22 PE=1 SV=1	Mpv17 / PMP22 family	PREDICTED: peroxisomal membrane protein PMP22 [Fragaria vesca subsp. vesca]
JG03G0061400.1_JG	molecular_function:"Interacting selectively and non-covalently with any protein or protein complex (a complex of two or more proteins that may include other nonprotein molecules)." [GOC:go_curators](GO:0005515)	hypothetical protein; K17964 leucine-rich PPR motif-containing protein, mitochondrial (A)	Pentatricopeptide repeat-containing protein At4g11690 OS=Arabidopsis thaliana GN=At4g11690 PE=2 SV=1	PPR repeat	PREDICTED: pentatricopeptide repeat-containing protein At4g11690 [Malus domestica]
JG015G0137300.1_JG	molecular_function:"Interacting selectively and non-covalently with any protein or protein complex (a complex of two or more proteins that may include other nonprotein molecules)." [GOC:go_curators](GO:0005515)	--	NEDD8 ultimate buster 1 OS=Homo sapiens GN=NUB1 PE=1 SV=2	--	PREDICTED: NEDD8 ultimate buster 1 [Malus domestica]
JG015G0164500.1_JG	molecular_function:"Interacting selectively and non-covalently with any protein or protein complex (a complex of two or more proteins that may include other nonprotein molecules)." [GOC:go_curators](GO:0005515),molecular_function:"Interacting selectively and non-covalently with zinc (Zn) ions." [GOC:ai](GO:0008270)	uncharacterized LOC100250295; K03452 magnesium/proton exchanger (A)	Pentatricopeptide repeat-containing protein At4g02750 OS=Arabidopsis thaliana GN=PCMP-H24 PE=3 SV=1	PPR repeat family	PREDICTED: pentatricopeptide repeat-containing protein At2g22070-like [Malus domestica]
JG04G0148900.1_JG	--	pre-mRNA-splicing factor 38A; K12849 pre-mRNA-splicing factor 38A (A)	Pre-mRNA-splicing factor 38 OS=Arabidopsis thaliana GN=PRP38 PE=1 SV=1	Pre-mRNA-splicing factor 38-associated hydrophilic C-term	PREDICTED: pre-mRNA-splicing factor 38A [Malus domestica]
JG015G0223100.1_JG	molecular_function:"Interacting selectively and non-covalently with ATP, adenosine 5'-triphosphate, a universally important coenzyme and enzyme regulator." [ISBN:0198506732](GO:0005524),cellular_component:"A semiautonomous, self replicating organelle that occurs in varying numbers, shapes, and sizes in the cytoplasm of virtually all eukaryotic cells. It is notably the site of tissue respiration."…	ATPase family AAA domain-containing protein 3-like; K17681 ATPase family AAA domain-containing protein 3A/B (A)	ATPase family AAA domain-containing protein 3 OS=Xenopus tropicalis GN=atad3 PE=2 SV=1	ATPase family associated with various cellular activities (AAA)	PREDICTED: ATPase family AAA domain-containing protein 3-like [Malus domestica]
JG05G0247300.1_JG	molecular_function:"Prevents the dissociation of GDP from the small GTPase Rho, thereby preventing GTP from binding." [GOC:mah](GO:0005094),cellular_component:"All of the contents of a cell excluding the plasma membrane and nucleus, but including other subcellular structures." [ISBN:0198547684](GO:0005737)	rho GDP-dissociation inhibitor 1-like; K12462 Rho GDP-dissociation inhibitor (A)	Rho GDP-dissociation inhibitor 1 OS=Arabidopsis thaliana GN=GDI1 PE=1 SV=1	RHO protein GDP dissociation inhibitor	PREDICTED: rho GDP-dissociation inhibitor 1-like [Malus domestica]
JG05G0352400.1_JG	molecular_function:"Interacting selectively and non-covalently with any protein or protein complex (a complex of two or more proteins that may include other nonprotein molecules)." [GOC:go_curators](GO:0005515)	--	--	--	PREDICTED: uncharacterized protein LOC103434778 [Malus domestica]
JG013G0228200.1_JG	--	--	--	BNR repeat-like domain	PREDICTED: uncharacterized protein LOC103411789 isoform X1 [Malus domestica]
JG03G0035700.1_JG	--	Pectinesterase-2 precursor, putative (EC:3.1.1.11); K01051 pectinesterase [EC:3.1.1.11] (A)	Uncharacterized protein At1g18480 OS=Arabidopsis thaliana GN=At1g18480 PE=2 SV=1	--	PREDICTED: LOW QUALITY PROTEIN: uncharacterized protein At1g18480-like [Malus domestica]
JG010G0050800.1_JG	molecular_function:"Catalysis of a biochemical reaction at physiological temperatures. In biologically catalyzed reactions, the reactants are known as substrates, and the catalysts are naturally occurring macromolecular substances known as enzymes. Enzymes possess specific binding sites for substrates, and are usually composed wholly or largely of protein, but RNA that has catalytic activity (rib…	tRNA-dihydrouridine(47) synthase [NAD(P)(+)]-like; K05544 tRNA-dihydrouridine synthase 3 [EC:1.3.1.89] (A)	tRNA-dihydrouridine(47) synthase [NAD(P)(+)]-like OS=Arabidopsis thaliana GN=At4g38890 PE=1 SV=2	Dihydrouridine synthase (Dus)	PREDICTED: tRNA-dihydrouridine(47) synthase [NAD(P)(+)]-like [Malus domestica]
JG07G0084400.1_JG	molecular_function:"Interacting selectively and non-covalently with a nucleotide, any compound consisting of a nucleoside that is esterified with (ortho)phosphate or an oligophosphate at any hydroxyl group on the ribose or deoxyribose." [GOC:mah, ISBN:0198547684](GO:0000166),molecular_function:"Catalysis of the reaction: ATP + glycine + tRNA(Gly) = AMP + diphosphate + glycyl-tRNA(Gly)." [EC:6.1.1…	glycine--tRNA ligase 2, chloroplastic/mitochondrial; K14164 glycyl-tRNA synthetase [EC:6.1.1.14] (A)	Glycine--tRNA ligase, chloroplastic/mitochondrial 2 OS=Arabidopsis thaliana GN=EDD1 PE=1 SV=1	Glycyl-tRNA synthetase alpha subunit	PREDICTED: glycine--tRNA ligase 2, chloroplastic/mitochondrial isoform X2 [Malus domestica]
JG015G0022000.1_JG	molecular_function:"Catalysis of the phosphorylation of an amino acid residue in a protein, usually according to the reaction: a protein + ATP = a phosphoprotein + ADP." [MetaCyc:PROTEIN-KINASE-RXN](GO:0004672),molecular_function:"Interacting selectively and non-covalently with any protein or protein complex (a complex of two or more proteins that may include other nonprotein molecules)." [GOC:go…	hypothetical protein; K08286 protein-serine/threonine kinase [EC:2.7.11.-] (A)	Probable LRR receptor-like serine/threonine-protein kinase At2g16250 OS=Arabidopsis thaliana GN=At2g16250 PE=2 SV=1	Leucine rich repeat N-terminal domain	PREDICTED: probable LRR receptor-like serine/threonine-protein kinase At2g16250 [Malus domestica]
JG014G0038500.1_JG	--	beta-Ig-H3/fasciclin; K19519 transforming growth factor-beta-induced protein (A)	Fasciclin-like arabinogalactan protein 16 OS=Arabidopsis thaliana GN=FLA16 PE=2 SV=1	Fasciclin domain	PREDICTED: fasciclin-like arabinogalactan protein 16 [Malus domestica]
JG012G0112200.1_JG	--	--	--	--	PREDICTED: putative protein TPRXL [Malus domestica]
JG02G0091700.1_JG	--	--	--	--	PREDICTED: stress response protein nst1-like [Malus domestica]
JG09G0223700.1_JG	--	--	--	--	PREDICTED: uncharacterized protein LOC103959464 [Pyrus x bretschneideri]
JG07G0149800.1_JG	biological_process:"The process in which an amino acid is transported across a membrane." [GOC:dph, GOC:tb](GO:0003333)	uncharacterized LOC103440827; K03834 tyrosine-specific transport protein (A)	Tryptophan-specific transport protein OS=Pseudomonas aeruginosa (strain UCBPP-PA14) GN=mtr PE=1 SV=1	Tryptophan/tyrosine permease family	PREDICTED: uncharacterized protein LOC103440827 [Malus domestica]
JG09G0037600.1_JG	molecular_function:"Catalysis of the hydrolysis of internal, alpha-peptide bonds in a polypeptide chain by a catalytic mechanism that involves a catalytic triad consisting of a serine nucleophile that is activated by a proton relay involving an acidic residue (e.g. aspartate or glutamate) and a basic residue (usually histidine)." [GOC:mah, http://merops.sanger.ac.uk/about/glossary.htm#CATTYPE, IS…	serine protease HTRA1-like; K04771 serine protease Do [EC:3.4.21.107] (A)	Protease Do-like 8, chloroplastic OS=Arabidopsis thaliana GN=DEGP8 PE=1 SV=1	PDZ domain	PREDICTED: protease Do-like 8, chloroplastic [Malus domestica]
JG08G0065900.1_JG	--	hypothetical protein; K16591 HAUS augmin-like complex subunit 8 (A)	QWRF motif-containing protein 2 OS=Arabidopsis thaliana GN=QWRF2 PE=2 SV=1	QWRF family	PREDICTED: QWRF motif-containing protein 2-like [Malus domestica]
JG09G0039300.1_JG	molecular_function:"Interacting selectively and non-covalently with any protein or protein complex (a complex of two or more proteins that may include other nonprotein molecules)." [GOC:go_curators](GO:0005515),molecular_function:"Interacting selectively and non-covalently with zinc (Zn) ions." [GOC:ai](GO:0008270)	callose synthase 11-like; K11000 callose synthase [EC:2.4.1.-] (A)	Pentatricopeptide repeat-containing protein At5g50390, chloroplastic OS=Arabidopsis thaliana GN=PCMP-H58 PE=2 SV=1	DYW family of nucleic acid deaminases	PREDICTED: pentatricopeptide repeat-containing protein At5g50390, chloroplastic-like [Malus domestica]
JG010G0002800.1_JG	biological_process:"The joining of the small ribosomal subunit, ternary complex, and mRNA." [GOC:hjd](GO:0001731),molecular_function:"Interacting selectively and non-covalently with an RNA molecule or a portion thereof." [GOC:jl, GOC:mah](GO:0003723),molecular_function:"Functions in the initiation of ribosome-mediated translation of mRNA into a polypeptide." [ISBN:0198506732](GO:0003743),biologic…	eukaryotic translation initiation factor 2D; K15027 translation initiation factor 2D (A)	Eukaryotic translation initiation factor 2D OS=Oryctolagus cuniculus GN=EIF2D PE=1 SV=1	Translation initiation factor SUI1	PREDICTED: eukaryotic translation initiation factor 2D [Malus domestica]
JG01G0183300.1_JG	--	--	--	--	PREDICTED: uncharacterized protein LOC103443163 [Malus domestica]
JG04G0178700.1_JG	biological_process:"A cell cycle process comprising the steps by which a cell progresses through male meiosis II, the second meiotic division in the male germline." [GOC:dph, GOC:mah](GO:0007142)	--	--	--	PREDICTED: uncharacterized protein LOC103434345 [Malus domestica]
JG09G0115700.1_JG	--	hypothetical protein; K19891 glucan endo-1,3-beta-glucosidase 1/2/3 [EC:3.2.1.39] (A)	Glucan endo-1,3-beta-glucosidase 1 OS=Arabidopsis thaliana GN=At1g11820 PE=1 SV=3	X8 domain	PREDICTED: glucan endo-1,3-beta-glucosidase-like protein 3 [Malus domestica]
JG013G0142200.1_JG	cellular_component:"A complex comprised of DNA wound around a multisubunit core and associated proteins, which forms the primary packing unit of DNA into higher order structures." [GOC:elh](GO:0000786),molecular_function:"Interacting selectively and non-covalently with any nucleic acid." [GOC:jl](GO:0003676),molecular_function:"Any molecular function by which a gene product interacts selectively …	serine/arginine-rich splicing factor 33; K12900 FUS-interacting serine-arginine-rich protein 1 (A)	Serine/arginine-rich SC35-like splicing factor SCL28 OS=Arabidopsis thaliana GN=SCL28 PE=1 SV=1	RNA recognition motif. (a.k.a. RRM, RBD, or RNP domain)	PREDICTED: serine/arginine-rich splicing factor 33 isoform X1 [Malus domestica]
JG016G0020300.1_JG	biological_process:"The chemical reactions and pathways involving carbohydrates, any of a group of organic compounds based of the general formula Cx(H2O)y. Includes the formation of carbohydrate derivatives by the addition of a carbohydrate residue to another molecule." [GOC:mah, ISBN:0198506732](GO:0005975),molecular_function:"Catalysis of the transfer of a phosphate group from one position to a…	246.t00005; phosphoglucomutase/phosphomannomutase family protein; K01840 phosphomannomutase [EC:5.4.2.8] (A)	Phosphomannomutase/phosphoglucomutase OS=Pseudomonas syringae pv. tomato (strain DC3000) GN=algC PE=3 SV=1	Phosphoglucomutase/phosphomannomutase, alpha/beta/alpha domain III	PREDICTED: uncharacterized protein LOC103943037 [Pyrus x bretschneideri]
JG04G0090700.1_JG	molecular_function:"Catalysis of an oxidation-reduction (redox) reaction, a reversible chemical reaction in which the oxidation state of an atom or atoms within a molecule is altered. One substrate acts as a hydrogen or electron donor and becomes oxidized, while the other acts as hydrogen or electron acceptor and becomes reduced." [GOC:go_curators](GO:0016491)	ATP-dependent zinc metalloprotease FTSH 10, mitochondrial; K08956 AFG3 family protein [EC:3.4.24.-] (A)	Uncharacterized protein At2g37660, chloroplastic OS=Arabidopsis thaliana GN=At2g37660 PE=2 SV=2	NAD(P)H-binding	PREDICTED: uncharacterized protein At5g02240-like [Malus domestica]
JG011G0107000.1_JG	--	recQ-mediated genome instability protein 2-like; K15365 RecQ-mediated genome instability protein 2 (A)	--	RecQ-mediated genome instability protein 2	PREDICTED: recQ-mediated genome instability protein 2-like [Malus domestica]
JG013G0127100.1_JG	biological_process:"A conserved series of molecular signals found in prokaryotes and eukaryotes; involves autophosphorylation of a histidine kinase and the transfer of the phosphate group to an aspartate that then acts as a phospho-donor to response regulator proteins." [PMID:9191038](GO:0000160),molecular_function:"Any molecular function by which a gene product interacts selectively and non-cova…	two-component response regulator ARR1-like; K14491 two-component response regulator ARR-B family (A)	Two-component response regulator ARR1 OS=Arabidopsis thaliana GN=ARR1 PE=1 SV=2	Response regulator receiver domain	PREDICTED: two-component response regulator ARR1-like [Malus domestica]
JG01G0145800.1_JG	molecular_function:"Interacting selectively and non-covalently with an RNA molecule or a portion thereof." [GOC:jl, GOC:mah](GO:0003723),molecular_function:"Catalysis of the reaction: S-adenosyl-L-methionine + tRNA containing guanine = S-adenosyl-L-homocysteine + tRNA containing N2-methylguanine." [EC:2.1.1.32](GO:0004809),biological_process:"The process in which a pre-tRNA molecule is converted …	tRNA (guanine(26)-N(2))-dimethyltransferase-like; K00555 tRNA (guanine26-N2/guanine27-N2)-dimethyltransferase [EC:2.1.1.215 2.1.1.216] (A)	tRNA (guanine(26)-N(2))-dimethyltransferase OS=Pyrobaculum islandicum (strain DSM 4184 / JCM 9189) GN=trm1 PE=3 SV=1	N2,N2-dimethylguanosine tRNA methyltransferase	PREDICTED: uncharacterized protein LOC103437981 [Malus domestica]
JG015G0251800.1_JG	--	cyclin-D3-2-like; K14505 cyclin D3, plant (A)	Cyclin-D3-2 OS=Arabidopsis thaliana GN=CYCD3-2 PE=2 SV=1	Cyclin, N-terminal domain	PREDICTED: cyclin-D3-2-like [Malus domestica]
JG07G0068100.1_JG	molecular_function:"Interacting selectively and non-covalently with ATP, adenosine 5'-triphosphate, a universally important coenzyme and enzyme regulator." [ISBN:0198506732](GO:0005524),cellular_component:"The component of a membrane consisting of the gene products and protein complexes having at least some part of their peptide sequence embedded in the hydrophobic region of the membrane." [GOC:d…	putative ABC transporter C family member 15; K05665 ATP-binding cassette, subfamily C (CFTR/MRP), member 1 (A)	ABC transporter C family member 9 OS=Arabidopsis thaliana GN=ABCC9 PE=2 SV=2	ABC transporter	PREDICTED: putative ABC transporter C family member 15 [Malus domestica]
JG04G0155300.1_JG	--	--	Vacuole membrane protein KMS1 OS=Arabidopsis thaliana GN=KMS1 PE=1 SV=1	--	PREDICTED: vacuole membrane protein 1-like isoform X1 [Pyrus x bretschneideri]
JG02G0107500.1_JG	molecular_function:"Interacting selectively and non-covalently with a specific double-stranded genomic DNA sequence (sometimes referred to as a motif) within the regulatory region of a gene to modulate transcription. Regulatory regions include promoters (proximal and distal) and enhancers. Genes are transcriptional units, and include bacterial operons." [GOC:txnOH-2018](GO:0003700),biological_pro…	GATA transcription factor 8-like; K17894 GATA-binding protein 2 (A)	GATA transcription factor 18 OS=Arabidopsis thaliana GN=GATA18 PE=2 SV=2	GATA zinc finger	PREDICTED: GATA transcription factor 19-like [Malus domestica]
JG011G0233900.1_JG	molecular_function:"Interacting selectively and non-covalently with any protein or protein complex (a complex of two or more proteins that may include other nonprotein molecules)." [GOC:go_curators](GO:0005515)	DNA topoisomerase 2-like; K03164 DNA topoisomerase II [EC:5.99.1.3] (A)	Ankyrin repeat and protein kinase domain-containing protein 1 OS=Homo sapiens GN=ANKK1 PE=2 SV=1	Ankyrin repeats (many copies)	PREDICTED: uncharacterized protein LOC103449044 [Malus domestica]
JG014G0042600.1_JG	molecular_function:"Interacting selectively and non-covalently with any nucleic acid." [GOC:jl](GO:0003676),molecular_function:"Catalysis of the transfer of a methyl group to an acceptor molecule." [ISBN:0198506732](GO:0008168),molecular_function:"Catalysis of the transfer of a methyl group from S-adenosyl-L-methionine to the epsilon-amino group of a lysine residue in a protein substrate." [PMID:…	putative nadh-ubiquinone oxidoreductase 40 kda subunit protein; K03953 NADH dehydrogenase (ubiquinone) 1 alpha subcomplex subunit 9 (A)	Protein-lysine N-methyltransferase n6amt2 OS=Xenopus laevis GN=n6amt2 PE=2 SV=1	Probable N6-adenine methyltransferase	PREDICTED: N(6)-adenine-specific DNA methyltransferase 2 [Malus domestica]
JG016G0059600.1_JG	--	vacuolar amino acid transporter 1-like; K15015 solute carrier family 32 (vesicular inhibitory amino acid transporter) (A)	--	Protein of unknown function (DUF1666)	PREDICTED: uncharacterized protein LOC103402899 [Malus domestica]
JG014G0017600.1_JG	cellular_component:"A SAGA-type histone acetyltransferase complex that contains Spt8 (in budding yeast) or a homolog thereof; additional polypeptides include Spt group, consisting of Spt7, Spt3, and Spt20/Ada5, which interact with the TATA-binding protein (TBP); the Ada group, consisting of Ada1, Ada2, Ada3, Ada4/Gcn5, and Ada5/Spt20, which is functionally linked to the nucleosomal HAT activity; …	transcription initiation factor TFIID subunit 12; K03126 transcription initiation factor TFIID subunit 12 (A)	Transcription initiation factor TFIID subunit 12 OS=Arabidopsis thaliana GN=TAF12 PE=1 SV=1	Transcription initiation factor TFIID subunit A	PREDICTED: transcription initiation factor TFIID subunit 12 isoform X1 [Pyrus x bretschneideri]
JG010G0107400.1_JG	molecular_function:"Enables the energy-independent facilitated diffusion, mediated by passage of a solute through a transmembrane aqueous pore or channel. Stereospecificity is not exhibited but this transport may be specific for a particular molecular species or class of molecules." [GOC:mtg_transport, ISBN:0815340729, TC:1.-.-.-.-](GO:0015267),cellular_component:"A lipid bilayer along with all t…	aquaporin-like; K09866 aquaporin-4 (A)	Aquaporin OS=Drosophila melanogaster GN=Drip PE=2 SV=2	Major intrinsic protein	PREDICTED: aquaporin-like [Pyrus x bretschneideri]
JG014G0098500.1_JG	--	sporulation-specific protein 15-like; K10352 myosin heavy chain (A)	--	N-terminal C2 in EEIG1 and EHBP1 proteins	PREDICTED: myosin-11-like [Malus domestica]
JG012G0040100.1_JG	cellular_component:"A membrane-bounded organelle of eukaryotic cells in which chromosomes are housed and replicated. In most cells, the nucleus contains all of the cell's chromosomes except the organellar chromosomes, and is the site of RNA synthesis and processing. In some species, or in specialized cell types, RNA metabolism or DNA replication may be absent." [GOC:go_curators](GO:0005634),biolo…	--	Growth-regulating factor 9 OS=Oryza sativa subsp. japonica GN=GRF9 PE=2 SV=1	WRC	PREDICTED: uncharacterized protein LOC103958871 [Pyrus x bretschneideri]
JG014G0156300.1_JG	--	--	--	Protein of unknown function (DUF3537)	PREDICTED: uncharacterized protein LOC103415176 [Malus domestica]
JG017G0108400.1_JG	molecular_function:"Interacting selectively and non-covalently with zinc (Zn) ions." [GOC:ai](GO:0008270)	hypothetical protein; K15407 queuine tRNA-ribosyltransferase subunit QTRTD1 [EC:2.4.2.29] (A)	Probable E3 ubiquitin ligase SUD1 OS=Arabidopsis thaliana GN=SUD1 PE=1 SV=1	RING-variant domain	PREDICTED: uncharacterized protein LOC103405094 [Malus domestica]
JG013G0002000.1_JG	cellular_component:"The outer, i.e. cytoplasm-facing, lipid bilayer of the mitochondrial envelope." [GOC:ai](GO:0005741),molecular_function:"Enables the transfer of a protein from one side of a membrane to the other." [GOC:jl](GO:0008320),biological_process:"The import of proteins across the outer and inner mitochondrial membranes into the matrix. Unfolded proteins enter the mitochondrial matrix …	mitochondrial import receptor subunit TOM40-1-like; K11518 mitochondrial import receptor subunit TOM40 (A)	Mitochondrial import receptor subunit TOM40-1 OS=Arabidopsis thaliana GN=TOM40-1 PE=1 SV=3	Eukaryotic porin	PREDICTED: mitochondrial import receptor subunit TOM40-1-like [Malus domestica]
JG013G0020800.1_JG	--	dnaJ-like protein; K09514 DnaJ homolog subfamily B member 8 (A)	DnaJ homolog subfamily B member 8 OS=Mus musculus GN=Dnajb8 PE=2 SV=1	DnaJ domain	PREDICTED: chaperone protein dnaJ 6-like [Malus domestica]
JG03G0152100.1_JG	molecular_function:"Interacting selectively and non-covalently with any protein or protein complex (a complex of two or more proteins that may include other nonprotein molecules)." [GOC:go_curators](GO:0005515),molecular_function:"Interacting selectively and non-covalently with an actin filament, also known as F-actin, a helical filamentous polymer of globular G-actin subunits." [ISBN:0198506732]…	fimbrin-1-like; K17275 plastin-1 (A)	Fimbrin-1 OS=Arabidopsis thaliana GN=FIM1 PE=1 SV=2	Calponin homology (CH) domain	PREDICTED: fimbrin-1-like [Malus domestica]
JG07G0188300.1_JG	biological_process:"The directed movement of cations, atoms or small molecules with a net positive charge, into, out of or within a cell, or between cells, by means of some agent such as a transporter or pore." [GOC:ai](GO:0006812),molecular_function:"Enables the transfer of a solute or solutes from one side of a membrane to the other according to the reaction: solute(out) + H+(in) = solute(in) +…	--	Cation/H(+) antiporter 15 OS=Arabidopsis thaliana GN=CHX15 PE=2 SV=1	Sodium/hydrogen exchanger family	PREDICTED: cation/H(+) antiporter 15-like [Malus domestica]
JG07G0234200.1_JG	molecular_function:"Interacting selectively and non-covalently with any protein or protein complex (a complex of two or more proteins that may include other nonprotein molecules)." [GOC:go_curators](GO:0005515)	hypothetical protein; K11422 histone-lysine N-methyltransferase SETD1 [EC:2.1.1.43] (A)	Histone-lysine N-methyltransferase ATX5 OS=Arabidopsis thaliana GN=ATX5 PE=2 SV=1	SET domain	PREDICTED: histone-lysine N-methyltransferase ATX4-like [Malus domestica]
JG04G0174800.1_JG	molecular_function:"Catalysis of the formation of the linkage between a protein and a glycosylphosphatidylinositol anchor. The reaction probably occurs by subjecting a peptide bond to nucleophilic attack by the amino group of ethanolamine-GPI, transferring the protein from a signal peptide to the GPI anchor." [ISBN:0471331309](GO:0003923),biological_process:"The hydrolysis of proteins into smalle…	putative GPI-anchor transamidase; K05290 phosphatidylinositol glycan, class K [EC:2.6.-.-] (A)	Putative GPI-anchor transamidase OS=Drosophila melanogaster GN=CG4406 PE=2 SV=1	Peptidase C13 family	PREDICTED: putative GPI-anchor transamidase [Pyrus x bretschneideri]
JG017G0180800.1_JG	molecular_function:"Interacting selectively and non-covalently with any protein or protein complex (a complex of two or more proteins that may include other nonprotein molecules)." [GOC:go_curators](GO:0005515)	periodic tryptophan protein 2 homolog; K14558 periodic tryptophan protein 2 (A)	Periodic tryptophan protein 2 homolog OS=Pongo abelii GN=PWP2 PE=2 SV=1	WD domain, G-beta repeat	PREDICTED: periodic tryptophan protein 2 homolog [Malus domestica]
JG03G0231600.1_JG	molecular_function:"Any molecular function by which a gene product interacts selectively and non-covalently with DNA (deoxyribonucleic acid)." [GOC:dph, GOC:jl, GOC:tb, GOC:vw](GO:0003677)	transcription elongation factor sii protein n terminal domain containing protein; K17552 protein phosphatase 1 regulatory subunit 10 (A)	Homeobox protein LUMINIDEPENDENS OS=Arabidopsis thaliana GN=LD PE=1 SV=2	--	PREDICTED: homeobox protein LUMINIDEPENDENS-like isoform X2 [Malus domestica]
JG017G0109100.1_JG	molecular_function:"Interacting selectively and non-covalently with any nucleic acid." [GOC:jl](GO:0003676),molecular_function:"Catalysis of the transfer of a glycosyl group from a UDP-sugar to a small hydrophobic molecule." [InterPro:IPR004224, PMID:11846783](GO:0008194),molecular_function:"Interacting selectively and non-covalently with zinc (Zn) ions." [GOC:ai](GO:0008270)	SORBIDRAFT_01g001220, Sb01g001220; hypothetical protein; K13030 cyanohydrin beta-glucosyltransferase [EC:2.4.1.85] (A)	7-deoxyloganetin glucosyltransferase OS=Gardenia jasminoides GN=UGT85A24 PE=1 SV=1	UDP-glucoronosyl and UDP-glucosyl transferase	PREDICTED: UDP-glycosyltransferase 85A5-like [Malus domestica]
JG017G0198400.1_JG	molecular_function:"Catalysis of the phosphorylation of an amino acid residue in a protein, usually according to the reaction: a protein + ATP = a phosphoprotein + ADP." [MetaCyc:PROTEIN-KINASE-RXN](GO:0004672),molecular_function:"Interacting selectively and non-covalently with ATP, adenosine 5'-triphosphate, a universally important coenzyme and enzyme regulator." [ISBN:0198506732](GO:0005524),bi…	hypothetical protein; K04730 interleukin-1 receptor-associated kinase 1 [EC:2.7.11.1] (A)	Putative receptor-like protein kinase At1g80870 OS=Arabidopsis thaliana GN=At1g80870 PE=3 SV=1	Protein kinase domain	PREDICTED: putative receptor-like protein kinase At1g80870 [Malus domestica]
JG010G0018500.1_JG	--	--	--	Myb/SANT-like DNA-binding domain	PREDICTED: uncharacterized protein LOC103444641 [Malus domestica]
JG013G0102500.1_JG	biological_process:"Any process that modulates the frequency, rate or extent of cellular DNA-templated transcription." [GOC:go_curators, GOC:txnOH](GO:0006355),molecular_function:"The formation of a protein dimer, a macromolecular structure consists of two noncovalently associated identical or nonidentical subunits." [ISBN:0198506732](GO:0046983)	hypothetical protein; K11253 histone H3 (A)	Transcription factor bHLH137 OS=Arabidopsis thaliana GN=BHLH137 PE=2 SV=1	Helix-loop-helix DNA-binding domain	PREDICTED: transcription factor bHLH137-like isoform X1 [Pyrus x bretschneideri]
JG017G0085900.1_JG	molecular_function:"Catalysis of the phosphorylation of an amino acid residue in a protein, usually according to the reaction: a protein + ATP = a phosphoprotein + ADP." [MetaCyc:PROTEIN-KINASE-RXN](GO:0004672),molecular_function:"Interacting selectively and non-covalently with ATP, adenosine 5'-triphosphate, a universally important coenzyme and enzyme regulator." [ISBN:0198506732](GO:0005524),bi…	mitogen-activated protein kinase kinase kinase NPK1; K04421 mitogen-activated protein kinase kinase kinase 3 [EC:2.7.11.25] (A)	Mitogen-activated protein kinase kinase kinase A OS=Dictyostelium discoideum GN=mkkA PE=1 SV=2	Protein kinase domain	PREDICTED: mitogen-activated protein kinase kinase kinase ANP1-like [Malus domestica]
JG05G0387000.1_JG	--	--	Nudix hydrolase 2 OS=Arabidopsis thaliana GN=NUDT2 PE=1 SV=1	-	PREDICTED: nudix hydrolase 2-like isoform X1 [Malus domestica]
JG015G0382400.1_JG	molecular_function:"Interacting selectively and non-covalently with a specific double-stranded genomic DNA sequence (sometimes referred to as a motif) within the regulatory region of a gene to modulate transcription. Regulatory regions include promoters (proximal and distal) and enhancers. Genes are transcriptional units, and include bacterial operons." [GOC:txnOH-2018](GO:0003700),biological_pro…	probable WRKY transcription factor 33; K13424 WRKY transcription factor 33 (A)	Probable WRKY transcription factor 9 OS=Arabidopsis thaliana GN=WRKY9 PE=2 SV=1	WRKY DNA -binding domain	PREDICTED: probable WRKY transcription factor 9 [Malus domestica]
JG08G0077500.1_JG	--	--	Protein WEAK CHLOROPLAST MOVEMENT UNDER BLUE LIGHT 1 OS=Arabidopsis thaliana GN=WEB1 PE=1 SV=1	Weak chloroplast movement under blue light	PREDICTED: protein WEAK CHLOROPLAST MOVEMENT UNDER BLUE LIGHT 1-like [Malus domestica]
JG016G0041600.1_JG	biological_process:"Growth or movement in a sessile organism toward or away from water, as of the roots of a plant." [ISBN:0395825172](GO:0010274)	--	Protein MIZU-KUSSEI 1 OS=Arabidopsis thaliana GN=MIZ1 PE=1 SV=1	Protein of unknown function, DUF617	PREDICTED: protein MIZU-KUSSEI 1 [Malus domestica]
JG014G0169400.1_JG	molecular_function:"Interacting selectively and non-covalently with any inositol-containing glycerophospholipid, i.e. phosphatidylinositol (PtdIns) and its phosphorylated derivatives." [GOC:bf, ISBN:0198506732, PMID:11395417](GO:0035091)	POPTRDRAFT_252138; hypothetical protein; K19330 run domain Beclin-1 interacting and cysteine-rich containing protein (A)	Pleckstrin homology domain-containing family M member 3 OS=Mus musculus GN=Plekhm3 PE=1 SV=1	Putative zinc-RING and/or ribbon	PREDICTED: LOW QUALITY PROTEIN: uncharacterized protein LOC103431153 [Malus domestica]
JG06G0153300.1_JG	molecular_function:"Catalysis of the hydrolysis of various bonds, e.g. C-O, C-N, C-C, phosphoric anhydride bonds, etc. Hydrolase is the systematic name for any enzyme of EC class 3." [ISBN:0198506732](GO:0016787)	probable apyrase 7; K01510 apyrase [EC:3.6.1.5] (A)	Probable apyrase 7 OS=Arabidopsis thaliana GN=APY7 PE=2 SV=1	GDA1/CD39 (nucleoside phosphatase) family	hypothetical protein PRUPE_ppa003837mg [Prunus persica]
JG017G0087100.1_JG	molecular_function:"Catalysis of the incorporation of one atom from molecular oxygen into a compound and the reduction of the other atom of oxygen to water." [ISBN:0198506732](GO:0004497),molecular_function:"Interacting selectively and non-covalently with iron (Fe) ions." [GOC:ai](GO:0005506),molecular_function:"Catalysis of an oxidation-reduction (redox) reaction in which hydrogen or electrons a…	allene oxide synthase, chloroplastic; K10528 hydroperoxide lyase [EC:4.1.2.-] (A)	Linolenate hydroperoxide lyase, chloroplastic OS=Arabidopsis thaliana GN=CYP74B2 PE=1 SV=1	Cytochrome P450	PREDICTED: allene oxide synthase, chloroplastic [Pyrus x bretschneideri]
JG07G0101300.1_JG	molecular_function:"Interacting selectively and non-covalently with ATP, adenosine 5'-triphosphate, a universally important coenzyme and enzyme regulator." [ISBN:0198506732](GO:0005524),molecular_function:"Catalysis of the reaction: ATP + H2O = ADP + phosphate + 2 H+. May or may not be coupled to another reaction." [EC:3.6.1.3, GOC:jl](GO:0016887)	ATPase GET3; K01551 arsenite-transporting ATPase [EC:3.6.3.16] (A)	ATPase ASNA1 homolog OS=Aedes aegypti GN=AAEL011136 PE=3 SV=1	Anion-transporting ATPase	PREDICTED: ATPase GET3 [Malus domestica]
JG015G0271100.1_JG	molecular_function:"The formation of a protein dimer, a macromolecular structure consists of two noncovalently associated identical or nonidentical subunits." [ISBN:0198506732](GO:0046983)	transcription factor MYC2-like; K13422 transcription factor MYC2 (A)	Transcription factor bHLH93 OS=Arabidopsis thaliana GN=BHLH93 PE=1 SV=1	Helix-loop-helix DNA-binding domain	PREDICTED: transcription factor bHLH93-like isoform X1 [Malus domestica]
JG07G0075400.1_JG	molecular_function:"Interacting selectively and non-covalently with any nucleic acid." [GOC:jl](GO:0003676)	GRMZM2G126665; uncharacterized LOC100216781; K12885 heterogeneous nuclear ribonucleoprotein G (A)	Heterogeneous nuclear ribonucleoprotein Q OS=Rattus norvegicus GN=Syncrip PE=2 SV=1	RNA recognition motif. (a.k.a. RRM, RBD, or RNP domain)	PREDICTED: nucleolin-like [Malus domestica]
JG014G0190900.1_JG	--	formin-like protein 20; K02184 formin 2 (A)	Formin-like protein 20 OS=Arabidopsis thaliana GN=FH20 PE=2 SV=3	C2 domain of PTEN tumour-suppressor protein	PREDICTED: formin-like protein 20 [Pyrus x bretschneideri]
JG013G0154100.1_JG	molecular_function:"Any molecular entity that serves as an electron acceptor and electron donor in an electron transport chain. An electron transport chain is a process in which a series of electron carriers operate together to transfer electrons from donors to any of several different terminal electron acceptors to generate a transmembrane electrochemical gradient." [ISBN:0198506732](GO:0009055)	--	Mavicyanin OS=Cucurbita pepo PE=1 SV=1	Plastocyanin-like domain	PREDICTED: mavicyanin-like [Malus domestica]
JG01G0068000.1_JG	molecular_function:"The action of a molecule that contributes to the structural integrity of the ribosome." [GOC:mah](GO:0003735),cellular_component:"An intracellular organelle, about 200 A in diameter, consisting of RNA and protein. It is the site of protein biosynthesis resulting from translation of messenger RNA (mRNA). It consists of two subunits, one large and one small, each containing only…	50S ribosomal protein L5, chloroplastic; K02931 large subunit ribosomal protein L5 (A)	50S ribosomal protein L5, chloroplastic OS=Arabidopsis thaliana GN=RPL5 PE=2 SV=1	ribosomal L5P family C-terminus	PREDICTED: 50S ribosomal protein L5, chloroplastic [Malus domestica]
JG01G0047900.1_JG	molecular_function:"Catalysis of the hydrolysis of internal, alpha-peptide bonds in a polypeptide chain by a mechanism in which water acts as a nucleophile, one or two metal ions hold the water molecule in place, and charged amino acid side chains are ligands for the metal ions." [GOC:mah, http://merops.sanger.ac.uk/about/glossary.htm#CATTYPE, http://merops.sanger.ac.uk/about/glossary.htm#ENDOPEP…	probable cytosolic oligopeptidase A; K01414 oligopeptidase A [EC:3.4.24.70] (A)	Organellar oligopeptidase A, chloroplastic/mitochondrial OS=Arabidopsis thaliana GN=OOP PE=1 SV=1	Peptidase family M3	PREDICTED: probable cytosolic oligopeptidase A [Malus domestica]
JG014G0085800.1_JG	molecular_function:"Catalysis of the hydrolysis of various bonds, e.g. C-O, C-N, C-C, phosphoric anhydride bonds, etc. Hydrolase is the systematic name for any enzyme of EC class 3." [ISBN:0198506732](GO:0016787)	nudix hydrolase 16, mitochondrial-like; K07766 diphosphoinositol-polyphosphate diphosphatase [EC:3.6.1.52] (A)	Nudix hydrolase 16, mitochondrial OS=Arabidopsis thaliana GN=NUDT16 PE=2 SV=1	NUDIX domain	PREDICTED: nudix hydrolase 16, mitochondrial-like [Pyrus x bretschneideri]
JG08G0161400.1_JG	--	--	--	--	PREDICTED: spindle pole body component 110 [Malus domestica]
JG06G0049400.1_JG	--	uncharacterized LOC18428202; K12353 sphingomyelin phosphodiesterase 4 [EC:3.1.4.12] (A)	--	--	PREDICTED: uncharacterized protein LOC103958457 [Pyrus x bretschneideri]
JG03G0069400.1_JG	--	very-long-chain (3R)-3-hydroxyacyl-[acyl-carrier protein] dehydratase 2; K10703 very-long-chain (3R)-3-hydroxyacyl-CoA dehydratase [EC:4.2.1.134] (A)	Very-long-chain (3R)-3-hydroxyacyl-CoA dehydratase 2 OS=Bos taurus GN=HACD2 PE=2 SV=2	Protein tyrosine phosphatase-like protein, PTPLA	PREDICTED: very-long-chain (3R)-3-hydroxyacyl-[acyl-carrier protein] dehydratase 2 [Malus domestica]
JG05G0345700.1_JG	molecular_function:"Any molecular function by which a gene product interacts selectively and non-covalently with DNA (deoxyribonucleic acid)." [GOC:dph, GOC:jl, GOC:tb, GOC:vw](GO:0003677),cellular_component:"A membrane-bounded organelle of eukaryotic cells in which chromosomes are housed and replicated. In most cells, the nucleus contains all of the cell's chromosomes except the organellar chrom…	auxin response factor 3-like; K14486 auxin response factor (A)	Auxin response factor 3 OS=Arabidopsis thaliana GN=ARF3 PE=1 SV=2	Auxin response factor	PREDICTED: auxin response factor 3-like [Malus domestica]
JG012G0200400.1_JG	molecular_function:"Interacting selectively and non-covalently with ATP, adenosine 5'-triphosphate, a universally important coenzyme and enzyme regulator." [ISBN:0198506732](GO:0005524),biological_process:"A microtubule-based process that results in the movement of organelles, other microtubules, or other cellular components. Examples include motor-driven movement along microtubules and movement …	kinesin-like protein KIFC3; K10406 kinesin family member C2/C3 (A)	Kinesin-like protein KIFC3 OS=Homo sapiens GN=KIFC3 PE=1 SV=4	Kinesin motor domain	PREDICTED: kinesin-like protein KIFC3 [Malus domestica]
JG015G0167500.1_JG	--	--	--	--	hypothetical protein EUGRSUZ_C03726 [Eucalyptus grandis]
JG012G0011000.1_JG	molecular_function:"Catalysis of the reaction: an orthophosphoric monoester + H2O = an alcohol + phosphate, with an acid pH optimum." [EC:3.1.3.2](GO:0003993),molecular_function:"Interacting selectively and non-covalently with any protein or protein complex (a complex of two or more proteins that may include other nonprotein molecules)." [GOC:go_curators](GO:0005515),molecular_function:"Catalysis…	Y105C5B.3; Purple acid phosphatase; K01113 alkaline phosphatase D [EC:3.1.3.1] (A)	Probable purple acid phosphatase 20 OS=Arabidopsis thaliana GN=PAP20 PE=2 SV=1	Calcineurin-like phosphoesterase	PREDICTED: probable purple acid phosphatase 20 [Pyrus x bretschneideri]
JG01G0175400.1_JG	biological_process:"Any process that modulates the frequency, rate or extent of cellular DNA-templated transcription." [GOC:go_curators, GOC:txnOH](GO:0006355),molecular_function:"Interacting selectively and non-covalently with zinc (Zn) ions." [GOC:ai](GO:0008270)	protein FAR1-RELATED SEQUENCE 7-like; K17604 zinc finger SWIM domain-containing protein 3 (A)	Protein FAR1-RELATED SEQUENCE 5 OS=Arabidopsis thaliana GN=FRS5 PE=2 SV=1	SWIM zinc finger	PREDICTED: protein FAR1-RELATED SEQUENCE 7-like isoform X1 [Malus domestica]
JG013G0006600.1_JG	--	--	--	--	PREDICTED: uncharacterized protein LOC103403429 [Malus domestica]
JG03G0182300.1_JG	cellular_component:"The component of a membrane consisting of the gene products and protein complexes having at least some part of their peptide sequence embedded in the hydrophobic region of the membrane." [GOC:dos, GOC:go_curators](GO:0016021)	uncharacterized LOC103430324; K13348 protein Mpv17 (A)	Peroxisomal membrane protein 2 OS=Bos taurus GN=PXMP2 PE=2 SV=3	Mpv17 / PMP22 family	PREDICTED: uncharacterized protein LOC103430324 [Malus domestica]
JG010G0009900.1_JG	cellular_component:"The component of a membrane consisting of the gene products and protein complexes having at least some part of their peptide sequence embedded in the hydrophobic region of the membrane." [GOC:dos, GOC:go_curators](GO:0016021),biological_process:"The process in which a solute is transported across a lipid bilayer, from one side of a membrane to the other." [GOC:dph, GOC:jid](GO…	probable auxin efflux carrier component 6; K13947 auxin efflux carrier family (A)	Probable auxin efflux carrier component 6 OS=Arabidopsis thaliana GN=PIN6 PE=2 SV=2	Membrane transport protein	PREDICTED: probable auxin efflux carrier component 6 [Pyrus x bretschneideri]
JG01G0088900.1_JG	molecular_function:"Catalysis of an oxidation-reduction (redox) reaction, a reversible chemical reaction in which the oxidation state of an atom or atoms within a molecule is altered. One substrate acts as a hydrogen or electron donor and becomes oxidized, while the other acts as hydrogen or electron acceptor and becomes reduced." [GOC:go_curators](GO:0016491)	naringenin,2-oxoglutarate 3-dioxygenase; K00475 naringenin 3-dioxygenase [EC:1.14.11.9] (A)	Naringenin,2-oxoglutarate 3-dioxygenase OS=Callistephus chinensis GN=FHT PE=2 SV=1	2OG-Fe(II) oxygenase superfamily	PREDICTED: flavonol synthase/flavanone 3-hydroxylase-like [Pyrus x bretschneideri]
JG013G0081700.1_JG	molecular_function:"Interacting selectively and non-covalently with any protein or protein complex (a complex of two or more proteins that may include other nonprotein molecules)." [GOC:go_curators](GO:0005515)	sel1l; sel-1 suppressor of lin-12-like (C. elegans); K14026 SEL1 protein (A)	F-box protein At1g70590 OS=Arabidopsis thaliana GN=At1g70590 PE=2 SV=1	Sel1 repeat	PREDICTED: F-box protein At1g70590-like [Malus domestica]
JG08G0136200.1_JG	molecular_function:"Interacting selectively and non-covalently with any protein or protein complex (a complex of two or more proteins that may include other nonprotein molecules)." [GOC:go_curators](GO:0005515)	BTB/POZ domain-containing protein At1g21780; K10523 speckle-type POZ protein (A)	BTB/POZ domain-containing protein At1g21780 OS=Arabidopsis thaliana GN=At1g21780 PE=1 SV=1	BTB/POZ domain	PREDICTED: BTB/POZ domain-containing protein At1g21780 [Malus domestica]
JG015G0125800.1_JG	biological_process:"A process that is carried out at the cellular level which results in the assembly, arrangement of constituent parts, or disassembly of the microtubule spindle during a meiotic cell cycle." [GOC:go_curators, GOC:mah](GO:0000212),biological_process:"The cell cycle process in which double-strand breaks are generated at defined hotspots throughout the genome during meiosis I. This…	--	--	--	PREDICTED: uncharacterized protein LOC103446849 [Malus domestica]
JG012G0097400.1_JG	--	--	TSL-kinase interacting protein 1 OS=Arabidopsis thaliana GN=TKI1 PE=1 SV=2	Myb-like DNA-binding domain	PREDICTED: TSL-kinase interacting protein 1-like [Pyrus x bretschneideri]
JG012G0152600.1_JG	biological_process:"The process in which a solute is transported across a lipid bilayer, from one side of a membrane to the other." [GOC:dph, GOC:jid](GO:0055085)	mitoferrin-like; K15113 solute carrier family 25 (mitochondrial iron transporter), member 28/37 (A)	Mitoferrin OS=Dictyostelium discoideum GN=mcfF PE=3 SV=1	Mitochondrial carrier protein	PREDICTED: mitoferrin-like [Pyrus x bretschneideri]
JG03G0221700.1_JG	--	cell cycle checkpoint protein RAD17; K06662 cell cycle checkpoint protein (A)	--	--	PREDICTED: uncharacterized protein LOC103427405 [Malus domestica]
JG014G0117900.1_JG	molecular_function:"Catalysis of the phosphorylation of an amino acid residue in a protein, usually according to the reaction: a protein + ATP = a phosphoprotein + ADP." [MetaCyc:PROTEIN-KINASE-RXN](GO:0004672),molecular_function:"Interacting selectively and non-covalently with any protein or protein complex (a complex of two or more proteins that may include other nonprotein molecules)." [GOC:go…	probably inactive receptor-like protein kinase At5g41680; K04730 interleukin-1 receptor-associated kinase 1 [EC:2.7.11.1] (A)	Probable inactive receptor kinase At4g23740 OS=Arabidopsis thaliana GN=At4g23740 PE=2 SV=1	Leucine rich repeat	PREDICTED: probable inactive receptor kinase At4g23740 [Pyrus x bretschneideri]
JG07G0041000.1_JG	molecular_function:"Any molecular function by which a gene product interacts selectively and non-covalently with DNA (deoxyribonucleic acid)." [GOC:dph, GOC:jl, GOC:tb, GOC:vw](GO:0003677),molecular_function:"Interacting selectively and non-covalently with a specific double-stranded genomic DNA sequence (sometimes referred to as a motif) within the regulatory region of a gene to modulate transcri…	EREB85, GRMZM2G124524, GRMZM2G124524_T01; WRI1 transcription factor 1; K09285 AP2-like factor, ANT lineage (A)	Ethylene-responsive transcription factor WRI1 OS=Arabidopsis thaliana GN=WRI1 PE=2 SV=1	AP2 domain	PREDICTED: ethylene-responsive transcription factor WRI1-like [Malus domestica]
JG05G0203700.1_JG	molecular_function:"Catalysis of the transfer of ubiquitin from one protein to another via the reaction X-Ub + Y --> Y-Ub + X, where both X-Ub and Y-Ub are covalent linkages." [GOC:BioGRID, GOC:jh2, PMID:9635407](GO:0004842),molecular_function:"Interacting selectively and non-covalently with any protein or protein complex (a complex of two or more proteins that may include other nonprotein molecu…	U-box domain-containing protein 14-like; K08332 vacuolar protein 8 (A)	U-box domain-containing protein 15 OS=Arabidopsis thaliana GN=PUB15 PE=2 SV=2	Armadillo/beta-catenin-like repeat	PREDICTED: U-box domain-containing protein 15-like [Malus domestica]
JG013G0115700.1_JG	molecular_function:"Inhibition of the reactions brought about by dioxygen (O2) or peroxides. Usually the antioxidant is effective because it can itself be more easily oxidized than the substance protected. The term is often applied to components that can trap free radicals, thereby breaking the chain reaction that normally leads to extensive biological damage." [ISBN:0198506732](GO:0016209),molec…	1-Cys peroxiredoxin; K11188 peroxiredoxin 6, 1-Cys peroxiredoxin [EC:1.11.1.7 1.11.1.15 3.1.1.-] (A)	1-Cys peroxiredoxin OS=Medicago truncatula PE=2 SV=1	AhpC/TSA family	PREDICTED: 1-Cys peroxiredoxin [Pyrus x bretschneideri]
JG09G0226900.1_JG	--	15.7 kDa heat shock protein, peroxisomal-like; K13993 HSP20 family protein (A)	15.7 kDa heat shock protein, peroxisomal OS=Arabidopsis thaliana GN=HSP15.7 PE=2 SV=1	Hsp20/alpha crystallin family	PREDICTED: 15.7 kDa heat shock protein, peroxisomal-like [Malus domestica]
JG014G0045700.1_JG	--	--	Protein ROOT PRIMORDIUM DEFECTIVE 1 OS=Arabidopsis thaliana GN=RPD1 PE=1 SV=1	Plant organelle RNA recognition domain	PREDICTED: protein ROOT PRIMORDIUM DEFECTIVE 1-like [Malus domestica]
JG05G0108500.1_JG	molecular_function:"Enables the facilitated diffusion of an ion (by an energy-independent process) by passage through a transmembrane aqueous pore or channel without evidence for a carrier-mediated mechanism. May be either selective (it enables passage of a specific ion only) or non-selective (it enables passage of two or more ions of same charge but different size)." [GOC:cy, GOC:mtg_transport, …	putative cyclic nucleotide-gated ion channel 8; K05391 cyclic nucleotide gated channel, other eukaryote (A)	Putative cyclic nucleotide-gated ion channel 8 OS=Arabidopsis thaliana GN=CNGC8 PE=3 SV=2	Cyclic nucleotide-binding domain	PREDICTED: putative cyclic nucleotide-gated ion channel 8 [Malus domestica]
JG08G0056500.1_JG	--	--	UPF0587 protein CG4646 OS=Drosophila melanogaster GN=CG4646 PE=2 SV=1	Eukaryotic protein of unknown function (DUF866)	PREDICTED: UPF0587 protein CG4646-like [Malus domestica]
JG06G0060000.1_JG	molecular_function:"Catalysis of the hydrolysis of any O-glycosyl bond." [GOC:mah](GO:0004553),molecular_function:"Catalysis of the reaction: a fructofuranosylated fructofuranosyl acceptor + H2O = a non fructofuranosylated fructofuranosyl acceptor + a beta-D-fructofuranoside." [EC:3.2.1.26, MetaCyc:RXN-9985](GO:0004564),molecular_function:"Catalysis of the reaction: sucrose + H2O = alpha-D-glucos…	acid beta-fructofuranosidase; K01193 beta-fructofuranosidase [EC:3.2.1.26] (A)	Acid beta-fructofuranosidase OS=Vigna radiata var. radiata GN=INVA PE=1 SV=1	Glycosyl hydrolases family 32 N-terminal domain	PREDICTED: acid beta-fructofuranosidase [Malus domestica]
JG09G0053500.1_JG	molecular_function:"Interacting selectively and non-covalently with an RNA molecule or a portion thereof." [GOC:jl, GOC:mah](GO:0003723),molecular_function:"Catalysis of the reaction: S-adenosyl-L-methionine + tRNA containing guanine = S-adenosyl-L-homocysteine + tRNA containing N2-methylguanine." [EC:2.1.1.32](GO:0004809),biological_process:"The process in which a pre-tRNA molecule is converted …	probable tRNA (guanine(26)-N(2))-dimethyltransferase 2; K00555 tRNA (guanine26-N2/guanine27-N2)-dimethyltransferase [EC:2.1.1.215 2.1.1.216] (A)	Probable tRNA (guanine(26)-N(2))-dimethyltransferase 2 OS=Arabidopsis thaliana GN=At3g02320 PE=2 SV=3	N2,N2-dimethylguanosine tRNA methyltransferase	PREDICTED: probable tRNA (guanine(26)-N(2))-dimethyltransferase 2 [Malus domestica]
JG09G0127300.1_JG	molecular_function:"Interacting selectively and non-covalently with any protein or protein complex (a complex of two or more proteins that may include other nonprotein molecules)." [GOC:go_curators](GO:0005515)	hypothetical protein; K12600 superkiller protein 3 (A)	--	Tetratricopeptide repeat	PREDICTED: uncharacterized protein LOC103443356 [Malus domestica]
JG014G0016900.1_JG	molecular_function:"Interacting selectively and non-covalently with a specific double-stranded genomic DNA sequence (sometimes referred to as a motif) within the regulatory region of a gene to modulate transcription. Regulatory regions include promoters (proximal and distal) and enhancers. Genes are transcriptional units, and include bacterial operons." [GOC:txnOH-2018](GO:0003700),biological_pro…	G-box-binding factor 1; K09060 plant G-box-binding factor (A)	Transcription factor HBP-1a OS=Triticum aestivum PE=2 SV=1	bZIP transcription factor	PREDICTED: uncharacterized protein LOC103424255 [Malus domestica]
JG02G0103500.1_JG	molecular_function:"Interacting selectively and non-covalently with ATP, adenosine 5'-triphosphate, a universally important coenzyme and enzyme regulator." [ISBN:0198506732](GO:0005524),molecular_function:"Catalysis of the reaction: ATP + H2O = ADP + phosphate + 2 H+. May or may not be coupled to another reaction." [EC:3.6.1.3, GOC:jl](GO:0016887)	mitochondrial chaperone BCS1-like; K08900 mitochondrial chaperone BCS1 (A)	Probable mitochondrial chaperone bcs1 OS=Schizosaccharomyces pombe (strain 972 / ATCC 24843) GN=SPAC644.07 PE=2 SV=1	Domain associated at C-terminal with AAA	PREDICTED: LOW QUALITY PROTEIN: mitochondrial chaperone BCS1-like [Malus domestica]
JG016G0017200.1_JG	--	probable peroxygenase 4; K17991 peroxygenase [EC:1.11.2.3] (A)	Probable peroxygenase 4 OS=Arabidopsis thaliana GN=PXG4 PE=1 SV=1	Caleosin related protein	PREDICTED: probable peroxygenase 4 [Malus domestica]
JG03G0033500.1_JG	--	hypothetical protein; K06236 collagen, type I, alpha (A)	--	--	PREDICTED: uncharacterized protein LOC103963293 isoform X1 [Pyrus x bretschneideri]
JG07G0043900.1_JG	molecular_function:"Catalysis of the phosphorylation of an amino acid residue in a protein, usually according to the reaction: a protein + ATP = a phosphoprotein + ADP." [MetaCyc:PROTEIN-KINASE-RXN](GO:0004672),molecular_function:"Interacting selectively and non-covalently with any protein or protein complex (a complex of two or more proteins that may include other nonprotein molecules)." [GOC:go…	serine/threonine-protein kinase bri1, putative (EC:2.7.11.25 3.1.3.16); K13415 protein brassinosteroid insensitive 1 [EC:2.7.10.1 2.7.11.1] (A)	Probable inactive leucine-rich repeat receptor-like protein kinase At3g03770 OS=Arabidopsis thaliana GN=At3g03770 PE=2 SV=1	Protein tyrosine kinase	PREDICTED: probable inactive leucine-rich repeat receptor-like protein kinase At3g03770 [Malus domestica]
JG05G0219200.1_JG	--	--	--	--	PREDICTED: uncharacterized protein LOC103949578 [Pyrus x bretschneideri]
JG010G0024400.1_JG	molecular_function:"Interacting selectively and non-covalently with any protein or protein complex (a complex of two or more proteins that may include other nonprotein molecules)." [GOC:go_curators](GO:0005515)	ogt.2, im:7146393, ogtl, wu:fp46c04, wu:fr75f09; O-linked N-acetylglucosamine (GlcNAc) transferase, tandem duplicate 2; K09667 protein O-GlcNAc transferase [EC:2.4.1.255] (A)	Tetratricopeptide repeat protein 27 homolog OS=Dictyostelium discoideum GN=ttc27 PE=3 SV=1	Tetratricopeptide repeat	PREDICTED: LOW QUALITY PROTEIN: tetratricopeptide repeat protein 27 homolog, partial [Malus domestica]
JG012G0194200.1_JG	biological_process:"The directed movement of carbohydrate into, out of or within a cell, or between cells, by means of some agent such as a transporter or pore. Carbohydrates are any of a group of organic compounds based of the general formula Cx(H2O)y." [GOC:ai](GO:0008643),cellular_component:"A lipid bilayer along with all the proteins and protein complexes embedded in it an attached to it." [G…	sugar transporter ERD6-like 5; K08145 MFS transporter, SP family, solute carrier family 2 (facilitated glucose transporter), member 8 (A)	Sugar transporter ERD6-like 5 OS=Arabidopsis thaliana GN=At1g54730 PE=2 SV=2	Sugar (and other) transporter	PREDICTED: sugar transporter ERD6-like 5 [Pyrus x bretschneideri]
JG05G0105300.1_JG	biological_process:"The directed movement of proteins into, out of or within a cell, or between cells, by means of some agent such as a transporter or pore." [GOC:ai](GO:0015031)	IST1-like protein; K19476 vacuolar protein sorting-associated protein IST1 (A)	IST1-like protein OS=Dictyostelium discoideum GN=DDB_G0289029 PE=3 SV=1	Regulator of Vps4 activity in the MVB pathway	PREDICTED: IST1-like protein [Malus domestica]
JG06G0092200.1_JG	--	--	--	--	PREDICTED: uncharacterized protein LOC103935781 [Pyrus x bretschneideri]
JG03G0087000.1_JG	molecular_function:"Any molecular function by which a gene product interacts selectively and non-covalently with DNA (deoxyribonucleic acid)." [GOC:dph, GOC:jl, GOC:tb, GOC:vw](GO:0003677),biological_process:"Any process that modulates the frequency, rate or extent of cellular DNA-templated transcription." [GOC:go_curators, GOC:txnOH](GO:0006355)	BEL1-like homeodomain protein 9; K15613 homeobox protein Meis1 (A)	BEL1-like homeodomain protein 8 OS=Arabidopsis thaliana GN=BLH8 PE=1 SV=1	Associated with HOX	PREDICTED: BEL1-like homeodomain protein 9 [Pyrus x bretschneideri]
JG015G0187300.1_JG	cellular_component:"The component of a membrane consisting of the gene products and protein complexes having at least some part of their peptide sequence embedded in the hydrophobic region of the membrane." [GOC:dos, GOC:go_curators](GO:0016021),biological_process:"The process in which a solute is transported across a lipid bilayer, from one side of a membrane to the other." [GOC:dph, GOC:jid](GO…	cation/calcium exchanger 4-like; K13754 solute carrier family 24 (sodium/potassium/calcium exchanger), member 6 (A)	Cation/calcium exchanger 4 OS=Arabidopsis thaliana GN=CCX4 PE=2 SV=1	Sodium/calcium exchanger protein	PREDICTED: cation/calcium exchanger 4-like [Malus domestica]
JG014G0037700.1_JG	--	cell cycle checkpoint protein RAD17; K06662 cell cycle checkpoint protein (A)	L10-interacting MYB domain-containing protein OS=Arabidopsis thaliana GN=LIMYB PE=1 SV=1	Myb/SANT-like DNA-binding domain	PREDICTED: uncharacterized protein LOC103414933 [Malus domestica]
JG015G0203600.1_JG	molecular_function:"Interacting selectively and non-covalently with any protein or protein complex (a complex of two or more proteins that may include other nonprotein molecules)." [GOC:go_curators](GO:0005515)	ankyrin repeat domain-containing protein, chloroplastic-like; K12897 transformer-2 protein (A)	Ankyrin repeat domain-containing protein, chloroplastic OS=Arabidopsis thaliana GN=AKRP PE=1 SV=2	Ankyrin repeats (3 copies)	PREDICTED: LOW QUALITY PROTEIN: ankyrin repeat domain-containing protein, chloroplastic [Malus domestica]
JG013G0028200.1_JG	biological_process:"The directed movement of a nucleotide, any compound consisting of a nucleoside that is esterified with (ortho)phosphate, into, out of or within a cell." [ISBN:0198506732](GO:0006862),biological_process:"The process in which a solute is transported across a lipid bilayer, from one side of a membrane to the other." [GOC:dph, GOC:jid](GO:0055085)	nicotinamide adenine dinucleotide transporter 2, mitochondrial-like; K15115 solute carrier family 25 (mitochondrial folate transporter), member 32 (A)	Nicotinamide adenine dinucleotide transporter 2, mitochondrial OS=Arabidopsis thaliana GN=NDT2 PE=1 SV=1	Mitochondrial carrier protein	PREDICTED: nicotinamide adenine dinucleotide transporter 2, mitochondrial-like [Malus domestica]
JG012G0017400.1_JG	--	--	--	--	PREDICTED: uncharacterized protein LOC103449472 [Malus domestica]
JG06G0081600.1_JG	molecular_function:"Interacting selectively and non-covalently with any protein or protein complex (a complex of two or more proteins that may include other nonprotein molecules)." [GOC:go_curators](GO:0005515),biological_process:"The chemical reactions and pathways involving glutathione, the tripeptide glutamylcysteinylglycine, which acts as a coenzyme for some enzymes and as an antioxidant in t…	glutathione S-transferase T1; K00799 glutathione S-transferase [EC:2.5.1.18] (A)	Glutathione S-transferase T1 OS=Arabidopsis thaliana GN=GSTT1 PE=2 SV=1	Glutathione S-transferase, N-terminal domain	PREDICTED: glutathione S-transferase T1 [Pyrus x bretschneideri]
JG011G0214700.1_JG	--	An15g04490; myosin-1; K10356 myosin I (A)	OPA3-like protein OS=Schizosaccharomyces pombe (strain 972 / ATCC 24843) GN=SPBC1703.11 PE=3 SV=1	Optic atrophy 3 protein (OPA3)	PREDICTED: optic atrophy 3 protein homolog [Malus domestica]
JG015G0328500.1_JG	--	hypothetical protein; K11380 NuA3 HAT complex component NTO1 (A)	Histone-lysine N-methyltransferase ATX1 OS=Arabidopsis thaliana GN=ATX1 PE=1 SV=2	PHD-finger	PREDICTED: uncharacterized protein LOC103401878 [Malus domestica]
JG08G0216300.1_JG	molecular_function:"Catalysis of a biochemical reaction at physiological temperatures. In biologically catalyzed reactions, the reactants are known as substrates, and the catalysts are naturally occurring macromolecular substances known as enzymes. Enzymes possess specific binding sites for substrates, and are usually composed wholly or largely of protein, but RNA that has catalytic activity (rib…	cinnamoyl-CoA reductase 1-like; K09753 cinnamoyl-CoA reductase [EC:1.2.1.44] (A)	Tetraketide alpha-pyrone reductase 1 OS=Arabidopsis thaliana GN=TKPR1 PE=1 SV=1	NAD dependent epimerase/dehydratase family	PREDICTED: tetraketide alpha-pyrone reductase 1 isoform X1 [Malus domestica]
JG07G0220400.1_JG	--	hypothetical protein; K13667 protein glucosyltransferase [EC:2.4.1.-] (A)	Protein O-glucosyltransferase 1 OS=Bos taurus GN=POGLUT1 PE=2 SV=1	Glycosyl transferase family 90	PREDICTED: O-glucosyltransferase rumi homolog [Pyrus x bretschneideri]
JG08G0080000.1_JG	--	--	Succinate dehydrogenase subunit 5, mitochondrial OS=Arabidopsis thaliana GN=SDH5 PE=1 SV=1	Domain of unknown function (DUF4370)	PREDICTED: uncharacterized protein At1g47420, mitochondrial-like [Pyrus x bretschneideri]
JG09G0050600.1_JG	biological_process:"The cellular process in which a signal is conveyed to trigger a change in the activity or state of a cell. Signal transduction begins with reception of a signal (e.g. a ligand binding to a receptor or receptor activation by a stimulus such as light), or for signal transduction in the absence of ligand, signal-withdrawal or the activity of a constitutively active receptor. Sign…	extensin-like; K05747 Wiskott-Aldrich syndrome protein (A)	Ninja-family protein AFP1 OS=Arabidopsis thaliana GN=AFP1 PE=1 SV=1	TPL-binding domain in jasmonate signalling	PREDICTED: ninja-family protein AFP3-like [Malus domestica]
JG03G0090700.1_JG	molecular_function:"Catalysis of the reaction: an alpha-L-fucoside + H2O = an alcohol + L-fucose." [EC:3.2.1.51](GO:0004560),biological_process:"The chemical reactions and pathways involving carbohydrates, any of a group of organic compounds based of the general formula Cx(H2O)y. Includes the formation of carbohydrate derivatives by the addition of a carbohydrate residue to another molecule." [GO…	alpha-L-fucosidase 1-like; K01206 alpha-L-fucosidase [EC:3.2.1.51] (A)	Alpha-L-fucosidase 1 OS=Arabidopsis thaliana GN=FUC1 PE=1 SV=2	F5/8 type C domain	PREDICTED: LOW QUALITY PROTEIN: alpha-L-fucosidase 1-like [Malus domestica]
JG09G0096900.1_JG	molecular_function:"Catalysis of the reaction: D-glucose 6-phosphate + NADP+ = D-glucono-1,5-lactone 6-phosphate + NADPH + H+." [EC:1.1.1.49](GO:0004345),biological_process:"The chemical reactions and pathways involving glucose, the aldohexose gluco-hexose. D-glucose is dextrorotatory and is sometimes known as dextrose; it is an important source of energy for living organisms and is found free as…	glucose-6-phosphate 1-dehydrogenase, chloroplastic-like; K00036 glucose-6-phosphate 1-dehydrogenase [EC:1.1.1.49 1.1.1.363] (A)	Glucose-6-phosphate 1-dehydrogenase, chloroplastic OS=Solanum tuberosum PE=1 SV=1	Glucose-6-phosphate dehydrogenase, C-terminal domain	PREDICTED: glucose-6-phosphate 1-dehydrogenase, chloroplastic-like [Malus domestica]
JG012G0019600.1_JG	molecular_function:"Interacting selectively and non-covalently with any protein or protein complex (a complex of two or more proteins that may include other nonprotein molecules)." [GOC:go_curators](GO:0005515)	--	Probable F-box protein At1g60180 OS=Arabidopsis thaliana GN=At2g36090 PE=2 SV=1	--	PREDICTED: probable F-box protein At1g60180 [Pyrus x bretschneideri]
JG01G0192300.1_JG	cellular_component:"The component of a membrane consisting of the gene products and protein complexes having at least some part of their peptide sequence embedded in the hydrophobic region of the membrane." [GOC:dos, GOC:go_curators](GO:0016021),biological_process:"A cellular transport process in which transported substances are moved in membrane-bounded vesicles; transported substances are enclo…	TBX19; T-box 19; K10184 T-box protein 19 (A)	Vesicle transport protein SFT2B OS=Homo sapiens GN=SFT2D2 PE=1 SV=1	Got1/Sft2-like family	PREDICTED: vesicle transport protein SFT2B [Malus domestica]
JG017G0169400.1_JG	molecular_function:"Interacting selectively and non-covalently with any protein or protein complex (a complex of two or more proteins that may include other nonprotein molecules)." [GOC:go_curators](GO:0005515),cellular_component:"A membrane-bounded organelle of eukaryotic cells in which chromosomes are housed and replicated. In most cells, the nucleus contains all of the cell's chromosomes excep…	auxin-responsive protein IAA21-like; K14484 auxin-responsive protein IAA (A)	Auxin-responsive protein IAA27 OS=Arabidopsis thaliana GN=IAA27 PE=1 SV=1	AUX/IAA family	PREDICTED: LOW QUALITY PROTEIN: auxin-responsive protein IAA21-like [Malus domestica]
JG08G0033800.1_JG	molecular_function:"Any molecular function by which a gene product interacts selectively and non-covalently with DNA (deoxyribonucleic acid)." [GOC:dph, GOC:jl, GOC:tb, GOC:vw](GO:0003677),biological_process:"Any process that modulates the frequency, rate or extent of cellular DNA-templated transcription." [GOC:go_curators, GOC:txnOH](GO:0006355)	homeobox protein BEL1 homolog; K16670 homeobox protein Meis2 (A)	Homeobox protein ATH1 OS=Arabidopsis thaliana GN=ATH1 PE=1 SV=1	Homeobox KN domain	PREDICTED: homeobox protein ATH1 [Malus domestica]
JG014G0036000.1_JG	molecular_function:"Interacting selectively and non-covalently with zinc (Zn) ions." [GOC:ai](GO:0008270)	hypothetical protein; K15979 staphylococcal nuclease domain-containing protein 1 (A)	--	--	PREDICTED: uncharacterized protein LOC103414930 [Malus domestica]
JG015G0117700.1_JG	molecular_function:"Any molecular function by which a gene product interacts selectively and non-covalently with DNA (deoxyribonucleic acid)." [GOC:dph, GOC:jl, GOC:tb, GOC:vw](GO:0003677),molecular_function:"Interacting selectively and non-covalently with any protein or protein complex (a complex of two or more proteins that may include other nonprotein molecules)." [GOC:go_curators](GO:0005515)	hypothetical protein; K01062 platelet-activating factor acetylhydrolase [EC:3.1.1.47] (A)	Uncharacterized protein At5g08430 OS=Arabidopsis thaliana GN=At5g08430 PE=1 SV=2	Plus-3 domain	PREDICTED: uncharacterized protein At5g08430 [Malus domestica]
JG03G0180400.1_JG	molecular_function:"Catalysis of a biochemical reaction at physiological temperatures. In biologically catalyzed reactions, the reactants are known as substrates, and the catalysts are naturally occurring macromolecular substances known as enzymes. Enzymes possess specific binding sites for substrates, and are usually composed wholly or largely of protein, but RNA that has catalytic activity (rib…	--	Uncharacterized protein YnbB OS=Bacillus subtilis (strain 168) GN=ynbB PE=4 SV=2	Methionine gamma-lyase	PREDICTED: uncharacterized protein LOC103927405 [Pyrus x bretschneideri]
JG012G0042300.1_JG	--	--	--	--	PREDICTED: uncharacterized protein LOC103411487 [Malus domestica]
JG02G0088600.1_JG	molecular_function:"Interacting selectively and non-covalently with iron (Fe) ions." [GOC:ai](GO:0005506),molecular_function:"Catalysis of an oxidation-reduction (redox) reaction, a reversible chemical reaction in which the oxidation state of an atom or atoms within a molecule is altered. One substrate acts as a hydrogen or electron donor and becomes oxidized, while the other acts as hydrogen or …	prolyl 4-hydroxylase subunit alpha-1-like; K00472 prolyl 4-hydroxylase [EC:1.14.11.2] (A)	Probable prolyl 4-hydroxylase 10 OS=Arabidopsis thaliana GN=P4H10 PE=2 SV=1	2OG-Fe(II) oxygenase superfamily	PREDICTED: prolyl 4-hydroxylase subunit alpha-1-like [Malus domestica]
JG01G0116800.1_JG	molecular_function:"Interacting selectively and non-covalently with any nucleic acid." [GOC:jl](GO:0003676),molecular_function:"Interacting selectively and non-covalently with zinc (Zn) ions." [GOC:ai](GO:0008270)	hypothetical protein; K13091 RNA-binding protein 39 (A)	RNA-binding protein CP31B, chloroplastic OS=Arabidopsis thaliana GN=CP31B PE=1 SV=1	RNA recognition motif. (a.k.a. RRM, RBD, or RNP domain)	PREDICTED: protein gar2-like [Malus domestica]
JG011G0050700.1_JG	biological_process:"Any process that activates or increases the frequency, rate or extent of a circadian rhythm behavior." [GOC:go_curators](GO:0042753)	--	Protein EARLY FLOWERING 4 OS=Arabidopsis thaliana GN=ELF4 PE=1 SV=1	Protein of unknown function (DUF1313)	PREDICTED: protein EARLY FLOWERING 4-like [Pyrus x bretschneideri]
JG010G0002400.1_JG	--	--	--	--	PREDICTED: uncharacterized protein LOC103934691 isoform X3 [Pyrus x bretschneideri]
JG012G0027900.1_JG	molecular_function:"Interacting selectively and non-covalently with any nucleic acid." [GOC:jl](GO:0003676),molecular_function:"Catalysis of the reaction: ATP + H2O = ADP + phosphate, to drive the unwinding of a DNA or RNA helix." [GOC:jl](GO:0004386),molecular_function:"Interacting selectively and non-covalently with ATP, adenosine 5'-triphosphate, a universally important coenzyme and enzyme reg…	ATP-dependent RNA helicase DHX36; K14442 ATP-dependent RNA helicase DHX36 [EC:3.6.4.13] (A)	ATP-dependent RNA helicase DHX36 OS=Homo sapiens GN=DHX36 PE=1 SV=2	Oligonucleotide/oligosaccharide-binding (OB)-fold	PREDICTED: ATP-dependent RNA helicase DHX36 isoform X1 [Pyrus x bretschneideri]
JG015G0144800.1_JG	molecular_function:"Interacting selectively and non-covalently with any protein or protein complex (a complex of two or more proteins that may include other nonprotein molecules)." [GOC:go_curators](GO:0005515)	EIN3-binding F-box protein 1-like; K14515 EIN3-binding F-box protein (A)	EIN3-binding F-box protein 1 OS=Arabidopsis thaliana GN=EBF1 PE=1 SV=1	F-box-like	PREDICTED: EIN3-binding F-box protein 1-like [Malus domestica]
JG015G0153200.1_JG	molecular_function:"Any molecular function by which a gene product interacts selectively and non-covalently with DNA (deoxyribonucleic acid)." [GOC:dph, GOC:jl, GOC:tb, GOC:vw](GO:0003677),molecular_function:"Interacting selectively and non-covalently with a specific double-stranded genomic DNA sequence (sometimes referred to as a motif) within the regulatory region of a gene to modulate transcri…	SORBIDRAFT_01g019980, Sb01g019980; hypothetical protein; K14491 two-component response regulator ARR-B family (A)	Transcription factor PCL1 OS=Oryza sativa subsp. japonica GN=PCL1 PE=2 SV=1	Myb-like DNA-binding domain	PREDICTED: uncharacterized protein LOC103400468 [Malus domestica]
JG09G0130500.1_JG	--	probable histone acetyltransferase HAC-like 2-like; K04498 E1A/CREB-binding protein [EC:2.3.1.48] (A)	Uncharacterized protein ycf39 OS=Cyanophora paradoxa GN=ycf39 PE=3 SV=1	Complex I intermediate-associated protein 30 (CIA30)	PREDICTED: uncharacterized protein LOC103443604 [Malus domestica]
JG015G0172900.1_JG	biological_process:"The directed movement of proteins into, out of or within a cell, or between cells, by means of some agent such as a transporter or pore." [GOC:ai](GO:0015031)	dentin sialophosphoprotein-like; K19476 vacuolar protein sorting-associated protein IST1 (A)	IST1 homolog OS=Homo sapiens GN=IST1 PE=1 SV=1	Regulator of Vps4 activity in the MVB pathway	PREDICTED: dentin sialophosphoprotein-like [Malus domestica]
JG05G0183600.1_JG	molecular_function:"The formation of a protein dimer, a macromolecular structure consists of two noncovalently associated identical or nonidentical subunits." [ISBN:0198506732](GO:0046983)	transcription factor MYC4-like; K13422 transcription factor MYC2 (A)	Transcription factor bHLH25 OS=Arabidopsis thaliana GN=BHLH25 PE=2 SV=2	Helix-loop-helix DNA-binding domain	PREDICTED: transcription factor bHLH18-like [Malus domestica]
JG015G0012200.1_JG	molecular_function:"Interacting selectively and non-covalently with any nucleic acid." [GOC:jl](GO:0003676),molecular_function:"Catalysis of the hydrolysis of ester linkages within nucleic acids by removing nucleotide residues from the 3' or 5' end." [GOC:mah, ISBN:0198547684](GO:0004527),molecular_function:"Catalysis of the sequential cleavage of mononucleotides from a free 5' terminus of an RNA…	5'-3' exoribonuclease 3; K12619 5'-3' exoribonuclease 2 [EC:3.1.13.-] (A)	5'-3' exoribonuclease 3 OS=Arabidopsis thaliana GN=XRN3 PE=2 SV=1	XRN 5'-3' exonuclease N-terminus	PREDICTED: 5'-3' exoribonuclease 3 isoform X1 [Malus domestica]
JG011G0221400.1_JG	molecular_function:"Interacting selectively and non-covalently with any protein or protein complex (a complex of two or more proteins that may include other nonprotein molecules)." [GOC:go_curators](GO:0005515)	anaphase-promoting complex subunit 6; K03353 anaphase-promoting complex subunit 6 (A)	Anaphase-promoting complex subunit 6 OS=Arabidopsis thaliana GN=APC6 PE=2 SV=1	Anaphase-promoting complex, cyclosome, subunit 3	PREDICTED: anaphase-promoting complex subunit 6 [Malus domestica]
JG015G0116100.1_JG	biological_process:"A protein modification process that results in the addition of a carbohydrate or carbohydrate derivative unit to a protein amino acid, e.g. the addition of glycan chains to proteins." [GOC:curators, GOC:pr](GO:0006486),molecular_function:"Catalysis of the transfer of a glycosyl group from one compound (donor) to another (acceptor)." [GOC:jl, ISBN:0198506732](GO:0016757)	probable glycosyltransferase At5g20260; K18789 xylogalacturonan beta-1,3-xylosyltransferase [EC:2.4.2.41] (A)	Probable glycosyltransferase At5g03795 OS=Arabidopsis thaliana GN=At5g03795 PE=3 SV=2	DDT domain	PREDICTED: DDT domain-containing protein DDB_G0282237-like [Malus domestica]
JG05G0229600.1_JG	--	--	--	--	PREDICTED: uncharacterized protein LOC103435844 [Malus domestica]
JG06G0007700.1_JG	molecular_function:"Interacting selectively and non-covalently with calcium ions (Ca2+)." [GOC:ai](GO:0005509),molecular_function:"Interacting selectively and non-covalently with any protein or protein complex (a complex of two or more proteins that may include other nonprotein molecules)." [GOC:go_curators](GO:0005515)	uncharacterized calcium-binding protein C800.10c; K12472 epidermal growth factor receptor substrate 15 (A)	Uncharacterized calcium-binding protein C800.10c OS=Schizosaccharomyces pombe (strain 972 / ATCC 24843) GN=SPBC800.10c PE=3 SV=1	EF hand	PREDICTED: epidermal growth factor receptor substrate 15-like 1 isoform X1 [Pyrus x bretschneideri]
JG08G0088000.1_JG	molecular_function:"Catalysis of the phosphorylation of an amino acid residue in a protein, usually according to the reaction: a protein + ATP = a phosphoprotein + ADP." [MetaCyc:PROTEIN-KINASE-RXN](GO:0004672),molecular_function:"Interacting selectively and non-covalently with ATP, adenosine 5'-triphosphate, a universally important coenzyme and enzyme regulator." [ISBN:0198506732](GO:0005524),bi…	casein kinase I isoform delta-B-like; K08959 casein kinase 1, delta [EC:2.7.11.1] (A)	Casein kinase I homolog hhp1 OS=Schizosaccharomyces pombe (strain 972 / ATCC 24843) GN=hhp1 PE=2 SV=1	Protein kinase domain	PREDICTED: uncharacterized protein LOC103441148 [Malus domestica]
JG03G0035500.1_JG	--	uncharacterized LOC100251809; K15113 solute carrier family 25 (mitochondrial iron transporter), member 28/37 (A)	--	--	PREDICTED: uncharacterized protein LOC103418785 [Malus domestica]
JG09G0106000.1_JG	molecular_function:"Catalysis of the reaction: pectin + n H2O = n methanol + pectate." [EC:3.1.1.11](GO:0030599),biological_process:"The series of events leading to chemical and structural alterations of an existing cell wall that can result in loosening, increased extensibility or disassembly." [GOC:jl](GO:0042545)	probable pectinesterase 8; K01051 pectinesterase [EC:3.1.1.11] (A)	Probable pectinesterase 8 OS=Arabidopsis thaliana GN=PME8 PE=2 SV=2	Pectinesterase	PREDICTED: probable pectinesterase 8 [Malus domestica]
JG07G0094700.1_JG	molecular_function:"Catalysis of an oxidation-reduction (redox) reaction, a reversible chemical reaction in which the oxidation state of an atom or atoms within a molecule is altered. One substrate acts as a hydrogen or electron donor and becomes oxidized, while the other acts as hydrogen or electron acceptor and becomes reduced." [GOC:go_curators](GO:0016491)	--	--	Nitroreductase family	PREDICTED: LOW QUALITY PROTEIN: uncharacterized protein LOC103436084 [Malus domestica]
JG015G0283400.1_JG	biological_process:"The chemical reactions and pathways involving carbohydrates, any of a group of organic compounds based of the general formula Cx(H2O)y. Includes the formation of carbohydrate derivatives by the addition of a carbohydrate residue to another molecule." [GOC:mah, ISBN:0198506732](GO:0005975)	XK; lanC-like protein 3; K19522 membrane transport protein XK (A)	LanC-like protein GCL1 OS=Arabidopsis thaliana GN=GCL1 PE=2 SV=1	Lanthionine synthetase C-like protein	PREDICTED: lanC-like protein GCL1 [Malus domestica]
JG011G0211400.1_JG	molecular_function:"Any molecular function by which a gene product interacts selectively and non-covalently with DNA (deoxyribonucleic acid)." [GOC:dph, GOC:jl, GOC:tb, GOC:vw](GO:0003677),biological_process:"Any process that modulates the frequency, rate or extent of cellular DNA-templated transcription." [GOC:go_curators, GOC:txnOH](GO:0006355)	NAC domain-containing protein 89-like; K12581 CCR4-NOT transcription complex subunit 7/8 (A)	Protein CUP-SHAPED COTYLEDON 2 OS=Arabidopsis thaliana GN=NAC098 PE=1 SV=1	No apical meristem (NAM) protein	PREDICTED: protein CUP-SHAPED COTYLEDON 2 [Pyrus x bretschneideri]
JG09G0086300.1_JG	--	--	--	--	PREDICTED: uncharacterized protein LOC103442644 [Malus domestica]
JG010G0042300.1_JG	biological_process:"The intramolecular conversion of uridine to pseudouridine within an RNA molecule. This posttranscriptional base modification occurs in tRNA, rRNA, and snRNAs." [GOC:hjd, GOC:mah](GO:0001522),biological_process:"A cellular process that results in the biosynthesis of constituent macromolecules, assembly, and arrangement of constituent parts of ribosome subunits; includes transpo…	putative H/ACA ribonucleoprotein complex subunit 1-like protein 1; K11128 H/ACA ribonucleoprotein complex subunit 1 (A)	Putative H/ACA ribonucleoprotein complex subunit 1-like protein 1 OS=Arabidopsis thaliana GN=At3g03920 PE=2 SV=1	Gar1/Naf1 RNA binding region	PREDICTED: putative H/ACA ribonucleoprotein complex subunit 1-like protein 1 isoform X1 [Pyrus x bretschneideri]
JG08G0000200.1_JG	molecular_function:"Catalysis of the hydrolysis of various bonds, e.g. C-O, C-N, C-C, phosphoric anhydride bonds, etc. Hydrolase is the systematic name for any enzyme of EC class 3." [ISBN:0198506732](GO:0016787)	hypothetical protein; K01510 apyrase [EC:3.6.1.5] (A)	Probable apyrase 7 OS=Arabidopsis thaliana GN=APY7 PE=2 SV=1	GDA1/CD39 (nucleoside phosphatase) family	PREDICTED: probable apyrase 7 [Malus domestica]
JG03G0230300.1_JG	molecular_function:"Interacting selectively and non-covalently with any metal ion." [GOC:ai](GO:0046872)	hypothetical protein; K07213 copper chaperone (A)	Copper transport protein ATX1 OS=Arabidopsis thaliana GN=ATX1 PE=1 SV=1	Heavy-metal-associated domain	PREDICTED: uncharacterized protein LOC103427437 [Malus domestica]
JG015G0273600.1_JG	molecular_function:"Catalysis of the reaction: 2-methyl-3-oxopropanoate + CoA + NAD+ = propanoyl-CoA + CO2 + NADH + H+." [EC:1.2.1.27](GO:0004491),molecular_function:"Catalysis of an oxidation-reduction (redox) reaction, a reversible chemical reaction in which the oxidation state of an atom or atoms within a molecule is altered. One substrate acts as a hydrogen or electron donor and becomes oxidi…	uncharacterized LOC103401538; K00140 malonate-semialdehyde dehydrogenase (acetylating) / methylmalonate-semialdehyde dehydrogenase [EC:1.2.1.18 1.2.1.27] (A)	Methylmalonate-semialdehyde dehydrogenase [acylating], mitochondrial OS=Arabidopsis thaliana GN=ALDH6B2 PE=2 SV=2	Aldehyde dehydrogenase family	PREDICTED: uncharacterized protein LOC103401538 [Malus domestica]
JG05G0253900.1_JG	--	CDT1-like protein a, chloroplastic; K10727 chromatin licensing and DNA replication factor 1 (A)	CDT1-like protein a, chloroplastic OS=Arabidopsis thaliana GN=CDT1A PE=1 SV=1	DNA replication factor Cdt1 C-terminal domain	PREDICTED: CDT1-like protein a, chloroplastic [Pyrus x bretschneideri]
JG08G0052500.1_JG	molecular_function:"Interacting selectively and non-covalently with a specific double-stranded genomic DNA sequence (sometimes referred to as a motif) within the regulatory region of a gene to modulate transcription. Regulatory regions include promoters (proximal and distal) and enhancers. Genes are transcriptional units, and include bacterial operons." [GOC:txnOH-2018](GO:0003700)	zinc finger protein GIS2-like; K09250 cellular nucleic acid-binding protein (A)	Protein NLP2 OS=Oryza sativa subsp. japonica GN=NLP2 PE=2 SV=2	RWP-RK domain	PREDICTED: uncharacterized protein LOC102621663 [Citrus sinensis]
JG014G0085300.1_JG	--	--	Coiled-coil domain-containing protein R3HCC1L OS=Homo sapiens GN=R3HCC1L PE=1 SV=2	--	PREDICTED: coiled-coil domain-containing protein R3HCC1L-like [Pyrus x bretschneideri]
JG03G0081100.1_JG	biological_process:"Reactions, triggered in response to the presence of a foreign body or the occurrence of an injury, which result in restriction of damage to the organism attacked or prevention/recovery from the infection caused by the attack." [GOC:go_curators](GO:0006952),cellular_component:"The component of a membrane consisting of the gene products and protein complexes having at least some…	MLO-like protein 6; K08472 mlo protein (A)	MLO-like protein 6 OS=Arabidopsis thaliana GN=MLO6 PE=2 SV=2	Mlo family	PREDICTED: MLO-like protein 6 [Pyrus x bretschneideri]
JG013G0125400.1_JG	--	--	--	Domain of unknown function (DUF4378)	PREDICTED: probable GPI-anchored adhesin-like protein PGA55 [Malus domestica]
JG011G0058100.1_JG	--	uncharacterized LOC101249008; K11653 AT-rich interactive domain-containing protein 1 (A)	--	--	PREDICTED: uncharacterized protein LOC103929827 [Pyrus x bretschneideri]
JG01G0192600.1_JG	--	nipblb, nipbl, nipbla, wu:fi33d08; nipped-B homolog b (Drosophila); K06672 cohesin loading factor subunit SCC2 (A)	Nipped-B-like protein B OS=Danio rerio GN=nipblb PE=2 SV=1	--	PREDICTED: uncharacterized protein LOC103443757 isoform X1 [Malus domestica]
JG011G0031000.1_JG	molecular_function:"Interacting selectively and non-covalently with any protein or protein complex (a complex of two or more proteins that may include other nonprotein molecules)." [GOC:go_curators](GO:0005515)	SCF E3 ubiquitin ligase complex F-box protein grrA; K03360 F-box and leucine-rich repeat protein GRR1 (A)	F-box protein At-B OS=Arabidopsis thaliana GN=ATB PE=2 SV=1	Leucine Rich repeat	PREDICTED: F-box protein At-B-like [Malus domestica]
JG010G0221200.1_JG	--	uncharacterized LOC103953264; K11799 WD repeat-containing protein 21A (A)	--	--	PREDICTED: uncharacterized protein LOC103953264 [Pyrus x bretschneideri]
JG09G0118300.1_JG	molecular_function:"Interacting selectively and non-covalently with any protein or protein complex (a complex of two or more proteins that may include other nonprotein molecules)." [GOC:go_curators](GO:0005515),biological_process:"The synthesis of RNA from a DNA template by RNA polymerase III, originating at an RNAP III promoter." [GOC:jl, GOC:txnOH, PMID:12381659](GO:0006383)	general transcription factor 3C polypeptide 3-like; K15201 general transcription factor 3C polypeptide 3 (transcription factor C subunit 4) (A)	General transcription factor 3C polypeptide 3 OS=Homo sapiens GN=GTF3C3 PE=1 SV=1	Tetratricopeptide repeat	PREDICTED: general transcription factor 3C polypeptide 3-like [Malus domestica]
JG09G0210900.1_JG	biological_process:"The chemical reactions and pathways involving carbohydrates, any of a group of organic compounds based of the general formula Cx(H2O)y. Includes the formation of carbohydrate derivatives by the addition of a carbohydrate residue to another molecule." [GOC:mah, ISBN:0198506732](GO:0005975)	XK; lanC-like protein 3; K19522 membrane transport protein XK (A)	LanC-like protein GCL2 OS=Arabidopsis thaliana GN=GCL2 PE=2 SV=1	Lanthionine synthetase C-like protein	PREDICTED: lanC-like protein GCL2 [Malus domestica]
JG015G0114200.1_JG	molecular_function:"Catalysis of a biochemical reaction at physiological temperatures. In biologically catalyzed reactions, the reactants are known as substrates, and the catalysts are naturally occurring macromolecular substances known as enzymes. Enzymes possess specific binding sites for substrates, and are usually composed wholly or largely of protein, but RNA that has catalytic activity (rib…	probable glucan 1,3-alpha-glucosidase; K05546 alpha 1,3-glucosidase [EC:3.2.1.84] (A)	Probable glucan 1,3-alpha-glucosidase OS=Arabidopsis thaliana GN=PSL5 PE=1 SV=1	Galactose mutarotase-like	PREDICTED: probable glucan 1,3-alpha-glucosidase [Malus domestica]
JG010G0033300.1_JG	biological_process:"Innate immune responses are defense responses mediated by germline encoded components that directly recognize components of potential pathogens." [GO_REF:0000022, GOC:add, GOC:ebc, GOC:mtg_sensu](GO:0045087)	--	--	Family of unknown function (DUF5306)	PREDICTED: uncharacterized protein LOC103443942 [Malus domestica]
JG011G0244000.1_JG	cellular_component:"A lipid bilayer along with all the proteins and protein complexes embedded in it an attached to it." [GOC:dos, GOC:mah, ISBN:0815316194](GO:0016020)	uncharacterized LOC105650086; K15601 lysine-specific demethylase 3 [EC:1.14.11.-] (A)	CSC1-like protein At4g02900 OS=Arabidopsis thaliana GN=At4g02900 PE=3 SV=1	Cytosolic domain of 10TM putative phosphate transporter	PREDICTED: uncharacterized protein RSN1 [Malus domestica]
JG05G0327400.1_JG	molecular_function:"Interacting selectively and non-covalently with a specific double-stranded genomic DNA sequence (sometimes referred to as a motif) within the regulatory region of a gene to modulate transcription. Regulatory regions include promoters (proximal and distal) and enhancers. Genes are transcriptional units, and include bacterial operons." [GOC:txnOH-2018](GO:0003700),biological_pro…	probable WRKY transcription factor 33; K13424 WRKY transcription factor 33 (A)	Probable WRKY transcription factor 28 OS=Arabidopsis thaliana GN=WRKY28 PE=2 SV=1	WRKY DNA -binding domain	PREDICTED: probable WRKY transcription factor 71 [Malus domestica]
JG017G0059700.1_JG	molecular_function:"Catalysis of the reaction: S-adenosyl-L-methionine + histone L-lysine = S-adenosyl-L-homocysteine + histone N6-methyl-L-lysine. The methylation of peptidyl-lysine in histones forms N6-methyl-L-lysine, N6,N6-dimethyl-L-lysine and N6,N6,N6-trimethyl-L-lysine derivatives." [EC:2.1.1.43, RESID:AA0074, RESID:AA0075, RESID:AA0076](GO:0018024)	--	--	Ubiquitin-binding WIYLD domain	PREDICTED: uncharacterized protein LOC103425904 [Malus domestica]
JG07G0148500.1_JG	molecular_function:"Any molecular function by which a gene product interacts selectively and non-covalently with DNA (deoxyribonucleic acid)." [GOC:dph, GOC:jl, GOC:tb, GOC:vw](GO:0003677),cellular_component:"A membrane-bounded organelle of eukaryotic cells in which chromosomes are housed and replicated. In most cells, the nucleus contains all of the cell's chromosomes except the organellar chrom…	GATA transcription factor 8-like; K17894 GATA-binding protein 2 (A)	GATA transcription factor 8 OS=Arabidopsis thaliana GN=GATA8 PE=2 SV=1	GATA zinc finger	PREDICTED: GATA transcription factor 8-like [Malus domestica]
JG013G0181400.1_JG	molecular_function:"Catalysis of an oxidation-reduction (redox) reaction in which a CH-OH group act as a hydrogen or electron donor and reduces a hydrogen or electron acceptor." [GOC:ai](GO:0016614),molecular_function:"Catalysis of the reaction: 2 long-chain alcohol + O2 = 2 long-chain aldehyde + 2 H2O." [EC:1.1.3.20](GO:0046577),molecular_function:"Interacting selectively and non-covalently with…	long-chain-alcohol oxidase FAO1; K17756 long-chain-alcohol oxidase [EC:1.1.3.20] (A)	Long-chain-alcohol oxidase FAO1 OS=Lotus japonicus GN=FAO1 PE=1 SV=1	GMC oxidoreductase	PREDICTED: long-chain-alcohol oxidase FAO1 [Pyrus x bretschneideri]
JG010G0025100.1_JG	molecular_function:"Catalysis of the transfer of a palmitoyl (CH3-[CH2]14-CO-) group to an acceptor molecule." [GOC:ai](GO:0016409)	protein S-acyltransferase 8-like; K16675 palmitoyltransferase ZDHHC9/14/18 [EC:2.3.1.225] (A)	Protein S-acyltransferase 8 OS=Arabidopsis thaliana GN=PAT08 PE=1 SV=2	DHHC palmitoyltransferase	PREDICTED: protein S-acyltransferase 8-like [Pyrus x bretschneideri]
JG09G0072900.1_JG	--	uncharacterized LOC101506267; K17964 leucine-rich PPR motif-containing protein, mitochondrial (A)	Uncharacterized GPI-anchored protein At4g28100 OS=Arabidopsis thaliana GN=At4g28100 PE=1 SV=1	-	PREDICTED: uncharacterized GPI-anchored protein At4g28100-like [Malus domestica]
JG011G0174900.1_JG	molecular_function:"Catalysis of the reaction: GDP-D-glucose + phosphate = D-glucose-1-P + GDP." [PMID:18463094](GO:0080048)	GDP-L-galactose phosphorylase 1-like; K14190 GDP-L-galactose phosphorylase [EC:2.7.7.69] (A)	GDP-L-galactose phosphorylase 1 OS=Arabidopsis thaliana GN=VTC2 PE=1 SV=1	--	PREDICTED: GDP-L-galactose phosphorylase 1-like [Malus domestica]
JG014G0195100.1_JG	--	--	--	--	PREDICTED: uncharacterized protein LOC103455405 [Malus domestica]
JG02G0154600.1_JG	molecular_function:"Interacting selectively and non-covalently with an RNA molecule or a portion thereof." [GOC:jl, GOC:mah](GO:0003723),molecular_function:"Interacting selectively and non-covalently with calcium ions (Ca2+)." [GOC:ai](GO:0005509),molecular_function:"Catalysis of the transfer of an acyl group from one compound (donor) to another (acceptor)." [GOC:jl, ISBN:0198506732](GO:0016746)	lysophospholipid acyltransferase LPEAT2-like; K13510 lysophosphatidylcholine acyltransferase / lyso-PAF acetyltransferase [EC:2.3.1.23 2.3.1.67] (A)	Lysophospholipid acyltransferase LPEAT2 OS=Arabidopsis thaliana GN=LPEAT2 PE=1 SV=1	Acyltransferase	PREDICTED: lysophospholipid acyltransferase LPEAT2-like [Malus domestica]
JG012G0081200.1_JG	molecular_function:"Catalysis of the transfer of a palmitoyl (CH3-[CH2]14-CO-) group to an acceptor molecule." [GOC:ai](GO:0016409)	probable protein S-acyltransferase 1; K16675 palmitoyltransferase ZDHHC9/14/18 [EC:2.3.1.225] (A)	Probable protein S-acyltransferase 3 OS=Arabidopsis thaliana GN=PAT03 PE=2 SV=1	DHHC palmitoyltransferase	PREDICTED: probable protein S-acyltransferase 1 [Malus domestica]
JG014G0001400.1_JG	molecular_function:"Catalysis of a biochemical reaction at physiological temperatures. In biologically catalyzed reactions, the reactants are known as substrates, and the catalysts are naturally occurring macromolecular substances known as enzymes. Enzymes possess specific binding sites for substrates, and are usually composed wholly or largely of protein, but RNA that has catalytic activity (rib…	putative glucose-6-phosphate 1-epimerase; K01792 glucose-6-phosphate 1-epimerase [EC:5.1.3.15] (A)	Protein NDH-DEPENDENT CYCLIC ELECTRON FLOW 5 OS=Arabidopsis thaliana GN=NDF5 PE=2 SV=1	--	PREDICTED: uncharacterized protein LOC103453875 [Malus domestica]
JG016G0056800.1_JG	molecular_function:"Interacting selectively and non-covalently with any protein or protein complex (a complex of two or more proteins that may include other nonprotein molecules)." [GOC:go_curators](GO:0005515),biological_process:"The chemical reactions and pathways resulting in the breakdown of a protein or peptide by hydrolysis of its peptide bonds, initiated by the covalent attachment of a ubi…	anaphase-promoting complex subunit 2; K03349 anaphase-promoting complex subunit 2 (A)	Anaphase-promoting complex subunit 2 OS=Arabidopsis thaliana GN=APC2 PE=1 SV=1	SET domain	PREDICTED: anaphase-promoting complex subunit 2 [Malus domestica]
JG016G0044800.1_JG	molecular_function:"Interacting selectively and non-covalently with ATP, adenosine 5'-triphosphate, a universally important coenzyme and enzyme regulator." [ISBN:0198506732](GO:0005524),biological_process:"The process of assisting in the covalent and noncovalent assembly of single chain polypeptides or multisubunit complexes into the correct tertiary structure." [GOC:go_curators, GOC:rb](GO:00064…	heat shock protein 83; K09487 heat shock protein 90kDa beta (A)	Heat shock protein 83 OS=Drosophila melanogaster GN=Hsp83 PE=1 SV=1	Histidine kinase-, DNA gyrase B-, and HSP90-like ATPase	PREDICTED: heat shock protein 83 [Pyrus x bretschneideri]
JG09G0204400.1_JG	--	RNA polymerase II subunit 5-mediating protein homolog; K17560 unconventional prefoldin RPB5 interactor 1 (A)	RNA polymerase II subunit 5-mediating protein homolog OS=Dictyostelium discoideum GN=rmp PE=3 SV=2	Prefoldin subunit	PREDICTED: RNA polymerase II subunit 5-mediating protein homolog [Malus domestica]
JG03G0206100.1_JG	molecular_function:"Interacting selectively and non-covalently with a nucleotide, any compound consisting of a nucleoside that is esterified with (ortho)phosphate or an oligophosphate at any hydroxyl group on the ribose or deoxyribose." [GOC:mah, ISBN:0198547684](GO:0000166),molecular_function:"Interacting selectively and non-covalently with any nucleic acid." [GOC:jl](GO:0003676),molecular_funct…	asparagine--tRNA ligase, cytoplasmic 1-like; K01893 asparaginyl-tRNA synthetase [EC:6.1.1.22] (A)	Asparagine--tRNA ligase, cytoplasmic 1 OS=Arabidopsis thaliana GN=SYNC1 PE=1 SV=1	OB-fold nucleic acid binding domain	PREDICTED: asparagine--tRNA ligase, cytoplasmic 1-like [Malus domestica]
JG01G0181500.1_JG	--	ATP-dependent helicase BRM; K11647 SWI/SNF-related matrix-associated actin-dependent regulator of chromatin subfamily A member 2/4 [EC:3.6.4.-] (A)	ATP-dependent helicase BRM OS=Arabidopsis thaliana GN=BRM PE=1 SV=1	--	PREDICTED: ATP-dependent helicase BRM-like [Malus domestica]
JG04G0134900.1_JG	molecular_function:"Any molecular function by which a gene product interacts selectively and non-covalently with DNA (deoxyribonucleic acid)." [GOC:dph, GOC:jl, GOC:tb, GOC:vw](GO:0003677),molecular_function:"Catalysis of a biochemical reaction at physiological temperatures. In biologically catalyzed reactions, the reactants are known as substrates, and the catalysts are naturally occurring macro…	flap endonuclease 1; K04799 flap endonuclease-1 [EC:3.-.-.-] (A)	Flap endonuclease 1 OS=Arabidopsis thaliana GN=FEN1 PE=2 SV=2	XPG I-region	PREDICTED: flap endonuclease 1 isoform X1 [Malus domestica]
JG03G0013800.1_JG	molecular_function:"The formation of a protein dimer, a macromolecular structure consists of two noncovalently associated identical or nonidentical subunits." [ISBN:0198506732](GO:0046983)	--	Transcription factor bHLH122 OS=Arabidopsis thaliana GN=BHLH122 PE=1 SV=1	--	PREDICTED: transcription factor bHLH122-like isoform X1 [Malus domestica]
JG013G0210700.1_JG	molecular_function:"Interacting selectively and non-covalently with ATP, adenosine 5'-triphosphate, a universally important coenzyme and enzyme regulator." [ISBN:0198506732](GO:0005524),molecular_function:"Catalysis of the transfer of a phosphate group, usually from ATP, to a substrate molecule." [ISBN:0198506732](GO:0016301)	phosphoribulokinase, chloroplastic; K00855 phosphoribulokinase [EC:2.7.1.19] (A)	Phosphoribulokinase, chloroplastic OS=Mesembryanthemum crystallinum PE=2 SV=1	Phosphoribulokinase / Uridine kinase family	PREDICTED: phosphoribulokinase, chloroplastic [Pyrus x bretschneideri]
JG013G0137000.1_JG	--	probable aminotransferase TAT2; K00815 tyrosine aminotransferase [EC:2.6.1.5] (A)	--	--	PREDICTED: uncharacterized protein LOC103430795 isoform X2 [Malus domestica]
JG08G0132000.1_JG	molecular_function:"Catalysis of the reaction: ATP + NAD(+) = ADP + 2 H(+) + NADP(+)." [EC:2.7.1.23, RHEA:18629](GO:0003951),biological_process:"The chemical reactions and pathways resulting in the formation of nicotinamide-adenine dinucleotide phosphate, a coenzyme involved in many redox and biosynthetic reactions; biosynthesis may be of either the oxidized form, NADP, or the reduced form, NADPH…	NAD kinase 2, chloroplastic; K00858 NAD+ kinase [EC:2.7.1.23] (A)	NAD kinase 2, chloroplastic OS=Arabidopsis thaliana GN=NADK2 PE=1 SV=1	ATP-NAD kinase	PREDICTED: NAD kinase 2, chloroplastic isoform X1 [Malus domestica]
JG06G0144700.1_JG	molecular_function:"Interacting selectively and non-covalently with any protein or protein complex (a complex of two or more proteins that may include other nonprotein molecules)." [GOC:go_curators](GO:0005515)	probable UDP-N-acetylglucosamine--peptide N-acetylglucosaminyltransferase SEC; K09667 protein O-GlcNAc transferase [EC:2.4.1.255] (A)	Probable UDP-N-acetylglucosamine--peptide N-acetylglucosaminyltransferase SPINDLY OS=Arabidopsis thaliana GN=SPY PE=1 SV=1	Tetratricopeptide repeat	PREDICTED: probable UDP-N-acetylglucosamine--peptide N-acetylglucosaminyltransferase SEC [Malus domestica]
JG02G0164800.1_JG	biological_process:"The attachment of a carbonyl group and a threonine to the amino group of the adenine residue immediately 3' of the anticodon, in tRNAs that decode ANN codons (where N is any base)." [GO:0070526, GOC:imk, GOC:mah, PMID:19287007, PMID:21183954, PMID:23258706](GO:0002949),molecular_function:"Catalysis of the hydrolysis of any non-peptide carbon-nitrogen bond in a linear amidine, …	probable tRNA N6-adenosine threonylcarbamoyltransferase, mitochondrial; K01409 N6-L-threonylcarbamoyladenine synthase [EC:2.3.1.234] (A)	Probable tRNA N6-adenosine threonylcarbamoyltransferase, mitochondrial OS=Arabidopsis thaliana GN=GCP1 PE=2 SV=2	Arginase family	PREDICTED: probable tRNA N6-adenosine threonylcarbamoyltransferase, mitochondrial isoform X6 [Malus domestica]
JG07G0170200.1_JG	--	--	Thylakoid lumenal 15 kDa protein 1, chloroplastic OS=Arabidopsis thaliana GN=At2g44920 PE=1 SV=2	Pentapeptide repeats (8 copies)	PREDICTED: thylakoid lumenal 15 kDa protein 1, chloroplastic [Pyrus x bretschneideri]
JG01G0196800.1_JG	molecular_function:"Enables the facilitated diffusion of an ion (by an energy-independent process) by passage through a transmembrane aqueous pore or channel without evidence for a carrier-mediated mechanism. May be either selective (it enables passage of a specific ion only) or non-selective (it enables passage of two or more ions of same charge but different size)." [GOC:cy, GOC:mtg_transport, …	cyclic nucleotide-gated ion channel 1-like; K05391 cyclic nucleotide gated channel, other eukaryote (A)	Cyclic nucleotide-gated ion channel 1 OS=Arabidopsis thaliana GN=CNGC1 PE=1 SV=1	Ion transport protein	PREDICTED: cyclic nucleotide-gated ion channel 1-like isoform X2 [Malus domestica]
JG011G0035200.1_JG	molecular_function:"Interacting selectively and non-covalently with a specific double-stranded genomic DNA sequence (sometimes referred to as a motif) within the regulatory region of a gene to modulate transcription. Regulatory regions include promoters (proximal and distal) and enhancers. Genes are transcriptional units, and include bacterial operons." [GOC:txnOH-2018](GO:0003700),biological_pro…	transcription factor RF2b-like; K04374 cyclic AMP-dependent transcription factor ATF-4 (A)	Transcription factor RF2b OS=Oryza sativa subsp. japonica GN=RF2b PE=1 SV=2	bZIP transcription factor	PREDICTED: transcription factor RF2b-like [Malus domestica]
JG09G0022900.1_JG	cellular_component:"The component of a membrane consisting of the gene products and protein complexes having at least some part of their peptide sequence embedded in the hydrophobic region of the membrane." [GOC:dos, GOC:go_curators](GO:0016021),molecular_function:"Enables the transfer of a substance, usually a specific substance or a group of related substances, from one side of a membrane to th…	phosphoenolpyruvate/phosphate translocator 2, chloroplastic-like; K15283 solute carrier family 35, member E1 (A)	Phosphoenolpyruvate/phosphate translocator 2, chloroplastic OS=Arabidopsis thaliana GN=PPT2 PE=2 SV=1	Triose-phosphate Transporter family	PREDICTED: phosphoenolpyruvate/phosphate translocator 2, chloroplastic-like isoform X1 [Malus domestica]
JG05G0364500.1_JG	molecular_function:"The formation of a protein dimer, a macromolecular structure consists of two noncovalently associated identical or nonidentical subunits." [ISBN:0198506732](GO:0046983)	uncharacterized LOC101301142; K05765 cofilin (A)	Transcription factor bHLH112 OS=Arabidopsis thaliana GN=BHLH112 PE=2 SV=1	--	PREDICTED: transcription factor bHLH112 isoform X1 [Pyrus x bretschneideri]
JG015G0132500.1_JG	molecular_function:"Interacting selectively and non-covalently with any nucleic acid." [GOC:jl](GO:0003676),molecular_function:"Any molecular function by which a gene product interacts selectively and non-covalently with DNA (deoxyribonucleic acid)." [GOC:dph, GOC:jl, GOC:tb, GOC:vw](GO:0003677),molecular_function:"Interacting selectively and non-covalently with the DNA replication origin, a uniq…	dicer-like protein 4; K11592 endoribonuclease Dicer [EC:3.1.26.-] (A)	Dicer-like protein 4 OS=Arabidopsis thaliana GN=DCL4 PE=1 SV=2	MCM OB domain	PREDICTED: dicer-like protein 4 [Malus domestica]
JG02G0015800.1_JG	molecular_function:"Interacting selectively and non-covalently with calcium ions (Ca2+)." [GOC:ai](GO:0005509),biological_process:"The process in which a calcium ion (Ca2+) is transported across a mitochondrial membrane, into or out of the mitochondrion." [GOC:ai](GO:0006851)	putative protein serine/threonine kinase; K08815 tau tubulin kinase [EC:2.7.11.26] (A)	Calcium uptake protein 1, mitochondrial OS=Xenopus tropicalis GN=micu1 PE=2 SV=2	EF-hand domain pair	PREDICTED: calcium uptake protein 1, mitochondrial-like [Malus domestica]
JG09G0068400.1_JG	--	--	--	--	PREDICTED: uncharacterized protein LOC103435465 [Malus domestica]
JG05G0381600.1_JG	molecular_function:"Any molecular entity that serves as an electron acceptor and electron donor in an electron transport chain. An electron transport chain is a process in which a series of electron carriers operate together to transfer electrons from donors to any of several different terminal electron acceptors to generate a transmembrane electrochemical gradient." [ISBN:0198506732](GO:0009055)	uncharacterized LOC103410466; K19788 obg-like ATPase 1 (A)	Early nodulin-like protein 2 OS=Arabidopsis thaliana GN=At4g27520 PE=1 SV=1	Plastocyanin-like domain	PREDICTED: early nodulin-like protein 2 [Malus domestica]
JG017G0173700.1_JG	biological_process:"The directed movement of proteins into, out of or within a cell, or between cells, by means of some agent such as a transporter or pore." [GOC:ai](GO:0015031)	uncharacterized protein DDB_G0284459; K19476 vacuolar protein sorting-associated protein IST1 (A)	IST1-like protein OS=Dictyostelium discoideum GN=DDB_G0289029 PE=3 SV=1	Regulator of Vps4 activity in the MVB pathway	PREDICTED: uncharacterized protein LOC103405475 isoform X1 [Malus domestica]
JG016G0053100.1_JG	molecular_function:"Interacting selectively and non-covalently with any protein or protein complex (a complex of two or more proteins that may include other nonprotein molecules)." [GOC:go_curators](GO:0005515)	pentatricopeptide repeat-containing protein At2g04860; K01176 alpha-amylase [EC:3.2.1.1] (A)	Putative pentatricopeptide repeat-containing protein At1g69350, mitochondrial OS=Arabidopsis thaliana GN=PCMP-E66 PE=3 SV=1	PPR repeat	PREDICTED: putative pentatricopeptide repeat-containing protein At1g69350, mitochondrial [Malus domestica]
JG09G0021800.1_JG	molecular_function:"Interacting selectively and non-covalently with any protein or protein complex (a complex of two or more proteins that may include other nonprotein molecules)." [GOC:go_curators](GO:0005515)	pentatricopeptide repeat-containing protein At5g55840; K17964 leucine-rich PPR motif-containing protein, mitochondrial (A)	Pentatricopeptide repeat-containing protein At5g40400 OS=Arabidopsis thaliana GN=At5g40400 PE=2 SV=1	PPR repeat	PREDICTED: pentatricopeptide repeat-containing protein At5g40400-like [Malus domestica]
JG011G0113200.1_JG	--	HLCS; holocarboxylase synthetase (biotin-(proprionyl-CoA-carboxylase (ATP-hydrolysing)) ligase); K01942 biotin--protein ligase [EC:6.3.4.9 6.3.4.10 6.3.4.11 6.3.4.15] (A)	Heme-binding protein 2 OS=Homo sapiens GN=HEBP2 PE=1 SV=1	SOUL heme-binding protein	PREDICTED: heme-binding protein 2-like [Malus domestica]
JG017G0206400.1_JG	molecular_function:"Interacting selectively and non-covalently with a specific double-stranded genomic DNA sequence (sometimes referred to as a motif) within the regulatory region of a gene to modulate transcription. Regulatory regions include promoters (proximal and distal) and enhancers. Genes are transcriptional units, and include bacterial operons." [GOC:txnOH-2018](GO:0003700)	--	Transcription factor TCP4 OS=Arabidopsis thaliana GN=TCP4 PE=1 SV=1	TCP family transcription factor	PREDICTED: transcription factor TCP4-like [Malus domestica]
JG02G0220400.1_JG	molecular_function:"A protein or a member of a complex that interacts specifically and non-covalently with a DNA-bound DNA-binding transcription factor to either activate or repress the transcription of specific genes. Coregulators often act by altering chromatin structure and modifications. For example, one class of transcription coregulators modifies chromatin structure through covalent modific…	mediator of RNA polymerase II transcription subunit 15a-like; K14972 PAX-interacting protein 1 (A)	Mediator of RNA polymerase II transcription subunit 15a OS=Arabidopsis thaliana GN=MED15A PE=1 SV=1	KIX domain	PREDICTED: mediator of RNA polymerase II transcription subunit 15a-like [Malus domestica]
JG07G0119100.1_JG	molecular_function:"Catalysis of an oxidation-reduction (redox) reaction, a reversible chemical reaction in which the oxidation state of an atom or atoms within a molecule is altered. One substrate acts as a hydrogen or electron donor and becomes oxidized, while the other acts as hydrogen or electron acceptor and becomes reduced." [GOC:go_curators](GO:0016491)	(+)-neomenthol dehydrogenase-like; K15095 (+)-neomenthol dehydrogenase [EC:1.1.1.208] (A)	(+)-neomenthol dehydrogenase OS=Arabidopsis thaliana GN=SDR1 PE=1 SV=1	short chain dehydrogenase	PREDICTED: (+)-neomenthol dehydrogenase-like [Malus domestica]
JG015G0332300.1_JG	molecular_function:"Catalysis of the hydrolysis of internal, alpha-peptide bonds in a polypeptide chain by a mechanism in which a water molecule bound by the side chains of aspartic residues at the active center acts as a nucleophile." [ISBN:0198506732](GO:0004190),biological_process:"The hydrolysis of proteins into smaller polypeptides and/or amino acids by cleavage of their peptide bonds." [GOC…	Eukaryotic aspartyl protease family protein isoform 1; K00924 [EC:2.7.1.-] (A)	Aspartic proteinase-like protein 1 OS=Arabidopsis thaliana GN=At5g10080 PE=1 SV=1	Xylanase inhibitor N-terminal	PREDICTED: aspartic proteinase-like protein 1 [Pyrus x bretschneideri]
JG09G0062700.1_JG	--	--	--	--	PREDICTED: uncharacterized protein LOC103442503 isoform X1 [Malus domestica]
JG05G0227800.1_JG	molecular_function:"Interacting selectively and non-covalently with any protein or protein complex (a complex of two or more proteins that may include other nonprotein molecules)." [GOC:go_curators](GO:0005515)	hypothetical protein; K00988 ATP adenylyltransferase [EC:2.7.7.53] (A)	FHA domain-containing protein FHA2 OS=Arabidopsis thaliana GN=FHA2 PE=1 SV=1	FHA domain	PREDICTED: uncharacterized protein LOC103435855 [Malus domestica]
JG012G0119600.1_JG	biological_process:"The directed movement of cations, atoms or small molecules with a net positive charge, into, out of or within a cell, or between cells, by means of some agent such as a transporter or pore." [GOC:ai](GO:0006812),molecular_function:"Enables the transfer of a solute or solutes from one side of a membrane to the other according to the reaction: solute(out) + H+(in) = solute(in) +…	--	Cation/H(+) antiporter 20 OS=Arabidopsis thaliana GN=CHX20 PE=2 SV=1	Sodium/hydrogen exchanger family	PREDICTED: cation/H(+) antiporter 20-like [Malus domestica]
JG017G0080000.1_JG	molecular_function:"Any molecular entity that serves as an electron acceptor and electron donor in an electron transport chain. An electron transport chain is a process in which a series of electron carriers operate together to transfer electrons from donors to any of several different terminal electron acceptors to generate a transmembrane electrochemical gradient." [ISBN:0198506732](GO:0009055)	--	Blue copper protein OS=Pisum sativum PE=2 SV=1	Plastocyanin-like domain	PREDICTED: blue copper protein-like [Malus domestica]
JG03G0162100.1_JG	--	--	Uncharacterized protein At5g41620 OS=Arabidopsis thaliana GN=At5g41620 PE=2 SV=2	--	PREDICTED: uncharacterized protein LOC103951353 [Pyrus x bretschneideri]
JG013G0206900.1_JG	molecular_function:"Interacting selectively and non-covalently with any protein or protein complex (a complex of two or more proteins that may include other nonprotein molecules)." [GOC:go_curators](GO:0005515)	pats1; leucine-rich repeat-containing protein; K08844 leucine-rich repeat kinase 2 [EC:2.7.11.1] (A)	Plant intracellular Ras-group-related LRR protein 6 OS=Arabidopsis thaliana GN=PIRL6 PE=2 SV=1	Leucine rich repeat	PREDICTED: plant intracellular Ras-group-related LRR protein 6 [Malus domestica]
JG09G0073200.1_JG	--	putative cyclin-D6-1; K18812 cyclin D6, plant (A)	Putative cyclin-D6-1 OS=Arabidopsis thaliana GN=CYCD6-1 PE=3 SV=1	Cyclin, C-terminal domain	PREDICTED: putative cyclin-D6-1 [Malus domestica]
JG012G0083300.1_JG	--	--	--	Myb/SANT-like DNA-binding domain	PREDICTED: uncharacterized protein LOC103449787 [Malus domestica]
JG09G0040900.1_JG	--	transcription factor MYB34-like; K09422 myb proto-oncogene protein, plant (A)	Transcription factor MYB39 OS=Arabidopsis thaliana GN=MYB39 PE=2 SV=1	Myb-like DNA-binding domain	PREDICTED: transcription factor MYB34-like [Malus domestica]
JG03G0028900.1_JG	molecular_function:"Interacting selectively and non-covalently with any protein or protein complex (a complex of two or more proteins that may include other nonprotein molecules)." [GOC:go_curators](GO:0005515),biological_process:"The cell cycle process in which the sister chromatids of a replicated chromosome are joined along the entire length of the chromosome, from their formation in S phase t…	MAU2 chromatid cohesion factor homolog; K11266 MAternally affected uncoordination (A)	MAU2 chromatid cohesion factor homolog OS=Xenopus laevis GN=mau2 PE=1 SV=1	Cohesin loading factor	PREDICTED: MAU2 chromatid cohesion factor homolog [Malus domestica]
JG013G0085300.1_JG	--	--	--	--	PREDICTED: nucleolar and coiled-body phosphoprotein 1-like [Malus domestica]
JG015G0235800.1_JG	molecular_function:"Interacting selectively and non-covalently with any protein or protein complex (a complex of two or more proteins that may include other nonprotein molecules)." [GOC:go_curators](GO:0005515)	uncharacterized LOC100839967; K15095 (+)-neomenthol dehydrogenase [EC:1.1.1.208] (A)	BTB/POZ domain-containing protein At5g66560 OS=Arabidopsis thaliana GN=At5g66560 PE=2 SV=2	BTB/POZ domain	PREDICTED: BTB/POZ domain-containing protein At5g66560-like [Malus domestica]
JG016G0049400.1_JG	biological_process:"The cellular process in which a signal is conveyed to trigger a change in the activity or state of a cell. Signal transduction begins with reception of a signal (e.g. a ligand binding to a receptor or receptor activation by a stimulus such as light), or for signal transduction in the absence of ligand, signal-withdrawal or the activity of a constitutively active receptor. Sign…	extensin-like; K05747 Wiskott-Aldrich syndrome protein (A)	Ninja-family protein AFP1 OS=Arabidopsis thaliana GN=AFP1 PE=1 SV=1	Ethylene-responsive binding factor-associated repression	PREDICTED: ninja-family protein AFP3-like [Malus domestica]
JG011G0103200.1_JG	molecular_function:"Catalysis of the reactions: chlorophyllide a + O2 + NADPH + H+ = 7-hydroxychlorophyllide a + H2O + NADP+; and 7-hydroxychlorophyllide a + O2 + NADPH + H+ = chlorophyllide b + 2 H2O + NADP+." [EC:1.13.12.14, MetaCyc:RXN-7677](GO:0010277),molecular_function:"Interacting selectively and non-covalently with a 2 iron, 2 sulfur (2Fe-2S) cluster; this cluster consists of two iron ato…	pheophorbide a oxygenase, chloroplastic; K13071 pheophorbide a oxygenase [EC:1.14.15.17] (A)	Pheophorbide a oxygenase, chloroplastic OS=Arabidopsis thaliana GN=PAO PE=1 SV=1	Pheophorbide a oxygenase	PREDICTED: pheophorbide a oxygenase, chloroplastic [Malus domestica]
JG013G0122800.1_JG	molecular_function:"Catalysis of the transfer of an acetyl group to a nitrogen atom on the acceptor molecule." [GOC:ai](GO:0008080)	--	Probable N-acetyltransferase HLS1-like OS=Arabidopsis thaliana GN=At2g23060 PE=2 SV=1	Acetyltransferase (GNAT) family	PREDICTED: probable N-acetyltransferase HLS1 [Malus domestica]
JG03G0073900.1_JG	--	--	--	--	PREDICTED: oleosin GRP-17-like [Pyrus x bretschneideri]
JG06G0096300.1_JG	--	--	Uncharacterized protein At5g41620 OS=Arabidopsis thaliana GN=At5g41620 PE=2 SV=2	--	PREDICTED: uncharacterized protein At5g41620 [Malus domestica]
JG02G0053500.1_JG	biological_process:"The directed movement of proteins into, out of or within a cell, or between cells, by means of some agent such as a transporter or pore." [GOC:ai](GO:0015031)	dentin sialophosphoprotein; K19476 vacuolar protein sorting-associated protein IST1 (A)	IST1-like protein OS=Dictyostelium discoideum GN=DDB_G0289029 PE=3 SV=1	Regulator of Vps4 activity in the MVB pathway	PREDICTED: dentin sialophosphoprotein isoform X2 [Malus domestica]
JG09G0123300.1_JG	molecular_function:"Interacting selectively and non-covalently with any nucleic acid." [GOC:jl](GO:0003676),molecular_function:"Interacting selectively and non-covalently with an RNA molecule or a portion thereof." [GOC:jl, GOC:mah](GO:0003723)	KH domain-containing protein At4g18375-like; K13162 poly(rC)-binding protein 2/3/4 (A)	KH domain-containing protein At4g18375 OS=Arabidopsis thaliana GN=At4g18375 PE=2 SV=1	KH domain	PREDICTED: KH domain-containing protein At4g18375-like isoform X2 [Pyrus x bretschneideri]
JG07G0066000.1_JG	biological_process:"The chemical reactions and pathways involving purine nucleobases, one of the two classes of nitrogen-containing ring compounds found in DNA and RNA, which include adenine and guanine." [GOC:go_curators](GO:0006144),molecular_function:"Catalysis of the reaction: 5-hydroxyisourate + H(2)O = 5-hydroxy-2-oxo-4-ureido-2,5-dihydro-1H-imidazole-5-carboxylate + H(+)." [EC:3.5.2.17, RH…	uric acid degradation bifunctional protein TTL; K13484 5-hydroxyisourate hydrolase / 2-oxo-4-hydroxy-4-carboxy-5-ureidoimidazoline decarboxylase [EC:3.5.2.17 4.1.1.97] (A)	Uric acid degradation bifunctional protein TTL OS=Arabidopsis thaliana GN=TTL PE=1 SV=1	OHCU decarboxylase	PREDICTED: uric acid degradation bifunctional protein TTL isoform X1 [Malus domestica]
JG012G0165600.1_JG	--	--	--	--	PREDICTED: uncharacterized protein LOC103450787 [Malus domestica]
JG04G0164300.1_JG	--	dzip3; DAZ interacting zinc finger protein 3; K10642 E3 ubiquitin-protein ligase DZIP3 [EC:2.3.2.27] (A)	E3 ubiquitin-protein ligase RING1-like OS=Arabidopsis thaliana GN=At3g19950 PE=1 SV=1	Ring finger domain	PREDICTED: uncharacterized protein LOC103434308 [Malus domestica]
JG011G0156000.1_JG	molecular_function:"Interacting selectively and non-covalently with chromatin, the network of fibers of DNA, protein, and sometimes RNA, that make up the chromosomes of the eukaryotic nucleus during interphase." [GOC:jl, ISBN:0198506732, PMID:20404130](GO:0003682),molecular_function:"Interacting selectively and non-covalently with ATP, adenosine 5'-triphosphate, a universally important coenzyme a…	origin recognition complex subunit 1-like; K02603 origin recognition complex subunit 1 (A)	Origin of replication complex subunit 1A OS=Arabidopsis thaliana GN=ORC1A PE=1 SV=1	-	PREDICTED: origin recognition complex subunit 1-like [Pyrus x bretschneideri]
JG015G0117500.1_JG	cellular_component:"The component of a membrane consisting of the gene products and protein complexes having at least some part of their peptide sequence embedded in the hydrophobic region of the membrane." [GOC:dos, GOC:go_curators](GO:0016021)	hypothetical protein; K18643 katanin p80 WD40 repeat-containing subunit B1 (A)	Cleft lip and palate transmembrane protein 1 homolog OS=Danio rerio GN=clptm1 PE=2 SV=1	Cleft lip and palate transmembrane protein 1 (CLPTM1)	PREDICTED: cleft lip and palate transmembrane protein 1 homolog [Malus domestica]
JG09G0111200.1_JG	molecular_function:"Interacting selectively and non-covalently with any protein or protein complex (a complex of two or more proteins that may include other nonprotein molecules)." [GOC:go_curators](GO:0005515),biological_process:"The series of molecular signals mediated by salicylic acid involved in systemic acquired resistance." [GOC:jy](GO:0009862),cellular_component:"The component of a membra…	regulatory protein NPR3-like; K14508 regulatory protein NPR1 (A)	Regulatory protein NPR3 OS=Arabidopsis thaliana GN=NPR3 PE=1 SV=1	Domain of unknown function (DUF3420)	PREDICTED: LOW QUALITY PROTEIN: regulatory protein NPR3-like, partial [Malus domestica]
JG08G0194600.1_JG	molecular_function:"Catalysis of the reaction: H(+) + phosphatidyl-L-serine = CO(2) + phosphatidylethanolamine." [EC:4.1.1.65, RHEA:20828](GO:0004609),molecular_function:"Interacting selectively and non-covalently with calcium ions (Ca2+)." [GOC:ai](GO:0005509),biological_process:"The chemical reactions and pathways resulting in the formation of phospholipids, any lipid containing phosphoric acid…	phosphatidylserine decarboxylase proenzyme 3-like; K01613 phosphatidylserine decarboxylase [EC:4.1.1.65] (A)	Phosphatidylserine decarboxylase proenzyme 3 OS=Arabidopsis thaliana GN=PSD3 PE=1 SV=1	EF-hand domain pair	PREDICTED: phosphatidylserine decarboxylase proenzyme 3-like [Malus domestica]
JG011G0168300.1_JG	molecular_function:"Interacting selectively and non-covalently with calcium ions (Ca2+)." [GOC:ai](GO:0005509),molecular_function:"Interacting selectively and non-covalently with any protein or protein complex (a complex of two or more proteins that may include other nonprotein molecules)." [GOC:go_curators](GO:0005515),molecular_function:"Interacting selectively and non-covalently with an actin …	fimbrin-1; K17275 plastin-1 (A)	Fimbrin-1 OS=Arabidopsis thaliana GN=FIM1 PE=1 SV=2	Calponin homology (CH) domain	PREDICTED: fimbrin-1 [Malus domestica]
JG015G0073500.1_JG	molecular_function:"Catalysis of the reaction: ATP + D-fructose-6-phosphate = ADP + D-fructose 1,6-bisphosphate." [EC:2.7.1.11](GO:0003872),molecular_function:"Interacting selectively and non-covalently with ATP, adenosine 5'-triphosphate, a universally important coenzyme and enzyme regulator." [ISBN:0198506732](GO:0005524),biological_process:"The chemical reactions and pathways involving fructos…	ATP-dependent 6-phosphofructokinase 6-like; K00850 6-phosphofructokinase 1 [EC:2.7.1.11] (A)	ATP-dependent 6-phosphofructokinase 3 OS=Arabidopsis thaliana GN=PFK3 PE=1 SV=1	Phosphofructokinase	PREDICTED: ATP-dependent 6-phosphofructokinase 6-like [Pyrus x bretschneideri]
JG015G0080500.1_JG	molecular_function:"Catalysis of the phosphorylation of an amino acid residue in a protein, usually according to the reaction: a protein + ATP = a phosphoprotein + ADP." [MetaCyc:PROTEIN-KINASE-RXN](GO:0004672),molecular_function:"Interacting selectively and non-covalently with ATP, adenosine 5'-triphosphate, a universally important coenzyme and enzyme regulator." [ISBN:0198506732](GO:0005524),bi…	proline-rich receptor-like protein kinase PERK15; K04730 interleukin-1 receptor-associated kinase 1 [EC:2.7.11.1] (A)	Proline-rich receptor-like protein kinase PERK1 OS=Arabidopsis thaliana GN=PERK1 PE=2 SV=1	Protein kinase domain	PREDICTED: proline-rich receptor-like protein kinase PERK14 [Malus domestica]
JG010G0045500.1_JG	biological_process:"The chemical reactions and pathways involving organic or inorganic compounds that contain nitrogen." [GOC:jl, ISBN:0198506732](GO:0006807)	beta-ureidopropionase-like; K01431 beta-ureidopropionase [EC:3.5.1.6] (A)	Beta-ureidopropionase OS=Arabidopsis thaliana GN=PYD3 PE=1 SV=1	Carbon-nitrogen hydrolase	PREDICTED: beta-ureidopropionase-like [Malus domestica]
JG014G0188100.1_JG	molecular_function:"Any molecular function by which a gene product interacts selectively and non-covalently with DNA (deoxyribonucleic acid)." [GOC:dph, GOC:jl, GOC:tb, GOC:vw](GO:0003677),biological_process:"Any process that modulates the frequency, rate or extent of cellular DNA-templated transcription." [GOC:go_curators, GOC:txnOH](GO:0006355)	hypothetical protein; K16222 Dof zinc finger protein DOF5.5 (A)	Cyclic dof factor 3 OS=Arabidopsis thaliana GN=CDF3 PE=1 SV=2	Dof domain, zinc finger	PREDICTED: cyclic dof factor 3-like [Malus domestica]
JG06G0064500.1_JG	molecular_function:"Interacting selectively and non-covalently with the structure formed by the minor groove of adenine-thymine-rich DNA regions. Examples of proteins having this function are AT-rich interaction domain (ARID)-containing proteins." [GOC:jl, PMID:10545119, PMID:15802641, PMID:26223912, PMID:2670564](GO:0003680)	--	AT-hook motif nuclear-localized protein 1 OS=Arabidopsis thaliana GN=AHL1 PE=1 SV=1	Domain of unknown function (DUF296)	PREDICTED: uncharacterized protein LOC103931915 [Pyrus x bretschneideri]
JG02G0162500.1_JG	--	--	--	Protein of unknown function (DUF1499)	PREDICTED: uncharacterized protein LOC103418408 [Malus domestica]
JG010G0054300.1_JG	molecular_function:"Enables the active transport of a solute across a membrane by a mechanism whereby two or more species are transported in opposite directions in a tightly coupled process not directly linked to a form of energy other than chemiosmotic energy. The reaction is: solute A(out) + solute B(in) = solute A(in) + solute B(out)." [GOC:mtg_transport, ISBN:0815340729, PMID:10839820](GO:001…	--	MATE efflux family protein 4, chloroplastic OS=Arabidopsis thaliana GN=DTX46 PE=2 SV=1	MatE	PREDICTED: MATE efflux family protein 4, chloroplastic [Pyrus x bretschneideri]
JG03G0208300.1_JG	--	--	--	--	PREDICTED: uncharacterized protein LOC103960070 [Pyrus x bretschneideri]
JG09G0026300.1_JG	biological_process:"The modification of a protein by cis-trans isomerization of a proline residue." [GOC:krc, PMID:16959570](GO:0000413),molecular_function:"Catalysis of the reaction: peptidyl-proline (omega=180) = peptidyl-proline (omega=0)." [EC:5.2.1.8](GO:0003755)	peptidylprolyl isomerase -like 3; K12734 peptidyl-prolyl cis-trans isomerase-like 3 [EC:5.2.1.8] (A)	Peptidyl-prolyl cis-trans isomerase CYP38, chloroplastic OS=Arabidopsis thaliana GN=CYP38 PE=1 SV=1	Cyclophilin type peptidyl-prolyl cis-trans isomerase/CLD	CYP38-like protein [Malus domestica]
JG08G0008700.1_JG	biological_process:"The chemical reactions and pathways resulting in the breakdown of a protein or peptide by hydrolysis of its peptide bonds, initiated by the covalent attachment of a ubiquitin group, or multiple ubiquitin groups, to the protein." [GOC:go_curators](GO:0006511)	SKP1-like protein 1B; K03094 S-phase kinase-associated protein 1 (A)	SKP1-like protein 1B OS=Arabidopsis thaliana GN=SKP1B PE=1 SV=1	Skp1 family, tetramerisation domain	PREDICTED: uncharacterized protein LOC103420855 [Malus domestica]
JG014G0086200.1_JG	molecular_function:"Interacting selectively and non-covalently with double-stranded DNA." [GOC:elh, GOC:vw](GO:0003690),biological_process:"Any process that modulates the frequency, rate or extent of cellular DNA-templated transcription." [GOC:go_curators, GOC:txnOH](GO:0006355)	uncharacterized LOC103401801; K15032 mTERF domain-containing protein, mitochondrial (A)	--	mTERF	PREDICTED: uncharacterized protein LOC103401801 [Malus domestica]
JG03G0175500.1_JG	--	--	--	--	PREDICTED: uncharacterized protein LOC103429487 [Malus domestica]
JG015G0077300.1_JG	biological_process:"A protein modification process that results in the addition of a carbohydrate or carbohydrate derivative unit to a protein amino acid, e.g. the addition of glycan chains to proteins." [GOC:curators, GOC:pr](GO:0006486),molecular_function:"Catalysis of the transfer of a glycosyl group from one compound (donor) to another (acceptor)." [GOC:jl, ISBN:0198506732](GO:0016757)	probable glycosyltransferase At5g20260; K18789 xylogalacturonan beta-1,3-xylosyltransferase [EC:2.4.2.41] (A)	Probable glycosyltransferase At5g03795 OS=Arabidopsis thaliana GN=At5g03795 PE=3 SV=2	Exostosin family	PREDICTED: probable glycosyltransferase At5g03795 [Malus domestica]
JG016G0052800.1_JG	--	--	--	--	PREDICTED: uncharacterized protein LOC103416498 [Malus domestica]
JG01G0163500.1_JG	--	--	Protein LOW PSII ACCUMULATION 2, chloroplastic OS=Arabidopsis thaliana GN=LPA2 PE=1 SV=1	--	PREDICTED: protein LOW PSII ACCUMULATION 2, chloroplastic-like isoform X1 [Malus domestica]
JG07G0062700.1_JG	--	--	--	--	PREDICTED: uncharacterized protein LOC103438899 [Malus domestica]
JG012G0154600.1_JG	--	--	CASP-like protein 4B1 OS=Arabidopsis lyrata subsp. lyrata GN=ARALYDRAFT_321547 PE=3 SV=1	Domain of unknown function (DUF588)	PREDICTED: CASP-like protein ARALYDRAFT_321547 [Malus domestica]
JG01G0148100.1_JG	--	--	--	--	PREDICTED: uncharacterized protein LOC103413919 [Malus domestica]
JG011G0108400.1_JG	molecular_function:"Interacting selectively and non-covalently with the structure formed by the minor groove of adenine-thymine-rich DNA regions. Examples of proteins having this function are AT-rich interaction domain (ARID)-containing proteins." [GOC:jl, PMID:10545119, PMID:15802641, PMID:26223912, PMID:2670564](GO:0003680)	--	AT-hook motif nuclear-localized protein 3 OS=Arabidopsis thaliana GN=AHL3 PE=1 SV=1	Domain of unknown function (DUF296)	PREDICTED: putative DNA-binding protein ESCAROLA [Malus domestica]
JG01G0084200.1_JG	--	--	--	--	PREDICTED: uncharacterized protein LOC103417628 [Malus domestica]
JG017G0133300.1_JG	molecular_function:"Any molecular function by which a gene product interacts selectively and non-covalently with DNA (deoxyribonucleic acid)." [GOC:dph, GOC:jl, GOC:tb, GOC:vw](GO:0003677),molecular_function:"Interacting selectively and non-covalently with a specific double-stranded genomic DNA sequence (sometimes referred to as a motif) within the regulatory region of a gene to modulate transcri…	AP2D11; ethylene-responsive transcription factor RAP2-12-like; K09286 EREBP-like factor (A)	Ethylene-responsive transcription factor RAP2-12 OS=Arabidopsis thaliana GN=RAP2-12 PE=1 SV=1	AP2 domain	ethylene-responsive transcription factor RAP2-12-like [Malus domestica]
JG05G0327500.1_JG	molecular_function:"Enables the facilitated diffusion of a potassium ion (by an energy-independent process) involving passage through a transmembrane aqueous pore or channel without evidence for a carrier-mediated mechanism." [GOC:BHF, GOC:mtg_transport, GOC:pr, ISBN:0815340729](GO:0005267),cellular_component:"A lipid bilayer along with all the proteins and protein complexes embedded in it an att…	two-pore potassium channel 3-like; K05389 potassium channel subfamily K, other eukaryote (A)	Two-pore potassium channel 3 OS=Arabidopsis thaliana GN=TPK3 PE=2 SV=1	Ion channel	PREDICTED: two-pore potassium channel 3-like [Malus domestica]
JG014G0133800.1_JG	molecular_function:"The formation of a protein dimer, a macromolecular structure consists of two noncovalently associated identical or nonidentical subunits." [ISBN:0198506732](GO:0046983)	SORBIDRAFT_01g028230, Sb01g028230; hypothetical protein; K13422 transcription factor MYC2 (A)	Transcription factor MYC4 OS=Arabidopsis thaliana GN=MYC4 PE=1 SV=1	Helix-loop-helix DNA-binding domain	PREDICTED: transcription factor MYC2-like [Malus domestica]
JG03G0025800.1_JG	molecular_function:"Any molecular function by which a gene product interacts selectively and non-covalently with DNA (deoxyribonucleic acid)." [GOC:dph, GOC:jl, GOC:tb, GOC:vw](GO:0003677)	ARID2; AT rich interactive domain 2 (ARID, RFX-like); K11765 AT-rich interactive domain-containing protein 2 (A)	High mobility group B protein 10 OS=Arabidopsis thaliana GN=HMGB10 PE=2 SV=1	ARID/BRIGHT DNA binding domain	PREDICTED: high mobility group B protein 10-like isoform X1 [Malus domestica]
JG013G0141200.1_JG	--	dnaJ homolog subfamily B member 14; K09518 DnaJ homolog subfamily B member 12 (A)	DnaJ homolog subfamily B member 12 OS=Mus musculus GN=Dnajb12 PE=2 SV=2	Domain of unknown function (DUF3444)	PREDICTED: uncharacterized protein LOC103452999 [Malus domestica]
JG08G0039500.1_JG	molecular_function:"Interacting selectively and non-covalently with any nucleic acid." [GOC:jl](GO:0003676),molecular_function:"Interacting selectively and non-covalently with any metal ion." [GOC:ai](GO:0046872)	uncharacterized LOC103933838; K17569 G patch domain-containing protein 2 (A)	Zinc finger CCCH domain-containing protein 18 OS=Oryza sativa subsp. japonica GN=Os02g0793000 PE=2 SV=1	G-patch domain	PREDICTED: zinc finger CCCH domain-containing protein 22 [Malus domestica]
JG013G0133500.1_JG	--	chaperone protein dnaJ 49-like; K09518 DnaJ homolog subfamily B member 12 (A)	Chaperone protein dnaJ 49 OS=Arabidopsis thaliana GN=ATJ49 PE=2 SV=2	Domain of unknown function (DUF1977)	PREDICTED: chaperone protein dnaJ 49-like [Malus domestica]
JG011G0226300.1_JG	molecular_function:"Interacting selectively and non-covalently with an RNA molecule or a portion thereof." [GOC:jl, GOC:mah](GO:0003723),biological_process:"Any process involved in the conversion of a primary ribosomal RNA (rRNA) transcript into one or more mature rRNA molecules." [GOC:curators](GO:0006364),molecular_function:"Catalysis of the transfer of a methyl group to an acceptor molecule." …	probable mediator of RNA polymerase II transcription subunit 36b; K14563 rRNA 2'-O-methyltransferase fibrillarin [EC:2.1.1.-] (A)	Mediator of RNA polymerase II transcription subunit 36a OS=Arabidopsis thaliana GN=MED36A PE=1 SV=2	Fibrillarin	PREDICTED: probable mediator of RNA polymerase II transcription subunit 36b [Pyrus x bretschneideri]
JG09G0083600.1_JG	biological_process:"The chemical reactions and pathways resulting in the breakdown of a protein or peptide by hydrolysis of its peptide bonds, initiated by the covalent attachment of a ubiquitin group, or multiple ubiquitin groups, to the protein." [GOC:go_curators](GO:0006511)	hypothetical protein; K14016 ubiquitin fusion degradation protein 1 (A)	Ubiquitin fusion degradation protein 1 homolog OS=Dictyostelium discoideum GN=ufd1 PE=3 SV=1	Ubiquitin fusion degradation protein UFD1	PREDICTED: uncharacterized protein LOC103938821 [Pyrus x bretschneideri]
JG05G0337500.1_JG	molecular_function:"Catalysis of the phosphorylation of an amino acid residue in a protein, usually according to the reaction: a protein + ATP = a phosphoprotein + ADP." [MetaCyc:PROTEIN-KINASE-RXN](GO:0004672),molecular_function:"Interacting selectively and non-covalently with any protein or protein complex (a complex of two or more proteins that may include other nonprotein molecules)." [GOC:go…	HSL1; receptor-like protein kinase HSL1; K00924 [EC:2.7.1.-] (A)	Probable LRR receptor-like serine/threonine-protein kinase At5g45840 OS=Arabidopsis thaliana GN=At5g45840 PE=2 SV=1	Protein tyrosine kinase	PREDICTED: probable LRR receptor-like serine/threonine-protein kinase At5g45840 isoform X1 [Malus domestica]
JG011G0081000.1_JG	molecular_function:"Interacting selectively and non-covalently with a nucleotide, any compound consisting of a nucleoside that is esterified with (ortho)phosphate or an oligophosphate at any hydroxyl group on the ribose or deoxyribose." [GOC:mah, ISBN:0198547684](GO:0000166),molecular_function:"Interacting selectively and non-covalently with ATP, adenosine 5'-triphosphate, a universally important…	calcium-transporting ATPase 1, endoplasmic reticulum-type-like; K01537 Ca2+-transporting ATPase [EC:3.6.3.8] (A)	Calcium-transporting ATPase 1, endoplasmic reticulum-type OS=Arabidopsis thaliana GN=ECA1 PE=1 SV=2	E1-E2 ATPase	PREDICTED: calcium-transporting ATPase 1, endoplasmic reticulum-type-like [Malus domestica]
JG015G0067800.1_JG	molecular_function:"Catalysis of the incorporation of one atom from molecular oxygen into a compound and the reduction of the other atom of oxygen to water." [ISBN:0198506732](GO:0004497),molecular_function:"Interacting selectively and non-covalently with iron (Fe) ions." [GOC:ai](GO:0005506),molecular_function:"Catalysis of an oxidation-reduction (redox) reaction in which hydrogen or electrons a…	abscisic acid 8'-hydroxylase 4-like; K09843 (+)-abscisic acid 8'-hydroxylase [EC:1.14.13.93] (A)	Abscisic acid 8'-hydroxylase 4 OS=Arabidopsis thaliana GN=CYP707A4 PE=2 SV=2	Cytochrome P450	PREDICTED: abscisic acid 8'-hydroxylase 4-like [Malus domestica]
JG08G0100100.1_JG	molecular_function:"Any molecular function by which a gene product interacts selectively and non-covalently with DNA (deoxyribonucleic acid)." [GOC:dph, GOC:jl, GOC:tb, GOC:vw](GO:0003677),molecular_function:"Catalysis of the transient cleavage and passage of individual DNA strands or double helices through one another, resulting a topological transformation in double-stranded DNA." [GOC:mah, PMI…	hypothetical protein; K03168 DNA topoisomerase I [EC:5.99.1.2] (A)	DNA topoisomerase 1 OS=Rickettsia felis (strain ATCC VR-1525 / URRWXCal2) GN=topA PE=3 SV=1	Toprim domain	PREDICTED: uncharacterized protein LOC103944567 isoform X1 [Pyrus x bretschneideri]
JG06G0074100.1_JG	--	serine racemase-like; K12235 serine racemase [EC:5.1.1.18] (A)	Serine racemase OS=Arabidopsis thaliana GN=SR PE=1 SV=1	--	PREDICTED: serine racemase-like isoform X2 [Malus domestica]
JG05G0117700.1_JG	molecular_function:"Interacting selectively and non-covalently with any protein or protein complex (a complex of two or more proteins that may include other nonprotein molecules)." [GOC:go_curators](GO:0005515)	clustered mitochondria protein homolog; K03255 protein TIF31 (A)	--	PB1 domain	PREDICTED: uncharacterized protein LOC103436571 [Malus domestica]
JG016G0045700.1_JG	molecular_function:"Interacting selectively and non-covalently with a specific double-stranded genomic DNA sequence (sometimes referred to as a motif) within the regulatory region of a gene to modulate transcription. Regulatory regions include promoters (proximal and distal) and enhancers. Genes are transcriptional units, and include bacterial operons." [GOC:txnOH-2018](GO:0003700),biological_pro…	transcription factor PIF3-like; K12126 phytochrome-interacting factor 3 (A)	Transcription factor BIM2 OS=Arabidopsis thaliana GN=BIM2 PE=1 SV=1	Helix-loop-helix DNA-binding domain	transcription factor BIM2-like [Malus domestica]
JG05G0107700.1_JG	biological_process:"Any process that results in a change in state or activity of a cell or an organism (in terms of movement, secretion, enzyme production, gene expression, etc.) as a result of an aluminum ion stimulus." [GOC:sm](GO:0010044),biological_process:"Any process that results in a change in state or activity of a cell or an organism (in terms of movement, secretion, enzyme production, g…	Beta-galactosidase 17; K12309 beta-galactosidase [EC:3.2.1.23] (A)	Protein SENSITIVE TO PROTON RHIZOTOXICITY 1 OS=Arabidopsis thaliana GN=STOP1 PE=2 SV=1	Zinc-finger of C2H2 type	C2H2L domain class transcription factor [Malus domestica]
JG010G0004300.1_JG	--	--	--	--	PREDICTED: uncharacterized protein LOC103429422 [Malus domestica]
JG014G0088200.1_JG	molecular_function:"Catalysis of a biochemical reaction at physiological temperatures. In biologically catalyzed reactions, the reactants are known as substrates, and the catalysts are naturally occurring macromolecular substances known as enzymes. Enzymes possess specific binding sites for substrates, and are usually composed wholly or largely of protein, but RNA that has catalytic activity (rib…	YIC1; Alpha-glucosidase II; Alpha-xylosidase; K01811 alpha-D-xyloside xylohydrolase [EC:3.2.1.177] (A)	Alpha-glucosidase YihQ OS=Escherichia coli (strain K12) GN=yihQ PE=1 SV=3	Glycosyl hydrolases family 31	PREDICTED: alpha-glucosidase-like isoform X1 [Pyrus x bretschneideri]
JG03G0101300.1_JG	biological_process:"Any process in which RNA molecules inactivate expression of target genes." [GOC:dph, GOC:mah, GOC:tb, PMID:15020054](GO:0031047)	--	--	XS domain	PREDICTED: uncharacterized protein LOC103424100 isoform X1 [Malus domestica]
JG06G0095000.1_JG	--	3beta-hydroxysteroid-dehydrogenase/decarboxylase isoform 2; K07748 sterol-4alpha-carboxylate 3-dehydrogenase (decarboxylating) [EC:1.1.1.170] (A)	Reticulon-like protein B2 OS=Arabidopsis thaliana GN=RTNLB2 PE=1 SV=1	Reticulon	PREDICTED: reticulon-like protein B2 [Malus domestica]
JG08G0041700.1_JG	--	--	--	--	PREDICTED: uncharacterized protein LOC103949719 [Pyrus x bretschneideri]
JG017G0170500.1_JG	--	uncharacterized LOC103930432; K02200 cytochrome c-type biogenesis protein CcmH (A)	Cytochrome c-type biogenesis CcmH-like mitochondrial protein OS=Oryza sativa subsp. japonica GN=CCMH PE=2 SV=1	Cytochrome C biogenesis protein	PREDICTED: uncharacterized protein LOC103930432 [Pyrus x bretschneideri]
JG02G0219300.1_JG	--	sac3d1; SAC3 domain containing 1; K16734 SAC3 domain-containing protein 1 (A)	Germinal-center associated nuclear protein OS=Mus musculus GN=Mcm3ap PE=1 SV=2	SAC3/GANP family	PREDICTED: SAC3 family protein 2 [Pyrus x bretschneideri]
JG011G0096300.1_JG	--	splicing factor U2af large subunit B-like; K12837 splicing factor U2AF 65 kDa subunit (A)	Uncharacterized protein sll0103 OS=Synechocystis sp. (strain PCC 6803 / Kazusa) GN=sll0103 PE=3 SV=1	von Willebrand factor type A domain	PREDICTED: uncharacterized protein LOC103447901 isoform X1 [Malus domestica]
JG012G0162600.1_JG	cellular_component:"The component of a membrane consisting of the gene products and protein complexes having at least some part of their peptide sequence embedded in the hydrophobic region of the membrane." [GOC:dos, GOC:go_curators](GO:0016021)	--	Transmembrane protein 87B OS=Mus musculus GN=Tmem87b PE=2 SV=1	Lung seven transmembrane receptor	PREDICTED: transmembrane protein 87B-like [Malus domestica]
JG04G0159800.1_JG	--	--	--	--	PREDICTED: uncharacterized protein LOC103928328 isoform X1 [Pyrus x bretschneideri]
JG07G0237300.1_JG	molecular_function:"Catalysis of the hydrolysis of any O-glycosyl bond." [GOC:mah](GO:0004553),biological_process:"The chemical reactions and pathways involving carbohydrates, any of a group of organic compounds based of the general formula Cx(H2O)y. Includes the formation of carbohydrate derivatives by the addition of a carbohydrate residue to another molecule." [GOC:mah, ISBN:0198506732](GO:000…	hypothetical protein; K19891 glucan endo-1,3-beta-glucosidase 1/2/3 [EC:3.2.1.39] (A)	Glucan endo-1,3-beta-glucosidase OS=Triticum aestivum GN=GLC1 PE=2 SV=1	Glycosyl hydrolases family 17	PREDICTED: glucan endo-1,3-beta-glucosidase [Malus domestica]
JG08G0049500.1_JG	--	cytokinin riboside 5'-monophosphate phosphoribohydrolase LOG8-like; K06966 uncharacterized protein (A)	Cytokinin riboside 5'-monophosphate phosphoribohydrolase LOG8 OS=Arabidopsis thaliana GN=LOG8 PE=1 SV=1	Possible lysine decarboxylase	PREDICTED: cytokinin riboside 5'-monophosphate phosphoribohydrolase LOG8-like [Malus domestica]
JG015G0359800.1_JG	--	--	Protein odr-4 homolog OS=Mus musculus GN=Odr4 PE=2 SV=2	Olfactory receptor 4-like	PREDICTED: protein odr-4 homolog [Malus domestica]
JG017G0185500.1_JG	molecular_function:"Catalysis of the reaction: a protein with reduced sulfide groups = a protein with oxidized disulfide bonds." [MetaCyc:DISULFOXRED-RXN](GO:0015035)	putative alpha-N-acetylgalactosaminidase; K01204 alpha-N-acetylgalactosaminidase [EC:3.2.1.49] (A)	DCC family protein At1g52590, chloroplastic OS=Arabidopsis thaliana GN=At1g52590 PE=2 SV=1	Protein of unknown function, DUF393	PREDICTED: DCC family protein At1g52590, chloroplastic [Malus domestica]
JG012G0033200.1_JG	--	proton-coupled amino acid transporter 3; K14209 solute carrier family 36 (proton-coupled amino acid transporter) (A)	Amino acid transporter ANT1 OS=Arabidopsis thaliana GN=ANT1 PE=1 SV=1	Transmembrane amino acid transporter protein	PREDICTED: proton-coupled amino acid transporter 3 [Malus domestica]
JG015G0218100.1_JG	--	--	--	HECT-like Ubiquitin-conjugating enzyme (E2)-binding	PREDICTED: uncharacterized protein LOC103442619 [Malus domestica]
JG03G0232000.1_JG	--	putative indole-3-acetic acid-amido synthetase GH3.9; K14487 auxin responsive GH3 gene family (A)	Putative indole-3-acetic acid-amido synthetase GH3.9 OS=Arabidopsis thaliana GN=GH3.9 PE=2 SV=1	GH3 auxin-responsive promoter	PREDICTED: putative indole-3-acetic acid-amido synthetase GH3.9 [Malus domestica]
JG017G0202700.1_JG	molecular_function:"Catalysis of a biochemical reaction at physiological temperatures. In biologically catalyzed reactions, the reactants are known as substrates, and the catalysts are naturally occurring macromolecular substances known as enzymes. Enzymes possess specific binding sites for substrates, and are usually composed wholly or largely of protein, but RNA that has catalytic activity (rib…	putative glucose-6-phosphate 1-epimerase; K01792 glucose-6-phosphate 1-epimerase [EC:5.1.3.15] (A)	Putative glucose-6-phosphate 1-epimerase OS=Cenchrus ciliaris PE=2 SV=1	Aldose 1-epimerase	PREDICTED: putative glucose-6-phosphate 1-epimerase [Malus domestica]
JG013G0005100.1_JG	--	hypothetical protein; K18081 myotubularin-related protein 1/2 [EC:3.1.3.64 3.1.3.95] (A)	Protein disulfide-isomerase A3 OS=Bos taurus GN=PDIA3 PE=2 SV=1	--	PREDICTED: uncharacterized protein LOC103451468 isoform X1 [Malus domestica]
JG08G0097600.1_JG	molecular_function:"Interacting selectively and non-covalently with a specific double-stranded genomic DNA sequence (sometimes referred to as a motif) within the regulatory region of a gene to modulate transcription. Regulatory regions include promoters (proximal and distal) and enhancers. Genes are transcriptional units, and include bacterial operons." [GOC:txnOH-2018](GO:0003700),biological_pro…	transcription factor HBP-1a-like isoform X1; K09060 plant G-box-binding factor (A)	Basic leucine zipper 9 OS=Arabidopsis thaliana GN=BZIP9 PE=1 SV=1	bZIP transcription factor	PREDICTED: basic leucine zipper 9-like [Malus domestica]
JG06G0006900.1_JG	--	--	--	TLR4 regulator and MIR-interacting MSAP	PREDICTED: uncharacterized protein LOC103436722 [Malus domestica]
JG013G0140200.1_JG	molecular_function:"Interacting selectively and non-covalently with any protein or protein complex (a complex of two or more proteins that may include other nonprotein molecules)." [GOC:go_curators](GO:0005515)	tubby-like F-box protein 1; K19600 tubby-related protein 1 (A)	Tubby-like F-box protein 3 OS=Arabidopsis thaliana GN=TULP3 PE=1 SV=1	Tub family	PREDICTED: tubby-like F-box protein 3 [Malus domestica]
JG011G0238300.1_JG	molecular_function:"Interacting selectively and non-covalently with chromatin, the network of fibers of DNA, protein, and sometimes RNA, that make up the chromosomes of the eukaryotic nucleus during interphase." [GOC:jl, ISBN:0198506732, PMID:20404130](GO:0003682)	ZKSCAN4; uncharacterized LOC105603790; K09229 KRAB and SCAN domains-containing zinc finger protein (A)	UPF0396 protein OS=Dictyostelium discoideum GN=DDB_G0269284 PE=3 SV=1	Ras-induced vulval development antagonist	PREDICTED: NF-kappa-B-activating protein [Pyrus x bretschneideri]
JG06G0035900.1_JG	--	bem46; K06889 uncharacterized protein (A)	Alpha/beta hydrolase domain-containing protein 17C OS=Gallus gallus GN=ABHD17C PE=2 SV=1	--	PREDICTED: alpha/beta hydrolase domain-containing protein 17B [Malus domestica]
JG011G0188100.1_JG	--	thiamine thiazole synthase, chloroplastic-like; K03146 thiamine thiazole synthase (A)	Thiamine thiazole synthase, chloroplastic OS=Citrus sinensis GN=THI1 PE=2 SV=1	Thi4 family	PREDICTED: thiamine thiazole synthase, chloroplastic-like [Pyrus x bretschneideri]
JG09G0058000.1_JG	biological_process:"Any process that modulates the frequency, rate or extent of amino acid export. Amino acid export is the directed movement of amino acids out of a cell or organelle." [PMID:20018597](GO:0080143)	hypothetical protein; K13128 zinc finger CCHC domain-containing protein 8 (A)	Protein GLUTAMINE DUMPER 1 OS=Arabidopsis thaliana GN=GDU1 PE=1 SV=1	--	PREDICTED: protein GLUTAMINE DUMPER 6-like [Malus domestica]
JG03G0029600.1_JG	molecular_function:"Any molecular function by which a gene product interacts selectively and non-covalently with DNA (deoxyribonucleic acid)." [GOC:dph, GOC:jl, GOC:tb, GOC:vw](GO:0003677)	--	Putative B3 domain-containing protein At5g58280 OS=Arabidopsis thaliana GN=At5g58280 PE=3 SV=1	B3 DNA binding domain	PREDICTED: uncharacterized protein LOC103417843 [Malus domestica]
JG016G0068800.1_JG	molecular_function:"Interacting selectively and non-covalently with any nucleic acid." [GOC:jl](GO:0003676),molecular_function:"Interacting selectively and non-covalently with ATP, adenosine 5'-triphosphate, a universally important coenzyme and enzyme regulator." [ISBN:0198506732](GO:0005524)	hypothetical protein; K12599 antiviral helicase SKI2 [EC:3.6.4.-] (A)	DEAD-box ATP-dependent RNA helicase ISE2, chloroplastic OS=Arabidopsis thaliana GN=ISE2 PE=1 SV=2	DSHCT (NUC185) domain	PREDICTED: DEAD-box ATP-dependent RNA helicase ISE2, chloroplastic [Malus domestica]
JG014G0110600.1_JG	molecular_function:"Catalysis of an oxidation-reduction (redox) reaction, a reversible chemical reaction in which the oxidation state of an atom or atoms within a molecule is altered. One substrate acts as a hydrogen or electron donor and becomes oxidized, while the other acts as hydrogen or electron acceptor and becomes reduced." [GOC:go_curators](GO:0016491),molecular_function:"Interacting sele…	monodehydroascorbate reductase, chloroplastic; K08232 monodehydroascorbate reductase (NADH) [EC:1.6.5.4] (A)	Monodehydroascorbate reductase, chloroplastic OS=Arabidopsis thaliana GN=At1g63940 PE=2 SV=3	Pyridine nucleotide-disulphide oxidoreductase	PREDICTED: monodehydroascorbate reductase, chloroplastic isoform X1 [Malus domestica]
JG07G0157600.1_JG	--	--	Citrate-binding protein OS=Hevea brasiliensis GN=CBP PE=1 SV=1	Alginate lyase	PREDICTED: citrate-binding protein-like [Malus domestica]
JG02G0125300.1_JG	--	high affinity nitrate transporter 2.4; K02575 MFS transporter, NNP family, nitrate/nitrite transporter (A)	Transmembrane protein 131 OS=Homo sapiens GN=TMEM131 PE=1 SV=3	Transmembrane protein 131-like	PREDICTED: uncharacterized protein LOC103956580 isoform X1 [Pyrus x bretschneideri]
JG03G0180500.1_JG	--	--	Protein ULTRAPETALA 2 OS=Arabidopsis thaliana GN=ULT2 PE=2 SV=1	--	PREDICTED: protein ULTRAPETALA 2-like [Malus domestica]
JG01G0042200.1_JG	molecular_function:"Catalysis of the thiol-dependent hydrolysis of a peptide bond formed by the C-terminal glycine of ubiquitin and another protein." [GOC:jh2, ISBN:0120793709](GO:0004843),biological_process:"The chemical reactions and pathways resulting in the breakdown of a protein or peptide by hydrolysis of its peptide bonds, initiated by the covalent attachment of a ubiquitin group, or multi…	ubiquitin carboxyl-terminal hydrolase 17-like; K11855 ubiquitin carboxyl-terminal hydrolase 36/42 [EC:3.4.19.12] (A)	Ubiquitin carboxyl-terminal hydrolase 17 OS=Arabidopsis thaliana GN=UBP17 PE=2 SV=1	MYND finger	PREDICTED: ubiquitin carboxyl-terminal hydrolase 17-like [Malus domestica]
JG05G0164500.1_JG	molecular_function:"Interacting selectively and non-covalently with any protein or protein complex (a complex of two or more proteins that may include other nonprotein molecules)." [GOC:go_curators](GO:0005515)	SLOW growth protein; K19589 release factor glutamine methyltransferase [EC:2.1.1.297] (A)	Pentatricopeptide repeat-containing protein At2g29760, chloroplastic OS=Arabidopsis thaliana GN=PCMP-H33 PE=2 SV=1	PPR repeat	PREDICTED: pentatricopeptide repeat-containing protein At1g08070-like [Malus domestica]
JG01G0141600.1_JG	biological_process:"The directed movement of cations, atoms or small molecules with a net positive charge, into, out of or within a cell, or between cells, by means of some agent such as a transporter or pore." [GOC:ai](GO:0006812),molecular_function:"Enables the transfer of a solute or solutes from one side of a membrane to the other according to the reaction: solute(out) + H+(in) = solute(in) +…	--	Cation/H(+) antiporter 15 OS=Arabidopsis thaliana GN=CHX15 PE=2 SV=1	Sodium/hydrogen exchanger family	hypothetical protein PRUPE_ppa023230mg [Prunus persica]
JG015G0251100.1_JG	biological_process:"The hydrolysis of proteins into smaller polypeptides and/or amino acids by cleavage of their peptide bonds." [GOC:bf, GOC:mah](GO:0006508),molecular_function:"Catalysis of the hydrolysis of peptide bonds in a polypeptide chain by a mechanism in which the sulfhydryl group of a cysteine residue at the active center acts as a nucleophile." [GOC:mah, http://merops.sanger.ac.uk/abo…	cysteine protease, putative (EC:1.3.1.74); K01365 cathepsin L [EC:3.4.22.15] (A)	Cysteine proteinase RD21a OS=Arabidopsis thaliana GN=RD21A PE=1 SV=1	Papain family cysteine protease	PREDICTED: cysteine proteinase COT44-like [Malus domestica]
JG017G0207900.1_JG	molecular_function:"Catalysis of a biochemical reaction at physiological temperatures. In biologically catalyzed reactions, the reactants are known as substrates, and the catalysts are naturally occurring macromolecular substances known as enzymes. Enzymes possess specific binding sites for substrates, and are usually composed wholly or largely of protein, but RNA that has catalytic activity (rib…	probable aminotransferase TAT2; K00815 tyrosine aminotransferase [EC:2.6.1.5] (A)	Tyrosine aminotransferase OS=Arabidopsis thaliana GN=TAT PE=2 SV=1	Aminotransferase class I and II	PREDICTED: probable aminotransferase TAT2 [Pyrus x bretschneideri]
JG06G0145700.1_JG	biological_process:"The formation of the principal food-conducting tissue of a vascular plant." [GOC:tb, ISBN:0471245208](GO:0010088)	uncharacterized LOC103421379; K17609 nucleoredoxin [EC:1.8.1.8] (A)	Protein SIEVE ELEMENT OCCLUSION B OS=Arabidopsis thaliana GN=SEOB PE=1 SV=1	Sieve element occlusion C-terminus	PREDICTED: uncharacterized protein LOC103437653 [Malus domestica]
JG01G0090400.1_JG	molecular_function:"Catalysis of the phosphorylation of an amino acid residue in a protein, usually according to the reaction: a protein + ATP = a phosphoprotein + ADP." [MetaCyc:PROTEIN-KINASE-RXN](GO:0004672),molecular_function:"Interacting selectively and non-covalently with ATP, adenosine 5'-triphosphate, a universally important coenzyme and enzyme regulator." [ISBN:0198506732](GO:0005524),bi…	serine/threonine-protein kinase ULK3-like; K08269 serine/threonine-protein kinase ULK/ATG1 [EC:2.7.11.1] (A)	Serine/threonine-protein kinase ATG1 OS=Colletotrichum lindemuthianum GN=ATG1 PE=3 SV=1	Protein kinase domain	PREDICTED: serine/threonine-protein kinase ULK3-like [Malus domestica]
JG09G0227300.1_JG	--	protein ODORANT1-like; K09422 myb proto-oncogene protein, plant (A)	Protein ODORANT1 OS=Petunia hybrida GN=ODO1 PE=2 SV=1	Myb-like DNA-binding domain	PREDICTED: protein ODORANT1-like [Malus domestica]
JG011G0095300.1_JG	molecular_function:"Interacting selectively and non-covalently with a lipid." [GOC:ai](GO:0008289)	--	Protein ENHANCED DISEASE RESISTANCE 2-like OS=Arabidopsis thaliana GN=EDR2L PE=2 SV=1	Protein of unknown function (DUF1336)	PREDICTED: protein ENHANCED DISEASE RESISTANCE 2 [Prunus mume]
JG012G0162300.1_JG	molecular_function:"Catalysis of the phosphorylation of an amino acid residue in a protein, usually according to the reaction: a protein + ATP = a phosphoprotein + ADP." [MetaCyc:PROTEIN-KINASE-RXN](GO:0004672),molecular_function:"Interacting selectively and non-covalently with any protein or protein complex (a complex of two or more proteins that may include other nonprotein molecules)." [GOC:go…	uncharacterized LOC100274594; K04730 interleukin-1 receptor-associated kinase 1 [EC:2.7.11.1] (A)	Leucine-rich repeat receptor-like protein kinase PXC2 OS=Arabidopsis thaliana GN=PXC2 PE=2 SV=1	Protein kinase domain	PREDICTED: probably inactive leucine-rich repeat receptor-like protein kinase At3g28040 [Pyrus x bretschneideri]
JG03G0026700.1_JG	molecular_function:"Enables the transmembrane transfer of a chloride ion by a voltage-gated channel. A voltage-gated channel is a channel whose open state is dependent on the voltage across the membrane in which it is embedded." [GOC:mtg_transport, ISBN:0815340729](GO:0005247),biological_process:"The directed movement of chloride into, out of or within a cell, or between cells, by means of some a…	chloride channel ClC-3; K05012 chloride channel 3/4/5 (A)	Chloride channel protein CLC-f OS=Arabidopsis thaliana GN=CLC-F PE=2 SV=2	CBS domain	PREDICTED: chloride channel protein CLC-f-like [Pyrus x bretschneideri]
JG08G0011600.1_JG	--	--	--	--	PREDICTED: uncharacterized protein LOC103440332 [Malus domestica]
JG015G0117200.1_JG	molecular_function:"Catalysis of the phosphorylation of an amino acid residue in a protein, usually according to the reaction: a protein + ATP = a phosphoprotein + ADP." [MetaCyc:PROTEIN-KINASE-RXN](GO:0004672),molecular_function:"Interacting selectively and non-covalently with any protein or protein complex (a complex of two or more proteins that may include other nonprotein molecules)." [GOC:go…	SERK2a-1; hypothetical protein; K13418 somatic embryogenesis receptor kinase 1 [EC:2.7.10.1 2.7.11.1] (A)	Probable LRR receptor-like serine/threonine-protein kinase At5g63710 OS=Arabidopsis thaliana GN=At5g63710 PE=2 SV=1	Leucine rich repeat N-terminal domain	PREDICTED: LOW QUALITY PROTEIN: probable LRR receptor-like serine/threonine-protein kinase At5g63710 [Malus domestica]
JG04G0177800.1_JG	--	methyltransferase-like protein 6; K00599 methyltransferase-like protein 6 [EC:2.1.1.-] (A)	Methyltransferase-like protein OS=Drosophila melanogaster GN=metl PE=1 SV=2	Methyltransferase domain	PREDICTED: methyltransferase-like protein 6 [Malus domestica]
JG05G0220400.1_JG	--	--	Uncharacterized protein At5g48480 OS=Arabidopsis thaliana GN=At5g48480 PE=1 SV=1	--	PREDICTED: uncharacterized protein At5g48480 [Malus domestica]
JG03G0137400.1_JG	molecular_function:"Interacting selectively and non-covalently with any nucleic acid." [GOC:jl](GO:0003676),molecular_function:"Interacting selectively and non-covalently with any metal ion." [GOC:ai](GO:0046872)	heterogeneous nuclear ribonucleoprotein 1-like; K12741 heterogeneous nuclear ribonucleoprotein A1/A3 (A)	Zinc finger CCCH domain-containing protein 55 OS=Arabidopsis thaliana GN=At5g12440 PE=2 SV=3	Zinc finger C-x8-C-x5-C-x3-H type (and similar)	PREDICTED: zinc finger CCCH domain-containing protein 55-like [Malus domestica]
JG014G0002400.1_JG	molecular_function:"Interacting selectively and non-covalently with an RNA molecule or a portion thereof." [GOC:jl, GOC:mah](GO:0003723),molecular_function:"Functions in the initiation of ribosome-mediated translation of mRNA into a polypeptide." [ISBN:0198506732](GO:0003743),cellular_component:"All of the contents of a cell excluding the plasma membrane and nucleus, but including other subcellul…	eukaryotic translation initiation factor NCBP-like; K03259 translation initiation factor 4E (A)	Eukaryotic translation initiation factor NCBP OS=Triticum aestivum GN=NCBP PE=2 SV=1	Eukaryotic initiation factor 4E	PREDICTED: eukaryotic translation initiation factor NCBP-like [Malus domestica]
JG08G0058100.1_JG	--	transcription factor RAX2-like; K09422 myb proto-oncogene protein, plant (A)	Transcription factor RAX3 OS=Arabidopsis thaliana GN=RAX3 PE=2 SV=1	Myb-like DNA-binding domain	PREDICTED: transcription factor RAX2-like [Malus domestica]
JG01G0182700.1_JG	molecular_function:"Interacting selectively and non-covalently with ATP, adenosine 5'-triphosphate, a universally important coenzyme and enzyme regulator." [ISBN:0198506732](GO:0005524),biological_process:"The chemical reactions and pathways resulting in the formation of substances; typically the energy-requiring part of metabolism in which simpler substances are transformed into more complex one…	--	UDP-N-acetylmuramate--L-alanine ligase OS=Frankia sp. (strain CcI3) GN=murC PE=3 SV=1	Mur ligase middle domain	PREDICTED: uncharacterized protein LOC103443061 [Malus domestica]
JG010G0047000.1_JG	--	--	--	--	PREDICTED: uncharacterized protein LOC103957825 [Pyrus x bretschneideri]
JG08G0079600.1_JG	--	hypothetical protein; K05864 peptidyl-prolyl isomerase D [EC:5.2.1.8] (A)	--	--	PREDICTED: uncharacterized protein LOC103439233 [Malus domestica]
JG014G0086400.1_JG	biological_process:"A process that is carried out at the cellular level which results in the assembly, arrangement of constituent parts, or disassembly of cytoskeletal structures comprising microtubules and their associated proteins." [GOC:mah](GO:0000226),cellular_component:"Either of the ends of a spindle, where spindle microtubules are organized; usually contains a microtubule organizing cente…	hypothetical protein; K16569 gamma-tubulin complex component 2 (A)	Gamma-tubulin complex component 2 OS=Arabidopsis thaliana GN=GCP2 PE=1 SV=1	Spc97 / Spc98 family	hypothetical protein PRUPE_ppa001919mg [Prunus persica]
JG04G0172000.1_JG	molecular_function:"Catalysis of the transfer of ubiquitin from one protein to another via the reaction X-Ub + Y --> Y-Ub + X, where both X-Ub and Y-Ub are covalent linkages." [GOC:BioGRID, GOC:jh2, PMID:9635407](GO:0004842)	E3 ubiquitin protein ligase DRIP2-like; K16277 E3 ubiquitin-protein ligase DRIP [EC:2.3.2.27] (A)	E3 ubiquitin protein ligase DRIP2 OS=Arabidopsis thaliana GN=DRIP2 PE=1 SV=1	Zinc finger, C3HC4 type (RING finger)	PREDICTED: E3 ubiquitin protein ligase DRIP2-like [Malus domestica]
JG015G0132800.1_JG	molecular_function:"Interacting selectively and non-covalently with a lipid." [GOC:ai](GO:0008289)	--	Protein ENHANCED DISEASE RESISTANCE 2 OS=Arabidopsis thaliana GN=EDR2 PE=2 SV=1	START domain	PREDICTED: protein ENHANCED DISEASE RESISTANCE 2-like isoform X1 [Pyrus x bretschneideri]
JG015G0112300.1_JG	molecular_function:"Catalysis of the reaction: R-X + glutathione = H-X + R-S-glutathione. R may be an aliphatic, aromatic or heterocyclic group; X may be a sulfate, nitrile or halide group." [EC:2.5.1.18](GO:0004364),molecular_function:"Interacting selectively and non-covalently with any protein or protein complex (a complex of two or more proteins that may include other nonprotein molecules)." […	glutathione S-transferase-like; K00799 glutathione S-transferase [EC:2.5.1.18] (A)	Glutathione S-transferase TCHQD OS=Arabidopsis thaliana GN=TCHQD PE=2 SV=1	Glutathione S-transferase, N-terminal domain	PREDICTED: glutathione S-transferase TCHQD [Malus domestica]
JG09G0223100.1_JG	--	hypothetical protein; K18171 COX assembly mitochondrial protein 1 (A)	Protein GAMETE EXPRESSED 1 OS=Arabidopsis thaliana GN=GEX1 PE=1 SV=1	--	PREDICTED: protein GAMETE EXPRESSED 1 [Malus domestica]
JG012G0167200.1_JG	--	uncharacterized LOC104900389; K03239 translation initiation factor eIF-2B subunit alpha (A)	Protein LURP-one-related 8 OS=Arabidopsis thaliana GN=At2g38640 PE=2 SV=1	LURP-one-related	PREDICTED: protein LURP-one-related 8-like [Malus domestica]
JG017G0151200.1_JG	molecular_function:"Interacting selectively and non-covalently with any protein or protein complex (a complex of two or more proteins that may include other nonprotein molecules)." [GOC:go_curators](GO:0005515)	uncharacterized LOC103329149; K19307 25S rRNA (uracil2634-N3)-methyltransferase [EC:2.1.1.313] (A)	--	Protein of unknown function (DUF1296)	PREDICTED: dentin sialophosphoprotein-like isoform X2 [Malus domestica]
JG015G0360400.1_JG	--	uncharacterized LOC101303228; K06100 symplekin (A)	Symplekin OS=Homo sapiens GN=SYMPK PE=1 SV=2	Domain of unknown function (DUF3453)	PREDICTED: symplekin-like isoform X3 [Malus domestica]
JG017G0128700.1_JG	--	--	23 kDa jasmonate-induced protein OS=Hordeum vulgare PE=2 SV=1	--	PREDICTED: 23 kDa jasmonate-induced protein-like [Malus domestica]
JG017G0193000.1_JG	--	hypothetical protein; K14794 ribosomal RNA-processing protein 12 (A)	Protein NUCLEAR FUSION DEFECTIVE 4 OS=Arabidopsis thaliana GN=NFD4 PE=3 SV=1	Nodulin-like	PREDICTED: uncharacterized protein LOC103930831 [Pyrus x bretschneideri]
JG010G0110000.1_JG	molecular_function:"Functions in the initiation of ribosome-mediated translation of mRNA into a polypeptide." [ISBN:0198506732](GO:0003743)	hypothetical protein; K14674 TAG lipase / steryl ester hydrolase / phospholipase A2 / LPA acyltransferase [EC:3.1.1.3 3.1.1.13 3.1.1.4 2.3.1.51] (A)	--	Plant specific eukaryotic initiation factor 4B	PREDICTED: eukaryotic translation initiation factor 4B-like [Pyrus x bretschneideri]
JG07G0218500.1_JG	molecular_function:"Interacting selectively and non-covalently with ATP, adenosine 5'-triphosphate, a universally important coenzyme and enzyme regulator." [ISBN:0198506732](GO:0005524),biological_process:"A system for the correction of errors in which an incorrect base, which cannot form hydrogen bonds with the corresponding base in the parent strand, is incorporated into the daughter strand. Th…	DNA mismatch repair protein MSH3; K08736 DNA mismatch repair protein MSH3 (A)	DNA mismatch repair protein MSH3 OS=Arabidopsis thaliana GN=MSH3 PE=1 SV=2	MutS domain III	PREDICTED: DNA mismatch repair protein MSH3 isoform X3 [Malus domestica]
JG08G0041800.1_JG	molecular_function:"Interacting selectively and non-covalently with any protein or protein complex (a complex of two or more proteins that may include other nonprotein molecules)." [GOC:go_curators](GO:0005515)	hypothetical protein; K17964 leucine-rich PPR motif-containing protein, mitochondrial (A)	Pentatricopeptide repeat-containing protein At4g31850, chloroplastic OS=Arabidopsis thaliana GN=PGR3 PE=1 SV=1	PPR repeat	PREDICTED: LOW QUALITY PROTEIN: pentatricopeptide repeat-containing protein At4g31850, chloroplastic [Malus domestica]
JG015G0213800.1_JG	biological_process:"The chemical reactions and pathways involving aldehydes, any organic compound with the formula R-CH=O, as carried out by individual cells." [GOC:go_curators, ISBN:0198506732](GO:0006081),molecular_function:"Catalysis of an oxidation-reduction (redox) reaction, a reversible chemical reaction in which the oxidation state of an atom or atoms within a molecule is altered. One subs…	aldehyde dehydrogenase family 3 member F1-like; K00128 aldehyde dehydrogenase (NAD+) [EC:1.2.1.3] (A)	Aldehyde dehydrogenase family 3 member F1 OS=Arabidopsis thaliana GN=ALDH3F1 PE=2 SV=2	Aldehyde dehydrogenase family	PREDICTED: LOW QUALITY PROTEIN: aldehyde dehydrogenase family 3 member F1-like [Malus domestica]
JG011G0035500.1_JG	--	uncharacterized LOC103502960; K11111 telomeric repeat-binding factor 2 (A)	Telomeric repeat-binding factor 1 OS=Homo sapiens GN=TERF1 PE=1 SV=3	Myb-like DNA-binding domain	PREDICTED: uncharacterized protein LOC103422645 [Malus domestica]
JG04G0140900.1_JG	molecular_function:"Interacting selectively and non-covalently with ATP, adenosine 5'-triphosphate, a universally important coenzyme and enzyme regulator." [ISBN:0198506732](GO:0005524)	ABC transporter I family member 20; K12608 CCR4-NOT complex subunit CAF16 (A)	ABC transporter I family member 20 OS=Arabidopsis thaliana GN=ABCI20 PE=2 SV=1	ABC transporter	PREDICTED: ABC transporter I family member 20 [Prunus mume]
JG05G0380900.1_JG	molecular_function:"Catalysis of the hydrolysis of various bonds, e.g. C-O, C-N, C-C, phosphoric anhydride bonds, etc. Hydrolase is the systematic name for any enzyme of EC class 3." [ISBN:0198506732](GO:0016787)	acyl-protein thioesterase 1-like; K06130 lysophospholipase II [EC:3.1.1.5] (A)	Probable carboxylesterase SOBER1-like OS=Arabidopsis thaliana GN=At4g22300 PE=2 SV=1	Phospholipase/Carboxylesterase	PREDICTED: acyl-protein thioesterase 1-like [Malus domestica]
JG08G0089500.1_JG	molecular_function:"Any molecular function by which a gene product interacts selectively and non-covalently with DNA (deoxyribonucleic acid)." [GOC:dph, GOC:jl, GOC:tb, GOC:vw](GO:0003677),cellular_component:"A membrane-bounded organelle of eukaryotic cells in which chromosomes are housed and replicated. In most cells, the nucleus contains all of the cell's chromosomes except the organellar chrom…	GATA transcription factor 8-like; K17894 GATA-binding protein 2 (A)	GATA transcription factor 12 OS=Arabidopsis thaliana GN=GATA12 PE=2 SV=1	GATA zinc finger	PREDICTED: GATA transcription factor 12-like [Malus domestica]
JG03G0218500.1_JG	molecular_function:"The formation of a protein dimer, a macromolecular structure consists of two noncovalently associated identical or nonidentical subunits." [ISBN:0198506732](GO:0046983)	hypothetical protein; K13422 transcription factor MYC2 (A)	Basic helix-loop-helix protein A OS=Pisum sativum GN=BHLH PE=3 SV=1	Helix-loop-helix DNA-binding domain	basic helix-loop-helix transcription factor [Malus domestica]
JG013G0225800.1_JG	--	--	VAN3-binding protein OS=Arabidopsis thaliana GN=VAB PE=1 SV=1	Auxin canalisation	PREDICTED: uncharacterized protein LOC103935727 [Pyrus x bretschneideri]
JG015G0367500.1_JG	--	--	--	--	PREDICTED: uncharacterized protein LOC103952509 [Pyrus x bretschneideri]
JG01G0122700.1_JG	--	actin-related protein 5; K11672 actin-related protein 5 (A)	Actin-related protein 5 OS=Arabidopsis thaliana GN=ARP5 PE=1 SV=2	Actin	PREDICTED: actin-related protein 5 isoform X1 [Malus domestica]
JG07G0136500.1_JG	molecular_function:"Interacting selectively and non-covalently with any protein or protein complex (a complex of two or more proteins that may include other nonprotein molecules)." [GOC:go_curators](GO:0005515),biological_process:"The directed movement of proteins in a cell, including the movement of proteins between specific compartments or structures within a cell, such as organelles of a eukar…	--	Vacuolar protein sorting-associated protein 8 homolog OS=Homo sapiens GN=VPS8 PE=1 SV=3	Golgi CORVET complex core vacuolar protein 8	PREDICTED: vacuolar protein sorting-associated protein 8 homolog [Malus domestica]
JG016G0051500.1_JG	molecular_function:"Any molecular function by which a gene product interacts selectively and non-covalently with DNA (deoxyribonucleic acid)." [GOC:dph, GOC:jl, GOC:tb, GOC:vw](GO:0003677),biological_process:"Any process that modulates the frequency, rate or extent of cellular DNA-templated transcription." [GOC:go_curators, GOC:txnOH](GO:0006355)	--	NAC domain-containing protein 68 OS=Oryza sativa subsp. japonica GN=NAC68 PE=2 SV=1	No apical meristem (NAM) protein	PREDICTED: NAC transcription factor 29-like [Malus domestica]
JG02G0055800.1_JG	molecular_function:"Interacting selectively and non-covalently with any nucleic acid." [GOC:jl](GO:0003676),molecular_function:"Any molecular function by which a gene product interacts selectively and non-covalently with DNA (deoxyribonucleic acid)." [GOC:dph, GOC:jl, GOC:tb, GOC:vw](GO:0003677),molecular_function:"Interacting selectively and non-covalently with zinc (Zn) ions." [GOC:ai](GO:00082…	hypothetical protein; K08869 aarF domain-containing kinase (A)	Transcription factor DIVARICATA OS=Antirrhinum majus GN=DIVARICATA PE=2 SV=1	Myb-like DNA-binding domain	PREDICTED: myb-like protein J [Malus domestica]
JG09G0217400.1_JG	biological_process:"Any process that modulates the frequency, rate or extent of cellular DNA-templated transcription." [GOC:go_curators, GOC:txnOH](GO:0006355),cellular_component:"A transcription elongation factor complex that increases the overall rate of RNA polymerase II transcription elongation by suppressing transient polymerase pausing. At minimum, the complex contains a transcription facto…	dentin sialophosphoprotein-like; K15186 ELL-associated factor (A)	ELL-associated factor 1 OS=Mus musculus GN=Eaf1 PE=2 SV=2	RNA polymerase II transcription elongation factor	PREDICTED: dentin sialophosphoprotein-like [Malus domestica]
JG011G0191800.1_JG	--	--	--	--	PREDICTED: uncharacterized protein LOC103430120 [Malus domestica]
JG012G0111200.1_JG	biological_process:"A conserved series of molecular signals found in prokaryotes and eukaryotes; involves autophosphorylation of a histidine kinase and the transfer of the phosphate group to an aspartate that then acts as a phospho-donor to response regulator proteins." [PMID:9191038](GO:0000160),molecular_function:"Interacting selectively and non-covalently with any protein or protein complex (a…	two-component response regulator-like APRR7; K12129 pseudo-response regulator 7 (A)	Two-component response regulator-like APRR7 OS=Arabidopsis thaliana GN=APRR7 PE=1 SV=1	CCT motif	PREDICTED: two-component response regulator-like APRR7 isoform X1 [Pyrus x bretschneideri]
JG05G0125600.1_JG	molecular_function:"Enables the active transport of a solute across a membrane by a mechanism whereby two or more species are transported in opposite directions in a tightly coupled process not directly linked to a form of energy other than chemiosmotic energy. The reaction is: solute A(out) + solute B(in) = solute A(in) + solute B(out)." [GOC:mtg_transport, ISBN:0815340729, PMID:10839820](GO:001…	--	MATE efflux family protein 4, chloroplastic OS=Arabidopsis thaliana GN=DTX46 PE=2 SV=1	MatE	PREDICTED: MATE efflux family protein 4, chloroplastic-like [Pyrus x bretschneideri]
JG05G0108800.1_JG	--	GRMZM2G399311; histone-lysine N-methyltransferase ASHR1-like; K11426 SET and MYND domain-containing protein (A)	Erythroid differentiation-related factor 1 OS=Homo sapiens GN=EDRF1 PE=1 SV=1	--	PREDICTED: uncharacterized protein LOC103444850 [Malus domestica]
JG08G0013200.1_JG	molecular_function:"Catalysis of the hydrolysis of any O-glycosyl bond." [GOC:mah](GO:0004553),biological_process:"The chemical reactions and pathways involving carbohydrates, any of a group of organic compounds based of the general formula Cx(H2O)y. Includes the formation of carbohydrate derivatives by the addition of a carbohydrate residue to another molecule." [GOC:mah, ISBN:0198506732](GO:000…	Os09g0530200; K01179 endoglucanase [EC:3.2.1.4] (A)	Endoglucanase 24 OS=Oryza sativa subsp. japonica GN=Os09g0533900 PE=2 SV=1	Glycosyl hydrolase family 9	PREDICTED: endoglucanase 10-like [Malus domestica]
JG016G0050400.1_JG	cellular_component:"The component of a membrane consisting of the gene products and protein complexes having at least some part of their peptide sequence embedded in the hydrophobic region of the membrane." [GOC:dos, GOC:go_curators](GO:0016021),molecular_function:"Enables the transfer of a substance, usually a specific substance or a group of related substances, from one side of a membrane to th…	--	Ureide permease 2 OS=Arabidopsis thaliana GN=UPS2 PE=1 SV=2	Ureide permease	PREDICTED: ureide permease 2-like isoform X1 [Malus domestica]
JG03G0222100.1_JG	molecular_function:"Interacting selectively and non-covalently with messenger RNA (mRNA), an intermediate molecule between DNA and protein. mRNA includes UTR and coding sequences, but does not contain introns." [GOC:kmv, GOC:pr, SO:0000234](GO:0003729),biological_process:"The chemical reactions and pathways resulting in the breakdown of mRNA, messenger RNA, which is responsible for carrying the c…	RNA demethylase ALKBH5-like; K10767 alkylated DNA repair protein alkB homolog 5 [EC:1.14.11.-] (A)	--	--	PREDICTED: uncharacterized protein LOC103947542 [Pyrus x bretschneideri]
JG01G0177900.1_JG	--	--	Laminin subunit alpha-2 OS=Mus musculus GN=Lama2 PE=1 SV=2	N-terminal C2 in EEIG1 and EHBP1 proteins	PREDICTED: intracellular protein transport protein USO1-like [Malus domestica]
JG02G0115900.1_JG	molecular_function:"Any molecular function by which a gene product interacts selectively and non-covalently with DNA (deoxyribonucleic acid)." [GOC:dph, GOC:jl, GOC:tb, GOC:vw](GO:0003677),biological_process:"Any process that modulates the frequency, rate or extent of cellular DNA-templated transcription." [GOC:go_curators, GOC:txnOH](GO:0006355)	homeobox protein BEL1 homolog; K16670 homeobox protein Meis2 (A)	BEL1-like homeodomain protein 2 OS=Arabidopsis thaliana GN=BLH2 PE=1 SV=3	Homeobox KN domain	PREDICTED: BEL1-like homeodomain protein 2 [Malus domestica]
JG013G0163100.1_JG	molecular_function:"Interacting selectively and non-covalently with any protein or protein complex (a complex of two or more proteins that may include other nonprotein molecules)." [GOC:go_curators](GO:0005515)	protein gar2; K14411 RNA-binding protein Musashi (A)	Protein IQ-DOMAIN 1 OS=Arabidopsis thaliana GN=IQD1 PE=1 SV=1	IQ calmodulin-binding motif	PREDICTED: protein IQ-DOMAIN 14-like [Pyrus x bretschneideri]
JG05G0097900.1_JG	molecular_function:"Catalysis of the phosphorylation of an amino acid residue in a protein, usually according to the reaction: a protein + ATP = a phosphoprotein + ADP." [MetaCyc:PROTEIN-KINASE-RXN](GO:0004672),molecular_function:"Interacting selectively and non-covalently with ATP, adenosine 5'-triphosphate, a universally important coenzyme and enzyme regulator." [ISBN:0198506732](GO:0005524),bi…	probable serine/threonine-protein kinase At1g54610; K08819 cyclin-dependent kinase 12/13 [EC:2.7.11.22 2.7.11.23] (A)	Probable serine/threonine-protein kinase At1g54610 OS=Arabidopsis thaliana GN=At1g54610 PE=1 SV=1	Protein kinase domain	PREDICTED: probable serine/threonine-protein kinase At1g54610 isoform X1 [Malus domestica]
JG011G0109600.1_JG	--	--	Protein TIC 100 OS=Arabidopsis thaliana GN=TIC100 PE=1 SV=1	--	PREDICTED: LOW QUALITY PROTEIN: uncharacterized protein LOC103448076 [Malus domestica]
JG05G0359600.1_JG	molecular_function:"Interacting selectively and non-covalently with any protein or protein complex (a complex of two or more proteins that may include other nonprotein molecules)." [GOC:go_curators](GO:0005515)	heterogeneous nuclear ribonucleoprotein U-like protein 1; K15047 heterogeneous nuclear ribonucleoprotein U-like protein 1 (A)	Heterogeneous nuclear ribonucleoprotein U-like protein 1 OS=Mus musculus GN=Hnrnpul1 PE=1 SV=1	AAA domain	PREDICTED: heterogeneous nuclear ribonucleoprotein U-like protein 1 [Malus domestica]
JG015G0273400.1_JG	molecular_function:"Any molecular function by which a gene product interacts selectively and non-covalently with DNA (deoxyribonucleic acid)." [GOC:dph, GOC:jl, GOC:tb, GOC:vw](GO:0003677),biological_process:"Any process that modulates the frequency, rate or extent of cellular DNA-templated transcription." [GOC:go_curators, GOC:txnOH](GO:0006355)	cyclic dof factor 1-like; K16222 Dof zinc finger protein DOF5.5 (A)	Dof zinc finger protein DOF5.7 OS=Arabidopsis thaliana GN=DOF5.7 PE=2 SV=1	Dof domain, zinc finger	PREDICTED: dof zinc finger protein DOF5.7-like [Malus domestica]
JG07G0157900.1_JG	molecular_function:"Interacting selectively and non-covalently with any nucleic acid." [GOC:jl](GO:0003676),molecular_function:"Interacting selectively and non-covalently with zinc (Zn) ions." [GOC:ai](GO:0008270)	serine/arginine-rich splicing factor RS2Z32-like; K12896 splicing factor, arginine/serine-rich 7 (A)	Serine/arginine-rich splicing factor RS2Z32 OS=Arabidopsis thaliana GN=RS2Z32 PE=1 SV=1	RNA recognition motif. (a.k.a. RRM, RBD, or RNP domain)	PREDICTED: serine/arginine-rich splicing factor RS2Z32-like isoform X1 [Pyrus x bretschneideri]
JG015G0195200.1_JG	--	hypothetical protein; K15118 solute carrier family 25, member 38 (A)	Trafficking protein particle complex subunit 11 OS=Bos taurus GN=TRAPPC11 PE=2 SV=1	Foie gras liver health family 1	PREDICTED: trafficking protein particle complex subunit 11 [Pyrus x bretschneideri]
JG08G0090400.1_JG	molecular_function:"Any molecular function by which a gene product interacts selectively and non-covalently with DNA (deoxyribonucleic acid)." [GOC:dph, GOC:jl, GOC:tb, GOC:vw](GO:0003677),molecular_function:"Interacting selectively and non-covalently with a specific double-stranded genomic DNA sequence (sometimes referred to as a motif) within the regulatory region of a gene to modulate transcri…	AP2D49; ethylene-responsive transcription factor TINY-like; K09286 EREBP-like factor (A)	Dehydration-responsive element-binding protein 3 OS=Arabidopsis thaliana GN=DREB3 PE=2 SV=1	AP2 domain	ethylene-responsive transcription factor TINY-like [Malus domestica]
JG03G0178700.1_JG	--	--	--	--	PREDICTED: uncharacterized protein DDB_G0271670-like [Malus domestica]
JG06G0180100.1_JG	--	--	--	--	PREDICTED: uncharacterized protein LOC103438188 [Malus domestica]
JG01G0142200.1_JG	--	--	--	--	PREDICTED: uncharacterized protein LOC103437659 [Malus domestica]
JG05G0346700.1_JG	biological_process:"The process of assisting in the covalent and noncovalent assembly of single chain polypeptides or multisubunit complexes into the correct tertiary structure." [GOC:go_curators, GOC:rb](GO:0006457),molecular_function:"Interacting selectively and non-covalently with an unfolded protein." [GOC:ai](GO:0051082)	protein psi1-like; K09510 DnaJ homolog subfamily B member 4 (A)	DnaJ homolog subfamily B member 4 OS=Pongo abelii GN=DNAJB4 PE=2 SV=1	DnaJ domain	PREDICTED: LOW QUALITY PROTEIN: protein psi1-like [Malus domestica]
JG08G0059100.1_JG	--	CSLA1-1; glycosyltransferase family 2 protein; K13680 beta-mannan synthase [EC:2.4.1.32] (A)	Probable xyloglucan glycosyltransferase 12 OS=Arabidopsis thaliana GN=CSLC12 PE=1 SV=1	Glycosyl transferase family group 2	PREDICTED: probable xyloglucan glycosyltransferase 12 [Malus domestica]
JG011G0110700.1_JG	molecular_function:"Catalysis of a biochemical reaction at physiological temperatures. In biologically catalyzed reactions, the reactants are known as substrates, and the catalysts are naturally occurring macromolecular substances known as enzymes. Enzymes possess specific binding sites for substrates, and are usually composed wholly or largely of protein, but RNA that has catalytic activity (rib…	uncharacterized LOC103447988; K15634 probable phosphoglycerate mutase [EC:5.4.2.12] (A)	Probable 2-carboxy-D-arabinitol-1-phosphatase OS=Arabidopsis thaliana GN=At5g22620 PE=1 SV=1	Histidine phosphatase superfamily (branch 1)	PREDICTED: uncharacterized protein LOC103447988 [Malus domestica]
JG05G0286800.1_JG	--	uncharacterized LOC103713536; K01931 protein neuralized [EC:2.3.2.27] (A)	Protein neuralized OS=Drosophila melanogaster GN=neur PE=1 SV=2	Zinc finger, C3HC4 type (RING finger)	PREDICTED: probable GPI-anchored adhesin-like protein PGA55 [Malus domestica]
JG014G0159500.1_JG	molecular_function:"Catalysis of the hydrolysis of various bonds, e.g. C-O, C-N, C-C, phosphoric anhydride bonds, etc. Hydrolase is the systematic name for any enzyme of EC class 3." [ISBN:0198506732](GO:0016787)	alpha/beta-hydrolase; K06889 uncharacterized protein (A)	Alpha/beta hydrolase domain-containing protein 17B OS=Homo sapiens GN=ABHD17B PE=2 SV=1	Dienelactone hydrolase family	PREDICTED: uncharacterized protein LOC103415212 [Malus domestica]
JG013G0080900.1_JG	molecular_function:"Interacting selectively and non-covalently with ATP, adenosine 5'-triphosphate, a universally important coenzyme and enzyme regulator." [ISBN:0198506732](GO:0005524),cellular_component:"The component of a membrane consisting of the gene products and protein complexes having at least some part of their peptide sequence embedded in the hydrophobic region of the membrane." [GOC:d…	hypothetical protein; K05656 ATP-binding cassette, subfamily B (MDR/TAP), member 9 (A)	ABC transporter B family member 26, chloroplastic OS=Arabidopsis thaliana GN=ABCB26 PE=2 SV=1	ABC transporter transmembrane region	PREDICTED: ABC transporter B family member 26, chloroplastic [Malus domestica]
JG03G0223600.1_JG	molecular_function:"Interacting selectively and non-covalently with any protein or protein complex (a complex of two or more proteins that may include other nonprotein molecules)." [GOC:go_curators](GO:0005515)	hypothetical protein; K17908 autophagy-related protein 18 (A)	Autophagy-related protein 18g OS=Arabidopsis thaliana GN=ATG18G PE=2 SV=1	Breast carcinoma amplified sequence 3	PREDICTED: autophagy-related protein 18g [Malus domestica]
JG05G0135500.1_JG	molecular_function:"Catalysis of the hydrolysis of any O-glycosyl bond." [GOC:mah](GO:0004553),biological_process:"The chemical reactions and pathways involving carbohydrates, any of a group of organic compounds based of the general formula Cx(H2O)y. Includes the formation of carbohydrate derivatives by the addition of a carbohydrate residue to another molecule." [GOC:mah, ISBN:0198506732](GO:000…	Glucan endo-1,3-beta-glucosidase precursor, putative (EC:3.2.1.39); K19892 glucan endo-1,3-beta-glucosidase 4 [EC:3.2.1.39] (A)	Glucan endo-1,3-beta-glucosidase 7 OS=Arabidopsis thaliana GN=At4g34480 PE=1 SV=2	Glycosyl hydrolases family 17	PREDICTED: LOW QUALITY PROTEIN: glucan endo-1,3-beta-glucosidase 7 [Malus domestica]
JG05G0155100.1_JG	molecular_function:"Interacting selectively and non-covalently with a specific double-stranded genomic DNA sequence (sometimes referred to as a motif) within the regulatory region of a gene to modulate transcription. Regulatory regions include promoters (proximal and distal) and enhancers. Genes are transcriptional units, and include bacterial operons." [GOC:txnOH-2018](GO:0003700),biological_pro…	phytochrome-interacting factor 3.1; K12126 phytochrome-interacting factor 3 (A)	Transcription factor bHLH95 OS=Arabidopsis thaliana GN=BHLH95 PE=2 SV=2	Helix-loop-helix DNA-binding domain	PREDICTED: transcription factor bHLH95-like [Pyrus x bretschneideri]
JG05G0337300.1_JG	molecular_function:"Catalysis of the phosphorylation of an amino acid residue in a protein, usually according to the reaction: a protein + ATP = a phosphoprotein + ADP." [MetaCyc:PROTEIN-KINASE-RXN](GO:0004672),molecular_function:"Interacting selectively and non-covalently with ATP, adenosine 5'-triphosphate, a universally important coenzyme and enzyme regulator." [ISBN:0198506732](GO:0005524),bi…	CBL-interacting protein kinase 5-like; K07198 5'-AMP-activated protein kinase, catalytic alpha subunit [EC:2.7.11.11] (A)	CBL-interacting protein kinase 5 OS=Oryza sativa subsp. japonica GN=CIPK5 PE=2 SV=1	Protein kinase domain	PREDICTED: CBL-interacting protein kinase 5-like [Malus domestica]
JG015G0051600.1_JG	--	uncharacterized LOC103400117; K17592 sacsin (A)	--	--	PREDICTED: uncharacterized protein LOC103400117 [Malus domestica]
JG05G0293300.1_JG	molecular_function:"Interacting selectively and non-covalently with ATP, adenosine 5'-triphosphate, a universally important coenzyme and enzyme regulator." [ISBN:0198506732](GO:0005524),molecular_function:"Catalysis of the reaction: ATP + H2O = ADP + phosphate + 2 H+. May or may not be coupled to another reaction." [EC:3.6.1.3, GOC:jl](GO:0016887)	probable mitochondrial chaperone BCS1-A; K08900 mitochondrial chaperone BCS1 (A)	Probable mitochondrial chaperone BCS1-B OS=Dictyostelium discoideum GN=bcsl1b PE=3 SV=1	ATPase family associated with various cellular activities (AAA)	PREDICTED: probable mitochondrial chaperone BCS1-A [Malus domestica]
JG04G0143200.1_JG	molecular_function:"Interacting selectively and non-covalently with any protein or protein complex (a complex of two or more proteins that may include other nonprotein molecules)." [GOC:go_curators](GO:0005515),cellular_component:"All of the contents of a cell excluding the plasma membrane and nucleus, but including other subcellular structures." [ISBN:0198547684](GO:0005737),biological_process:"…	hypothetical protein; K15043 importin subunit alpha-2 (A)	Importin subunit alpha-4 OS=Arabidopsis thaliana GN=IMPA4 PE=1 SV=1	Armadillo/beta-catenin-like repeat	PREDICTED: importin subunit alpha-like [Malus domestica]
JG03G0026100.1_JG	--	--	WPP domain-interacting protein 1 OS=Arabidopsis thaliana GN=WIP1 PE=1 SV=1	--	PREDICTED: WPP domain-interacting protein 2-like [Malus domestica]
JG011G0057000.1_JG	molecular_function:"Catalysis of the phosphorylation of an amino acid residue in a protein, usually according to the reaction: a protein + ATP = a phosphoprotein + ADP." [MetaCyc:PROTEIN-KINASE-RXN](GO:0004672),molecular_function:"Interacting selectively and non-covalently with ATP, adenosine 5'-triphosphate, a universally important coenzyme and enzyme regulator." [ISBN:0198506732](GO:0005524),bi…	probable anion transporter 4, chloroplastic; K08193 MFS transporter, ACS family, solute carrier family 17 (sodium-dependent inorganic phosphate cotransporter), other (A)	Probable anion transporter 4, chloroplastic OS=Arabidopsis thaliana GN=ANTR4 PE=2 SV=1	Protein kinase domain	PREDICTED: probable anion transporter 4, chloroplastic [Malus domestica]
JG013G0048200.1_JG	molecular_function:"Any molecular function by which a gene product interacts selectively and non-covalently with DNA (deoxyribonucleic acid)." [GOC:dph, GOC:jl, GOC:tb, GOC:vw](GO:0003677),biological_process:"Any process that modulates the frequency, rate or extent of cellular DNA-templated transcription." [GOC:go_curators, GOC:txnOH](GO:0006355)	--	NAC transcription factor 29 OS=Arabidopsis thaliana GN=NAC029 PE=2 SV=1	No apical meristem (NAM) protein	PREDICTED: NAC transcription factor 29-like [Pyrus x bretschneideri]
JG013G0171700.1_JG	biological_process:"A process that is carried out at the cellular level which results in the assembly, arrangement of constituent parts, or disassembly of cytoskeletal structures comprising microtubules and their associated proteins." [GOC:mah](GO:0000226),molecular_function:"Interacting selectively and non-covalently with microtubules, filaments composed of tubulin monomers." [GOC:krc](GO:000801…	--	Protein WVD2-like 1 OS=Arabidopsis thaliana GN=WDL1 PE=1 SV=1	Targeting protein for Xklp2 (TPX2)	PREDICTED: protein WVD2-like 1 [Malus domestica]
JG06G0144300.1_JG	molecular_function:"Interacting selectively and non-covalently with any protein or protein complex (a complex of two or more proteins that may include other nonprotein molecules)." [GOC:go_curators](GO:0005515)	hypothetical protein; K17710 pentatricopeptide repeat domain-containing protein 1 (A)	Pentatricopeptide repeat-containing protein At5g50280, chloroplastic OS=Arabidopsis thaliana GN=EMB1006 PE=2 SV=1	Pentatricopeptide repeat domain	PREDICTED: pentatricopeptide repeat-containing protein At5g50280, chloroplastic [Malus domestica]
JG015G0250800.1_JG	molecular_function:"Interacting selectively and non-covalently with a specific double-stranded genomic DNA sequence (sometimes referred to as a motif) within the regulatory region of a gene to modulate transcription. Regulatory regions include promoters (proximal and distal) and enhancers. Genes are transcriptional units, and include bacterial operons." [GOC:txnOH-2018](GO:0003700),biological_pro…	WRKY transcription factor 22; K13425 WRKY transcription factor 22 (A)	Probable WRKY transcription factor 7 OS=Arabidopsis thaliana GN=WRKY7 PE=2 SV=1	Plant zinc cluster domain	PREDICTED: probable WRKY transcription factor 7 [Malus domestica]
JG07G0194400.1_JG	molecular_function:"Interacting selectively and non-covalently with any nucleic acid." [GOC:jl](GO:0003676),cellular_component:"A membrane-bounded organelle of eukaryotic cells in which chromosomes are housed and replicated. In most cells, the nucleus contains all of the cell's chromosomes except the organellar chromosomes, and is the site of RNA synthesis and processing. In some species, or in s…	putative transcription elongation factor S-II; K03145 transcription elongation factor S-II (A)	Transcription elongation factor TFIIS OS=Arabidopsis thaliana GN=TFIIS PE=1 SV=1	Transcription factor S-II (TFIIS), central domain	PREDICTED: putative transcription elongation factor S-II [Malus domestica]
JG07G0183000.1_JG	--	--	--	Cholesterol-capturing domain	PREDICTED: uncharacterized protein LOC103958601 [Pyrus x bretschneideri]
JG01G0082900.1_JG	biological_process:"The joining together of exons from one or more primary transcripts of messenger RNA (mRNA) and the excision of intron sequences, via a spliceosomal mechanism, so that mRNA consisting only of the joined exons is produced." [GOC:krc, ISBN:0198506732, ISBN:0879695897](GO:0000398),molecular_function:"Interacting selectively and non-covalently with any nucleic acid." [GOC:jl](GO:00…	serine/arginine-rich splicing factor RS31; K12893 splicing factor, arginine/serine-rich 4/5/6 (A)	Serine/arginine-rich splicing factor RS31 OS=Arabidopsis thaliana GN=RS31 PE=1 SV=2	RNA recognition motif. (a.k.a. RRM, RBD, or RNP domain)	PREDICTED: serine/arginine-rich splicing factor RS31 isoform X2 [Pyrus x bretschneideri]
JG017G0114000.1_JG	--	snRNA-activating protein complex subunit-like; K15210 snRNA-activating protein complex subunit 3 (A)	snRNA-activating protein complex subunit OS=Arabidopsis thaliana GN=SRD2 PE=1 SV=1	snRNA-activating protein of 50kDa MW C terminal	PREDICTED: snRNA-activating protein complex subunit-like [Pyrus x bretschneideri]
JG015G0174000.1_JG	cellular_component:"The inner, i.e. lumen-facing, lipid bilayer of the mitochondrial envelope. It is highly folded to form cristae." [GOC:ai](GO:0005743),biological_process:"The process in which a solute is transported across a lipid bilayer, from one side of a membrane to the other." [GOC:dph, GOC:jid](GO:0055085)	mitochondrial substrate carrier family protein P-like; K15084 solute carrier family 25 (mitochondrial carrier protein), member 16 (A)	Graves disease carrier protein OS=Bos taurus GN=SLC25A16 PE=2 SV=1	Mitochondrial carrier protein	PREDICTED: mitochondrial substrate carrier family protein P-like isoform X1 [Malus domestica]
JG015G0302700.1_JG	molecular_function:"Any molecular function by which a gene product interacts selectively and non-covalently with DNA (deoxyribonucleic acid)." [GOC:dph, GOC:jl, GOC:tb, GOC:vw](GO:0003677),molecular_function:"Catalysis of the hydrolysis of ester linkages within nucleic acids." [ISBN:0198547684](GO:0004518),cellular_component:"A membrane-bounded organelle of eukaryotic cells in which chromosomes a…	crossover junction endonuclease EME1B-like; K10882 crossover junction endonuclease EME1 [EC:3.1.22.-] (A)	Crossover junction endonuclease EME1B OS=Arabidopsis thaliana GN=EME1B PE=1 SV=1	ERCC4 domain	PREDICTED: crossover junction endonuclease EME1B-like [Pyrus x bretschneideri]
JG07G0021100.1_JG	molecular_function:"Any molecular function by which a gene product interacts selectively and non-covalently with DNA (deoxyribonucleic acid)." [GOC:dph, GOC:jl, GOC:tb, GOC:vw](GO:0003677),cellular_component:"A multisubunit complex that is located at the replication origins of a chromosome in the nucleus." [GOC:elh](GO:0005664),biological_process:"The cellular metabolic process in which a cell du…	origin recognition complex subunit 3; K02605 origin recognition complex subunit 3 (A)	Origin of replication complex subunit 3 OS=Arabidopsis thaliana GN=ORC3 PE=1 SV=1	-	PREDICTED: origin recognition complex subunit 3 [Malus domestica]
JG03G0031100.1_JG	molecular_function:"Interacting selectively and non-covalently with monomeric or multimeric forms of actin, including actin filaments." [GOC:clt](GO:0003779)	nuclear-pore anchor; K09291 nucleoprotein TPR (A)	Protein NETWORKED 4A OS=Arabidopsis thaliana GN=NET4A PE=2 SV=1	KIP1-like protein	PREDICTED: cingulin-like protein 1 isoform X3 [Malus domestica]
JG08G0105300.1_JG	molecular_function:"Catalysis of the hydrolysis of any O-glycosyl bond." [GOC:mah](GO:0004553),biological_process:"The chemical reactions and pathways involving carbohydrates, any of a group of organic compounds based of the general formula Cx(H2O)y. Includes the formation of carbohydrate derivatives by the addition of a carbohydrate residue to another molecule." [GOC:mah, ISBN:0198506732](GO:000…	glucan endo-1,3-beta-glucosidase 5-like; K19893 glucan endo-1,3-beta-glucosidase 5/6 [EC:3.2.1.39] (A)	Glucan endo-1,3-beta-glucosidase 5 OS=Arabidopsis thaliana GN=At4g31140 PE=1 SV=1	X8 domain	PREDICTED: glucan endo-1,3-beta-glucosidase 5-like [Malus domestica]
JG06G0114500.1_JG	molecular_function:"Any molecular function by which a gene product interacts selectively and non-covalently with DNA (deoxyribonucleic acid)." [GOC:dph, GOC:jl, GOC:tb, GOC:vw](GO:0003677),biological_process:"Any process that modulates the frequency, rate or extent of cellular DNA-templated transcription." [GOC:go_curators, GOC:txnOH](GO:0006355)	NAC domain-containing protein 89-like; K12581 CCR4-NOT transcription complex subunit 7/8 (A)	NAC domain-containing protein 43 OS=Arabidopsis thaliana GN=NAC043 PE=2 SV=2	No apical meristem (NAM) protein	PREDICTED: NAC domain-containing protein 43-like [Malus domestica]
JG02G0127500.1_JG	molecular_function:"Interacting selectively and non-covalently with calcium ions (Ca2+)." [GOC:ai](GO:0005509),molecular_function:"Interacting selectively and non-covalently with any protein or protein complex (a complex of two or more proteins that may include other nonprotein molecules)." [GOC:go_curators](GO:0005515)	pentatricopeptide repeat-containing protein At2g04860; K01176 alpha-amylase [EC:3.2.1.1] (A)	Pentatricopeptide repeat-containing protein At4g13650 OS=Arabidopsis thaliana GN=PCMP-H42 PE=2 SV=2	PPR repeat	PREDICTED: putative pentatricopeptide repeat-containing protein At3g05240 [Malus domestica]
JG04G0181100.1_JG	--	uncharacterized LOC104813337; K05609 ubiquitin carboxyl-terminal hydrolase L3 [EC:3.4.19.12] (A)	--	Neprosin	PREDICTED: uncharacterized protein LOC103940365 [Pyrus x bretschneideri]
JG013G0075200.1_JG	--	probable BOI-related E3 ubiquitin-protein ligase 3; K19042 E3 ubiquitin-protein ligase BOI and related proteins [EC:2.3.2.27] (A)	Probable BOI-related E3 ubiquitin-protein ligase 3 OS=Arabidopsis thaliana GN=BRG3 PE=1 SV=1	Zinc finger, C3HC4 type (RING finger)	PREDICTED: probable BOI-related E3 ubiquitin-protein ligase 3 [Malus domestica]
JG02G0038000.1_JG	molecular_function:"Catalysis of the phosphorylation of an amino acid residue in a protein, usually according to the reaction: a protein + ATP = a phosphoprotein + ADP." [MetaCyc:PROTEIN-KINASE-RXN](GO:0004672),molecular_function:"Interacting selectively and non-covalently with ATP, adenosine 5'-triphosphate, a universally important coenzyme and enzyme regulator." [ISBN:0198506732](GO:0005524),bi…	probable serine/threonine-protein kinase At1g54610; K08819 cyclin-dependent kinase 12/13 [EC:2.7.11.22 2.7.11.23] (A)	Probable serine/threonine-protein kinase At1g54610 OS=Arabidopsis thaliana GN=At1g54610 PE=1 SV=1	Protein kinase domain	PREDICTED: probable serine/threonine-protein kinase At1g54610 [Malus domestica]
JG08G0050400.1_JG	molecular_function:"Catalysis of the hydrolysis of phosphoric monoesters, releasing inorganic phosphate." [GOC:curators, GOC:pg](GO:0016791),molecular_function:"Interacting selectively and non-covalently with cations, charged atoms or groups of atoms with a net positive charge." [GOC:jl](GO:0043169)	protein phosphatase 2C 77-like; K14497 protein phosphatase 2C [EC:3.1.3.16] (A)	Protein phosphatase 2C 16 OS=Arabidopsis thaliana GN=HAB1 PE=1 SV=1	Protein phosphatase 2C	PREDICTED: protein phosphatase 2C 77-like [Malus domestica]
JG013G0023100.1_JG	molecular_function:"Interacting selectively and non-covalently with zinc (Zn) ions." [GOC:ai](GO:0008270)	E3 ubiquitin-protein ligase MARCH2-like; K10658 E3 ubiquitin-protein ligase MARCH3 [EC:2.3.2.27] (A)	E3 ubiquitin-protein ligase MARCH2 OS=Rattus norvegicus GN=March2 PE=1 SV=1	Protein of unknown function (DUF3675)	PREDICTED: uncharacterized protein LOC103414227 [Malus domestica]
JG07G0131400.1_JG	molecular_function:"Interacting selectively and non-covalently with ATP, adenosine 5'-triphosphate, a universally important coenzyme and enzyme regulator." [ISBN:0198506732](GO:0005524),molecular_function:"Catalysis of the transfer of a phosphorus-containing group from one compound (donor) to another (acceptor)." [GOC:jl, ISBN:0198506732](GO:0016772)	bifunctional fucokinase/fucose pyrophosphorylase; K05305 fucokinase [EC:2.7.1.52] (A)	Bifunctional fucokinase/fucose pyrophosphorylase OS=Arabidopsis thaliana GN=FKGP PE=1 SV=2	GHMP kinases C terminal	PREDICTED: bifunctional fucokinase/fucose pyrophosphorylase [Malus domestica]
JG03G0168900.1_JG	molecular_function:"Interacting selectively and non-covalently with a small molecule, any low molecular weight, monomeric, non-encoded molecule." [GOC:curators, GOC:pde, GOC:pm](GO:0036094)	Apod; apolipoprotein D; K03098 apolipoprotein D and lipocalin family protein (A)	Apolipoprotein D OS=Mus musculus GN=Apod PE=2 SV=1	Lipocalin-like domain	PREDICTED: uncharacterized protein LOC103948787 [Pyrus x bretschneideri]
JG05G0165600.1_JG	molecular_function:"Catalysis of a biochemical reaction at physiological temperatures. In biologically catalyzed reactions, the reactants are known as substrates, and the catalysts are naturally occurring macromolecular substances known as enzymes. Enzymes possess specific binding sites for substrates, and are usually composed wholly or largely of protein, but RNA that has catalytic activity (rib…	polygalacturonase-like; K01184 polygalacturonase [EC:3.2.1.15] (A)	3-oxo-Delta(4,5)-steroid 5-beta-reductase OS=Digitalis lanata PE=1 SV=1	NAD dependent epimerase/dehydratase family	PREDICTED: 3-oxo-Delta(4,5)-steroid 5-beta-reductase-like [Malus domestica]
JG07G0061200.1_JG	--	--	--	--	PREDICTED: uncharacterized protein LOC103438889 [Malus domestica]
JG09G0123600.1_JG	molecular_function:"Catalysis of the reaction: UDP-glucuronate + acceptor = UDP + acceptor beta-D-glucuronoside." [EC:2.4.1.17](GO:0015020),cellular_component:"A lipid bilayer along with all the proteins and protein complexes embedded in it an attached to it." [GOC:dos, GOC:mah, ISBN:0815316194](GO:0016020),molecular_function:"Catalysis of the transfer of a glycosyl group from one compound (donor…	xylosyltransferase 1-like; K00771 protein xylosyltransferase [EC:2.4.2.26] (A)	Xylosyltransferase 1 OS=Canis familiaris GN=XYLT1 PE=2 SV=1	Core-2/I-Branching enzyme	PREDICTED: xylosyltransferase 1-like [Malus domestica]
JG014G0008600.1_JG	--	--	--	--	PREDICTED: uncharacterized protein LOC103944347 [Pyrus x bretschneideri]
JG05G0373200.1_JG	--	--	Uncharacterized protein At5g41620 OS=Arabidopsis thaliana GN=At5g41620 PE=2 SV=2	--	PREDICTED: uncharacterized protein LOC103434596 [Malus domestica]
JG017G0062200.1_JG	--	cylicin-1-like; K14545 ribosomal RNA-processing protein 7 (A)	Ribosomal RNA-processing protein 7 homolog A OS=Homo sapiens GN=RRP7A PE=1 SV=2	Ribosomal RNA-processing protein 7 (RRP7)	PREDICTED: cylicin-1-like isoform X1 [Pyrus x bretschneideri]
JG09G0099700.1_JG	--	--	--	--	PREDICTED: uncharacterized protein LOC103443017 [Malus domestica]
JG02G0021700.1_JG	molecular_function:"A protein or a member of a complex that interacts specifically and non-covalently with a DNA-bound DNA-binding transcription factor to either activate or repress the transcription of specific genes. Coregulators often act by altering chromatin structure and modifications. For example, one class of transcription coregulators modifies chromatin structure through covalent modific…	histone acetyltransferase; K04498 E1A/CREB-binding protein [EC:2.3.1.48] (A)	--	--	PREDICTED: uncharacterized protein LOC103426701 [Malus domestica]
JG017G0197100.1_JG	molecular_function:"Enables the energy-independent facilitated diffusion, mediated by passage of a solute through a transmembrane aqueous pore or channel. Stereospecificity is not exhibited but this transport may be specific for a particular molecular species or class of molecules." [GOC:mtg_transport, ISBN:0815340729, TC:1.-.-.-.-](GO:0015267),cellular_component:"A lipid bilayer along with all t…	aquaporin NIP6-1-like; K09874 aquaporin NIP (A)	Aquaporin NIP6-1 OS=Arabidopsis thaliana GN=NIP6-1 PE=1 SV=1	Major intrinsic protein	PREDICTED: aquaporin NIP6-1-like [Malus domestica]
JG011G0239700.1_JG	biological_process:"The chemical reactions and pathways involving lipids, compounds soluble in an organic solvent but not, or sparingly, in an aqueous solvent. Includes fatty acids; neutral fats, other fatty-acid esters, and soaps; long-chain (fatty) alcohols and waxes; sphingoids and other long-chain bases; glycolipids, phospholipids and sphingolipids; and carotenes, polyprenols, sterols, terpen…	calcium-independent phospholipase A2-gamma-like; K16815 calcium-independent phospholipase A2-gamma (A)	Probable inactive patatin-like protein 9 OS=Arabidopsis thaliana GN=PLP9 PE=2 SV=1	Patatin-like phospholipase	PREDICTED: probable inactive patatin-like protein 9 [Malus domestica]
JG05G0334600.1_JG	molecular_function:"Enables the transfer of a inorganic phosphate from one side of a membrane to the other, up its concentration gradient. The transporter binds the solute and undergoes a series of conformational changes. Transport works equally well in either direction and is driven by a chemiosmotic source of energy. Secondary active transporters include symporters and antiporters." [GOC:mtg_tr…	sodium-dependent phosphate transporter 1-like; K14640 solute carrier family 20 (sodium-dependent phosphate transporter) (A)	--	Phosphate transporter family	PREDICTED: sodium-dependent phosphate transporter 1-like [Malus domestica]
JG010G0031900.1_JG	molecular_function:"Any molecular function by which a gene product interacts selectively and non-covalently with DNA (deoxyribonucleic acid)." [GOC:dph, GOC:jl, GOC:tb, GOC:vw](GO:0003677),biological_process:"Any process that modulates the frequency, rate or extent of cellular DNA-templated transcription." [GOC:go_curators, GOC:txnOH](GO:0006355)	NAC domain-containing protein 89-like; K12581 CCR4-NOT transcription complex subunit 7/8 (A)	NAC domain-containing protein 17 OS=Arabidopsis thaliana GN=NAC017 PE=2 SV=1	No apical meristem (NAM) protein	PREDICTED: uncharacterized protein LOC103443912 [Malus domestica]
JG06G0044400.1_JG	biological_process:"Any process that modulates the frequency, rate or extent of cellular DNA-templated transcription." [GOC:go_curators, GOC:txnOH](GO:0006355),molecular_function:"Interacting selectively and non-covalently with zinc (Zn) ions." [GOC:ai](GO:0008270),molecular_function:"Interacting selectively and non-covalently with DNA of a specific nucleotide composition, e.g. GC-rich DNA bindin…	hypothetical protein; K09184 GATA-binding protein, other eukaryote (A)	GATA transcription factor 26 OS=Arabidopsis thaliana GN=GATA26 PE=2 SV=1	Asx homology domain	GATA transcription factor 26 [Malus domestica]
JG010G0003200.1_JG	biological_process:"The chemical reactions and pathways involving organic or inorganic compounds that contain nitrogen." [GOC:jl, ISBN:0198506732](GO:0006807),molecular_function:"Interacting selectively and non-covalently with nickel (Ni) cations." [GOC:ai](GO:0016151)	urease accessory protein F; K03188 urease accessory protein (A)	Urease accessory protein F OS=Arabidopsis thaliana GN=UREF PE=2 SV=1	UreF	PREDICTED: urease accessory protein F [Malus domestica]
JG012G0035400.1_JG	--	--	--	--	PREDICTED: uncharacterized protein LOC103453760 [Malus domestica]
JG015G0108300.1_JG	--	--	--	--	PREDICTED: uncharacterized protein LOC103415658 [Malus domestica]
JG02G0048200.1_JG	biological_process:"The chemical reactions and pathways resulting in the breakdown of a protein or peptide by hydrolysis of its peptide bonds, initiated by the covalent attachment of a ubiquitin group, or multiple ubiquitin groups, to the protein." [GOC:go_curators](GO:0006511)	ubiquitin fusion degradation protein 1 homolog; K14016 ubiquitin fusion degradation protein 1 (A)	Ubiquitin fusion degradation protein 1 homolog OS=Rattus norvegicus GN=Ufd1l PE=1 SV=1	Ubiquitin fusion degradation protein UFD1	PREDICTED: ubiquitin fusion degradation protein 1 homolog [Malus domestica]
JG01G0068300.1_JG	molecular_function:"Any molecular function by which a gene product interacts selectively and non-covalently with DNA (deoxyribonucleic acid)." [GOC:dph, GOC:jl, GOC:tb, GOC:vw](GO:0003677)	GRMZM2G175265, GRMZM2G474769; LHY protein; K12133 MYB-related transcription factor LHY (A)	Protein REVEILLE 3 OS=Arabidopsis thaliana GN=RVE3 PE=2 SV=1	Myb-like DNA-binding domain	PREDICTED: protein REVEILLE 3 [Malus domestica]
JG010G0078000.1_JG	biological_process:"The hydrolysis of proteins into smaller polypeptides and/or amino acids by cleavage of their peptide bonds." [GOC:bf, GOC:mah](GO:0006508),molecular_function:"Catalysis of the hydrolysis of peptide bonds by a mechanism in which water acts as a nucleophile, one or two metal ions hold the water molecule in place, and charged amino acid side chains are ligands for the metal ions.…	aminopeptidase M1-like; K08776 puromycin-sensitive aminopeptidase [EC:3.4.11.-] (A)	Aminopeptidase M1 OS=Arabidopsis thaliana GN=APM1 PE=1 SV=1	ERAP1-like C-terminal domain	PREDICTED: aminopeptidase M1-like isoform X2 [Malus domestica]
JG06G0083800.1_JG	molecular_function:"Interacting selectively and non-covalently with chromatin, the network of fibers of DNA, protein, and sometimes RNA, that make up the chromosomes of the eukaryotic nucleus during interphase." [GOC:jl, ISBN:0198506732, PMID:20404130](GO:0003682),biological_process:"The cellular synthesis of RNA on a template of DNA." [GOC:jl, GOC:txnOH](GO:0006351)	probable transcription elongation factor S-II; K03145 transcription elongation factor S-II (A)	BAH and coiled-coil domain-containing protein 1 OS=Mus musculus GN=Bahcc1 PE=2 SV=2	BAH domain	PREDICTED: uncharacterized protein LOC103337496 [Prunus mume]
JG01G0031100.1_JG	biological_process:"A protein modification process that results in the addition of a carbohydrate or carbohydrate derivative unit to a protein amino acid, e.g. the addition of glycan chains to proteins." [GOC:curators, GOC:pr](GO:0006486),molecular_function:"Catalysis of the transfer of a glycosyl group from one compound (donor) to another (acceptor)." [GOC:jl, ISBN:0198506732](GO:0016757)	DEAD-box ATP-dependent RNA helicase 7; K16911 ATP-dependent RNA helicase DDX21 [EC:3.6.4.13] (A)	Xyloglucan galactosyltransferase KATAMARI1 OS=Arabidopsis thaliana GN=KAM1 PE=1 SV=1	Exostosin family	PREDICTED: xyloglucan galactosyltransferase KATAMARI1-like [Pyrus x bretschneideri]
JG014G0043000.1_JG	--	--	--	--	PREDICTED: uncharacterized protein LOC103453760 [Malus domestica]
JG05G0183000.1_JG	--	isoleucine N-monooxygenase 1-like; K12153 phenylalanine N-monooxygenase [EC:1.14.13.124] (A)	--	--	PREDICTED: micronuclear linker histone polyprotein-like [Malus domestica]
JG05G0339400.1_JG	cellular_component:"Any of the various filamentous elements that form the internal framework of cells, and typically remain after treatment of the cells with mild detergent to remove membrane constituents and soluble components of the cytoplasm. The term embraces intermediate filaments, microfilaments, microtubules, the microtrabecular lattice, and other structures characterized by a polymeric fi…	SCAR-like protein 2; K01595 phosphoenolpyruvate carboxylase [EC:4.1.1.31] (A)	Protein SCAR1 OS=Arabidopsis thaliana GN=SCAR1 PE=1 SV=1	--	PREDICTED: protein SCAR3 isoform X3 [Malus domestica]
JG012G0187400.1_JG	biological_process:"Any process that modulates the frequency, rate or extent of transcription mediated by RNA polymerase II." [GOC:go_curators, GOC:txnOH](GO:0006357),molecular_function:"Modulates the activity of a cyclin-dependent protein serine/threonine kinase, enzymes of the protein kinase family that are regulated through association with cyclins and other proteins." [GOC:pr, GOC:rn, PMID:78…	cyclin-H1-1-like; K06634 cyclin H (A)	Cyclin-H1-1 OS=Arabidopsis thaliana GN=CYCH1-1 PE=1 SV=1	Cyclin, N-terminal domain	PREDICTED: cyclin-H1-1-like [Malus domestica]
JG01G0170600.1_JG	molecular_function:"Catalysis of an oxidation-reduction (redox) reaction, a reversible chemical reaction in which the oxidation state of an atom or atoms within a molecule is altered. One substrate acts as a hydrogen or electron donor and becomes oxidized, while the other acts as hydrogen or electron acceptor and becomes reduced." [GOC:go_curators](GO:0016491)	gibberellin 20 oxidase 2-like; K05282 gibberellin 20-oxidase [EC:1.14.11.12] (A)	Gibberellin 20 oxidase 2 OS=Arabidopsis thaliana GN=GA20OX2 PE=2 SV=1	non-haem dioxygenase in morphine synthesis N-terminal	PREDICTED: gibberellin 20 oxidase 2-like [Malus domestica]
JG014G0041000.1_JG	--	probable E3 ubiquitin-protein ligase BAH1-like; K16275 E3 ubiquitin-protein ligase BAH [EC:2.3.2.27] (A)	Probable E3 ubiquitin-protein ligase BAH1-like 1 OS=Oryza sativa subsp. japonica GN=Os03g0650900 PE=2 SV=1	Zinc finger, C3HC4 type (RING finger)	PREDICTED: probable E3 ubiquitin-protein ligase BAH1-like isoform X2 [Malus domestica]
JG013G0112400.1_JG	--	PKDREJ; polycystin (PKD) family receptor for egg jelly; K19921 polycystic kidney disease and receptor for egg jelly-related protein (A)	Late embryogenesis abundant protein D-29 OS=Gossypium hirsutum PE=3 SV=1	--	PREDICTED: late embryogenesis abundant protein 76-like [Malus domestica]
JG01G0076800.1_JG	--	hypothetical protein; K06236 collagen, type I, alpha (A)	Poly(A) RNA polymerase cid14 OS=Schizosaccharomyces pombe (strain 972 / ATCC 24843) GN=cid14 PE=1 SV=2	--	PREDICTED: uncharacterized protein LOC103406206 isoform X1 [Malus domestica]
JG04G0167900.1_JG	--	--	--	Protein of unknown function (DUF1517)	PREDICTED: uncharacterized protein LOC103434319 [Malus domestica]
JG09G0219800.1_JG	molecular_function:"Catalysis of a biochemical reaction at physiological temperatures. In biologically catalyzed reactions, the reactants are known as substrates, and the catalysts are naturally occurring macromolecular substances known as enzymes. Enzymes possess specific binding sites for substrates, and are usually composed wholly or largely of protein, but RNA that has catalytic activity (rib…	uridine 5'-monophosphate synthase-like; K13421 uridine monophosphate synthetase [EC:2.4.2.10 4.1.1.23] (A)	Uridine 5'-monophosphate synthase OS=Arabidopsis thaliana GN=PYRE-F PE=2 SV=2	Orotidine 5'-phosphate decarboxylase / HUMPS family	PREDICTED: uridine 5'-monophosphate synthase-like [Pyrus x bretschneideri]
JG014G0085100.1_JG	molecular_function:"Catalysis of a biochemical reaction at physiological temperatures. In biologically catalyzed reactions, the reactants are known as substrates, and the catalysts are naturally occurring macromolecular substances known as enzymes. Enzymes possess specific binding sites for substrates, and are usually composed wholly or largely of protein, but RNA that has catalytic activity (rib…	ferredoxin-dependent glutamate synthase, chloroplastic; K00284 glutamate synthase (ferredoxin) [EC:1.4.7.1] (A)	Ferredoxin-dependent glutamate synthase 1, chloroplastic/mitochondrial OS=Arabidopsis thaliana GN=GLU1 PE=1 SV=3	GXGXG motif	ferredoxin-dependent glutamate synthase [Pyrus betulifolia]
JG02G0026600.1_JG	molecular_function:"Interacting selectively and non-covalently with any nucleic acid." [GOC:jl](GO:0003676),molecular_function:"Catalysis of the reaction: ATP + H2O = ADP + phosphate; this reaction drives the unwinding of an RNA helix." [EC:3.6.4.13, GOC:jl](GO:0003724),molecular_function:"Interacting selectively and non-covalently with ATP, adenosine 5'-triphosphate, a universally important coen…	DEAD-box ATP-dependent RNA helicase 52C-like; K11594 ATP-dependent RNA helicase DDX3X [EC:3.6.4.13] (A)	DEAD-box ATP-dependent RNA helicase 37 OS=Oryza sativa subsp. japonica GN=PL10A PE=2 SV=1	DEAD/DEAH box helicase	PREDICTED: DEAD-box ATP-dependent RNA helicase 52C-like [Malus domestica]
JG05G0360700.1_JG	--	MYB36; protein ODORANT1-like; K09422 myb proto-oncogene protein, plant (A)	Transcription factor MYB39 OS=Arabidopsis thaliana GN=MYB39 PE=2 SV=1	Myb-like DNA-binding domain	protein ODORANT1-like [Malus domestica]
JG015G0296400.1_JG	molecular_function:"Catalysis of the hydrolysis of any O-glycosyl bond." [GOC:mah](GO:0004553),biological_process:"The chemical reactions and pathways involving carbohydrates, any of a group of organic compounds based of the general formula Cx(H2O)y. Includes the formation of carbohydrate derivatives by the addition of a carbohydrate residue to another molecule." [GOC:mah, ISBN:0198506732](GO:000…	glucan endo-1,3-beta-glucosidase 5; K19893 glucan endo-1,3-beta-glucosidase 5/6 [EC:3.2.1.39] (A)	Glucan endo-1,3-beta-glucosidase 8 OS=Arabidopsis thaliana GN=At1g64760 PE=1 SV=2	Glycosyl hydrolases family 17	PREDICTED: glucan endo-1,3-beta-glucosidase 8-like [Malus domestica]
JG03G0187900.1_JG	molecular_function:"Catalysis of the reaction: GTP + H2O = GDP + phosphate." [ISBN:0198547684, PMID:26832457, PMID:27218782](GO:0003924),molecular_function:"Interacting selectively and non-covalently with GTP, guanosine triphosphate." [GOC:ai](GO:0005525)	Dynamin-related protein 5A; K17065 dynamin 1-like protein [EC:3.6.5.5] (A)	Dynamin-related protein 5A OS=Arabidopsis thaliana GN=DRP5A PE=2 SV=1	Dynamin family	PREDICTED: LOW QUALITY PROTEIN: dynamin-related protein 5A-like [Malus domestica]
JG09G0186100.1_JG	molecular_function:"Interacting selectively and non-covalently with a specific double-stranded genomic DNA sequence (sometimes referred to as a motif) within the regulatory region of a gene to modulate transcription. Regulatory regions include promoters (proximal and distal) and enhancers. Genes are transcriptional units, and include bacterial operons." [GOC:txnOH-2018](GO:0003700),biological_pro…	WRKY transcription factor 1-like; K18834 WRKY transcription factor 1 (A)	Probable WRKY transcription factor 40 OS=Arabidopsis thaliana GN=WRKY40 PE=1 SV=1	WRKY DNA -binding domain	PREDICTED: probable WRKY transcription factor 40 [Malus domestica]
JG07G0204100.1_JG	--	--	--	--	PREDICTED: uncharacterized protein LOC103439613 [Malus domestica]
JG012G0128400.1_JG	molecular_function:"Catalysis of the phosphorylation of an amino acid residue in a protein, usually according to the reaction: a protein + ATP = a phosphoprotein + ADP." [MetaCyc:PROTEIN-KINASE-RXN](GO:0004672),molecular_function:"Interacting selectively and non-covalently with ATP, adenosine 5'-triphosphate, a universally important coenzyme and enzyme regulator." [ISBN:0198506732](GO:0005524),bi…	wall-associated receptor kinase-like 20; K04733 interleukin-1 receptor-associated kinase 4 [EC:2.7.11.1] (A)	Wall-associated receptor kinase-like 20 OS=Arabidopsis thaliana GN=WAKL20 PE=2 SV=1	Protein kinase domain	PREDICTED: wall-associated receptor kinase-like 20 [Malus domestica]
JG02G0073000.1_JG	--	--	--	zinc-finger of the FCS-type, C2-C2	PREDICTED: uncharacterized protein LOC103406845 [Malus domestica]
JG015G0030600.1_JG	molecular_function:"Any molecular function by which a gene product interacts selectively and non-covalently with DNA (deoxyribonucleic acid)." [GOC:dph, GOC:jl, GOC:tb, GOC:vw](GO:0003677),molecular_function:"Interacting selectively and non-covalently with a specific double-stranded genomic DNA sequence (sometimes referred to as a motif) within the regulatory region of a gene to modulate transcri…	ethylene-responsive transcription factor 3-like; K09286 EREBP-like factor (A)	Ethylene-responsive transcription factor ERF003 OS=Arabidopsis thaliana GN=ERF003 PE=2 SV=1	AP2 domain	PREDICTED: ethylene-responsive transcription factor ERF003-like [Malus domestica]
JG017G0070400.1_JG	molecular_function:"Interacting selectively and non-covalently with any protein or protein complex (a complex of two or more proteins that may include other nonprotein molecules)." [GOC:go_curators](GO:0005515)	hypothetical protein; K17964 leucine-rich PPR motif-containing protein, mitochondrial (A)	Pentatricopeptide repeat-containing protein At1g03560, mitochondrial OS=Arabidopsis thaliana GN=At1g03560 PE=2 SV=1	PPR repeat	PREDICTED: pentatricopeptide repeat-containing protein At1g03560, mitochondrial isoform X1 [Malus domestica]
JG03G0160900.1_JG	--	aconitate hydratase, cytoplasmic; K01681 aconitate hydratase [EC:4.2.1.3] (A)	Aconitate hydratase 3, mitochondrial OS=Arabidopsis thaliana GN=ACO3 PE=2 SV=3	Aconitase family (aconitate hydratase)	PREDICTED: aconitate hydratase, cytoplasmic [Solanum lycopersicum]
JG013G0171000.1_JG	molecular_function:"The formation of a protein dimer, a macromolecular structure consists of two noncovalently associated identical or nonidentical subunits." [ISBN:0198506732](GO:0046983)	embryogenesis-associated protein EMB8-like; K07019 uncharacterized protein (A)	Transcription factor bHLH92 OS=Arabidopsis thaliana GN=BHLH92 PE=2 SV=1	Serine aminopeptidase, S33	PREDICTED: embryogenesis-associated protein EMB8-like [Malus domestica]
JG06G0110000.1_JG	molecular_function:"Any molecular function by which a gene product interacts selectively and non-covalently with DNA (deoxyribonucleic acid)." [GOC:dph, GOC:jl, GOC:tb, GOC:vw](GO:0003677),cellular_component:"A membrane-bounded organelle of eukaryotic cells in which chromosomes are housed and replicated. In most cells, the nucleus contains all of the cell's chromosomes except the organellar chrom…	uncharacterized LOC103401427; K13415 protein brassinosteroid insensitive 1 [EC:2.7.10.1 2.7.11.1] (A)	Eukaryotic peptide chain release factor subunit 1-2 OS=Arabidopsis thaliana GN=ERF1-2 PE=1 SV=1	Arabidopsis broad-spectrum mildew resistance protein RPW8	PREDICTED: uncharacterized protein LOC103420272 [Malus domestica]
JG07G0226800.1_JG	molecular_function:"Interacting selectively and non-covalently with a specific double-stranded genomic DNA sequence (sometimes referred to as a motif) within the regulatory region of a gene to modulate transcription. Regulatory regions include promoters (proximal and distal) and enhancers. Genes are transcriptional units, and include bacterial operons." [GOC:txnOH-2018](GO:0003700),biological_pro…	WRKY transcription factor 22-like; K13425 WRKY transcription factor 22 (A)	Probable WRKY transcription factor 27 OS=Arabidopsis thaliana GN=WRKY27 PE=2 SV=1	WRKY DNA -binding domain	PREDICTED: probable WRKY transcription factor 27 [Pyrus x bretschneideri]
JG05G0169200.1_JG	--	--	Zinc finger protein-like 1 homolog OS=Caenorhabditis briggsae GN=CBG06644 PE=3 SV=1	--	PREDICTED: zinc finger protein-like 1 [Malus domestica]
JG011G0049700.1_JG	molecular_function:"Interacting selectively and non-covalently with any protein or protein complex (a complex of two or more proteins that may include other nonprotein molecules)." [GOC:go_curators](GO:0005515),molecular_function:"Interacting selectively and non-covalently with any metal ion." [GOC:ai](GO:0046872)	D-tyrosyl-tRNA(Tyr) deacylase; K07560 D-tyrosyl-tRNA(Tyr) deacylase [EC:3.1.-.-] (A)	Zinc finger CCCH domain-containing protein 66 OS=Arabidopsis thaliana GN=At5g58620 PE=2 SV=1	Ankyrin repeats (3 copies)	PREDICTED: zinc finger CCCH domain-containing protein 66-like [Malus domestica]
JG011G0036000.1_JG	molecular_function:"Interacting selectively and non-covalently with any protein or protein complex (a complex of two or more proteins that may include other nonprotein molecules)." [GOC:go_curators](GO:0005515)	hypothetical protein; K06236 collagen, type I, alpha (A)	--	--	PREDICTED: uncharacterized protein LOC103447581 [Malus domestica]
JG08G0085200.1_JG	biological_process:"Any process that modulates the ability of the translational apparatus to interpret the genetic code." [GOC:dph, GOC:tb](GO:0006450)	glutamyl-tRNA(Gln) amidotransferase subunit C, chloroplastic/mitochondrial-like; K02435 aspartyl-tRNA(Asn)/glutamyl-tRNA(Gln) amidotransferase subunit C [EC:6.3.5.6 6.3.5.7] (A)	Glutamyl-tRNA(Gln) amidotransferase subunit C, chloroplastic/mitochondrial OS=Vitis vinifera GN=GATC PE=3 SV=1	Glu-tRNAGln amidotransferase C subunit	PREDICTED: glutamyl-tRNA(Gln) amidotransferase subunit C, chloroplastic/mitochondrial-like [Pyrus x bretschneideri]
JG015G0215100.1_JG	molecular_function:"Catalysis of a biochemical reaction at physiological temperatures. In biologically catalyzed reactions, the reactants are known as substrates, and the catalysts are naturally occurring macromolecular substances known as enzymes. Enzymes possess specific binding sites for substrates, and are usually composed wholly or largely of protein, but RNA that has catalytic activity (rib…	D-2-hydroxyglutarate dehydrogenase, mitochondrial; K18204 D-2-hydroxyglutarate dehydrogenase [EC:1.1.99.39] (A)	D-2-hydroxyglutarate dehydrogenase, mitochondrial OS=Arabidopsis thaliana GN=D2HGDH PE=1 SV=3	FAD binding domain	PREDICTED: D-2-hydroxyglutarate dehydrogenase, mitochondrial isoform X2 [Prunus mume]
JG05G0248500.1_JG	molecular_function:"Catalysis of the phosphorylation of an amino acid residue in a protein, usually according to the reaction: a protein + ATP = a phosphoprotein + ADP." [MetaCyc:PROTEIN-KINASE-RXN](GO:0004672),molecular_function:"Interacting selectively and non-covalently with ATP, adenosine 5'-triphosphate, a universally important coenzyme and enzyme regulator." [ISBN:0198506732](GO:0005524),bi…	casein kinase I-like; K08960 casein kinase 1, epsilon [EC:2.7.11.1] (A)	Casein kinase I isoform delta-like OS=Arabidopsis thaliana GN=At4g26100 PE=2 SV=2	Protein kinase domain	PREDICTED: casein kinase I-like [Malus domestica]
JG010G0100900.1_JG	--	pyridoxamine 5'-phosphate oxidase isoform 1 (EC:1.4.3.5); K00275 pyridoxamine 5'-phosphate oxidase [EC:1.4.3.5] (A)	Probable zinc metallopeptidase EGY3, chloroplastic OS=Arabidopsis thaliana GN=EGY3 PE=2 SV=1	--	PREDICTED: probable zinc metallopeptidase EGY3, chloroplastic [Pyrus x bretschneideri]
JG06G0178800.1_JG	cellular_component:"A lipid bilayer along with all the proteins and protein complexes embedded in it an attached to it." [GOC:dos, GOC:mah, ISBN:0815316194](GO:0016020),molecular_function:"Catalysis of the hydrolysis of any glycosyl bond." [GOC:jl](GO:0016798)	heparanase-like protein 1; K07964 heparanase 1 [EC:3.2.1.166] (A)	Heparanase-like protein 1 OS=Arabidopsis thaliana GN=At5g07830 PE=2 SV=1	Glycosyl hydrolase family 79, N-terminal domain	PREDICTED: heparanase-like protein 1 [Malus domestica]
JG017G0169200.1_JG	molecular_function:"Interacting selectively and non-covalently with any nucleic acid." [GOC:jl](GO:0003676),molecular_function:"Interacting selectively and non-covalently with an RNA molecule or a portion thereof." [GOC:jl, GOC:mah](GO:0003723)	uncharacterized LOC103432209; K18666 activating signal cointegrator complex subunit 1 (A)	Activating signal cointegrator 1 complex subunit 1 OS=Mus musculus GN=Ascc1 PE=2 SV=1	AKAP7 2'5' RNA ligase-like domain	PREDICTED: uncharacterized protein LOC103432209 isoform X1 [Malus domestica]
JG010G0032000.1_JG	molecular_function:"Interacting selectively and non-covalently with any protein or protein complex (a complex of two or more proteins that may include other nonprotein molecules)." [GOC:go_curators](GO:0005515)	hypothetical protein; K19613 leucine-rich repeat protein SHOC2 (A)	Plant intracellular Ras-group-related LRR protein 9 OS=Arabidopsis thaliana GN=PIRL9 PE=2 SV=1	Leucine rich repeat	PREDICTED: plant intracellular Ras-group-related LRR protein 1-like [Pyrus x bretschneideri]
JG03G0158300.1_JG	biological_process:"The directed movement of membrane-bounded vesicles from recycling endosomes back to the plasma membrane where they are recycled for further rounds of transport." [GOC:ecd, PMID:16473635](GO:0032456)	--	UPF0505 protein C16orf62 homolog OS=Danio rerio GN=zgc:163107 PE=2 SV=1	Vacuolar protein sorting-associated protein 35	PREDICTED: UPF0505 protein C16orf62 homolog [Pyrus x bretschneideri]
JG016G0066500.1_JG	molecular_function:"Interacting selectively and non-covalently with any protein or protein complex (a complex of two or more proteins that may include other nonprotein molecules)." [GOC:go_curators](GO:0005515)	protein-methionine sulfoxide oxidase mical3a-like; K19947 protein-methionine sulfoxide oxidase MICAL [EC:1.14.13.-] (A)	Tetratricopeptide repeat protein 38 OS=Danio rerio GN=ttc38 PE=3 SV=1	--	PREDICTED: tetratricopeptide repeat protein 38 [Malus domestica]
JG012G0144100.1_JG	--	--	SelT-like protein OS=Arabidopsis thaliana GN=At3g47300 PE=2 SV=2	Rdx family	PREDICTED: selT-like protein [Malus domestica]
JG015G0078000.1_JG	molecular_function:"Catalysis of the reaction: (R)-S-lactoylglutathione = glutathione + methylglyoxal." [EC:4.4.1.5, RHEA:19069](GO:0004462),molecular_function:"Interacting selectively and non-covalently with any metal ion." [GOC:ai](GO:0046872)	probable lactoylglutathione lyase, chloroplast; K01759 lactoylglutathione lyase [EC:4.4.1.5] (A)	Probable lactoylglutathione lyase, chloroplast OS=Arabidopsis thaliana GN=At1g67280 PE=1 SV=1	Glyoxalase/Bleomycin resistance protein/Dioxygenase superfamily	PREDICTED: probable lactoylglutathione lyase, chloroplast [Malus domestica]
JG010G0045300.1_JG	--	--	Uncharacterized protein At4g38062 OS=Arabidopsis thaliana GN=At4g38062 PE=4 SV=1	--	PREDICTED: uncharacterized protein At4g38062-like [Malus domestica]
JG05G0233500.1_JG	molecular_function:"Interacting selectively and non-covalently with any nucleic acid." [GOC:jl](GO:0003676),molecular_function:"Catalysis of the reaction: ATP + H2O = ADP + phosphate; this reaction drives the unwinding of an RNA helix." [EC:3.6.4.13, GOC:jl](GO:0003724),molecular_function:"Interacting selectively and non-covalently with ATP, adenosine 5'-triphosphate, a universally important coen…	DEAD-box ATP-dependent RNA helicase 51-like; K13179 ATP-dependent RNA helicase DDX18/HAS1 [EC:3.6.4.13] (A)	DEAD-box ATP-dependent RNA helicase 51 OS=Arabidopsis thaliana GN=RH51 PE=2 SV=1	Helicase conserved C-terminal domain	PREDICTED: DEAD-box ATP-dependent RNA helicase 51-like [Pyrus x bretschneideri]
JG05G0336200.1_JG	biological_process:"The cellular process that completes DNA-templated transcription; the formation of phosphodiester bonds ceases, the RNA-DNA hybrid dissociates, and RNA polymerase releases the DNA." [GOC:txnOH, ISBN:0716720094, PMID:15020047, PMID:18280161](GO:0006353)	--	--	Rho termination factor, N-terminal domain	PREDICTED: SAP-like protein BP-73 isoform X2 [Pyrus x bretschneideri]
JG013G0186000.1_JG	molecular_function:"Interacting selectively and non-covalently with any protein or protein complex (a complex of two or more proteins that may include other nonprotein molecules)." [GOC:go_curators](GO:0005515)	uncharacterized protein LOC103991802; K03539 ribonuclease P/MRP protein subunit RPP1 [EC:3.1.26.5] (A)	Zinc finger protein CONSTANS-LIKE 4 OS=Arabidopsis thaliana GN=COL4 PE=2 SV=2	CCT motif	PREDICTED: uncharacterized protein LOC103927020 isoform X1 [Pyrus x bretschneideri]
JG015G0394800.1_JG	biological_process:"Reactions, triggered in response to the presence of a foreign body or the occurrence of an injury, which result in restriction of damage to the organism attacked or prevention/recovery from the infection caused by the attack." [GOC:go_curators](GO:0006952),biological_process:"A process which begins when a cell receives an internal or external signal and activates a series of b…	hypothetical protein; K14638 solute carrier family 15 (peptide/histidine transporter), member 3/4 (A)	MACPF domain-containing protein At4g24290 OS=Arabidopsis thaliana GN=At4g24290 PE=2 SV=1	MAC/Perforin domain	PREDICTED: MACPF domain-containing protein At4g24290 [Malus domestica]
JG014G0009600.1_JG	--	golgin subfamily A member 4-like; K10352 myosin heavy chain (A)	FRIGIDA-like protein 4a OS=Arabidopsis thaliana GN=FRL4A PE=2 SV=1	Frigida-like protein	PREDICTED: uncharacterized protein LOC103453978 [Malus domestica]
JG010G0013100.1_JG	molecular_function:"Any molecular function by which a gene product interacts selectively and non-covalently with DNA (deoxyribonucleic acid)." [GOC:dph, GOC:jl, GOC:tb, GOC:vw](GO:0003677),biological_process:"Any process that modulates the frequency, rate or extent of cellular DNA-templated transcription." [GOC:go_curators, GOC:txnOH](GO:0006355)	cyclic dof factor 1-like; K16222 Dof zinc finger protein DOF5.5 (A)	Dof zinc finger protein DOF1.2 OS=Arabidopsis thaliana GN=DOF1.2 PE=2 SV=1	Dof domain, zinc finger	PREDICTED: dof zinc finger protein DOF1.2-like [Malus domestica]
JG015G0256200.1_JG	molecular_function:"Interacting selectively and non-covalently with iron (Fe) ions." [GOC:ai](GO:0005506),molecular_function:"Catalysis of an oxidation-reduction (redox) reaction, a reversible chemical reaction in which the oxidation state of an atom or atoms within a molecule is altered. One substrate acts as a hydrogen or electron donor and becomes oxidized, while the other acts as hydrogen or …	prolyl 4-hydroxylase subunit alpha-1-like; K00472 prolyl 4-hydroxylase [EC:1.14.11.2] (A)	Probable prolyl 4-hydroxylase 9 OS=Arabidopsis thaliana GN=P4H9 PE=2 SV=1	DnaJ domain	PREDICTED: uncharacterized protein LOC103401486 [Malus domestica]
JG05G0297100.1_JG	--	--	--	GDP-fucose protein O-fucosyltransferase	PREDICTED: uncharacterized protein LOC103435234 [Malus domestica]
JG07G0087000.1_JG	--	--	Probable plastid-lipid-associated protein 11 OS=Arabidopsis thaliana GN=PAP11 PE=2 SV=1	PAP_fibrillin	PREDICTED: probable plastid-lipid-associated protein 11 [Malus domestica]
JG014G0059200.1_JG	cellular_component:"A membrane-bounded organelle of eukaryotic cells in which chromosomes are housed and replicated. In most cells, the nucleus contains all of the cell's chromosomes except the organellar chromosomes, and is the site of RNA synthesis and processing. In some species, or in specialized cell types, RNA metabolism or DNA replication may be absent." [GOC:go_curators](GO:0005634),biolo…	--	Protein POLYCHOME OS=Arabidopsis thaliana GN=PYM PE=1 SV=1	--	PREDICTED: protein POLYCHOME-like [Malus domestica]
JG02G0100600.1_JG	--	--	Protein SHORT INTERNODES OS=Arabidopsis thaliana GN=SHI PE=1 SV=1	Domain of unknown function (DUF702)	PREDICTED: protein SHORT INTERNODES-like [Pyrus x bretschneideri]
JG012G0124000.1_JG	--	--	Scarecrow-like protein 9 OS=Arabidopsis thaliana GN=SCL9 PE=2 SV=1	GRAS domain family	PREDICTED: scarecrow-like protein 9 [Malus domestica]
JG012G0122100.1_JG	molecular_function:"Catalysis of the reaction: protein serine phosphate + H2O = protein serine + phosphate, and protein threonine phosphate + H2O = protein threonine + phosphate." [GOC:bf](GO:0004722),biological_process:"The process of removing one or more phosphoric residues from a protein." [GOC:hb](GO:0006470),molecular_function:"Catalysis of the hydrolysis of phosphoric monoesters, releasing …	hypothetical protein; K01102 pyruvate dehydrogenase phosphatase [EC:3.1.3.43] (A)	Probable protein phosphatase 2C 4 OS=Arabidopsis thaliana GN=PLL5 PE=2 SV=1	Protein phosphatase 2C	PREDICTED: probable protein phosphatase 2C 4 [Malus domestica]
JG011G0222300.1_JG	molecular_function:"Interacting selectively and non-covalently with any protein or protein complex (a complex of two or more proteins that may include other nonprotein molecules)." [GOC:go_curators](GO:0005515)	protein argonaute 1B-like; K11593 eukaryotic translation initiation factor 2C (A)	NHL repeat-containing protein 2 OS=Gallus gallus GN=NHLRC2 PE=2 SV=1	NHL repeat	PREDICTED: uncharacterized protein LOC103448781 isoform X1 [Malus domestica]
JG01G0114300.1_JG	molecular_function:"Interacting selectively and non-covalently with any protein or protein complex (a complex of two or more proteins that may include other nonprotein molecules)." [GOC:go_curators](GO:0005515)	DAPK1; death-associated protein kinase 1; K08803 death-associated protein kinase [EC:2.7.11.1] (A)	Ankyrin repeat-containing protein At3g12360 OS=Arabidopsis thaliana GN=At3g12360 PE=2 SV=1	Ankyrin repeat	PREDICTED: ankyrin repeat-containing protein At3g12360 [Malus domestica]
JG07G0197200.1_JG	molecular_function:"Interacting selectively and non-covalently with any protein or protein complex (a complex of two or more proteins that may include other nonprotein molecules)." [GOC:go_curators](GO:0005515)	peregrin-like; K11723 bromodomain-containing protein 7/9 (A)	Bromodomain and PHD finger-containing protein 3 OS=Homo sapiens GN=BRPF3 PE=1 SV=2	Bromodomain	PREDICTED: peregrin-like isoform X2 [Pyrus x bretschneideri]
JG015G0156400.1_JG	molecular_function:"Catalysis of an oxidation-reduction (redox) reaction, a reversible chemical reaction in which the oxidation state of an atom or atoms within a molecule is altered. One substrate acts as a hydrogen or electron donor and becomes oxidized, while the other acts as hydrogen or electron acceptor and becomes reduced." [GOC:go_curators](GO:0016491)	probable chlorophyll(ide) b reductase NYC1, chloroplastic; K13606 chlorophyll(ide) b reductase [EC:1.1.1.294] (A)	Probable chlorophyll(ide) b reductase NYC1, chloroplastic OS=Oryza sativa subsp. japonica GN=NYC1 PE=1 SV=1	short chain dehydrogenase	PREDICTED: probable chlorophyll(ide) b reductase NYC1, chloroplastic [Malus domestica]
JG09G0102600.1_JG	biological_process:"The process of restoring DNA after damage. Genomes are subject to damage by chemical and physical agents in the environment (e.g. UV and ionizing radiations, chemical mutagens, fungal and bacterial toxins, etc.) and by free radicals or alkylating agents endogenously generated in metabolism. DNA is also damaged because of errors during its replication. A variety of different DN…	Fanconi anemia group D2 protein homolog; K10891 fanconi anemia group D2 protein (A)	Fanconi anemia group D2 protein homolog OS=Mus musculus GN=Fancd2 PE=1 SV=2	Fanconi anaemia protein FancD2 nuclease	PREDICTED: LOW QUALITY PROTEIN: Fanconi anemia group D2 protein homolog [Malus domestica]
JG05G0098700.1_JG	molecular_function:"Catalysis of the hydrolysis of C-terminal amino acid residues from a polypeptide chain by a mechanism in which water acts as a nucleophile, one or two metal ions hold the water molecule in place, and charged amino acid side chains are ligands for the metal ions." [http://merops.sanger.ac.uk/about/glossary.htm#CARBOXYPEPTIDASE, http://merops.sanger.ac.uk/about/glossary.htm#CATT…	carboxypeptidase D; K07752 carboxypeptidase D [EC:3.4.17.22] (A)	Carboxypeptidase D (Fragment) OS=Lophonetta specularioides GN=CPD PE=1 SV=1	Zinc carboxypeptidase	PREDICTED: carboxypeptidase D [Malus domestica]
JG06G0175800.1_JG	--	chaperone protein DnaJ; K09536 DnaJ homolog subfamily C member 16 (A)	DnaJ homolog subfamily C member 10 OS=Xenopus laevis GN=dnajc10 PE=2 SV=1	DnaJ domain	PREDICTED: uncharacterized protein LOC103437848 [Malus domestica]
JG07G0206600.1_JG	molecular_function:"Interacting selectively and non-covalently with copper (Cu) ions." [GOC:ai](GO:0005507),molecular_function:"Catalysis of an oxidation-reduction (redox) reaction, a reversible chemical reaction in which the oxidation state of an atom or atoms within a molecule is altered. One substrate acts as a hydrogen or electron donor and becomes oxidized, while the other acts as hydrogen o…	POPTRDRAFT_570599; Monocopper oxidase-like protein SKS1 precursor; K19791 iron transport multicopper oxidase (A)	Monocopper oxidase-like protein SKS1 OS=Arabidopsis thaliana GN=SKS1 PE=1 SV=1	Multicopper oxidase	PREDICTED: monocopper oxidase-like protein SKS1 [Malus domestica]
JG06G0091600.1_JG	molecular_function:"Interacting selectively and non-covalently with any protein or protein complex (a complex of two or more proteins that may include other nonprotein molecules)." [GOC:go_curators](GO:0005515)	pre-mRNA-splicing factor prp46; K12862 pleiotropic regulator 1 (A)	WD repeat-containing protein 7 OS=Homo sapiens GN=WDR7 PE=1 SV=2	WD domain, G-beta repeat	PREDICTED: WD repeat-containing protein 7 [Malus domestica]
JG015G0199100.1_JG	molecular_function:"Prevents the dissociation of GDP from a GTPase, thereby preventing GTP from binding." [GOC:mah](GO:0005092),cellular_component:"An protein-containing complex which catalyzes of the transfer of a geranyl-geranyl group from geranylgeranyl pyrophosphate to a Rab protein. In mammals it is composed of an alpha and a beta subunit, and associates with an accessory protein Rep (Rab es…	hypothetical protein; K17255 Rab GDP dissociation inhibitor (A)	Rab proteins geranylgeranyltransferase component A OS=Drosophila melanogaster GN=Rep PE=2 SV=1	GDP dissociation inhibitor	PREDICTED: uncharacterized protein LOC103431547 [Malus domestica]
JG03G0170000.1_JG	--	homeobox-leucine zipper protein ROC2-like; K09338 homeobox-leucine zipper protein (A)	--	--	PREDICTED: uncharacterized protein LOC103429647 [Malus domestica]
JG03G0215500.1_JG	--	--	--	Proline-rich nuclear receptor coactivator motif	PREDICTED: uncharacterized protein LOC103432418 [Malus domestica]
JG03G0051900.1_JG	molecular_function:"Catalysis of the reaction: N-acylsphingosine + H2O = a fatty acid + sphingosine." [EC:3.5.1.23](GO:0017040),biological_process:"The chemical reactions and pathways resulting in the breakdown of ceramides, any N-acetylated sphingoid." [GOC:ai](GO:0046514)	neutral ceramidase; K12349 neutral ceramidase [EC:3.5.1.23] (A)	Neutral ceramidase OS=Arabidopsis thaliana GN=At2g38010 PE=3 SV=1	Neutral/alkaline non-lysosomal ceramidase, C-terminal	PREDICTED: neutral ceramidase [Malus domestica]
JG010G0039500.1_JG	molecular_function:"Catalysis of the phosphorylation of an amino acid residue in a protein, usually according to the reaction: a protein + ATP = a phosphoprotein + ADP." [MetaCyc:PROTEIN-KINASE-RXN](GO:0004672),molecular_function:"Interacting selectively and non-covalently with ATP, adenosine 5'-triphosphate, a universally important coenzyme and enzyme regulator." [ISBN:0198506732](GO:0005524),bi…	probable inactive receptor kinase At2g26730; K04733 interleukin-1 receptor-associated kinase 4 [EC:2.7.11.1] (A)	Leucine-rich repeat receptor-like protein kinase PXC1 OS=Arabidopsis thaliana GN=PXC1 PE=2 SV=1	Protein tyrosine kinase	PREDICTED: probable inactive receptor kinase At2g26730 [Malus domestica]
JG09G0058400.1_JG	molecular_function:"Interacting selectively and non-covalently with any protein or protein complex (a complex of two or more proteins that may include other nonprotein molecules)." [GOC:go_curators](GO:0005515)	beta-glucosidase 46; K05350 beta-glucosidase [EC:3.2.1.21] (A)	F-box/FBD/LRR-repeat protein At1g13570 OS=Arabidopsis thaliana GN=At1g13570 PE=2 SV=1	F-box domain	PREDICTED: F-box/FBD/LRR-repeat protein At1g13570-like [Malus domestica]
JG07G0161500.1_JG	--	tyrosine/DOPA decarboxylase; K01592 tyrosine decarboxylase [EC:4.1.1.25] (A)	--	Protein of unknown function (DUF674)	PREDICTED: uncharacterized protein LOC103435946 [Malus domestica]
JG07G0046700.1_JG	--	50S ribosomal protein 5, chloroplastic-like; K19034 50S ribosomal protein 5 (A)	50S ribosomal protein 5, chloroplastic OS=Pisum sativum GN=PSRP5 PE=2 SV=1	--	PREDICTED: 50S ribosomal protein 5, chloroplastic-like [Malus domestica]
JG014G0013400.1_JG	--	probable GPI-anchored adhesin-like protein PGA55; K14400 pre-mRNA cleavage complex 2 protein Pcf11 (A)	Polyadenylation and cleavage factor homolog 4 OS=Arabidopsis thaliana GN=PCFS4 PE=1 SV=1	RNA polymerase II-binding domain.	PREDICTED: probable GPI-anchored adhesin-like protein PGA55 isoform X1 [Malus domestica]
JG012G0189500.1_JG	molecular_function:"Interacting selectively and non-covalently with microtubules, filaments composed of tubulin monomers." [GOC:krc](GO:0008017),biological_process:"Any process that modulates the frequency, rate or extent of phragmoplast microtubule organization." [GOC:obol](GO:2000694)	probable microtubule-binding protein TANGLED; K18636 microtubule-binding protein TANGLED1 (A)	Probable microtubule-binding protein TANGLED OS=Arabidopsis thaliana GN=TAN PE=2 SV=1	--	PREDICTED: probable microtubule-binding protein TANGLED [Malus domestica]
JG08G0016200.1_JG	cellular_component:"The V0 domain of a proton-transporting V-type ATPase found in the vacuolar membrane." [GOC:mah, PMID:16449553](GO:0000220),molecular_function:"Enables the transfer of a proton from one side of a membrane to the other." [GOC:ai](GO:0015078),cellular_component:"A protein complex that forms part of a proton-transporting V-type ATPase and mediates proton transport across a membran…	vacuolar proton ATPase a3-like; K02154 V-type H+-transporting ATPase subunit a (A)	V-type proton ATPase subunit a3 OS=Arabidopsis thaliana GN=VHA-a3 PE=1 SV=1	V-type ATPase 116kDa subunit family	PREDICTED: vacuolar proton ATPase a3-like [Prunus mume]
JG012G0122700.1_JG	--	uncharacterized LOC103430441; K09422 myb proto-oncogene protein, plant (A)	Myb-related protein 3R-1 OS=Arabidopsis thaliana GN=MYB3R-1 PE=2 SV=1	Myb-like DNA-binding domain	MYB4 [Malus domestica]
JG03G0223500.1_JG	molecular_function:"Catalysis of the phosphorylation of an amino acid residue in a protein, usually according to the reaction: a protein + ATP = a phosphoprotein + ADP." [MetaCyc:PROTEIN-KINASE-RXN](GO:0004672),molecular_function:"Interacting selectively and non-covalently with ATP, adenosine 5'-triphosphate, a universally important coenzyme and enzyme regulator." [ISBN:0198506732](GO:0005524),bi…	receptor-like cytosolic serine/threonine-protein kinase RBK2; K04733 interleukin-1 receptor-associated kinase 4 [EC:2.7.11.1] (A)	Receptor-like cytosolic serine/threonine-protein kinase RBK2 OS=Arabidopsis thaliana GN=RBK2 PE=1 SV=1	Protein tyrosine kinase	PREDICTED: receptor-like cytosolic serine/threonine-protein kinase RBK2 [Malus domestica]
JG011G0106900.1_JG	--	--	Protein saal1 OS=Xenopus laevis GN=saal1 PE=2 SV=1	--	PREDICTED: uncharacterized protein LOC103430022 [Malus domestica]
JG02G0010300.1_JG	biological_process:"The chemical reactions and pathways involving lipids, compounds soluble in an organic solvent but not, or sparingly, in an aqueous solvent. Includes fatty acids; neutral fats, other fatty-acid esters, and soaps; long-chain (fatty) alcohols and waxes; sphingoids and other long-chain bases; glycolipids, phospholipids and sphingolipids; and carotenes, polyprenols, sterols, terpen…	POPTRDRAFT_753230; glycerophosphoryl diester phosphodiesterase family protein; K01126 glycerophosphoryl diester phosphodiesterase [EC:3.1.4.46] (A)	Glycerophosphodiester phosphodiesterase GDPDL7 OS=Arabidopsis thaliana GN=GDPDL7 PE=2 SV=1	Glycerophosphoryl diester phosphodiesterase family	PREDICTED: probable glycerophosphoryl diester phosphodiesterase 2 [Malus domestica]
JG09G0213800.1_JG	molecular_function:"Interacting selectively and non-covalently with an RNA molecule or a portion thereof." [GOC:jl, GOC:mah](GO:0003723)	uncharacterized CRM domain-containing protein At3g25440, chloroplastic; K01148 poly(A)-specific ribonuclease [EC:3.1.13.4] (A)	Chloroplastic group IIA intron splicing facilitator CRS1, chloroplastic OS=Arabidopsis thaliana GN=At5g16180 PE=3 SV=2	CRS1 / YhbY (CRM) domain	PREDICTED: chloroplastic group IIA intron splicing facilitator CRS1, chloroplastic isoform X2 [Pyrus x bretschneideri]
JG07G0184200.1_JG	molecular_function:"Catalysis of an oxidation-reduction (redox) reaction, a reversible chemical reaction in which the oxidation state of an atom or atoms within a molecule is altered. One substrate acts as a hydrogen or electron donor and becomes oxidized, while the other acts as hydrogen or electron acceptor and becomes reduced." [GOC:go_curators](GO:0016491)	flavonol synthase/flavanone 3-hydroxylase-like; K05278 flavonol synthase [EC:1.14.11.23] (A)	Leucoanthocyanidin dioxygenase OS=Malus domestica GN=ANS PE=2 SV=1	2OG-Fe(II) oxygenase superfamily	PREDICTED: leucoanthocyanidin dioxygenase [Pyrus x bretschneideri]
JG02G0223400.1_JG	--	--	--	Regulator of Ty1 transposition protein 107 BRCT domain	PREDICTED: uncharacterized protein LOC103407413 [Malus domestica]
JG07G0101700.1_JG	--	--	--	--	PREDICTED: suppressor protein SRP40-like [Malus domestica]
JG014G0135600.1_JG	molecular_function:"Catalysis of the hydrolysis of any O-glycosyl bond." [GOC:mah](GO:0004553),biological_process:"The chemical reactions and pathways involving carbohydrates, any of a group of organic compounds based of the general formula Cx(H2O)y. Includes the formation of carbohydrate derivatives by the addition of a carbohydrate residue to another molecule." [GOC:mah, ISBN:0198506732](GO:000…	hypothetical protein; K19891 glucan endo-1,3-beta-glucosidase 1/2/3 [EC:3.2.1.39] (A)	Glucan endo-1,3-beta-glucosidase 11 OS=Arabidopsis thaliana GN=At1g32860 PE=1 SV=1	Glycosyl hydrolases family 17	PREDICTED: glucan endo-1,3-beta-glucosidase 11-like isoform X2 [Malus domestica]
JG01G0147400.1_JG	molecular_function:"Interacting selectively and non-covalently with a specific double-stranded genomic DNA sequence (sometimes referred to as a motif) within the regulatory region of a gene to modulate transcription. Regulatory regions include promoters (proximal and distal) and enhancers. Genes are transcriptional units, and include bacterial operons." [GOC:txnOH-2018](GO:0003700),biological_pro…	transcription factor RF2b-like; K04374 cyclic AMP-dependent transcription factor ATF-4 (A)	Transcription factor RF2b OS=Oryza sativa subsp. japonica GN=RF2b PE=1 SV=2	bZIP transcription factor	PREDICTED: transcription factor RF2b-like [Malus domestica]
JG08G0001500.1_JG	molecular_function:"Catalysis of a biochemical reaction at physiological temperatures. In biologically catalyzed reactions, the reactants are known as substrates, and the catalysts are naturally occurring macromolecular substances known as enzymes. Enzymes possess specific binding sites for substrates, and are usually composed wholly or largely of protein, but RNA that has catalytic activity (rib…	1,4-alpha-glucan-branching enzyme 1, chloroplastic/amyloplastic-like; K00700 1,4-alpha-glucan branching enzyme [EC:2.4.1.18] (A)	1,4-alpha-glucan-branching enzyme 1, chloroplastic/amyloplastic (Fragment) OS=Pisum sativum GN=SBEII PE=1 SV=1	Carbohydrate-binding module 48 (Isoamylase N-terminal domain)	PREDICTED: 1,4-alpha-glucan-branching enzyme 1, chloroplastic/amyloplastic-like [Malus domestica]
JG017G0199300.1_JG	--	dnajb13; DnaJ heat shock protein family (Hsp40) member B13; K09519 DnaJ homolog subfamily B member 13 (A)	Chaperone protein dnaJ 8, chloroplastic OS=Arabidopsis thaliana GN=ATJ8 PE=2 SV=1	DnaJ domain	PREDICTED: chaperone protein dnaJ 8, chloroplastic [Malus domestica]
JG015G0058700.1_JG	--	uncharacterized LOC102704525; K01227 mannosyl-glycoprotein endo-beta-N-acetylglucosaminidase [EC:3.2.1.96] (A)	LOB domain-containing protein 39 OS=Arabidopsis thaliana GN=LBD39 PE=2 SV=1	Lateral organ boundaries (LOB) domain	PREDICTED: LOB domain-containing protein 37-like [Malus domestica]
JG015G0300900.1_JG	molecular_function:"Interacting selectively and non-covalently with any protein or protein complex (a complex of two or more proteins that may include other nonprotein molecules)." [GOC:go_curators](GO:0005515)	SLOW growth protein; K19589 release factor glutamine methyltransferase [EC:2.1.1.297] (A)	Pentatricopeptide repeat-containing protein At4g19191, mitochondrial OS=Arabidopsis thaliana GN=PCMP-E1 PE=2 SV=1	PPR repeat	PREDICTED: pentatricopeptide repeat-containing protein At4g19191, mitochondrial [Malus domestica]
JG03G0158400.1_JG	biological_process:"The process in which a pre-tRNA molecule is converted to a mature tRNA, ready for addition of an aminoacyl group." [GOC:jl, PMID:12533506](GO:0008033)	zinc phosphodiesterase ELAC protein 2-like; K00784 ribonuclease Z [EC:3.1.26.11] (A)	Zinc phosphodiesterase ELAC protein 2 OS=Homo sapiens GN=ELAC2 PE=1 SV=2	tRNase Z endonuclease	PREDICTED: zinc phosphodiesterase ELAC protein 2-like [Malus domestica]
JG01G0193000.1_JG	molecular_function:"Interacting selectively and non-covalently with any protein or protein complex (a complex of two or more proteins that may include other nonprotein molecules)." [GOC:go_curators](GO:0005515)	hypothetical protein; K11422 histone-lysine N-methyltransferase SETD1 [EC:2.1.1.43] (A)	Histone-lysine N-methyltransferase ATX5 OS=Arabidopsis thaliana GN=ATX5 PE=2 SV=1	PWWP domain	PREDICTED: histone-lysine N-methyltransferase ATX4 [Malus domestica]
JG011G0101900.1_JG	cellular_component:"The region of a chromosome that includes the centromeric DNA and associated proteins. In monocentric chromosomes, this region corresponds to a single area of the chromosome, whereas in holocentric chromosomes, it is evenly distributed along the chromosome." [GOC:cjm, GOC:elh, GOC:kmv, GOC:pr](GO:0000775),cellular_component:"A membrane-bounded organelle of eukaryotic cells in w…	serine/threonine protein phosphatase 2A 57 kDa regulatory subunit B' beta isoform-like; K11584 serine/threonine-protein phosphatase 2A regulatory subunit B' (A)	Shugoshin-1 OS=Zea mays GN=SGO1 PE=2 SV=1	Shugoshin C terminus	PREDICTED: shugoshin-1-like [Malus domestica]
JG03G0227200.1_JG	molecular_function:"Interacting selectively and non-covalently with any protein or protein complex (a complex of two or more proteins that may include other nonprotein molecules)." [GOC:go_curators](GO:0005515)	tubby-like F-box protein 1; K19600 tubby-related protein 1 (A)	Tubby-like F-box protein 3 OS=Arabidopsis thaliana GN=TULP3 PE=1 SV=1	Tub family	tubby-like F-box protein 3 [Malus domestica]
JG05G0098900.1_JG	biological_process:"The process in which a solute is transported across a lipid bilayer, from one side of a membrane to the other." [GOC:dph, GOC:jid](GO:0055085)	probable S-adenosylmethionine carrier 2, chloroplastic; K15111 solute carrier family 25 (mitochondrial S-adenosylmethionine transporter), member 26 (A)	S-adenosylmethionine carrier 1, chloroplastic/mitochondrial OS=Arabidopsis thaliana GN=SAMC1 PE=1 SV=1	Mitochondrial carrier protein	PREDICTED: probable S-adenosylmethionine carrier 2, chloroplastic [Malus domestica]
JG015G0138800.1_JG	--	--	--	--	PREDICTED: uncharacterized protein LOC103400059 isoform X1 [Malus domestica]
JG014G0187500.1_JG	--	probable indole-3-pyruvate monooxygenase YUCCA10; K11816 indole-3-pyruvate monooxygenase [EC:1.14.13.168] (A)	Protein DCL, chloroplastic OS=Solanum lycopersicum GN=DCL PE=2 SV=1	Protein of unknown function (DUF3223)	PREDICTED: protein DCL, chloroplastic-like [Malus domestica]
JG013G0046600.1_JG	biological_process:"The cellular process in which a signal is conveyed to trigger a change in the activity or state of a cell. Signal transduction begins with reception of a signal (e.g. a ligand binding to a receptor or receptor activation by a stimulus such as light), or for signal transduction in the absence of ligand, signal-withdrawal or the activity of a constitutively active receptor. Sign…	extensin-like; K05747 Wiskott-Aldrich syndrome protein (A)	Ninja-family protein AFP1 OS=Arabidopsis thaliana GN=AFP1 PE=1 SV=1	TPL-binding domain in jasmonate signalling	PREDICTED: ninja-family protein AFP3-like [Malus domestica]
JG05G0168500.1_JG	--	--	LOB domain-containing protein 38 OS=Arabidopsis thaliana GN=LBD38 PE=2 SV=1	Lateral organ boundaries (LOB) domain	PREDICTED: LOB domain-containing protein 37-like [Malus domestica]
JG010G0055300.1_JG	molecular_function:"Interacting selectively and non-covalently with zinc (Zn) ions." [GOC:ai](GO:0008270)	hypothetical protein; K19720 collagen, type III, alpha (A)	B-box zinc finger protein 20 OS=Arabidopsis thaliana GN=BBX20 PE=1 SV=1	B-box zinc finger	PREDICTED: B-box zinc finger protein 20 [Malus domestica]
JG07G0224700.1_JG	--	--	--	--	PREDICTED: dentin sialophosphoprotein isoform X1 [Malus domestica]
JG03G0157600.1_JG	molecular_function:"Catalysis of the random hydrolysis of (1->4)-alpha-D-galactosiduronic linkages in pectate and other galacturonans." [EC:3.2.1.15](GO:0004650),biological_process:"The chemical reactions and pathways involving carbohydrates, any of a group of organic compounds based of the general formula Cx(H2O)y. Includes the formation of carbohydrate derivatives by the addition of a carbohydr…	exopolygalacturonase-like; K01213 galacturan 1,4-alpha-galacturonidase [EC:3.2.1.67] (A)	Polygalacturonase OS=Nicotiana tabacum GN=PG1 PE=2 SV=1	Glycosyl hydrolases family 28	PREDICTED: exopolygalacturonase-like [Malus domestica]
JG017G0176500.1_JG	molecular_function:"Interacting selectively and non-covalently with zinc (Zn) ions." [GOC:ai](GO:0008270)	cleavage and polyadenylation specificity factor subunit 3-II; K13148 integrator complex subunit 11 [EC:3.1.27.-] (A)	E3 ubiquitin-protein ligase At4g11680 OS=Arabidopsis thaliana GN=At4g11680 PE=2 SV=1	Ring finger domain	PREDICTED: E3 ubiquitin-protein ligase At1g63170 isoform X2 [Malus domestica]
JG017G0155400.1_JG	molecular_function:"Catalysis of the incorporation of one atom from molecular oxygen into a compound and the reduction of the other atom of oxygen to water." [ISBN:0198506732](GO:0004497),molecular_function:"Interacting selectively and non-covalently with iron (Fe) ions." [GOC:ai](GO:0005506),molecular_function:"Catalysis of an oxidation-reduction (redox) reaction in which hydrogen or electrons a…	cytochrome P450 90D2-like; K12638 3-epi-6-deoxocathasterone 23-monooxygenase [EC:1.14.13.112] (A)	3-epi-6-deoxocathasterone 23-monooxygenase OS=Arabidopsis thaliana GN=CYP90D1 PE=2 SV=1	Cytochrome P450	PREDICTED: cytochrome P450 90D2-like [Pyrus x bretschneideri]
JG014G0154000.1_JG	--	metallo-beta-lactamase domain protein; K13148 integrator complex subunit 11 [EC:3.1.27.-] (A)	Ribonuclease J OS=Corynebacterium glutamicum (strain ATCC 13032 / DSM 20300 / JCM 1318 / LMG 3730 / NCIMB 10025) GN=rnj PE=3 SV=2	Zn-dependent metallo-hydrolase RNA specificity domain	PREDICTED: uncharacterized protein LOC103455013 isoform X1 [Malus domestica]
JG017G0064000.1_JG	biological_process:"The chemical reactions and pathways resulting in the formation of tryptophan, the chiral amino acid 2-amino-3-(1H-indol-3-yl)propanoic acid; tryptophan is synthesized from chorismate via anthranilate." [GOC:mah, ISBN:0471331309, MetaCyc:TRPSYN-PWY](GO:0000162),molecular_function:"Catalysis of the reaction: L-serine + (1S,2R)-1-C-(indol-3-yl)glycerol 3-phosphate = L-tryptophan …	tryptophan synthase beta chain 1-like; K06001 tryptophan synthase beta chain [EC:4.2.1.20] (A)	Tryptophan synthase beta chain 2 OS=Aquifex aeolicus (strain VF5) GN=trpB2 PE=3 SV=1	Pyridoxal-phosphate dependent enzyme	PREDICTED: tryptophan synthase beta chain 1 [Malus domestica]
JG08G0038200.1_JG	--	uncharacterized aarF domain-containing protein kinase At1g79600, chloroplastic-like; K08869 aarF domain-containing kinase (A)	Uncharacterized protein sll0005 OS=Synechocystis sp. (strain PCC 6803 / Kazusa) GN=sll0005 PE=3 SV=1	ABC1 family	PREDICTED: uncharacterized aarF domain-containing protein kinase At1g79600, chloroplastic-like [Malus domestica]
JG015G0269700.1_JG	molecular_function:"Catalysis of the transfer of a glycosyl group from a UDP-sugar to a small hydrophobic molecule." [InterPro:IPR004224, PMID:11846783](GO:0008194)	UDP-glycosyltransferase 74F2-like; K13691 pathogen-inducible salicylic acid glucosyltransferase [EC:2.4.1.-] (A)	UDP-glycosyltransferase 74E2 OS=Arabidopsis thaliana GN=UGT74E2 PE=1 SV=1	UDP-glucoronosyl and UDP-glucosyl transferase	PREDICTED: UDP-glycosyltransferase 74E2-like [Malus domestica]
JG07G0156900.1_JG	molecular_function:"Catalysis of the reaction: R-X + glutathione = H-X + R-S-glutathione. R may be an aliphatic, aromatic or heterocyclic group; X may be a sulfate, nitrile or halide group." [EC:2.5.1.18](GO:0004364)	protein IN2-1 homolog B-like; K00799 glutathione S-transferase [EC:2.5.1.18] (A)	Glutathione S-transferase L2, chloroplastic OS=Arabidopsis thaliana GN=GSTL2 PE=2 SV=1	--	PREDICTED: protein IN2-1 homolog B-like [Malus domestica]
JG01G0071000.1_JG	--	U2 snRNP-associated SURP motif-containing protein; K12842 U2-associated protein SR140 (A)	--	Uncharacterized conserved protein (DUF2358)	PREDICTED: uncharacterized protein LOC103965864 [Pyrus x bretschneideri]
JG08G0029500.1_JG	--	--	--	Uncharacterized protein family, UPF0114	PREDICTED: uncharacterized protein LOC103955460 [Pyrus x bretschneideri]
JG08G0013400.1_JG	molecular_function:"Interacting selectively and non-covalently with any nucleic acid." [GOC:jl](GO:0003676),molecular_function:"Catalysis of the hydrolysis of ester linkages within nucleic acids by removing nucleotide residues from the 3' or 5' end." [GOC:mah, ISBN:0198547684](GO:0004527),molecular_function:"Catalysis of the sequential cleavage of mononucleotides from a free 5' terminus of an RNA…	5'-3' exoribonuclease 3-like; K12619 5'-3' exoribonuclease 2 [EC:3.1.13.-] (A)	5'-3' exoribonuclease 3 OS=Arabidopsis thaliana GN=XRN3 PE=2 SV=1	-	PREDICTED: 5'-3' exoribonuclease 3-like isoform X2 [Malus domestica]
JG013G0112200.1_JG	molecular_function:"Interacting selectively and non-covalently with calcium ions (Ca2+)." [GOC:ai](GO:0005509),biological_process:"The chemical reactions and pathways involving guanine tetraphosphate (5'-ppGpp-3'), a derivative of guanine riboside with four phosphates." [GOC:ai](GO:0015969)	calmodulin-like protein 5; K13448 calcium-binding protein CML (A)	Probable GTP diphosphokinase CRSH, chloroplastic OS=Arabidopsis thaliana GN=CRSH PE=2 SV=1	HD domain	PREDICTED: uncharacterized protein LOC103452613 [Malus domestica]
JG013G0125000.1_JG	--	SORBIDRAFT_10g012080, Sb10g012080; hypothetical protein; K00666 fatty-acyl-CoA synthase [EC:6.2.1.-] (A)	Acetate/butyrate--CoA ligase AAE7, peroxisomal OS=Arabidopsis thaliana GN=AAE7 PE=1 SV=1	AMP-binding enzyme	PREDICTED: acetate/butyrate--CoA ligase AAE7, peroxisomal-like [Pyrus x bretschneideri]
JG015G0057300.1_JG	molecular_function:"Interacting selectively and non-covalently with any protein or protein complex (a complex of two or more proteins that may include other nonprotein molecules)." [GOC:go_curators](GO:0005515)	ATP-dependent RNA helicase DHX36; K14442 ATP-dependent RNA helicase DHX36 [EC:3.6.4.13] (A)	Tetratricopeptide repeat protein 7B OS=Homo sapiens GN=TTC7B PE=1 SV=3	--	PREDICTED: tetratricopeptide repeat protein 7A-like [Malus domestica]
JG01G0082000.1_JG	biological_process:"The directed movement of malate into, out of or within a cell, or between cells, by means of some agent such as a transporter or pore." [GOC:krc](GO:0015743)	--	Aluminum-activated malate transporter 10 OS=Arabidopsis thaliana GN=ALMT10 PE=3 SV=2	Aluminium activated malate transporter	PREDICTED: aluminum-activated malate transporter 10 [Pyrus x bretschneideri]
JG014G0015200.1_JG	molecular_function:"Interacting selectively and non-covalently with ATP, adenosine 5'-triphosphate, a universally important coenzyme and enzyme regulator." [ISBN:0198506732](GO:0005524),cellular_component:"A membrane-bounded organelle of eukaryotic cells in which chromosomes are housed and replicated. In most cells, the nucleus contains all of the cell's chromosomes except the organellar chromoso…	uncharacterized LOC104900526; K15601 lysine-specific demethylase 3 [EC:1.14.11.-] (A)	Growth-regulating factor 3 OS=Arabidopsis thaliana GN=GRF3 PE=2 SV=1	QLQ	PREDICTED: growth-regulating factor 3-like [Malus domestica]
JG07G0150800.1_JG	biological_process:"Reactions, triggered in response to the presence of a foreign body or the occurrence of an injury, which result in restriction of damage to the organism attacked or prevention/recovery from the infection caused by the attack." [GOC:go_curators](GO:0006952),cellular_component:"The component of a membrane consisting of the gene products and protein complexes having at least some…	MLO-like protein 6; K08472 mlo protein (A)	MLO-like protein 6 OS=Arabidopsis thaliana GN=MLO6 PE=2 SV=2	Mlo family	PREDICTED: MLO-like protein 6 [Malus domestica]
JG014G0061000.1_JG	--	chaperone protein dnaJ 6-like; K09529 DnaJ homolog subfamily C member 9 (A)	Chaperone protein dnaJ 6 OS=Arabidopsis thaliana GN=ATJ6 PE=2 SV=1	DnaJ domain	PREDICTED: chaperone protein dnaJ 6-like [Malus domestica]
JG011G0218900.1_JG	molecular_function:"Interacting selectively and non-covalently with ATP, adenosine 5'-triphosphate, a universally important coenzyme and enzyme regulator." [ISBN:0198506732](GO:0005524),molecular_function:"Catalysis of the reaction: ATP + H2O = ADP + phosphate + 2 H+. May or may not be coupled to another reaction." [EC:3.6.1.3, GOC:jl](GO:0016887)	probable mitochondrial chaperone bcs1; K08900 mitochondrial chaperone BCS1 (A)	Probable mitochondrial chaperone bcs1 OS=Schizosaccharomyces pombe (strain 972 / ATCC 24843) GN=SPAC644.07 PE=2 SV=1	ATPase family associated with various cellular activities (AAA)	PREDICTED: probable mitochondrial chaperone bcs1 [Pyrus x bretschneideri]
JG013G0067400.1_JG	--	protein bicaudal C homolog 1-A; K18756 protein bicaudal C (A)	--	--	PREDICTED: uncharacterized protein LOC103451921 isoform X1 [Malus domestica]
JG015G0214800.1_JG	biological_process:"The covalent alteration of one or more nucleotides within an rRNA molecule to produce an rRNA molecule with a sequence that differs from that coded genetically." [GOC:curators](GO:0000154),molecular_function:"Catalysis of the dimethylation two adjacent A residues in the loop closing the 3'-terminal stem of the 18S rRNA, using S-adenosyl-L-methionine as a methyl donor." [ISBN:1…	probable dimethyladenosine transferase; K14191 18S rRNA (adenine1779-N6/adenine1780-N6)-dimethyltransferase [EC:2.1.1.183] (A)	Ribosomal RNA small subunit methyltransferase, mitochondrial OS=Arabidopsis thaliana GN=DIM1B PE=1 SV=1	Ribosomal RNA adenine dimethylase	PREDICTED: probable dimethyladenosine transferase [Malus domestica]
JG013G0201300.1_JG	--	uncharacterized protein LOC104000090; K16914 bifunctional lysine-specific demethylase and histidyl-hydroxylase NO66 [EC:1.14.11.- 1.14.11.27] (A)	Bifunctional lysine-specific demethylase and histidyl-hydroxylase NO66 OS=Drosophila erecta GN=GG18702 PE=3 SV=1	Cupin superfamily protein	PREDICTED: uncharacterized protein LOC103452921 [Malus domestica]
JG015G0107400.1_JG	molecular_function:"Interacting selectively and non-covalently with a lipid." [GOC:ai](GO:0008289)	hypothetical protein; K19938 rabphilin-3A (A)	Synaptotagmin-4 OS=Arabidopsis thaliana GN=SYT4 PE=2 SV=1	Synaptotagmin-like mitochondrial-lipid-binding domain	PREDICTED: synaptotagmin-5-like isoform X1 [Malus domestica]
JG05G0112900.1_JG	cellular_component:"A ribonucleoprotein complex that contains small nuclear RNA U5." [GOC:krc, GOC:mah](GO:0005682)	uncharacterized LOC103436539; K13099 CD2 antigen cytoplasmic tail-binding protein 2 (A)	CD2 antigen cytoplasmic tail-binding protein 2 OS=Mus musculus GN=Cd2bp2 PE=1 SV=1	--	PREDICTED: uncharacterized protein LOC103436539 [Malus domestica]
JG015G0216200.1_JG	--	--	--	--	PREDICTED: uncharacterized protein LOC103401109 isoform X1 [Malus domestica]
JG015G0011700.1_JG	biological_process:"The posttranscriptional addition of methyl groups to specific residues in a tRNA molecule." [GOC:mah](GO:0030488),cellular_component:"A protein complex involved in the catalysis of the formation of the modified nucleotide 1-methyladenosine (m1A) in tRNA. In yeast, it is a heterotetramer of two subunits, Gcd10p and Gcd14p, while in bacteria and archaea it is a homotetramer." [P…	tRNA (adenine(58)-N(1))-methyltransferase non-catalytic subunit trm6; K03256 tRNA (adenine-N(1)-)-methyltransferase non-catalytic subunit (A)	tRNA (adenine(58)-N(1))-methyltransferase non-catalytic subunit trm6 OS=Dictyostelium discoideum GN=trmt6 PE=3 SV=1	Gcd10p family	PREDICTED: tRNA (adenine(58)-N(1))-methyltransferase non-catalytic subunit trm6 [Malus domestica]
JG017G0094400.1_JG	--	hypothetical protein; K14011 UBX domain-containing protein 6 (A)	--	PUB domain	PREDICTED: uncharacterized protein LOC103404969 [Malus domestica]
JG07G0233000.1_JG	--	--	Protein DEFECTIVE IN MERISTEM SILENCING 3 OS=Arabidopsis thaliana GN=DMS3 PE=1 SV=1	Histidine kinase-, DNA gyrase B-, and HSP90-like ATPase	PREDICTED: uncharacterized protein LOC103958243 [Pyrus x bretschneideri]
JG08G0001300.1_JG	molecular_function:"Interacting selectively and non-covalently with any protein or protein complex (a complex of two or more proteins that may include other nonprotein molecules)." [GOC:go_curators](GO:0005515)	hecd-1; HECtD1 ubiquitin ligase homolog; K12231 E3 ubiquitin-protein ligase HECTD1 [EC:2.3.2.26] (A)	BTB/POZ domain-containing protein At2g30600 OS=Arabidopsis thaliana GN=At2g30600/At2g30610 PE=2 SV=1	Farnesoic acid 0-methyl transferase	PREDICTED: BTB/POZ domain-containing protein At2g30600 isoform X1 [Malus domestica]
JG013G0191900.1_JG	biological_process:"The chemical reactions and pathways resulting in the breakdown of a polysaccharide, a polymer of many (typically more than 10) monosaccharide residues linked glycosidically." [GOC:go_curators](GO:0000272),molecular_function:"Catalysis of the reaction: (1,4-alpha-D-glucosyl)(n+1) + H2O = (1,4-alpha-D-glucosyl)(n-1) + alpha-maltose. This reaction is the hydrolysis of 1,4-alpha-g…	beta-amylase 1, chloroplastic-like; K01177 beta-amylase [EC:3.2.1.2] (A)	Beta-amylase 1, chloroplastic OS=Arabidopsis thaliana GN=BAM1 PE=1 SV=1	Glycosyl hydrolase family 14	PREDICTED: beta-amylase 1, chloroplastic-like [Malus domestica]
JG013G0135200.1_JG	molecular_function:"Interacting selectively and non-covalently with any metal ion." [GOC:ai](GO:0046872)	hypothetical protein; K07213 copper chaperone (A)	Heavy metal-associated isoprenylated plant protein 26 OS=Arabidopsis thaliana GN=HIPP26 PE=1 SV=1	Heavy-metal-associated domain	PREDICTED: uncharacterized protein LOC103430790 [Malus domestica]
JG06G0087500.1_JG	--	60S ribosomal protein L7a, putative; K02936 large subunit ribosomal protein L7Ae (A)	E3 ubiquitin-protein ligase At3g02290 OS=Arabidopsis thaliana GN=At3g02290 PE=2 SV=1	Ring finger domain	PREDICTED: E3 ubiquitin-protein ligase At3g02290 [Pyrus x bretschneideri]
JG05G0347400.1_JG	molecular_function:"Any molecular function by which a gene product interacts selectively and non-covalently with DNA (deoxyribonucleic acid)." [GOC:dph, GOC:jl, GOC:tb, GOC:vw](GO:0003677),molecular_function:"Interacting selectively and non-covalently with a specific double-stranded genomic DNA sequence (sometimes referred to as a motif) within the regulatory region of a gene to modulate transcri…	ERF3; ethylene response factor 3; K09286 EREBP-like factor (A)	Ethylene-responsive transcription factor 4 OS=Nicotiana tabacum GN=ERF4 PE=1 SV=1	AP2 domain	PREDICTED: ethylene-responsive transcription factor 4 [Malus domestica]
JG013G0171800.1_JG	molecular_function:"Catalysis of the hydrolysis of various bonds, e.g. C-O, C-N, C-C, phosphoric anhydride bonds, etc. Hydrolase is the systematic name for any enzyme of EC class 3." [ISBN:0198506732](GO:0016787),molecular_function:"Catalysis of the hydrolysis of any non-peptide carbon-nitrogen bond in a linear amidine, a compound of the form R-C(=NH)-NH2." [ISBN:0198506732](GO:0016813)	ureidoglycolate hydrolase-like; K18151 ureidoglycolate amidohydrolase [EC:3.5.1.116] (A)	Ureidoglycolate hydrolase OS=Arabidopsis thaliana GN=UAH PE=1 SV=1	Peptidase family M20/M25/M40	PREDICTED: ureidoglycolate hydrolase-like [Malus domestica]
JG015G0304600.1_JG	molecular_function:"Interacting selectively and non-covalently with any protein or protein complex (a complex of two or more proteins that may include other nonprotein molecules)." [GOC:go_curators](GO:0005515)	WD repeat-containing protein 5; K14963 COMPASS component SWD3 (A)	WD repeat-containing protein 44 OS=Bos taurus GN=WDR44 PE=1 SV=1	WD domain, G-beta repeat	PREDICTED: LOW QUALITY PROTEIN: uncharacterized WD repeat-containing protein C3H5.08c-like [Malus domestica]
JG09G0058800.1_JG	--	cylicin-1-like; K14545 ribosomal RNA-processing protein 7 (A)	Ribosomal RNA-processing protein 7 homolog A OS=Homo sapiens GN=RRP7A PE=1 SV=2	Ribosomal RNA-processing protein 7 (RRP7)	PREDICTED: protein FAM133A-like isoform X1 [Malus domestica]
JG014G0147100.1_JG	--	--	Protein FAM214B OS=Bos taurus GN=FAM214B PE=2 SV=1	--	PREDICTED: uncharacterized protein LOC103929982 isoform X1 [Pyrus x bretschneideri]
JG015G0293300.1_JG	molecular_function:"Catalysis of the reaction: peptidyl-proline (omega=180) = peptidyl-proline (omega=0)." [EC:5.2.1.8](GO:0003755),cellular_component:"A chlorophyll-containing plastid with thylakoids organized into grana and frets, or stroma thylakoids, and embedded in a stroma." [ISBN:0471245208](GO:0009507)	photosynthetic NDH subunit of lumenal location 4, chloroplastic; K01802 peptidylprolyl isomerase [EC:5.2.1.8] (A)	Photosynthetic NDH subunit of lumenal location 4, chloroplastic OS=Arabidopsis thaliana GN=PNSL4 PE=1 SV=1	FKBP-type peptidyl-prolyl cis-trans isomerase	PREDICTED: peptidyl-prolyl cis-trans isomerase FKBP16-2, chloroplastic-like [Malus domestica]
JG017G0188200.1_JG	--	--	--	--	PREDICTED: uncharacterized protein LOC103437271 [Malus domestica]
JG06G0059700.1_JG	molecular_function:"Catalysis of a biochemical reaction at physiological temperatures. In biologically catalyzed reactions, the reactants are known as substrates, and the catalysts are naturally occurring macromolecular substances known as enzymes. Enzymes possess specific binding sites for substrates, and are usually composed wholly or largely of protein, but RNA that has catalytic activity (rib…	probable transaldolase; K00616 transaldolase [EC:2.2.1.2] (A)	Transaldolase OS=Histophilus somni (strain 2336) GN=tal PE=3 SV=1	Transaldolase/Fructose-6-phosphate aldolase	PREDICTED: probable transaldolase [Pyrus x bretschneideri]
JG09G0204000.1_JG	biological_process:"A cell cycle checkpoint that delays the metaphase/anaphase transition of a mitotic nuclear division until the spindle is correctly assembled and chromosomes are attached to the spindle." [GOC:mtg_cell_cycle, PMID:12360190](GO:0007094)	mitotic checkpoint serine/threonine-protein kinase BUB1; K02178 checkpoint serine/threonine-protein kinase [EC:2.7.11.1] (A)	Mitotic checkpoint serine/threonine-protein kinase BUB1 OS=Arabidopsis thaliana GN=BUB1 PE=1 SV=1	--	PREDICTED: mitotic checkpoint serine/threonine-protein kinase BUB1 [Pyrus x bretschneideri]
JG05G0349600.1_JG	molecular_function:"Catalysis of the phosphorylation of an amino acid residue in a protein, usually according to the reaction: a protein + ATP = a phosphoprotein + ADP." [MetaCyc:PROTEIN-KINASE-RXN](GO:0004672),molecular_function:"Interacting selectively and non-covalently with ATP, adenosine 5'-triphosphate, a universally important coenzyme and enzyme regulator." [ISBN:0198506732](GO:0005524),bi…	protein kinase, putative (EC:2.7.10.2); K17535 serine/threonine-protein kinase TNNI3K [EC:2.7.11.1] (A)	Serine/threonine-protein kinase HT1 OS=Arabidopsis thaliana GN=HT1 PE=1 SV=1	Protein tyrosine kinase	PREDICTED: serine/threonine-protein kinase HT1-like [Malus domestica]
JG012G0081600.1_JG	molecular_function:"Any molecular function by which a gene product interacts selectively and non-covalently with DNA (deoxyribonucleic acid)." [GOC:dph, GOC:jl, GOC:tb, GOC:vw](GO:0003677),molecular_function:"Interacting selectively and non-covalently with a specific double-stranded genomic DNA sequence (sometimes referred to as a motif) within the regulatory region of a gene to modulate transcri…	RNA polymerase sigma factor sigB; K03086 RNA polymerase primary sigma factor (A)	RNA polymerase sigma factor sigB OS=Arabidopsis thaliana GN=SIGB PE=2 SV=2	Sigma-70 region 3	PREDICTED: RNA polymerase sigma factor sigB isoform X1 [Pyrus x bretschneideri]
JG011G0081400.1_JG	molecular_function:"Interacting selectively and non-covalently with any protein or protein complex (a complex of two or more proteins that may include other nonprotein molecules)." [GOC:go_curators](GO:0005515)	uncharacterized protein LOC103991802; K03539 ribonuclease P/MRP protein subunit RPP1 [EC:3.1.26.5] (A)	Zinc finger protein CONSTANS-LIKE 3 OS=Arabidopsis thaliana GN=COL3 PE=1 SV=1	CCT motif	PREDICTED: zinc finger protein CONSTANS-LIKE 3 [Malus domestica]
JG012G0162400.1_JG	cellular_component:"A lipid bilayer along with all the proteins and protein complexes embedded in it an attached to it." [GOC:dos, GOC:mah, ISBN:0815316194](GO:0016020)	--	Protein FATTY ACID EXPORT 3, chloroplastic OS=Arabidopsis thaliana GN=FAX3 PE=2 SV=2	Transmembrane proteins 14C	PREDICTED: uncharacterized protein LOC103450754 isoform X2 [Malus domestica]
JG05G0344900.1_JG	--	--	--	--	PREDICTED: uncharacterized protein LOC103434844 isoform X2 [Malus domestica]
JG09G0111100.1_JG	molecular_function:"Interacting selectively and non-covalently with any nucleic acid." [GOC:jl](GO:0003676),molecular_function:"Catalysis of the reaction: ATP + H2O = ADP + phosphate, to drive the unwinding of a DNA or RNA helix." [GOC:jl](GO:0004386),molecular_function:"Interacting selectively and non-covalently with ATP, adenosine 5'-triphosphate, a universally important coenzyme and enzyme reg…	ATP-dependent RNA helicase DHX36; K14442 ATP-dependent RNA helicase DHX36 [EC:3.6.4.13] (A)	Probable ATP-dependent RNA helicase YTHDC2 OS=Homo sapiens GN=YTHDC2 PE=1 SV=2	Ankyrin repeats (3 copies)	PREDICTED: ATP-dependent RNA helicase DHX36 [Malus domestica]
JG012G0049900.1_JG	molecular_function:"Any molecular function by which a gene product interacts selectively and non-covalently with DNA (deoxyribonucleic acid)." [GOC:dph, GOC:jl, GOC:tb, GOC:vw](GO:0003677),molecular_function:"Catalysis of the reaction: nucleoside triphosphate + RNA(n) = diphosphate + RNA(n+1). Utilizes a DNA template, i.e. the catalysis of DNA-template-directed extension of the 3'-end of an RNA s…	DNA-directed RNA polymerase I subunit rpa1-like; K02999 DNA-directed RNA polymerase I subunit RPA1 [EC:2.7.7.6] (A)	DNA-directed RNA polymerase I subunit rpa1 OS=Schizosaccharomyces pombe (strain 972 / ATCC 24843) GN=rpa1 PE=1 SV=2	RNA polymerase Rpb1, domain 5	PREDICTED: DNA-directed RNA polymerase I subunit rpa1 isoform X1 [Pyrus x bretschneideri]
JG013G0151400.1_JG	--	--	DEAD-box ATP-dependent RNA helicase 58, chloroplastic OS=Arabidopsis thaliana GN=RH58 PE=2 SV=1	--	PREDICTED: DEAD-box ATP-dependent RNA helicase 58, chloroplastic-like isoform X1 [Pyrus x bretschneideri]
JG09G0057700.1_JG	molecular_function:"Catalysis of the transfer of a glycosyl group from one compound (donor) to another (acceptor)." [GOC:jl, ISBN:0198506732](GO:0016757),molecular_function:"Catalysis of the reaction: UDP-D-galacturonate + 1,4-alpha-D-galacturonosyl(n) = 1,4-alpha-D-galacturonosyl(n+1) + UDP." [EC:2.4.1.43, MetaCyc:2.4.1.43-RXN](GO:0047262)	probable galacturonosyltransferase 9; K13648 alpha-1,4-galacturonosyltransferase [EC:2.4.1.43] (A)	Probable galacturonosyltransferase 9 OS=Arabidopsis thaliana GN=GAUT9 PE=2 SV=1	Glycosyl transferase family 8	PREDICTED: probable galacturonosyltransferase 9 [Pyrus x bretschneideri]
JG013G0008000.1_JG	molecular_function:"Interacting selectively and non-covalently with any nucleic acid." [GOC:jl](GO:0003676),molecular_function:"Catalysis of the reaction: ATP + H2O = ADP + phosphate; this reaction drives the unwinding of an RNA helix." [EC:3.6.4.13, GOC:jl](GO:0003724),molecular_function:"Interacting selectively and non-covalently with ATP, adenosine 5'-triphosphate, a universally important coen…	DEAD-box ATP-dependent RNA helicase 32-like; K14776 ATP-dependent RNA helicase DDX10/DBP4 [EC:3.6.4.13] (A)	DEAD-box ATP-dependent RNA helicase 32 OS=Arabidopsis thaliana GN=RH32 PE=2 SV=1	Helicase conserved C-terminal domain	PREDICTED: LOW QUALITY PROTEIN: DEAD-box ATP-dependent RNA helicase 32-like [Malus domestica]
JG02G0070000.1_JG	molecular_function:"Catalysis of the phosphorylation of an amino acid residue in a protein, usually according to the reaction: a protein + ATP = a phosphoprotein + ADP." [MetaCyc:PROTEIN-KINASE-RXN](GO:0004672),molecular_function:"Interacting selectively and non-covalently with ATP, adenosine 5'-triphosphate, a universally important coenzyme and enzyme regulator." [ISBN:0198506732](GO:0005524),bi…	serine/threonine-protein kinase At5g01020-like; K04733 interleukin-1 receptor-associated kinase 4 [EC:2.7.11.1] (A)	Serine/threonine-protein kinase At5g01020 OS=Arabidopsis thaliana GN=At5g01020 PE=1 SV=1	Protein tyrosine kinase	PREDICTED: serine/threonine-protein kinase At5g01020-like [Pyrus x bretschneideri]
JG014G0124300.1_JG	molecular_function:"Catalysis of the reaction: GTP + H2O = GDP + phosphate." [ISBN:0198547684, PMID:26832457, PMID:27218782](GO:0003924),molecular_function:"Interacting selectively and non-covalently with GTP, guanosine triphosphate." [GOC:ai](GO:0005525)	dynamin-related protein 1E; K01528 dynamin GTPase [EC:3.6.5.5] (A)	Dynamin-related protein 5A OS=Glycine max PE=2 SV=1	Dynamin GTPase effector domain	PREDICTED: dynamin-related protein 5A [Malus domestica]
JG012G0020100.1_JG	--	--	Uncharacterized protein At5g41620 OS=Arabidopsis thaliana GN=At5g41620 PE=2 SV=2	--	PREDICTED: uncharacterized protein At5g41620-like [Malus domestica]
JG04G0085900.1_JG	molecular_function:"Binds to and increases the activity of a GTPase, an enzyme that catalyzes the hydrolysis of GTP." [GOC:mah](GO:0005096),biological_process:"A cellular transport process in which transported substances are moved in membrane-bounded vesicles; transported substances are enclosed in the vesicle lumen or located in the vesicle membrane. The process begins with a step that directs a…	probable ADP-ribosylation factor GTPase-activating protein AGD6; K12492 ADP-ribosylation factor GTPase-activating protein 1 (A)	ADP-ribosylation factor GTPase-activating protein AGD7 OS=Arabidopsis thaliana GN=AGD7 PE=1 SV=1	Putative GTPase activating protein for Arf	PREDICTED: probable ADP-ribosylation factor GTPase-activating protein AGD6 [Malus domestica]
JG017G0205000.1_JG	molecular_function:"Catalysis of the reaction: ATP + riboflavin = ADP + FMN + 2 H(+)." [EC:2.7.1.26, RHEA:14357](GO:0008531),biological_process:"The chemical reactions and pathways resulting in the formation of riboflavin (vitamin B2), the precursor for the coenzymes flavin mononucleotide (FMN) and flavin adenine dinucleotide (FAD)." [GOC:jl, http://www.indstate.edu/thcme/mwking/vitamins.html](GO…	bifunctional riboflavin kinase/FMN phosphatase-like; K00861 riboflavin kinase [EC:2.7.1.26] (A)	Bifunctional riboflavin kinase/FMN phosphatase OS=Arabidopsis thaliana GN=FHY PE=1 SV=1	Riboflavin kinase	PREDICTED: bifunctional riboflavin kinase/FMN phosphatase-like [Malus domestica]
JG012G0066300.1_JG	molecular_function:"Interacting selectively and non-covalently with any nucleic acid." [GOC:jl](GO:0003676)	--	--	--	PREDICTED: uncharacterized protein LOC103420610 [Malus domestica]
JG013G0002800.1_JG	--	--	Transmembrane protein 53-B OS=Xenopus laevis GN=tmem53-b PE=2 SV=1	Eukaryotic protein of unknown function (DUF829)	PREDICTED: transmembrane protein 53-A-like [Malus domestica]
JG08G0123000.1_JG	molecular_function:"Interacting selectively and non-covalently with any protein or protein complex (a complex of two or more proteins that may include other nonprotein molecules)." [GOC:go_curators](GO:0005515),cellular_component:"A membrane-bounded organelle of eukaryotic cells in which chromosomes are housed and replicated. In most cells, the nucleus contains all of the cell's chromosomes excep…	IAA9; auxin-responsive protein IAA29-like; K14484 auxin-responsive protein IAA (A)	Auxin-responsive protein IAA29 OS=Arabidopsis thaliana GN=IAA29 PE=2 SV=2	AUX/IAA family	auxin-responsive protein IAA29-like [Malus domestica]
JG02G0121800.1_JG	--	hypothetical protein; K00861 riboflavin kinase [EC:2.7.1.26] (A)	Reticulon-like protein B13 OS=Arabidopsis thaliana GN=RTNLB13 PE=2 SV=1	Reticulon	PREDICTED: reticulon-like protein B13 [Malus domestica]
JG013G0105800.1_JG	--	indole-3-acetic acid-amido synthetase GH3.17-like; K14487 auxin responsive GH3 gene family (A)	Indole-3-acetic acid-amido synthetase GH3.17 OS=Arabidopsis thaliana GN=GH3.17 PE=1 SV=1	GH3 auxin-responsive promoter	PREDICTED: indole-3-acetic acid-amido synthetase GH3.17-like [Malus domestica]
JG012G0047200.1_JG	molecular_function:"Catalysis of the phosphorylation of an amino acid residue in a protein, usually according to the reaction: a protein + ATP = a phosphoprotein + ADP." [MetaCyc:PROTEIN-KINASE-RXN](GO:0004672),molecular_function:"Interacting selectively and non-covalently with any protein or protein complex (a complex of two or more proteins that may include other nonprotein molecules)." [GOC:go…	BRASSINOSTEROID INSENSITIVE 1-associated receptor kinase 1-like; K13416 brassinosteroid insensitive 1-associated receptor kinase 1 [EC:2.7.10.1 2.7.11.1] (A)	Probable inactive leucine-rich repeat receptor-like protein kinase At1g66830 OS=Arabidopsis thaliana GN=At1g66830 PE=2 SV=1	Leucine rich repeat N-terminal domain	PREDICTED: probable inactive leucine-rich repeat receptor-like protein kinase At1g66830 [Prunus mume]
JG06G0117800.1_JG	--	--	--	--	PREDICTED: uncharacterized protein LOC103438689 isoform X4 [Malus domestica]
JG011G0161300.1_JG	--	potassium transporter; K03549 KUP system potassium uptake protein (A)	DNA-dependent metalloprotease WSS1 OS=Saccharomyces cerevisiae (strain ATCC 204508 / S288c) GN=WSS1 PE=1 SV=1	WLM domain	PREDICTED: uncharacterized protein LOC103448432, partial [Malus domestica]
JG05G0346800.1_JG	--	--	Protein E6 OS=Gossypium hirsutum GN=E6 PE=2 SV=1	--	PREDICTED: protein E6-like [Malus domestica]
JG015G0303300.1_JG	molecular_function:"Catalysis of the phosphorylation of an amino acid residue in a protein, usually according to the reaction: a protein + ATP = a phosphoprotein + ADP." [MetaCyc:PROTEIN-KINASE-RXN](GO:0004672),molecular_function:"Interacting selectively and non-covalently with any protein or protein complex (a complex of two or more proteins that may include other nonprotein molecules)." [GOC:go…	systemin receptor SR160; K13415 protein brassinosteroid insensitive 1 [EC:2.7.10.1 2.7.11.1] (A)	Systemin receptor SR160 OS=Solanum peruvianum PE=1 SV=1	Protein kinase domain	PREDICTED: LOW QUALITY PROTEIN: systemin receptor SR160 [Malus domestica]
JG05G0169600.1_JG	molecular_function:"The formation of a protein dimer, a macromolecular structure consists of two noncovalently associated identical or nonidentical subunits." [ISBN:0198506732](GO:0046983)	GRMZM2G062541; transcription factor APG-like; K12126 phytochrome-interacting factor 3 (A)	Transcription factor bHLH85 OS=Arabidopsis thaliana GN=BHLH85 PE=2 SV=1	Helix-loop-helix DNA-binding domain	PREDICTED: transcription factor bHLH85-like [Malus domestica]
JG015G0254100.1_JG	--	probable indole-3-acetic acid-amido synthetase GH3.1; K14487 auxin responsive GH3 gene family (A)	Probable indole-3-acetic acid-amido synthetase GH3.1 OS=Arabidopsis thaliana GN=GH3.1 PE=2 SV=1	GH3 auxin-responsive promoter	PREDICTED: probable indole-3-acetic acid-amido synthetase GH3.1 [Malus domestica]
JG013G0006300.1_JG	molecular_function:"Catalysis of an oxidation-reduction (redox) reaction, a reversible chemical reaction in which the oxidation state of an atom or atoms within a molecule is altered. One substrate acts as a hydrogen or electron donor and becomes oxidized, while the other acts as hydrogen or electron acceptor and becomes reduced." [GOC:go_curators](GO:0016491)	gibberellin 2-beta-dioxygenase 8-like; K04125 gibberellin 2-oxidase [EC:1.14.11.13] (A)	Gibberellin 2-beta-dioxygenase 8 OS=Arabidopsis thaliana GN=GA2OX8 PE=1 SV=2	2OG-Fe(II) oxygenase superfamily	PREDICTED: gibberellin 2-beta-dioxygenase 8-like [Malus domestica]
JG08G0166400.1_JG	--	--	--	--	PREDICTED: uncharacterized protein LOC103410902 isoform X1 [Malus domestica]
JG01G0124700.1_JG	molecular_function:"Interacting selectively and non-covalently with ATP, adenosine 5'-triphosphate, a universally important coenzyme and enzyme regulator." [ISBN:0198506732](GO:0005524),molecular_function:"Catalysis of the reaction: ATP + H2O = ADP + phosphate + 2 H+. May or may not be coupled to another reaction." [EC:3.6.1.3, GOC:jl](GO:0016887)	26S protease regulatory subunit 10B homolog A-like; K03064 26S proteasome regulatory subunit T4 (A)	Ribulose bisphosphate carboxylase/oxygenase activase, chloroplastic OS=Malus domestica GN=RCA PE=2 SV=1	ATPase family associated with various cellular activities (AAA)	PREDICTED: ribulose bisphosphate carboxylase/oxygenase activase, chloroplastic isoform X1 [Pyrus x bretschneideri]
JG07G0090600.1_JG	biological_process:"Any process that results in a change in state or activity of a cell (in terms of movement, secretion, enzyme production, gene expression, etc.) as a result of deprivation of phosphate." [GOC:jl](GO:0016036)	hypothetical protein; K06653 CDK inhibitor PHO81 (A)	SPX domain-containing protein 3 OS=Arabidopsis thaliana GN=SPX3 PE=2 SV=1	SPX domain	PREDICTED: SPX domain-containing protein 3-like [Pyrus x bretschneideri]
JG07G0219100.1_JG	--	transcription factor LAF1; K09422 myb proto-oncogene protein, plant (A)	Transcription factor LAF1 OS=Arabidopsis thaliana GN=LAF1 PE=1 SV=2	Myb-like DNA-binding domain	PREDICTED: transcription factor LAF1 [Malus domestica]
JG012G0134200.1_JG	molecular_function:"Interacting selectively and non-covalently with any protein or protein complex (a complex of two or more proteins that may include other nonprotein molecules)." [GOC:go_curators](GO:0005515)	EIF2Aa; eukaryotic initiation factor; K15026 translation initiation factor 2A (A)	F-box protein SKIP8 OS=Arabidopsis thaliana GN=SKIP8 PE=1 SV=1	SnoaL-like domain	PREDICTED: uncharacterized protein LOC103450508 [Malus domestica]
JG01G0074600.1_JG	molecular_function:"Catalysis of the phosphorylation of an amino acid residue in a protein, usually according to the reaction: a protein + ATP = a phosphoprotein + ADP." [MetaCyc:PROTEIN-KINASE-RXN](GO:0004672),molecular_function:"Interacting selectively and non-covalently with any protein or protein complex (a complex of two or more proteins that may include other nonprotein molecules)." [GOC:go…	protein SUPPRESSOR OF PHYA-105 1; K16240 protein suppressor of PHYA-105 1 (A)	Protein SUPPRESSOR OF PHYA-105 1 OS=Arabidopsis thaliana GN=SPA1 PE=1 SV=1	WD domain, G-beta repeat	PREDICTED: protein SUPPRESSOR OF PHYA-105 1 [Malus domestica]
JG014G0033200.1_JG	--	uncharacterized LOC105161708; K03695 ATP-dependent Clp protease ATP-binding subunit ClpB (A)	Chaperone protein ClpB1 OS=Arabidopsis thaliana GN=CLPB1 PE=1 SV=2	Clp amino terminal domain, pathogenicity island component	PREDICTED: uncharacterized protein LOC103454151 [Malus domestica]
JG013G0041200.1_JG	molecular_function:"Interacting selectively and non-covalently with ATP, adenosine 5'-triphosphate, a universally important coenzyme and enzyme regulator." [ISBN:0198506732](GO:0005524),biological_process:"The process of assisting in the covalent and noncovalent assembly of single chain polypeptides or multisubunit complexes into the correct tertiary structure." [GOC:go_curators, GOC:rb](GO:00064…	chaperonin 60 subunit beta 4, chloroplastic; K04077 chaperonin GroEL (A)	Chaperonin 60 subunit beta 4, chloroplastic OS=Arabidopsis thaliana GN=CPN60B4 PE=1 SV=1	TCP-1/cpn60 chaperonin family	PREDICTED: ruBisCO large subunit-binding protein subunit beta, chloroplastic isoform X1 [Malus domestica]
JG02G0026500.1_JG	biological_process:"The process in which a solute is transported across a lipid bilayer, from one side of a membrane to the other." [GOC:dph, GOC:jid](GO:0055085)	adenine nucleotide transporter BT1, chloroplastic/mitochondrial-like; K14684 solute carrier family 25 (mitochondrial phosphate transporter), member 23/24/25/41 (A)	Adenine nucleotide transporter BT1, chloroplastic/mitochondrial OS=Arabidopsis thaliana GN=BT1 PE=1 SV=1	Mitochondrial carrier protein	PREDICTED: adenine nucleotide transporter BT1, chloroplastic/mitochondrial-like [Malus domestica]
JG07G0045400.1_JG	molecular_function:"Interacting selectively and non-covalently with any protein or protein complex (a complex of two or more proteins that may include other nonprotein molecules)." [GOC:go_curators](GO:0005515)	pentatricopeptide repeat-containing protein At5g61400; K17710 pentatricopeptide repeat domain-containing protein 1 (A)	Pentatricopeptide repeat-containing protein At1g11710, mitochondrial OS=Arabidopsis thaliana GN=At1g11710 PE=2 SV=1	PPR repeat family	PREDICTED: pentatricopeptide repeat-containing protein At1g11710, mitochondrial [Pyrus x bretschneideri]
JG05G0093000.1_JG	molecular_function:"Interacting selectively and non-covalently with any protein or protein complex (a complex of two or more proteins that may include other nonprotein molecules)." [GOC:go_curators](GO:0005515),biological_process:"The chemical reactions and pathways involving glycerol ethers, any anhydride formed between two organic hydroxy compounds, one of which is glycerol." [GOC:ai, ISBN:0198…	protein SET DOMAIN GROUP 41; K11426 SET and MYND domain-containing protein (A)	Protein SET DOMAIN GROUP 41 OS=Arabidopsis thaliana GN=SDG41 PE=2 SV=1	Thioredoxin	PREDICTED: protein SET DOMAIN GROUP 41 [Pyrus x bretschneideri]
JG015G0211300.1_JG	cellular_component:"A complex comprised of DNA wound around a multisubunit core and associated proteins, which forms the primary packing unit of DNA into higher order structures." [GOC:elh](GO:0000786),molecular_function:"Any molecular function by which a gene product interacts selectively and non-covalently with DNA (deoxyribonucleic acid)." [GOC:dph, GOC:jl, GOC:tb, GOC:vw](GO:0003677),biologic…	histone H1-like; K11275 histone H1/5 (A)	Histone H1 OS=Solanum pennellii PE=2 SV=1	linker histone H1 and H5 family	PREDICTED: histone H1-like [Malus domestica]
JG05G0104500.1_JG	--	--	--	--	PREDICTED: uncharacterized protein LOC103421853 [Malus domestica]
JG06G0175500.1_JG	molecular_function:"Any molecular function by which a gene product interacts selectively and non-covalently with DNA (deoxyribonucleic acid)." [GOC:dph, GOC:jl, GOC:tb, GOC:vw](GO:0003677),biological_process:"Any process that modulates the frequency, rate or extent of cellular DNA-templated transcription." [GOC:go_curators, GOC:txnOH](GO:0006355)	NAC domain-containing protein 89-like; K12581 CCR4-NOT transcription complex subunit 7/8 (A)	NAC domain-containing protein 100 OS=Arabidopsis thaliana GN=NAC100 PE=2 SV=1	No apical meristem (NAM) protein	PREDICTED: NAC domain-containing protein 100-like [Malus domestica]
JG011G0051500.1_JG	molecular_function:"Interacting selectively and non-covalently with ATP, adenosine 5'-triphosphate, a universally important coenzyme and enzyme regulator." [ISBN:0198506732](GO:0005524),cellular_component:"A lipid bilayer along with all the proteins and protein complexes embedded in it an attached to it." [GOC:dos, GOC:mah, ISBN:0815316194](GO:0016020),molecular_function:"Primary active transport…	hypothetical protein; K08711 ATP-binding cassette, subfamily G (WHITE), member 2, PDR (A)	ABC transporter G family member 31 OS=Arabidopsis thaliana GN=ABCG31 PE=1 SV=1	ABC transporter	PREDICTED: ABC transporter G family member 31 [Malus domestica]
JG03G0147700.1_JG	molecular_function:"Interacting selectively and non-covalently with chromatin, the network of fibers of DNA, protein, and sometimes RNA, that make up the chromosomes of the eukaryotic nucleus during interphase." [GOC:jl, ISBN:0198506732, PMID:20404130](GO:0003682)	--	--	Agenet domain	PREDICTED: uncharacterized protein LOC103427758 [Malus domestica]
JG017G0164400.1_JG	molecular_function:"Interacting selectively and non-covalently with any protein or protein complex (a complex of two or more proteins that may include other nonprotein molecules)." [GOC:go_curators](GO:0005515),cellular_component:"A membrane-bounded organelle of eukaryotic cells in which chromosomes are housed and replicated. In most cells, the nucleus contains all of the cell's chromosomes excep…	auxin-responsive protein IAA26-like; K14484 auxin-responsive protein IAA (A)	Auxin-responsive protein IAA26 OS=Arabidopsis thaliana GN=IAA26 PE=1 SV=2	AUX/IAA family	PREDICTED: auxin-responsive protein IAA26-like [Pyrus x bretschneideri]
JG016G0035500.1_JG	molecular_function:"Any molecular function by which a gene product interacts selectively and non-covalently with DNA (deoxyribonucleic acid)." [GOC:dph, GOC:jl, GOC:tb, GOC:vw](GO:0003677),molecular_function:"Interacting selectively and non-covalently with a specific double-stranded genomic DNA sequence (sometimes referred to as a motif) within the regulatory region of a gene to modulate transcri…	POPTRDRAFT_574464; hypothetical protein; K13434 pathogenesis-related genes transcriptional activator PTI6 (A)	Ethylene-responsive transcription factor ERF118 OS=Arabidopsis thaliana GN=ERF118 PE=2 SV=1	AP2 domain	PREDICTED: ethylene-responsive transcription factor ERF118-like [Malus domestica]
JG03G0184700.1_JG	biological_process:"Reactions, triggered in response to the presence of a foreign body or the occurrence of an injury, which result in restriction of damage to the organism attacked or prevention/recovery from the infection caused by the attack." [GOC:go_curators](GO:0006952),cellular_component:"The component of a membrane consisting of the gene products and protein complexes having at least some…	MLO-like protein 11; K08472 mlo protein (A)	MLO-like protein 11 OS=Arabidopsis thaliana GN=MLO11 PE=2 SV=1	Mlo family	PREDICTED: MLO-like protein 11 isoform X1 [Malus domestica]
JG015G0251300.1_JG	cellular_component:"The component of a membrane consisting of the gene products and protein complexes having at least some part of their peptide sequence embedded in the hydrophobic region of the membrane." [GOC:dos, GOC:go_curators](GO:0016021)	--	Protein RER1A OS=Arabidopsis thaliana GN=RER1A PE=1 SV=1	Rer1 family	PREDICTED: protein RER1A-like [Malus domestica]
JG015G0077200.1_JG	--	--	--	--	PREDICTED: uncharacterized protein LOC103456025 [Malus domestica]
JG01G0088600.1_JG	molecular_function:"Catalysis of the transfer of a methyl group to an acceptor molecule." [ISBN:0198506732](GO:0008168),molecular_function:"Catalysis of the transfer of a methyl group to the oxygen atom of an acceptor molecule." [GOC:ai](GO:0008171),molecular_function:"The formation of a protein dimer, a macromolecular structure consists of two noncovalently associated identical or nonidentical s…	hypothetical protein; K13066 caffeic acid 3-O-methyltransferase [EC:2.1.1.68] (A)	Caffeic acid 3-O-methyltransferase OS=Catharanthus roseus GN=COMT1 PE=2 SV=1	O-methyltransferase	PREDICTED: caffeic acid 3-O-methyltransferase-like [Malus domestica]
JG013G0139200.1_JG	--	--	CASP-like protein 1E2 OS=Vitis vinifera GN=VIT_05s0020g01820 PE=2 SV=1	Domain of unknown function (DUF588)	PREDICTED: CASP-like protein VIT_05s0020g01820 [Malus domestica]
JG03G0056300.1_JG	cellular_component:"A component of the transcription machinery of RNA Polymerase II. In humans, TFIIA is a heterotrimer composed of an alpha (P35), beta (P19) and gamma subunits (P12)." [GOC:jl, PMID:17560669](GO:0005672),biological_process:"Any process involved in the assembly of the RNA polymerase II preinitiation complex (PIC) at an RNA polymerase II promoter region of a DNA template, resultin…	transcription initiation factor IIA large subunit-like; K03122 transcription initiation factor TFIIA large subunit (A)	Transcription initiation factor IIA large subunit OS=Schizosaccharomyces pombe (strain 972 / ATCC 24843) GN=toa1 PE=1 SV=1	Transcription factor IIA, alpha/beta subunit	PREDICTED: transcription initiation factor IIA large subunit-like isoform X1 [Malus domestica]
JG01G0150000.1_JG	biological_process:"Any process that modulates the frequency, rate or extent of defense response to fungus." [GOC:dhl, GOC:TermGenie, PMID:22242006](GO:1900150)	--	Uncharacterized protein At5g05190 OS=Arabidopsis thaliana GN=Y-1 PE=1 SV=1	Probable zinc-ribbon domain	PREDICTED: uncharacterized protein LOC103953727 [Pyrus x bretschneideri]
JG010G0063800.1_JG	molecular_function:"Catalysis of the hydrolysis of any O-glycosyl bond." [GOC:mah](GO:0004553),biological_process:"The chemical reactions and pathways involving carbohydrates, any of a group of organic compounds based of the general formula Cx(H2O)y. Includes the formation of carbohydrate derivatives by the addition of a carbohydrate residue to another molecule." [GOC:mah, ISBN:0198506732](GO:000…	hypothetical protein; K19891 glucan endo-1,3-beta-glucosidase 1/2/3 [EC:3.2.1.39] (A)	Glucan endo-1,3-beta-glucosidase 7 OS=Arabidopsis thaliana GN=At4g34480 PE=1 SV=2	X8 domain	PREDICTED: glucan endo-1,3-beta-glucosidase 7-like [Malus domestica]
JG08G0155900.1_JG	--	protein disulfide isomerase; K01829 protein disulfide-isomerase [EC:5.3.4.1] (A)	5'-adenylylsulfate reductase-like 4 OS=Arabidopsis thaliana GN=APRL4 PE=2 SV=1	Thioredoxin	PREDICTED: 5'-adenylylsulfate reductase-like 4 [Malus domestica]
JG03G0048700.1_JG	molecular_function:"Catalysis of the incorporation of one atom from molecular oxygen into a compound and the reduction of the other atom of oxygen to water." [ISBN:0198506732](GO:0004497),molecular_function:"Interacting selectively and non-covalently with iron (Fe) ions." [GOC:ai](GO:0005506),molecular_function:"Catalysis of an oxidation-reduction (redox) reaction in which hydrogen or electrons a…	cytochrome P450 86A1; K15401 fatty acid omega-hydroxylase [EC:1.14.-.-] (A)	Cytochrome P450 86A1 OS=Arabidopsis thaliana GN=CYP86A1 PE=1 SV=2	Cytochrome P450	PREDICTED: cytochrome P450 86A1 [Malus domestica]
JG014G0118300.1_JG	molecular_function:"Any molecular entity that serves as an electron acceptor and electron donor in an electron transport chain. An electron transport chain is a process in which a series of electron carriers operate together to transfer electrons from donors to any of several different terminal electron acceptors to generate a transmembrane electrochemical gradient." [ISBN:0198506732](GO:0009055)	--	Umecyanin OS=Armoracia rusticana PE=1 SV=1	Plastocyanin-like domain	PREDICTED: umecyanin-like [Pyrus x bretschneideri]
JG02G0047400.1_JG	biological_process:"The covalent alteration of an amino acid charged on a tRNA before it is incorporated into a protein, as in N-formylmethionine, selenocysteine or pyrrolysine." [GOC:jsg](GO:0019988),molecular_function:"Catalysis of the transfer of a phosphoribosyl group from 5'-phosphoribosyl-1'-pyrophosphate to position 64 of initiator tRNA." [GOC:jl, PMID:7954819](GO:0043399)	uncharacterized LOC103449709; K15463 tRNA A64-2'-O-ribosylphosphate transferase [EC:2.4.2.-] (A)	Uncharacterized protein C3F10.06c OS=Schizosaccharomyces pombe (strain 972 / ATCC 24843) GN=SPAC3F10.06c PE=4 SV=1	Rit1 N-terminal domain	PREDICTED: uncharacterized protein LOC103449709 [Malus domestica]
JG017G0189200.1_JG	molecular_function:"Interacting selectively and non-covalently with any protein or protein complex (a complex of two or more proteins that may include other nonprotein molecules)." [GOC:go_curators](GO:0005515),molecular_function:"Interacting selectively and non-covalently with ubiquitin, a protein that when covalently bound to other cellular proteins marks them for proteolytic degradation." [GOC…	--	--	CUE domain	PREDICTED: uncharacterized protein LOC103437285 [Malus domestica]
JG015G0172400.1_JG	biological_process:"The hydrolysis of proteins into smaller polypeptides and/or amino acids by cleavage of their peptide bonds." [GOC:bf, GOC:mah](GO:0006508),molecular_function:"Interacting selectively and non-covalently with any metal ion." [GOC:ai](GO:0046872)	mitochondrial-processing peptidase subunit beta; K17732 mitochondrial-processing peptidase subunit beta [EC:3.4.24.64] (A)	Probable zinc protease PqqL OS=Haemophilus influenzae (strain ATCC 51907 / DSM 11121 / KW20 / Rd) GN=pqqL PE=3 SV=1	Peptidase M16 inactive domain	PREDICTED: uncharacterized protein LOC103943948 [Pyrus x bretschneideri]
JG015G0109200.1_JG	--	--	--	--	PREDICTED: uncharacterized protein LOC103456246 [Malus domestica]
JG015G0205400.1_JG	--	hypothetical protein; K14964 Set1/Ash2 histone methyltransferase complex subunit ASH2 (A)	--	--	PREDICTED: uncharacterized protein LOC103401050 [Malus domestica]
JG09G0080800.1_JG	--	transcription factor RAX1; K09422 myb proto-oncogene protein, plant (A)	Transcription factor GAMYB OS=Oryza sativa subsp. japonica GN=GAM1 PE=2 SV=1	Myb-like DNA-binding domain	PREDICTED: transcription factor RAX1 [Malus domestica]
JG012G0136100.1_JG	molecular_function:"Catalysis of the reaction: N-acylsphingosine + H2O = a fatty acid + sphingosine." [EC:3.5.1.23](GO:0017040),biological_process:"The chemical reactions and pathways resulting in the breakdown of ceramides, any N-acetylated sphingoid." [GOC:ai](GO:0046514)	neutral ceramidase; K12349 neutral ceramidase [EC:3.5.1.23] (A)	Neutral ceramidase OS=Arabidopsis thaliana GN=At2g38010 PE=3 SV=1	Triose-phosphate Transporter family	PREDICTED: neutral ceramidase [Malus domestica]
JG014G0179400.1_JG	biological_process:"Any cellular process that depends upon or alters the microtubule cytoskeleton, that part of the cytoskeleton comprising microtubules and their associated proteins." [GOC:mah](GO:0007017),cellular_component:"Any of several large complexes that contain two or three dynein heavy chains and several light chains, and have microtubule motor activity." [ISBN:0815316194](GO:0030286)	dynein light chain, cytoplasmic-like; K10418 dynein light chain LC8-type (A)	Dynein light chain, cytoplasmic OS=Dictyostelium discoideum GN=dlcB PE=3 SV=1	Dynein light chain type 1	PREDICTED: uncharacterized protein LOC103455275 [Malus domestica]
JG02G0044700.1_JG	--	--	--	Plant family of unknown function (DUF810)	PREDICTED: uncharacterized protein LOC103449617 [Malus domestica]
JG07G0158200.1_JG	--	--	--	--	PREDICTED: uncharacterized protein LOC103419613 [Malus domestica]
JG015G0124000.1_JG	molecular_function:"Catalysis of the hydrolysis of a peptide bond not more than three residues from the C-terminus of a polypeptide chain by a catalytic mechanism that involves a catalytic triad consisting of a serine nucleophile that is activated by a proton relay involving an acidic residue (e.g. aspartate or glutamate) and a basic residue (usually histidine)." [http://merops.sanger.ac.uk/about…	serine carboxypeptidase II-2; K16297 serine carboxypeptidase-like clade II [EC:3.4.16.-] (A)	Serine carboxypeptidase-like 29 OS=Arabidopsis thaliana GN=SCPL29 PE=2 SV=1	Serine carboxypeptidase	PREDICTED: serine carboxypeptidase II-2 [Malus domestica]
JG03G0108200.1_JG	--	--	--	--	PREDICTED: uncharacterized protein LOC103446586 [Malus domestica]
JG013G0033500.1_JG	--	--	--	--	PREDICTED: uncharacterized protein LOC103423756 [Malus domestica]
JG012G0043400.1_JG	--	--	--	Cotton fibre expressed protein	PREDICTED: uncharacterized protein LOC103413590 [Malus domestica]
JG07G0196400.1_JG	molecular_function:"Catalysis of the phosphorylation of an amino acid residue in a protein, usually according to the reaction: a protein + ATP = a phosphoprotein + ADP." [MetaCyc:PROTEIN-KINASE-RXN](GO:0004672),molecular_function:"Interacting selectively and non-covalently with any protein or protein complex (a complex of two or more proteins that may include other nonprotein molecules)." [GOC:go…	probably inactive receptor-like protein kinase At5g41680; K04730 interleukin-1 receptor-associated kinase 1 [EC:2.7.11.1] (A)	Probable inactive receptor kinase At5g58300 OS=Arabidopsis thaliana GN=At5g58300 PE=2 SV=1	Leucine rich repeat N-terminal domain	PREDICTED: probable inactive receptor kinase At5g58300 [Malus domestica]
JG015G0066800.1_JG	--	THO complex subunit 5B; K13174 THO complex subunit 5 (A)	THO complex subunit 5B OS=Arabidopsis thaliana GN=THO5B PE=1 SV=1	Fms-interacting protein	PREDICTED: THO complex subunit 5B [Pyrus x bretschneideri]
JG09G0201500.1_JG	molecular_function:"Catalysis of the reaction: GTP + H2O = GDP + phosphate." [ISBN:0198547684, PMID:26832457, PMID:27218782](GO:0003924),molecular_function:"Interacting selectively and non-covalently with GTP, guanosine triphosphate." [GOC:ai](GO:0005525)	translation factor GUF1 homolog, organellar chromatophore; K06207 GTP-binding protein (A)	GTP-binding protein TypA/BipA homolog OS=Helicobacter pylori (strain ATCC 700392 / 26695) GN=typA PE=3 SV=1	Elongation factor Tu GTP binding domain	PREDICTED: translation factor GUF1 homolog, organellar chromatophore [Malus domestica]
JG05G0337200.1_JG	molecular_function:"Catalysis of the phosphorylation of an amino acid residue in a protein, usually according to the reaction: a protein + ATP = a phosphoprotein + ADP." [MetaCyc:PROTEIN-KINASE-RXN](GO:0004672),molecular_function:"Interacting selectively and non-covalently with ATP, adenosine 5'-triphosphate, a universally important coenzyme and enzyme regulator." [ISBN:0198506732](GO:0005524),bi…	CBL-interacting serine/threonine-protein kinase 12-like; K07198 5'-AMP-activated protein kinase, catalytic alpha subunit [EC:2.7.11.11] (A)	CBL-interacting serine/threonine-protein kinase 12 OS=Arabidopsis thaliana GN=CIPK12 PE=1 SV=1	NAF domain	PREDICTED: CBL-interacting serine/threonine-protein kinase 12-like [Malus domestica]
JG09G0076300.1_JG	biological_process:"Any process that modulates the frequency, rate or extent of cellular DNA-templated transcription." [GOC:go_curators, GOC:txnOH](GO:0006355)	uncharacterized LOC101248824; K14826 FK506-binding nuclear protein [EC:5.2.1.8] (A)	Mediator-associated protein 1 OS=Arabidopsis thaliana GN=At4g25210 PE=1 SV=1	Protein of unknown function, DUF573	PREDICTED: mediator-associated protein 1-like [Malus domestica]
JG06G0033900.1_JG	molecular_function:"Interacting selectively and non-covalently with any protein or protein complex (a complex of two or more proteins that may include other nonprotein molecules)." [GOC:go_curators](GO:0005515)	--	--	--	PREDICTED: uncharacterized protein LOC103436913 [Malus domestica]
JG08G0185300.1_JG	molecular_function:"Catalysis of the reaction: ATP + H2O = ADP + phosphate; this reaction drives the unwinding of the DNA helix." [EC:3.6.4.12, GOC:jl](GO:0003678),molecular_function:"Interacting selectively and non-covalently with any protein or protein complex (a complex of two or more proteins that may include other nonprotein molecules)." [GOC:go_curators](GO:0005515),molecular_function:"Inte…	ruvB-like 2; K11338 RuvB-like protein 2 [EC:3.6.4.12] (A)	Pentatricopeptide repeat-containing protein At4g20090 OS=Arabidopsis thaliana GN=EMB1025 PE=3 SV=1	PPR repeat family	PREDICTED: pentatricopeptide repeat-containing protein At3g53700, chloroplastic-like [Pyrus x bretschneideri]
JG011G0096500.1_JG	molecular_function:"Interacting selectively and non-covalently with ATP, adenosine 5'-triphosphate, a universally important coenzyme and enzyme regulator." [ISBN:0198506732](GO:0005524),molecular_function:"Catalysis of the reaction: ATP + H2O = ADP + phosphate. This reaction requires the presence of one or more nucleosomes." [GOC:mah, PMID:19165147](GO:0070615)	helicase protein MOM1-like; K11642 chromodomain-helicase-DNA-binding protein 3 [EC:3.6.4.12] (A)	Helicase protein MOM1 OS=Arabidopsis thaliana GN=MOM1 PE=1 SV=1	SNF2 family N-terminal domain	PREDICTED: helicase protein MOM1-like isoform X1 [Malus domestica]
JG011G0214400.1_JG	--	--	--	--	PREDICTED: uncharacterized protein LOC103933323 [Pyrus x bretschneideri]
JG012G0069000.1_JG	molecular_function:"Interacting selectively and non-covalently with GTP, guanosine triphosphate." [GOC:ai](GO:0005525)	putative nitric oxide synthase-like; K13427 nitric-oxide synthase, plant [EC:1.14.13.39] (A)	Uncharacterized protein YqeH OS=Bacillus subtilis (strain 168) GN=yqeH PE=1 SV=1	50S ribosome-binding GTPase	PREDICTED: nitric oxide-associated protein 1 [Malus domestica]
JG03G0035600.1_JG	molecular_function:"Catalysis of the reaction: malonyl-CoA + [acyl-carrier protein] = CoA + malonyl-[acyl-carrier protein]." [EC:2.3.1.39](GO:0004314),molecular_function:"Catalysis of the transfer of a group, e.g. a methyl group, glycosyl group, acyl group, phosphorus-containing, or other groups, from one compound (generally regarded as the donor) to another compound (generally regarded as the ac…	malonyl-CoA-acyl carrier protein transacylase, mitochondrial; K00645 [acyl-carrier-protein] S-malonyltransferase [EC:2.3.1.39] (A)	Malonyl-CoA-acyl carrier protein transacylase, mitochondrial OS=Homo sapiens GN=MCAT PE=1 SV=2	Acyl transferase domain	PREDICTED: malonyl-CoA-acyl carrier protein transacylase, mitochondrial-like [Pyrus x bretschneideri]
JG09G0189400.1_JG	molecular_function:"Catalysis of the hydrolysis of internal, alpha-peptide bonds in a polypeptide chain by a mechanism in which a water molecule bound by the side chains of aspartic residues at the active center acts as a nucleophile." [ISBN:0198506732](GO:0004190),biological_process:"The hydrolysis of proteins into smaller polypeptides and/or amino acids by cleavage of their peptide bonds." [GOC…	--	--	--	PREDICTED: LOW QUALITY PROTEIN: protein ASPARTIC PROTEASE IN GUARD CELL 2-like [Malus domestica]
JG03G0081900.1_JG	molecular_function:"Interacting selectively and non-covalently with any protein or protein complex (a complex of two or more proteins that may include other nonprotein molecules)." [GOC:go_curators](GO:0005515)	vesicle-fusing ATPase-like; K06027 vesicle-fusing ATPase [EC:3.6.4.6] (A)	F-box/kelch-repeat protein At5g60570 OS=Arabidopsis thaliana GN=At5g60570 PE=2 SV=1	Kelch motif	PREDICTED: F-box/kelch-repeat protein At5g60570 [Malus domestica]
JG017G0075900.1_JG	--	--	--	--	PREDICTED: uncharacterized protein LOC103404762 [Malus domestica]
JG011G0248300.1_JG	molecular_function:"Interacting selectively and non-covalently with any protein or protein complex (a complex of two or more proteins that may include other nonprotein molecules)." [GOC:go_curators](GO:0005515)	hypothetical protein; K17908 autophagy-related protein 18 (A)	Autophagy-related protein 18g OS=Arabidopsis thaliana GN=ATG18G PE=2 SV=1	WD domain, G-beta repeat	PREDICTED: autophagy-related protein 18g-like isoform X1 [Malus domestica]
JG06G0044000.1_JG	cellular_component:"The space external to the outermost structure of a cell. For cells without external protective or external encapsulating structures this refers to space outside of the plasma membrane. This term covers the host cell environment outside an intracellular parasite." [GOC:go_curators](GO:0005576)	--	Expansin-like B1 OS=Arabidopsis thaliana GN=EXLB1 PE=2 SV=2	Pollen allergen	PREDICTED: expansin-like B1 [Malus domestica]
JG09G0227000.1_JG	molecular_function:"Catalysis of the phosphorylation of an amino acid residue in a protein, usually according to the reaction: a protein + ATP = a phosphoprotein + ADP." [MetaCyc:PROTEIN-KINASE-RXN](GO:0004672),molecular_function:"Interacting selectively and non-covalently with ATP, adenosine 5'-triphosphate, a universally important coenzyme and enzyme regulator." [ISBN:0198506732](GO:0005524),bi…	probable inactive receptor kinase At2g26730; K04730 interleukin-1 receptor-associated kinase 1 [EC:2.7.11.1] (A)	Probable inactive receptor kinase At1g48480 OS=Arabidopsis thaliana GN=RKL1 PE=2 SV=1	Protein kinase domain	PREDICTED: probable inactive receptor kinase At1g48480 [Malus domestica]
JG016G0028500.1_JG	cellular_component:"A SAGA-type histone acetyltransferase complex that contains Spt8 (in budding yeast) or a homolog thereof; additional polypeptides include Spt group, consisting of Spt7, Spt3, and Spt20/Ada5, which interact with the TATA-binding protein (TBP); the Ada group, consisting of Ada1, Ada2, Ada3, Ada4/Gcn5, and Ada5/Spt20, which is functionally linked to the nucleosomal HAT activity; …	hypothetical protein; K11293 protein HIRA/HIR1 (A)	--	--	PREDICTED: histone-lysine N-methyltransferase 2D-like [Malus domestica]
JG012G0108300.1_JG	--	--	--	--	PREDICTED: uncharacterized protein LOC103934400 [Pyrus x bretschneideri]
JG06G0119300.1_JG	--	--	--	--	PREDICTED: uncharacterized protein LOC103438681 [Malus domestica]
JG01G0173800.1_JG	--	--	--	--	PREDICTED: uncharacterized protein LOC103440166 [Malus domestica]
JG013G0168700.1_JG	molecular_function:"Catalysis of the phosphorylation of an amino acid residue in a protein, usually according to the reaction: a protein + ATP = a phosphoprotein + ADP." [MetaCyc:PROTEIN-KINASE-RXN](GO:0004672),molecular_function:"Interacting selectively and non-covalently with ATP, adenosine 5'-triphosphate, a universally important coenzyme and enzyme regulator." [ISBN:0198506732](GO:0005524),bi…	protein LYK5-like; K04730 interleukin-1 receptor-associated kinase 1 [EC:2.7.11.1] (A)	LysM domain receptor-like kinase 4 OS=Arabidopsis thaliana GN=LYK4 PE=1 SV=1	LysM domain	PREDICTED: lysM domain receptor-like kinase 4 [Pyrus x bretschneideri]
JG013G0095200.1_JG	molecular_function:"Catalysis of the phosphorylation of an amino acid residue in a protein, usually according to the reaction: a protein + ATP = a phosphoprotein + ADP." [MetaCyc:PROTEIN-KINASE-RXN](GO:0004672),molecular_function:"Interacting selectively and non-covalently with ATP, adenosine 5'-triphosphate, a universally important coenzyme and enzyme regulator." [ISBN:0198506732](GO:0005524),bi…	protein kinase APK1B, chloroplastic-like; K04730 interleukin-1 receptor-associated kinase 1 [EC:2.7.11.1] (A)	Protein kinase APK1B, chloroplastic OS=Arabidopsis thaliana GN=APK1B PE=2 SV=2	Protein tyrosine kinase	PREDICTED: protein kinase APK1B, chloroplastic-like [Malus domestica]
JG02G0214300.1_JG	biological_process:"The chemical reactions and pathways involving lipids, compounds soluble in an organic solvent but not, or sparingly, in an aqueous solvent. Includes fatty acids; neutral fats, other fatty-acid esters, and soaps; long-chain (fatty) alcohols and waxes; sphingoids and other long-chain bases; glycolipids, phospholipids and sphingolipids; and carotenes, polyprenols, sterols, terpen…	very-long-chain enoyl-CoA reductase-like; K10258 very-long-chain enoyl-CoA reductase [EC:1.3.1.93] (A)	Very-long-chain enoyl-CoA reductase OS=Dictyostelium discoideum GN=gpsn2 PE=3 SV=1	3-oxo-5-alpha-steroid 4-dehydrogenase	PREDICTED: very-long-chain enoyl-CoA reductase-like [Malus domestica]
JG015G0155700.1_JG	--	--	--	Late embryogenesis abundant protein	PREDICTED: uncharacterized protein LOC103962975 [Pyrus x bretschneideri]
JG05G0218700.1_JG	molecular_function:"Interacting selectively and non-covalently with any protein or protein complex (a complex of two or more proteins that may include other nonprotein molecules)." [GOC:go_curators](GO:0005515),molecular_function:"Catalysis of an oxidation-reduction (redox) reaction, a reversible chemical reaction in which the oxidation state of an atom or atoms within a molecule is altered. One …	linoleate 9S-lipoxygenase 6-like; K00454 lipoxygenase [EC:1.13.11.12] (A)	Linoleate 9S-lipoxygenase 6 (Fragment) OS=Solanum tuberosum GN=LOX1.6 PE=1 SV=1	PLAT/LH2 domain	lipoxygenase [Malus domestica]
JG08G0139900.1_JG	--	--	--	Glutaredoxin-like domain (DUF836)	PREDICTED: uncharacterized protein LOC103450654 [Malus domestica]
JG05G0330000.1_JG	molecular_function:"Interacting selectively and non-covalently with any protein or protein complex (a complex of two or more proteins that may include other nonprotein molecules)." [GOC:go_curators](GO:0005515)	hypothetical protein; K11724 bromodomain testis-specific protein (A)	Transcription factor GTE12 OS=Arabidopsis thaliana GN=GTE12 PE=2 SV=2	Bromodomain	PREDICTED: transcription factor GTE12 [Malus domestica]
JG015G0164000.1_JG	biological_process:"The splicing of Group II introns. This occurs by a ribozymic mechanism where the intron sequence forms a distinct 3D structure, characteristic of Group II introns and containing splice site consensus sequences, that is involved in catalyzing the splicing reactions, though protein factors are also required in vivo. Splicing occurs by a series of two transesterification reaction…	hypothetical protein; K01148 poly(A)-specific ribonuclease [EC:3.1.13.4] (A)	CRS2-associated factor 1, chloroplastic OS=Arabidopsis thaliana GN=At2g20020 PE=2 SV=2	CRS1 / YhbY (CRM) domain	PREDICTED: CRS2-associated factor 1, chloroplastic-like [Malus domestica]
JG06G0170500.1_JG	--	--	--	--	PREDICTED: uncharacterized protein LOC103437800 [Malus domestica]
JG010G0036700.1_JG	molecular_function:"The action of a molecule that contributes to the structural integrity of the ribosome." [GOC:mah](GO:0003735),cellular_component:"An intracellular organelle, about 200 A in diameter, consisting of RNA and protein. It is the site of protein biosynthesis resulting from translation of messenger RNA (mRNA). It consists of two subunits, one large and one small, each containing only…	50S ribosomal protein L12, chloroplastic-like; K02935 large subunit ribosomal protein L7/L12 (A)	50S ribosomal protein L12, chloroplastic OS=Pyropia yezoensis GN=rpl12 PE=3 SV=1	Ribosomal protein L7/L12 C-terminal domain	PREDICTED: 50S ribosomal protein L12, chloroplastic-like [Pyrus x bretschneideri]
JG012G0134100.1_JG	--	--	--	Domain of unknown function (DUF3527)	PREDICTED: uncharacterized protein LOC103450507 [Malus domestica]
JG07G0156600.1_JG	molecular_function:"Catalysis of the phosphorylation of an amino acid residue in a protein, usually according to the reaction: a protein + ATP = a phosphoprotein + ADP." [MetaCyc:PROTEIN-KINASE-RXN](GO:0004672),molecular_function:"Interacting selectively and non-covalently with ATP, adenosine 5'-triphosphate, a universally important coenzyme and enzyme regulator." [ISBN:0198506732](GO:0005524),bi…	serine/threonine-protein kinase PBS1; K13430 serine/threonine-protein kinase PBS1 [EC:2.7.11.1] (A)	Serine/threonine-protein kinase CDL1 OS=Arabidopsis thaliana GN=CDL1 PE=1 SV=1	Protein tyrosine kinase	PREDICTED: serine/threonine-protein kinase PBS1-like [Pyrus x bretschneideri]
JG09G0084300.1_JG	molecular_function:"Catalysis of the endonucleolytic cleavage of RNA with 5'-phosphomonoesters and 3'-OH termini; makes two staggered cuts in both strands of dsRNA, leaving a 3' overhang of 2 nt." [PMID:11157775, PMID:15242644](GO:0004525),biological_process:"Any process involved in the conversion of one or more primary RNA transcripts into one or more mature RNA molecules." [GOC:mah](GO:0006396)	endoribonuclease Dicer homolog 1-like; K11592 endoribonuclease Dicer [EC:3.1.26.-] (A)	Ribonuclease 3-like protein 3 OS=Oryza sativa subsp. japonica GN=Os06g0358800 PE=2 SV=1	Double-stranded RNA binding motif	PREDICTED: ribonuclease 3-like protein 3 [Pyrus x bretschneideri]
JG08G0104300.1_JG	--	lysosomal alpha-mannosidase-like; K01191 alpha-mannosidase [EC:3.2.1.24] (A)	--	Protein of unknown function (DUF1644)	PREDICTED: uncharacterized protein LOC103410805 [Malus domestica]
JG01G0116600.1_JG	molecular_function:"Enables the energy-independent facilitated diffusion, mediated by passage of a solute through a transmembrane aqueous pore or channel. Stereospecificity is not exhibited but this transport may be specific for a particular molecular species or class of molecules." [GOC:mtg_transport, ISBN:0815340729, TC:1.-.-.-.-](GO:0015267),cellular_component:"A lipid bilayer along with all t…	aquaporin TIP1-3; K09873 aquaporin TIP (A)	Aquaporin TIP1-3 OS=Arabidopsis thaliana GN=TIP1-3 PE=1 SV=1	Major intrinsic protein	PREDICTED: aquaporin TIP1-3 [Malus domestica]
JG01G0183700.1_JG	--	DUF21 domain-containing protein At5g52790-like; K16302 metal transporter CNNM (A)	DUF21 domain-containing protein At5g52790 OS=Arabidopsis thaliana GN=CBSDUF5 PE=2 SV=2	Domain of unknown function DUF21	PREDICTED: DUF21 domain-containing protein At5g52790-like [Malus domestica]
JG07G0109300.1_JG	molecular_function:"Interacting selectively and non-covalently with a specific double-stranded genomic DNA sequence (sometimes referred to as a motif) within the regulatory region of a gene to modulate transcription. Regulatory regions include promoters (proximal and distal) and enhancers. Genes are transcriptional units, and include bacterial operons." [GOC:txnOH-2018](GO:0003700),biological_pro…	WRKY transcription factor 22-like; K13425 WRKY transcription factor 22 (A)	WRKY transcription factor 22 OS=Arabidopsis thaliana GN=WRKY22 PE=2 SV=1	WRKY DNA -binding domain	PREDICTED: WRKY transcription factor 22-like [Malus domestica]
JG05G0098100.1_JG	--	--	--	--	PREDICTED: probable basic-leucine zipper transcription factor R [Malus domestica]
JG011G0189500.1_JG	molecular_function:"Any molecular entity that serves as an electron acceptor and electron donor in an electron transport chain. An electron transport chain is a process in which a series of electron carriers operate together to transfer electrons from donors to any of several different terminal electron acceptors to generate a transmembrane electrochemical gradient." [ISBN:0198506732](GO:0009055)	--	Early nodulin-like protein 1 OS=Arabidopsis thaliana GN=At2g25060 PE=1 SV=2	Plastocyanin-like domain	PREDICTED: umecyanin-like [Pyrus x bretschneideri]
JG05G0108000.1_JG	molecular_function:"Catalysis of the transfer of an acyl group from one compound (donor) to another (acceptor)." [GOC:jl, ISBN:0198506732](GO:0016746)	dihydrolipoyllysine-residue acetyltransferase component of pyruvate dehydrogenase complex, mitochondrial; K00627 pyruvate dehydrogenase E2 component (dihydrolipoamide acetyltransferase) [EC:2.3.1.12] (A)	Dihydrolipoyllysine-residue acetyltransferase component 5 of pyruvate dehydrogenase complex, chloroplastic OS=Arabidopsis thaliana GN=EMB3003 PE=2 SV=1	2-oxoacid dehydrogenases acyltransferase (catalytic domain)	PREDICTED: dihydrolipoyllysine-residue acetyltransferase component of pyruvate dehydrogenase complex, mitochondrial [Malus domestica]
JG013G0077900.1_JG	molecular_function:"Interacting selectively and non-covalently with magnesium (Mg) ions." [GOC:ai](GO:0000287),molecular_function:"Catalysis of the reaction: D-ribose 5-phosphate + ATP = 5-phospho-alpha-D-ribose 1-diphosphate + AMP + 2 H(+)." [EC:2.7.6.1, RHEA:15609](GO:0004749),biological_process:"The chemical reactions and pathways involving a nucleoside, a nucleobase linked to either beta-D-ri…	GRMZM2G038791; EC synthetase; K00948 ribose-phosphate pyrophosphokinase [EC:2.7.6.1] (A)	Ribose-phosphate pyrophosphokinase 3, mitochondrial OS=Spinacia oleracea GN=PRS3 PE=2 SV=1	Phosphoribosyl transferase domain	PREDICTED: ribose-phosphate pyrophosphokinase 4-like [Malus domestica]
JG015G0275200.1_JG	molecular_function:"Catalysis of the phosphorylation of an amino acid residue in a protein, usually according to the reaction: a protein + ATP = a phosphoprotein + ADP." [MetaCyc:PROTEIN-KINASE-RXN](GO:0004672),molecular_function:"Catalysis of the transfer of ubiquitin from one protein to another via the reaction X-Ub + Y --> Y-Ub + X, where both X-Ub and Y-Ub are covalent linkages." [GOC:BioGRID…	GRMZM2G349344; U-box domain-containing protein 33-like; K04730 interleukin-1 receptor-associated kinase 1 [EC:2.7.11.1] (A)	Putative U-box domain-containing protein 50 OS=Arabidopsis thaliana GN=PUB50 PE=3 SV=1	Protein tyrosine kinase	PREDICTED: putative U-box domain-containing protein 50 isoform X1 [Malus domestica]
JG01G0198700.1_JG	--	--	--	--	PREDICTED: uncharacterized protein LOC103406597 isoform X1 [Malus domestica]
JG011G0202600.1_JG	biological_process:"Reactions, triggered in response to the presence of a foreign body or the occurrence of an injury, which result in restriction of damage to the organism attacked or prevention/recovery from the infection caused by the attack." [GOC:go_curators](GO:0006952),cellular_component:"The component of a membrane consisting of the gene products and protein complexes having at least some…	MLO-like protein 11; K08472 mlo protein (A)	MLO-like protein 11 OS=Arabidopsis thaliana GN=MLO11 PE=2 SV=1	Mlo family	PREDICTED: MLO-like protein 11 isoform X1 [Malus domestica]
JG08G0090100.1_JG	--	translational activator of cytochrome c oxidase 1; K18189 translational activator of cytochrome c oxidase 1 (A)	Probable transcriptional regulatory protein At2g25830 OS=Arabidopsis thaliana GN=At2g25830 PE=2 SV=2	Transcriptional regulator	PREDICTED: probable transcriptional regulatory protein At2g25830 [Malus domestica]
JG013G0171100.1_JG	molecular_function:"Interacting selectively and non-covalently with ATP, adenosine 5'-triphosphate, a universally important coenzyme and enzyme regulator." [ISBN:0198506732](GO:0005524),molecular_function:"Catalysis of the transfer of a phosphate group, usually from ATP, to a substrate molecule." [ISBN:0198506732](GO:0016301)	--	--	Zeta toxin	PREDICTED: uncharacterized protein LOC103938164 isoform X2 [Pyrus x bretschneideri]
JG010G0063400.1_JG	--	--	Uncharacterized protein At1g01500 OS=Arabidopsis thaliana GN=At1g01500 PE=2 SV=1	--	PREDICTED: uncharacterized protein At1g01500-like [Malus domestica]
JG012G0086000.1_JG	molecular_function:"Interacting selectively and non-covalently with a specific double-stranded genomic DNA sequence (sometimes referred to as a motif) within the regulatory region of a RNA polymerase II-transcribed gene to modulate transcription. Regulatory regions include promoters (proximal and distal) and enhancers. Genes are transcriptional units." [GOC:txnOH-2018](GO:0000981),molecular_funct…	hypothetical protein; K09338 homeobox-leucine zipper protein (A)	Putative homeobox-leucine zipper protein ATHB-51 OS=Arabidopsis thaliana GN=ATHB-51 PE=2 SV=2	Homeobox associated leucine zipper	PREDICTED: putative homeobox-leucine zipper protein ATHB-51 isoform X1 [Malus domestica]
JG015G0186500.1_JG	molecular_function:"Catalysis of the phosphorylation of an amino acid residue in a protein, usually according to the reaction: a protein + ATP = a phosphoprotein + ADP." [MetaCyc:PROTEIN-KINASE-RXN](GO:0004672),molecular_function:"Interacting selectively and non-covalently with ATP, adenosine 5'-triphosphate, a universally important coenzyme and enzyme regulator." [ISBN:0198506732](GO:0005524),bi…	serine/threonine-protein kinase At5g01020-like; K04733 interleukin-1 receptor-associated kinase 4 [EC:2.7.11.1] (A)	Serine/threonine-protein kinase At5g01020 OS=Arabidopsis thaliana GN=At5g01020 PE=1 SV=1	Protein tyrosine kinase	PREDICTED: serine/threonine-protein kinase At5g01020 [Malus domestica]
JG011G0095100.1_JG	biological_process:"Any process that modulates the frequency, rate or extent of cellular DNA-templated transcription." [GOC:go_curators, GOC:txnOH](GO:0006355),molecular_function:"Interacting selectively and non-covalently with zinc (Zn) ions." [GOC:ai](GO:0008270),molecular_function:"Interacting selectively and non-covalently with DNA of a specific nucleotide composition, e.g. GC-rich DNA bindin…	GATA transcription factor 8-like; K17894 GATA-binding protein 2 (A)	GATA transcription factor 11 OS=Arabidopsis thaliana GN=GATA11 PE=2 SV=1	GATA zinc finger	PREDICTED: GATA transcription factor 11-like isoform X2 [Malus domestica]
JG07G0180400.1_JG	molecular_function:"Interacting selectively and non-covalently with any protein or protein complex (a complex of two or more proteins that may include other nonprotein molecules)." [GOC:go_curators](GO:0005515)	hypothetical protein; K19502 anoctamin-8 (A)	--	--	PREDICTED: uncharacterized protein LOC103455109 [Malus domestica]
JG012G0035500.1_JG	molecular_function:"Interacting selectively and non-covalently with an RNA molecule or a portion thereof." [GOC:jl, GOC:mah](GO:0003723),molecular_function:"Functions in the initiation of ribosome-mediated translation of mRNA into a polypeptide." [ISBN:0198506732](GO:0003743),cellular_component:"A complex of several polypeptides that plays at least two important roles in protein synthesis: First,…	eukaryotic translation initiation factor 3 subunit C-like; K03252 translation initiation factor 3 subunit C (A)	Eukaryotic translation initiation factor 3 subunit C OS=Medicago truncatula GN=TIF3C1 PE=2 SV=1	Eukaryotic translation initiation factor 3 subunit 8 N-terminus	PREDICTED: eukaryotic translation initiation factor 3 subunit C-like [Malus domestica]
JG02G0016200.1_JG	molecular_function:"Interacting selectively and non-covalently with any protein or protein complex (a complex of two or more proteins that may include other nonprotein molecules)." [GOC:go_curators](GO:0005515)	L domain-like protein; K10280 F-box and leucine-rich repeat protein 14 (A)	F-box/LRR-repeat protein 14 OS=Mus musculus GN=Fbxl14 PE=2 SV=1	Leucine rich repeat	PREDICTED: F-box/LRR-repeat protein 14-like [Malus domestica]
JG013G0103900.1_JG	--	--	--	Myb/SANT-like DNA-binding domain	PREDICTED: uncharacterized protein LOC103414497 [Malus domestica]
JG013G0059100.1_JG	molecular_function:"Interacting selectively and non-covalently with any protein or protein complex (a complex of two or more proteins that may include other nonprotein molecules)." [GOC:go_curators](GO:0005515)	IVNS1ABP; influenza virus NS1A binding protein; K15046 influenza virus NS1A-binding protein (A)	F-box/kelch-repeat protein SKIP11 OS=Arabidopsis thaliana GN=SKIP11 PE=1 SV=2	Kelch motif	PREDICTED: F-box/kelch-repeat protein SKIP11 [Malus domestica]
JG08G0046400.1_JG	--	FYVE, RhoGEF and PH domain-containing protein 1-like; K05720 FYVE, RhoGEF and PH domain containing 1 (A)	Protein REVERSION-TO-ETHYLENE SENSITIVITY1 OS=Arabidopsis thaliana GN=RTE1 PE=1 SV=1	Protein of unknown function (DUF778)	PREDICTED: protein REVERSION-TO-ETHYLENE SENSITIVITY1 [Pyrus x bretschneideri]
JG08G0120000.1_JG	molecular_function:"Any molecular function by which a gene product interacts selectively and non-covalently with DNA (deoxyribonucleic acid)." [GOC:dph, GOC:jl, GOC:tb, GOC:vw](GO:0003677),molecular_function:"Interacting selectively and non-covalently with a specific double-stranded genomic DNA sequence (sometimes referred to as a motif) within the regulatory region of a gene to modulate transcri…	hypothetical protein; K09286 EREBP-like factor (A)	Ethylene-responsive transcription factor SHINE 3 OS=Arabidopsis thaliana GN=SHN3 PE=2 SV=1	AP2 domain	PREDICTED: ethylene-responsive transcription factor SHINE 2-like [Malus domestica]
JG015G0088500.1_JG	cellular_component:"A multisubunit complex that is located at the centromeric region of DNA and provides an attachment point for the spindle microtubules." [GOC:elh](GO:0000776),biological_process:"The aggregation, arrangement and bonding together of proteins and centromeric DNA molecules to form a centromeric protein-DNA complex. Includes the formation of the chromatin structures which form a pl…	uncharacterized LOC103456095; K11507 centromere protein O (A)	Centromere protein O OS=Gallus gallus GN=CENPO PE=1 SV=2	Cenp-O kinetochore centromere component	PREDICTED: uncharacterized protein LOC103456095 isoform X1 [Malus domestica]
JG015G0117100.1_JG	molecular_function:"Enables the transfer of ammonium from one side of a membrane to the other. Ammonium is the cation NH4+ which is formed from N2 by root-nodule bacteria in leguminous plants and is an excretory product in ammonotelic animals." [GOC:go_curators, ISBN:0198506732](GO:0008519),biological_process:"The directed movement of ammonium into, out of or within a cell, or between cells, by m…	ammonium transporter 3 member 1-like; K03320 ammonium transporter, Amt family (A)	Ammonium transporter 3 member 1 OS=Oryza sativa subsp. japonica GN=AMT3-1 PE=2 SV=1	Ammonium Transporter Family	PREDICTED: ammonium transporter 3 member 1-like [Malus domestica]
JG05G0153900.1_JG	molecular_function:"Interacting selectively and non-covalently with a specific double-stranded genomic DNA sequence (sometimes referred to as a motif) within the regulatory region of a gene to modulate transcription. Regulatory regions include promoters (proximal and distal) and enhancers. Genes are transcriptional units, and include bacterial operons." [GOC:txnOH-2018](GO:0003700),biological_pro…	ABSCISIC ACID-INSENSITIVE 5-like protein 5; K14432 ABA responsive element binding factor (A)	ABSCISIC ACID-INSENSITIVE 5-like protein 6 OS=Arabidopsis thaliana GN=ABF3 PE=1 SV=1	bZIP transcription factor	PREDICTED: ABSCISIC ACID-INSENSITIVE 5-like protein 5 [Malus domestica]
JG05G0374900.1_JG	molecular_function:"Catalysis of the reaction: (R)-S-lactoylglutathione = glutathione + methylglyoxal." [EC:4.4.1.5, RHEA:19069](GO:0004462),molecular_function:"Interacting selectively and non-covalently with any metal ion." [GOC:ai](GO:0046872)	putative lactoylglutathione lyase; K01759 lactoylglutathione lyase [EC:4.4.1.5] (A)	Putative lactoylglutathione lyase OS=Brassica oleracea var. gemmifera PE=2 SV=1	Glyoxalase/Bleomycin resistance protein/Dioxygenase superfamily	PREDICTED: putative lactoylglutathione lyase [Pyrus x bretschneideri]
JG07G0047900.1_JG	molecular_function:"Interacting selectively and non-covalently with magnesium (Mg) ions." [GOC:ai](GO:0000287),cellular_component:"All of the contents of a cell excluding the plasma membrane and nucleus, but including other subcellular structures." [ISBN:0198547684](GO:0005737),molecular_function:"Catalysis of the reaction: a 5'-ribonucleotide + H2O = a ribonucleoside + phosphate." [EC:3.1.3.5](G…	7-methylguanosine phosphate-specific 5'-nucleotidase; K01081 5'-nucleotidase [EC:3.1.3.5] (A)	7-methylguanosine phosphate-specific 5'-nucleotidase OS=Gallus gallus GN=NT5C3B PE=2 SV=1	Pyrimidine 5'-nucleotidase (UMPH-1)	PREDICTED: 7-methylguanosine phosphate-specific 5'-nucleotidase [Malus domestica]
JG07G0202800.1_JG	molecular_function:"Catalysis of the phosphorylation of an amino acid residue in a protein, usually according to the reaction: a protein + ATP = a phosphoprotein + ADP." [MetaCyc:PROTEIN-KINASE-RXN](GO:0004672),molecular_function:"Catalysis of the transfer of ubiquitin from one protein to another via the reaction X-Ub + Y --> Y-Ub + X, where both X-Ub and Y-Ub are covalent linkages." [GOC:BioGRID…	U-box domain-containing protein 51-like; K04730 interleukin-1 receptor-associated kinase 1 [EC:2.7.11.1] (A)	U-box domain-containing protein 35 OS=Arabidopsis thaliana GN=PUB35 PE=1 SV=2	Protein tyrosine kinase	PREDICTED: U-box domain-containing protein 35 isoform X2 [Malus domestica]
JG02G0099100.1_JG	--	autophagy-related protein 8C-like; K08341 GABA(A) receptor-associated protein (A)	Autophagy-related protein 8C OS=Oryza sativa subsp. japonica GN=ATG8C PE=2 SV=1	Autophagy protein Atg8 ubiquitin like	PREDICTED: autophagy-related protein 8C-like [Prunus mume]
JG03G0113400.1_JG	--	--	--	--	PREDICTED: uncharacterized protein LOC103424735 [Malus domestica]
JG09G0035500.1_JG	molecular_function:"Interacting selectively and non-covalently with any protein or protein complex (a complex of two or more proteins that may include other nonprotein molecules)." [GOC:go_curators](GO:0005515)	probable E3 ubiquitin ligase complex SCF subunit sconB; K10260 F-box and WD-40 domain protein 7 (A)	Dynein assembly factor with WDR repeat domains 1 OS=Rattus norvegicus GN=Daw1 PE=2 SV=1	WD domain, G-beta repeat	PREDICTED: F-box/WD repeat-containing protein sel-10-like [Malus domestica]
JG015G0071700.1_JG	--	--	--	Protein of unknown function (DUF1645)	PREDICTED: uncharacterized protein LOC103957050 [Pyrus x bretschneideri]
JG09G0229600.1_JG	molecular_function:"Catalysis of the hydrolysis of any ester bond." [GOC:jl](GO:0016788)	geranylgeranyl diphosphate reductase, chloroplastic; K10960 geranylgeranyl reductase [EC:1.3.1.83] (A)	GDSL esterase/lipase At5g37690 OS=Arabidopsis thaliana GN=At5g37690 PE=2 SV=1	GDSL-like Lipase/Acylhydrolase	PREDICTED: GDSL esterase/lipase At5g37690-like [Malus domestica]
JG013G0043000.1_JG	molecular_function:"Catalysis of the hydrolysis of internal, alpha-peptide bonds in a polypeptide chain by a catalytic mechanism that involves a catalytic triad consisting of a serine nucleophile that is activated by a proton relay involving an acidic residue (e.g. aspartate or glutamate) and a basic residue (usually histidine)." [GOC:mah, http://merops.sanger.ac.uk/about/glossary.htm#CATTYPE, IS…	prolyl endopeptidase-like; K01354 oligopeptidase B [EC:3.4.21.83] (A)	Dipeptidyl aminopeptidase BI OS=Pseudoxanthomonas mexicana GN=dapb1 PE=1 SV=1	Prolyl oligopeptidase, N-terminal beta-propeller domain	PREDICTED: prolyl endopeptidase-like [Malus domestica]
JG04G0173200.1_JG	cellular_component:"A complex comprised of DNA wound around a multisubunit core and associated proteins, which forms the primary packing unit of DNA into higher order structures." [GOC:elh](GO:0000786),molecular_function:"Any molecular function by which a gene product interacts selectively and non-covalently with DNA (deoxyribonucleic acid)." [GOC:dph, GOC:jl, GOC:tb, GOC:vw](GO:0003677),biologic…	histone H1.2-like; K11275 histone H1/5 (A)	Histone H1.2 OS=Arabidopsis thaliana GN=At2g30620 PE=1 SV=1	linker histone H1 and H5 family	PREDICTED: histone H1.2-like [Malus domestica]
JG01G0144500.1_JG	--	--	WEB family protein At2g40480 OS=Arabidopsis thaliana GN=At2g40480 PE=2 SV=1	Weak chloroplast movement under blue light	PREDICTED: WEB family protein At2g40480-like [Malus domestica]
JG02G0105200.1_JG	molecular_function:"Enables the energy-independent facilitated diffusion, mediated by passage of a solute through a transmembrane aqueous pore or channel. Stereospecificity is not exhibited but this transport may be specific for a particular molecular species or class of molecules." [GOC:mtg_transport, ISBN:0815340729, TC:1.-.-.-.-](GO:0015267),cellular_component:"A lipid bilayer along with all t…	probable aquaporin SIP2-1; K09875 aquaporin SIP (A)	Probable aquaporin SIP2-1 OS=Arabidopsis thaliana GN=SIP2-1 PE=2 SV=1	Major intrinsic protein	PREDICTED: probable aquaporin SIP2-1 [Malus domestica]
JG015G0093900.1_JG	biological_process:"The cellular synthesis of RNA on a template of DNA." [GOC:jl, GOC:txnOH](GO:0006351)	transcription elongation factor SII, hS-II-T1 isoform 8, putative; K03145 transcription elongation factor S-II (A)	PHD finger protein 3 OS=Homo sapiens GN=PHF3 PE=1 SV=3	Transcription factor S-II (TFIIS), central domain	PREDICTED: uncharacterized protein LOC103456146 [Malus domestica]
JG015G0266300.1_JG	--	transcription factor RAX3-like; K09422 myb proto-oncogene protein, plant (A)	Transcription factor RAX3 OS=Arabidopsis thaliana GN=RAX3 PE=2 SV=1	Myb-like DNA-binding domain	PREDICTED: transcription factor RAX3-like [Pyrus x bretschneideri]
JG07G0184900.1_JG	cellular_component:"A ubiquitin ligase complex that degrades mitotic cyclins and anaphase inhibitory protein, thereby triggering sister chromatid separation and exit from mitosis. Substrate recognition by APC occurs through degradation signals, the most common of which is termed the Dbox degradation motif, originally discovered in cyclin B." [GOC:jh, GOC:vw, PMID:10465783, PMID:10611969](GO:00056…	anaphase-promoting complex subunit 1; K03348 anaphase-promoting complex subunit 1 (A)	Anaphase-promoting complex subunit 1 OS=Arabidopsis thaliana GN=APC1 PE=2 SV=1	Anaphase-promoting complex subunit 1	PREDICTED: anaphase-promoting complex subunit 1 [Malus domestica]
JG010G0047200.1_JG	cellular_component:"A lipid bilayer along with all the proteins and protein complexes embedded in it an attached to it." [GOC:dos, GOC:mah, ISBN:0815316194](GO:0016020),biological_process:"The directed movement of metal ions, any metal ion with an electric charge, into, out of or within a cell, or between cells, by means of some agent such as a transporter or pore." [GOC:ai](GO:0030001),molecular…	SORBIDRAFT_06g022420, Sb06g022420; hypothetical protein; K05350 beta-glucosidase [EC:3.2.1.21] (A)	Zinc transport protein ZntB OS=Photorhabdus luminescens subsp. laumondii (strain TT01) GN=zntB PE=3 SV=1	CorA-like Mg2+ transporter protein	PREDICTED: uncharacterized protein LOC103422142 isoform X1 [Malus domestica]
JG011G0100900.1_JG	--	Alpha-L-fucosidase 1; K01206 alpha-L-fucosidase [EC:3.2.1.51] (A)	--	--	PREDICTED: uncharacterized protein LOC103448059 [Malus domestica]
JG09G0137700.1_JG	molecular_function:"Interacting selectively and non-covalently with any metal ion." [GOC:ai](GO:0046872)	peroxisomal (S)-2-hydroxy-acid oxidase GLO4-like; K11517 (S)-2-hydroxy-acid oxidase [EC:1.1.3.15] (A)	Zinc finger CCCH domain-containing protein 62 OS=Oryza sativa subsp. japonica GN=Os10g0391300 PE=3 SV=2	SAP domain	PREDICTED: zinc finger CCCH domain-containing protein 62 isoform X1 [Malus domestica]
JG09G0212300.1_JG	molecular_function:"Interacting selectively and non-covalently with any protein or protein complex (a complex of two or more proteins that may include other nonprotein molecules)." [GOC:go_curators](GO:0005515)	SLC16A5; solute carrier family 16 (monocarboxylate transporter), member 5; K08182 MFS transporter, MCP family, solute carrier family 16 (monocarboxylic acid transporters), member 5 (A)	Armadillo repeat-containing protein 7 OS=Mus musculus GN=Armc7 PE=2 SV=2	--	PREDICTED: armadillo repeat-containing protein 7-like [Malus domestica]
JG013G0035700.1_JG	molecular_function:"Any molecular function by which a gene product interacts selectively and non-covalently with DNA (deoxyribonucleic acid)." [GOC:dph, GOC:jl, GOC:tb, GOC:vw](GO:0003677),molecular_function:"Interacting selectively and non-covalently with a specific double-stranded genomic DNA sequence (sometimes referred to as a motif) within the regulatory region of a gene to modulate transcri…	--	NAC domain-containing protein 8 OS=Arabidopsis thaliana GN=NAC008 PE=2 SV=1	No apical meristem (NAM) protein	PREDICTED: NAC domain-containing protein 8 [Malus domestica]
JG015G0142300.1_JG	biological_process:"The joining together of exons from one or more primary transcripts of messenger RNA (mRNA) and the excision of intron sequences, via a spliceosomal mechanism, so that mRNA consisting only of the joined exons is produced." [GOC:krc, ISBN:0198506732, ISBN:0879695897](GO:0000398),cellular_component:"Any spliceosomal complex that forms during the splicing of a messenger RNA primar…	uncharacterized LOC103431457; K13153 U11/U12 small nuclear ribonucleoprotein 25 kDa protein (A)	U11/U12 small nuclear ribonucleoprotein 25 kDa protein OS=Arabidopsis thaliana GN=SNRNP25 PE=2 SV=1	-	PREDICTED: uncharacterized protein LOC103431457 isoform X2 [Malus domestica]
JG015G0200800.1_JG	--	POPTRDRAFT_208301; hypothetical protein; K00666 fatty-acyl-CoA synthase [EC:6.2.1.-] (A)	Probable acyl-activating enzyme 1, peroxisomal OS=Arabidopsis thaliana GN=AAE1 PE=2 SV=1	AMP-binding enzyme C-terminal domain	PREDICTED: probable acyl-activating enzyme 1, peroxisomal [Malus domestica]
JG010G0033800.1_JG	biological_process:"The directed movement of proteins into, out of or within a cell, or between cells, by means of some agent such as a transporter or pore." [GOC:ai](GO:0015031)	uncharacterized LOC103447017; K19476 vacuolar protein sorting-associated protein IST1 (A)	IST1-like protein OS=Dictyostelium discoideum GN=DDB_G0289029 PE=3 SV=1	Regulator of Vps4 activity in the MVB pathway	PREDICTED: uncharacterized protein LOC103447017 [Malus domestica]
JG012G0195700.1_JG	--	uncharacterized LOC105170420; K20100 YTH domain-containing protein 1 (A)	B2 protein OS=Daucus carota PE=2 SV=1	Development and cell death domain	PREDICTED: uncharacterized protein LOC103450979 [Malus domestica]
JG08G0203500.1_JG	molecular_function:"Interacting selectively and non-covalently with any protein or protein complex (a complex of two or more proteins that may include other nonprotein molecules)." [GOC:go_curators](GO:0005515),molecular_function:"Interacting selectively and non-covalently with zinc (Zn) ions." [GOC:ai](GO:0008270),molecular_function:"Catalysis of the reaction: protoheme IX + (2E,6E)-farnesyl dip…	protoheme IX farnesyltransferase, mitochondrial-like; K02257 protoheme IX farnesyltransferase [EC:2.5.1.-] (A)	Pentatricopeptide repeat-containing protein At4g32450, mitochondrial OS=Arabidopsis thaliana GN=PCMP-H63 PE=2 SV=1	PPR repeat	PREDICTED: pentatricopeptide repeat-containing protein At4g32450, mitochondrial-like [Malus domestica]
JG07G0223700.1_JG	biological_process:"The directed movement of proteins into, out of or within a cell, or between cells, by means of some agent such as a transporter or pore." [GOC:ai](GO:0015031)	hypothetical protein; K03116 sec-independent protein translocase protein TatA (A)	Sec-independent protein translocase protein TATB, chloroplastic OS=Pisum sativum GN=TATB PE=1 SV=1	mttA/Hcf106 family	PREDICTED: sec-independent protein translocase protein TATB, chloroplastic-like [Malus domestica]
JG03G0137500.1_JG	molecular_function:"Interacting selectively and non-covalently with any nucleic acid." [GOC:jl](GO:0003676),molecular_function:"Interacting selectively and non-covalently with any metal ion." [GOC:ai](GO:0046872)	--	Zinc finger CCCH domain-containing protein 53 OS=Oryza sativa subsp. japonica GN=Os07g0682400 PE=2 SV=1	Zinc finger C-x8-C-x5-C-x3-H type (and similar)	PREDICTED: zinc finger CCCH domain-containing protein 53-like [Malus domestica]
JG013G0012300.1_JG	--	DNA repair protein XRCC3 homolog; K10880 DNA-repair protein XRCC3 (A)	Zinc finger protein 4 OS=Arabidopsis thaliana GN=ZFP4 PE=2 SV=2	--	PREDICTED: zinc finger protein 4-like [Malus domestica]
JG016G0023800.1_JG	molecular_function:"Catalysis of the transfer of ubiquitin from one protein to another via the reaction X-Ub + Y --> Y-Ub + X, where both X-Ub and Y-Ub are covalent linkages." [GOC:BioGRID, GOC:jh2, PMID:9635407](GO:0004842),molecular_function:"Interacting selectively and non-covalently with any protein or protein complex (a complex of two or more proteins that may include other nonprotein molecu…	U-box domain-containing protein 14-like; K08332 vacuolar protein 8 (A)	U-box domain-containing protein 10 OS=Arabidopsis thaliana GN=PUB10 PE=2 SV=1	U-box domain	PREDICTED: U-box domain-containing protein 11-like [Malus domestica]
JG01G0106800.1_JG	--	nucleolar complex protein 2 homolog; K14833 nucleolar complex protein 2 (A)	Nucleolar complex protein 2 homolog OS=Arabidopsis thaliana GN=At2g18220 PE=3 SV=2	Noc2p family	PREDICTED: nucleolar complex protein 2 homolog [Malus domestica]
JG08G0148000.1_JG	molecular_function:"Catalysis of the transfer of a methyl group to an acceptor molecule." [ISBN:0198506732](GO:0008168)	alkylated DNA repair protein alkB homolog 8; K10770 alkylated DNA repair protein alkB homolog 8 [EC:1.14.11.- 2.1.1.229] (A)	Alkylated DNA repair protein alkB homolog 8 OS=Xenopus tropicalis GN=alkbh8 PE=2 SV=2	Methyltransferase domain	PREDICTED: alkylated DNA repair protein alkB homolog 8 isoform X1 [Malus domestica]
JG014G0156900.1_JG	molecular_function:"Interacting selectively and non-covalently with any protein or protein complex (a complex of two or more proteins that may include other nonprotein molecules)." [GOC:go_curators](GO:0005515)	hypothetical protein; K11724 bromodomain testis-specific protein (A)	Transcription factor GTE10 OS=Arabidopsis thaliana GN=GTE10 PE=1 SV=2	Bromodomain	PREDICTED: transcription factor GTE10 [Malus domestica]
JG02G0173000.1_JG	--	--	--	Remorin, C-terminal region	hypothetical protein PRUPE_ppa025906mg [Prunus persica]
JG015G0343300.1_JG	molecular_function:"Interacting selectively and non-covalently with a specific double-stranded genomic DNA sequence (sometimes referred to as a motif) within the regulatory region of a RNA polymerase II-transcribed gene to modulate transcription. Regulatory regions include promoters (proximal and distal) and enhancers. Genes are transcriptional units." [GOC:txnOH-2018](GO:0000981),molecular_funct…	HD18; homeobox-leucine zipper protein ATHB-6-like; K09338 homeobox-leucine zipper protein (A)	Homeobox-leucine zipper protein ATHB-16 OS=Arabidopsis thaliana GN=ATHB-16 PE=2 SV=2	Homeobox domain	homeobox-leucine zipper protein ATHB-6-like [Malus domestica]
JG012G0109800.1_JG	molecular_function:"Any molecular function by which a gene product interacts selectively and non-covalently with DNA (deoxyribonucleic acid)." [GOC:dph, GOC:jl, GOC:tb, GOC:vw](GO:0003677),molecular_function:"Interacting selectively and non-covalently with a specific double-stranded genomic DNA sequence (sometimes referred to as a motif) within the regulatory region of a gene to modulate transcri…	floral homeotic protein APETALA 2-like; K09284 AP2-like factor, euAP2 lineage (A)	Floral homeotic protein APETALA 2 OS=Arabidopsis thaliana GN=AP2 PE=1 SV=1	AP2 domain	PREDICTED: floral homeotic protein APETALA 2-like isoform X1 [Malus domestica]
JG011G0185000.1_JG	molecular_function:"Interacting selectively and non-covalently with any nucleic acid." [GOC:jl](GO:0003676),molecular_function:"Any molecular function by which a gene product interacts selectively and non-covalently with DNA (deoxyribonucleic acid)." [GOC:dph, GOC:jl, GOC:tb, GOC:vw](GO:0003677),molecular_function:"Catalysis of the reaction: deoxynucleoside triphosphate + DNA(n) = diphosphate + D…	uncharacterized LOC103430112; K02335 DNA polymerase I [EC:2.7.7.7] (A)	DNA polymerase I A, chloroplastic/mitochondrial OS=Arabidopsis thaliana GN=POLIA PE=2 SV=1	DNA polymerase family A	PREDICTED: uncharacterized protein LOC103430112 [Malus domestica]
JG04G0087200.1_JG	cellular_component:"A protein complex that is capable of associating with DNA by direct binding, or via other DNA-binding proteins or complexes, and regulating transcription." [GOC:jl](GO:0005667),biological_process:"Any process that modulates the frequency, rate or extent of cellular DNA-templated transcription." [GOC:go_curators, GOC:txnOH](GO:0006355),biological_process:"Any process that modul…	transcription factor-like protein DPB; K04683 transcription factor Dp-1 (A)	Transcription factor-like protein DPB OS=Arabidopsis thaliana GN=DPB PE=1 SV=1	Transcription factor DP	PREDICTED: transcription factor-like protein DPA isoform X1 [Malus domestica]
JG010G0068200.1_JG	--	long chain base biosynthesis protein 2d-like isoform X1; K00654 serine palmitoyltransferase [EC:2.3.1.50] (A)	UPF0496 protein At4g34320 OS=Arabidopsis thaliana GN=At4g34320 PE=2 SV=1	Protein of unknown function (DUF677)	PREDICTED: LOW QUALITY PROTEIN: UPF0496 protein At4g34320-like [Malus domestica]
JG013G0063000.1_JG	--	probable pectate lyase 3; K01728 pectate lyase [EC:4.2.2.2] (A)	--	Putative small multi-drug export protein	PREDICTED: uncharacterized protein LOC103451873 [Malus domestica]
JG02G0032800.1_JG	molecular_function:"Interacting selectively and non-covalently with any protein or protein complex (a complex of two or more proteins that may include other nonprotein molecules)." [GOC:go_curators](GO:0005515)	putative pentatricopeptide repeat-containing protein At3g05240; K19090 CRISPR-associated protein Cas5t (A)	Pentatricopeptide repeat-containing protein At2g29760, chloroplastic OS=Arabidopsis thaliana GN=PCMP-H33 PE=2 SV=1	PPR repeat family	PREDICTED: pentatricopeptide repeat-containing protein At1g08070-like [Pyrus x bretschneideri]
JG07G0116600.1_JG	--	--	--	--	PREDICTED: uncharacterized protein LOC103401917 [Malus domestica]
JG07G0031200.1_JG	molecular_function:"Stops, prevents or reduces the activity of a cysteine-type endopeptidase, any enzyme that hydrolyzes peptide bonds in polypeptides by a mechanism in which the sulfhydryl group of a cysteine residue at the active center acts as a nucleophile." [GOC:dph, GOC:tb](GO:0004869)	hypothetical protein; K13899 cystatin-C (A)	Cysteine proteinase inhibitor 12 OS=Oryza sativa subsp. japonica GN=Os01g0270100 PE=2 SV=1	Aspartic acid proteinase inhibitor	PREDICTED: cysteine proteinase inhibitor 6-like isoform X1 [Malus domestica]
JG015G0149000.1_JG	--	nucleobase-ascorbate transporter 3-like; K14611 solute carrier family 23 (nucleobase transporter), member 1/2 (A)	--	Glyoxalase/Bleomycin resistance protein/Dioxygenase superfamily	PREDICTED: uncharacterized protein LOC104099009 [Nicotiana tomentosiformis]
JG05G0353800.1_JG	--	lactosylceramide 4-alpha-galactosyltransferase; K01988 lactosylceramide 4-alpha-galactosyltransferase [EC:2.4.1.228] (A)	Lactosylceramide 4-alpha-galactosyltransferase OS=Mus musculus GN=A4galt PE=2 SV=1	Alpha 1,4-glycosyltransferase conserved region	PREDICTED: lactosylceramide 4-alpha-galactosyltransferase [Malus domestica]
JG05G0328800.1_JG	molecular_function:"Catalysis of the phosphorylation of a histidine residue in response to detection of an extracellular signal such as a chemical ligand or change in environment, to initiate a change in cell state or activity. The two-component sensor is a histidine kinase that autophosphorylates a histidine residue in its active site. The phosphate is then transferred to an aspartate residue in…	phytochrome E-like; K12123 phytochrome E (A)	Phytochrome E OS=Ipomoea nil GN=PHYE PE=2 SV=1	Histidine kinase-, DNA gyrase B-, and HSP90-like ATPase	PREDICTED: phytochrome E-like [Malus domestica]
JG02G0065400.1_JG	--	transcription factor TT2; K09422 myb proto-oncogene protein, plant (A)	Transcription factor TT2 OS=Arabidopsis thaliana GN=TT2 PE=1 SV=1	Myb-like DNA-binding domain	PREDICTED: LOW QUALITY PROTEIN: transcription factor TT2 [Pyrus x bretschneideri]
JG03G0136300.1_JG	biological_process:"A cellular homeostatic process involved in the maintenance of an internal steady state of glucose within a cell or between a cell and its external environment." [GOC:dph, GOC:go_curators, GOC:tb](GO:0001678),molecular_function:"Catalysis of the reaction: ATP + D-hexose = ADP + D-hexose 6-phosphate." [EC:2.7.1.1](GO:0004396),molecular_function:"Interacting selectively and non-c…	hexokinase-3; K00844 hexokinase [EC:2.7.1.1] (A)	Hexokinase-3 OS=Arabidopsis thaliana GN=At1g50460 PE=1 SV=1	Hexokinase	PREDICTED: hexokinase-3 [Malus domestica]
JG016G0025500.1_JG	molecular_function:"Interacting selectively and non-covalently with any protein or protein complex (a complex of two or more proteins that may include other nonprotein molecules)." [GOC:go_curators](GO:0005515)	--	Tetratricopeptide repeat protein 5 OS=Homo sapiens GN=TTC5 PE=1 SV=2	Tetratricopeptide repeat protein 5 OB fold domain	PREDICTED: tetratricopeptide repeat protein 5-like [Malus domestica]
JG012G0111700.1_JG	--	ecotropic viral integration site 5 protein homolog; K19951 TBC1 domain family member 9 (A)	TBC1 domain family member 9 OS=Mus musculus GN=Tbc1d9 PE=2 SV=2	Rab-GTPase-TBC domain	PREDICTED: ecotropic viral integration site 5 protein homolog [Malus domestica]
JG015G0328400.1_JG	--	--	--	--	PREDICTED: uncharacterized serine-rich protein C215.13 [Malus domestica]
JG011G0103800.1_JG	--	uncharacterized LOC100832504; K13291 terminal uridylyltransferase [EC:2.7.7.52] (A)	Protein neuralized OS=Drosophila melanogaster GN=neur PE=1 SV=2	Zinc finger, C3HC4 type (RING finger)	PREDICTED: uncharacterized protein LOC103422884 [Malus domestica]
JG05G0093700.1_JG	--	--	--	--	PREDICTED: RNA-binding protein FUS-like [Malus domestica]
JG05G0386400.1_JG	molecular_function:"Interacting selectively and non-covalently with any metal ion." [GOC:ai](GO:0046872)	peroxidase 24-like; K00430 peroxidase [EC:1.11.1.7] (A)	Heavy metal-associated isoprenylated plant protein 26 OS=Arabidopsis thaliana GN=HIPP26 PE=1 SV=1	Heavy-metal-associated domain	PREDICTED: FK506-binding protein 5-like [Malus domestica]
JG013G0089000.1_JG	--	phospholipid-transporting ATPase 2-like; K01530 phospholipid-translocating ATPase [EC:3.6.3.1] (A)	--	--	PREDICTED: dentin sialophosphoprotein-like [Malus domestica]
JG02G0096100.1_JG	--	--	--	--	PREDICTED: glutamic acid-rich protein-like [Malus domestica]
JG016G0040300.1_JG	molecular_function:"The formation of a protein dimer, a macromolecular structure consists of two noncovalently associated identical or nonidentical subunits." [ISBN:0198506732](GO:0046983)	transcription factor PIF4; K16189 phytochrome-interacting factor 4 (A)	Transcription factor bHLH30 OS=Arabidopsis thaliana GN=BHLH30 PE=1 SV=1	Helix-loop-helix DNA-binding domain	PREDICTED: transcription factor bHLH30-like [Malus domestica]
JG05G0107500.1_JG	--	Lon protease S16 carboxy-terminal proteolytic domain protein; K08675 Lon-like ATP-dependent protease [EC:3.4.21.-] (A)	Transmembrane protein 18 OS=Gallus gallus GN=TMEM18 PE=2 SV=1	Transmembrane protein 18	PREDICTED: transmembrane protein 18 [Malus domestica]
JG010G0071500.1_JG	molecular_function:"Catalysis of the incorporation of one atom from molecular oxygen into a compound and the reduction of the other atom of oxygen to water." [ISBN:0198506732](GO:0004497),molecular_function:"Interacting selectively and non-covalently with iron (Fe) ions." [GOC:ai](GO:0005506),molecular_function:"Catalysis of an oxidation-reduction (redox) reaction in which hydrogen or electrons a…	allene oxide synthase-like; K01723 hydroperoxide dehydratase [EC:4.2.1.92] (A)	Allene oxide synthase OS=Parthenium argentatum GN=CYP74A2 PE=1 SV=2	Cytochrome P450	PREDICTED: allene oxide synthase-like [Malus domestica]
JG03G0153500.1_JG	molecular_function:"Interacting selectively and non-covalently with any protein or protein complex (a complex of two or more proteins that may include other nonprotein molecules)." [GOC:go_curators](GO:0005515),molecular_function:"Interacting selectively and non-covalently with a lipid." [GOC:ai](GO:0008289)	putative BPI/LBP family protein At1g04970; K05399 lipopolysaccharide-binding protein (A)	Putative BPI/LBP family protein At1g04970 OS=Arabidopsis thaliana GN=At1g04970 PE=2 SV=1	F-box domain	PREDICTED: putative BPI/LBP family protein At1g04970 [Malus domestica]
JG016G0048400.1_JG	molecular_function:"Interacting selectively and non-covalently with heme, any compound of iron complexed in a porphyrin (tetrapyrrole) ring." [GOC:ai](GO:0020037)	hypothetical protein; K00326 cytochrome-b5 reductase [EC:1.6.2.2] (A)	Cytochrome b5 isoform A OS=Arabidopsis thaliana GN=CB5-A PE=1 SV=1	Cytochrome b5-like Heme/Steroid binding domain	PREDICTED: cytochrome b5 [Malus domestica]
JG017G0167700.1_JG	molecular_function:"Interacting selectively and non-covalently with any protein or protein complex (a complex of two or more proteins that may include other nonprotein molecules)." [GOC:go_curators](GO:0005515)	ankyrin repeat-containing protein At5g02620-like; K06694 26S proteasome non-ATPase regulatory subunit 10 (A)	Ankyrin repeat-containing protein At2g01680 OS=Arabidopsis thaliana GN=At2g01680 PE=2 SV=1	Ankyrin repeats (3 copies)	PREDICTED: ankyrin repeat-containing protein At5g02620-like [Malus domestica]
JG012G0090600.1_JG	cellular_component:"The space external to the outermost structure of a cell. For cells without external protective or external encapsulating structures this refers to space outside of the plasma membrane. This term covers the host cell environment outside an intracellular parasite." [GOC:go_curators](GO:0005576),biological_process:"A process that results in the assembly and arrangement of constit…	malate dehydrogenase [NADP], chloroplastic-like; K00051 malate dehydrogenase (NADP+) [EC:1.1.1.82] (A)	Expansin-A3 OS=Arabidopsis thaliana GN=EXPA3 PE=2 SV=1	Pollen allergen	PREDICTED: expansin-A9-like [Malus domestica]
JG02G0081400.1_JG	--	--	--	--	PREDICTED: uncharacterized protein LOC103959201 [Pyrus x bretschneideri]
JG07G0206500.1_JG	molecular_function:"Catalysis of the hydrolysis of any O-glycosyl bond." [GOC:mah](GO:0004553),molecular_function:"Catalysis of the reaction: a fructofuranosylated fructofuranosyl acceptor + H2O = a non fructofuranosylated fructofuranosyl acceptor + a beta-D-fructofuranoside." [EC:3.2.1.26, MetaCyc:RXN-9985](GO:0004564),molecular_function:"Catalysis of the reaction: sucrose + H2O = alpha-D-glucos…	beta-fructofuranosidase, soluble isoenzyme I-like; K01193 beta-fructofuranosidase [EC:3.2.1.26] (A)	Beta-fructofuranosidase, soluble isoenzyme I OS=Daucus carota GN=INV*DC4 PE=1 SV=2	Domain of unknown function (DUF3357)	PREDICTED: beta-fructofuranosidase, soluble isoenzyme I-like [Malus domestica]
JG015G0326600.1_JG	molecular_function:"Catalysis of the phosphorylation of an amino acid residue in a protein, usually according to the reaction: a protein + ATP = a phosphoprotein + ADP." [MetaCyc:PROTEIN-KINASE-RXN](GO:0004672),molecular_function:"Catalysis of the reactions: ATP + a protein serine = ADP + protein serine phosphate; ATP + a protein threonine = ADP + protein threonine phosphate; and ATP + a protein …	serine/threonine-protein kinase mph1; K08866 serine/threonine-protein kinase TTK/MPS1 [EC:2.7.12.1] (A)	Serine/threonine-protein kinase mph1 OS=Schizosaccharomyces pombe (strain 972 / ATCC 24843) GN=mph1 PE=2 SV=1	Protein kinase domain	PREDICTED: serine/threonine-protein kinase mph1 isoform X1 [Malus domestica]
JG011G0195500.1_JG	molecular_function:"Catalysis of the reaction: ATP + NAD(+) = ADP + 2 H(+) + NADP(+)." [EC:2.7.1.23, RHEA:18629](GO:0003951),molecular_function:"Catalysis of the reaction: NTP + 1,2-diacylglycerol = NDP + 1,2-diacylglycerol-3-phosphate." [EC:2.7.1.107, GOC:elh](GO:0004143),biological_process:"The cellular process in which a signal is conveyed to trigger a change in the activity or state of a cell…	diacylglycerol kinase 5-like; K00901 diacylglycerol kinase (ATP) [EC:2.7.1.107] (A)	Diacylglycerol kinase 5 OS=Arabidopsis thaliana GN=DGK5 PE=2 SV=1	Diacylglycerol kinase accessory domain	PREDICTED: diacylglycerol kinase 5-like isoform X1 [Malus domestica]
JG09G0083200.1_JG	molecular_function:"Catalysis of the incorporation of one atom from molecular oxygen into a compound and the reduction of the other atom of oxygen to water." [ISBN:0198506732](GO:0004497),molecular_function:"Interacting selectively and non-covalently with iron (Fe) ions." [GOC:ai](GO:0005506),molecular_function:"Catalysis of an oxidation-reduction (redox) reaction in which hydrogen or electrons a…	allene oxide synthase, chloroplastic; K10528 hydroperoxide lyase [EC:4.1.2.-] (A)	Linolenate hydroperoxide lyase, chloroplastic OS=Arabidopsis thaliana GN=CYP74B2 PE=1 SV=1	Cytochrome P450	PREDICTED: allene oxide synthase, chloroplastic [Pyrus x bretschneideri]
JG08G0010000.1_JG	cellular_component:"A membrane-bounded organelle of eukaryotic cells in which chromosomes are housed and replicated. In most cells, the nucleus contains all of the cell's chromosomes except the organellar chromosomes, and is the site of RNA synthesis and processing. In some species, or in specialized cell types, RNA metabolism or DNA replication may be absent." [GOC:go_curators](GO:0005634)	--	--	--	PREDICTED: uncharacterized protein LOC103419677 [Malus domestica]
JG013G0022600.1_JG	molecular_function:"Interacting selectively and non-covalently with ATP, adenosine 5'-triphosphate, a universally important coenzyme and enzyme regulator." [ISBN:0198506732](GO:0005524),cellular_component:"A lipid bilayer along with all the proteins and protein complexes embedded in it an attached to it." [GOC:dos, GOC:mah, ISBN:0815316194](GO:0016020),molecular_function:"Primary active transport…	ATP-binding cassette; K05681 ATP-binding cassette, subfamily G (WHITE), member 2 (A)	ABC transporter G family member 7 OS=Arabidopsis thaliana GN=ABCG7 PE=2 SV=1	ABC-2 type transporter	PREDICTED: ABC transporter G family member 7 [Malus domestica]
JG05G0335300.1_JG	molecular_function:"Interacting selectively and non-covalently with a specific double-stranded genomic DNA sequence (sometimes referred to as a motif) within the regulatory region of a gene to modulate transcription. Regulatory regions include promoters (proximal and distal) and enhancers. Genes are transcriptional units, and include bacterial operons." [GOC:txnOH-2018](GO:0003700),biological_pro…	WRKY transcription factor 22; K13425 WRKY transcription factor 22 (A)	Probable WRKY transcription factor 65 OS=Arabidopsis thaliana GN=WRKY65 PE=2 SV=1	WRKY DNA -binding domain	PREDICTED: probable WRKY transcription factor 65 [Malus domestica]
JG01G0097000.1_JG	cellular_component:"The region of a chromosome that includes the centromeric DNA and associated proteins. In monocentric chromosomes, this region corresponds to a single area of the chromosome, whereas in holocentric chromosomes, it is evenly distributed along the chromosome." [GOC:cjm, GOC:elh, GOC:kmv, GOC:pr](GO:0000775),cellular_component:"A membrane-bounded organelle of eukaryotic cells in w…	serine/threonine protein phosphatase 2A 57 kDa regulatory subunit B' beta isoform-like; K11584 serine/threonine-protein phosphatase 2A regulatory subunit B' (A)	Shugoshin-1 OS=Zea mays GN=SGO1 PE=2 SV=1	Shugoshin C terminus	PREDICTED: shugoshin-1-like isoform X1 [Pyrus x bretschneideri]
JG017G0142700.1_JG	--	hypothetical protein; K01719 uroporphyrinogen-III synthase [EC:4.2.1.75] (A)	--	--	PREDICTED: LOW QUALITY PROTEIN: uncharacterized protein LOC103927776 [Pyrus x bretschneideri]
JG08G0146200.1_JG	--	RasGTPase-activating protein; K17907 autophagy-related protein 9 (A)	Vacuolar protein sorting-associated protein 9A OS=Arabidopsis thaliana GN=VPS9A PE=1 SV=1	Vacuolar sorting protein 9 (VPS9) domain	PREDICTED: vacuolar protein sorting-associated protein 9A-like [Malus domestica]
JG014G0145100.1_JG	molecular_function:"Interacting selectively and non-covalently with any nucleic acid." [GOC:jl](GO:0003676)	AML1; RNA-binding protein; K17579 protein phosphatase 1 regulatory subunit 42 (A)	Protein MEI2-like 4 OS=Oryza sativa subsp. japonica GN=ML4 PE=2 SV=1	RNA recognition motif 2	PREDICTED: protein MEI2-like 1 isoform X2 [Malus domestica]
JG012G0079600.1_JG	molecular_function:"Interacting selectively and non-covalently with a specific double-stranded genomic DNA sequence (sometimes referred to as a motif) within the regulatory region of a gene to modulate transcription. Regulatory regions include promoters (proximal and distal) and enhancers. Genes are transcriptional units, and include bacterial operons." [GOC:txnOH-2018](GO:0003700),biological_pro…	transcription factor HBP-1b(c38)-like; K14431 transcription factor TGA (A)	TGACG-sequence-specific DNA-binding protein TGA-2.1 OS=Nicotiana tabacum GN=TGA21 PE=1 SV=1	bZIP transcription factor	PREDICTED: transcription factor HBP-1b(c38)-like [Malus domestica]
JG02G0157900.1_JG	molecular_function:"Interacting selectively and non-covalently with any protein or protein complex (a complex of two or more proteins that may include other nonprotein molecules)." [GOC:go_curators](GO:0005515)	hypothetical protein; K18953 factor associated with neutral sphingomyelinase activation (A)	BEACH domain-containing protein lvsC OS=Dictyostelium discoideum GN=lvsC PE=3 SV=2	WD domain, G-beta repeat	PREDICTED: LOW QUALITY PROTEIN: uncharacterized protein LOC103405802 [Malus domestica]
JG08G0012800.1_JG	molecular_function:"Interacting selectively and non-covalently with a specific upstream regulatory DNA sequence (transcription factor recognition sequence or binding site) located in cis relative to the transcription start site (i.e., on the same strand of DNA) of a gene transcribed by RNA polymerase II." [GOC:txnOH-2018](GO:0000978),cellular_component:"A protein complex that is capable of associ…	transcription factor E2FC-like; K06620 transcription factor E2F3 (A)	Transcription factor E2FC OS=Arabidopsis thaliana GN=E2FC PE=1 SV=1	E2F transcription factor CC-MB domain	PREDICTED: transcription factor E2FC-like [Malus domestica]
JG08G0124200.1_JG	--	GTP-binding protein At2g22870-like; K03978 GTP-binding protein (A)	ACT domain-containing protein ACR2 OS=Arabidopsis thaliana GN=ACR2 PE=3 SV=1	ACT domain	PREDICTED: LOW QUALITY PROTEIN: uncharacterized protein LOC103441484 [Malus domestica]
JG012G0131100.1_JG	molecular_function:"Any molecular function by which a gene product interacts selectively and non-covalently with DNA (deoxyribonucleic acid)." [GOC:dph, GOC:jl, GOC:tb, GOC:vw](GO:0003677),biological_process:"Any process that modulates the frequency, rate or extent of cellular DNA-templated transcription." [GOC:go_curators, GOC:txnOH](GO:0006355)	BEL1-like homeodomain protein 9; K15613 homeobox protein Meis1 (A)	BEL1-like homeodomain protein 9 OS=Arabidopsis thaliana GN=BLH9 PE=1 SV=1	Associated with HOX	PREDICTED: BEL1-like homeodomain protein 9 [Malus domestica]
JG014G0031700.1_JG	biological_process:"Any process that stops, prevents, or reduces the frequency, rate or extent of cellular DNA-templated transcription." [GOC:go_curators, GOC:txnOH](GO:0045892)	--	Transcription repressor OFP13 OS=Arabidopsis thaliana GN=OFP13 PE=2 SV=1	Transcriptional repressor, ovate	PREDICTED: uncharacterized protein LOC103454142 [Malus domestica]
JG012G0057300.1_JG	molecular_function:"Catalysis of the reaction: protein-L-asparagine + H2O = protein-L-aspartate + NH3. This reaction is the deamidation of an N-terminal asparagine residue in a peptide or protein." [PMID:8910481](GO:0008418),molecular_function:"Catalysis of the hydrolysis of any non-peptide carbon-nitrogen bond in a linear amide." [GOC:ai](GO:0016811),molecular_function:"Catalysis of the reaction…	tyrosyl-tRNA synthetase; K01866 tyrosyl-tRNA synthetase [EC:6.1.1.1] (A)	Protein N-terminal glutamine amidohydrolase OS=Arabidopsis thaliana GN=At2g41760 PE=1 SV=1	N-terminal glutamine amidase	PREDICTED: protein N-terminal glutamine amidohydrolase [Malus domestica]
JG05G0254500.1_JG	biological_process:"The chemical reactions and pathways involving lipids, compounds soluble in an organic solvent but not, or sparingly, in an aqueous solvent. Includes fatty acids; neutral fats, other fatty-acid esters, and soaps; long-chain (fatty) alcohols and waxes; sphingoids and other long-chain bases; glycolipids, phospholipids and sphingolipids; and carotenes, polyprenols, sterols, terpen…	uncharacterized LOC105792300; K13806 sn1-specific diacylglycerol lipase [EC:3.1.1.-] (A)	Sn1-specific diacylglycerol lipase beta OS=Rattus norvegicus GN=Daglb PE=1 SV=1	Lipase (class 3)	PREDICTED: uncharacterized protein LOC103946032 isoform X2 [Pyrus x bretschneideri]
JG08G0085800.1_JG	molecular_function:"Catalysis of the reaction: ATP + D-fructose-6-phosphate = ADP + D-fructose 1,6-bisphosphate." [EC:2.7.1.11](GO:0003872),molecular_function:"Interacting selectively and non-covalently with ATP, adenosine 5'-triphosphate, a universally important coenzyme and enzyme regulator." [ISBN:0198506732](GO:0005524),biological_process:"The chemical reactions and pathways involving fructos…	ATP-dependent 6-phosphofructokinase 6-like; K00850 6-phosphofructokinase 1 [EC:2.7.1.11] (A)	ATP-dependent 6-phosphofructokinase 3 OS=Arabidopsis thaliana GN=PFK3 PE=1 SV=1	Phosphofructokinase	PREDICTED: ATP-dependent 6-phosphofructokinase 6-like [Pyrus x bretschneideri]
JG05G0342200.1_JG	--	--	Uncharacterized protein At4g18490 OS=Arabidopsis thaliana GN=At4g18490 PE=2 SV=3	--	PREDICTED: uncharacterized protein At4g18490-like [Malus domestica]
JG015G0018100.1_JG	molecular_function:"Interacting selectively and non-covalently with a specific double-stranded genomic DNA sequence (sometimes referred to as a motif) within the regulatory region of a gene to modulate transcription. Regulatory regions include promoters (proximal and distal) and enhancers. Genes are transcriptional units, and include bacterial operons." [GOC:txnOH-2018](GO:0003700),biological_pro…	transcription factor HBP-1a-like; K09060 plant G-box-binding factor (A)	Ocs element-binding factor 1 OS=Zea mays GN=OBF1 PE=2 SV=2	bZIP transcription factor	ocs element-binding factor 1 [Malus domestica]
JG016G0055900.1_JG	molecular_function:"Interacting selectively and non-covalently with any protein or protein complex (a complex of two or more proteins that may include other nonprotein molecules)." [GOC:go_curators](GO:0005515),cellular_component:"A chlorophyll-containing plastid with thylakoids organized into grana and frets, or stroma thylakoids, and embedded in a stroma." [ISBN:0471245208](GO:0009507),molecula…	ribulose-1,5 bisphosphate carboxylase/oxygenase large subunit N-methyltransferase, chloroplastic-like; K00592 [ribulose-bisphosphate carboxylase]-lysine N-methyltransferase [EC:2.1.1.127] (A)	Ribulose-1,5 bisphosphate carboxylase/oxygenase large subunit N-methyltransferase, chloroplastic OS=Pisum sativum GN=RBCMT PE=1 SV=1	Rubisco LSMT substrate-binding	PREDICTED: ribulose-1,5 bisphosphate carboxylase/oxygenase large subunit N-methyltransferase, chloroplastic-like [Malus domestica]
JG013G0035200.1_JG	molecular_function:"Any molecular function by which a gene product interacts selectively and non-covalently with DNA (deoxyribonucleic acid)." [GOC:dph, GOC:jl, GOC:tb, GOC:vw](GO:0003677),molecular_function:"Interacting selectively and non-covalently with a specific double-stranded genomic DNA sequence (sometimes referred to as a motif) within the regulatory region of a gene to modulate transcri…	AP2/ERF and B3 domain-containing transcription factor RAV1-like; K09287 RAV-like factor (A)	AP2/ERF and B3 domain-containing transcription repressor TEM1 OS=Arabidopsis thaliana GN=TEM1 PE=1 SV=1	B3 DNA binding domain	PREDICTED: AP2/ERF and B3 domain-containing transcription factor RAV1-like [Malus domestica]
JG02G0152800.1_JG	--	peroxisome biogenesis protein 16; K13335 peroxin-16 (A)	Peroxisome biogenesis protein 16 OS=Arabidopsis thaliana GN=PEX16 PE=1 SV=1	Peroxisomal membrane protein (Pex16)	PREDICTED: peroxisome biogenesis protein 16 isoform X1 [Malus domestica]
JG013G0118100.1_JG	molecular_function:"Interacting selectively and non-covalently with a specific double-stranded genomic DNA sequence (sometimes referred to as a motif) within the regulatory region of a gene to modulate transcription. Regulatory regions include promoters (proximal and distal) and enhancers. Genes are transcriptional units, and include bacterial operons." [GOC:txnOH-2018](GO:0003700),biological_pro…	transcription factor MYB108-like; K09422 myb proto-oncogene protein, plant (A)	Transcription factor MYB108 OS=Arabidopsis thaliana GN=MYB108 PE=1 SV=1	Myb-like DNA-binding domain	PREDICTED: transcription factor MYB108-like [Malus domestica]
JG06G0044700.1_JG	molecular_function:"Catalysis of the phosphorylation of an amino acid residue in a protein, usually according to the reaction: a protein + ATP = a phosphoprotein + ADP." [MetaCyc:PROTEIN-KINASE-RXN](GO:0004672),molecular_function:"Interacting selectively and non-covalently with ATP, adenosine 5'-triphosphate, a universally important coenzyme and enzyme regulator." [ISBN:0198506732](GO:0005524),bi…	probable serine/threonine-protein kinase cdc7; K02214 cell division control protein 7 [EC:2.7.11.1] (A)	Cell division cycle 7-related protein kinase OS=Homo sapiens GN=CDC7 PE=1 SV=1	Protein kinase domain	PREDICTED: probable serine/threonine-protein kinase cdc7 [Malus domestica]
JG08G0165700.1_JG	--	--	Zinc-finger homeodomain protein 1 OS=Oryza sativa subsp. japonica GN=ZHD1 PE=2 SV=1	ZF-HD protein dimerisation region	PREDICTED: zinc-finger homeodomain protein 2-like [Malus domestica]
JG02G0103400.1_JG	molecular_function:"Interacting selectively and non-covalently with ADP, adenosine 5'-diphosphate." [GOC:jl](GO:0043531)	putative disease resistance protein At1g50180; K13457 disease resistance protein RPM1 (A)	Disease resistance RPP13-like protein 4 OS=Arabidopsis thaliana GN=RPP13L4 PE=1 SV=2	NB-ARC domain	PREDICTED: disease resistance RPP13-like protein 4 [Malus domestica]
JG015G0198300.1_JG	molecular_function:"Catalysis of the reaction: a nucleoside triphosphate + H2O = nucleoside diphosphate + phosphate." [EC:3.6.1.15](GO:0017111)	cancer-related nucleoside-triphosphatase homolog; K06928 nucleoside-triphosphatase [EC:3.6.1.15] (A)	Cancer-related nucleoside-triphosphatase homolog OS=Bos taurus GN=NTPCR PE=2 SV=1	NTPase	PREDICTED: cancer-related nucleoside-triphosphatase homolog [Malus domestica]
JG013G0231100.1_JG	molecular_function:"Catalysis of the phosphorylation of an amino acid residue in a protein, usually according to the reaction: a protein + ATP = a phosphoprotein + ADP." [MetaCyc:PROTEIN-KINASE-RXN](GO:0004672),molecular_function:"Interacting selectively and non-covalently with ATP, adenosine 5'-triphosphate, a universally important coenzyme and enzyme regulator." [ISBN:0198506732](GO:0005524),bi…	CBL-interacting serine/threonine-protein kinase 21; K07198 5'-AMP-activated protein kinase, catalytic alpha subunit [EC:2.7.11.11] (A)	CBL-interacting serine/threonine-protein kinase 21 OS=Arabidopsis thaliana GN=CIPK21 PE=1 SV=1	NAF domain	PREDICTED: CBL-interacting serine/threonine-protein kinase 21 [Malus domestica]
JG07G0057400.1_JG	--	--	--	--	PREDICTED: uncharacterized protein LOC103951703 [Pyrus x bretschneideri]
JG014G0129200.1_JG	molecular_function:"Catalysis of an oxidation-reduction (redox) reaction, a reversible chemical reaction in which the oxidation state of an atom or atoms within a molecule is altered. One substrate acts as a hydrogen or electron donor and becomes oxidized, while the other acts as hydrogen or electron acceptor and becomes reduced." [GOC:go_curators](GO:0016491)	short-chain dehydrogenase TIC 32, chloroplastic; K11153 retinol dehydrogenase 12 [EC:1.1.1.300] (A)	Short-chain dehydrogenase TIC 32, chloroplastic OS=Arabidopsis thaliana GN=TIC32 PE=2 SV=1	short chain dehydrogenase	PREDICTED: short-chain dehydrogenase TIC 32, chloroplastic-like [Malus domestica]
JG013G0151300.1_JG	--	E3 ubiquitin-protein ligase RHF1A-like; K19043 E3 ubiquitin-protein ligase RHF [EC:2.3.2.27] (A)	E3 ubiquitin-protein ligase RHF1A OS=Arabidopsis thaliana GN=RHF1A PE=1 SV=1	Ring finger domain	PREDICTED: E3 ubiquitin-protein ligase RHF1A-like [Malus domestica]
JG013G0195000.1_JG	molecular_function:"Interacting selectively and non-covalently with ATP, adenosine 5'-triphosphate, a universally important coenzyme and enzyme regulator." [ISBN:0198506732](GO:0005524),molecular_function:"Catalysis of the reaction: ATP + H2O = ADP + phosphate + 2 H+. May or may not be coupled to another reaction." [EC:3.6.1.3, GOC:jl](GO:0016887),biological_process:"The process carried out by a …	chaperonin CPN60-2, mitochondrial-like; K04077 chaperonin GroEL (A)	Chaperonin CPN60-2, mitochondrial OS=Cucurbita maxima GN=CPN60-2 PE=1 SV=1	TCP-1/cpn60 chaperonin family	PREDICTED: chaperonin CPN60-2, mitochondrial-like [Pyrus x bretschneideri]
JG05G0173500.1_JG	biological_process:"The chemical reactions and pathways involving cytokinins, a class of adenine-derived compounds that can function in plants as growth regulators." [ISBN:0387969845](GO:0009690),biological_process:"The chemical reactions and pathways resulting in the formation of cytokinins, a class of adenine-derived compounds that can function in plants as growth regulators." [ISBN:0387969845]…	--	--	--	PREDICTED: uncharacterized protein LOC103432346 isoform X1 [Malus domestica]
JG07G0106300.1_JG	biological_process:"The covalent alteration of one or more nucleotides within an rRNA molecule to produce an rRNA molecule with a sequence that differs from that coded genetically." [GOC:curators](GO:0000154),molecular_function:"Catalysis of the dimethylation two adjacent A residues in the loop closing the 3'-terminal stem of the 18S rRNA, using S-adenosyl-L-methionine as a methyl donor." [ISBN:1…	probable dimethyladenosine transferase; K14191 18S rRNA (adenine1779-N6/adenine1780-N6)-dimethyltransferase [EC:2.1.1.183] (A)	Ribosomal RNA small subunit methyltransferase, chloroplastic OS=Arabidopsis thaliana GN=PFC1 PE=2 SV=1	Ribosomal RNA adenine dimethylase	PREDICTED: probable dimethyladenosine transferase [Malus domestica]
JG08G0037300.1_JG	molecular_function:"Enables the transmembrane transfer of an ion by a channel that opens when a specific ligand has been bound by the channel complex or one of its constituent parts." [GOC:mtg_transport, ISBN:0815340729](GO:0015276),cellular_component:"A lipid bilayer along with all the proteins and protein complexes embedded in it an attached to it." [GOC:dos, GOC:mah, ISBN:0815316194](GO:001602…	glutamate receptor 2.7-like; K05387 glutamate receptor, ionotropic, plant (A)	Glutamate receptor 2.7 OS=Arabidopsis thaliana GN=GLR2.7 PE=2 SV=3	Ligand-gated ion channel	PREDICTED: glutamate receptor 2.7-like [Malus domestica]
JG07G0043800.1_JG	molecular_function:"Any molecular function by which a gene product interacts selectively and non-covalently with DNA (deoxyribonucleic acid)." [GOC:dph, GOC:jl, GOC:tb, GOC:vw](GO:0003677),biological_process:"Any process that modulates the frequency, rate or extent of cellular DNA-templated transcription." [GOC:go_curators, GOC:txnOH](GO:0006355)	CDF1; cycling DOF factor 1; K16222 Dof zinc finger protein DOF5.5 (A)	Cyclic dof factor 2 OS=Arabidopsis thaliana GN=CDF2 PE=1 SV=2	Dof domain, zinc finger	PREDICTED: cyclic dof factor 3-like [Prunus mume]
JG010G0040700.1_JG	--	--	--	--	PREDICTED: uncharacterized protein LOC103411982 [Malus domestica]
JG014G0133700.1_JG	molecular_function:"The formation of a protein dimer, a macromolecular structure consists of two noncovalently associated identical or nonidentical subunits." [ISBN:0198506732](GO:0046983)	transcription factor MYC2-like; K13422 transcription factor MYC2 (A)	Transcription factor MYC4 OS=Arabidopsis thaliana GN=MYC4 PE=1 SV=1	Helix-loop-helix DNA-binding domain	PREDICTED: transcription factor MYC3-like isoform X1 [Malus domestica]
JG012G0159700.1_JG	--	hypothetical protein; K06236 collagen, type I, alpha (A)	--	--	PREDICTED: uncharacterized protein LOC103450738 [Malus domestica]
JG04G0101000.1_JG	--	transcription factor MYB59-like; K09422 myb proto-oncogene protein, plant (A)	Transcription factor MYB44 OS=Arabidopsis thaliana GN=MYB44 PE=2 SV=1	Myb-like DNA-binding domain	MYB2 [Malus domestica]
JG013G0141300.1_JG	--	paxip1; PAX interacting (with transcription-activation domain) protein 1; K14972 PAX-interacting protein 1 (A)	PAX-interacting protein 1 OS=Bos taurus GN=PAXIP1 PE=2 SV=1	Regulator of Ty1 transposition protein 107 BRCT domain	PREDICTED: uncharacterized protein LOC103452998 [Malus domestica]
JG010G0039400.1_JG	molecular_function:"Interacting selectively and non-covalently with an RNA molecule or a portion thereof." [GOC:jl, GOC:mah](GO:0003723)	uncharacterized CRM domain-containing protein At3g25440, chloroplastic; K01148 poly(A)-specific ribonuclease [EC:3.1.13.4] (A)	Uncharacterized CRM domain-containing protein At3g25440, chloroplastic OS=Arabidopsis thaliana GN=At3g25440 PE=2 SV=1	CRS1 / YhbY (CRM) domain	PREDICTED: uncharacterized CRM domain-containing protein At3g25440, chloroplastic-like [Malus domestica]
JG06G0045300.1_JG	--	hypothetical protein; K02324 DNA polymerase epsilon subunit 1 [EC:2.7.7.7] (A)	--	--	PREDICTED: uncharacterized protein LOC103935840 [Pyrus x bretschneideri]
JG014G0104700.1_JG	--	--	Protein TRM32 OS=Arabidopsis thaliana GN=TRM32 PE=2 SV=1	Domain of unknown function (DUF4378)	PREDICTED: uncharacterized protein LOC103454761 [Malus domestica]
JG07G0110500.1_JG	molecular_function:"Interacting selectively and non-covalently with nicotinamide adenine dinucleotide, a coenzyme involved in many redox and biosynthetic reactions; binding may be to either the oxidized form, NAD+, or the reduced form, NADH." [GOC:ai](GO:0051287)	hypothetical protein; K04496 C-terminal binding protein (A)	C-terminal binding protein AN OS=Arabidopsis thaliana GN=AN PE=1 SV=1	D-isomer specific 2-hydroxyacid dehydrogenase, NAD binding domain	PREDICTED: C-terminal binding protein AN [Malus domestica]
JG011G0096700.1_JG	biological_process:"Repression of transcription by altering the structure of chromatin, e.g. by conversion of large regions of DNA into an inaccessible state often called heterochromatin." [GOC:mah, PMID:10219245](GO:0006342)	uncharacterized LOC103947676; K11642 chromodomain-helicase-DNA-binding protein 3 [EC:3.6.4.12] (A)	Helicase protein MOM1 OS=Arabidopsis thaliana GN=MOM1 PE=1 SV=1	--	PREDICTED: helicase protein MOM1-like isoform X2 [Malus domestica]
JG010G0072800.1_JG	biological_process:"The nonsense-mediated decay pathway for nuclear-transcribed mRNAs degrades mRNAs in which an amino-acid codon has changed to a nonsense codon; this prevents the translation of such mRNAs into truncated, and potentially harmful, proteins." [GOC:krc, GOC:ma, PMID:10025395](GO:0000184),molecular_function:"Catalysis of the reactions: ATP + protein serine = ADP + protein serine pho…	uncharacterized LOC103402261; K08873 serine/threonine-protein kinase SMG1 [EC:2.7.11.1] (A)	Serine/threonine-protein kinase SMG1 OS=Mus musculus GN=Smg1 PE=1 SV=3	Serine/threonine-protein kinase smg-1	PREDICTED: uncharacterized protein LOC103402261 [Malus domestica]
JG017G0138300.1_JG	--	putative vacuolar protein sorting-associated protein 13B; K19525 vacuolar protein sorting-associated protein 13A/C (A)	Putative vacuolar protein sorting-associated protein 13C OS=Dictyostelium discoideum GN=tipC PE=3 SV=1	Vacuolar-sorting-associated 13 protein C-terminal	PREDICTED: LOW QUALITY PROTEIN: uncharacterized protein LOC103436293 [Malus domestica]
JG012G0027300.1_JG	molecular_function:"Any molecular function by which a gene product interacts selectively and non-covalently with DNA (deoxyribonucleic acid)." [GOC:dph, GOC:jl, GOC:tb, GOC:vw](GO:0003677),biological_process:"Any process that modulates the frequency, rate or extent of cellular DNA-templated transcription." [GOC:go_curators, GOC:txnOH](GO:0006355)	homeobox protein BEL1 homolog; K16670 homeobox protein Meis2 (A)	BEL1-like homeodomain protein 1 OS=Arabidopsis thaliana GN=BLH1 PE=1 SV=1	Homeobox KN domain	PREDICTED: BEL1-like homeodomain protein 1 [Malus domestica]
JG012G0086500.1_JG	biological_process:"A protein modification process that results in the addition of a carbohydrate or carbohydrate derivative unit to a protein amino acid, e.g. the addition of glycan chains to proteins." [GOC:curators, GOC:pr](GO:0006486),molecular_function:"Catalysis of the transfer of a glycosyl group from one compound (donor) to another (acceptor)." [GOC:jl, ISBN:0198506732](GO:0016757)	probable glycosyltransferase At5g20260; K18789 xylogalacturonan beta-1,3-xylosyltransferase [EC:2.4.2.41] (A)	Probable glycosyltransferase At5g03795 OS=Arabidopsis thaliana GN=At5g03795 PE=3 SV=2	Exostosin family	PREDICTED: probable glycosyltransferase At5g03795 [Malus domestica]
JG05G0358600.1_JG	--	--	--	Cotton fibre expressed protein	PREDICTED: uncharacterized protein LOC103434726 [Malus domestica]
JG013G0207400.1_JG	molecular_function:"Any molecular function by which a gene product interacts selectively and non-covalently with DNA (deoxyribonucleic acid)." [GOC:dph, GOC:jl, GOC:tb, GOC:vw](GO:0003677)	homeobox protein HAT3.1; K11657 remodeling and spacing factor 1 (A)	Pathogenesis-related homeodomain protein OS=Arabidopsis thaliana GN=PRH PE=2 SV=1	Homeobox domain	PREDICTED: pathogenesis-related homeodomain protein-like isoform X2 [Malus domestica]
JG014G0068200.1_JG	--	--	--	Protein of unknown function (DUF642)	PREDICTED: uncharacterized protein LOC103454416 [Malus domestica]
JG07G0191600.1_JG	--	hypothetical protein; K06236 collagen, type I, alpha (A)	Poly(A) RNA polymerase gld-4 OS=Caenorhabditis elegans GN=gld-4 PE=1 SV=1	--	PREDICTED: uncharacterized protein LOC103432908 [Malus domestica]
JG011G0191700.1_JG	cellular_component:"The component of a membrane consisting of the gene products and protein complexes having at least some part of their peptide sequence embedded in the hydrophobic region of the membrane." [GOC:dos, GOC:go_curators](GO:0016021),molecular_function:"Enables the transfer of a substance, usually a specific substance or a group of related substances, from one side of a membrane to th…	organic cation/carnitine transporter 4-like; K08202 MFS transporter, OCT family, solute carrier family 22 (organic cation transporter), member 4/5 (A)	Organic cation/carnitine transporter 4 OS=Arabidopsis thaliana GN=OCT4 PE=2 SV=1	Sugar (and other) transporter	PREDICTED: organic cation/carnitine transporter 4-like [Malus domestica]
JG012G0053500.1_JG	--	--	Remorin OS=Solanum tuberosum PE=1 SV=1	Remorin, C-terminal region	PREDICTED: ABC transporter G family member 7-like [Malus domestica]
JG06G0036700.1_JG	biological_process:"A conserved series of molecular signals found in prokaryotes and eukaryotes; involves autophosphorylation of a histidine kinase and the transfer of the phosphate group to an aspartate that then acts as a phospho-donor to response regulator proteins." [PMID:9191038](GO:0000160),molecular_function:"Any molecular function by which a gene product interacts selectively and non-cova…	two-component response regulator-like PRR95; K14491 two-component response regulator ARR-B family (A)	Two-component response regulator-like APRR2 OS=Arabidopsis thaliana GN=APRR2 PE=2 SV=2	Response regulator receiver domain	PREDICTED: two-component response regulator-like APRR2 [Malus domestica]
JG017G0196700.1_JG	--	--	--	--	PREDICTED: protein MNN4-like [Malus domestica]
JG01G0159300.1_JG	molecular_function:"The action of a molecule that contributes to the structural integrity of the ribosome." [GOC:mah](GO:0003735),cellular_component:"An intracellular organelle, about 200 A in diameter, consisting of RNA and protein. It is the site of protein biosynthesis resulting from translation of messenger RNA (mRNA). It consists of two subunits, one large and one small, each containing only…	60S ribosomal protein L15-like; K02877 large subunit ribosomal protein L15e (A)	60S ribosomal protein L15 OS=Petunia hybrida GN=RPL15 PE=2 SV=1	Ribosomal L15	PREDICTED: 60S ribosomal protein L15-like [Prunus mume]
JG08G0011700.1_JG	--	--	--	--	PREDICTED: nucleolar protein 58 [Malus domestica]
JG08G0038900.1_JG	molecular_function:"Catalysis of the reaction: donor + hydrogen peroxide = oxidized donor + 2 H2O." [EC:1.11.1.7, RHEA:56136](GO:0004601),biological_process:"Any process that results in a change in state or activity of a cell or an organism (in terms of movement, secretion, enzyme production, gene expression, etc.) as a result of oxidative stress, a state often resulting from exposure to high lev…	peroxidase 18; K00430 peroxidase [EC:1.11.1.7] (A)	Peroxidase 18 OS=Arabidopsis thaliana GN=PER18 PE=3 SV=1	Peroxidase	PREDICTED: peroxidase 18 [Malus domestica]
JG014G0159600.1_JG	molecular_function:"Any molecular function by which a gene product interacts selectively and non-covalently with DNA (deoxyribonucleic acid)." [GOC:dph, GOC:jl, GOC:tb, GOC:vw](GO:0003677),molecular_function:"Catalysis of the reaction: deoxynucleoside triphosphate + DNA(n) = diphosphate + DNA(n+1); the synthesis of DNA from deoxyribonucleotide triphosphates in the presence of a DNA template and a…	replication factor C subunit 2; K10755 replication factor C subunit 2/4 (A)	Protein STICHEL-like 2 OS=Arabidopsis thaliana GN=At4g24790 PE=2 SV=1	DNA polymerase III, delta subunit	PREDICTED: protein STICHEL-like 2 [Malus domestica]
JG015G0329600.1_JG	molecular_function:"Any molecular function by which a gene product interacts selectively and non-covalently with DNA (deoxyribonucleic acid)." [GOC:dph, GOC:jl, GOC:tb, GOC:vw](GO:0003677),cellular_component:"A membrane-bounded organelle of eukaryotic cells in which chromosomes are housed and replicated. In most cells, the nucleus contains all of the cell's chromosomes except the organellar chrom…	ARF3-2; auxin response factor 3; K14486 auxin response factor (A)	Auxin response factor 17 OS=Arabidopsis thaliana GN=ARF17 PE=2 SV=1	Auxin response factor	PREDICTED: auxin response factor 17 [Malus domestica]
JG01G0051400.1_JG	--	--	--	--	PREDICTED: uncharacterized protein LOC103938465 [Pyrus x bretschneideri]
JG015G0126200.1_JG	molecular_function:"Interacting selectively and non-covalently with any nucleic acid." [GOC:jl](GO:0003676),molecular_function:"Interacting selectively and non-covalently with zinc (Zn) ions." [GOC:ai](GO:0008270)	UBP1-associated proteins 1C-like; K15263 cell growth-regulating nucleolar protein (A)	--	Zinc-finger of C2H2 type	PREDICTED: uncharacterized protein LOC103456375 [Malus domestica]
JG015G0309200.1_JG	molecular_function:"Catalysis of the transfer of an acyl group from one compound (donor) to another (acceptor)." [GOC:jl, ISBN:0198506732](GO:0016746)	POPTRDRAFT_409184; 3-oxoacyl-(acyl-carrier-protein) synthase II; K09458 3-oxoacyl-[acyl-carrier-protein] synthase II [EC:2.3.1.179] (A)	3-oxoacyl-[acyl-carrier-protein] synthase, mitochondrial OS=Arabidopsis thaliana GN=KAS PE=1 SV=1	Beta-ketoacyl synthase, N-terminal domain	3-oxoacyl-(acyl-carrier-protein) synthase II [Populus trichocarpa]
JG03G0183400.1_JG	molecular_function:"Interacting selectively and non-covalently with any protein or protein complex (a complex of two or more proteins that may include other nonprotein molecules)." [GOC:go_curators](GO:0005515)	hypothetical protein; K14963 COMPASS component SWD3 (A)	WD repeat-containing protein 44 OS=Bos taurus GN=WDR44 PE=1 SV=1	WD domain, G-beta repeat	PREDICTED: WD repeat-containing protein 44-like [Malus domestica]
JG05G0158600.1_JG	molecular_function:"Catalysis of the reaction: protein tyrosine phosphate + H2O = protein tyrosine + phosphate." [EC:3.1.3.48](GO:0004725),biological_process:"The process of removing one or more phosphoric (ester or anhydride) residues from a molecule." [ISBN:0198506732](GO:0016311)	phosphatidylinositol 3,4,5-trisphosphate 3-phosphatase and dual-specificity protein phosphatase PTEN; K01110 phosphatidylinositol-3,4,5-trisphosphate 3-phosphatase and dual-specificity protein phosphatase PTEN [EC:3.1.3.16 3.1.3.48 3.1.3.67] (A)	Phosphatidylinositol 3,4,5-trisphosphate 3-phosphatase and dual-specificity protein phosphatase PTEN OS=Dictyostelium discoideum GN=pteN PE=2 SV=1	--	PREDICTED: phosphatidylinositol 3,4,5-trisphosphate 3-phosphatase and dual-specificity protein phosphatase PTEN [Malus domestica]
JG012G0189200.1_JG	--	chaperone protein dnaJ 1, mitochondrial; K03686 molecular chaperone DnaJ (A)	Chaperone protein DnaJ OS=Ruegeria pomeroyi (strain ATCC 700808 / DSM 15171 / DSS-3) GN=dnaJ PE=3 SV=1	DnaJ domain	PREDICTED: uncharacterized protein LOC103344636 [Prunus mume]
JG08G0058200.1_JG	--	uncharacterized LOC103441015; K09422 myb proto-oncogene protein, plant (A)	--	--	PREDICTED: uncharacterized protein LOC103441015 [Malus domestica]
JG015G0079300.1_JG	molecular_function:"Catalysis of a biochemical reaction at physiological temperatures. In biologically catalyzed reactions, the reactants are known as substrates, and the catalysts are naturally occurring macromolecular substances known as enzymes. Enzymes possess specific binding sites for substrates, and are usually composed wholly or largely of protein, but RNA that has catalytic activity (rib…	branched-chain-amino-acid aminotransferase-like protein 3, chloroplastic; K18482 4-amino-4-deoxychorismate lyase [EC:4.1.3.38] (A)	D-amino-acid transaminase, chloroplastic OS=Arabidopsis thaliana GN=DAAT PE=1 SV=1	Amino-transferase class IV	PREDICTED: branched-chain-amino-acid aminotransferase-like protein 3, chloroplastic [Pyrus x bretschneideri]
JG05G0328900.1_JG	molecular_function:"Interacting selectively and non-covalently with any nucleic acid." [GOC:jl](GO:0003676)	AML1; RNA-binding protein; K17579 protein phosphatase 1 regulatory subunit 42 (A)	Protein MEI2-like 2 OS=Oryza sativa subsp. japonica GN=ML2 PE=2 SV=1	RNA recognition motif. (a.k.a. RRM, RBD, or RNP domain)	PREDICTED: protein MEI2-like 5 [Malus domestica]
JG014G0051700.1_JG	--	Cysteine/Histidine-rich C1 domain family protein, putative; K16219 protein N-terminal methyltransferase [EC:2.1.1.244] (A)	--	C1 domain	PREDICTED: uncharacterized protein LOC103423255 [Malus domestica]
JG011G0021100.1_JG	--	Glutamyl-tRNA(Gln) amidotransferase subunit A; K02433 aspartyl-tRNA(Asn)/glutamyl-tRNA(Gln) amidotransferase subunit A [EC:6.3.5.6 6.3.5.7] (A)	Phosphatidylinositol/phosphatidylcholine transfer protein SFH1 OS=Arabidopsis thaliana GN=SFH1 PE=2 SV=1	CRAL/TRIO, N-terminal domain	PREDICTED: phosphatidylinositol/phosphatidylcholine transfer protein SFH1-like [Malus domestica]
JG06G0100000.1_JG	molecular_function:"Interacting selectively and non-covalently with monomeric or multimeric forms of actin, including actin filaments." [GOC:clt](GO:0003779)	myosin heavy chain, fast skeletal muscle; K10352 myosin heavy chain (A)	Spindle pole body component 110 OS=Saccharomyces cerevisiae (strain ATCC 204508 / S288c) GN=SPC110 PE=1 SV=1	KIP1-like protein	PREDICTED: LOW QUALITY PROTEIN: putative leucine-rich repeat-containing protein DDB_G0290503 [Malus domestica]
JG014G0124500.1_JG	--	--	--	Late embryogenesis abundant protein	PREDICTED: uncharacterized protein LOC103933911 [Pyrus x bretschneideri]
JG09G0096800.1_JG	molecular_function:"Interacting selectively and non-covalently with any protein or protein complex (a complex of two or more proteins that may include other nonprotein molecules)." [GOC:go_curators](GO:0005515)	--	Transcriptional regulator STERILE APETALA OS=Arabidopsis thaliana GN=SAP PE=1 SV=1	--	PREDICTED: transcriptional regulator STERILE APETALA [Pyrus x bretschneideri]
JG05G0364800.1_JG	--	--	--	Protein of unknown function, DUF538	PREDICTED: uncharacterized protein LOC103434641 [Malus domestica]
JG05G0158700.1_JG	--	POPTRDRAFT_649601; hypothetical protein; K05402 toll-interacting protein (A)	Elicitor-responsive protein 3 OS=Oryza sativa subsp. japonica GN=ERG3 PE=2 SV=1	C2 domain	PREDICTED: formin-like protein 18 isoform X1 [Malus domestica]
JG01G0200500.1_JG	--	--	--	--	PREDICTED: probable GPI-anchored adhesin-like protein PGA55 [Malus domestica]
[truncated: 113 more rows]
