# Supplementary material for: Pan-genome analysis of 13 Malus accessions reveals structural and sequence variations associated with fruit traits
Source: Nat Commun. 2023 Nov 15;14:7377. doi: 10.1038/s41467-023-43270-7 (PMC10651928; doi:10.1038/s41467-023-43270-7)
Supplement: Supplementary file 14 — Supplementary Data 11 [file 41467_2023_43270_MOESM14_ESM.xlsx]

## Sheet: Supplementary Data 11
Supplementary Data 11. Genes identified under positive selection in OR and their functional annotation.
Gene ID	GO description	KEGG description	Swisspront description	Pfam description	NR description
OR09G0136400.1_OR	molecular_function:"Catalysis of the reaction: triacylglycerol + H2O = diacylglycerol + a carboxylate." [EC:3.1.1.3](GO:0004806),biological_process:"The chemical reactions and pathways involving lipids, compounds soluble in an organic solvent but not, or sparingly, in an aqueous solvent. Includes fatty acids; neutral fats, other fatty-acid esters, and soaps; long-chain (fatty) alcohols and waxes;…	--	Lipase ZK262.3 OS=Caenorhabditis elegans GN=ZK262.3 PE=1 SV=1	Lipase (class 3)	PREDICTED: uncharacterized protein LOC103443619 isoform X1 [Malus domestica]
OR01G0131200.1_OR	--	--	--	WRC	PREDICTED: uncharacterized protein LOC103957440 [Pyrus x bretschneideri]
OR011G0234100.1_OR	molecular_function:"Interacting selectively and non-covalently with any protein or protein complex (a complex of two or more proteins that may include other nonprotein molecules)." [GOC:go_curators](GO:0005515)	hypothetical protein; K19600 tubby-related protein 1 (A)	Tubby-like F-box protein 7 OS=Arabidopsis thaliana GN=TULP7 PE=2 SV=1	Tub family	PREDICTED: tubby-like F-box protein 7 [Malus domestica]
OR015G0118400.1_OR	cellular_component:"The component of a membrane consisting of the gene products and protein complexes having at least some part of their peptide sequence embedded in the hydrophobic region of the membrane." [GOC:dos, GOC:go_curators](GO:0016021),biological_process:"A cellular transport process in which transported substances are moved in membrane-bounded vesicles; transported substances are enclo…	TBX19, SFT2D2; T-box 19; K10184 T-box protein 19 (A)	Vesicle transport protein SFT2B OS=Homo sapiens GN=SFT2D2 PE=1 SV=1	Got1/Sft2-like family	PREDICTED: vesicle transport protein SFT2B [Malus domestica]
OR06G0038900.1_OR	--	--	--	Domain of unknown function (DUF702)	PREDICTED: uncharacterized protein LOC103436947 [Malus domestica]
OR05G0182300.1_OR	molecular_function:"Interacting selectively and non-covalently with any protein or protein complex (a complex of two or more proteins that may include other nonprotein molecules)." [GOC:go_curators](GO:0005515)	--	--	--	PREDICTED: uncharacterized protein LOC103435761 [Malus domestica]
OR09G0064600.1_OR	molecular_function:"Interacting selectively and non-covalently with any protein or protein complex (a complex of two or more proteins that may include other nonprotein molecules)." [GOC:go_curators](GO:0005515)	beta-glucosidase 46; K05350 beta-glucosidase [EC:3.2.1.21] (A)	F-box/FBD/LRR-repeat protein At1g13570 OS=Arabidopsis thaliana GN=At1g13570 PE=2 SV=1	F-box domain	PREDICTED: F-box/FBD/LRR-repeat protein At1g13570-like [Malus domestica]
OR017G0160700.1_OR	molecular_function:"Catalysis of an oxidation-reduction (redox) reaction, a reversible chemical reaction in which the oxidation state of an atom or atoms within a molecule is altered. One substrate acts as a hydrogen or electron donor and becomes oxidized, while the other acts as hydrogen or electron acceptor and becomes reduced." [GOC:go_curators](GO:0016491)	--	Clavaminate synthase-like protein At3g21360 OS=Arabidopsis thaliana GN=At3g21360 PE=1 SV=1	Taurine catabolism dioxygenase TauD, TfdA family	PREDICTED: LOW QUALITY PROTEIN: clavaminate synthase-like protein At3g21360 [Malus domestica]
OR011G0214200.1_OR	--	hypothetical protein; K02184 formin 2 (A)	--	--	PREDICTED: LOW QUALITY PROTEIN: uncharacterized protein LOC103966972 [Pyrus x bretschneideri]
OR015G0370500.1_OR	--	probable protein phosphatase 2C 71; K17508 protein phosphatase PTC7 [EC:3.1.3.16] (A)	Probable protein phosphatase 2C 71 OS=Oryza sativa subsp. japonica GN=Os10g0370000 PE=2 SV=1	--	PREDICTED: probable protein phosphatase 2C 62 isoform X2 [Pyrus x bretschneideri]
OR02G0083100.1_OR	molecular_function:"Interacting selectively and non-covalently with an RNA molecule or a portion thereof." [GOC:jl, GOC:mah](GO:0003723),biological_process:"Any process involved in the conversion of one or more primary RNA transcripts into one or more mature RNA molecules." [GOC:mah](GO:0006396),molecular_function:"Catalysis of the transfer of a nucleotidyl group to a reactant." [ISBN:0198506732]…	Trnt1; tRNA nucleotidyl transferase, CCA-adding, 1 (EC:2.7.7.72); K00974 tRNA nucleotidyltransferase (CCA-adding enzyme) [EC:2.7.7.72 3.1.3.- 3.1.4.-] (A)	Poly(A) polymerase I OS=Haemophilus influenzae (strain ATCC 51907 / DSM 11121 / KW20 / Rd) GN=pcnB PE=3 SV=1	Poly A polymerase head domain	PREDICTED: uncharacterized protein LOC103454675 [Malus domestica]
OR013G0081700.1_OR	--	--	Uncharacterized protein At3g49055 OS=Arabidopsis thaliana GN=At3g49055 PE=2 SV=1	--	PREDICTED: uncharacterized protein At3g49055-like [Malus domestica]
OR015G0254500.1_OR	molecular_function:"Catalysis of the phosphorylation of an amino acid residue in a protein, usually according to the reaction: a protein + ATP = a phosphoprotein + ADP." [MetaCyc:PROTEIN-KINASE-RXN](GO:0004672),molecular_function:"Interacting selectively and non-covalently with ATP, adenosine 5'-triphosphate, a universally important coenzyme and enzyme regulator." [ISBN:0198506732](GO:0005524),bi…	casein kinase II subunit alpha; K03097 casein kinase II subunit alpha [EC:2.7.11.1] (A)	Casein kinase II subunit alpha, chloroplastic OS=Arabidopsis thaliana GN=At2g23070 PE=2 SV=1	Protein kinase domain	PREDICTED: casein kinase II subunit alpha [Malus domestica]
OR06G0108600.1_OR	molecular_function:"Interacting selectively and non-covalently with any protein or protein complex (a complex of two or more proteins that may include other nonprotein molecules)." [GOC:go_curators](GO:0005515),cellular_component:"All of the contents of a cell excluding the plasma membrane and nucleus, but including other subcellular structures." [ISBN:0198547684](GO:0005737),biological_process:"…	E3 ubiquitin-protein ligase SINAT4-like; K04506 E3 ubiquitin-protein ligase SIAH1 [EC:2.3.2.27] (A)	E3 ubiquitin-protein ligase SINAT4 OS=Arabidopsis thaliana GN=SINAT4 PE=2 SV=1	Seven in absentia protein family	PREDICTED: E3 ubiquitin-protein ligase SINAT4-like [Pyrus x bretschneideri]
OR06G0059800.1_OR	molecular_function:"Interacting selectively and non-covalently with a specific double-stranded genomic DNA sequence (sometimes referred to as a motif) within the regulatory region of a gene to modulate transcription. Regulatory regions include promoters (proximal and distal) and enhancers. Genes are transcriptional units, and include bacterial operons." [GOC:txnOH-2018](GO:0003700),biological_pro…	WRKY transcription factor 22-like; K13425 WRKY transcription factor 22 (A)	Probable WRKY transcription factor 21 OS=Arabidopsis thaliana GN=WRKY21 PE=2 SV=1	WRKY DNA -binding domain	PREDICTED: probable WRKY transcription factor 7 [Pyrus x bretschneideri]
OR09G0032700.1_OR	--	hypothetical protein; K11592 endoribonuclease Dicer [EC:3.1.26.-] (A)	Protein FAM179B OS=Mus musculus GN=Fam179b PE=3 SV=3	--	PREDICTED: uncharacterized protein LOC103442268 [Malus domestica]
OR09G0094200.1_OR	--	ribonuclease Z, chloroplastic; K00784 ribonuclease Z [EC:3.1.26.11] (A)	Ribonuclease Z, chloroplastic OS=Arabidopsis thaliana GN=CPZ PE=2 SV=1	Beta-lactamase superfamily domain	PREDICTED: ribonuclease Z, chloroplastic [Malus domestica]
OR015G0370200.1_OR	--	protein disulfide-isomerase 5-2-like; K09580 protein disulfide-isomerase A1 [EC:5.3.4.1] (A)	Protein disulfide-isomerase 5-2 OS=Arabidopsis thaliana GN=PDIL5-2 PE=1 SV=1	Thioredoxin	PREDICTED: protein disulfide-isomerase 5-2-like [Malus domestica]
OR017G0124900.1_OR	molecular_function:"Interacting selectively and non-covalently with ATP, adenosine 5'-triphosphate, a universally important coenzyme and enzyme regulator." [ISBN:0198506732](GO:0005524),molecular_function:"Catalysis of the reaction: ATP + H2O = ADP + phosphate. This reaction requires the presence of one or more nucleosomes." [GOC:mah, PMID:19165147](GO:0070615),biological_process:"An epigenetic R…	SNF2 domain-containing protein CLASSY 3-like; K10875 DNA repair and recombination protein RAD54 and RAD54-like protein [EC:3.6.4.-] (A)	SNF2 domain-containing protein CLASSY 3 OS=Arabidopsis thaliana GN=CLSY3 PE=1 SV=1	Helicase conserved C-terminal domain	PREDICTED: SNF2 domain-containing protein CLASSY 3-like [Malus domestica]
OR015G0116600.1_OR	molecular_function:"Catalysis of the hydrolysis of various bonds, e.g. C-O, C-N, C-C, phosphoric anhydride bonds, etc. Hydrolase is the systematic name for any enzyme of EC class 3." [ISBN:0198506732](GO:0016787)	hypothetical protein; K00102 D-lactate dehydrogenase (cytochrome) [EC:1.1.2.4] (A)	Fatty acid amide hydrolase OS=Arabidopsis thaliana GN=FAAH PE=1 SV=1	Amidase	PREDICTED: fatty acid amide hydrolase-like [Malus domestica]
OR016G0066600.1_OR	--	deleted in malignant brain tumors 1 protein-like; K13912 deleted in malignant brain tumors 1 protein (A)	--	Targeting protein for Xklp2 (TPX2)	PREDICTED: cell wall protein DAN4 [Malus domestica]
OR017G0139400.1_OR	molecular_function:"Catalysis of the reaction: ATP + H2O = ADP + phosphate, to drive the unwinding of a DNA or RNA helix." [GOC:jl](GO:0004386)	uncharacterized LOC103927767; K10706 senataxin [EC:3.6.4.-] (A)	Helicase SEN1 OS=Saccharomyces cerevisiae (strain ATCC 204508 / S288c) GN=SEN1 PE=1 SV=2	AAA domain	PREDICTED: uncharacterized protein LOC103927767 [Pyrus x bretschneideri]
OR010G0005200.1_OR	cellular_component:"A protein complex that is found in the endoplasmic reticulum membrane of eukaryotes and transfers lipid-linked oligosaccharide precursor to asparagine residues on nascent proteins. In yeast, the complex includes at least nine different subunits, whereas in mammalian cells at least three different forms of the complex have been detected." [ISBN:0879695595, PMID:15835887](GO:000…	dolichyl-diphosphooligosaccharide--protein glycosyltransferase subunit DAD1-like; K12668 oligosaccharyltransferase complex subunit epsilon (A)	Dolichyl-diphosphooligosaccharide--protein glycosyltransferase subunit DAD1 OS=Malus domestica GN=DAD1 PE=3 SV=1	DAD family	PREDICTED: dolichyl-diphosphooligosaccharide--protein glycosyltransferase subunit DAD1-like [Malus domestica]
OR02G0048700.1_OR	cellular_component:"A membrane-bounded organelle of eukaryotic cells in which chromosomes are housed and replicated. In most cells, the nucleus contains all of the cell's chromosomes except the organellar chromosomes, and is the site of RNA synthesis and processing. In some species, or in specialized cell types, RNA metabolism or DNA replication may be absent." [GOC:go_curators](GO:0005634),biolo…	--	--	SOSS complex subunit C	hypothetical protein CISIN_1g036283mg, partial [Citrus sinensis]
OR05G0161500.1_OR	biological_process:"The chemical reactions and pathways resulting in the breakdown of a nucleoside triphosphate, a compound consisting of a nucleobase linked to a deoxyribose or ribose sugar esterified with triphosphate on the sugar." [GOC:go_curators, ISBN:0198506732](GO:0009143),molecular_function:"Catalysis of the reaction: H2O + a nucleoside triphosphate = diphosphate + a nucleotide." [MetaCy…	dCTP pyrophosphatase 1-like; K16904 dCTP diphosphatase [EC:3.6.1.12] (A)	dCTP pyrophosphatase 1 OS=Rattus norvegicus GN=Dctpp1 PE=2 SV=1	MazG-like family	PREDICTED: dCTP pyrophosphatase 1-like [Malus domestica]
OR05G0262400.1_OR	molecular_function:"Catalysis of the phosphorylation of a histidine residue in response to detection of an extracellular signal such as a chemical ligand or change in environment, to initiate a change in cell state or activity. The two-component sensor is a histidine kinase that autophosphorylates a histidine residue in its active site. The phosphate is then transferred to an aspartate residue in…	phytochrome E-like; K12123 phytochrome E (A)	Phytochrome E OS=Ipomoea nil GN=PHYE PE=2 SV=1	GAF domain	PREDICTED: phytochrome E-like [Malus domestica]
OR01G0105700.1_OR	molecular_function:"Enables the active transport of a solute across a membrane by a mechanism whereby two or more species are transported in opposite directions in a tightly coupled process not directly linked to a form of energy other than chemiosmotic energy. The reaction is: solute A(out) + solute B(in) = solute A(in) + solute B(out)." [GOC:mtg_transport, ISBN:0815340729, PMID:10839820](GO:001…	protein TRANSPARENT TESTA 12-like; K03327 multidrug resistance protein, MATE family (A)	Protein TRANSPARENT TESTA 12 OS=Arabidopsis thaliana GN=TT12 PE=2 SV=1	MatE	PREDICTED: protein TRANSPARENT TESTA 12-like [Malus domestica]
OR015G0114700.1_OR	molecular_function:"Catalysis of the hydrolysis of internal, alpha-peptide bonds in a polypeptide chain by a mechanism in which a water molecule bound by the side chains of aspartic residues at the active center acts as a nucleophile." [ISBN:0198506732](GO:0004190),biological_process:"The hydrolysis of proteins into smaller polypeptides and/or amino acids by cleavage of their peptide bonds." [GOC…	hypothetical protein; K00924 [EC:2.7.1.-] (A)	Aspartic proteinase Asp1 OS=Oryza sativa subsp. japonica GN=ASP1 PE=2 SV=1	Xylanase inhibitor C-terminal	PREDICTED: aspartic proteinase Asp1-like [Malus domestica]
OR01G0266000.1_OR	biological_process:"A conserved series of molecular signals found in prokaryotes and eukaryotes; involves autophosphorylation of a histidine kinase and the transfer of the phosphate group to an aspartate that then acts as a phospho-donor to response regulator proteins." [PMID:9191038](GO:0000160),molecular_function:"Interacting selectively and non-covalently with any protein or protein complex (a…	two-component response regulator-like APRR5; K12130 pseudo-response regulator 5 (A)	Two-component response regulator-like APRR5 OS=Arabidopsis thaliana GN=APRR5 PE=1 SV=2	Response regulator receiver domain	PREDICTED: two-component response regulator-like APRR5 isoform X1 [Pyrus x bretschneideri]
OR014G0124000.1_OR	molecular_function:"Any molecular function by which a gene product interacts selectively and non-covalently with DNA (deoxyribonucleic acid)." [GOC:dph, GOC:jl, GOC:tb, GOC:vw](GO:0003677),biological_process:"Any process that modulates the frequency, rate or extent of cellular DNA-templated transcription." [GOC:go_curators, GOC:txnOH](GO:0006355)	cyclic dof factor 1-like; K16222 Dof zinc finger protein DOF5.5 (A)	Dof zinc finger protein DOF4.6 OS=Arabidopsis thaliana GN=DOF4.6 PE=2 SV=2	Dof domain, zinc finger	DOF domain class transcription factor [Malus domestica]
OR017G0119000.1_OR	--	--	--	--	PREDICTED: protein Ycf2-like isoform X1 [Malus domestica]
OR012G0114900.1_OR	molecular_function:"Any molecular function by which a gene product interacts selectively and non-covalently with DNA (deoxyribonucleic acid)." [GOC:dph, GOC:jl, GOC:tb, GOC:vw](GO:0003677)	GRMZM2G175265, GRMZM2G474769; LHY protein; K12133 MYB-related transcription factor LHY (A)	Protein REVEILLE 8 OS=Arabidopsis thaliana GN=RVE8 PE=2 SV=1	Myb-like DNA-binding domain	PREDICTED: protein REVEILLE 8 isoform X1 [Malus domestica]
OR014G0171000.1_OR	--	alpha-N-acetylglucosaminidase-like; K01205 alpha-N-acetylglucosaminidase [EC:3.2.1.50] (A)	Alpha-N-acetylglucosaminidase OS=Homo sapiens GN=NAGLU PE=1 SV=2	Alpha-N-acetylglucosaminidase (NAGLU) N-terminal domain	PREDICTED: alpha-N-acetylglucosaminidase-like isoform X1 [Malus domestica]
OR08G0190600.1_OR	molecular_function:"Catalysis of the reaction: H(+) + phosphatidyl-L-serine = CO(2) + phosphatidylethanolamine." [EC:4.1.1.65, RHEA:20828](GO:0004609),molecular_function:"Interacting selectively and non-covalently with calcium ions (Ca2+)." [GOC:ai](GO:0005509),biological_process:"The chemical reactions and pathways resulting in the formation of phospholipids, any lipid containing phosphoric acid…	phosphatidylserine decarboxylase proenzyme 3-like; K01613 phosphatidylserine decarboxylase [EC:4.1.1.65] (A)	Phosphatidylserine decarboxylase proenzyme 2 OS=Arabidopsis thaliana GN=PSD2 PE=2 SV=1	C2 domain	PREDICTED: phosphatidylserine decarboxylase proenzyme 3-like [Malus domestica]
OR014G0143600.1_OR	--	HVA22-like protein e; K17279 receptor expression-enhancing protein 5/6 (A)	Protein HVA22 OS=Hordeum vulgare GN=HVA22 PE=2 SV=1	TB2/DP1, HVA22 family	PREDICTED: HVA22-like protein e [Malus domestica]
OR07G0121900.1_OR	molecular_function:"Catalysis of an oxidation-reduction (redox) reaction, a reversible chemical reaction in which the oxidation state of an atom or atoms within a molecule is altered. One substrate acts as a hydrogen or electron donor and becomes oxidized, while the other acts as hydrogen or electron acceptor and becomes reduced." [GOC:go_curators](GO:0016491)	(+)-neomenthol dehydrogenase-like; K15095 (+)-neomenthol dehydrogenase [EC:1.1.1.208] (A)	(+)-neomenthol dehydrogenase OS=Arabidopsis thaliana GN=SDR1 PE=1 SV=1	short chain dehydrogenase	PREDICTED: (+)-neomenthol dehydrogenase-like [Malus domestica]
OR05G0270900.1_OR	biological_process:"The hydrolysis of proteins into smaller polypeptides and/or amino acids by cleavage of their peptide bonds." [GOC:bf, GOC:mah](GO:0006508),molecular_function:"Catalysis of the hydrolysis of peptide bonds in a polypeptide chain by a mechanism in which the sulfhydryl group of a cysteine residue at the active center acts as a nucleophile." [GOC:mah, http://merops.sanger.ac.uk/abo…	hypothetical protein; K16292 KDEL-tailed cysteine endopeptidase [EC:3.4.22.-] (A)	Cysteine proteinase RD21a OS=Arabidopsis thaliana GN=RD21A PE=1 SV=1	Cathepsin propeptide inhibitor domain (I29)	CAC1 protein [Malus hybrid cultivar]
OR010G0008700.1_OR	--	transcription factor LAF1-like; K09422 myb proto-oncogene protein, plant (A)	Transcription factor MYB44 OS=Arabidopsis thaliana GN=MYB44 PE=2 SV=1	Myb-like DNA-binding domain	PREDICTED: transcription factor LAF1-like [Malus domestica]
OR01G0178800.1_OR	--	--	--	--	PREDICTED: uncharacterized protein LOC103433610 [Malus domestica]
OR05G0275100.1_OR	molecular_function:"Catalysis of the reaction: ATP + H2O = ADP + phosphate, to drive the unwinding of a DNA or RNA helix." [GOC:jl](GO:0004386)	probable ATP-dependent RNA helicase DHX35; K13117 ATP-dependent RNA helicase DDX35 [EC:3.6.4.13] (A)	Probable ATP-dependent RNA helicase DHX35 OS=Homo sapiens GN=DHX35 PE=1 SV=2	Oligonucleotide/oligosaccharide-binding (OB)-fold	PREDICTED: probable ATP-dependent RNA helicase DHX35 isoform X1 [Pyrus x bretschneideri]
OR015G0113500.1_OR	molecular_function:"Interacting selectively and non-covalently with any protein or protein complex (a complex of two or more proteins that may include other nonprotein molecules)." [GOC:go_curators](GO:0005515)	--	F-box protein At5g39450 OS=Arabidopsis thaliana GN=At5g39450 PE=2 SV=1	F-box domain	PREDICTED: F-box protein At5g39450-like [Malus domestica]
OR04G0151000.1_OR	molecular_function:"Catalysis of the transfer of a glycosyl group from one compound (donor) to another (acceptor)." [GOC:jl, ISBN:0198506732](GO:0016757),molecular_function:"Catalysis of the reaction: UDP-D-galacturonate + 1,4-alpha-D-galacturonosyl(n) = 1,4-alpha-D-galacturonosyl(n+1) + UDP." [EC:2.4.1.43, MetaCyc:2.4.1.43-RXN](GO:0047262)	probable galacturonosyltransferase 7; K13648 alpha-1,4-galacturonosyltransferase [EC:2.4.1.43] (A)	Probable galacturonosyltransferase 7 OS=Arabidopsis thaliana GN=GAUT7 PE=1 SV=2	Glycosyl transferase family 8	PREDICTED: probable galacturonosyltransferase 7 isoform X1 [Pyrus x bretschneideri]
OR010G0089800.1_OR	biological_process:"Any process that modulates the frequency, rate or extent of phosphoprotein phosphatase activity, the catalysis of the hydrolysis of phosphate from a phosphoprotein." [GOC:jp, PMID:11724821](GO:0043666)	TIP41-like protein; K17607 type 2A phosphatase activator TIP41 (A)	TIP41-like protein OS=Dictyostelium discoideum GN=tiprl PE=3 SV=1	TIP41-like family	PREDICTED: TIP41-like protein [Malus domestica]
OR05G0281400.1_OR	molecular_function:"Any molecular function by which a gene product interacts selectively and non-covalently with DNA (deoxyribonucleic acid)." [GOC:dph, GOC:jl, GOC:tb, GOC:vw](GO:0003677),molecular_function:"Interacting selectively and non-covalently with a specific double-stranded genomic DNA sequence (sometimes referred to as a motif) within the regulatory region of a gene to modulate transcri…	AP2/ERF and B3 domain-containing transcription factor At1g51120; K09287 RAV-like factor (A)	B3 domain-containing transcription factor LEC2 OS=Arabidopsis thaliana GN=LEC2 PE=2 SV=1	B3 DNA binding domain	PREDICTED: B3 domain-containing transcription factor LEC2-like [Malus domestica]
OR06G0137300.1_OR	--	nucleolar protein 56-like; K14564 nucleolar protein 56 (A)	Nucleolar protein 56 OS=Schizosaccharomyces pombe (strain 972 / ATCC 24843) GN=nop56 PE=3 SV=1	snoRNA binding domain, fibrillarin	PREDICTED: nucleolar protein 56-like [Malus domestica]
OR016G0247600.1_OR	molecular_function:"Catalysis of the reaction: N-acetyl-D-glucosaminylphosphatidylinositol + H2O = D-glucosaminylphosphatidylinositol + acetate. This reaction is the second step of the biosynthesis of glycosylphosphatidylinositol (GPI), used to anchor various eukaryotic proteins to the cell-surface membrane." [EC:3.5.1.89](GO:0000225),biological_process:"The chemical reactions and pathways result…	probable N-acetylglucosaminyl-phosphatidylinositol de-N-acetylase; K03434 N-acetylglucosaminylphosphatidylinositol deacetylase [EC:3.5.1.89] (A)	Probable N-acetylglucosaminyl-phosphatidylinositol de-N-acetylase OS=Schizosaccharomyces pombe (strain 972 / ATCC 24843) GN=gpi12 PE=3 SV=1	GlcNAc-PI de-N-acetylase	PREDICTED: probable N-acetylglucosaminyl-phosphatidylinositol de-N-acetylase [Pyrus x bretschneideri]
OR06G0042900.1_OR	cellular_component:"The space external to the outermost structure of a cell. For cells without external protective or external encapsulating structures this refers to space outside of the plasma membrane. This term covers the host cell environment outside an intracellular parasite." [GOC:go_curators](GO:0005576)	--	Expansin-like B1 OS=Arabidopsis thaliana GN=EXLB1 PE=2 SV=2	Pollen allergen	PREDICTED: expansin-like B1 [Malus domestica]
OR017G0096000.1_OR	molecular_function:"Interacting selectively and non-covalently with a nucleotide, any compound consisting of a nucleoside that is esterified with (ortho)phosphate or an oligophosphate at any hydroxyl group on the ribose or deoxyribose." [GOC:mah, ISBN:0198547684](GO:0000166)	calcium-transporting ATPase 12, plasma membrane-type-like; K01537 Ca2+-transporting ATPase [EC:3.6.3.8] (A)	Chlorophyll a-b binding protein 151, chloroplastic OS=Gossypium hirsutum GN=CAB-151 PE=2 SV=2	Cation transporting ATPase, C-terminus	PREDICTED: calcium-transporting ATPase 12, plasma membrane-type-like [Malus domestica]
OR08G0028200.1_OR	--	--	--	Uncharacterized protein family, UPF0114	PREDICTED: uncharacterized protein LOC103955460 [Pyrus x bretschneideri]
OR01G0147300.1_OR	molecular_function:"Interacting selectively and non-covalently with any protein or protein complex (a complex of two or more proteins that may include other nonprotein molecules)." [GOC:go_curators](GO:0005515)	tetratricopeptide repeat domain containing protein; K19360 nephrocystin-3 (A)	Nephrocystin-3 OS=Homo sapiens GN=NPHP3 PE=1 SV=1	-	PREDICTED: nephrocystin-3-like [Pyrus x bretschneideri]
OR013G0092100.1_OR	molecular_function:"Catalysis of the phosphorylation of an amino acid residue in a protein, usually according to the reaction: a protein + ATP = a phosphoprotein + ADP." [MetaCyc:PROTEIN-KINASE-RXN](GO:0004672),molecular_function:"Interacting selectively and non-covalently with any protein or protein complex (a complex of two or more proteins that may include other nonprotein molecules)." [GOC:go…	probable inactive leucine-rich repeat receptor-like protein kinase At1g66830; K04730 interleukin-1 receptor-associated kinase 1 [EC:2.7.11.1] (A)	Probable inactive leucine-rich repeat receptor-like protein kinase At1g66830 OS=Arabidopsis thaliana GN=At1g66830 PE=2 SV=1	Protein kinase domain	PREDICTED: probable inactive leucine-rich repeat receptor-like protein kinase At1g66830 [Malus domestica]
OR03G0062500.1_OR	molecular_function:"Any molecular function by which a gene product interacts selectively and non-covalently with DNA (deoxyribonucleic acid)." [GOC:dph, GOC:jl, GOC:tb, GOC:vw](GO:0003677)	MBD2; methyl-CpG binding domain protein 2; K11590 methyl-CpG-binding domain protein 2 (A)	Methyl-CpG-binding domain-containing protein 6 OS=Arabidopsis thaliana GN=MBD6 PE=1 SV=1	Methyl-CpG binding domain	PREDICTED: methyl-CpG-binding domain-containing protein 5 [Malus domestica]
OR03G0204200.1_OR	molecular_function:"Catalysis of a biochemical reaction at physiological temperatures. In biologically catalyzed reactions, the reactants are known as substrates, and the catalysts are naturally occurring macromolecular substances known as enzymes. Enzymes possess specific binding sites for substrates, and are usually composed wholly or largely of protein, but RNA that has catalytic activity (rib…	3-phosphoshikimate 1-carboxyvinyltransferase 2-like; K00800 3-phosphoshikimate 1-carboxyvinyltransferase [EC:2.5.1.19] (A)	UDP-N-acetylglucosamine 1-carboxyvinyltransferase 2 OS=Carboxydothermus hydrogenoformans (strain ATCC BAA-161 / DSM 6008 / Z-2901) GN=murA2 PE=3 SV=1	EPSP synthase (3-phosphoshikimate 1-carboxyvinyltransferase)	PREDICTED: uncharacterized protein LOC103934293 [Pyrus x bretschneideri]
OR06G0097700.1_OR	--	--	GDT1-like protein 1, chloroplastic OS=Arabidopsis thaliana GN=At1g64150 PE=2 SV=2	Uncharacterized protein family UPF0016	PREDICTED: GDT1-like protein 1, chloroplastic isoform X1 [Malus domestica]
OR05G0058900.1_OR	molecular_function:"Catalysis of the hydrolysis of various bonds, e.g. C-O, C-N, C-C, phosphoric anhydride bonds, etc. Hydrolase is the systematic name for any enzyme of EC class 3." [ISBN:0198506732](GO:0016787)	hypothetical protein; K00102 D-lactate dehydrogenase (cytochrome) [EC:1.1.2.4] (A)	Fatty acid amide hydrolase OS=Arabidopsis thaliana GN=FAAH PE=1 SV=1	Amidase	PREDICTED: fatty acid amide hydrolase-like [Malus domestica]
OR015G0153500.1_OR	molecular_function:"Catalysis of the reaction: GTP + H2O = GDP + phosphate." [ISBN:0198547684, PMID:26832457, PMID:27218782](GO:0003924),molecular_function:"Interacting selectively and non-covalently with the signal recognition particle." [ISBN:0198506732](GO:0005047),molecular_function:"Interacting selectively and non-covalently with GTP, guanosine triphosphate." [GOC:ai](GO:0005525),cellular_co…	signal recognition particle receptor subunit alpha-like; K13431 signal recognition particle receptor subunit alpha (A)	Transmembrane protein 19 OS=Pongo abelii GN=TMEM19 PE=2 SV=1	Integral membrane protein DUF92	PREDICTED: signal recognition particle receptor subunit alpha-like [Malus domestica]
OR014G0028800.1_OR	biological_process:"Any process that stops, prevents, or reduces the frequency, rate or extent of cellular DNA-templated transcription." [GOC:go_curators, GOC:txnOH](GO:0045892)	hypothetical protein; K01870 isoleucyl-tRNA synthetase [EC:6.1.1.5] (A)	Transcription repressor OFP6 OS=Arabidopsis thaliana GN=OFP6 PE=1 SV=1	Transcriptional repressor, ovate	PREDICTED: uncharacterized protein LOC103454220 [Malus domestica]
OR09G0118100.1_OR	molecular_function:"Catalysis of the hydrolysis of any ester bond." [GOC:jl](GO:0016788)	hypothetical protein; K00679 phospholipid:diacylglycerol acyltransferase [EC:2.3.1.158] (A)	GDSL esterase/lipase At2g42990 OS=Arabidopsis thaliana GN=At2g42990 PE=2 SV=1	GDSL-like Lipase/Acylhydrolase	PREDICTED: GDSL esterase/lipase At2g42990 [Malus domestica]
OR011G0214500.1_OR	--	--	--	Protein of unknown function (DUF1218)	PREDICTED: uncharacterized protein LOC103448647 [Malus domestica]
OR015G0255000.1_OR	--	GRMZM2G081790; extensin-like; K03006 DNA-directed RNA polymerase II subunit RPB1 [EC:2.7.7.6] (A)	Glucan endo-1,3-beta-glucosidase 1 OS=Arabidopsis thaliana GN=At1g11820 PE=1 SV=3	X8 domain	PREDICTED: uncharacterized protein LOC103425141 [Malus domestica]
OR01G0175300.1_OR	molecular_function:"Interacting selectively and non-covalently with any protein or protein complex (a complex of two or more proteins that may include other nonprotein molecules)." [GOC:go_curators](GO:0005515)	--	Putative F-box/FBD/LRR-repeat protein At4g03220 OS=Arabidopsis thaliana GN=At4g03220 PE=3 SV=1	FBD	PREDICTED: putative F-box/FBD/LRR-repeat protein At4g03220 [Malus domestica]
OR015G0071200.1_OR	--	--	--	--	PREDICTED: uncharacterized protein LOC103957032 [Pyrus x bretschneideri]
OR03G0101200.1_OR	--	--	--	--	PREDICTED: uncharacterized protein LOC103424100 isoform X1 [Malus domestica]
OR017G0059800.1_OR	--	EVI5-like protein; K19944 TBC1 domain family member 10 (A)	EVI5-like protein OS=Homo sapiens GN=EVI5L PE=1 SV=1	Rab-GTPase-TBC domain	PREDICTED: EVI5-like protein [Malus domestica]
OR09G0123100.1_OR	molecular_function:"Interacting selectively and non-covalently with any protein or protein complex (a complex of two or more proteins that may include other nonprotein molecules)." [GOC:go_curators](GO:0005515),biological_process:"The synthesis of RNA from a DNA template by RNA polymerase III, originating at an RNAP III promoter." [GOC:jl, GOC:txnOH, PMID:12381659](GO:0006383)	general transcription factor 3C polypeptide 3-like; K15201 general transcription factor 3C polypeptide 3 (transcription factor C subunit 4) (A)	General transcription factor 3C polypeptide 3 OS=Homo sapiens GN=GTF3C3 PE=1 SV=1	Tetratricopeptide repeat	PREDICTED: general transcription factor 3C polypeptide 3-like [Malus domestica]
OR016G0057600.1_OR	molecular_function:"Interacting selectively and non-covalently with any metal ion." [GOC:ai](GO:0046872)	hypothetical protein; K11494 RCC1 and BTB domain-containing protein (A)	Ultraviolet-B receptor UVR8 OS=Arabidopsis thaliana GN=UVR8 PE=1 SV=1	FYVE zinc finger	PREDICTED: uncharacterized protein LOC103402905 [Malus domestica]
OR07G0198700.1_OR	--	--	--	--	PREDICTED: uncharacterized protein LOC103432917 [Malus domestica]
OR014G0113400.1_OR	molecular_function:"Interacting selectively and non-covalently with monomeric or multimeric forms of actin, including actin filaments." [GOC:clt](GO:0003779)	intracellular protein transport protein USO1; K10352 myosin heavy chain (A)	--	KIP1-like protein	PREDICTED: uncharacterized protein PFB0765w-like [Pyrus x bretschneideri]
OR02G0051700.1_OR	biological_process:"The directed movement of substances into, out of or within a vacuole." [GOC:ai](GO:0007034)	vacuolar protein sorting-associated protein 32 homolog 2-like; K12194 charged multivesicular body protein 4 (A)	Vacuolar protein sorting-associated protein 32 homolog 1 OS=Arabidopsis thaliana GN=VPS32.1 PE=1 SV=1	Snf7	PREDICTED: vacuolar protein sorting-associated protein 32 homolog 2-like [Malus domestica]
OR09G0108000.1_OR	--	hypothetical protein; K00287 dihydrofolate reductase [EC:1.5.1.3] (A)	Membrane-associated progesterone-binding protein 4 OS=Arabidopsis thaliana GN=MAPR4 PE=2 SV=1	Cytochrome b5-like Heme/Steroid binding domain	PREDICTED: neuferricin [Malus domestica]
OR08G0031500.1_OR	molecular_function:"Catalysis of the reaction: histone N6-acetyl-L-lysine + H2O = histone L-lysine + acetate. This reaction represents the removal of an acetyl group from a histone, a class of proteins complexed to DNA in chromatin and chromosomes." [EC:3.5.1.98, PMID:9893272](GO:0004407),biological_process:"The modification of histones by removal of acetyl groups." [GOC:ai](GO:0016575)	histone deacetylase 2; K11418 histone deacetylase 11 [EC:3.5.1.98] (A)	Histone deacetylase 2 OS=Arabidopsis thaliana GN=HDA2 PE=2 SV=2	Histone deacetylase domain	PREDICTED: histone deacetylase 2 [Malus domestica]
OR06G0094300.1_OR	--	--	--	--	PREDICTED: uncharacterized protein LOC103935781 [Pyrus x bretschneideri]
OR07G0041700.1_OR	molecular_function:"Interacting selectively and non-covalently with any protein or protein complex (a complex of two or more proteins that may include other nonprotein molecules)." [GOC:go_curators](GO:0005515)	pentatricopeptide repeat-containing protein At5g61990, mitochondrial-like; K17964 leucine-rich PPR motif-containing protein, mitochondrial (A)	Pentatricopeptide repeat-containing protein At1g11710, mitochondrial OS=Arabidopsis thaliana GN=At1g11710 PE=2 SV=1	Pentatricopeptide repeat domain	PREDICTED: pentatricopeptide repeat-containing protein At1g11710, mitochondrial [Pyrus x bretschneideri]
OR01G0248300.1_OR	molecular_function:"Interacting selectively and non-covalently with any protein or protein complex (a complex of two or more proteins that may include other nonprotein molecules)." [GOC:go_curators](GO:0005515)	ATP-dependent helicase BRM; K11647 SWI/SNF-related matrix-associated actin-dependent regulator of chromatin subfamily A member 2/4 [EC:3.6.4.-] (A)	ATP-dependent helicase BRM OS=Arabidopsis thaliana GN=BRM PE=1 SV=1	--	PREDICTED: ATP-dependent helicase BRM-like [Malus domestica]
OR07G0043200.1_OR	--	50S ribosomal protein 5, chloroplastic-like; K19034 50S ribosomal protein 5 (A)	50S ribosomal protein 5, chloroplastic OS=Pisum sativum GN=PSRP5 PE=2 SV=1	--	PREDICTED: 50S ribosomal protein 5, chloroplastic-like [Malus domestica]
OR08G0138000.1_OR	molecular_function:"Catalysis of the transfer of ubiquitin to a substrate protein via the reaction X-ubiquitin + S -> X + S-ubiquitin, where X is either an E2 or E3 enzyme, the X-ubiquitin linkage is a thioester bond, and the S-ubiquitin linkage is an amide bond: an isopeptide bond between the C-terminal glycine of ubiquitin and the epsilon-amino group of lysine residues in the substrate or, in t…	E3 ubiquitin-protein ligase RING1-like; K11982 E3 ubiquitin-protein ligase RNF115/126 [EC:2.3.2.27] (A)	E3 ubiquitin-protein ligase RING1-like OS=Arabidopsis thaliana GN=At3g19950 PE=1 SV=1	zinc-ribbon	PREDICTED: E3 ubiquitin-protein ligase RING1-like [Malus domestica]
OR010G0090500.1_OR	molecular_function:"Any molecular function by which a gene product interacts selectively and non-covalently with DNA (deoxyribonucleic acid)." [GOC:dph, GOC:jl, GOC:tb, GOC:vw](GO:0003677)	homeobox protein HAT3.1; K11657 remodeling and spacing factor 1 (A)	Homeobox protein HAT3.1 OS=Arabidopsis thaliana GN=HAT3.1 PE=2 SV=3	PHD-finger	PREDICTED: homeobox protein HAT3.1-like isoform X2 [Malus domestica]
OR07G0164400.1_OR	--	tyrosine/DOPA decarboxylase; K01592 tyrosine decarboxylase [EC:4.1.1.25] (A)	--	Protein of unknown function (DUF674)	PREDICTED: uncharacterized protein LOC103435946 [Malus domestica]
OR09G0142200.1_OR	molecular_function:"Interacting selectively and non-covalently with any metal ion." [GOC:ai](GO:0046872)	Aldolase-type TIM barrel family protein; K11517 (S)-2-hydroxy-acid oxidase [EC:1.1.3.15] (A)	Zinc finger CCCH domain-containing protein 62 OS=Oryza sativa subsp. japonica GN=Os10g0391300 PE=3 SV=2	SAP domain	PREDICTED: zinc finger CCCH domain-containing protein 62 isoform X1 [Malus domestica]
OR015G0324200.1_OR	molecular_function:"Functions in the initiation of ribosome-mediated translation of mRNA into a polypeptide." [ISBN:0198506732](GO:0003743),molecular_function:"Interacting selectively and non-covalently with any protein or protein complex (a complex of two or more proteins that may include other nonprotein molecules)." [GOC:go_curators](GO:0005515),biological_process:"The process preceding format…	probable eukaryotic translation initiation factor 5-1; K03262 translation initiation factor 5 (A)	Probable eukaryotic translation initiation factor 5-1 OS=Arabidopsis thaliana GN=At1g36730 PE=2 SV=1	eIF4-gamma/eIF5/eIF2-epsilon	PREDICTED: probable eukaryotic translation initiation factor 5-1 [Malus domestica]
OR09G0215200.1_OR	molecular_function:"Catalysis of the reaction: D-mannose 6-phosphate = D-fructose 6-phosphate." [EC:5.3.1.8](GO:0004476),biological_process:"The chemical reactions and pathways involving carbohydrates, any of a group of organic compounds based of the general formula Cx(H2O)y. Includes the formation of carbohydrate derivatives by the addition of a carbohydrate residue to another molecule." [GOC:ma…	mannose-6-phosphate isomerase 1-like; K01809 mannose-6-phosphate isomerase [EC:5.3.1.8] (A)	Mannose-6-phosphate isomerase 1 OS=Arabidopsis thaliana GN=PMI1 PE=1 SV=1	Phosphomannose isomerase type I	PREDICTED: mannose-6-phosphate isomerase 1-like isoform X1 [Malus domestica]
OR06G0183400.1_OR	--	--	--	Protein of unknown function (DUF1118)	PREDICTED: uncharacterized protein LOC103437894 [Malus domestica]
OR014G0158300.1_OR	biological_process:"Any process that results in a change in state or activity of a cell or an organism (in terms of movement, secretion, enzyme production, gene expression, etc.) as a result of a nitrate stimulus." [GOC:sm](GO:0010167),biological_process:"The directed movement of nitrate into, out of or within a cell, or between cells, by means of some agent such as a transporter or pore." [GOC:k…	manganese-dependent ADP-ribose/CDP-alcohol diphosphatase; K01517 manganese-dependent ADP-ribose/CDP-alcohol diphosphatase [EC:3.6.1.13 3.6.1.16 3.6.1.53] (A)	High-affinity nitrate transporter 3.2 OS=Arabidopsis thaliana GN=NRT3.2 PE=2 SV=1	High-affinity nitrate transporter accessory	PREDICTED: high-affinity nitrate transporter 3.2-like [Malus domestica]
OR015G0250200.1_OR	--	probable indole-3-acetic acid-amido synthetase GH3.1; K14487 auxin responsive GH3 gene family (A)	Probable indole-3-acetic acid-amido synthetase GH3.1 OS=Arabidopsis thaliana GN=GH3.1 PE=2 SV=1	GH3 auxin-responsive promoter	PREDICTED: probable indole-3-acetic acid-amido synthetase GH3.1 [Malus domestica]
OR015G0205600.1_OR	molecular_function:"Interacting selectively and non-covalently with any protein or protein complex (a complex of two or more proteins that may include other nonprotein molecules)." [GOC:go_curators](GO:0005515)	--	Protein POLLENLESS 3-LIKE 2 OS=Arabidopsis thaliana GN=At3g51280 PE=2 SV=1	Tetratricopeptide repeat	PREDICTED: uncharacterized protein LOC103401066 [Malus domestica]
OR07G0133600.1_OR	molecular_function:"Interacting selectively and non-covalently with ATP, adenosine 5'-triphosphate, a universally important coenzyme and enzyme regulator." [ISBN:0198506732](GO:0005524),molecular_function:"Catalysis of the transfer of a phosphate group, usually from ATP, to a substrate molecule." [ISBN:0198506732](GO:0016301),molecular_function:"Catalysis of the transfer of a phosphorus-containin…	bifunctional fucokinase/fucose pyrophosphorylase; K05305 fucokinase [EC:2.7.1.52] (A)	Bifunctional fucokinase/fucose pyrophosphorylase OS=Arabidopsis thaliana GN=FKGP PE=1 SV=2	GHMP kinases N terminal domain	PREDICTED: bifunctional fucokinase/fucose pyrophosphorylase [Malus domestica]
OR07G0098300.1_OR	--	--	MORC family CW-type zinc finger protein 3 OS=Homo sapiens GN=MORC3 PE=1 SV=3	Histidine kinase-, DNA gyrase B-, and HSP90-like ATPase	PREDICTED: MORC family CW-type zinc finger protein 3 [Malus domestica]
OR01G0175500.1_OR	molecular_function:"Any molecular function by which a gene product interacts selectively and non-covalently with DNA (deoxyribonucleic acid)." [GOC:dph, GOC:jl, GOC:tb, GOC:vw](GO:0003677),molecular_function:"Interacting selectively and non-covalently with a specific double-stranded genomic DNA sequence (sometimes referred to as a motif) within the regulatory region of a gene to modulate transcri…	ethylene-responsive transcription factor RAP2-7-like; K09284 AP2-like factor, euAP2 lineage (A)	Ethylene-responsive transcription factor RAP2-7 OS=Arabidopsis thaliana GN=RAP2-7 PE=2 SV=2	AP2 domain	PREDICTED: ethylene-responsive transcription factor RAP2-7-like [Malus domestica]
OR013G0064200.1_OR	--	--	--	--	PREDICTED: RB1-inducible coiled-coil protein 1 [Malus domestica]
OR09G0223000.1_OR	--	--	Double-stranded RNA-binding protein 4 OS=Oryza sativa subsp. japonica GN=DRB4 PE=2 SV=1	Double-stranded RNA binding motif	PREDICTED: double-stranded RNA-binding protein 1-like [Malus domestica]
OR06G0040900.1_OR	--	--	--	Domain of unknown function (DUF4281)	PREDICTED: uncharacterized protein LOC103436957 [Malus domestica]
OR02G0216000.1_OR	molecular_function:"Catalysis of the incorporation of one atom from molecular oxygen into a compound and the reduction of the other atom of oxygen to water." [ISBN:0198506732](GO:0004497),molecular_function:"Interacting selectively and non-covalently with iron (Fe) ions." [GOC:ai](GO:0005506),molecular_function:"Catalysis of an oxidation-reduction (redox) reaction in which hydrogen or electrons a…	cytochrome P450, putative (EC:1.14.14.1); K07428 cytochrome P450, family 4, subfamily X [EC:1.14.14.1] (A)	Cytochrome P450 4F6 OS=Rattus norvegicus GN=Cyp4f6 PE=2 SV=1	Cytochrome P450	PREDICTED: cytochrome P450 71A14-like [Pyrus x bretschneideri]
OR06G0144700.1_OR	molecular_function:"Catalysis of the hydrolysis of any ester bond." [GOC:jl](GO:0016788)	Zeta-carotene desaturase, chloroplast precursor, putative (EC:1.14.99.30); K00514 zeta-carotene desaturase [EC:1.3.5.6] (A)	GDSL esterase/lipase At3g48460 OS=Arabidopsis thaliana GN=At3g48460 PE=2 SV=1	GDSL-like Lipase/Acylhydrolase	PREDICTED: GDSL esterase/lipase At3g48460-like [Malus domestica]
OR011G0230200.1_OR	molecular_function:"Interacting selectively and non-covalently with any protein or protein complex (a complex of two or more proteins that may include other nonprotein molecules)." [GOC:go_curators](GO:0005515)	transcription factor GTE3, chloroplastic; K11721 bromodomain-containing protein 3 (A)	Transcription factor GTE4 OS=Arabidopsis thaliana GN=GTE4 PE=2 SV=1	Bromodomain extra-terminal - transcription regulation	PREDICTED: transcription factor GTE4 isoform X1 [Malus domestica]
OR08G0077700.1_OR	cellular_component:"A membrane-bound cytoplasmic organelle of the endomembrane system that further processes the core oligosaccharides (e.g. N-glycans) added to proteins in the endoplasmic reticulum and packages them into membrane-bound vesicles. The Golgi apparatus operates at the intersection of the secretory, lysosomal, and endocytic pathways." [ISBN:0198506732](GO:0005794),biological_process:…	UDP-glucuronate:xylan alpha-glucuronosyltransferase 2; K00750 glycogenin glucosyltransferase [EC:2.4.1.186] (A)	UDP-glucuronate:xylan alpha-glucuronosyltransferase 2 OS=Arabidopsis thaliana GN=GUX2 PE=2 SV=1	Glycosyl transferase family 8	PREDICTED: UDP-glucuronate:xylan alpha-glucuronosyltransferase 2-like [Malus domestica]
OR013G0205000.1_OR	molecular_function:"Catalysis of a biochemical reaction at physiological temperatures. In biologically catalyzed reactions, the reactants are known as substrates, and the catalysts are naturally occurring macromolecular substances known as enzymes. Enzymes possess specific binding sites for substrates, and are usually composed wholly or largely of protein, but RNA that has catalytic activity (rib…	solute carrier family 35 member E3-like; K15285 solute carrier family 35, member E3 (A)	Uncharacterized membrane protein At1g06890 OS=Arabidopsis thaliana GN=At1g06890 PE=1 SV=1	Triose-phosphate Transporter family	PREDICTED: uncharacterized membrane protein At1g06890-like [Malus domestica]
OR08G0075500.1_OR	molecular_function:"Interacting selectively and non-covalently with a specific double-stranded genomic DNA sequence (sometimes referred to as a motif) within the regulatory region of a gene to modulate transcription. Regulatory regions include promoters (proximal and distal) and enhancers. Genes are transcriptional units, and include bacterial operons." [GOC:txnOH-2018](GO:0003700),biological_pro…	ABSCISIC ACID-INSENSITIVE 5-like protein 5; K14432 ABA responsive element binding factor (A)	ABSCISIC ACID-INSENSITIVE 5-like protein 5 OS=Arabidopsis thaliana GN=ABF2 PE=1 SV=1	bZIP transcription factor	PREDICTED: ABSCISIC ACID-INSENSITIVE 5-like protein 5 isoform X2 [Malus domestica]
OR05G0032200.1_OR	molecular_function:"Interacting selectively and non-covalently with any protein or protein complex (a complex of two or more proteins that may include other nonprotein molecules)." [GOC:go_curators](GO:0005515)	SORBIDRAFT_02g023500, Sb02g023500; hypothetical protein; K19765 heat shock factor-binding protein 1 (A)	Pentatricopeptide repeat-containing protein At1g77360, mitochondrial OS=Arabidopsis thaliana GN=At1g77360 PE=2 SV=2	PPR repeat family	PREDICTED: pentatricopeptide repeat-containing protein At1g77360, mitochondrial [Malus domestica]
OR05G0291800.1_OR	--	--	--	Domain of unknown function (DUF4408)	PREDICTED: uncharacterized protein LOC103434726 [Malus domestica]
OR05G0096600.1_OR	molecular_function:"Catalysis of the phosphorylation of an amino acid residue in a protein, usually according to the reaction: a protein + ATP = a phosphoprotein + ADP." [MetaCyc:PROTEIN-KINASE-RXN](GO:0004672),molecular_function:"Interacting selectively and non-covalently with ATP, adenosine 5'-triphosphate, a universally important coenzyme and enzyme regulator." [ISBN:0198506732](GO:0005524),bi…	probable leucine-rich repeat receptor-like serine/threonine-protein kinase At5g15730; K04730 interleukin-1 receptor-associated kinase 1 [EC:2.7.11.1] (A)	Probable receptor-like protein kinase At1g49730 OS=Arabidopsis thaliana GN=At1g49730 PE=2 SV=1	-	PREDICTED: probable receptor-like protein kinase At1g49730 isoform X3 [Pyrus x bretschneideri]
OR05G0242200.1_OR	--	--	Protein LIGHT-DEPENDENT SHORT HYPOCOTYLS 6 OS=Arabidopsis thaliana GN=LSH6 PE=1 SV=1	Protein of unknown function (DUF640)	PREDICTED: protein G1-like1 isoform X2 [Pyrus x bretschneideri]
OR015G0173600.1_OR	cellular_component:"The component of a membrane consisting of the gene products and protein complexes having at least some part of their peptide sequence embedded in the hydrophobic region of the membrane." [GOC:dos, GOC:go_curators](GO:0016021)	hypothetical protein; K17345 tetraspanin-5 (A)	Tetraspanin-2 OS=Arabidopsis thaliana GN=TET2 PE=2 SV=1	Tetraspanin family	PREDICTED: tetraspanin-2 [Malus domestica]
OR015G0213000.1_OR	molecular_function:"Catalysis of a biochemical reaction at physiological temperatures. In biologically catalyzed reactions, the reactants are known as substrates, and the catalysts are naturally occurring macromolecular substances known as enzymes. Enzymes possess specific binding sites for substrates, and are usually composed wholly or largely of protein, but RNA that has catalytic activity (rib…	hypothetical protein; K14441 ribosomal protein S12 methylthiotransferase [EC:2.8.4.4] (A)	CDK5RAP1-like protein OS=Arabidopsis thaliana GN=At4g36390 PE=2 SV=1	Radical SAM superfamily	PREDICTED: CDK5RAP1-like protein [Malus domestica]
OR05G0098500.1_OR	molecular_function:"Catalysis of the transfer of a glycosyl group from a UDP-sugar to a small hydrophobic molecule." [InterPro:IPR004224, PMID:11846783](GO:0008194)	abscisate beta-glucosyltransferase-like; K14595 abscisate beta-glucosyltransferase [EC:2.4.1.263] (A)	Abscisate beta-glucosyltransferase OS=Phaseolus angularis GN=AOG PE=1 SV=1	UDP-glucoronosyl and UDP-glucosyl transferase	PREDICTED: anthocyanin 3'-O-beta-glucosyltransferase-like [Malus domestica]
OR017G0151900.1_OR	molecular_function:"Catalysis of the phosphorylation of an amino acid residue in a protein, usually according to the reaction: a protein + ATP = a phosphoprotein + ADP." [MetaCyc:PROTEIN-KINASE-RXN](GO:0004672),molecular_function:"Interacting selectively and non-covalently with ATP, adenosine 5'-triphosphate, a universally important coenzyme and enzyme regulator." [ISBN:0198506732](GO:0005524),bi…	inactive protein kinase SELMODRAFT_444075-like; K04730 interleukin-1 receptor-associated kinase 1 [EC:2.7.11.1] (A)	Inactive protein kinase SELMODRAFT_444075 OS=Selaginella moellendorffii GN=SELMODRAFT_444075 PE=2 SV=1	Protein tyrosine kinase	PREDICTED: LOW QUALITY PROTEIN: inactive protein kinase SELMODRAFT_444075-like [Pyrus x bretschneideri]
OR07G0233800.1_OR	--	--	--	--	PREDICTED: dentin sialophosphoprotein isoform X1 [Malus domestica]
OR015G0059300.1_OR	molecular_function:"Interacting selectively and non-covalently with any protein or protein complex (a complex of two or more proteins that may include other nonprotein molecules)." [GOC:go_curators](GO:0005515),molecular_function:"Interacting selectively and non-covalently with ubiquitin, a protein that when covalently bound to other cellular proteins marks them for proteolytic degradation." [GOC…	activating signal cointegrator 1 complex subunit 2-like; K18667 activating signal cointegrator complex subunit 2 (A)	Activating signal cointegrator 1 complex subunit 2 OS=Homo sapiens GN=ASCC2 PE=1 SV=3	CUE domain	PREDICTED: activating signal cointegrator 1 complex subunit 2-like isoform X1 [Pyrus x bretschneideri]
OR016G0056900.1_OR	--	--	--	Protein of unknown function (DUF616)	PREDICTED: uncharacterized protein LOC103416523 [Malus domestica]
OR016G0033200.1_OR	cellular_component:"All of the contents of a cell excluding the plasma membrane and nucleus, but including other subcellular structures." [ISBN:0198547684](GO:0005737),biological_process:"The transport of lipids between membranes in which a lipid molecule is transported through an aqueous phase from the outer leaflet of a donor membrane to the outer leaflet of an acceptor membrane. This process d…	pleckstrin homology domain-containing family A member 8-like; K08051 pleckstrin homology domain containing, family A (phosphoinositide binding specific) member 8 (A)	ACD11 homolog protein OS=Arabidopsis thaliana GN=At4g39670 PE=2 SV=1	Glycolipid transfer protein (GLTP)	PREDICTED: ceramide-1-phosphate transfer protein [Malus domestica]
OR07G0022200.1_OR	molecular_function:"Any molecular function by which a gene product interacts selectively and non-covalently with DNA (deoxyribonucleic acid)." [GOC:dph, GOC:jl, GOC:tb, GOC:vw](GO:0003677),cellular_component:"A multisubunit complex that is located at the replication origins of a chromosome in the nucleus." [GOC:elh](GO:0005664),biological_process:"The cellular metabolic process in which a cell du…	origin recognition complex subunit 3; K02605 origin recognition complex subunit 3 (A)	Origin of replication complex subunit 3 OS=Arabidopsis thaliana GN=ORC3 PE=1 SV=1	Origin recognition complex (ORC) subunit 3 N-terminus	PREDICTED: origin recognition complex subunit 3-like [Pyrus x bretschneideri]
OR016G0029500.1_OR	molecular_function:"Interacting selectively and non-covalently with zinc (Zn) ions." [GOC:ai](GO:0008270)	uncharacterized LOC103425425; K16276 zinc finger protein-like protein (A)	Uncharacterized RING finger protein C2F3.16 OS=Schizosaccharomyces pombe (strain 972 / ATCC 24843) GN=SPAC2F3.16 PE=3 SV=1	CHY zinc finger	PREDICTED: uncharacterized protein LOC103425425 [Malus domestica]
OR09G0141600.1_OR	--	hypothetical protein; K02184 formin 2 (A)	--	--	PREDICTED: probable GPI-anchored adhesin-like protein PGA55 [Malus domestica]
OR015G0324400.1_OR	molecular_function:"Stimulates the hydrolysis and exchange of adenyl nucleotides by other proteins." [GOC:kd](GO:0000774),biological_process:"The process of assisting in the covalent and noncovalent assembly of single chain polypeptides or multisubunit complexes into the correct tertiary structure." [GOC:go_curators, GOC:rb](GO:0006457),molecular_function:"Interacting selectively and non-covalent…	grpE protein homolog, mitochondrial-like; K03687 molecular chaperone GrpE (A)	Protein GrpE OS=Prochlorococcus marinus subsp. pastoris (strain CCMP1986 / MED4) GN=grpE PE=3 SV=1	GrpE	PREDICTED: grpE protein homolog, mitochondrial-like [Pyrus x bretschneideri]
OR014G0016900.1_OR	molecular_function:"Catalysis of the hydrolysis of any ester bond." [GOC:jl](GO:0016788)	T4O12.15; K01188 beta-glucosidase [EC:3.2.1.21] (A)	GDSL esterase/lipase At5g03610 OS=Arabidopsis thaliana GN=At5g03610 PE=2 SV=1	GDSL-like Lipase/Acylhydrolase	PREDICTED: GDSL esterase/lipase At5g03610-like [Malus domestica]
OR013G0106800.1_OR	molecular_function:"Catalysis of the transfer of ubiquitin from one protein to another via the reaction X-Ub + Y --> Y-Ub + X, where both X-Ub and Y-Ub are covalent linkages." [GOC:BioGRID, GOC:jh2, PMID:9635407](GO:0004842),molecular_function:"Interacting selectively and non-covalently with any protein or protein complex (a complex of two or more proteins that may include other nonprotein molecu…	U-box domain-containing protein 43-like; K08332 vacuolar protein 8 (A)	U-box domain-containing protein 43 OS=Arabidopsis thaliana GN=PUB43 PE=2 SV=1	U-box domain	PREDICTED: U-box domain-containing protein 43-like [Malus domestica]
OR017G0096100.1_OR	molecular_function:"Interacting selectively and non-covalently with any protein or protein complex (a complex of two or more proteins that may include other nonprotein molecules)." [GOC:go_curators](GO:0005515),molecular_function:"The action of a molecule that contributes to the structural integrity of the nuclear pore complex, a protein-lined channel in the nuclear envelope that allows the trans…	uncharacterized LOC103405006; K14300 nuclear pore complex protein Nup133 (A)	Nuclear pore complex protein NUP133 OS=Arabidopsis thaliana GN=NUP133 PE=1 SV=1	Non-repetitive/WGA-negative nucleoporin C-terminal	PREDICTED: uncharacterized protein LOC103405006 [Malus domestica]
OR014G0136100.1_OR	molecular_function:"Catalysis of the hydrolysis of various bonds, e.g. C-O, C-N, C-C, phosphoric anhydride bonds, etc. Hydrolase is the systematic name for any enzyme of EC class 3." [ISBN:0198506732](GO:0016787)	qrsl1; glutaminyl-tRNA synthase (glutamine-hydrolyzing)-like 1 (EC:6.3.5.7); K02433 aspartyl-tRNA(Asn)/glutamyl-tRNA(Gln) amidotransferase subunit A [EC:6.3.5.6 6.3.5.7] (A)	Glutamyl-tRNA(Gln) amidotransferase subunit A OS=Sulfurihydrogenibium sp. (strain YO3AOP1) GN=gatA PE=3 SV=1	Amidase	PREDICTED: LOW QUALITY PROTEIN: glutamyl-tRNA(Gln) amidotransferase subunit A, mitochondrial-like [Malus domestica]
OR03G0140300.1_OR	--	transcription factor MYB46; K09422 myb proto-oncogene protein, plant (A)	Transcription factor MYB46 OS=Arabidopsis thaliana GN=MYB46 PE=2 SV=1	Myb-like DNA-binding domain	PREDICTED: transcription factor MYB46 [Malus domestica]
OR06G0193200.1_OR	--	--	Protein PLANT CADMIUM RESISTANCE 12 OS=Arabidopsis thaliana GN=PCR12 PE=2 SV=2	PLAC8 family	PREDICTED: cell number regulator 2-like [Malus domestica]
OR03G0215600.1_OR	molecular_function:"Catalysis of the phosphorylation of an amino acid residue in a protein, usually according to the reaction: a protein + ATP = a phosphoprotein + ADP." [MetaCyc:PROTEIN-KINASE-RXN](GO:0004672),molecular_function:"Interacting selectively and non-covalently with ATP, adenosine 5'-triphosphate, a universally important coenzyme and enzyme regulator." [ISBN:0198506732](GO:0005524),bi…	probable protein phosphatase 2C 51; K17505 protein phosphatase 1K [EC:3.1.3.16] (A)	Probable protein phosphatase 2C 51 OS=Arabidopsis thaliana GN=At3g63340 PE=2 SV=2	Protein phosphatase 2C	PREDICTED: uncharacterized protein LOC103960091 isoform X1 [Pyrus x bretschneideri]
OR03G0221600.1_OR	molecular_function:"Interacting selectively and non-covalently with any protein or protein complex (a complex of two or more proteins that may include other nonprotein molecules)." [GOC:go_curators](GO:0005515)	uncharacterized LOC100527591; K14495 F-box protein GID2 (A)	F-box protein At2g27310 OS=Arabidopsis thaliana GN=At2g27310 PE=2 SV=1	--	PREDICTED: probable F-box protein At1g60180 [Malus domestica]
OR05G0147200.1_OR	molecular_function:"Catalysis of the reaction: protein serine phosphate + H2O = protein serine + phosphate, and protein threonine phosphate + H2O = protein threonine + phosphate." [GOC:bf](GO:0004722),biological_process:"The process of removing one or more phosphoric residues from a protein." [GOC:hb](GO:0006470),molecular_function:"Catalysis of the hydrolysis of phosphoric monoesters, releasing …	probable protein phosphatase 2C 27; K14803 protein phosphatase PTC2/3 [EC:3.1.3.16] (A)	Probable protein phosphatase 2C 27 OS=Arabidopsis thaliana GN=At2g33700 PE=2 SV=1	Protein phosphatase 2C	PREDICTED: probable protein phosphatase 2C 27 [Pyrus x bretschneideri]
OR01G0240700.1_OR	molecular_function:"Interacting selectively and non-covalently with any protein or protein complex (a complex of two or more proteins that may include other nonprotein molecules)." [GOC:go_curators](GO:0005515)	--	F-box protein PP2-A13 OS=Arabidopsis thaliana GN=PP2A13 PE=1 SV=1	Phloem protein 2	PREDICTED: F-box protein PP2-A13-like [Malus domestica]
OR017G0113600.1_OR	molecular_function:"Interacting selectively and non-covalently with calcium ions (Ca2+)." [GOC:ai](GO:0005509),cellular_component:"A photosystem that contains a pheophytin-quinone reaction center with associated accessory pigments and electron carriers. In cyanobacteria and chloroplasts, in the presence of light, PSII functions as a water-plastoquinone oxidoreductase, transferring electrons from …	oxygen-evolving enhancer protein 2, chloroplastic-like; K02717 photosystem II oxygen-evolving enhancer protein 2 (A)	Oxygen-evolving enhancer protein 2, chloroplastic OS=Cucumis sativus GN=PSBP PE=2 SV=1	PsbP	PREDICTED: oxygen-evolving enhancer protein 2, chloroplastic-like [Malus domestica]
OR03G0118600.1_OR	biological_process:"The directed movement of malate into, out of or within a cell, or between cells, by means of some agent such as a transporter or pore." [GOC:krc](GO:0015743)	--	Aluminum-activated malate transporter 2 OS=Arabidopsis thaliana GN=ALMT2 PE=2 SV=2	Aluminium activated malate transporter	PREDICTED: aluminum-activated malate transporter 2-like [Malus domestica]
OR04G0180400.1_OR	--	golgin subfamily A member 4-like; K10352 myosin heavy chain (A)	FRIGIDA-like protein 4a OS=Arabidopsis thaliana GN=FRL4A PE=2 SV=1	Frigida-like protein	PREDICTED: FRIGIDA-like protein 3 [Malus domestica]
OR014G0057100.1_OR	molecular_function:"Interacting selectively and non-covalently with any protein or protein complex (a complex of two or more proteins that may include other nonprotein molecules)." [GOC:go_curators](GO:0005515)	uncharacterized LOC101304813; K03238 translation initiation factor 2 subunit 2 (A)	FBD-associated F-box protein At4g10400 OS=Arabidopsis thaliana GN=At4g10400 PE=2 SV=2	FBD	PREDICTED: F-box/LRR-repeat protein At3g26922-like [Malus domestica]
OR02G0158100.1_OR	--	--	--	Protein of unknown function (DUF1499)	PREDICTED: uncharacterized protein LOC103418408 [Malus domestica]
OR01G0265200.1_OR	--	--	--	--	PREDICTED: uncharacterized protein LOC103444284 isoform X1 [Malus domestica]
OR01G0251100.1_OR	molecular_function:"Interacting selectively and non-covalently with a specific double-stranded genomic DNA sequence (sometimes referred to as a motif) within the regulatory region of a gene to modulate transcription. Regulatory regions include promoters (proximal and distal) and enhancers. Genes are transcriptional units, and include bacterial operons." [GOC:txnOH-2018](GO:0003700),biological_pro…	POPTRDRAFT_823993; hypothetical protein; K13425 WRKY transcription factor 22 (A)	Probable WRKY transcription factor 27 OS=Arabidopsis thaliana GN=WRKY27 PE=2 SV=1	WRKY DNA -binding domain	PREDICTED: probable WRKY transcription factor 27 [Pyrus x bretschneideri]
OR017G0094000.1_OR	molecular_function:"Interacting selectively and non-covalently with a nucleotide, any compound consisting of a nucleoside that is esterified with (ortho)phosphate or an oligophosphate at any hydroxyl group on the ribose or deoxyribose." [GOC:mah, ISBN:0198547684](GO:0000166),molecular_function:"Catalysis of the random hydrolysis of (1->4)-alpha-D-galactosiduronic linkages in pectate and other gal…	exopolygalacturonase clone GBGA483-like; K01213 galacturan 1,4-alpha-galacturonidase [EC:3.2.1.67] (A)	Exopolygalacturonase clone GBGA483 OS=Arabidopsis thaliana GN=At3g07850 PE=2 SV=2	Glycosyl hydrolases family 28	PREDICTED: exopolygalacturonase clone GBGA483-like [Malus domestica]
OR011G0133200.1_OR	molecular_function:"Catalysis of the hydrolysis of any O-glycosyl bond." [GOC:mah](GO:0004553),biological_process:"The chemical reactions and pathways involving carbohydrates, any of a group of organic compounds based of the general formula Cx(H2O)y. Includes the formation of carbohydrate derivatives by the addition of a carbohydrate residue to another molecule." [GOC:mah, ISBN:0198506732](GO:000…	hypothetical protein; K19891 glucan endo-1,3-beta-glucosidase 1/2/3 [EC:3.2.1.39] (A)	Glucan endo-1,3-beta-glucosidase 14 OS=Arabidopsis thaliana GN=At2g27500 PE=1 SV=2	Glycosyl hydrolases family 17	PREDICTED: glucan endo-1,3-beta-glucosidase 14 [Malus domestica]
OR011G0104800.1_OR	--	uncharacterized LOC102704525; K01227 mannosyl-glycoprotein endo-beta-N-acetylglucosaminidase [EC:3.2.1.96] (A)	LOB domain-containing protein 11 OS=Arabidopsis thaliana GN=LBD11 PE=2 SV=2	Lateral organ boundaries (LOB) domain	PREDICTED: LOB domain-containing protein 1-like [Malus domestica]
OR012G0153500.1_OR	biological_process:"The directed movement of a protein from the cytoplasm to the nucleus." [GOC:jl](GO:0006606),biological_process:"The directed movement of proteins in a cell, including the movement of proteins between specific compartments or structures within a cell, such as organelles of a eukaryotic cell." [GOC:mah](GO:0006886),molecular_function:"Interacting selectively and non-covalently w…	importin subunit beta-1-like; K14293 importin subunit beta-1 (A)	Importin subunit beta-1 OS=Arabidopsis thaliana GN=KPNB1 PE=1 SV=1	HEAT-like repeat	PREDICTED: importin subunit beta-1-like [Pyrus x bretschneideri]
OR011G0239800.1_OR	molecular_function:"Interacting selectively and non-covalently with an RNA molecule or a portion thereof." [GOC:jl, GOC:mah](GO:0003723),biological_process:"Any process involved in the conversion of a primary ribosomal RNA (rRNA) transcript into one or more mature rRNA molecules." [GOC:curators](GO:0006364),molecular_function:"Catalysis of the transfer of a methyl group to an acceptor molecule." …	probable mediator of RNA polymerase II transcription subunit 36b; K14563 rRNA 2'-O-methyltransferase fibrillarin [EC:2.1.1.-] (A)	Mediator of RNA polymerase II transcription subunit 36a OS=Arabidopsis thaliana GN=MED36A PE=1 SV=2	Fibrillarin	PREDICTED: probable mediator of RNA polymerase II transcription subunit 36b [Pyrus x bretschneideri]
OR09G0069400.1_OR	--	--	--	--	PREDICTED: uncharacterized protein LOC103442503 isoform X2 [Malus domestica]
OR09G0078900.1_OR	molecular_function:"Catalysis of the transfer of an acyl group, other than amino-acyl, from one compound (donor) to another (acceptor)." [GOC:jl](GO:0016747)	IF7MaT, GmIF7MaT; malonyl-CoA:isoflavone 7-O-glucoside-6''-O-malonyltransferase; K13264 isoflavone 7-O-glucoside-6''-O-malonyltransferase [EC:2.3.1.115] (A)	Coumaroyl-CoA:anthocyanidin 3-O-glucoside-6''-O-coumaroyltransferase 1 OS=Arabidopsis thaliana GN=3AT1 PE=1 SV=1	Transferase family	PREDICTED: coumaroyl-CoA:anthocyanidin 3-O-glucoside-6''-O-coumaroyltransferase 1-like [Malus domestica]
OR02G0100600.1_OR	molecular_function:"Catalysis of a biochemical reaction at physiological temperatures. In biologically catalyzed reactions, the reactants are known as substrates, and the catalysts are naturally occurring macromolecular substances known as enzymes. Enzymes possess specific binding sites for substrates, and are usually composed wholly or largely of protein, but RNA that has catalytic activity (rib…	hypothetical protein; K14441 ribosomal protein S12 methylthiotransferase [EC:2.8.4.4] (A)	CDK5RAP1-like protein OS=Arabidopsis thaliana GN=At4g36390 PE=2 SV=1	Uncharacterized protein family UPF0004	PREDICTED: CDK5RAP1-like protein [Malus domestica]
OR015G0016500.1_OR	molecular_function:"Interacting selectively and non-covalently with G-quadruplex RNA structures, in which groups of four guanines adopt a flat, cyclic hydrogen-bonding arrangement known as a guanine tetrad." [PMID:18294969, PMID:18568163, PMID:19330720](GO:0002151),molecular_function:"Interacting selectively and non-covalently with any protein or protein complex (a complex of two or more proteins…	uncharacterized LOC103321302; K11674 microspherule protein 1 (A)	Microspherule protein 1 OS=Mus musculus GN=Mcrs1 PE=1 SV=1	FHA domain	PREDICTED: LOW QUALITY PROTEIN: uncharacterized protein LOC103450424 [Malus domestica]
OR03G0158800.1_OR	cellular_component:"That part of a multicellular organism outside the cells proper, usually taken to be outside the plasma membranes, and occupied by fluid." [ISBN:0198547684](GO:0005615),molecular_function:"Interacting selectively and non-covalently with a lipid." [GOC:ai](GO:0008289)	putative BPI/LBP family protein At1g04970; K05399 lipopolysaccharide-binding protein (A)	Putative BPI/LBP family protein At1g04970 OS=Arabidopsis thaliana GN=At1g04970 PE=2 SV=1	LBP / BPI / CETP family, C-terminal domain	PREDICTED: putative BPI/LBP family protein At1g04970 [Malus domestica]
OR015G0363700.1_OR	molecular_function:"Interacting selectively and non-covalently with GTP, guanosine triphosphate." [GOC:ai](GO:0005525)	LAMB4; laminin, beta 4; K06245 laminin, beta 4 (A)	Protein AIG1 OS=Arabidopsis thaliana GN=AIG1 PE=2 SV=1	AIG1 family	PREDICTED: protein AIG1-like [Malus domestica]
OR015G0257200.1_OR	cellular_component:"A complex comprised of DNA wound around a multisubunit core and associated proteins, which forms the primary packing unit of DNA into higher order structures." [GOC:elh](GO:0000786),molecular_function:"Any molecular function by which a gene product interacts selectively and non-covalently with DNA (deoxyribonucleic acid)." [GOC:dph, GOC:jl, GOC:tb, GOC:vw](GO:0003677),molecula…	MYBR6; telomere repeat-binding factor 1-like; K09422 myb proto-oncogene protein, plant (A)	Telomere repeat-binding factor 1 OS=Arabidopsis thaliana GN=TRB1 PE=1 SV=1	linker histone H1 and H5 family	PREDICTED: telomere repeat-binding factor 1-like isoform X1 [Malus domestica]
OR05G0269100.1_OR	--	--	--	--	PREDICTED: SAP-like protein BP-73 [Malus domestica]
OR09G0220300.1_OR	molecular_function:"Functions in the initiation of ribosome-mediated translation of mRNA into a polypeptide." [ISBN:0198506732](GO:0003743),molecular_function:"Interacting selectively and non-covalently with any protein or protein complex (a complex of two or more proteins that may include other nonprotein molecules)." [GOC:go_curators](GO:0005515),biological_process:"The process preceding format…	eukaryotic translation initiation factor 5-like; K03262 translation initiation factor 5 (A)	Eukaryotic translation initiation factor 5 OS=Phaseolus vulgaris GN=EIF5 PE=2 SV=1	eIF4-gamma/eIF5/eIF2-epsilon	PREDICTED: eukaryotic translation initiation factor 5-like [Malus domestica]
OR012G0085300.1_OR	molecular_function:"Interacting selectively and non-covalently with any protein or protein complex (a complex of two or more proteins that may include other nonprotein molecules)." [GOC:go_curators](GO:0005515)	hydroxymethylglutaryl-CoA lyase, mitochondrial; K01640 hydroxymethylglutaryl-CoA lyase [EC:4.1.3.4] (A)	F-box protein At2g32560 OS=Arabidopsis thaliana GN=At2g32560 PE=2 SV=1	F-box domain	PREDICTED: F-box protein At2g26850-like [Malus domestica]
OR07G0172900.1_OR	molecular_function:"Catalysis of the transfer of an acyl group from one compound (donor) to another (acceptor)." [GOC:jl, ISBN:0198506732](GO:0016746)	glycerol-3-phosphate acyltransferase 5; K13508 glycerol-3-phosphate acyltransferase [EC:2.3.1.15] (A)	Glycerol-3-phosphate acyltransferase 5 OS=Arabidopsis thaliana GN=GPAT5 PE=1 SV=1	Acyltransferase	PREDICTED: glycerol-3-phosphate acyltransferase 5 [Malus domestica]
OR08G0128400.1_OR	molecular_function:"Interacting selectively and non-covalently with any protein or protein complex (a complex of two or more proteins that may include other nonprotein molecules)." [GOC:go_curators](GO:0005515),cellular_component:"A membrane-bounded organelle of eukaryotic cells in which chromosomes are housed and replicated. In most cells, the nucleus contains all of the cell's chromosomes excep…	histone-lysine N-methyltransferase ASHH2-like; K11423 histone-lysine N-methyltransferase SETD2 [EC:2.1.1.43] (A)	Histone-lysine N-methyltransferase ASHH2 OS=Arabidopsis thaliana GN=ASHH2 PE=1 SV=1	SET domain	PREDICTED: histone-lysine N-methyltransferase ASHH2-like isoform X1 [Malus domestica]
OR05G0300900.1_OR	biological_process:"The chemical reactions and pathways resulting in the formation of lipid A, the glycolipid group of bacterial lipopolysaccharides, consisting of four to six fatty acyl chains linked to two glucosamine residues. Further modifications of the backbone are common." [ISBN:0198506732, PMID:20974832, PMID:22216004](GO:0009245),molecular_function:"Catalysis of the transfer of an acyl g…	--	Probable UDP-3-O-acylglucosamine N-acyltransferase 2, mitochondrial OS=Arabidopsis thaliana GN=LPXD2 PE=3 SV=1	Bacterial transferase hexapeptide (six repeats)	PREDICTED: probable UDP-3-O-acylglucosamine N-acyltransferase 2, mitochondrial [Malus domestica]
OR04G0152500.1_OR	molecular_function:"Any molecular function by which a gene product interacts selectively and non-covalently with DNA (deoxyribonucleic acid)." [GOC:dph, GOC:jl, GOC:tb, GOC:vw](GO:0003677),molecular_function:"Catalysis of a biochemical reaction at physiological temperatures. In biologically catalyzed reactions, the reactants are known as substrates, and the catalysts are naturally occurring macro…	flap endonuclease 1; K04799 flap endonuclease-1 [EC:3.-.-.-] (A)	Flap endonuclease 1 OS=Arabidopsis thaliana GN=FEN1 PE=2 SV=2	XPG I-region	PREDICTED: flap endonuclease 1 isoform X2 [Malus domestica]
OR03G0018300.1_OR	--	hypothetical protein; K14825 protein ERP2 (A)	Transmembrane emp24 domain-containing protein p24beta2 OS=Arabidopsis thaliana GN=At3g07680 PE=1 SV=1	emp24/gp25L/p24 family/GOLD	PREDICTED: transmembrane emp24 domain-containing protein p24beta2-like [Malus domestica]
OR01G0217700.1_OR	biological_process:"Any process that modulates the frequency, rate or extent of defense response to fungus." [GOC:dhl, GOC:TermGenie, PMID:22242006](GO:1900150)	--	Uncharacterized protein At5g05190 OS=Arabidopsis thaliana GN=Y-1 PE=1 SV=1	Probable zinc-ribbon domain	PREDICTED: uncharacterized protein LOC103953727 [Pyrus x bretschneideri]
OR015G0079600.1_OR	molecular_function:"Catalysis of the reaction: (R)-S-lactoylglutathione = glutathione + methylglyoxal." [EC:4.4.1.5, RHEA:19069](GO:0004462),molecular_function:"Interacting selectively and non-covalently with any metal ion." [GOC:ai](GO:0046872)	probable lactoylglutathione lyase, chloroplast; K01759 lactoylglutathione lyase [EC:4.4.1.5] (A)	Probable lactoylglutathione lyase, chloroplast OS=Arabidopsis thaliana GN=At1g67280 PE=1 SV=1	Glyoxalase/Bleomycin resistance protein/Dioxygenase superfamily	PREDICTED: probable lactoylglutathione lyase, chloroplast [Malus domestica]
OR011G0174000.1_OR	molecular_function:"Interacting selectively and non-covalently with a nucleotide, any compound consisting of a nucleoside that is esterified with (ortho)phosphate or an oligophosphate at any hydroxyl group on the ribose or deoxyribose." [GOC:mah, ISBN:0198547684](GO:0000166),molecular_function:"Interacting selectively and non-covalently with copper (Cu) ions." [GOC:ai](GO:0005507),molecular_funct…	probable copper-transporting ATPase HMA5; K17686 Cu+-exporting ATPase [EC:3.6.3.54] (A)	Probable copper-transporting ATPase HMA5 OS=Arabidopsis thaliana GN=HMA5 PE=1 SV=2	Heavy-metal-associated domain	PREDICTED: probable copper-transporting ATPase HMA5 [Pyrus x bretschneideri]
OR05G0054300.1_OR	cellular_component:"A lipid bilayer along with all the proteins and protein complexes embedded in it an attached to it." [GOC:dos, GOC:mah, ISBN:0815316194](GO:0016020),molecular_function:"Enables the transfer of a substance, usually a specific substance or a group of related substances, from one side of a membrane to the other." [GOC:jid, GOC:mtg_transport, ISBN:0815340729](GO:0022857),biologica…	dicarboxylate transporter 2, chloroplastic-like; K03319 divalent anion:Na+ symporter, DASS family (A)	Dicarboxylate transporter 2.1, chloroplastic OS=Arabidopsis thaliana GN=DIT2-1 PE=1 SV=1	Sodium:sulfate symporter transmembrane region	PREDICTED: dicarboxylate transporter 2, chloroplastic-like, partial [Pyrus x bretschneideri]
OR05G0040100.1_OR	--	probable S-adenosylmethionine carrier 2, chloroplastic; K15111 solute carrier family 25 (mitochondrial S-adenosylmethionine transporter), member 26 (A)	Probable S-adenosylmethionine carrier 2, chloroplastic OS=Arabidopsis thaliana GN=SAMC2 PE=2 SV=1	Mitochondrial carrier protein	PREDICTED: probable S-adenosylmethionine carrier 2, chloroplastic [Malus domestica]
OR014G0039100.1_OR	molecular_function:"Interacting selectively and non-covalently with any nucleic acid." [GOC:jl](GO:0003676),molecular_function:"Catalysis of the transfer of a methyl group to an acceptor molecule." [ISBN:0198506732](GO:0008168),molecular_function:"Catalysis of the transfer of a methyl group from S-adenosyl-L-methionine to the epsilon-amino group of a lysine residue in a protein substrate." [PMID:…	putative nadh-ubiquinone oxidoreductase 40 kda subunit protein; K03953 NADH dehydrogenase (ubiquinone) 1 alpha subcomplex subunit 9 (A)	Protein-lysine N-methyltransferase n6amt2 OS=Xenopus laevis GN=n6amt2 PE=2 SV=1	Probable N6-adenine methyltransferase	PREDICTED: N(6)-adenine-specific DNA methyltransferase 2 [Malus domestica]
OR014G0081800.1_OR	molecular_function:"Catalysis of a biochemical reaction at physiological temperatures. In biologically catalyzed reactions, the reactants are known as substrates, and the catalysts are naturally occurring macromolecular substances known as enzymes. Enzymes possess specific binding sites for substrates, and are usually composed wholly or largely of protein, but RNA that has catalytic activity (rib…	YIC1; Alpha-glucosidase II; Alpha-xylosidase; K01811 alpha-D-xyloside xylohydrolase [EC:3.2.1.177] (A)	Alpha-glucosidase YihQ OS=Escherichia coli (strain K12) GN=yihQ PE=1 SV=3	Glycosyl hydrolases family 31	PREDICTED: alpha-glucosidase-like isoform X1 [Pyrus x bretschneideri]
OR013G0110700.1_OR	--	--	--	--	PREDICTED: uncharacterized protein LOC103452601 isoform X1 [Malus domestica]
OR03G0077700.1_OR	molecular_function:"Interacting selectively and non-covalently with a specific double-stranded genomic DNA sequence (sometimes referred to as a motif) within the regulatory region of a gene to modulate transcription. Regulatory regions include promoters (proximal and distal) and enhancers. Genes are transcriptional units, and include bacterial operons." [GOC:txnOH-2018](GO:0003700)	--	Zinc finger protein ZAT11 OS=Arabidopsis thaliana GN=ZAT11 PE=2 SV=1	C2H2-type zinc finger	PREDICTED: uncharacterized protein LOC103422653 [Malus domestica]
OR06G0184300.1_OR	biological_process:"A process that is carried out at the cellular level which results in the assembly, arrangement of constituent parts, or disassembly of structures formed of microtubules and associated proteins in the cell cortex, i.e. just beneath the plasma membrane of a cell." [GOC:curators, GOC:dph, GOC:jl, GOC:mah](GO:0043622)	protein SPIRAL1-like 3; K18635 protein SPIRAL1 and related proteins (A)	Protein SPIRAL1-like 1 OS=Arabidopsis thaliana GN=SP1L1 PE=2 SV=1	--	PREDICTED: protein SPIRAL1-like 3 [Malus domestica]
OR011G0256700.1_OR	--	hepatoma-derived growth factor-like; K16641 hepatoma-derived growth factor (A)	HUA2-like protein 3 OS=Arabidopsis thaliana GN=At2g48160 PE=2 SV=2	PWWP domain	PREDICTED: LOW QUALITY PROTEIN: HUA2-like protein 3 [Malus domestica]
OR05G0226400.1_OR	molecular_function:"Catalysis of the reaction: CTP + phosphatidate = diphosphate + CDP-diacylglycerol." [EC:2.7.7.41](GO:0004605),biological_process:"The chemical reactions and pathways resulting in the formation of cardiolipin, 1,3-bis(3-phosphatidyl)glycerol." [GOC:mah](GO:0032049)	mitochondrial translocator assembly and maintenance protein 41 homolog; K17807 mitochondrial translocator assembly and maintenance protein 41 (A)	Phosphatidate cytidylyltransferase, mitochondrial OS=Homo sapiens GN=TAMM41 PE=1 SV=2	Mitochondrial matrix Mmp37	PREDICTED: mitochondrial translocator assembly and maintenance protein 41 homolog isoform X1 [Malus domestica]
OR05G0087400.1_OR	molecular_function:"Catalysis of the reaction: N-acetyl-L-glutamate 5-semialdehyde + NADP+ + phosphate = N-acetyl-5-glutamyl phosphate + NADPH + H+." [EC:1.2.1.38](GO:0003942),biological_process:"The chemical reactions and pathways resulting in the formation of arginine, 2-amino-5-(carbamimidamido)pentanoic acid." [ISBN:0198506732](GO:0006526),biological_process:"The chemical reactions and pathwa…	probable N-acetyl-gamma-glutamyl-phosphate reductase, chloroplastic; K00145 N-acetyl-gamma-glutamyl-phosphate reductase [EC:1.2.1.38] (A)	Probable N-acetyl-gamma-glutamyl-phosphate reductase, chloroplastic OS=Arabidopsis thaliana GN=At2g19940 PE=1 SV=2	Semialdehyde dehydrogenase, NAD binding domain	PREDICTED: probable N-acetyl-gamma-glutamyl-phosphate reductase, chloroplastic [Pyrus x bretschneideri]
OR07G0058200.1_OR	--	--	--	--	PREDICTED: uncharacterized protein LOC103438889 [Malus domestica]
OR02G0159400.1_OR	--	uncharacterized LOC103331778; K15622 myeloid leukemia factor 1 (A)	--	Myelodysplasia-myeloid leukemia factor 1-interacting protein	PREDICTED: uncharacterized protein LOC103331778 isoform X1 [Prunus mume]
OR09G0188200.1_OR	molecular_function:"Catalysis of the hydrolysis of a peptide bond. A peptide bond is a covalent bond formed when the carbon atom from the carboxyl group of one amino acid shares electrons with the nitrogen atom from the amino group of a second amino acid." [GOC:jl, ISBN:0815332181](GO:0008233)	hypothetical protein; K17804 mitochondrial import inner membrane translocase subunit TIM44 (A)	DeSI-like protein At4g17486 OS=Arabidopsis thaliana GN=At4g17486 PE=2 SV=1	PPPDE putative peptidase domain	PREDICTED: deSI-like protein At4g17486 [Malus domestica]
OR03G0211400.1_OR	molecular_function:"Interacting selectively and non-covalently with a nucleotide, any compound consisting of a nucleoside that is esterified with (ortho)phosphate or an oligophosphate at any hydroxyl group on the ribose or deoxyribose." [GOC:mah, ISBN:0198547684](GO:0000166),molecular_function:"Interacting selectively and non-covalently with any nucleic acid." [GOC:jl](GO:0003676),molecular_funct…	asparagine--tRNA ligase, cytoplasmic 1-like; K01893 asparaginyl-tRNA synthetase [EC:6.1.1.22] (A)	Asparagine--tRNA ligase, cytoplasmic 1 OS=Arabidopsis thaliana GN=SYNC1 PE=1 SV=1	OB-fold nucleic acid binding domain	PREDICTED: asparagine--tRNA ligase, cytoplasmic 1-like [Malus domestica]
OR013G0230500.1_OR	biological_process:"The chemical reactions and pathways involving carbohydrates, any of a group of organic compounds based of the general formula Cx(H2O)y. Includes the formation of carbohydrate derivatives by the addition of a carbohydrate residue to another molecule." [GOC:mah, ISBN:0198506732](GO:0005975),molecular_function:"Catalysis of the transfer of a phosphorus-containing group from one c…	hypothetical protein; K02328 DNA polymerase delta subunit 2 (A)	FGGY carbohydrate kinase domain-containing protein OS=Mus musculus GN=Fggy PE=2 SV=1	FGGY family of carbohydrate kinases, C-terminal domain	hypothetical protein PRUPE_ppa002992mg [Prunus persica]
OR015G0109800.1_OR	--	--	Neurochondrin OS=Gallus gallus GN=NCDN PE=2 SV=1	Neurochondrin	PREDICTED: neurochondrin [Malus domestica]
OR016G0062400.1_OR	--	ultraviolet-B receptor UVR8; K15421 secretion-regulating guanine nucleotide exchange factor (A)	Ultraviolet-B receptor UVR8 OS=Arabidopsis thaliana GN=UVR8 PE=1 SV=1	Regulator of chromosome condensation (RCC1) repeat	PREDICTED: ultraviolet-B receptor UVR8 [Malus domestica]
OR02G0114200.1_OR	molecular_function:"Any molecular function by which a gene product interacts selectively and non-covalently with DNA (deoxyribonucleic acid)." [GOC:dph, GOC:jl, GOC:tb, GOC:vw](GO:0003677),biological_process:"Any process that modulates the frequency, rate or extent of cellular DNA-templated transcription." [GOC:go_curators, GOC:txnOH](GO:0006355)	homeobox protein BEL1 homolog; K16670 homeobox protein Meis2 (A)	BEL1-like homeodomain protein 2 OS=Arabidopsis thaliana GN=BLH2 PE=1 SV=3	Homeobox KN domain	homeodomain protein [Malus domestica]
OR03G0196700.1_OR	--	--	PRA1 family protein H OS=Arabidopsis thaliana GN=PRA1H PE=2 SV=1	PRA1 family protein	PREDICTED: PRA1 family protein H-like [Malus domestica]
OR02G0042800.1_OR	molecular_function:"Interacting selectively and non-covalently with any protein or protein complex (a complex of two or more proteins that may include other nonprotein molecules)." [GOC:go_curators](GO:0005515),biological_process:"The process of thermal induction in plants in which flowering is promoted by exposure to low temperatures." [GOC:tair_curators, ISBN:0521591392](GO:0010048),biological_…	--	VIN3-like protein 1 OS=Arabidopsis thaliana GN=VIL1 PE=1 SV=1	Fibronectin type III domain	PREDICTED: VIN3-like protein 1 [Malus domestica]
OR05G0018600.1_OR	molecular_function:"Interacting selectively and non-covalently with ATP, adenosine 5'-triphosphate, a universally important coenzyme and enzyme regulator." [ISBN:0198506732](GO:0005524),molecular_function:"Catalysis of the reaction: ATP + H2O = ADP + phosphate + 2 H+. May or may not be coupled to another reaction." [EC:3.6.1.3, GOC:jl](GO:0016887)	midasin; K14572 midasin (A)	Midasin OS=Dictyostelium discoideum GN=mdn1 PE=3 SV=2	-	PREDICTED: LOW QUALITY PROTEIN: midasin [Malus domestica]
OR013G0215000.1_OR	cellular_component:"A membrane-bounded organelle of eukaryotic cells in which chromosomes are housed and replicated. In most cells, the nucleus contains all of the cell's chromosomes except the organellar chromosomes, and is the site of RNA synthesis and processing. In some species, or in specialized cell types, RNA metabolism or DNA replication may be absent." [GOC:go_curators](GO:0005634),biolo…	--	Auxin-responsive protein IAA33 OS=Arabidopsis thaliana GN=IAA33 PE=2 SV=1	AUX/IAA family	PREDICTED: auxin-responsive protein IAA33-like [Malus domestica]
OR011G0080000.1_OR	--	uncharacterized LOC102722400; K12486 stromal membrane-associated protein (A)	--	Domain of unknown function (DUF4220)	PREDICTED: uncharacterized protein LOC103447684 [Malus domestica]
OR06G0179800.1_OR	cellular_component:"A lipid bilayer along with all the proteins and protein complexes embedded in it an attached to it." [GOC:dos, GOC:mah, ISBN:0815316194](GO:0016020),molecular_function:"Catalysis of the hydrolysis of any glycosyl bond." [GOC:jl](GO:0016798)	heparanase-like protein 1; K07964 heparanase 1 [EC:3.2.1.166] (A)	Heparanase-like protein 1 OS=Arabidopsis thaliana GN=At5g07830 PE=2 SV=1	Glycosyl hydrolase family 79, N-terminal domain	PREDICTED: heparanase-like protein 1 [Malus domestica]
OR012G0122600.1_OR	--	--	--	--	PREDICTED: uncharacterized protein LOC103941610 [Pyrus x bretschneideri]
OR015G0386400.1_OR	molecular_function:"Interacting selectively and non-covalently with any protein or protein complex (a complex of two or more proteins that may include other nonprotein molecules)." [GOC:go_curators](GO:0005515)	hypothetical protein; K11684 bromodomain-containing factor 1 (A)	Bromodomain-containing factor 2 OS=Saccharomyces cerevisiae (strain ATCC 204508 / S288c) GN=BDF2 PE=1 SV=1	Bromodomain	PREDICTED: uncharacterized protein LOC103944981 [Pyrus x bretschneideri]
OR05G0283200.1_OR	molecular_function:"Interacting selectively and non-covalently with an RNA molecule or a portion thereof." [GOC:jl, GOC:mah](GO:0003723),molecular_function:"The action of a molecule that contributes to the structural integrity of the ribosome." [GOC:mah](GO:0003735),cellular_component:"An intracellular organelle, about 200 A in diameter, consisting of RNA and protein. It is the site of protein bi…	50S ribosomal protein L21, mitochondrial-like; K02888 large subunit ribosomal protein L21 (A)	50S ribosomal protein L21, mitochondrial OS=Arabidopsis thaliana GN=RPL21M PE=2 SV=1	Ribosomal prokaryotic L21 protein	PREDICTED: 50S ribosomal protein L21, mitochondrial-like [Malus domestica]
OR015G0113300.1_OR	molecular_function:"Any molecular function by which a gene product interacts selectively and non-covalently with DNA (deoxyribonucleic acid)." [GOC:dph, GOC:jl, GOC:tb, GOC:vw](GO:0003677),molecular_function:"Catalysis of the transient cleavage and passage of individual DNA strands or double helices through one another, resulting a topological transformation in double-stranded DNA." [GOC:mah, PMI…	DNA topoisomerase 3-alpha; K03165 DNA topoisomerase III [EC:5.99.1.2] (A)	DNA topoisomerase 3-alpha OS=Oryza sativa subsp. japonica GN=TOP3A PE=3 SV=1	Toprim domain	PREDICTED: DNA topoisomerase 3-alpha [Pyrus x bretschneideri]
OR011G0055800.1_OR	molecular_function:"Any molecular function by which a gene product interacts selectively and non-covalently with DNA (deoxyribonucleic acid)." [GOC:dph, GOC:jl, GOC:tb, GOC:vw](GO:0003677),biological_process:"Any process that stops, prevents, or reduces the frequency, rate or extent of cellular DNA-templated transcription." [GOC:go_curators, GOC:txnOH](GO:0045892)	uncharacterized LOC104595426; K01188 beta-glucosidase [EC:3.2.1.21] (A)	Transcription repressor OFP4 OS=Arabidopsis thaliana GN=OFP4 PE=1 SV=1	Transcriptional repressor, ovate	PREDICTED: uncharacterized protein LOC103447277 [Malus domestica]
OR015G0322800.1_OR	biological_process:"The chemical reactions and pathways resulting in the formation of nitric oxide, nitrogen monoxide (NO), a colorless gas only slightly soluble in water." [GOC:ai](GO:0006809),molecular_function:"Catalysis of an oxidation-reduction (redox) reaction, a reversible chemical reaction in which the oxidation state of an atom or atoms within a molecule is altered. One substrate acts as…	nitrate reductase [NADH]; K10534 nitrate reductase (NAD(P)H) [EC:1.7.1.1 1.7.1.2 1.7.1.3] (A)	Nitrate reductase [NADH] OS=Cucurbita maxima PE=2 SV=1	Oxidoreductase molybdopterin binding domain	nitrate reductase [Malus hupehensis]
OR014G0180800.1_OR	molecular_function:"The formation of a protein dimer, a macromolecular structure consists of two noncovalently associated identical or nonidentical subunits." [ISBN:0198506732](GO:0046983)	--	Transcription factor bHLH47 OS=Arabidopsis thaliana GN=BHLH47 PE=2 SV=1	--	transcription factor bHLH47 [Malus domestica]
OR014G0091900.1_OR	molecular_function:"Catalysis of the incorporation of one atom from molecular oxygen into a compound and the reduction of the other atom of oxygen to water." [ISBN:0198506732](GO:0004497),molecular_function:"Interacting selectively and non-covalently with iron (Fe) ions." [GOC:ai](GO:0005506),molecular_function:"Catalysis of an oxidation-reduction (redox) reaction in which hydrogen or electrons a…	carotene epsilon-monooxygenase, chloroplastic; K09837 carotene epsilon-monooxygenase [EC:1.14.99.45] (A)	Carotene epsilon-monooxygenase, chloroplastic OS=Arabidopsis thaliana GN=CYP97C1 PE=1 SV=1	Cytochrome P450	PREDICTED: carotene epsilon-monooxygenase, chloroplastic [Malus domestica]
OR08G0077400.1_OR	molecular_function:"Catalysis of a biochemical reaction at physiological temperatures. In biologically catalyzed reactions, the reactants are known as substrates, and the catalysts are naturally occurring macromolecular substances known as enzymes. Enzymes possess specific binding sites for substrates, and are usually composed wholly or largely of protein, but RNA that has catalytic activity (rib…	alpha-amylase-like; K01176 alpha-amylase [EC:3.2.1.1] (A)	Alpha-amylase OS=Vigna mungo GN=AMY1.1 PE=2 SV=1	SCP-2 sterol transfer family	PREDICTED: alpha-amylase-like [Pyrus x bretschneideri]
OR016G0062200.1_OR	--	probable pectate lyase 3; K01728 pectate lyase [EC:4.2.2.2] (A)	--	Putative small multi-drug export protein	PREDICTED: uncharacterized protein LOC103402935 [Malus domestica]
OR06G0179400.1_OR	--	--	--	Plant protein of unknown function (DUF863)	PREDICTED: uncharacterized protein LOC103437859 [Malus domestica]
OR017G0125300.1_OR	molecular_function:"Catalysis of the reaction: UDP-glucuronate + acceptor = UDP + acceptor beta-D-glucuronoside." [EC:2.4.1.17](GO:0015020),cellular_component:"A lipid bilayer along with all the proteins and protein complexes embedded in it an attached to it." [GOC:dos, GOC:mah, ISBN:0815316194](GO:0016020),molecular_function:"Catalysis of the transfer of a glycosyl group from one compound (donor…	xylosyltransferase 1-like; K00771 protein xylosyltransferase [EC:2.4.2.26] (A)	Xylosyltransferase 1 OS=Canis familiaris GN=XYLT1 PE=2 SV=1	Core-2/I-Branching enzyme	PREDICTED: xylosyltransferase 1-like [Malus domestica]
OR08G0210400.1_OR	molecular_function:"Catalysis of an oxidation-reduction (redox) reaction, a reversible chemical reaction in which the oxidation state of an atom or atoms within a molecule is altered. One substrate acts as a hydrogen or electron donor and becomes oxidized, while the other acts as hydrogen or electron acceptor and becomes reduced." [GOC:go_curators](GO:0016491)	cbr4, im:6908596, zgc:77144; carbonyl reductase 4 (EC:1.1.1.-); K11539 carbonyl reductase 4 [EC:1.1.1.-] (A)	NADPH-dependent pterin aldehyde reductase OS=Arabidopsis thaliana GN=At1g10310 PE=1 SV=1	short chain dehydrogenase	PREDICTED: carbonyl reductase family member 4-like [Malus domestica]
OR01G0217500.1_OR	molecular_function:"Interacting selectively and non-covalently with an RNA molecule or a portion thereof." [GOC:jl, GOC:mah](GO:0003723),molecular_function:"Functions in the initiation of ribosome-mediated translation of mRNA into a polypeptide." [ISBN:0198506732](GO:0003743),biological_process:"The process preceding formation of the peptide bond between the first two amino acids of a protein. Th…	probable RNA-binding protein EIF1AD; K15025 probable RNA-binding protein EIF1AD (A)	Probable RNA-binding protein EIF1AD OS=Mus musculus GN=Eif1ad PE=2 SV=2	Translation initiation factor 1A / IF-1	PREDICTED: probable RNA-binding protein EIF1AD [Malus domestica]
OR05G0069300.1_OR	--	--	--	--	PREDICTED: uncharacterized protein LOC103415094 [Malus domestica]
OR03G0086500.1_OR	--	splicing factor U2af large subunit B-like; K12837 splicing factor U2AF 65 kDa subunit (A)	Uncharacterized protein sll0103 OS=Synechocystis sp. (strain PCC 6803 / Kazusa) GN=sll0103 PE=3 SV=1	von Willebrand factor type A domain	PREDICTED: uncharacterized protein LOC103423127 [Malus domestica]
OR03G0164900.1_OR	--	--	--	--	PREDICTED: uncharacterized protein LOC103951381 [Pyrus x bretschneideri]
OR012G0050900.1_OR	--	--	--	Cotton fibre expressed protein	PREDICTED: uncharacterized protein LOC103413590 [Malus domestica]
OR017G0142700.1_OR	--	ubiquitin domain containing protein; K10798 poly [ADP-ribose] polymerase [EC:2.4.2.30] (A)	von Willebrand factor A domain-containing protein DDB_G0292028 OS=Dictyostelium discoideum GN=DDB_G0292028 PE=3 SV=1	von Willebrand factor type A domain	PREDICTED: uncharacterized protein LOC103405374 [Malus domestica]
OR01G0154500.1_OR	molecular_function:"Catalysis of the transfer of a methyl group to an acceptor molecule." [ISBN:0198506732](GO:0008168),molecular_function:"Catalysis of the transfer of a methyl group to the oxygen atom of an acceptor molecule." [GOC:ai](GO:0008171),molecular_function:"The formation of a protein dimer, a macromolecular structure consists of two noncovalently associated identical or nonidentical s…	hypothetical protein; K13066 caffeic acid 3-O-methyltransferase [EC:2.1.1.68] (A)	Caffeic acid 3-O-methyltransferase OS=Catharanthus roseus GN=COMT1 PE=2 SV=1	O-methyltransferase	PREDICTED: caffeic acid 3-O-methyltransferase-like [Malus domestica]
OR015G0240900.1_OR	biological_process:"The chemical reactions and pathways involving lipids, compounds soluble in an organic solvent but not, or sparingly, in an aqueous solvent. Includes fatty acids; neutral fats, other fatty-acid esters, and soaps; long-chain (fatty) alcohols and waxes; sphingoids and other long-chain bases; glycolipids, phospholipids and sphingolipids; and carotenes, polyprenols, sterols, terpen…	calcium-independent phospholipase A2-gamma-like; K16815 calcium-independent phospholipase A2-gamma (A)	Patatin-like protein 1 OS=Arabidopsis thaliana GN=PLP1 PE=1 SV=2	Patatin-like phospholipase	PREDICTED: patatin-like protein 1 [Prunus mume]
OR014G0113000.1_OR	molecular_function:"Catalysis of the phosphorylation of an amino acid residue in a protein, usually according to the reaction: a protein + ATP = a phosphoprotein + ADP." [MetaCyc:PROTEIN-KINASE-RXN](GO:0004672),molecular_function:"Interacting selectively and non-covalently with any protein or protein complex (a complex of two or more proteins that may include other nonprotein molecules)." [GOC:go…	protein SPA1-RELATED 2; K16240 protein suppressor of PHYA-105 1 (A)	Protein SPA1-RELATED 2 OS=Arabidopsis thaliana GN=SPA2 PE=1 SV=2	WD domain, G-beta repeat	PREDICTED: protein SPA1-RELATED 2 isoform X2 [Pyrus x bretschneideri]
OR05G0276500.1_OR	molecular_function:"Any molecular function by which a gene product interacts selectively and non-covalently with DNA (deoxyribonucleic acid)." [GOC:dph, GOC:jl, GOC:tb, GOC:vw](GO:0003677),molecular_function:"Interacting selectively and non-covalently with a specific double-stranded genomic DNA sequence (sometimes referred to as a motif) within the regulatory region of a gene to modulate transcri…	plasma membrane ATPase-like; K01535 H+-transporting ATPase [EC:3.6.3.6] (A)	WUSCHEL-related homeobox 8 OS=Arabidopsis thaliana GN=WOX8 PE=2 SV=1	Homeobox domain	PREDICTED: WUSCHEL-related homeobox 9 [Pyrus x bretschneideri]
OR04G0159600.1_OR	molecular_function:"Interacting selectively and non-covalently with any protein or protein complex (a complex of two or more proteins that may include other nonprotein molecules)." [GOC:go_curators](GO:0005515),cellular_component:"All of the contents of a cell excluding the plasma membrane and nucleus, but including other subcellular structures." [ISBN:0198547684](GO:0005737),biological_process:"…	hypothetical protein; K15043 importin subunit alpha-2 (A)	Importin subunit alpha-4 OS=Arabidopsis thaliana GN=IMPA4 PE=1 SV=1	Armadillo/beta-catenin-like repeat	PREDICTED: importin subunit alpha-like [Malus domestica]
OR012G0169600.1_OR	--	uncharacterized LOC104900389; K03239 translation initiation factor eIF-2B subunit alpha (A)	Protein LURP-one-related 8 OS=Arabidopsis thaliana GN=At2g38640 PE=2 SV=1	LURP-one-related	PREDICTED: protein LURP-one-related 8-like [Malus domestica]
OR013G0074200.1_OR	biological_process:"The splicing of Group II introns. This occurs by a ribozymic mechanism where the intron sequence forms a distinct 3D structure, characteristic of Group II introns and containing splice site consensus sequences, that is involved in catalyzing the splicing reactions, though protein factors are also required in vivo. Splicing occurs by a series of two transesterification reaction…	--	CRS2-associated factor 2, chloroplastic OS=Arabidopsis thaliana GN=At1g23400 PE=2 SV=1	CRS1 / YhbY (CRM) domain	PREDICTED: CRS2-associated factor 2, chloroplastic [Malus domestica]
OR015G0299800.1_OR	molecular_function:"Catalysis of the phosphorylation of an amino acid residue in a protein, usually according to the reaction: a protein + ATP = a phosphoprotein + ADP." [MetaCyc:PROTEIN-KINASE-RXN](GO:0004672),molecular_function:"Interacting selectively and non-covalently with any protein or protein complex (a complex of two or more proteins that may include other nonprotein molecules)." [GOC:go…	systemin receptor SR160; K13415 protein brassinosteroid insensitive 1 [EC:2.7.10.1 2.7.11.1] (A)	Systemin receptor SR160 OS=Solanum peruvianum PE=1 SV=1	Leucine rich repeat	PREDICTED: LOW QUALITY PROTEIN: systemin receptor SR160 [Malus domestica]
OR015G0280800.1_OR	molecular_function:"Catalysis of a biochemical reaction at physiological temperatures. In biologically catalyzed reactions, the reactants are known as substrates, and the catalysts are naturally occurring macromolecular substances known as enzymes. Enzymes possess specific binding sites for substrates, and are usually composed wholly or largely of protein, but RNA that has catalytic activity (rib…	phospho-2-dehydro-3-deoxyheptonate aldolase 2, chloroplastic-like; K01626 3-deoxy-7-phosphoheptulonate synthase [EC:2.5.1.54] (A)	Phospho-2-dehydro-3-deoxyheptonate aldolase 2, chloroplastic OS=Solanum lycopersicum PE=2 SV=1	Class-II DAHP synthetase family	PREDICTED: phospho-2-dehydro-3-deoxyheptonate aldolase 2, chloroplastic-like [Malus domestica]
OR06G0197400.1_OR	--	Transducin/WD40 repeat-like superfamily protein; K18643 katanin p80 WD40 repeat-containing subunit B1 (A)	--	Protein of unknown function (DUF789)	PREDICTED: uncharacterized protein LOC103420371 isoform X1 [Malus domestica]
OR016G0026300.1_OR	cellular_component:"A SAGA-type histone acetyltransferase complex that contains Spt8 (in budding yeast) or a homolog thereof; additional polypeptides include Spt group, consisting of Spt7, Spt3, and Spt20/Ada5, which interact with the TATA-binding protein (TBP); the Ada group, consisting of Ada1, Ada2, Ada3, Ada4/Gcn5, and Ada5/Spt20, which is functionally linked to the nucleosomal HAT activity; …	hypothetical protein; K11293 protein HIRA/HIR1 (A)	--	--	PREDICTED: histone-lysine N-methyltransferase 2D-like [Malus domestica]
OR014G0035300.1_OR	--	--	Fasciclin-like arabinogalactan protein 16 OS=Arabidopsis thaliana GN=FLA16 PE=2 SV=1	Fasciclin domain	PREDICTED: fasciclin-like arabinogalactan protein 16 [Malus domestica]
OR08G0053800.1_OR	--	hypothetical protein; K15082 DNA repair protein RAD7 (A)	--	--	PREDICTED: uncharacterized protein LOC103440909 [Malus domestica]
OR01G0198500.1_OR	--	uncharacterized LOC103446271; K13506 glycerol-3-phosphate O-acyltransferase 3/4 [EC:2.3.1.15] (A)	Uncharacterized protein At1g04910 OS=Arabidopsis thaliana GN=At1g04910 PE=2 SV=1	GDP-fucose protein O-fucosyltransferase	PREDICTED: uncharacterized protein At1g04910-like [Malus domestica]
OR07G0085700.1_OR	molecular_function:"Interacting selectively and non-covalently with a specific double-stranded genomic DNA sequence (sometimes referred to as a motif) within the regulatory region of a gene to modulate transcription. Regulatory regions include promoters (proximal and distal) and enhancers. Genes are transcriptional units, and include bacterial operons." [GOC:txnOH-2018](GO:0003700),biological_pro…	probable WRKY transcription factor 33-like; K13424 WRKY transcription factor 33 (A)	Probable WRKY transcription factor 12 OS=Arabidopsis thaliana GN=WRKY12 PE=2 SV=1	WRKY DNA -binding domain	PREDICTED: probable WRKY transcription factor 12 [Pyrus x bretschneideri]
OR014G0150100.1_OR	molecular_function:"Interacting selectively and non-covalently with any protein or protein complex (a complex of two or more proteins that may include other nonprotein molecules)." [GOC:go_curators](GO:0005515)	hypothetical protein; K11724 bromodomain testis-specific protein (A)	Transcription factor GTE10 OS=Arabidopsis thaliana GN=GTE10 PE=1 SV=2	Bromodomain extra-terminal - transcription regulation	PREDICTED: transcription factor GTE10 [Malus domestica]
OR02G0068900.1_OR	cellular_component:"The component of a membrane consisting of the gene products and protein complexes having at least some part of their peptide sequence embedded in the hydrophobic region of the membrane." [GOC:dos, GOC:go_curators](GO:0016021),biological_process:"The process in which a solute is transported across a lipid bilayer, from one side of a membrane to the other." [GOC:dph, GOC:jid](GO…	cation/calcium exchanger 4-like; K13754 solute carrier family 24 (sodium/potassium/calcium exchanger), member 6 (A)	Cation/calcium exchanger 4 OS=Arabidopsis thaliana GN=CCX4 PE=2 SV=1	Sodium/calcium exchanger protein	PREDICTED: cation/calcium exchanger 4-like [Pyrus x bretschneideri]
OR017G0076600.1_OR	--	--	--	Protein of unknown function (DUF1218)	PREDICTED: uncharacterized protein LOC103404917 [Malus domestica]
OR015G0271100.1_OR	molecular_function:"Interacting selectively and non-covalently with a nonidentical protein to form a heterodimer." [GOC:ai](GO:0046982)	hypothetical protein; K11359 transcriptional activator SPT7 (A)	--	--	PREDICTED: uncharacterized protein LOC103401535 [Malus domestica]
OR03G0226100.1_OR	molecular_function:"Interacting selectively and non-covalently with any protein or protein complex (a complex of two or more proteins that may include other nonprotein molecules)." [GOC:go_curators](GO:0005515)	LEC14B protein-like; K11801 WD repeat-containing protein 23 (A)	LEC14B protein OS=Lithospermum erythrorhizon PE=2 SV=1	WD domain, G-beta repeat	PREDICTED: LEC14B protein-like [Malus domestica]
OR015G0163300.1_OR	biological_process:"The splicing of Group II introns. This occurs by a ribozymic mechanism where the intron sequence forms a distinct 3D structure, characteristic of Group II introns and containing splice site consensus sequences, that is involved in catalyzing the splicing reactions, though protein factors are also required in vivo. Splicing occurs by a series of two transesterification reaction…	hypothetical protein; K01148 poly(A)-specific ribonuclease [EC:3.1.13.4] (A)	CRS2-associated factor 1, chloroplastic OS=Arabidopsis thaliana GN=At2g20020 PE=2 SV=2	CRS1 / YhbY (CRM) domain	PREDICTED: CRS2-associated factor 1, chloroplastic-like [Malus domestica]
OR011G0180300.1_OR	molecular_function:"Interacting selectively and non-covalently with a specific double-stranded genomic DNA sequence (sometimes referred to as a motif) within the regulatory region of a gene to modulate transcription. Regulatory regions include promoters (proximal and distal) and enhancers. Genes are transcriptional units, and include bacterial operons." [GOC:txnOH-2018](GO:0003700),biological_pro…	probable WRKY transcription factor 20; K18835 WRKY transcription factor 2 (A)	Probable WRKY transcription factor 20 OS=Arabidopsis thaliana GN=WRKY20 PE=2 SV=1	WRKY DNA -binding domain	PREDICTED: probable WRKY transcription factor 20 [Pyrus x bretschneideri]
OR09G0124500.1_OR	molecular_function:"Catalysis of the phosphorylation of an amino acid residue in a protein, usually according to the reaction: a protein + ATP = a phosphoprotein + ADP." [MetaCyc:PROTEIN-KINASE-RXN](GO:0004672),molecular_function:"Interacting selectively and non-covalently with any protein or protein complex (a complex of two or more proteins that may include other nonprotein molecules)." [GOC:go…	probable leucine-rich repeat receptor-like serine/threonine-protein kinase At3g14840; K04733 interleukin-1 receptor-associated kinase 4 [EC:2.7.11.1] (A)	Probable LRR receptor-like serine/threonine-protein kinase At1g07650 OS=Arabidopsis thaliana GN=At1g07650 PE=1 SV=1	Protein tyrosine kinase	PREDICTED: probable LRR receptor-like serine/threonine-protein kinase At1g07650 isoform X1 [Malus domestica]
OR013G0013200.1_OR	--	--	--	--	PREDICTED: uncharacterized protein LOC103430615 [Malus domestica]
OR013G0022200.1_OR	--	--	--	Protein of unknown function (DUF3675)	PREDICTED: uncharacterized protein LOC103414227 [Malus domestica]
OR08G0158400.1_OR	molecular_function:"Interacting selectively and non-covalently with a specific double-stranded genomic DNA sequence (sometimes referred to as a motif) within the regulatory region of a RNA polymerase II-transcribed gene to modulate transcription. Regulatory regions include promoters (proximal and distal) and enhancers. Genes are transcriptional units." [GOC:txnOH-2018](GO:0000981),molecular_funct…	homeobox-leucine zipper protein ATHB-6-like; K09338 homeobox-leucine zipper protein (A)	Homeobox-leucine zipper protein ATHB-6 OS=Arabidopsis thaliana GN=ATHB-6 PE=1 SV=1	Homeobox domain	PREDICTED: homeobox-leucine zipper protein ATHB-6-like [Malus domestica]
OR02G0214400.1_OR	molecular_function:"A protein or a member of a complex that interacts specifically and non-covalently with a DNA-bound DNA-binding transcription factor to either activate or repress the transcription of specific genes. Coregulators often act by altering chromatin structure and modifications. For example, one class of transcription coregulators modifies chromatin structure through covalent modific…	mediator of RNA polymerase II transcription subunit 15a-like; K14972 PAX-interacting protein 1 (A)	Mediator of RNA polymerase II transcription subunit 15a OS=Arabidopsis thaliana GN=MED15A PE=1 SV=1	KIX domain	PREDICTED: mediator of RNA polymerase II transcription subunit 15a-like [Malus domestica]
OR06G0184700.1_OR	molecular_function:"Interacting selectively and non-covalently with any protein or protein complex (a complex of two or more proteins that may include other nonprotein molecules)." [GOC:go_curators](GO:0005515),cellular_component:"A protein complex required for mRNA cleavage but not for poly(A) addition." [GOC:mah, PMID:10357856](GO:0005848),biological_process:"Any process involved in forming the…	cleavage stimulation factor subunit 1; K14406 cleavage stimulation factor subunit 1 (A)	Cleavage stimulation factor subunit 50 OS=Arabidopsis thaliana GN=CSTF50 PE=1 SV=1	WD domain, G-beta repeat	PREDICTED: cleavage stimulation factor subunit 1 isoform X1 [Malus domestica]
OR014G0003600.1_OR	molecular_function:"Interacting selectively and non-covalently with an RNA molecule or a portion thereof." [GOC:jl, GOC:mah](GO:0003723),molecular_function:"Functions in the initiation of ribosome-mediated translation of mRNA into a polypeptide." [ISBN:0198506732](GO:0003743),cellular_component:"All of the contents of a cell excluding the plasma membrane and nucleus, but including other subcellul…	eukaryotic translation initiation factor NCBP-like; K03259 translation initiation factor 4E (A)	Eukaryotic translation initiation factor NCBP OS=Triticum aestivum GN=NCBP PE=2 SV=1	Eukaryotic initiation factor 4E	PREDICTED: eukaryotic translation initiation factor NCBP-like [Malus domestica]
OR013G0141400.1_OR	cellular_component:"A complex comprised of DNA wound around a multisubunit core and associated proteins, which forms the primary packing unit of DNA into higher order structures." [GOC:elh](GO:0000786),molecular_function:"Interacting selectively and non-covalently with any nucleic acid." [GOC:jl](GO:0003676),molecular_function:"Any molecular function by which a gene product interacts selectively …	serine/arginine-rich splicing factor 33; K12900 FUS-interacting serine-arginine-rich protein 1 (A)	Serine/arginine-rich SC35-like splicing factor SCL28 OS=Arabidopsis thaliana GN=SCL28 PE=1 SV=1	RNA recognition motif. (a.k.a. RRM, RBD, or RNP domain)	PREDICTED: serine/arginine-rich splicing factor 33 isoform X1 [Malus domestica]
OR06G0154500.1_OR	biological_process:"Any process that modulates the frequency, rate or extent of alternative splicing of nuclear mRNAs." [GOC:krc](GO:0000381),cellular_component:"A membrane-bounded organelle of eukaryotic cells in which chromosomes are housed and replicated. In most cells, the nucleus contains all of the cell's chromosomes except the organellar chromosomes, and is the site of RNA synthesis and pr…	--	FKBP12-interacting protein of 37 kDa OS=Arabidopsis thaliana GN=FIP37 PE=1 SV=1	WTAP/Mum2p family	PREDICTED: FKBP12-interacting protein of 37 kDa-like [Malus domestica]
OR011G0068600.1_OR	molecular_function:"Catalysis of a biochemical reaction at physiological temperatures. In biologically catalyzed reactions, the reactants are known as substrates, and the catalysts are naturally occurring macromolecular substances known as enzymes. Enzymes possess specific binding sites for substrates, and are usually composed wholly or largely of protein, but RNA that has catalytic activity (rib…	phosphoinositide phospholipase C 2-like; K05857 phosphatidylinositol phospholipase C, delta [EC:3.1.4.11] (A)	Phosphoinositide phospholipase C 2 OS=Arabidopsis thaliana GN=PLC2 PE=1 SV=1	SOR/SNZ family	hypothetical protein [Linum usitatissimum]
OR06G0034300.1_OR	molecular_function:"Catalysis of the reaction: ATP + H2O = ADP + phosphate, to drive the hydrolysis of peptide bonds." [GOC:mah](GO:0004176),molecular_function:"Catalysis of the hydrolysis of internal, alpha-peptide bonds in a polypeptide chain by a mechanism in which water acts as a nucleophile, one or two metal ions hold the water molecule in place, and charged amino acid side chains are ligand…	ATP-dependent zinc metalloprotease FTSH 11, chloroplastic/mitochondrial; K08955 ATP-dependent metalloprotease [EC:3.4.24.-] (A)	ATP-dependent zinc metalloprotease FTSH 11, chloroplastic/mitochondrial OS=Arabidopsis thaliana GN=FTSH11 PE=1 SV=1	ATPase family associated with various cellular activities (AAA)	PREDICTED: ATP-dependent zinc metalloprotease FTSH 11, chloroplastic/mitochondrial [Malus domestica]
OR07G0161100.1_OR	molecular_function:"Interacting selectively and non-covalently with any nucleic acid." [GOC:jl](GO:0003676),molecular_function:"Interacting selectively and non-covalently with zinc (Zn) ions." [GOC:ai](GO:0008270)	serine/arginine-rich splicing factor RS2Z33-like; K12896 splicing factor, arginine/serine-rich 7 (A)	Serine/arginine-rich splicing factor RS2Z32 OS=Arabidopsis thaliana GN=RS2Z32 PE=1 SV=1	Zinc knuckle	PREDICTED: serine/arginine-rich splicing factor RS2Z33-like isoform X1 [Malus domestica]
OR08G0009100.1_OR	molecular_function:"Catalysis of movement along a microtubule, coupled to the hydrolysis of a nucleoside triphosphate (usually ATP)." [GOC:mah, ISBN:0815316194](GO:0003777),molecular_function:"Interacting selectively and non-covalently with ATP, adenosine 5'-triphosphate, a universally important coenzyme and enzyme regulator." [ISBN:0198506732](GO:0005524),biological_process:"A microtubule-based …	kinesin-like protein KIF22-A; K10401 kinesin family member 18/19 (A)	Kinesin-like protein KIF22 OS=Mus musculus GN=Kif22 PE=2 SV=2	Kinesin motor domain	PREDICTED: kinesin-like protein KIF22-A [Prunus mume]
OR08G0037400.1_OR	molecular_function:"Catalysis of the reaction: donor + hydrogen peroxide = oxidized donor + 2 H2O." [EC:1.11.1.7, RHEA:56136](GO:0004601),biological_process:"Any process that results in a change in state or activity of a cell or an organism (in terms of movement, secretion, enzyme production, gene expression, etc.) as a result of oxidative stress, a state often resulting from exposure to high lev…	peroxidase 18; K00430 peroxidase [EC:1.11.1.7] (A)	Peroxidase 18 OS=Arabidopsis thaliana GN=PER18 PE=3 SV=1	Peroxidase	PREDICTED: peroxidase 18 [Malus domestica]
OR017G0203400.1_OR	molecular_function:"Interacting selectively and non-covalently with a specific double-stranded genomic DNA sequence (sometimes referred to as a motif) within the regulatory region of a gene to modulate transcription. Regulatory regions include promoters (proximal and distal) and enhancers. Genes are transcriptional units, and include bacterial operons." [GOC:txnOH-2018](GO:0003700)	--	Transcription factor TCP4 OS=Arabidopsis thaliana GN=TCP4 PE=1 SV=1	TCP family transcription factor	PREDICTED: transcription factor TCP4-like [Malus domestica]
OR08G0160400.1_OR	molecular_function:"The formation of a protein dimer, a macromolecular structure consists of two noncovalently associated identical or nonidentical subunits." [ISBN:0198506732](GO:0046983)	transcription factor bHLH96; K18485 myogenic factor 6 (A)	Transcription factor bHLH96 OS=Arabidopsis thaliana GN=BHLH96 PE=2 SV=1	Helix-loop-helix DNA-binding domain	PREDICTED: transcription factor bHLH96-like [Malus domestica]
OR03G0189900.1_OR	molecular_function:"Interacting selectively and non-covalently with any protein or protein complex (a complex of two or more proteins that may include other nonprotein molecules)." [GOC:go_curators](GO:0005515)	hypothetical protein; K14963 COMPASS component SWD3 (A)	WD repeat-containing protein 44 OS=Bos taurus GN=WDR44 PE=1 SV=1	WD domain, G-beta repeat	PREDICTED: WD repeat-containing protein 44-like [Malus domestica]
OR05G0049500.1_OR	--	--	--	Protein of unknown function (DUF616)	PREDICTED: uncharacterized protein LOC103443880 [Malus domestica]
OR012G0194400.1_OR	molecular_function:"Interacting selectively and non-covalently with any nucleic acid." [GOC:jl](GO:0003676),molecular_function:"Catalysis of the transfer of a methyl group to an acceptor molecule." [ISBN:0198506732](GO:0008168),biological_process:"The process in which a methyl group is covalently attached to a molecule." [GOC:mah](GO:0032259)	tRNA (guanine(10)-N2)-methyltransferase homolog; K15430 tRNA (guanine10-N2)-methyltransferase [EC:2.1.1.214] (A)	tRNA (guanine(10)-N2)-methyltransferase homolog OS=Mus musculus GN=Trmt11 PE=2 SV=1	Putative RNA methylase family UPF0020	PREDICTED: tRNA (guanine(10)-N2)-methyltransferase homolog [Malus domestica]
OR02G0103200.1_OR	molecular_function:"Interacting selectively and non-covalently with any metal ion." [GOC:ai](GO:0046872)	inositol-pentakisphosphate 2-kinase-like; K10572 inositol-pentakisphosphate 2-kinase [EC:2.7.1.158] (A)	--	Heavy-metal-associated domain	PREDICTED: uncharacterized protein LOC103407116 [Malus domestica]
OR01G0162900.1_OR	cellular_component:"A protein complex that has protein serine/threonine phosphatase activity that is polycation-stimulated (PCS), being directly stimulated by protamine, polylysine, or histone H1; it constitutes a subclass of several enzymes activated by different histones and polylysine, and consists of catalytic, scaffolding, and regulatory subunits. The catalytic and scaffolding subunits form …	serine/threonine protein phosphatase 2A 57 kDa regulatory subunit B' alpha isoform-like; K11584 serine/threonine-protein phosphatase 2A regulatory subunit B' (A)	Serine/threonine protein phosphatase 2A 57 kDa regulatory subunit B' alpha isoform OS=Arabidopsis thaliana GN=B'ALPHA PE=1 SV=1	Protein phosphatase 2A regulatory B subunit (B56 family)	PREDICTED: serine/threonine protein phosphatase 2A 57 kDa regulatory subunit B' alpha isoform-like [Pyrus x bretschneideri]
OR09G0224100.1_OR	--	--	--	--	PREDICTED: uncharacterized protein LOC103444194 isoform X1 [Malus domestica]
OR012G0164100.1_OR	--	conserved hypothetical protein; K02350 DNA polymerase zeta [EC:2.7.7.7] (A)	--	--	PREDICTED: myb-like protein X isoform X1 [Malus domestica]
OR06G0194600.1_OR	molecular_function:"Catalysis of a biochemical reaction at physiological temperatures. In biologically catalyzed reactions, the reactants are known as substrates, and the catalysts are naturally occurring macromolecular substances known as enzymes. Enzymes possess specific binding sites for substrates, and are usually composed wholly or largely of protein, but RNA that has catalytic activity (rib…	carbon catabolite repressor protein 4 homolog 5; K18729 protein angel (A)	Carbon catabolite repressor protein 4 homolog 5 OS=Arabidopsis thaliana GN=CCR4-5 PE=2 SV=2	Endonuclease/Exonuclease/phosphatase family	PREDICTED: carbon catabolite repressor protein 4 homolog 5 [Malus domestica]
OR06G0061000.1_OR	molecular_function:"Catalysis of a biochemical reaction at physiological temperatures. In biologically catalyzed reactions, the reactants are known as substrates, and the catalysts are naturally occurring macromolecular substances known as enzymes. Enzymes possess specific binding sites for substrates, and are usually composed wholly or largely of protein, but RNA that has catalytic activity (rib…	probable transaldolase; K00616 transaldolase [EC:2.2.1.2] (A)	Transaldolase OS=Histophilus somni (strain 2336) GN=tal PE=3 SV=1	Transaldolase/Fructose-6-phosphate aldolase	PREDICTED: probable transaldolase [Pyrus x bretschneideri]
OR06G0198100.1_OR	--	hypothetical protein; K02563 UDP-N-acetylglucosamine--N-acetylmuramyl-(pentapeptide) pyrophosphoryl-undecaprenol N-acetylglucosamine transferase [EC:2.4.1.227] (A)	--	--	PREDICTED: uncharacterized protein LOC103438029 [Malus domestica]
OR01G0219300.1_OR	biological_process:"Reactions, triggered in response to the presence of a foreign body or the occurrence of an injury, which result in restriction of damage to the organism attacked or prevention/recovery from the infection caused by the attack." [GOC:go_curators](GO:0006952)	cytochrome P450 94A1-like; K13407 fatty acid omega-hydroxylase [EC:1.14.-.-] (A)	--	C2 domain	PREDICTED: uncharacterized protein LOC103438493 [Malus domestica]
OR013G0178700.1_OR	molecular_function:"Catalysis of the hydrolysis of phosphoric monoesters, releasing inorganic phosphate." [GOC:curators, GOC:pg](GO:0016791)	putative protein phosphatase 2C-like protein 44; K19704 protein phosphatase PTC1 [EC:3.1.3.16] (A)	Putative protein phosphatase 2C-like protein 44 OS=Arabidopsis thaliana GN=At3g23360 PE=5 SV=1	Protein phosphatase 2C	PREDICTED: putative protein phosphatase 2C-like protein 44 [Malus domestica]
OR012G0103800.1_OR	molecular_function:"Interacting selectively and non-covalently with ATP, adenosine 5'-triphosphate, a universally important coenzyme and enzyme regulator." [ISBN:0198506732](GO:0005524),molecular_function:"Primary active transporter of a solute across a membrane, via the reaction: ATP + H2O = ADP + phosphate, to directly drive the transport of a substance across a membrane. The transport protein …	ATP-binding cassette sub-family G member 2-like; K05681 ATP-binding cassette, subfamily G (WHITE), member 2 (A)	Putative white-brown complex homolog protein 30 OS=Arabidopsis thaliana GN=WBC30 PE=1 SV=3	ABC transporter	PREDICTED: putative white-brown complex homolog protein 30 [Malus domestica]
OR014G0079500.1_OR	--	vacuolar amino acid transporter 1; K15015 solute carrier family 32 (vesicular inhibitory amino acid transporter) (A)	Vacuolar amino acid transporter 1 OS=Saccharomyces cerevisiae (strain ATCC 204508 / S288c) GN=AVT1 PE=1 SV=1	Transmembrane amino acid transporter protein	PREDICTED: vacuolar amino acid transporter 1 [Pyrus x bretschneideri]
OR09G0105800.1_OR	molecular_function:"Interacting selectively and non-covalently with any protein or protein complex (a complex of two or more proteins that may include other nonprotein molecules)." [GOC:go_curators](GO:0005515),molecular_function:"Interacting selectively and non-covalently with zinc (Zn) ions." [GOC:ai](GO:0008270)	zinc finger protein CONSTANS; K12135 zinc finger protein CONSTANS (A)	Zinc finger protein CONSTANS-LIKE 9 OS=Arabidopsis thaliana GN=COL9 PE=2 SV=1	CCT motif	PREDICTED: zinc finger protein CONSTANS-LIKE 9-like isoform X1 [Malus domestica]
OR013G0224700.1_OR	--	RING-H2 finger protein ATL13-like; K19041 E3 ubiquitin-protein ligase RNF38/44 [EC:2.3.2.27] (A)	RING-H2 finger protein ATL13 OS=Arabidopsis thaliana GN=ATL13 PE=2 SV=2	Ring finger domain	PREDICTED: LOW QUALITY PROTEIN: RING-H2 finger protein ATL13-like [Pyrus x bretschneideri]
OR07G0091600.1_OR	--	uncharacterized LOC103404505; K00981 phosphatidate cytidylyltransferase [EC:2.7.7.41] (A)	Phosphatidate cytidylyltransferase 4, chloroplastic OS=Arabidopsis thaliana GN=CDS4 PE=1 SV=1	Cytidylyltransferase family	PREDICTED: uncharacterized protein LOC103404505 [Malus domestica]
OR07G0235900.1_OR	molecular_function:"Interacting selectively and non-covalently with a specific double-stranded genomic DNA sequence (sometimes referred to as a motif) within the regulatory region of a gene to modulate transcription. Regulatory regions include promoters (proximal and distal) and enhancers. Genes are transcriptional units, and include bacterial operons." [GOC:txnOH-2018](GO:0003700),biological_pro…	WRKY transcription factor 22-like; K13425 WRKY transcription factor 22 (A)	Probable WRKY transcription factor 27 OS=Arabidopsis thaliana GN=WRKY27 PE=2 SV=1	WRKY DNA -binding domain	PREDICTED: probable WRKY transcription factor 27 [Pyrus x bretschneideri]
OR05G0318300.1_OR	molecular_function:"Interacting selectively and non-covalently with any metal ion." [GOC:ai](GO:0046872)	peroxidase 24-like; K00430 peroxidase [EC:1.11.1.7] (A)	Heavy metal-associated isoprenylated plant protein 26 OS=Arabidopsis thaliana GN=HIPP26 PE=1 SV=1	Heavy-metal-associated domain	PREDICTED: FK506-binding protein 5-like [Malus domestica]
OR05G0157900.1_OR	molecular_function:"Interacting selectively and non-covalently with any protein or protein complex (a complex of two or more proteins that may include other nonprotein molecules)." [GOC:go_curators](GO:0005515),molecular_function:"Catalysis of an oxidation-reduction (redox) reaction, a reversible chemical reaction in which the oxidation state of an atom or atoms within a molecule is altered. One …	linoleate 9S-lipoxygenase 6-like; K00454 lipoxygenase [EC:1.13.11.12] (A)	Linoleate 9S-lipoxygenase 6 (Fragment) OS=Solanum tuberosum GN=LOX1.6 PE=1 SV=1	PLAT/LH2 domain	lipoxygenase [Malus domestica]
OR07G0243400.1_OR	--	uncharacterized LOC104455787; K05275 pyridoxine 4-dehydrogenase [EC:1.1.1.65] (A)	B3 domain-containing protein At1g05920 OS=Arabidopsis thaliana GN=At1g05920 PE=2 SV=1	Domain of unknown function (DUF313)	PREDICTED: B3 domain-containing protein At1g05920-like [Malus domestica]
OR012G0166000.1_OR	molecular_function:"Catalysis of the hydrolysis of any O-glycosyl bond." [GOC:mah](GO:0004553),biological_process:"The chemical reactions and pathways involving an organic substance, any molecular entity containing carbon." [GOC:mah](GO:0071704)	mannan endo-1,4-beta-mannosidase 6-like; K19355 mannan endo-1,4-beta-mannosidase [EC:3.2.1.78] (A)	Mannan endo-1,4-beta-mannosidase 6 OS=Arabidopsis thaliana GN=MAN6 PE=2 SV=1	Cellulase (glycosyl hydrolase family 5)	PREDICTED: mannan endo-1,4-beta-mannosidase 6-like [Malus domestica]
OR06G0035500.1_OR	molecular_function:"Any molecular function by which a gene product interacts selectively and non-covalently with DNA (deoxyribonucleic acid)." [GOC:dph, GOC:jl, GOC:tb, GOC:vw](GO:0003677),molecular_function:"Interacting selectively and non-covalently with a specific double-stranded genomic DNA sequence (sometimes referred to as a motif) within the regulatory region of a gene to modulate transcri…	hypothetical protein; K14491 two-component response regulator ARR-B family (A)	Two-component response regulator-like APRR2 OS=Arabidopsis thaliana GN=APRR2 PE=2 SV=2	Myb-like DNA-binding domain	PREDICTED: two-component response regulator-like APRR2 [Malus domestica]
OR015G0040500.1_OR	--	--	--	--	PREDICTED: putative protein TPRXL [Malus domestica]
OR03G0191100.1_OR	biological_process:"Reactions, triggered in response to the presence of a foreign body or the occurrence of an injury, which result in restriction of damage to the organism attacked or prevention/recovery from the infection caused by the attack." [GOC:go_curators](GO:0006952),cellular_component:"The component of a membrane consisting of the gene products and protein complexes having at least some…	MLO-like protein 11; K08472 mlo protein (A)	MLO-like protein 11 OS=Arabidopsis thaliana GN=MLO11 PE=2 SV=1	Mlo family	PREDICTED: MLO-like protein 11 isoform X2 [Malus domestica]
OR012G0056200.1_OR	--	chaperone protein dnaJ 6; K09529 DnaJ homolog subfamily C member 9 (A)	Chaperone protein dnaJ 6 OS=Arabidopsis thaliana GN=ATJ6 PE=2 SV=1	DnaJ domain	PREDICTED: chaperone protein dnaJ 6 [Pyrus x bretschneideri]
OR02G0106600.1_OR	--	nucleolar protein 6-like; K14544 U3 small nucleolar RNA-associated protein 22 (A)	Nucleolar protein 6 OS=Xenopus laevis GN=nol6 PE=2 SV=2	Nrap protein domain 1	PREDICTED: nucleolar protein 6-like isoform X2 [Malus domestica]
OR013G0043100.1_OR	--	--	--	--	PREDICTED: dentin sialophosphoprotein-like [Malus domestica]
OR015G0299100.1_OR	molecular_function:"Any molecular function by which a gene product interacts selectively and non-covalently with DNA (deoxyribonucleic acid)." [GOC:dph, GOC:jl, GOC:tb, GOC:vw](GO:0003677),molecular_function:"Catalysis of the hydrolysis of ester linkages within nucleic acids." [ISBN:0198547684](GO:0004518),cellular_component:"A membrane-bounded organelle of eukaryotic cells in which chromosomes a…	crossover junction endonuclease EME1B-like; K10882 crossover junction endonuclease EME1 [EC:3.1.22.-] (A)	Crossover junction endonuclease EME1B OS=Arabidopsis thaliana GN=EME1B PE=1 SV=1	ERCC4 domain	PREDICTED: crossover junction endonuclease EME1B-like [Pyrus x bretschneideri]
OR010G0003200.1_OR	biological_process:"The joining of the small ribosomal subunit, ternary complex, and mRNA." [GOC:hjd](GO:0001731),molecular_function:"Interacting selectively and non-covalently with an RNA molecule or a portion thereof." [GOC:jl, GOC:mah](GO:0003723),molecular_function:"Functions in the initiation of ribosome-mediated translation of mRNA into a polypeptide." [ISBN:0198506732](GO:0003743),biologic…	eukaryotic translation initiation factor 2D; K15027 translation initiation factor 2D (A)	Eukaryotic translation initiation factor 2D OS=Pongo abelii GN=EIF2D PE=2 SV=1	-	PREDICTED: eukaryotic translation initiation factor 2D [Malus domestica]
OR01G0147900.1_OR	--	myb-related protein 308-like; K09422 myb proto-oncogene protein, plant (A)	Myb-related protein 308 OS=Antirrhinum majus GN=MYB308 PE=2 SV=1	Myb-like DNA-binding domain	PREDICTED: myb-related protein 308-like [Malus domestica]
OR05G0270400.1_OR	molecular_function:"Catalysis of the phosphorylation of an amino acid residue in a protein, usually according to the reaction: a protein + ATP = a phosphoprotein + ADP." [MetaCyc:PROTEIN-KINASE-RXN](GO:0004672),molecular_function:"Interacting selectively and non-covalently with any protein or protein complex (a complex of two or more proteins that may include other nonprotein molecules)." [GOC:go…	HSL1; receptor-like protein kinase HSL1; K00924 [EC:2.7.1.-] (A)	Probable LRR receptor-like serine/threonine-protein kinase At5g45840 OS=Arabidopsis thaliana GN=At5g45840 PE=2 SV=1	Protein tyrosine kinase	PREDICTED: probable LRR receptor-like serine/threonine-protein kinase At5g45840 isoform X1 [Malus domestica]
OR06G0131500.1_OR	--	--	Protein TAPETUM DETERMINANT 1 OS=Arabidopsis thaliana GN=TPD1 PE=1 SV=1	--	PREDICTED: uncharacterized protein LOC103437510 [Malus domestica]
OR013G0205200.1_OR	molecular_function:"Any molecular function by which a gene product interacts selectively and non-covalently with DNA (deoxyribonucleic acid)." [GOC:dph, GOC:jl, GOC:tb, GOC:vw](GO:0003677)	homeobox protein HAT3.1; K11657 remodeling and spacing factor 1 (A)	Pathogenesis-related homeodomain protein OS=Arabidopsis thaliana GN=PRH PE=2 SV=1	PHD-finger	PREDICTED: pathogenesis-related homeodomain protein-like isoform X2 [Malus domestica]
OR01G0236900.1_OR	molecular_function:"Catalysis of an oxidation-reduction (redox) reaction, a reversible chemical reaction in which the oxidation state of an atom or atoms within a molecule is altered. One substrate acts as a hydrogen or electron donor and becomes oxidized, while the other acts as hydrogen or electron acceptor and becomes reduced." [GOC:go_curators](GO:0016491)	gibberellin 20 oxidase 2-like; K05282 gibberellin 20-oxidase [EC:1.14.11.12] (A)	Gibberellin 20 oxidase 2 OS=Arabidopsis thaliana GN=GA20OX2 PE=2 SV=1	non-haem dioxygenase in morphine synthesis N-terminal	PREDICTED: gibberellin 20 oxidase 2-like [Malus domestica]
OR013G0135900.1_OR	--	probable aminotransferase TAT2; K00815 tyrosine aminotransferase [EC:2.6.1.5] (A)	--	--	PREDICTED: uncharacterized protein LOC103430795 isoform X1 [Malus domestica]
OR07G0103800.1_OR	biological_process:"The process in which a solute is transported across a lipid bilayer, from one side of a membrane to the other." [GOC:dph, GOC:jid](GO:0055085)	UDP-galactose/UDP-glucose transporter 2-like; K15277 solute carrier family 35 (adenosine 3'-phospho 5'-phosphosulfate transporter), member B3 (A)	UDP-galactose/UDP-glucose transporter 4 OS=Arabidopsis thaliana GN=UTR4 PE=2 SV=1	UAA transporter family	PREDICTED: UDP-galactose/UDP-glucose transporter 2-like [Malus domestica]
OR015G0082300.1_OR	molecular_function:"Catalysis of the reaction: N,N-dimethylaniline + NADPH + H+ + O2 = N,N-dimethylaniline N-oxide + NADP+ + H2O." [EC:1.14.13.8](GO:0004499),molecular_function:"Interacting selectively and non-covalently with FAD, flavin-adenine dinucleotide, the coenzyme or the prosthetic group of various flavoprotein oxidoreductase enzymes, in either the oxidized form, FAD, or the reduced form,…	indole-3-pyruvate monooxygenase YUCCA6-like; K11816 indole-3-pyruvate monooxygenase [EC:1.14.13.168] (A)	Indole-3-pyruvate monooxygenase YUCCA6 OS=Arabidopsis thaliana GN=YUC6 PE=1 SV=1	Flavin-binding monooxygenase-like	PREDICTED: indole-3-pyruvate monooxygenase YUCCA6-like [Malus domestica]
OR015G0355000.1_OR	molecular_function:"Catalysis of the reaction: UDP-glucuronate + 3-beta-D-galactosyl-4-beta-D-galactosyl-O-beta-D-xylosylprotein = UDP + 3-beta-D-glucuronosyl-3-beta-D-galactosyl-4-beta-D-galactosyl-O-beta-D-xylosylprotein." [EC:2.4.1.135](GO:0015018),cellular_component:"A lipid bilayer along with all the proteins and protein complexes embedded in it an attached to it." [GOC:dos, GOC:mah, ISBN:08…	probable beta-1,4-xylosyltransferase IRX9H; K00735 galactosylgalactosylxylosylprotein 3-beta-glucuronosyltransferase 1 [EC:2.4.1.135] (A)	Probable beta-1,4-xylosyltransferase IRX9H OS=Arabidopsis thaliana GN=IRX9H PE=2 SV=2	Glycosyltransferase family 43	PREDICTED: probable beta-1,4-xylosyltransferase IRX9H [Malus domestica]
OR01G0174600.1_OR	molecular_function:"Catalysis of a biochemical reaction at physiological temperatures. In biologically catalyzed reactions, the reactants are known as substrates, and the catalysts are naturally occurring macromolecular substances known as enzymes. Enzymes possess specific binding sites for substrates, and are usually composed wholly or largely of protein, but RNA that has catalytic activity (rib…	hypothetical protein; K10758 thiol oxidase [EC:1.8.3.2] (A)	--	Amino-transferase class IV	PREDICTED: uncharacterized protein LOC103432563 [Malus domestica]
OR02G0016900.1_OR	molecular_function:"Interacting selectively and non-covalently with any protein or protein complex (a complex of two or more proteins that may include other nonprotein molecules)." [GOC:go_curators](GO:0005515)	hypothetical protein; K10280 F-box and leucine-rich repeat protein 14 (A)	F-box/LRR-repeat protein 14 OS=Homo sapiens GN=FBXL14 PE=1 SV=1	Leucine Rich repeat	PREDICTED: F-box/LRR-repeat protein 14-like [Malus domestica]
OR08G0135800.1_OR	molecular_function:"Any molecular function by which a gene product interacts selectively and non-covalently with DNA (deoxyribonucleic acid)." [GOC:dph, GOC:jl, GOC:tb, GOC:vw](GO:0003677),molecular_function:"Interacting selectively and non-covalently with single-stranded DNA." [GOC:elh, GOC:vw, PMID:22976174](GO:0003697),molecular_function:"Interacting selectively and non-covalently with ATP, ad…	DNA repair protein recA homolog 2, mitochondrial; K03553 recombination protein RecA (A)	UDP-galactose transporter 1 OS=Arabidopsis thaliana GN=UDP-GALT1 PE=2 SV=1	recA bacterial DNA recombination protein	PREDICTED: DNA repair protein recA homolog 2, mitochondrial [Malus domestica]
OR07G0075700.1_OR	biological_process:"The chemical reactions and pathways resulting in the formation of substances; typically the energy-requiring part of metabolism in which simpler substances are transformed into more complex ones." [GOC:curators, ISBN:0198547684](GO:0009058),molecular_function:"Catalysis of the transfer of an acyl group from one compound (donor) to another (acceptor)." [GOC:jl, ISBN:0198506732]…	probable inorganic phosphate transporter 1-3; K08176 MFS transporter, PHS family, inorganic phosphate transporter (A)	Type III polyketide synthase A OS=Arabidopsis thaliana GN=PKSA PE=1 SV=1	Chalcone and stilbene synthases, C-terminal domain	PREDICTED: chalcone synthase [Malus domestica]
OR01G0150600.1_OR	molecular_function:"Catalysis of the phosphorylation of an amino acid residue in a protein, usually according to the reaction: a protein + ATP = a phosphoprotein + ADP." [MetaCyc:PROTEIN-KINASE-RXN](GO:0004672),molecular_function:"Interacting selectively and non-covalently with ATP, adenosine 5'-triphosphate, a universally important coenzyme and enzyme regulator." [ISBN:0198506732](GO:0005524),bi…	CDPK-related kinase 3-like; K13412 calcium-dependent protein kinase [EC:2.7.11.1] (A)	CDPK-related kinase 3 OS=Arabidopsis thaliana GN=CRK3 PE=1 SV=1	Protein kinase domain	PREDICTED: CDPK-related kinase 3 isoform X1 [Pyrus x bretschneideri]
OR015G0094700.1_OR	biological_process:"The cellular synthesis of RNA on a template of DNA." [GOC:jl, GOC:txnOH](GO:0006351)	transcription elongation factor SII, hS-II-T1 isoform 8, putative; K03145 transcription elongation factor S-II (A)	PHD finger protein 3 OS=Homo sapiens GN=PHF3 PE=1 SV=3	Transcription factor S-II (TFIIS), central domain	PREDICTED: uncharacterized protein LOC103456146 [Malus domestica]
OR06G0184200.1_OR	--	NLI interacting factor-like phosphatase; K17618 ubiquitin-like domain-containing CTD phosphatase 1 [EC:3.1.3.16] (A)	Uncharacterized FCP1 homology domain-containing protein C1271.03c OS=Schizosaccharomyces pombe (strain 972 / ATCC 24843) GN=SPBC1271.03c PE=3 SV=1	NLI interacting factor-like phosphatase	PREDICTED: uncharacterized protein LOC103937834 isoform X1 [Pyrus x bretschneideri]
OR015G0288600.1_OR	molecular_function:"Catalysis of a biochemical reaction at physiological temperatures. In biologically catalyzed reactions, the reactants are known as substrates, and the catalysts are naturally occurring macromolecular substances known as enzymes. Enzymes possess specific binding sites for substrates, and are usually composed wholly or largely of protein, but RNA that has catalytic activity (rib…	hypothetical protein; K01099 phosphatidylinositol-bisphosphatase [EC:3.1.3.36] (A)	Type I inositol polyphosphate 5-phosphatase 5 OS=Arabidopsis thaliana GN=IP5P5 PE=2 SV=1	Endonuclease/Exonuclease/phosphatase family	PREDICTED: type I inositol 1,4,5-trisphosphate 5-phosphatase CVP2-like [Malus domestica]
OR07G0132100.1_OR	--	uncharacterized LOC103425146; K14487 auxin responsive GH3 gene family (A)	LOB domain-containing protein 1 OS=Arabidopsis thaliana GN=LBD1 PE=2 SV=1	Lateral organ boundaries (LOB) domain	PREDICTED: LOB domain-containing protein 1-like [Prunus mume]
OR013G0072200.1_OR	--	AMSH-like ubiquitin thioesterase 2; K11866 STAM-binding protein [EC:3.4.19.12] (A)	--	--	PREDICTED: AMSH-like ubiquitin thioesterase 2 isoform X7 [Fragaria vesca subsp. vesca]
OR015G0286600.1_OR	molecular_function:"Interacting selectively and non-covalently with any protein or protein complex (a complex of two or more proteins that may include other nonprotein molecules)." [GOC:go_curators](GO:0005515)	TPR repeat-containing thioredoxin TTL1; K09527 DnaJ homolog subfamily C member 7 (A)	Inactive TPR repeat-containing thioredoxin TTL3 OS=Arabidopsis thaliana GN=TTL3 PE=1 SV=2	Tetratricopeptide repeat	PREDICTED: inactive TPR repeat-containing thioredoxin TTL3-like [Malus domestica]
OR015G0052900.1_OR	--	transcription factor RAX3-like; K09422 myb proto-oncogene protein, plant (A)	Transcription factor RAX3 OS=Arabidopsis thaliana GN=RAX3 PE=2 SV=1	Myb-like DNA-binding domain	PREDICTED: transcription factor RAX3-like [Malus domestica]
OR08G0000300.1_OR	--	putative glutamate/ornithine acetyltransferase (ISS); K00620 glutamate N-acetyltransferase / amino-acid N-acetyltransferase [EC:2.3.1.35 2.3.1.1] (A)	Protein root UVB sensitive 1, chloroplastic OS=Arabidopsis thaliana GN=RUS1 PE=1 SV=1	Vitamin B6 photo-protection and homoeostasis	PREDICTED: UPF0420 protein C16orf58 homolog isoform X1 [Malus domestica]
OR015G0135900.1_OR	--	--	--	PLATZ transcription factor	PREDICTED: uncharacterized protein LOC103400048 [Malus domestica]
OR014G0137800.1_OR	--	E3 ubiquitin-protein ligase ORTHRUS 2; K10638 E3 ubiquitin-protein ligase UHRF1 [EC:2.3.2.27] (A)	E3 ubiquitin-protein ligase ORTHRUS 2 OS=Arabidopsis thaliana GN=ORTH2 PE=1 SV=1	RING-type zinc-finger	PREDICTED: E3 ubiquitin-protein ligase ORTHRUS 2 [Malus domestica]
OR016G0035700.1_OR	molecular_function:"Any molecular function by which a gene product interacts selectively and non-covalently with DNA (deoxyribonucleic acid)." [GOC:dph, GOC:jl, GOC:tb, GOC:vw](GO:0003677),molecular_function:"Interacting selectively and non-covalently with a specific double-stranded genomic DNA sequence (sometimes referred to as a motif) within the regulatory region of a gene to modulate transcri…	two-component response regulator ARR12-like; K14491 two-component response regulator ARR-B family (A)	Transcription factor LUX OS=Arabidopsis thaliana GN=LUX PE=1 SV=1	Myb-like DNA-binding domain	PREDICTED: uncharacterized protein LOC103402722 [Malus domestica]
OR017G0183200.1_OR	molecular_function:"Interacting selectively and non-covalently with any protein or protein complex (a complex of two or more proteins that may include other nonprotein molecules)." [GOC:go_curators](GO:0005515)	--	--	Tetratricopeptide repeat	PREDICTED: uncharacterized protein LOC103437265 [Malus domestica]
OR015G0116100.1_OR	--	protein argonaute 4A-like; K11593 eukaryotic translation initiation factor 2C (A)	--	--	PREDICTED: uncharacterized protein LOC103967937 isoform X1 [Pyrus x bretschneideri]
OR02G0022300.1_OR	--	myb-related protein 305-like; K09422 myb proto-oncogene protein, plant (A)	Transcription factor MYB82 OS=Arabidopsis thaliana GN=MYB82 PE=1 SV=1	Myb-like DNA-binding domain	PREDICTED: myb-related protein 305-like [Malus domestica]
OR06G0049200.1_OR	--	transcription repressor MYB5-like; K09422 myb proto-oncogene protein, plant (A)	Transcription repressor MYB5 OS=Arabidopsis thaliana GN=MYB5 PE=1 SV=1	Myb-like DNA-binding domain	PREDICTED: transcription repressor MYB5-like [Malus domestica]
OR02G0109600.1_OR	cellular_component:"A membrane-bounded organelle of eukaryotic cells in which chromosomes are housed and replicated. In most cells, the nucleus contains all of the cell's chromosomes except the organellar chromosomes, and is the site of RNA synthesis and processing. In some species, or in specialized cell types, RNA metabolism or DNA replication may be absent." [GOC:go_curators](GO:0005634),biolo…	DNA-directed RNA polymerase III subunit RPC5; K14721 DNA-directed RNA polymerase III subunit RPC5 (A)	DNA-directed RNA polymerase III subunit RPC5 OS=Mus musculus GN=Polr3e PE=1 SV=2	Sin-like protein conserved region	PREDICTED: DNA-directed RNA polymerase III subunit RPC5 isoform X1 [Pyrus x bretschneideri]
OR015G0290300.1_OR	molecular_function:"Catalysis of the reaction: peptidyl-proline (omega=180) = peptidyl-proline (omega=0)." [EC:5.2.1.8](GO:0003755),cellular_component:"A chlorophyll-containing plastid with thylakoids organized into grana and frets, or stroma thylakoids, and embedded in a stroma." [ISBN:0471245208](GO:0009507)	photosynthetic NDH subunit of lumenal location 4, chloroplastic; K01802 peptidylprolyl isomerase [EC:5.2.1.8] (A)	Photosynthetic NDH subunit of lumenal location 4, chloroplastic OS=Arabidopsis thaliana GN=PNSL4 PE=1 SV=1	FKBP-type peptidyl-prolyl cis-trans isomerase	PREDICTED: peptidyl-prolyl cis-trans isomerase FKBP16-2, chloroplastic-like [Malus domestica]
OR06G0033500.1_OR	--	signal recognition particle receptor subunit beta-like; K12272 signal recognition particle receptor subunit beta (A)	Signal recognition particle receptor subunit beta OS=Dictyostelium discoideum GN=srprb PE=3 SV=1	Signal recognition particle receptor beta subunit	PREDICTED: signal recognition particle receptor subunit beta-like [Malus domestica]
OR06G0178400.1_OR	--	formin-like protein 20; K02184 formin 2 (A)	Formin-like protein 20 OS=Arabidopsis thaliana GN=FH20 PE=2 SV=3	C2 domain of PTEN tumour-suppressor protein	PREDICTED: formin-like protein 20 [Malus domestica]
OR02G0016600.1_OR	molecular_function:"Interacting selectively and non-covalently with calcium ions (Ca2+)." [GOC:ai](GO:0005509),biological_process:"The process in which a calcium ion (Ca2+) is transported across a mitochondrial membrane, into or out of the mitochondrion." [GOC:ai](GO:0006851)	putative protein serine/threonine kinase; K08815 tau tubulin kinase [EC:2.7.11.26] (A)	Calcium uptake protein 1, mitochondrial OS=Xenopus tropicalis GN=micu1 PE=2 SV=2	EF-hand domain pair	PREDICTED: calcium uptake protein 1, mitochondrial-like [Malus domestica]
OR05G0161000.1_OR	--	nuclear pore complex protein NUP160 homolog; K14303 nuclear pore complex protein Nup160 (A)	Nuclear pore complex protein NUP160 OS=Arabidopsis thaliana GN=NUP160 PE=1 SV=2	Family of unknown function (DUF5311)	PREDICTED: nuclear pore complex protein NUP160 homolog isoform X1 [Pyrus x bretschneideri]
OR05G0123100.1_OR	molecular_function:"Catalysis of the hydrolysis of N-terminal amino acid residues from in a polypeptide chain." [GOC:jl, ISBN:0198506732](GO:0004177),cellular_component:"All of the contents of a cell excluding the plasma membrane and nucleus, but including other subcellular structures." [ISBN:0198547684](GO:0005737),biological_process:"The hydrolysis of proteins into smaller polypeptides and/or a…	proline iminopeptidase; K01259 proline iminopeptidase [EC:3.4.11.5] (A)	Proline iminopeptidase OS=Arabidopsis thaliana GN=PIP PE=2 SV=3	--	PREDICTED: proline iminopeptidase [Fragaria vesca subsp. vesca]
OR014G0158500.1_OR	--	kinesin KP1-like; K10406 kinesin family member C2/C3 (A)	--	Plant protein of unknown function (DUF868)	PREDICTED: uncharacterized protein LOC103424495 [Malus domestica]
OR017G0195800.1_OR	--	dnajb13; DnaJ heat shock protein family (Hsp40) member B13; K09519 DnaJ homolog subfamily B member 13 (A)	Chaperone protein dnaJ 8, chloroplastic OS=Arabidopsis thaliana GN=ATJ8 PE=2 SV=1	DnaJ domain	PREDICTED: chaperone protein dnaJ 8, chloroplastic [Malus domestica]
OR016G0033400.1_OR	molecular_function:"Interacting selectively and non-covalently with chromatin, the network of fibers of DNA, protein, and sometimes RNA, that make up the chromosomes of the eukaryotic nucleus during interphase." [GOC:jl, ISBN:0198506732, PMID:20404130](GO:0003682)	--	--	Agenet domain	PREDICTED: uncharacterized protein LOC103425428 isoform X1 [Malus domestica]
OR014G0024000.1_OR	--	--	--	Senescence regulator	PREDICTED: uncharacterized protein LOC103454070 [Malus domestica]
OR07G0096200.1_OR	molecular_function:"Catalysis of the reaction: NAD+ + (ADP-D-ribosyl)(n)-acceptor = nicotinamide + (ADP-D-ribosyl)(n+1)-acceptor." [EC:2.4.2.30](GO:0003950)	tRNA 2'-phosphotransferase 1-like; K10669 2'-phosphotransferase [EC:2.7.1.160] (A)	tRNA 2'-phosphotransferase 1 OS=Danio rerio GN=trpt1 PE=2 SV=2	RNA 2'-phosphotransferase, Tpt1 / KptA family	PREDICTED: tRNA 2'-phosphotransferase 1-like [Malus domestica]
OR015G0136800.1_OR	molecular_function:"Interacting selectively and non-covalently with any protein or protein complex (a complex of two or more proteins that may include other nonprotein molecules)." [GOC:go_curators](GO:0005515)	L domain-like protein; K10280 F-box and leucine-rich repeat protein 14 (A)	F-box/LRR-repeat protein 14 OS=Homo sapiens GN=FBXL14 PE=1 SV=1	Leucine Rich repeat	F-box-containing protein 1 [Malus domestica]
OR011G0190100.1_OR	molecular_function:"Interacting selectively and non-covalently with an RNA molecule or a portion thereof." [GOC:jl, GOC:mah](GO:0003723),biological_process:"Any process involved in the conversion of one or more primary RNA transcripts into one or more mature RNA molecules." [GOC:mah](GO:0006396)	probable splicing factor 3A subunit 1; K12825 splicing factor 3A subunit 1 (A)	Probable splicing factor 3A subunit 1 OS=Arabidopsis thaliana GN=At1g14650 PE=1 SV=2	Surp module	PREDICTED: splicing factor, suppressor of white-apricot homolog isoform X2 [Malus domestica]
OR011G0073700.1_OR	molecular_function:"Interacting selectively and non-covalently with copper (Cu) ions." [GOC:ai](GO:0005507),molecular_function:"Catalysis of an oxidation-reduction (redox) reaction, a reversible chemical reaction in which the oxidation state of an atom or atoms within a molecule is altered. One substrate acts as a hydrogen or electron donor and becomes oxidized, while the other acts as hydrogen o…	laccase-4-like; K05909 laccase [EC:1.10.3.2] (A)	Laccase-4 OS=Arabidopsis thaliana GN=IRX12 PE=2 SV=2	Multicopper oxidase	PREDICTED: laccase-4-like [Malus domestica]
OR04G0132400.1_OR	--	dnaJ homolog subfamily B member 9-like; K09515 DnaJ homolog subfamily B member 9 (A)	DnaJ protein ERDJ3A OS=Arabidopsis thaliana GN=ERDJ3A PE=1 SV=1	DnaJ domain	PREDICTED: uncharacterized protein LOC103425955 [Malus domestica]
OR05G0159600.1_OR	--	--	--	--	PREDICTED: uncharacterized protein LOC103408347 [Malus domestica]
OR015G0247400.1_OR	cellular_component:"The component of a membrane consisting of the gene products and protein complexes having at least some part of their peptide sequence embedded in the hydrophobic region of the membrane." [GOC:dos, GOC:go_curators](GO:0016021)	--	Protein RER1A OS=Arabidopsis thaliana GN=RER1A PE=1 SV=1	Rer1 family	PREDICTED: protein RER1A-like [Malus domestica]
OR05G0095900.1_OR	molecular_function:"Interacting selectively and non-covalently with a specific double-stranded genomic DNA sequence (sometimes referred to as a motif) within the regulatory region of a gene to modulate transcription. Regulatory regions include promoters (proximal and distal) and enhancers. Genes are transcriptional units, and include bacterial operons." [GOC:txnOH-2018](GO:0003700),biological_pro…	ABSCISIC ACID-INSENSITIVE 5-like protein 5; K14432 ABA responsive element binding factor (A)	ABSCISIC ACID-INSENSITIVE 5-like protein 6 OS=Arabidopsis thaliana GN=ABF3 PE=1 SV=1	--	PREDICTED: ABSCISIC ACID-INSENSITIVE 5-like protein 5 [Malus domestica]
OR010G0063400.1_OR	molecular_function:"Interacting selectively and non-covalently with a specific double-stranded genomic DNA sequence (sometimes referred to as a motif) within the regulatory region of a gene to modulate transcription. Regulatory regions include promoters (proximal and distal) and enhancers. Genes are transcriptional units, and include bacterial operons." [GOC:txnOH-2018](GO:0003700)	polygalacturonase At1g48100-like; K01184 polygalacturonase [EC:3.2.1.15] (A)	Transcription factor RADIALIS OS=Antirrhinum majus GN=RAD PE=1 SV=1	Myb-like DNA-binding domain	PREDICTED: transcription factor RADIALIS-like [Malus domestica]
OR09G0104800.1_OR	--	--	--	--	PREDICTED: uncharacterized protein LOC103443017 [Malus domestica]
OR03G0158500.1_OR	cellular_component:"A SAGA-type histone acetyltransferase complex that contains Spt8 (in budding yeast) or a homolog thereof; additional polypeptides include Spt group, consisting of Spt7, Spt3, and Spt20/Ada5, which interact with the TATA-binding protein (TBP); the Ada group, consisting of Ada1, Ada2, Ada3, Ada4/Gcn5, and Ada5/Spt20, which is functionally linked to the nucleosomal HAT activity; …	transcription initiation factor TFIID subunit 6-like; K03131 transcription initiation factor TFIID subunit 6 (A)	Transcription initiation factor TFIID subunit 6 OS=Arabidopsis thaliana GN=TAF6 PE=1 SV=1	TATA box binding protein associated factor (TAF)	PREDICTED: transcription initiation factor TFIID subunit 6-like [Malus domestica]
OR015G0154400.1_OR	molecular_function:"Interacting selectively and non-covalently with an RNA molecule or a portion thereof." [GOC:jl, GOC:mah](GO:0003723),biological_process:"Any process that modulates the frequency, rate or extent of cellular DNA-templated transcription." [GOC:go_curators, GOC:txnOH](GO:0006355)	hypothetical protein; K13209 RNA-binding protein EWS (A)	TATA-binding protein-associated factor 2N OS=Homo sapiens GN=TAF15 PE=1 SV=1	--	PREDICTED: transcription initiation factor TFIID subunit 15-like [Malus domestica]
OR014G0013000.1_OR	molecular_function:"Catalysis of a biochemical reaction at physiological temperatures. In biologically catalyzed reactions, the reactants are known as substrates, and the catalysts are naturally occurring macromolecular substances known as enzymes. Enzymes possess specific binding sites for substrates, and are usually composed wholly or largely of protein, but RNA that has catalytic activity (rib…	uncharacterized LOC103424226; K01598 phosphopantothenoylcysteine decarboxylase [EC:4.1.1.36] (A)	Phosphopantothenoylcysteine decarboxylase OS=Oryza sativa subsp. japonica GN=HAL3 PE=1 SV=1	Flavoprotein	PREDICTED: uncharacterized protein LOC103424226 [Malus domestica]
OR011G0252500.1_OR	biological_process:"The chemical reactions and pathways involving lipids, compounds soluble in an organic solvent but not, or sparingly, in an aqueous solvent. Includes fatty acids; neutral fats, other fatty-acid esters, and soaps; long-chain (fatty) alcohols and waxes; sphingoids and other long-chain bases; glycolipids, phospholipids and sphingolipids; and carotenes, polyprenols, sterols, terpen…	calcium-independent phospholipase A2-gamma-like; K16815 calcium-independent phospholipase A2-gamma (A)	Probable inactive patatin-like protein 9 OS=Arabidopsis thaliana GN=PLP9 PE=2 SV=1	Patatin-like phospholipase	PREDICTED: probable inactive patatin-like protein 9 [Malus domestica]
OR01G0243900.1_OR	--	--	Laminin-like protein epi-1 OS=Caenorhabditis elegans GN=epi-1 PE=1 SV=1	N-terminal C2 in EEIG1 and EHBP1 proteins	PREDICTED: intracellular protein transport protein USO1-like [Malus domestica]
OR015G0032700.1_OR	molecular_function:"Interacting selectively and non-covalently with any protein or protein complex (a complex of two or more proteins that may include other nonprotein molecules)." [GOC:go_curators](GO:0005515)	chaperone protein ClpB 1-like; K03695 ATP-dependent Clp protease ATP-binding subunit ClpB (A)	U-box domain-containing protein 13 OS=Arabidopsis thaliana GN=PUB13 PE=1 SV=1	Armadillo/beta-catenin-like repeat	PREDICTED: U-box domain-containing protein 4 [Malus domestica]
OR09G0203500.1_OR	--	--	Uncharacterized protein HI_0077 OS=Haemophilus influenzae (strain ATCC 51907 / DSM 11121 / KW20 / Rd) GN=HI_0077 PE=4 SV=1	Protein of unknown function (DUF455)	PREDICTED: uncharacterized protein LOC103429411 [Malus domestica]
OR07G0168800.1_OR	--	--	--	--	PREDICTED: uncharacterized protein LOC103435004 [Malus domestica]
OR05G0297300.1_OR	molecular_function:"The formation of a protein dimer, a macromolecular structure consists of two noncovalently associated identical or nonidentical subunits." [ISBN:0198506732](GO:0046983)	uncharacterized LOC101301142; K05765 cofilin (A)	Transcription factor bHLH112 OS=Arabidopsis thaliana GN=BHLH112 PE=2 SV=1	--	PREDICTED: transcription factor bHLH112 isoform X1 [Pyrus x bretschneideri]
OR08G0099700.1_OR	molecular_function:"Any molecular function by which a gene product interacts selectively and non-covalently with DNA (deoxyribonucleic acid)." [GOC:dph, GOC:jl, GOC:tb, GOC:vw](GO:0003677),molecular_function:"Catalysis of the transient cleavage and passage of individual DNA strands or double helices through one another, resulting a topological transformation in double-stranded DNA." [GOC:mah, PMI…	hypothetical protein; K03168 DNA topoisomerase I [EC:5.99.1.2] (A)	DNA topoisomerase 1 OS=Rickettsia felis (strain ATCC VR-1525 / URRWXCal2) GN=topA PE=3 SV=1	Toprim domain	PREDICTED: uncharacterized protein LOC103944567 isoform X1 [Pyrus x bretschneideri]
OR012G0094600.1_OR	molecular_function:"Catalysis of an oxidation-reduction (redox) reaction, a reversible chemical reaction in which the oxidation state of an atom or atoms within a molecule is altered. One substrate acts as a hydrogen or electron donor and becomes oxidized, while the other acts as hydrogen or electron acceptor and becomes reduced." [GOC:go_curators](GO:0016491)	2-oxoglutarate-Iron(II)-dependent oxygenase; K06892 feruloyl-CoA ortho-hydroxylase [EC:1.14.11.-] (A)	Probable 2-oxoglutarate/Fe(II)-dependent dioxygenase OS=Papaver somniferum GN=DIOX2 PE=2 SV=1	2OG-Fe(II) oxygenase superfamily	PREDICTED: LOW QUALITY PROTEIN: probable 2-oxoglutarate/Fe(II)-dependent dioxygenase [Malus domestica]
OR017G0094800.1_OR	molecular_function:"Interacting selectively and non-covalently with any protein or protein complex (a complex of two or more proteins that may include other nonprotein molecules)." [GOC:go_curators](GO:0005515)	uncharacterized LOC100839967; K15095 (+)-neomenthol dehydrogenase [EC:1.1.1.208] (A)	BTB/POZ domain-containing protein At5g48130 OS=Arabidopsis thaliana GN=At5g48130 PE=2 SV=1	NPH3 family	PREDICTED: BTB/POZ domain-containing protein At5g48130 [Malus domestica]
OR09G0215100.1_OR	--	caffeoylshikimate esterase; K01054 acylglycerol lipase [EC:3.1.1.23] (A)	Caffeoylshikimate esterase OS=Arabidopsis thaliana GN=CSE PE=1 SV=1	Serine aminopeptidase, S33	PREDICTED: caffeoylshikimate esterase [Malus domestica]
OR014G0050200.1_OR	--	--	--	--	PREDICTED: uncharacterized protein LOC103454256 [Malus domestica]
OR09G0221700.1_OR	--	MYB111; myb-related protein 308-like; K09422 myb proto-oncogene protein, plant (A)	Myb-related protein 308 OS=Antirrhinum majus GN=MYB308 PE=2 SV=1	Myb-like DNA-binding domain	MYB111 [Malus hybrid cultivar]
OR017G0185800.1_OR	biological_process:"The joining together of exons from one or more primary transcripts of messenger RNA (mRNA) and the excision of intron sequences, via a spliceosomal mechanism, so that mRNA consisting only of the joined exons is produced." [GOC:krc, ISBN:0198506732, ISBN:0879695897](GO:0000398),cellular_component:"Any spliceosomal complex that forms during the splicing of a messenger RNA primar…	hypothetical protein; K13153 U11/U12 small nuclear ribonucleoprotein 25 kDa protein (A)	U11/U12 small nuclear ribonucleoprotein 25 kDa protein OS=Homo sapiens GN=SNRNP25 PE=1 SV=1	-	PREDICTED: uncharacterized protein LOC103437282 [Malus domestica]
OR08G0073900.1_OR	--	E3 ubiquitin-protein ligase arkadia-like; K10635 E3 ubiquitin-protein ligase Arkadia [EC:2.3.2.27] (A)	Probable E3 ubiquitin-protein ligase HIP1 OS=Oryza sativa subsp. japonica GN=HIP1 PE=1 SV=2	Ring finger domain	PREDICTED: E3 ubiquitin-protein ligase arkadia-like isoform X2 [Malus domestica]
OR09G0071500.1_OR	molecular_function:"Interacting selectively and non-covalently with any nucleic acid." [GOC:jl](GO:0003676),molecular_function:"Interacting selectively and non-covalently with an RNA molecule or a portion thereof." [GOC:jl, GOC:mah](GO:0003723)	KH domain-containing protein At4g18375-like; K13162 poly(rC)-binding protein 2/3/4 (A)	KH domain-containing protein At4g18375 OS=Arabidopsis thaliana GN=At4g18375 PE=2 SV=1	KH domain	PREDICTED: KH domain-containing protein At4g18375-like [Malus domestica]
OR015G0365800.1_OR	molecular_function:"Interacting selectively and non-covalently with a lipid." [GOC:ai](GO:0008289)	patellin-3-like; K19996 phosphatidylinositol transfer protein SFH5 (A)	Patellin-5 OS=Arabidopsis thaliana GN=PATL5 PE=1 SV=2	CRAL/TRIO domain	PREDICTED: patellin-3-like [Malus domestica]
OR011G0124100.1_OR	--	hypothetical protein; K00901 diacylglycerol kinase (ATP) [EC:2.7.1.107] (A)	--	RAP domain	PREDICTED: uncharacterized protein LOC103447999 [Malus domestica]
OR03G0181700.1_OR	--	--	--	--	PREDICTED: uncharacterized protein LOC103429487 [Malus domestica]
OR017G0204800.1_OR	molecular_function:"Catalysis of a biochemical reaction at physiological temperatures. In biologically catalyzed reactions, the reactants are known as substrates, and the catalysts are naturally occurring macromolecular substances known as enzymes. Enzymes possess specific binding sites for substrates, and are usually composed wholly or largely of protein, but RNA that has catalytic activity (rib…	tyrosine aminotransferase-like; K00815 tyrosine aminotransferase [EC:2.6.1.5] (A)	Tyrosine aminotransferase OS=Arabidopsis thaliana GN=TAT PE=2 SV=1	Aminotransferase class I and II	PREDICTED: tyrosine aminotransferase-like [Pyrus x bretschneideri]
OR013G0046700.1_OR	--	magnesium transporter MRS2-5-like; K16075 magnesium transporter (A)	Magnesium transporter MRS2-5 OS=Arabidopsis thaliana GN=MRS2-5 PE=2 SV=1	--	PREDICTED: magnesium transporter MRS2-5 [Malus domestica]
OR015G0363500.1_OR	molecular_function:"Catalysis of the hydrolysis of various bonds, e.g. C-O, C-N, C-C, phosphoric anhydride bonds, etc. Hydrolase is the systematic name for any enzyme of EC class 3." [ISBN:0198506732](GO:0016787)	endo-1,3-1,4-beta-d-glucanase, putative (EC:3.1.1.45); K01061 carboxymethylenebutenolidase [EC:3.1.1.45] (A)	Endo-1,3;1,4-beta-D-glucanase OS=Zea mays PE=1 SV=1	Dienelactone hydrolase family	PREDICTED: endo-1,3;1,4-beta-D-glucanase-like isoform X2 [Malus domestica]
OR01G0163200.1_OR	--	hypothetical protein; K14794 ribosomal RNA-processing protein 12 (A)	Protein NUCLEAR FUSION DEFECTIVE 4 OS=Arabidopsis thaliana GN=NFD4 PE=3 SV=1	Nodulin-like	PREDICTED: uncharacterized protein LOC103442545 [Malus domestica]
OR06G0116900.1_OR	molecular_function:"Interacting selectively and non-covalently with ATP, adenosine 5'-triphosphate, a universally important coenzyme and enzyme regulator." [ISBN:0198506732](GO:0005524),cellular_component:"A membrane-bounded organelle of eukaryotic cells in which chromosomes are housed and replicated. In most cells, the nucleus contains all of the cell's chromosomes except the organellar chromoso…	--	Growth-regulating factor 8 OS=Arabidopsis thaliana GN=GRF8 PE=2 SV=1	QLQ	PREDICTED: growth-regulating factor 8 [Pyrus x bretschneideri]
OR012G0166800.1_OR	--	deleted in malignant brain tumors 1 protein-like; K13912 deleted in malignant brain tumors 1 protein (A)	--	--	PREDICTED: sialidase-like [Malus domestica]
OR07G0115900.1_OR	molecular_function:"Catalysis of the transfer of an acyl group from one compound (donor) to another (acceptor)." [GOC:jl, ISBN:0198506732](GO:0016746)	probable glycerol-3-phosphate acyltransferase 8; K13508 glycerol-3-phosphate acyltransferase [EC:2.3.1.15] (A)	Probable glycerol-3-phosphate acyltransferase 8 OS=Arabidopsis thaliana GN=GPAT8 PE=2 SV=1	haloacid dehalogenase-like hydrolase	PREDICTED: probable glycerol-3-phosphate acyltransferase 8 [Malus domestica]
OR017G0202100.1_OR	biological_process:"A vesicle-mediated transport process in which cells take up external materials or membrane constituents by the invagination of a small region of the plasma membrane to form a new membrane-bounded vesicle." [GOC:mah, ISBN:0198506732, ISBN:0716731363](GO:0006897),cellular_component:"A lipid bilayer along with all the proteins and protein complexes embedded in it an attached to i…	NECAP-like protein CG9132; K20069 adaptin ear-binding coat-associated protein 1/2 (A)	Adaptin ear-binding coat-associated protein 1 OS=Mus musculus GN=Necap1 PE=1 SV=2	Protein of unknown function (DUF1681)	PREDICTED: NECAP-like protein CG9132 [Malus domestica]
OR07G0161500.1_OR	--	--	--	--	PREDICTED: uncharacterized protein LOC103419613 [Malus domestica]
OR03G0122200.1_OR	molecular_function:"Catalysis of movement along a microtubule, coupled to the hydrolysis of a nucleoside triphosphate (usually ATP)." [GOC:mah, ISBN:0815316194](GO:0003777),molecular_function:"Interacting selectively and non-covalently with ATP, adenosine 5'-triphosphate, a universally important coenzyme and enzyme regulator." [ISBN:0198506732](GO:0005524),biological_process:"A microtubule-based …	phragmoplast orienting kinesin 2; K10400 kinesin family member 15 (A)	Phragmoplast orienting kinesin 2 OS=Arabidopsis thaliana GN=POK2 PE=2 SV=1	Kinesin motor domain	PREDICTED: phragmoplast orienting kinesin 2 [Malus domestica]
OR08G0085000.1_OR	biological_process:"Any process that modulates the ability of the translational apparatus to interpret the genetic code." [GOC:dph, GOC:tb](GO:0006450)	glutamyl-tRNA(Gln) amidotransferase subunit C, chloroplastic/mitochondrial-like; K02435 aspartyl-tRNA(Asn)/glutamyl-tRNA(Gln) amidotransferase subunit C [EC:6.3.5.6 6.3.5.7] (A)	Glutamyl-tRNA(Gln) amidotransferase subunit C, chloroplastic/mitochondrial OS=Vitis vinifera GN=GATC PE=3 SV=1	Glu-tRNAGln amidotransferase C subunit	PREDICTED: glutamyl-tRNA(Gln) amidotransferase subunit C, chloroplastic/mitochondrial-like [Pyrus x bretschneideri]
OR015G0300200.1_OR	molecular_function:"Interacting selectively and non-covalently with a specific double-stranded genomic DNA sequence (sometimes referred to as a motif) within the regulatory region of a gene to modulate transcription. Regulatory regions include promoters (proximal and distal) and enhancers. Genes are transcriptional units, and include bacterial operons." [GOC:txnOH-2018](GO:0003700),biological_pro…	probable WRKY transcription factor 26; K13424 WRKY transcription factor 33 (A)	Probable WRKY transcription factor 13 OS=Arabidopsis thaliana GN=WRKY13 PE=2 SV=1	WRKY DNA -binding domain	PREDICTED: probable WRKY transcription factor 13 [Malus domestica]
OR015G0058700.1_OR	cellular_component:"The outer, i.e. cytoplasm-facing, lipid bilayer of the mitochondrial envelope." [GOC:ai](GO:0005741),molecular_function:"Enables the transmembrane transfer of an anion by a voltage-gated channel. An anion is a negatively charged ion. A voltage-gated channel is a channel whose open state is dependent on the voltage across the membrane in which it is embedded." [GOC:mtg_transpor…	mitochondrial outer membrane protein porin 2-like; K15040 voltage-dependent anion channel protein 2 (A)	Mitochondrial outer membrane protein porin 2 OS=Arabidopsis thaliana GN=VDAC2 PE=1 SV=1	Eukaryotic porin	PREDICTED: mitochondrial outer membrane protein porin 2-like [Malus domestica]
OR014G0040300.1_OR	molecular_function:"Interacting selectively and non-covalently with any nucleic acid." [GOC:jl](GO:0003676),molecular_function:"Interacting selectively and non-covalently with any protein or protein complex (a complex of two or more proteins that may include other nonprotein molecules)." [GOC:go_curators](GO:0005515),cellular_component:"A membrane-bounded organelle of eukaryotic cells in which ch…	pre-mRNA-splicing factor RSE1-like; K12830 splicing factor 3B subunit 3 (A)	Pre-mRNA-splicing factor RSE1 OS=Ustilago maydis (strain 521 / FGSC 9021) GN=RSE1 PE=3 SV=1	Mono-functional DNA-alkylating methyl methanesulfonate N-term	PREDICTED: pre-mRNA-splicing factor RSE1-like isoform X1 [Malus domestica]
OR014G0188500.1_OR	--	golgin subfamily B member 1-like; K00901 diacylglycerol kinase (ATP) [EC:2.7.1.107] (A)	--	--	PREDICTED: tropomyosin isoform X1 [Malus domestica]
OR015G0123100.1_OR	molecular_function:"Interacting selectively and non-covalently with calcium ions (Ca2+)." [GOC:ai](GO:0005509),cellular_component:"The inner, i.e. lumen-facing, lipid bilayer of the mitochondrial envelope. It is highly folded to form cristae." [GOC:ai](GO:0005743),molecular_function:"Interacting selectively and non-covalently with any part of a ribosome." [GOC:go_curators](GO:0043022)	LETM1 and EF-hand domain-containing protein 1, mitochondrial-like; K17800 LETM1 and EF-hand domain-containing protein 1, mitochondrial (A)	LETM1 and EF-hand domain-containing protein 1, mitochondrial OS=Gallus gallus GN=LETM1 PE=2 SV=1	LETM1-like protein	PREDICTED: LETM1 and EF-hand domain-containing protein 1, mitochondrial-like isoform X1 [Pyrus x bretschneideri]
OR03G0234400.1_OR	biological_process:"The directed movement of cations, atoms or small molecules with a net positive charge, into, out of or within a cell, or between cells, by means of some agent such as a transporter or pore." [GOC:ai](GO:0006812),molecular_function:"Enables the transfer of cation from one side of a membrane to the other." [GOC:dgf, GOC:mtg_transport, ISBN:0815340729](GO:0008324),cellular_compon…	putative xylulose kinase protein; K00854 xylulokinase [EC:2.7.1.17] (A)	Metal tolerance protein C1 OS=Arabidopsis thaliana GN=MTPC1 PE=2 SV=1	Dimerisation domain of Zinc Transporter	PREDICTED: metal tolerance protein 2 [Malus domestica]
OR014G0008200.1_OR	molecular_function:"Enables the transfer of a substance, usually a specific substance or a group of related substances, from one side of a membrane to the other." [GOC:jid, GOC:mtg_transport, ISBN:0815340729](GO:0022857),biological_process:"The process in which a solute is transported across a lipid bilayer, from one side of a membrane to the other." [GOC:dph, GOC:jid](GO:0055085)	--	Protein PNS1 OS=Gibberella zeae (strain PH-1 / ATCC MYA-4620 / FGSC 9075 / NRRL 31084) GN=PNS1 PE=3 SV=1	Plasma-membrane choline transporter	PREDICTED: protein PNS1-like [Pyrus x bretschneideri]
OR03G0229000.1_OR	molecular_function:"Interacting selectively and non-covalently with monomeric or multimeric forms of actin, including actin filaments." [GOC:clt](GO:0003779)	nuclear-pore anchor; K09291 nucleoprotein TPR (A)	Protein NETWORKED 3C OS=Arabidopsis thaliana GN=NET3C PE=1 SV=1	KIP1-like protein	PREDICTED: stress response protein NST1-like [Malus domestica]
OR07G0118700.1_OR	molecular_function:"Enables the transmembrane transfer of a chloride ion by a voltage-gated channel. A voltage-gated channel is a channel whose open state is dependent on the voltage across the membrane in which it is embedded." [GOC:mtg_transport, ISBN:0815340729](GO:0005247),molecular_function:"Enables the facilitated diffusion of a chloride (by an energy-independent process) involving passage …	UPF0187 domain protein; K08994 putative membrane protein (A)	UPF0187 protein At3g61320, chloroplastic OS=Arabidopsis thaliana GN=At3g61320 PE=2 SV=2	Bestrophin, RFP-TM, chloride channel	PREDICTED: UPF0187 protein At3g61320, chloroplastic-like [Malus domestica]
OR09G0085700.1_OR	molecular_function:"Enables the active transport of a solute across a membrane by a mechanism whereby two or more species are transported in opposite directions in a tightly coupled process not directly linked to a form of energy other than chemiosmotic energy. The reaction is: solute A(out) + solute B(in) = solute A(in) + solute B(out)." [GOC:mtg_transport, ISBN:0815340729, PMID:10839820](GO:001…	protein TRANSPARENT TESTA 12-like; K03327 multidrug resistance protein, MATE family (A)	Uncharacterized GPI-anchored protein At1g61900 OS=Arabidopsis thaliana GN=At1g61900 PE=1 SV=1	MatE	PREDICTED: protein TRANSPARENT TESTA 12-like isoform X2 [Pyrus x bretschneideri]
OR06G0178100.1_OR	--	--	--	--	PREDICTED: uncharacterized protein LOC103437840 [Malus domestica]
OR016G0059500.1_OR	molecular_function:"Interacting selectively and non-covalently with any protein or protein complex (a complex of two or more proteins that may include other nonprotein molecules)." [GOC:go_curators](GO:0005515)	protein gar2; K14411 RNA-binding protein Musashi (A)	Protein IQ-DOMAIN 31 OS=Arabidopsis thaliana GN=IQD31 PE=1 SV=1	Protein of unknown function (DUF4005)	PREDICTED: protein IQ-DOMAIN 31-like [Malus domestica]
OR04G0173500.1_OR	--	polyubiquitin-like; K08770 ubiquitin C (A)	--	--	PREDICTED: uncharacterized protein At2g29880-like [Malus domestica]
OR015G0076600.1_OR	--	protein cereblon-like; K11793 cereblon (A)	Protein cereblon OS=Mus musculus GN=Crbn PE=1 SV=1	Yippee zinc-binding/DNA-binding /Mis18, centromere assembly	PREDICTED: protein cereblon-like [Malus domestica]
OR02G0155700.1_OR	molecular_function:"Interacting selectively and non-covalently with ATP, adenosine 5'-triphosphate, a universally important coenzyme and enzyme regulator." [ISBN:0198506732](GO:0005524),cellular_component:"A membrane-bounded organelle of eukaryotic cells in which chromosomes are housed and replicated. In most cells, the nucleus contains all of the cell's chromosomes except the organellar chromoso…	uncharacterized LOC104900526; K15601 lysine-specific demethylase 3 [EC:1.14.11.-] (A)	Growth-regulating factor 12 OS=Oryza sativa subsp. japonica GN=GRF12 PE=2 SV=1	QLQ	PREDICTED: growth-regulating factor 9 [Malus domestica]
OR07G0085400.1_OR	--	--	--	--	PREDICTED: uncharacterized protein LOC103439012 [Malus domestica]
OR014G0180900.1_OR	--	--	--	--	PREDICTED: uncharacterized protein LOC103455341 isoform X2 [Malus domestica]
OR06G0190000.1_OR	molecular_function:"Interacting selectively and non-covalently with zinc (Zn) ions." [GOC:ai](GO:0008270)	--	Nuclear-interacting partner of ALK OS=Mus musculus GN=Zc3hc1 PE=1 SV=1	C3HC zinc finger-like	PREDICTED: uncharacterized protein LOC103437954 [Malus domestica]
OR01G0255700.1_OR	molecular_function:"Interacting selectively and non-covalently with a specific double-stranded genomic DNA sequence (sometimes referred to as a motif) within the regulatory region of a gene to modulate transcription. Regulatory regions include promoters (proximal and distal) and enhancers. Genes are transcriptional units, and include bacterial operons." [GOC:txnOH-2018](GO:0003700),biological_pro…	transcription factor bHLH96; K18485 myogenic factor 6 (A)	Transcription factor SPEECHLESS OS=Arabidopsis thaliana GN=SPCH PE=1 SV=1	Helix-loop-helix DNA-binding domain	PREDICTED: transcription factor SPEECHLESS-like [Pyrus x bretschneideri]
OR010G0056300.1_OR	molecular_function:"Interacting selectively and non-covalently with zinc (Zn) ions." [GOC:ai](GO:0008270)	hypothetical protein; K19720 collagen, type III, alpha (A)	B-box zinc finger protein 20 OS=Arabidopsis thaliana GN=BBX20 PE=1 SV=1	B-box zinc finger	PREDICTED: B-box zinc finger protein 20 [Malus domestica]
OR017G0199700.1_OR	molecular_function:"Catalysis of a biochemical reaction at physiological temperatures. In biologically catalyzed reactions, the reactants are known as substrates, and the catalysts are naturally occurring macromolecular substances known as enzymes. Enzymes possess specific binding sites for substrates, and are usually composed wholly or largely of protein, but RNA that has catalytic activity (rib…	putative glucose-6-phosphate 1-epimerase; K01792 glucose-6-phosphate 1-epimerase [EC:5.1.3.15] (A)	Putative glucose-6-phosphate 1-epimerase OS=Cenchrus ciliaris PE=2 SV=1	Aldose 1-epimerase	PREDICTED: putative glucose-6-phosphate 1-epimerase [Malus domestica]
OR03G0231800.1_OR	molecular_function:"Involved in catalyzing the release of a nascent polypeptide chain from a ribosome." [ISBN:0198547684](GO:0003747),biological_process:"The chemical reactions and pathways involving carbohydrates, any of a group of organic compounds based of the general formula Cx(H2O)y. Includes the formation of carbohydrate derivatives by the addition of a carbohydrate residue to another molec…	peptide chain release factor 1-like, mitochondrial; K02835 peptide chain release factor 1 (A)	Peptide chain release factor APG3, chloroplastic OS=Arabidopsis thaliana GN=APG3 PE=2 SV=1	Protein of unknown function, DUF255	PREDICTED: spermatogenesis-associated protein 20 [Pyrus x bretschneideri]
OR011G0099100.1_OR	--	uncharacterized protein LOC103991802; K03539 ribonuclease P/MRP protein subunit RPP1 [EC:3.1.26.5] (A)	--	--	PREDICTED: zinc finger protein CONSTANS-LIKE 3 [Malus domestica]
OR012G0139800.1_OR	molecular_function:"Catalysis of the transfer of a phosphorus-containing group from one compound (donor) to an alcohol group (acceptor)." [GOC:jl](GO:0016773)	hypothetical protein; K00847 fructokinase [EC:2.7.1.4] (A)	Fructokinase-like 1, chloroplastic OS=Arabidopsis thaliana GN=FLN1 PE=1 SV=1	pfkB family carbohydrate kinase	PREDICTED: probable fructokinase-4 [Malus domestica]
OR05G0057000.1_OR	biological_process:"The chemical reactions and pathways involving carbohydrates, any of a group of organic compounds based of the general formula Cx(H2O)y. Includes the formation of carbohydrate derivatives by the addition of a carbohydrate residue to another molecule." [GOC:mah, ISBN:0198506732](GO:0005975),molecular_function:"Catalysis of the hydrolysis of phosphoric monoesters, releasing inorg…	fructose-1,6-bisphosphatase, chloroplastic-like; K03841 fructose-1,6-bisphosphatase I [EC:3.1.3.11] (A)	Fructose-1,6-bisphosphatase, chloroplastic OS=Spinacia oleracea PE=1 SV=2	Fructose-1-6-bisphosphatase, N-terminal domain	PREDICTED: fructose-1,6-bisphosphatase, chloroplastic [Malus domestica]
OR03G0062800.1_OR	molecular_function:"Interacting selectively and non-covalently with any protein or protein complex (a complex of two or more proteins that may include other nonprotein molecules)." [GOC:go_curators](GO:0005515)	hypothetical protein; K17964 leucine-rich PPR motif-containing protein, mitochondrial (A)	Pentatricopeptide repeat-containing protein At4g11690 OS=Arabidopsis thaliana GN=At4g11690 PE=2 SV=1	PPR repeat	PREDICTED: pentatricopeptide repeat-containing protein At4g11690 [Malus domestica]
OR014G0016800.1_OR	molecular_function:"Catalysis of the incorporation of one atom from molecular oxygen into a compound and the reduction of the other atom of oxygen to water." [ISBN:0198506732](GO:0004497),molecular_function:"Interacting selectively and non-covalently with iron (Fe) ions." [GOC:ai](GO:0005506),molecular_function:"Catalysis of an oxidation-reduction (redox) reaction in which hydrogen or electrons a…	cytochrome P450 94A1; K13407 fatty acid omega-hydroxylase [EC:1.14.-.-] (A)	Cytochrome P450 94C1 OS=Arabidopsis thaliana GN=CYP94C1 PE=2 SV=1	Cytochrome P450	PREDICTED: cytochrome P450 94C1-like [Malus domestica]
OR011G0195100.1_OR	--	--	Uncharacterized protein At5g41620 OS=Arabidopsis thaliana GN=At5g41620 PE=2 SV=2	--	PREDICTED: uncharacterized protein LOC103413199 [Malus domestica]
OR05G0102300.1_OR	--	--	Protein TIC 21, chloroplastic OS=Arabidopsis thaliana GN=TIC21 PE=1 SV=1	Protein of unknown function (DUF3611)	PREDICTED: protein TIC 21, chloroplastic-like [Malus domestica]
OR011G0215600.1_OR	--	hypothetical protein; K11494 RCC1 and BTB domain-containing protein (A)	Ultraviolet-B receptor UVR8 OS=Arabidopsis thaliana GN=UVR8 PE=1 SV=1	Regulator of chromosome condensation (RCC1) repeat	PREDICTED: ultraviolet-B receptor UVR8 [Malus domestica]
OR03G0077100.1_OR	--	interactor of constitutive active ROPs 3-like; K10352 myosin heavy chain (A)	Interactor of constitutive active ROPs 3 OS=Arabidopsis thaliana GN=ICR3 PE=1 SV=1	--	PREDICTED: interactor of constitutive active ROPs 3-like [Malus domestica]
OR02G0165200.1_OR	biological_process:"The cellular catabolic process in which cells digest parts of their own cytoplasm; allows for both recycling of macromolecular constituents under conditions of cellular stress and remodeling the intracellular structure for cell differentiation." [GOC:autophagy, ISBN:0198547684, PMID:11099404, PMID:9412464](GO:0006914),biological_process:"The addition of COPII proteins and adap…	hypothetical protein; K14792 rRNA biogenesis protein RRP5 (A)	Protein transport protein SEC16B homolog OS=Arabidopsis thaliana GN=SEC16B PE=1 SV=1	Vesicle coat trafficking protein Sec16 mid-region	PREDICTED: uncharacterized protein LOC103935676 isoform X2 [Pyrus x bretschneideri]
OR06G0085100.1_OR	molecular_function:"Interacting selectively and non-covalently with chromatin, the network of fibers of DNA, protein, and sometimes RNA, that make up the chromosomes of the eukaryotic nucleus during interphase." [GOC:jl, ISBN:0198506732, PMID:20404130](GO:0003682),biological_process:"The cellular synthesis of RNA on a template of DNA." [GOC:jl, GOC:txnOH](GO:0006351)	hypothetical protein; K02603 origin recognition complex subunit 1 (A)	BAH and coiled-coil domain-containing protein 1 OS=Mus musculus GN=Bahcc1 PE=2 SV=2	BAH domain	PREDICTED: uncharacterized protein LOC103337496 [Prunus mume]
OR013G0118300.1_OR	molecular_function:"Catalysis of an oxidation-reduction (redox) reaction, a reversible chemical reaction in which the oxidation state of an atom or atoms within a molecule is altered. One substrate acts as a hydrogen or electron donor and becomes oxidized, while the other acts as hydrogen or electron acceptor and becomes reduced." [GOC:go_curators](GO:0016491)	gibberellin 2-beta-dioxygenase 2-like; K04125 gibberellin 2-oxidase [EC:1.14.11.13] (A)	Gibberellin 2-beta-dioxygenase 2 OS=Pisum sativum GN=GA2OX2 PE=2 SV=1	2OG-Fe(II) oxygenase superfamily	PREDICTED: gibberellin 2-beta-dioxygenase 2-like [Malus domestica]
OR08G0172500.1_OR	cellular_component:"A component of the transcription machinery of RNA Polymerase II. In humans, TFIIA is a heterotrimer composed of an alpha (P35), beta (P19) and gamma subunits (P12)." [GOC:jl, PMID:17560669](GO:0005672),biological_process:"Any process involved in the assembly of the RNA polymerase II preinitiation complex (PIC) at an RNA polymerase II promoter region of a DNA template, resultin…	transcription initiation factor IIA subunit 2; K03123 transcription initiation factor TFIIA small subunit (A)	Transcription initiation factor IIA subunit 2 OS=Arabidopsis thaliana GN=TFIIA-S PE=2 SV=2	Transcription initiation factor IIA, gamma subunit, helical domain	PREDICTED: transcription initiation factor IIA subunit 2 [Malus domestica]
OR014G0010000.1_OR	molecular_function:"Binds to and increases the activity of a GTPase, an enzyme that catalyzes the hydrolysis of GTP." [GOC:mah](GO:0005096)	probable ADP-ribosylation factor GTPase-activating protein AGD14; K15044 Arf-GAP domain and FG repeats-containing protein 1 (A)	Probable ADP-ribosylation factor GTPase-activating protein AGD14 OS=Arabidopsis thaliana GN=AGD14 PE=1 SV=2	Putative GTPase activating protein for Arf	PREDICTED: probable ADP-ribosylation factor GTPase-activating protein AGD14 [Malus domestica]
OR011G0241600.1_OR	molecular_function:"Interacting selectively and non-covalently with a specific double-stranded genomic DNA sequence (sometimes referred to as a motif) within the regulatory region of a gene to modulate transcription. Regulatory regions include promoters (proximal and distal) and enhancers. Genes are transcriptional units, and include bacterial operons." [GOC:txnOH-2018](GO:0003700),biological_pro…	hypothetical protein; K05356 all-trans-nonaprenyl-diphosphate synthase [EC:2.5.1.84 2.5.1.85] (A)	--	--	PREDICTED: uncharacterized protein LOC103430166 [Malus domestica]
OR014G0103600.1_OR	molecular_function:"Interacting selectively and non-covalently with ATP, adenosine 5'-triphosphate, a universally important coenzyme and enzyme regulator." [ISBN:0198506732](GO:0005524),biological_process:"The process of assisting in the covalent and noncovalent assembly of single chain polypeptides or multisubunit complexes into the correct tertiary structure." [GOC:go_curators, GOC:rb](GO:00064…	heat shock protein 90-1-like; K04079 molecular chaperone HtpG (A)	Heat shock protein 82 (Fragment) OS=Nicotiana tabacum GN=HSP82 PE=2 SV=1	Hsp90 protein	PREDICTED: LOW QUALITY PROTEIN: heat shock protein 90-1-like [Malus domestica]
OR07G0046600.1_OR	molecular_function:"Interacting selectively and non-covalently with any metal ion." [GOC:ai](GO:0046872)	hypothetical protein; K07213 copper chaperone (A)	Copper transport protein ATX1 OS=Arabidopsis thaliana GN=ATX1 PE=1 SV=1	Heavy-metal-associated domain	PREDICTED: copper transport protein CCH-like [Malus domestica]
OR016G0018900.1_OR	biological_process:"The chemical reactions and pathways involving carbohydrates, any of a group of organic compounds based of the general formula Cx(H2O)y. Includes the formation of carbohydrate derivatives by the addition of a carbohydrate residue to another molecule." [GOC:mah, ISBN:0198506732](GO:0005975),molecular_function:"Catalysis of the transfer of a phosphate group from one position to a…	246.t00005; phosphoglucomutase/phosphomannomutase family protein; K01840 phosphomannomutase [EC:5.4.2.8] (A)	Phosphomannomutase/phosphoglucomutase OS=Pseudomonas syringae pv. tomato (strain DC3000) GN=algC PE=3 SV=1	Phosphoglucomutase/phosphomannomutase, alpha/beta/alpha domain III	PREDICTED: uncharacterized protein LOC103943037 [Pyrus x bretschneideri]
OR05G0299400.1_OR	cellular_component:"The component of a membrane consisting of the gene products and protein complexes having at least some part of their peptide sequence embedded in the hydrophobic region of the membrane." [GOC:dos, GOC:go_curators](GO:0016021)	--	--	Sulfite exporter TauE/SafE	PREDICTED: uncharacterized protein LOC103434627 [Malus domestica]
OR03G0074200.1_OR	molecular_function:"Catalysis of the reaction: donor + hydrogen peroxide = oxidized donor + 2 H2O." [EC:1.11.1.7, RHEA:56136](GO:0004601),molecular_function:"Interacting selectively and non-covalently with calcium ions (Ca2+)." [GOC:ai](GO:0005509),molecular_function:"Catalysis of an oxidation-reduction (redox) reaction, a reversible chemical reaction in which the oxidation state of an atom or at…	putative respiratory burst oxidase homolog protein H; K13411 dual oxidase [EC:1.6.3.1 1.11.1.-] (A)	Putative respiratory burst oxidase homolog protein H OS=Arabidopsis thaliana GN=RBOHH PE=3 SV=1	Ferric reductase like transmembrane component	PREDICTED: putative respiratory burst oxidase homolog protein H [Pyrus x bretschneideri]
OR07G0107400.1_OR	biological_process:"The covalent alteration of one or more nucleotides within an rRNA molecule to produce an rRNA molecule with a sequence that differs from that coded genetically." [GOC:curators](GO:0000154),molecular_function:"Catalysis of the dimethylation two adjacent A residues in the loop closing the 3'-terminal stem of the 18S rRNA, using S-adenosyl-L-methionine as a methyl donor." [ISBN:1…	pco116085, GRMZM2G136599; uncharacterized LOC100284053; K14191 18S rRNA (adenine1779-N6/adenine1780-N6)-dimethyltransferase [EC:2.1.1.183] (A)	Ribosomal RNA small subunit methyltransferase, chloroplastic OS=Arabidopsis thaliana GN=PFC1 PE=2 SV=1	Ribosomal RNA adenine dimethylase	PREDICTED: probable dimethyladenosine transferase [Malus domestica]
OR013G0159200.1_OR	--	--	Non-specific lipid transfer protein GPI-anchored 2 OS=Arabidopsis thaliana GN=LTPG2 PE=2 SV=1	Probable lipid transfer	PREDICTED: non-specific lipid transfer protein GPI-anchored 2-like isoform X1 [Malus domestica]
OR011G0081400.1_OR	cellular_component:"A component of the transcription machinery of RNA Polymerase II. In humans, TFIIA is a heterotrimer composed of an alpha (P35), beta (P19) and gamma subunits (P12)." [GOC:jl, PMID:17560669](GO:0005672),biological_process:"Any process involved in the assembly of the RNA polymerase II preinitiation complex (PIC) at an RNA polymerase II promoter region of a DNA template, resultin…	transcription initiation factor IIA large subunit; K03122 transcription initiation factor TFIIA large subunit (A)	Transcription initiation factor IIA large subunit OS=Schizosaccharomyces pombe (strain 972 / ATCC 24843) GN=toa1 PE=1 SV=1	Transcription factor IIA, alpha/beta subunit	PREDICTED: transcription initiation factor IIA large subunit [Malus domestica]
OR09G0092700.1_OR	molecular_function:"Interacting selectively and non-covalently with any nucleic acid." [GOC:jl](GO:0003676),molecular_function:"Interacting selectively and non-covalently with any protein or protein complex (a complex of two or more proteins that may include other nonprotein molecules)." [GOC:go_curators](GO:0005515)	protein argonaute 16; K11593 eukaryotic translation initiation factor 2C (A)	Protein argonaute 16 OS=Oryza sativa subsp. japonica GN=AGO16 PE=2 SV=2	Argonaute linker 1 domain	PREDICTED: protein argonaute 16 [Malus domestica]
OR06G0055400.1_OR	molecular_function:"Interacting selectively and non-covalently with any nucleic acid." [GOC:jl](GO:0003676),molecular_function:"Interacting selectively and non-covalently with zinc (Zn) ions." [GOC:ai](GO:0008270)	uncharacterized LOC104907828; K19466 ATP-dependent RNA helicase DDX59 [EC:3.6.4.13] (A)	DEAD-box ATP-dependent RNA helicase 41 OS=Oryza sativa subsp. japonica GN=Os02g0201900 PE=2 SV=2	HIT zinc finger	PREDICTED: uncharacterized protein LOC103940224 [Pyrus x bretschneideri]
OR017G0200400.1_OR	biological_process:"The joining together of exons from one or more primary transcripts of messenger RNA (mRNA) and the excision of intron sequences, via a spliceosomal mechanism, so that mRNA consisting only of the joined exons is produced." [GOC:krc, ISBN:0198506732, ISBN:0879695897](GO:0000398),molecular_function:"Interacting selectively and non-covalently with any nucleic acid." [GOC:jl](GO:00…	probable pre-mRNA-splicing factor ATP-dependent RNA helicase; K12818 ATP-dependent RNA helicase DHX8/PRP22 [EC:3.6.4.13] (A)	Probable pre-mRNA-splicing factor ATP-dependent RNA helicase OS=Arabidopsis thaliana GN=At3g26560 PE=1 SV=2	Oligonucleotide/oligosaccharide-binding (OB)-fold	PREDICTED: probable pre-mRNA-splicing factor ATP-dependent RNA helicase [Malus domestica]
OR07G0089800.1_OR	biological_process:"Any process that modulates the frequency, rate or extent of cellular DNA-templated transcription." [GOC:go_curators, GOC:txnOH](GO:0006355)	zinc finger protein Xfin-like; K09228 KRAB domain-containing zinc finger protein (A)	Zinc finger protein ZAT9 OS=Arabidopsis thaliana GN=ZAT9 PE=2 SV=1	C2H2-type zinc finger	PREDICTED: zinc finger protein ZAT9-like [Malus domestica]
OR015G0018900.1_OR	molecular_function:"Catalysis of the transfer of an acyl group, other than amino-acyl, from one compound (donor) to another (acceptor)." [GOC:jl](GO:0016747)	omega-hydroxypalmitate O-feruloyl transferase; K15400 omega-hydroxypalmitate O-feruloyl transferase [EC:2.3.1.188] (A)	Omega-hydroxypalmitate O-feruloyl transferase OS=Arabidopsis thaliana GN=HHT1 PE=1 SV=1	Transferase family	PREDICTED: omega-hydroxypalmitate O-feruloyl transferase-like [Malus domestica]
OR09G0220600.1_OR	biological_process:"Any process that modulates the frequency, rate or extent of cellular DNA-templated transcription." [GOC:go_curators, GOC:txnOH](GO:0006355),cellular_component:"A transcription elongation factor complex that increases the overall rate of RNA polymerase II transcription elongation by suppressing transient polymerase pausing. At minimum, the complex contains a transcription facto…	dentin sialophosphoprotein-like; K15186 ELL-associated factor (A)	ELL-associated factor 1 OS=Mus musculus GN=Eaf1 PE=2 SV=2	RNA polymerase II transcription elongation factor	PREDICTED: dentin sialophosphoprotein-like [Malus domestica]
OR03G0172100.1_OR	cellular_component:"The component of a membrane consisting of the gene products and protein complexes having at least some part of their peptide sequence embedded in the hydrophobic region of the membrane." [GOC:dos, GOC:go_curators](GO:0016021)	ADP-ribose pyrophosphatase; K13988 ADP-ribose pyrophosphatase [EC:3.6.1.13] (A)	Probable folate-biopterin transporter 4 OS=Arabidopsis thaliana GN=At5g54860 PE=2 SV=1	BT1 family	PREDICTED: probable folate-biopterin transporter 4 [Malus domestica]
OR07G0030700.1_OR	molecular_function:"Interacting selectively and non-covalently with the oxidized form, FAD, of flavin-adenine dinucleotide, the coenzyme or the prosthetic group of various flavoprotein oxidoreductase enzymes." [GOC:mah](GO:0071949)	putative salicylate 1-monooxygenase protein; K00480 salicylate hydroxylase [EC:1.14.13.1] (A)	Putative oxidoreductase YetM OS=Bacillus subtilis (strain 168) GN=yetM PE=3 SV=1	FAD binding domain	PREDICTED: uncharacterized protein LOC103438584 [Malus domestica]
OR05G0085100.1_OR	biological_process:"The modification of peptidyl-histidine to 2'-(3-carboxamido-3-(trimethylammonio)propyl)-L-histidine, known as diphthamide, found in translation elongation factor EF-2. The process occurs in eukaryotes and archaea but not eubacteria." [GOC:pde, PMID:20559380, RESID:AA0040](GO:0017183),molecular_function:"Interacting selectively and non-covalently with any metal ion." [GOC:ai](G…	hypothetical protein; K15455 diphthamide biosynthesis protein 3 (A)	--	--	PREDICTED: uncharacterized protein LOC103437345 [Malus domestica]
OR014G0116600.1_OR	--	--	--	--	PREDICTED: uncharacterized protein LOC103428275 [Malus domestica]
OR016G0047700.1_OR	--	protein KTI12 homolog; K15456 protein KTI12 (A)	Protein KTI12 homolog OS=Arabidopsis thaliana GN=KTI12 PE=1 SV=1	Chromatin associated protein KTI12	PREDICTED: uncharacterized protein LOC103403260 [Malus domestica]
OR015G0198200.1_OR	molecular_function:"Interacting selectively and non-covalently with an RNA molecule or a portion thereof." [GOC:jl, GOC:mah](GO:0003723),biological_process:"Any process involved in the conversion of one or more primary RNA transcripts into one or more mature RNA molecules." [GOC:mah](GO:0006396),molecular_function:"Catalysis of the transfer of a nucleotidyl group to a reactant." [ISBN:0198506732]…	TRNT1; tRNA nucleotidyl transferase, CCA-adding, 1; K00974 tRNA nucleotidyltransferase (CCA-adding enzyme) [EC:2.7.7.72 3.1.3.- 3.1.4.-] (A)	Poly(A) polymerase I OS=Haemophilus influenzae (strain ATCC 51907 / DSM 11121 / KW20 / Rd) GN=pcnB PE=3 SV=1	Poly A polymerase head domain	PREDICTED: uncharacterized protein LOC103929612 [Pyrus x bretschneideri]
OR03G0131900.1_OR	molecular_function:"Enables the transfer of magnesium (Mg) ions from one side of a membrane to the other." [GOC:dgf](GO:0015095),biological_process:"The directed movement of magnesium (Mg) ions into, out of or within a cell, or between cells, by means of some agent such as a transporter or pore." [GOC:ai](GO:0015693),cellular_component:"The component of a membrane consisting of the gene products …	nipa1, spg6; non imprinted in Prader-Willi/Angelman syndrome 1; K19364 magnesium transporter NIPA1 (A)	Probable magnesium transporter NIPA3 OS=Arabidopsis thaliana GN=At1g34470 PE=2 SV=1	Magnesium transporter NIPA	PREDICTED: magnesium transporter NIPA2-like [Malus domestica]
OR016G0052900.1_OR	--	transcription factor MYB28-like; K09422 myb proto-oncogene protein, plant (A)	Transcription factor MYB28 OS=Arabidopsis thaliana GN=MYB28 PE=1 SV=1	Myb-like DNA-binding domain	PREDICTED: transcription factor MYB28-like [Malus domestica]
OR01G0154400.1_OR	cellular_component:"A membranous cellular structure that bears the photosynthetic pigments in plants, algae, and cyanobacteria. In cyanobacteria thylakoids are of various shapes and are attached to, or continuous with, the plasma membrane. In eukaryotes they are flattened, membrane-bounded disk-like structures located in the chloroplasts; in the chloroplasts of higher plants the thylakoids form d…	--	Protein CURVATURE THYLAKOID 1B, chloroplastic OS=Arabidopsis thaliana GN=CURT1B PE=1 SV=2	CAAD domains of cyanobacterial aminoacyl-tRNA synthetase	PREDICTED: protein CURVATURE THYLAKOID 1B, chloroplastic isoform X1 [Pyrus x bretschneideri]
OR015G0018200.1_OR	molecular_function:"Interacting selectively and non-covalently with any nucleic acid." [GOC:jl](GO:0003676),molecular_function:"Catalysis of the endonucleolytic cleavage of RNA in RNA-DNA hybrids to 5'-phosphomonoesters." [EC:3.1.26.4](GO:0004523)	RNase H family protein; K03469 ribonuclease HI [EC:3.1.26.4] (A)	Uncharacterized protein Mb2253c OS=Mycobacterium bovis (strain ATCC BAA-935 / AF2122/97) GN=Mb2253c PE=3 SV=1	Reverse transcriptase-like	PREDICTED: uncharacterized protein LOC103450450 [Malus domestica]
OR06G0043800.1_OR	molecular_function:"Catalysis of the phosphorylation of an amino acid residue in a protein, usually according to the reaction: a protein + ATP = a phosphoprotein + ADP." [MetaCyc:PROTEIN-KINASE-RXN](GO:0004672),molecular_function:"Interacting selectively and non-covalently with ATP, adenosine 5'-triphosphate, a universally important coenzyme and enzyme regulator." [ISBN:0198506732](GO:0005524),bi…	probable serine/threonine-protein kinase cdc7; K02214 cell division control protein 7 [EC:2.7.11.1] (A)	Cell division cycle 7-related protein kinase OS=Homo sapiens GN=CDC7 PE=1 SV=1	Protein kinase domain	PREDICTED: probable serine/threonine-protein kinase cdc7 [Malus domestica]
OR015G0041000.1_OR	--	hypothetical protein; K15082 DNA repair protein RAD7 (A)	--	--	PREDICTED: uncharacterized protein LOC103455775 [Malus domestica]
OR015G0061900.1_OR	molecular_function:"Interacting selectively and non-covalently with any protein or protein complex (a complex of two or more proteins that may include other nonprotein molecules)." [GOC:go_curators](GO:0005515)	F-box-like/WD repeat-containing protein TBL1XR1; K04508 transducin (beta)-like 1 (A)	F-box-like/WD repeat-containing protein TBL1XR1 OS=Mus musculus GN=Tbl1xr1 PE=1 SV=1	WD domain, G-beta repeat	PREDICTED: F-box-like/WD repeat-containing protein TBL1XR1 [Malus domestica]
OR03G0123300.1_OR	cellular_component:"A complex comprised of DNA wound around a multisubunit core and associated proteins, which forms the primary packing unit of DNA into higher order structures." [GOC:elh](GO:0000786),molecular_function:"Any molecular function by which a gene product interacts selectively and non-covalently with DNA (deoxyribonucleic acid)." [GOC:dph, GOC:jl, GOC:tb, GOC:vw](GO:0003677),molecula…	histone H3-like centromeric protein HTR12; K11253 histone H3 (A)	Histone H3-like centromeric protein HTR12 OS=Arabidopsis thaliana GN=HTR12 PE=1 SV=3	Core histone H2A/H2B/H3/H4	PREDICTED: histone H3-like centromeric protein cnp1 [Malus domestica]
OR015G0257600.1_OR	--	cationic amino acid transporter 2, vacuolar-like; K13863 solute carrier family 7 (cationic amino acid transporter), member 1 (A)	Nuclear envelope integral membrane protein 1 OS=Bos taurus GN=NEMP1 PE=2 SV=1	NEMP family	PREDICTED: transmembrane protein 194A-like [Pyrus x bretschneideri]
OR07G0076700.1_OR	biological_process:"The process of assisting in the covalent and noncovalent assembly of single chain polypeptides or multisubunit complexes into the correct tertiary structure." [GOC:go_curators, GOC:rb](GO:0006457),molecular_function:"Interacting selectively and non-covalently with Hsp70 proteins, any of a group of heat shock proteins around 70kDa in size." [ISBN:0198506732](GO:0030544),molecul…	dnaJ protein homolog 2-like; K09503 DnaJ homolog subfamily A member 2 (A)	DnaJ protein homolog 2 OS=Allium porrum GN=LDJ2 PE=2 SV=1	DnaJ C terminal domain	PREDICTED: dnaJ protein homolog 2-like [Malus domestica]
OR015G0294100.1_OR	molecular_function:"Interacting selectively and non-covalently with a specific double-stranded genomic DNA sequence (sometimes referred to as a motif) within the regulatory region of a gene to modulate transcription. Regulatory regions include promoters (proximal and distal) and enhancers. Genes are transcriptional units, and include bacterial operons." [GOC:txnOH-2018](GO:0003700),biological_pro…	probable WRKY transcription factor 2; K18835 WRKY transcription factor 2 (A)	Probable WRKY transcription factor 51 OS=Arabidopsis thaliana GN=WRKY51 PE=1 SV=1	WRKY DNA -binding domain	PREDICTED: probable WRKY transcription factor 51 isoform X1 [Malus domestica]
OR08G0012300.1_OR	molecular_function:"Interacting selectively and non-covalently with any nucleic acid." [GOC:jl](GO:0003676),molecular_function:"Catalysis of the hydrolysis of ester linkages within nucleic acids by removing nucleotide residues from the 3' or 5' end." [GOC:mah, ISBN:0198547684](GO:0004527),molecular_function:"Catalysis of the sequential cleavage of mononucleotides from a free 5' terminus of an RNA…	5'-3' exoribonuclease 3-like; K12619 5'-3' exoribonuclease 2 [EC:3.1.13.-] (A)	5'-3' exoribonuclease 3 OS=Arabidopsis thaliana GN=XRN3 PE=2 SV=1	-	PREDICTED: 5'-3' exoribonuclease 3-like isoform X1 [Malus domestica]
OR013G0146900.1_OR	molecular_function:"Interacting selectively and non-covalently with any protein or protein complex (a complex of two or more proteins that may include other nonprotein molecules)." [GOC:go_curators](GO:0005515)	ATP-dependent DNA helicase MER3 homolog; K15271 ATP-dependent DNA helicase HFM1/MER3 [EC:3.6.4.12] (A)	Pentatricopeptide repeat-containing protein At5g19020, mitochondrial OS=Arabidopsis thaliana GN=PCMP-E42 PE=2 SV=1	PPR repeat family	PREDICTED: pentatricopeptide repeat-containing protein At5g19020, mitochondrial [Malus domestica]
OR014G0134600.1_OR	cellular_component:"A lipid bilayer along with all the proteins and protein complexes embedded in it an attached to it." [GOC:dos, GOC:mah, ISBN:0815316194](GO:0016020),cellular_component:"The component of a membrane consisting of the gene products and protein complexes having at least some part of their peptide sequence embedded in the hydrophobic region of the membrane." [GOC:dos, GOC:go_curato…	probable fructose-bisphosphate aldolase 3, chloroplastic; K01623 fructose-bisphosphate aldolase, class I [EC:4.1.2.13] (A)	WAT1-related protein At5g07050 OS=Arabidopsis thaliana GN=At5g07050 PE=2 SV=1	EamA-like transporter family	PREDICTED: WAT1-related protein At1g43650-like isoform X1 [Malus domestica]
OR015G0233000.1_OR	molecular_function:"Catalysis of the reaction: GTP + H2O = GDP + phosphate." [ISBN:0198547684, PMID:26832457, PMID:27218782](GO:0003924),biological_process:"The cellular process in which a signal is conveyed to trigger a change in the activity or state of a cell. Signal transduction begins with reception of a signal (e.g. a ligand binding to a receptor or receptor activation by a stimulus such as…	extra-large guanine nucleotide-binding protein 1-like; K04630 guanine nucleotide-binding protein G(i) subunit alpha (A)	Extra-large guanine nucleotide-binding protein 1 OS=Arabidopsis thaliana GN=XLG1 PE=1 SV=2	G-protein alpha subunit	PREDICTED: extra-large guanine nucleotide-binding protein 1-like [Pyrus x bretschneideri]
OR07G0217100.1_OR	molecular_function:"Catalysis of the reaction: peptidyl-proline (omega=180) = peptidyl-proline (omega=0)." [EC:5.2.1.8](GO:0003755)	peptidyl-prolyl cis-trans isomerase FKBP53-like; K14826 FK506-binding nuclear protein [EC:5.2.1.8] (A)	Peptidyl-prolyl cis-trans isomerase FKBP53 OS=Arabidopsis thaliana GN=FKBP53 PE=1 SV=1	-	PREDICTED: peptidyl-prolyl cis-trans isomerase FKBP53-like [Malus domestica]
OR05G0267700.1_OR	biological_process:"The chemical reactions and pathways resulting in the formation of amino acids containing a branched carbon skeleton, comprising isoleucine, leucine and valine." [GOC:ai](GO:0009082),molecular_function:"Binds to and modulates the activity of acetolactate synthase." [PMID:8972574](GO:1990610)	acetolactate synthase small subunit 1, chloroplastic-like; K01653 acetolactate synthase I/III small subunit [EC:2.2.1.6] (A)	Acetolactate synthase small subunit 1, chloroplastic OS=Arabidopsis thaliana GN=VAT1 PE=1 SV=1	Small subunit of acetolactate synthase	PREDICTED: acetolactate synthase small subunit 1, chloroplastic-like [Pyrus x bretschneideri]
OR05G0318000.1_OR	biological_process:"A process that is carried out at the cellular level which results in the assembly, arrangement of constituent parts, or disassembly of cytoskeletal structures." [GOC:dph, GOC:jl, GOC:mah](GO:0007010),molecular_function:"Interacting selectively and non-covalently with microtubules, filaments composed of tubulin monomers." [GOC:krc](GO:0008017)	--	Microtubule-associated protein 70-5 OS=Arabidopsis thaliana GN=MAP70.5 PE=1 SV=1	Microtubule-associated protein 70	PREDICTED: microtubule-associated protein 70-5 [Malus domestica]
OR013G0114700.1_OR	molecular_function:"Interacting selectively and non-covalently with any protein or protein complex (a complex of two or more proteins that may include other nonprotein molecules)." [GOC:go_curators](GO:0005515)	probable inactive serine/threonine-protein kinase lvsG; K17601 WD repeat-containing protein 81 (A)	Probable inactive serine/threonine-protein kinase lvsG OS=Dictyostelium discoideum GN=lvsG PE=3 SV=1	Beige/BEACH domain	PREDICTED: probable inactive serine/threonine-protein kinase lvsG [Malus domestica]
OR011G0182700.1_OR	molecular_function:"Interacting selectively and non-covalently with calcium ions (Ca2+)." [GOC:ai](GO:0005509),molecular_function:"Interacting selectively and non-covalently with any protein or protein complex (a complex of two or more proteins that may include other nonprotein molecules)." [GOC:go_curators](GO:0005515),molecular_function:"Interacting selectively and non-covalently with an actin …	fimbrin-1; K17275 plastin-1 (A)	Fimbrin-1 OS=Arabidopsis thaliana GN=FIM1 PE=1 SV=2	Calponin homology (CH) domain	PREDICTED: fimbrin-1 [Malus domestica]
OR05G0232900.1_OR	molecular_function:"Interacting selectively and non-covalently with single-stranded DNA." [GOC:elh, GOC:vw, PMID:22976174](GO:0003697),biological_process:"The cellular metabolic process in which a cell duplicates one or more molecules of DNA. DNA replication begins when specific sequences, known as origins of replication, are recognized and bound by initiation proteins, and ends when the original…	hypothetical protein; K01810 glucose-6-phosphate isomerase [EC:5.3.1.9] (A)	Protein OSB3, chloroplastic/mitochondrial OS=Arabidopsis thaliana GN=OSB3 PE=2 SV=1	--	PREDICTED: protein OSB4, chloroplastic-like [Malus domestica]
OR013G0162700.1_OR	biological_process:"The chemical reactions and pathways resulting in the breakdown of chlorophyll, any compound of magnesium complexed in a porphyrin (tetrapyrrole) ring and which functions as a photosynthetic pigment, into less complex products." [GOC:jl](GO:0015996),molecular_function:"Catalysis of the reaction: chlorophyll + H2O = phytol + chlorophyllide." [EC:3.1.1.14, MetaCyc:CHLOROPHYLLASE-…	chlorophyllase-2, chloroplastic; K08099 chlorophyllase [EC:3.1.1.14] (A)	Chlorophyllase-2, chloroplastic OS=Arabidopsis thaliana GN=CLH2 PE=1 SV=1	Chlorophyllase	PREDICTED: LOW QUALITY PROTEIN: chlorophyllase-2, chloroplastic [Pyrus x bretschneideri]
OR05G0032400.1_OR	molecular_function:"Interacting selectively and non-covalently with any protein or protein complex (a complex of two or more proteins that may include other nonprotein molecules)." [GOC:go_curators](GO:0005515)	ankyrin repeat domain-containing protein, chloroplastic; K12897 transformer-2 protein (A)	Ankyrin repeat domain-containing protein EMB506, chloroplastic OS=Arabidopsis thaliana GN=EMB506 PE=1 SV=1	Ankyrin repeats (many copies)	PREDICTED: ankyrin repeat domain-containing protein EMB506, chloroplastic [Malus domestica]
OR013G0018900.1_OR	cellular_component:"A complex comprised of DNA wound around a multisubunit core and associated proteins, which forms the primary packing unit of DNA into higher order structures." [GOC:elh](GO:0000786),molecular_function:"Any molecular function by which a gene product interacts selectively and non-covalently with DNA (deoxyribonucleic acid)." [GOC:dph, GOC:jl, GOC:tb, GOC:vw](GO:0003677),biologic…	HMG-Y-related protein A-like; K11275 histone H1/5 (A)	--	linker histone H1 and H5 family	PREDICTED: uncharacterized protein LOC103931865 isoform X1 [Pyrus x bretschneideri]
OR011G0224300.1_OR	--	--	--	--	PREDICTED: transcriptional regulator ATRX homolog [Malus domestica]
OR010G0046700.1_OR	--	--	Uncharacterized protein At4g38062 OS=Arabidopsis thaliana GN=At4g38062 PE=4 SV=1	--	PREDICTED: uncharacterized protein At4g38062-like [Malus domestica]
OR06G0098600.1_OR	--	--	Uncharacterized protein At5g41620 OS=Arabidopsis thaliana GN=At5g41620 PE=2 SV=2	--	PREDICTED: uncharacterized protein At5g41620 [Malus domestica]
OR011G0057300.1_OR	molecular_function:"Catalysis of the reaction: malonyl-CoA + [acyl-carrier protein] = CoA + malonyl-[acyl-carrier protein]." [EC:2.3.1.39](GO:0004314),molecular_function:"Catalysis of the transfer of a group, e.g. a methyl group, glycosyl group, acyl group, phosphorus-containing, or other groups, from one compound (generally regarded as the donor) to another compound (generally regarded as the ac…	malonyl-CoA-acyl carrier protein transacylase, mitochondrial; K00645 [acyl-carrier-protein] S-malonyltransferase [EC:2.3.1.39] (A)	Malonyl-CoA-acyl carrier protein transacylase, mitochondrial OS=Mus musculus GN=Mcat PE=1 SV=3	Acyl transferase domain	PREDICTED: malonyl-CoA-acyl carrier protein transacylase, mitochondrial [Malus domestica]
OR010G0019400.1_OR	molecular_function:"Interacting selectively and non-covalently with a specific double-stranded genomic DNA sequence (sometimes referred to as a motif) within the regulatory region of a gene to modulate transcription. Regulatory regions include promoters (proximal and distal) and enhancers. Genes are transcriptional units, and include bacterial operons." [GOC:txnOH-2018](GO:0003700),biological_pro…	G-box-binding factor 4-like; K14432 ABA responsive element binding factor (A)	G-box-binding factor 4 OS=Arabidopsis thaliana GN=GBF4 PE=1 SV=1	bZIP transcription factor	PREDICTED: G-box-binding factor 4-like [Malus domestica]
OR013G0041100.1_OR	biological_process:"The chemical reactions and pathways resulting in the breakdown of amino acids, organic acids containing one or more amino substituents." [GOC:ai](GO:0009063)	protein PHYLLO, chloroplastic-like; K14759 isochorismate synthase / 2-succinyl-5-enolpyruvyl-6-hydroxy-3-cyclohexene-1- carboxylate synthase / 2-succinyl-6-hydroxy-2,4-cyclohexadiene-1-carboxylate synthase / O-succinylbenzoate synthase [EC:5.4.4.2 2.2.1.9 4.2.99.20 4.2.1.113] (A)	Protein PHYLLO, chloroplastic OS=Arabidopsis thaliana GN=PHYLLO PE=2 SV=2	Enolase C-terminal domain-like	PREDICTED: LOW QUALITY PROTEIN: protein PHYLLO, chloroplastic-like [Malus domestica]
OR07G0203300.1_OR	molecular_function:"Interacting selectively and non-covalently with any protein or protein complex (a complex of two or more proteins that may include other nonprotein molecules)." [GOC:go_curators](GO:0005515)	uncharacterized LOC103439559; K11723 bromodomain-containing protein 7/9 (A)	Bromodomain and PHD finger-containing protein 3 OS=Homo sapiens GN=BRPF3 PE=1 SV=2	Bromodomain	PREDICTED: uncharacterized protein LOC103439559 isoform X2 [Malus domestica]
OR07G0090600.1_OR	molecular_function:"Interacting selectively and non-covalently with any nucleic acid." [GOC:jl](GO:0003676),molecular_function:"Interacting selectively and non-covalently with zinc (Zn) ions." [GOC:ai](GO:0008270)	hypothetical protein; K13203 zinc finger RNA-binding protein (A)	--	Zinc-finger of C2H2 type	hypothetical protein PRUPE_ppa018574mg [Prunus persica]
OR08G0081000.1_OR	--	--	Nodulation protein H OS=Rhizobium meliloti GN=nodH PE=4 SV=1	--	PREDICTED: uncharacterized protein LOC103446577 [Malus domestica]
OR010G0103200.1_OR	molecular_function:"Catalysis of the hydrolysis of any O-glycosyl bond." [GOC:mah](GO:0004553),cellular_component:"The rigid or semi-rigid envelope lying outside the cell membrane of plant, fungal, most prokaryotic cells and some protozoan parasites, maintaining their shape and protecting them from osmotic lysis. In plants it is made of cellulose and, often, lignin; in fungi it is composed largel…	probable xyloglucan endotransglucosylase/hydrolase protein 10; K08235 xyloglucan:xyloglucosyl transferase [EC:2.4.1.207] (A)	Probable xyloglucan endotransglucosylase/hydrolase protein 10 OS=Arabidopsis thaliana GN=XTH10 PE=2 SV=1	Xyloglucan endo-transglycosylase (XET) C-terminus	PREDICTED: probable xyloglucan endotransglucosylase/hydrolase protein 10 [Pyrus x bretschneideri]
OR010G0057900.1_OR	molecular_function:"Interacting selectively and non-covalently with ATP, adenosine 5'-triphosphate, a universally important coenzyme and enzyme regulator." [ISBN:0198506732](GO:0005524),molecular_function:"Catalysis of the reaction: ATP + H2O = ADP + phosphate. This reaction requires the presence of one or more nucleosomes." [GOC:mah, PMID:19165147](GO:0070615),biological_process:"An epigenetic R…	SNF2 domain-containing protein CLASSY 3-like; K10875 DNA repair and recombination protein RAD54 and RAD54-like protein [EC:3.6.4.-] (A)	SNF2 domain-containing protein CLASSY 3 OS=Arabidopsis thaliana GN=CLSY3 PE=1 SV=1	SNF2 family N-terminal domain	PREDICTED: SNF2 domain-containing protein CLASSY 3-like [Pyrus x bretschneideri]
OR012G0019100.1_OR	molecular_function:"Catalysis of the reaction: an orthophosphoric monoester + H2O = an alcohol + phosphate, with an acid pH optimum." [EC:3.1.3.2](GO:0003993),molecular_function:"Interacting selectively and non-covalently with any protein or protein complex (a complex of two or more proteins that may include other nonprotein molecules)." [GOC:go_curators](GO:0005515),molecular_function:"Catalysis…	Y105C5B.3; Purple acid phosphatase; K01113 alkaline phosphatase D [EC:3.1.3.1] (A)	Probable purple acid phosphatase 20 OS=Arabidopsis thaliana GN=PAP20 PE=2 SV=1	Calcineurin-like phosphoesterase	PREDICTED: probable purple acid phosphatase 20 [Pyrus x bretschneideri]
OR016G0025300.1_OR	cellular_component:"A membrane-bounded organelle of eukaryotic cells in which chromosomes are housed and replicated. In most cells, the nucleus contains all of the cell's chromosomes except the organellar chromosomes, and is the site of RNA synthesis and processing. In some species, or in specialized cell types, RNA metabolism or DNA replication may be absent." [GOC:go_curators](GO:0005634),biolo…	probable histone chaperone ASF1A; K10753 histone chaperone ASF1 (A)	Probable histone chaperone ASF1A OS=Arabidopsis thaliana GN=ASF1A PE=2 SV=1	ASF1 like histone chaperone	PREDICTED: probable histone chaperone ASF1A [Malus domestica]
OR017G0193300.1_OR	cellular_component:"The gel-like material, with considerable fine structure, that lies in the matrix space, or lumen, of a mitochondrion. It contains the enzymes of the tricarboxylic acid cycle and, in some organisms, the enzymes concerned with fatty acid oxidation." [GOC:as, ISBN:0198506732](GO:0005759)	uncharacterized protein At2g39795, mitochondrial-like; K15414 complement component 1 Q subcomponent-binding protein, mitochondrial (A)	Uncharacterized protein At2g39795, mitochondrial OS=Arabidopsis thaliana GN=At2g39795 PE=2 SV=1	Mitochondrial glycoprotein	PREDICTED: uncharacterized protein At2g39795, mitochondrial-like [Malus domestica]
OR01G0122700.1_OR	--	uncharacterized LOC100546750; K00678 phosphatidylcholine-retinol O-acyltransferase [EC:2.3.1.135] (A)	--	Acyclic terpene utilisation family protein AtuA	hypothetical protein PRUPE_ppa002638mg [Prunus persica]
OR02G0210500.1_OR	molecular_function:"Interacting selectively and non-covalently with any protein or protein complex (a complex of two or more proteins that may include other nonprotein molecules)." [GOC:go_curators](GO:0005515),cellular_component:"A membrane-bounded organelle of eukaryotic cells in which chromosomes are housed and replicated. In most cells, the nucleus contains all of the cell's chromosomes excep…	histone-lysine N-methyltransferase, H3 lysine-9 specific SUVH1-like; K11420 euchromatic histone-lysine N-methyltransferase [EC:2.1.1.43] (A)	Histone-lysine N-methyltransferase, H3 lysine-9 specific SUVH3 OS=Arabidopsis thaliana GN=SUVH3 PE=2 SV=2	SAD/SRA domain	PREDICTED: histone-lysine N-methyltransferase, H3 lysine-9 specific SUVH1-like [Malus domestica]
OR06G0038500.1_OR	--	--	--	--	PREDICTED: uncharacterized protein LOC103959069 [Pyrus x bretschneideri]
OR015G0278000.1_OR	--	--	--	--	PREDICTED: uncharacterized protein LOC103401616 [Malus domestica]
OR03G0089800.1_OR	molecular_function:"Interacting selectively and non-covalently with ATP, adenosine 5'-triphosphate, a universally important coenzyme and enzyme regulator." [ISBN:0198506732](GO:0005524),molecular_function:"Primary active transporter of a solute across a membrane, via the reaction: ATP + H2O = ADP + phosphate, to directly drive the transport of a substance across a membrane. The transport protein …	ABC transporter F family member 1-like; K06185 ATP-binding cassette, subfamily F, member 2 (A)	ABC transporter F family member 1 OS=Arabidopsis thaliana GN=ABCF1 PE=1 SV=1	ABC transporter	PREDICTED: ABC transporter F family member 1-like [Pyrus x bretschneideri]
OR015G0042200.1_OR	cellular_component:"The pigmented membrane of a chloroplast thylakoid. An example of this component is found in Arabidopsis thaliana." [GOC:lr, GOC:mtg_sensu](GO:0009535),cellular_component:"Complex that possesses NAD(P)H dehydrogenase (plastoquinone) activity. The complex is one of the components of the electron transport chain. It is involved in electron transport from an unidentified electron …	--	NAD(P)H-quinone oxidoreductase subunit U, chloroplastic OS=Arabidopsis thaliana GN=ndhU PE=1 SV=1	--	PREDICTED: uncharacterized protein LOC103431273 [Malus domestica]
OR06G0052300.1_OR	biological_process:"The chemical reactions and pathways resulting in the formation of IMP, inosine monophosphate, by the stepwise assembly of a purine ring on ribose 5-phosphate." [GOC:mah, ISBN:0716720094](GO:0006189),molecular_function:"Catalysis of the reaction: 10-formyltetrahydrofolate + H(2)O = (6S)-5,6,7,8-tetrahydrofolate + formate + H(+)." [EC:3.5.1.10, RHEA:19833](GO:0008864),biological…	formyltetrahydrofolate deformylase 1, mitochondrial-like; K01433 formyltetrahydrofolate deformylase [EC:3.5.1.10] (A)	Formyltetrahydrofolate deformylase 1, mitochondrial OS=Arabidopsis thaliana GN=PURU1 PE=1 SV=1	Formyl transferase	PREDICTED: formyltetrahydrofolate deformylase 1, mitochondrial-like [Malus domestica]
OR015G0095600.1_OR	molecular_function:"Catalysis of the transfer of a methyl group to an acceptor molecule." [ISBN:0198506732](GO:0008168)	probable S-adenosylmethionine-dependent methyltransferase At5g38100; K18848 indole-3-acetate O-methyltransferase [EC:2.1.1.278] (A)	Probable S-adenosylmethionine-dependent methyltransferase At5g37990 OS=Arabidopsis thaliana GN=At5g37990 PE=3 SV=2	SAM dependent carboxyl methyltransferase	PREDICTED: uncharacterized protein LOC103966118 [Pyrus x bretschneideri]
OR012G0054200.1_OR	cellular_component:"A membrane-bounded organelle of eukaryotic cells in which chromosomes are housed and replicated. In most cells, the nucleus contains all of the cell's chromosomes except the organellar chromosomes, and is the site of RNA synthesis and processing. In some species, or in specialized cell types, RNA metabolism or DNA replication may be absent." [GOC:go_curators](GO:0005634),biolo…	--	Protein POLYCHOME OS=Arabidopsis thaliana GN=PYM PE=1 SV=1	--	PREDICTED: protein POLYCHOME-like [Malus domestica]
OR012G0029100.1_OR	molecular_function:"Interacting selectively and non-covalently with any protein or protein complex (a complex of two or more proteins that may include other nonprotein molecules)." [GOC:go_curators](GO:0005515)	putative pentatricopeptide repeat-containing protein At1g31840-like; K17964 leucine-rich PPR motif-containing protein, mitochondrial (A)	Putative pentatricopeptide repeat-containing protein At1g31840 OS=Arabidopsis thaliana GN=At1g31840 PE=2 SV=2	PPR repeat	PREDICTED: putative pentatricopeptide repeat-containing protein At1g31840 [Malus domestica]
OR015G0065400.1_OR	molecular_function:"Any molecular function by which a gene product interacts selectively and non-covalently with DNA (deoxyribonucleic acid)." [GOC:dph, GOC:jl, GOC:tb, GOC:vw](GO:0003677),molecular_function:"Interacting selectively and non-covalently with a specific double-stranded genomic DNA sequence (sometimes referred to as a motif) within the regulatory region of a gene to modulate transcri…	AP2D42; ethylene-responsive transcription factor ERF011-like; K09286 EREBP-like factor (A)	Ethylene-responsive transcription factor ERF008 OS=Arabidopsis thaliana GN=ERF008 PE=2 SV=1	AP2 domain	ethylene-responsive transcription factor ERF011-like [Malus domestica]
OR015G0196700.1_OR	molecular_function:"Catalysis of the reaction: a nucleoside triphosphate + H2O = nucleoside diphosphate + phosphate." [EC:3.6.1.15](GO:0017111)	cancer-related nucleoside-triphosphatase homolog; K06928 nucleoside-triphosphatase [EC:3.6.1.15] (A)	Cancer-related nucleoside-triphosphatase homolog OS=Bos taurus GN=NTPCR PE=2 SV=1	NTPase	PREDICTED: cancer-related nucleoside-triphosphatase homolog [Malus domestica]
OR02G0047600.1_OR	biological_process:"The covalent alteration of an amino acid charged on a tRNA before it is incorporated into a protein, as in N-formylmethionine, selenocysteine or pyrrolysine." [GOC:jsg](GO:0019988),molecular_function:"Catalysis of the transfer of a phosphoribosyl group from 5'-phosphoribosyl-1'-pyrophosphate to position 64 of initiator tRNA." [GOC:jl, PMID:7954819](GO:0043399)	uncharacterized LOC103449709; K15463 tRNA A64-2'-O-ribosylphosphate transferase [EC:2.4.2.-] (A)	Uncharacterized protein C3F10.06c OS=Schizosaccharomyces pombe (strain 972 / ATCC 24843) GN=SPAC3F10.06c PE=4 SV=1	Rit1 DUSP-like domain	PREDICTED: uncharacterized protein LOC103449709 [Malus domestica]
OR010G0090800.1_OR	--	hypothetical protein; K11426 SET and MYND domain-containing protein (A)	--	Protein of unknown function (DUF620)	PREDICTED: uncharacterized protein LOC103967366 [Pyrus x bretschneideri]
OR010G0069400.1_OR	molecular_function:"Interacting selectively and non-covalently with any protein or protein complex (a complex of two or more proteins that may include other nonprotein molecules)." [GOC:go_curators](GO:0005515)	phospholipase A-2-activating protein-like; K14018 phospholipase A-2-activating protein (A)	Phospholipase A-2-activating protein OS=Homo sapiens GN=PLAA PE=1 SV=2	PFU (PLAA family ubiquitin binding)	PREDICTED: phospholipase A-2-activating protein-like [Malus domestica]
OR011G0226700.1_OR	molecular_function:"Interacting selectively and non-covalently with ATP, adenosine 5'-triphosphate, a universally important coenzyme and enzyme regulator." [ISBN:0198506732](GO:0005524),molecular_function:"Catalysis of the reaction: ATP + H2O = ADP + phosphate + 2 H+. May or may not be coupled to another reaction." [EC:3.6.1.3, GOC:jl](GO:0016887)	hypothetical protein; K13525 transitional endoplasmic reticulum ATPase (A)	ATPase family AAA domain-containing protein 2 OS=Mus musculus GN=Atad2 PE=1 SV=1	PHD-like zinc-binding domain	PREDICTED: uncharacterized protein LOC103448724 [Malus domestica]
OR08G0014800.1_OR	molecular_function:"Interacting selectively and non-covalently with G-quadruplex RNA structures, in which groups of four guanines adopt a flat, cyclic hydrogen-bonding arrangement known as a guanine tetrad." [PMID:18294969, PMID:18568163, PMID:19330720](GO:0002151),molecular_function:"Interacting selectively and non-covalently with any protein or protein complex (a complex of two or more proteins…	uncharacterized LOC103321302; K11674 microspherule protein 1 (A)	Microspherule protein 1 OS=Mus musculus GN=Mcrs1 PE=1 SV=1	FHA domain	PREDICTED: uncharacterized protein LOC103928290 isoform X1 [Pyrus x bretschneideri]
OR08G0126100.1_OR	molecular_function:"Any molecular function by which a gene product interacts selectively and non-covalently with DNA (deoxyribonucleic acid)." [GOC:dph, GOC:jl, GOC:tb, GOC:vw](GO:0003677),cellular_component:"A membrane-bounded organelle of eukaryotic cells in which chromosomes are housed and replicated. In most cells, the nucleus contains all of the cell's chromosomes except the organellar chrom…	MKN1-3; KNOX class 2 protein MKN1-3; K15613 homeobox protein Meis1 (A)	Homeobox protein knotted-1-like 3 OS=Malus domestica PE=2 SV=1	KNOX2 domain	PREDICTED: homeobox protein knotted-1-like 3 isoform X1 [Malus domestica]
OR011G0063400.1_OR	molecular_function:"Interacting selectively and non-covalently with any protein or protein complex (a complex of two or more proteins that may include other nonprotein molecules)." [GOC:go_curators](GO:0005515)	pentatricopeptide repeat-containing protein At5g21222-like; K17710 pentatricopeptide repeat domain-containing protein 1 (A)	Pentatricopeptide repeat-containing protein At2g30100, chloroplastic OS=Arabidopsis thaliana GN=At2g30100 PE=2 SV=2	--	PREDICTED: pentatricopeptide repeat-containing protein At2g30100, chloroplastic-like [Malus domestica]
OR03G0074400.1_OR	molecular_function:"Any molecular function by which a gene product interacts selectively and non-covalently with DNA (deoxyribonucleic acid)." [GOC:dph, GOC:jl, GOC:tb, GOC:vw](GO:0003677),molecular_function:"Interacting selectively and non-covalently with a specific double-stranded genomic DNA sequence (sometimes referred to as a motif) within the regulatory region of a gene to modulate transcri…	WUSCHEL-related homeobox 8; K18490 homeobox protein OTX2 (A)	WUSCHEL-related homeobox 3 OS=Arabidopsis thaliana GN=WOX3 PE=2 SV=1	Homeobox domain	PREDICTED: WUSCHEL-related homeobox 3-like [Malus domestica]
OR015G0334200.1_OR	molecular_function:"A protein or a member of a complex that interacts specifically and non-covalently with a DNA-bound DNA-binding transcription factor to either activate or repress the transcription of specific genes. Coregulators often act by altering chromatin structure and modifications. For example, one class of transcription coregulators modifies chromatin structure through covalent modific…	mediator of RNA polymerase II transcription subunit 18; K15135 mediator of RNA polymerase II transcription subunit 18 (A)	Mediator of RNA polymerase II transcription subunit 18 OS=Arabidopsis thaliana GN=MED18 PE=1 SV=1	--	PREDICTED: mediator of RNA polymerase II transcription subunit 18 isoform X1 [Malus domestica]
OR05G0307000.1_OR	molecular_function:"Catalysis of the reaction: (R)-S-lactoylglutathione = glutathione + methylglyoxal." [EC:4.4.1.5, RHEA:19069](GO:0004462),molecular_function:"Interacting selectively and non-covalently with any metal ion." [GOC:ai](GO:0046872)	putative lactoylglutathione lyase; K01759 lactoylglutathione lyase [EC:4.4.1.5] (A)	Putative lactoylglutathione lyase OS=Brassica oleracea var. gemmifera PE=2 SV=1	Glyoxalase/Bleomycin resistance protein/Dioxygenase superfamily	PREDICTED: putative lactoylglutathione lyase [Pyrus x bretschneideri]
OR015G0183300.1_OR	--	transcription factor MYB12; K09422 myb proto-oncogene protein, plant (A)	Transcription factor TT2 OS=Arabidopsis thaliana GN=TT2 PE=1 SV=1	Myb-like DNA-binding domain	PREDICTED: transcription factor MYB12 isoform X2 [Malus domestica]
OR012G0138500.1_OR	--	transcription factor MYB44-like; K09422 myb proto-oncogene protein, plant (A)	Transcription factor MYB44 OS=Arabidopsis thaliana GN=MYB44 PE=2 SV=1	Myb-like DNA-binding domain	PREDICTED: transcription factor MYB44-like [Malus domestica]
OR07G0174600.1_OR	molecular_function:"Catalysis of the transfer of a methyl group to an acceptor molecule." [ISBN:0198506732](GO:0008168)	probable methyltransferase PMT28; K16302 metal transporter CNNM (A)	Probable methyltransferase PMT11 OS=Arabidopsis thaliana GN=At2g39750 PE=2 SV=1	Putative S-adenosyl-L-methionine-dependent methyltransferase	PREDICTED: probable methyltransferase PMT11 [Malus domestica]
OR014G0016100.1_OR	biological_process:"The successive addition of amino acid residues to a nascent polypeptide chain during protein biosynthesis in the cytoplasm." [GOC:hjd](GO:0002182),molecular_function:"The action of a molecule that contributes to the structural integrity of the ribosome." [GOC:mah](GO:0003735),cellular_component:"The large subunit of a ribosome located in the cytosol." [GOC:mtg_sensu](GO:002262…	60S acidic ribosomal protein P2-2-like; K02943 large subunit ribosomal protein LP2 (A)	60S acidic ribosomal protein P2 OS=Parthenium argentatum PE=3 SV=1	60s Acidic ribosomal protein	PREDICTED: 60S acidic ribosomal protein P2-2-like [Malus domestica]
OR01G0238700.1_OR	molecular_function:"Interacting selectively and non-covalently with any protein or protein complex (a complex of two or more proteins that may include other nonprotein molecules)." [GOC:go_curators](GO:0005515)	SORBIDRAFT_07g008510, Sb07g008510; hypothetical protein; K00901 diacylglycerol kinase (ATP) [EC:2.7.1.107] (A)	Putative pentatricopeptide repeat-containing protein At3g15930 OS=Arabidopsis thaliana GN=PCMP-E51 PE=3 SV=2	PPR repeat	PREDICTED: pentatricopeptide repeat-containing protein At2g29760, chloroplastic-like [Malus domestica]
OR01G0230200.1_OR	--	CryD-1; hypothetical protein; K01669 deoxyribodipyrimidine photo-lyase [EC:4.1.99.3] (A)	Pheophytinase, chloroplastic OS=Arabidopsis thaliana GN=PPH PE=1 SV=1	Alpha/beta hydrolase family	PREDICTED: uncharacterized protein LOC103963420 [Pyrus x bretschneideri]
OR08G0132800.1_OR	--	--	--	Protein of unknown function (DUF632)	PREDICTED: uncharacterized protein LOC103441537 [Malus domestica]
OR08G0019500.1_OR	molecular_function:"Catalysis of the incorporation of one atom from molecular oxygen into a compound and the reduction of the other atom of oxygen to water." [ISBN:0198506732](GO:0004497),molecular_function:"Interacting selectively and non-covalently with iron (Fe) ions." [GOC:ai](GO:0005506),molecular_function:"Catalysis of an oxidation-reduction (redox) reaction in which hydrogen or electrons a…	abscisic acid 8'-hydroxylase 1-like; K07437 cytochrome P450, family 26, subfamily A (A)	Abscisic acid 8'-hydroxylase 4 OS=Arabidopsis thaliana GN=CYP707A4 PE=2 SV=2	Cytochrome P450	PREDICTED: abscisic acid 8'-hydroxylase 1-like [Malus domestica]
OR015G0161800.1_OR	molecular_function:"The formation of a protein dimer, a macromolecular structure consists of two noncovalently associated identical or nonidentical subunits." [ISBN:0198506732](GO:0046983)	uncharacterized LOC101301142; K05765 cofilin (A)	Transcription factor bHLH68 OS=Arabidopsis thaliana GN=BHLH68 PE=2 SV=2	--	PREDICTED: transcription factor bHLH68-like isoform X1 [Malus domestica]
OR015G0220100.1_OR	molecular_function:"Catalysis of the transfer of ubiquitin from one protein to another via the reaction X-Ub + Y --> Y-Ub + X, where both X-Ub and Y-Ub are covalent linkages." [GOC:BioGRID, GOC:jh2, PMID:9635407](GO:0004842),molecular_function:"Interacting selectively and non-covalently with any protein or protein complex (a complex of two or more proteins that may include other nonprotein molecu…	hypothetical protein; K08332 vacuolar protein 8 (A)	U-box domain-containing protein 5 OS=Arabidopsis thaliana GN=PUB5 PE=3 SV=3	U-box domain	PREDICTED: U-box domain-containing protein 5-like [Malus domestica]
OR01G0208700.1_OR	--	probable serine/threonine-protein kinase pats1; K04427 mitogen-activated protein kinase kinase kinase 7 [EC:2.7.11.25] (A)	Protein trichome birefringence-like 33 OS=Arabidopsis thaliana GN=TBL33 PE=2 SV=1	PMR5 N terminal Domain	hypothetical protein PRUPE_ppa006124mg [Prunus persica]
OR013G0034600.1_OR	molecular_function:"Any molecular function by which a gene product interacts selectively and non-covalently with DNA (deoxyribonucleic acid)." [GOC:dph, GOC:jl, GOC:tb, GOC:vw](GO:0003677),molecular_function:"Interacting selectively and non-covalently with a specific double-stranded genomic DNA sequence (sometimes referred to as a motif) within the regulatory region of a gene to modulate transcri…	--	NAC domain-containing protein 8 OS=Arabidopsis thaliana GN=NAC008 PE=2 SV=1	No apical meristem (NAM) protein	PREDICTED: NAC domain-containing protein 8 [Malus domestica]
OR06G0089700.1_OR	molecular_function:"Any molecular function by which a gene product interacts selectively and non-covalently with DNA (deoxyribonucleic acid)." [GOC:dph, GOC:jl, GOC:tb, GOC:vw](GO:0003677)	DNA gyrase subunit B-like; K02470 DNA gyrase subunit B [EC:5.99.1.3] (A)	AT-rich interactive domain-containing protein 2 OS=Arabidopsis thaliana GN=ARID2 PE=2 SV=1	ARID/BRIGHT DNA binding domain	PREDICTED: AT-rich interactive domain-containing protein 2-like [Malus domestica]
OR012G0102000.1_OR	--	--	Thylakoid lumenal 15.0 kDa protein 2, chloroplastic OS=Arabidopsis thaliana GN=At5g52970 PE=1 SV=2	--	PREDICTED: thylakoid lumenal 15.0 kDa protein 2, chloroplastic isoform X1 [Malus domestica]
OR09G0114100.1_OR	molecular_function:"Catalysis of the reaction: coproporphyrinogen III + 2 H(+) + O(2) = 2 CO(2) + 2 H(2)O + protoporphyrinogen IX." [EC:1.3.3.3, RHEA:18257](GO:0004109),biological_process:"The chemical reactions and pathways resulting in the formation of any member of a large group of derivatives or analogs of porphyrin. Porphyrin consists of a ring of four pyrrole nuclei linked each to the next …	oxygen-dependent coproporphyrinogen-III oxidase, chloroplastic-like; K00228 coproporphyrinogen III oxidase [EC:1.3.3.3] (A)	Oxygen-dependent coproporphyrinogen-III oxidase, chloroplastic OS=Glycine max GN=CPX PE=2 SV=1	Coproporphyrinogen III oxidase	PREDICTED: oxygen-dependent coproporphyrinogen-III oxidase, chloroplastic [Malus domestica]
OR011G0175900.1_OR	--	hypothetical protein; K18753 butyrate response factor 1 (A)	--	--	PREDICTED: uncharacterized protein LOC103413176 [Malus domestica]
OR011G0206300.1_OR	molecular_function:"Interacting selectively and non-covalently with any protein or protein complex (a complex of two or more proteins that may include other nonprotein molecules)." [GOC:go_curators](GO:0005515)	pre-mRNA-processing factor 17-like; K12816 pre-mRNA-processing factor 17 (A)	WD repeat-containing protein 25 OS=Homo sapiens GN=WDR25 PE=1 SV=3	WD domain, G-beta repeat	PREDICTED: WD repeat-containing protein 25-like [Malus domestica]
OR011G0139400.1_OR	molecular_function:"Any molecular function by which a gene product interacts selectively and non-covalently with DNA (deoxyribonucleic acid)." [GOC:dph, GOC:jl, GOC:tb, GOC:vw](GO:0003677)	--	Methyl-CpG-binding domain-containing protein 6 OS=Arabidopsis thaliana GN=MBD6 PE=1 SV=1	Methyl-CpG binding domain	PREDICTED: uncharacterized protein LOC103409262 [Malus domestica]
OR015G0048600.1_OR	molecular_function:"Enables the transfer of zinc (Zn) ions from one side of a membrane to the other." [GOC:dgf](GO:0005385),cellular_component:"A lipid bilayer along with all the proteins and protein complexes embedded in it an attached to it." [GOC:dos, GOC:mah, ISBN:0815316194](GO:0016020),cellular_component:"The component of a membrane consisting of the gene products and protein complexes havi…	zinc transporter 4, chloroplastic-like; K14709 solute carrier family 39 (zinc transporter), member 1/2/3 (A)	Zinc transporter 4, chloroplastic OS=Arabidopsis thaliana GN=ZIP4 PE=2 SV=1	ZIP Zinc transporter	PREDICTED: zinc transporter 4, chloroplastic-like isoform X1 [Pyrus x bretschneideri]
OR05G0046300.1_OR	biological_process:"The transport of protons across a membrane to generate an electrochemical gradient (proton-motive force) that powers ATP synthesis." [ISBN:0716731363](GO:0015986),cellular_component:"A lipid bilayer along with all the proteins and protein complexes embedded in it an attached to it." [GOC:dos, GOC:mah, ISBN:0815316194](GO:0016020),molecular_function:"Enables the synthesis of AT…	ATP synthase delta chain, chloroplastic; K02113 F-type H+-transporting ATPase subunit delta (A)	ATP synthase delta chain, chloroplastic OS=Nicotiana tabacum GN=ATPD PE=2 SV=1	ATP synthase delta (OSCP) subunit	PREDICTED: ATP synthase delta chain, chloroplastic [Malus domestica]
OR014G0017300.1_OR	cellular_component:"A SAGA-type histone acetyltransferase complex that contains Spt8 (in budding yeast) or a homolog thereof; additional polypeptides include Spt group, consisting of Spt7, Spt3, and Spt20/Ada5, which interact with the TATA-binding protein (TBP); the Ada group, consisting of Ada1, Ada2, Ada3, Ada4/Gcn5, and Ada5/Spt20, which is functionally linked to the nucleosomal HAT activity; …	transcription initiation factor TFIID subunit 12; K03126 transcription initiation factor TFIID subunit 12 (A)	Transcription initiation factor TFIID subunit 12 OS=Arabidopsis thaliana GN=TAF12 PE=1 SV=1	Transcription initiation factor TFIID subunit A	PREDICTED: transcription initiation factor TFIID subunit 12 isoform X1 [Pyrus x bretschneideri]
OR03G0071900.1_OR	molecular_function:"Interacting selectively and non-covalently with any metal ion." [GOC:ai](GO:0046872)	trimethylguanosine synthase; K14292 trimethylguanosine synthase [EC:2.1.1.-] (A)	Copper transport protein ATX1 OS=Arabidopsis thaliana GN=ATX1 PE=1 SV=1	Heavy-metal-associated domain	PREDICTED: uncharacterized protein LOC103418817 [Malus domestica]
OR010G0058900.1_OR	--	--	--	--	PREDICTED: uncharacterized protein LOC103428624 isoform X2 [Malus domestica]
OR04G0185800.1_OR	molecular_function:"Interacting selectively and non-covalently with any protein or protein complex (a complex of two or more proteins that may include other nonprotein molecules)." [GOC:go_curators](GO:0005515)	protein gar2; K14411 RNA-binding protein Musashi (A)	Protein IQ-DOMAIN 31 OS=Arabidopsis thaliana GN=IQD31 PE=1 SV=1	IQ calmodulin-binding motif	PREDICTED: protein IQ-DOMAIN 14-like [Malus domestica]
OR015G0247200.1_OR	biological_process:"The hydrolysis of proteins into smaller polypeptides and/or amino acids by cleavage of their peptide bonds." [GOC:bf, GOC:mah](GO:0006508),molecular_function:"Catalysis of the hydrolysis of peptide bonds in a polypeptide chain by a mechanism in which the sulfhydryl group of a cysteine residue at the active center acts as a nucleophile." [GOC:mah, http://merops.sanger.ac.uk/abo…	cysteine protease, putative (EC:1.3.1.74); K01365 cathepsin L [EC:3.4.22.15] (A)	Cysteine proteinase RD21a OS=Arabidopsis thaliana GN=RD21A PE=1 SV=1	Cathepsin propeptide inhibitor domain (I29)	PREDICTED: cysteine proteinase COT44-like [Malus domestica]
OR014G0034600.1_OR	--	cell cycle checkpoint protein RAD17; K06662 cell cycle checkpoint protein (A)	L10-interacting MYB domain-containing protein OS=Arabidopsis thaliana GN=LIMYB PE=1 SV=1	Myb/SANT-like DNA-binding domain	PREDICTED: uncharacterized protein LOC103414933 [Malus domestica]
OR08G0159700.1_OR	--	--	--	--	PREDICTED: spindle pole body component 110 [Malus domestica]
OR014G0141100.1_OR	--	uncharacterized LOC103415148; K16675 palmitoyltransferase ZDHHC9/14/18 [EC:2.3.1.225] (A)	--	--	PREDICTED: uncharacterized protein LOC103929997 [Pyrus x bretschneideri]
OR016G0044500.1_OR	molecular_function:"Interacting selectively and non-covalently with any protein or protein complex (a complex of two or more proteins that may include other nonprotein molecules)." [GOC:go_curators](GO:0005515),cellular_component:"A membrane-bounded organelle of eukaryotic cells in which chromosomes are housed and replicated. In most cells, the nucleus contains all of the cell's chromosomes excep…	--	--	F/Y rich C-terminus	PREDICTED: uncharacterized protein LOC103403258 [Malus domestica]
OR02G0048800.1_OR	molecular_function:"Enables the active transport of a solute across a membrane by a mechanism whereby two or more species are transported in opposite directions in a tightly coupled process not directly linked to a form of energy other than chemiosmotic energy. The reaction is: solute A(out) + solute B(in) = solute A(in) + solute B(out)." [GOC:mtg_transport, ISBN:0815340729, PMID:10839820](GO:001…	multidrug and toxin extrusion protein 1-like; K03327 multidrug resistance protein, MATE family (A)	Multidrug and toxin extrusion protein 1 OS=Rattus norvegicus GN=Slc47a1 PE=1 SV=1	MatE	PREDICTED: multidrug and toxin extrusion protein 1-like [Malus domestica]
OR012G0092800.1_OR	--	--	Protein CHUP1, chloroplastic OS=Arabidopsis thaliana GN=CHUP1 PE=1 SV=1	--	PREDICTED: protein CHUP1, chloroplastic [Malus domestica]
OR08G0169000.1_OR	molecular_function:"Interacting selectively and non-covalently with any protein or protein complex (a complex of two or more proteins that may include other nonprotein molecules)." [GOC:go_curators](GO:0005515),biological_process:"The process of thermal induction in plants in which flowering is promoted by exposure to low temperatures." [GOC:tair_curators, ISBN:0521591392](GO:0010048),biological_…	--	VIN3-like protein 2 OS=Arabidopsis thaliana GN=VIL2 PE=1 SV=1	PHD - plant homeodomain finger protein	PREDICTED: VIN3-like protein 2 [Pyrus x bretschneideri]
OR05G0255500.1_OR	molecular_function:"Catalysis of a biochemical reaction at physiological temperatures. In biologically catalyzed reactions, the reactants are known as substrates, and the catalysts are naturally occurring macromolecular substances known as enzymes. Enzymes possess specific binding sites for substrates, and are usually composed wholly or largely of protein, but RNA that has catalytic activity (rib…	peroxisomal (S)-2-hydroxy-acid oxidase GLO1-like; K11517 (S)-2-hydroxy-acid oxidase [EC:1.1.3.15] (A)	Peroxisomal (S)-2-hydroxy-acid oxidase GLO5 OS=Arabidopsis thaliana GN=GLO5 PE=1 SV=1	FMN-dependent dehydrogenase	PREDICTED: LRR receptor-like serine/threonine-protein kinase RCH1 [Malus domestica]
OR011G0176000.1_OR	--	potassium transporter; K03549 KUP system potassium uptake protein (A)	DNA-dependent metalloprotease WSS1 OS=Saccharomyces cerevisiae (strain ATCC 204508 / S288c) GN=WSS1 PE=1 SV=1	WLM domain	PREDICTED: uncharacterized protein LOC103448432, partial [Malus domestica]
OR02G0013600.1_OR	--	--	--	--	PREDICTED: uncharacterized protein LOC103406705 [Malus domestica]
OR017G0170200.1_OR	molecular_function:"Interacting selectively and non-covalently with any protein or protein complex (a complex of two or more proteins that may include other nonprotein molecules)." [GOC:go_curators](GO:0005515)	hypothetical protein; K17964 leucine-rich PPR motif-containing protein, mitochondrial (A)	Pentatricopeptide repeat-containing protein At3g16010 OS=Arabidopsis thaliana GN=At3g16010 PE=2 SV=1	PPR repeat	PREDICTED: LOW QUALITY PROTEIN: pentatricopeptide repeat-containing protein At3g16010-like [Malus domestica]
OR011G0107500.1_OR	--	syntaxin-71; K08506 syntaxin of plants SYP7 (A)	Syntaxin-71 OS=Arabidopsis thaliana GN=SYP71 PE=1 SV=1	SNARE domain	PREDICTED: syntaxin-71-like isoform X1 [Pyrus x bretschneideri]
OR013G0115400.1_OR	molecular_function:"Inhibition of the reactions brought about by dioxygen (O2) or peroxides. Usually the antioxidant is effective because it can itself be more easily oxidized than the substance protected. The term is often applied to components that can trap free radicals, thereby breaking the chain reaction that normally leads to extensive biological damage." [ISBN:0198506732](GO:0016209),molec…	1-Cys peroxiredoxin; K11188 peroxiredoxin 6, 1-Cys peroxiredoxin [EC:1.11.1.7 1.11.1.15 3.1.1.-] (A)	1-Cys peroxiredoxin OS=Medicago truncatula PE=2 SV=1	AhpC/TSA family	PREDICTED: 1-Cys peroxiredoxin [Pyrus x bretschneideri]
OR013G0095300.1_OR	molecular_function:"Catalysis of the phosphorylation of an amino acid residue in a protein, usually according to the reaction: a protein + ATP = a phosphoprotein + ADP." [MetaCyc:PROTEIN-KINASE-RXN](GO:0004672),molecular_function:"Interacting selectively and non-covalently with ATP, adenosine 5'-triphosphate, a universally important coenzyme and enzyme regulator." [ISBN:0198506732](GO:0005524),bi…	protein kinase APK1B, chloroplastic-like; K04730 interleukin-1 receptor-associated kinase 1 [EC:2.7.11.1] (A)	Protein kinase APK1B, chloroplastic OS=Arabidopsis thaliana GN=APK1B PE=2 SV=2	Protein tyrosine kinase	PREDICTED: protein kinase APK1B, chloroplastic-like [Malus domestica]
OR08G0108900.1_OR	--	cyclin-A2-2-like; K06627 cyclin A (A)	Cyclin-A2-1 OS=Arabidopsis thaliana GN=CYCA2-1 PE=2 SV=3	Cyclin, N-terminal domain	PREDICTED: cyclin-A2-2-like [Malus domestica]
OR015G0117400.1_OR	biological_process:"Any process that activates or increases the rate or extent of growth, the increase in size or mass of all or part of an organism." [GOC:go_curators](GO:0045927)	uncharacterized LOC105771841; K12812 ATP-dependent RNA helicase UAP56/SUB2 [EC:3.6.4.13] (A)	--	Domain of unknown function (DUF3475)	PREDICTED: uncharacterized protein LOC103967922 [Pyrus x bretschneideri]
OR07G0241300.1_OR	--	--	Uncharacterized protein At4g00950 OS=Arabidopsis thaliana GN=At4g00950 PE=2 SV=1	Protein of unknown function (DUF688)	PREDICTED: uncharacterized protein At4g00950-like [Malus domestica]
OR015G0067100.1_OR	--	--	--	--	PREDICTED: uncharacterized protein LOC103455958 [Malus domestica]
OR05G0109300.1_OR	molecular_function:"Interacting selectively and non-covalently with zinc (Zn) ions." [GOC:ai](GO:0008270)	hypothetical protein; K11407 histone deacetylase 6 [EC:3.5.1.98] (A)	Histone deacetylase 6 OS=Homo sapiens GN=HDAC6 PE=1 SV=2	Zn-finger in ubiquitin-hydrolases and other protein	PREDICTED: histone deacetylase 6 [Malus domestica]
OR09G0091200.1_OR	molecular_function:"Catalysis of the hydrolysis of any O-glycosyl bond." [GOC:mah](GO:0004553),biological_process:"The chemical reactions and pathways involving carbohydrates, any of a group of organic compounds based of the general formula Cx(H2O)y. Includes the formation of carbohydrate derivatives by the addition of a carbohydrate residue to another molecule." [GOC:mah, ISBN:0198506732](GO:000…	endoglucanase 23-like; K01179 endoglucanase [EC:3.2.1.4] (A)	Endoglucanase 11 OS=Arabidopsis thaliana GN=At2g32990 PE=2 SV=1	Glycosyl hydrolase family 9	PREDICTED: endoglucanase 11-like isoform X1 [Malus domestica]
OR015G0276100.1_OR	--	--	--	--	PREDICTED: uncharacterized protein LOC103422266 [Malus domestica]
OR017G0111500.1_OR	--	snRNA-activating protein complex subunit-like; K15210 snRNA-activating protein complex subunit 3 (A)	snRNA-activating protein complex subunit OS=Arabidopsis thaliana GN=SRD2 PE=1 SV=1	snRNA-activating protein of 50kDa MW C terminal	PREDICTED: snRNA-activating protein complex subunit-like [Pyrus x bretschneideri]
OR012G0087500.1_OR	molecular_function:"Any molecular function by which a gene product interacts selectively and non-covalently with DNA (deoxyribonucleic acid)." [GOC:dph, GOC:jl, GOC:tb, GOC:vw](GO:0003677),molecular_function:"Interacting selectively and non-covalently with a specific double-stranded genomic DNA sequence (sometimes referred to as a motif) within the regulatory region of a gene to modulate transcri…	RNA polymerase sigma factor sigB; K03086 RNA polymerase primary sigma factor (A)	RNA polymerase sigma factor sigB OS=Arabidopsis thaliana GN=SIGB PE=2 SV=2	Sigma-70, region 4	PREDICTED: RNA polymerase sigma factor sigB isoform X1 [Pyrus x bretschneideri]
OR09G0208900.1_OR	--	--	--	PDDEXK-like family of unknown function	PREDICTED: uncharacterized protein LOC103440258 [Malus domestica]
OR05G0177300.1_OR	cellular_component:"The component of a membrane consisting of the gene products and protein complexes having at least some part of their peptide sequence embedded in the hydrophobic region of the membrane." [GOC:dos, GOC:go_curators](GO:0016021)	tetraspanin-19; K17345 tetraspanin-5 (A)	Tetraspanin-18 OS=Arabidopsis thaliana GN=TOM2AH2 PE=2 SV=1	--	PREDICTED: tetraspanin-18-like [Malus domestica]
OR04G0160900.1_OR	molecular_function:"Interacting selectively and non-covalently with any protein or protein complex (a complex of two or more proteins that may include other nonprotein molecules)." [GOC:go_curators](GO:0005515)	kelch motif protein; K14966 host cell factor (A)	Rab9 effector protein with kelch motifs OS=Bos taurus GN=RABEPK PE=2 SV=1	Kelch motif	PREDICTED: tip elongation aberrant protein 1-like [Malus domestica]
OR015G0145300.1_OR	molecular_function:"Any molecular function by which a gene product interacts selectively and non-covalently with DNA (deoxyribonucleic acid)." [GOC:dph, GOC:jl, GOC:tb, GOC:vw](GO:0003677),molecular_function:"Interacting selectively and non-covalently with a specific double-stranded genomic DNA sequence (sometimes referred to as a motif) within the regulatory region of a gene to modulate transcri…	dehydration-responsive element-binding protein 2A-like; K09286 EREBP-like factor (A)	Ethylene-responsive transcription factor WIN1 OS=Arabidopsis thaliana GN=WIN1 PE=2 SV=1	AP2 domain	PREDICTED: ethylene-responsive transcription factor WIN1-like [Malus domestica]
OR016G0054800.1_OR	molecular_function:"Any molecular function by which a gene product interacts selectively and non-covalently with DNA (deoxyribonucleic acid)." [GOC:dph, GOC:jl, GOC:tb, GOC:vw](GO:0003677),biological_process:"Any process that modulates the frequency, rate or extent of cellular DNA-templated transcription." [GOC:go_curators, GOC:txnOH](GO:0006355)	hypothetical protein; K16222 Dof zinc finger protein DOF5.5 (A)	Cyclic dof factor 2 OS=Arabidopsis thaliana GN=CDF2 PE=1 SV=2	Dof domain, zinc finger	PREDICTED: cyclic dof factor 2-like [Malus domestica]
OR08G0108600.1_OR	biological_process:"The cellular synthesis of RNA on a template of DNA." [GOC:jl, GOC:txnOH](GO:0006351)	SPOCD1; SPOC domain containing 1; K17596 SPOC domain-containing protein 1 (A)	PHD finger protein 3 OS=Homo sapiens GN=PHF3 PE=1 SV=3	SPOC domain	PREDICTED: uncharacterized protein LOC103401688 [Malus domestica]
OR07G0034500.1_OR	molecular_function:"Catalysis of the transfer of a glycosyl group from one compound (donor) to another (acceptor)." [GOC:jl, ISBN:0198506732](GO:0016757)	hypothetical protein; K14552 NET1-associated nuclear protein 1 (U3 small nucleolar RNA-associated protein 17) (A)	--	--	PREDICTED: uncharacterized protein LOC103420519 [Malus domestica]
OR09G0090100.1_OR	--	--	--	--	PREDICTED: uncharacterized protein LOC103442633 [Malus domestica]
OR014G0075500.1_OR	biological_process:"The division of a mitochondrion within a cell to form two or more separate mitochondrial compartments." [PMID:11038192](GO:0000266),molecular_function:"Interacting selectively and non-covalently with any protein or protein complex (a complex of two or more proteins that may include other nonprotein molecules)." [GOC:go_curators](GO:0005515)	mitochondrial fission 1 protein A-like; K17969 mitochondrial fission 1 protein (A)	Mitochondrial fission 1 protein A OS=Arabidopsis thaliana GN=FIS1A PE=1 SV=1	Fis1 N-terminal tetratricopeptide repeat	PREDICTED: mitochondrial fission 1 protein A-like [Malus domestica]
OR08G0122200.1_OR	--	GTP-binding protein At2g22870-like; K03978 GTP-binding protein (A)	ACT domain-containing protein ACR2 OS=Arabidopsis thaliana GN=ACR2 PE=3 SV=1	ACT domain	PREDICTED: LOW QUALITY PROTEIN: uncharacterized protein LOC103441484 [Malus domestica]
OR010G0092200.1_OR	--	zinc finger protein 364; K11982 E3 ubiquitin-protein ligase RNF115/126 [EC:2.3.2.27] (A)	Uncharacterized RING finger protein P32A8.03c OS=Schizosaccharomyces pombe (strain 972 / ATCC 24843) GN=SPAP32A8.03c PE=3 SV=1	Ring finger domain	PREDICTED: E3 ubiquitin-protein ligase ZNRF1-like [Malus domestica]
OR06G0157300.1_OR	molecular_function:"Interacting selectively and non-covalently with any inositol-containing glycerophospholipid, i.e. phosphatidylinositol (PtdIns) and its phosphorylated derivatives." [GOC:bf, ISBN:0198506732, PMID:11395417](GO:0035091)	POPTRDRAFT_252138; hypothetical protein; K19330 run domain Beclin-1 interacting and cysteine-rich containing protein (A)	Pleckstrin homology domain-containing family M member 3 OS=Xenopus laevis GN=plekhm3 PE=2 SV=1	Putative zinc-RING and/or ribbon	PREDICTED: uncharacterized protein LOC103437702 [Malus domestica]
OR06G0086600.1_OR	molecular_function:"The formation of a protein dimer, a macromolecular structure consists of two noncovalently associated identical or nonidentical subunits." [ISBN:0198506732](GO:0046983)	transcription factor MYC2-like; K13422 transcription factor MYC2 (A)	Transcription factor GLABRA 3 OS=Arabidopsis thaliana GN=GL3 PE=1 SV=1	Helix-loop-helix DNA-binding domain	PREDICTED: LOW QUALITY PROTEIN: transcription factor EGL1-like [Malus domestica]
OR015G0013700.1_OR	molecular_function:"Interacting selectively and non-covalently with any protein or protein complex (a complex of two or more proteins that may include other nonprotein molecules)." [GOC:go_curators](GO:0005515)	protein gar2; K14411 RNA-binding protein Musashi (A)	Protein IQ-DOMAIN 32 OS=Arabidopsis thaliana GN=IQD32 PE=1 SV=3	IQ calmodulin-binding motif	PREDICTED: protein IQ-DOMAIN 32 isoform X1 [Malus domestica]
OR011G0260500.1_OR	molecular_function:"Interacting selectively and non-covalently with any protein or protein complex (a complex of two or more proteins that may include other nonprotein molecules)." [GOC:go_curators](GO:0005515)	hypothetical protein; K17908 autophagy-related protein 18 (A)	Autophagy-related protein 18g OS=Arabidopsis thaliana GN=ATG18G PE=2 SV=1	WD domain, G-beta repeat	PREDICTED: autophagy-related protein 18g-like isoform X1 [Malus domestica]
OR09G0212700.1_OR	molecular_function:"Catalysis of the transfer of an acetyl group to a nitrogen atom on the acceptor molecule." [GOC:ai](GO:0008080)	diphthamide biosynthesis protein; K07561 2-(3-amino-3-carboxypropyl)histidine synthase [EC:2.5.1.108] (A)	Uncharacterized N-acetyltransferase STK_02580 OS=Sulfolobus tokodaii (strain DSM 16993 / JCM 10545 / NBRC 100140 / 7) GN=STK_02580 PE=3 SV=1	Acetyltransferase (GNAT) family	PREDICTED: uncharacterized protein LOC103444118 [Malus domestica]
OR011G0205100.1_OR	--	--	--	--	PREDICTED: uncharacterized protein LOC103430120 [Malus domestica]
OR09G0052900.1_OR	molecular_function:"Interacting selectively and non-covalently with calmodulin, a calcium-binding protein with many roles, both in the calcium-bound and calcium-free states." [GOC:krc](GO:0005516)	--	--	Plant calmodulin-binding domain	PREDICTED: nucleolar and coiled-body phosphoprotein 1-like [Malus domestica]
OR016G0044700.1_OR	molecular_function:"Interacting selectively and non-covalently with heme, any compound of iron complexed in a porphyrin (tetrapyrrole) ring." [GOC:ai](GO:0020037)	hypothetical protein; K00326 cytochrome-b5 reductase [EC:1.6.2.2] (A)	Cytochrome b5 isoform A OS=Arabidopsis thaliana GN=CB5-A PE=1 SV=1	Cytochrome b5-like Heme/Steroid binding domain	PREDICTED: cytochrome b5 [Malus domestica]
OR05G0048800.1_OR	biological_process:"Any process that results in a change in state or activity of a cell or an organism (in terms of movement, secretion, enzyme production, gene expression, etc.) as a result of an aluminum ion stimulus." [GOC:sm](GO:0010044),biological_process:"Any process that results in a change in state or activity of a cell or an organism (in terms of movement, secretion, enzyme production, g…	Beta-galactosidase 17; K12309 beta-galactosidase [EC:3.2.1.23] (A)	Protein SENSITIVE TO PROTON RHIZOTOXICITY 1 OS=Arabidopsis thaliana GN=STOP1 PE=2 SV=1	Zinc-finger of C2H2 type	PREDICTED: protein SENSITIVE TO PROTON RHIZOTOXICITY 1 [Malus domestica]
OR02G0045700.1_OR	--	--	--	Plant family of unknown function (DUF810)	PREDICTED: uncharacterized protein LOC103449617 [Malus domestica]
OR09G0110000.1_OR	cellular_component:"A protein complex that catalyzes the reversible oxidation of glycine. In E. coli, it has four components: dihydrolipoamide dehydrogenase, glycine dehydrogenase (decarboxylating), lipoyl-GcvH-protein and aminomethyltransferase, also known as L, P, H, and T." [GOC:mah, MetaCyc:GCVMULTI-CPLX](GO:0005960),biological_process:"The chemical reactions and pathways resulting in the bre…	glycine cleavage system H protein 2, mitochondrial-like; K02437 glycine cleavage system H protein (A)	Glycine cleavage system H protein 2, mitochondrial OS=Arabidopsis thaliana GN=GDH2 PE=2 SV=1	Glycine cleavage H-protein	PREDICTED: LOW QUALITY PROTEIN: glycine cleavage system H protein 2, mitochondrial-like [Malus domestica]
OR09G0057500.1_OR	molecular_function:"Interacting selectively and non-covalently with a specific double-stranded genomic DNA sequence (sometimes referred to as a motif) within the regulatory region of a gene to modulate transcription. Regulatory regions include promoters (proximal and distal) and enhancers. Genes are transcriptional units, and include bacterial operons." [GOC:txnOH-2018](GO:0003700)	--	Transcription factor TCP13 OS=Arabidopsis thaliana GN=TCP13 PE=1 SV=1	TCP family transcription factor	PREDICTED: transcription factor TCP13-like [Malus domestica]
OR011G0182400.1_OR	biological_process:"The directed movement of cations, atoms or small molecules with a net positive charge, into, out of or within a cell, or between cells, by means of some agent such as a transporter or pore." [GOC:ai](GO:0006812),biological_process:"The directed movement of sodium ions (Na+) into, out of or within a cell, or between cells, by means of some agent such as a transporter or pore." …	sodium/hydrogen exchanger 4-like; K14724 solute carrier family 9 (sodium/hydrogen exchanger), member 8 (A)	Sodium/hydrogen exchanger 4 OS=Arabidopsis thaliana GN=NHX4 PE=2 SV=2	Sodium/hydrogen exchanger family	PREDICTED: sodium/hydrogen exchanger 4 [Malus domestica]
OR012G0025200.1_OR	--	--	--	--	PREDICTED: uncharacterized protein LOC103449472 [Malus domestica]
OR03G0107200.1_OR	molecular_function:"Interacting selectively and non-covalently with a specific double-stranded genomic DNA sequence (sometimes referred to as a motif) within the regulatory region of a gene to modulate transcription. Regulatory regions include promoters (proximal and distal) and enhancers. Genes are transcriptional units, and include bacterial operons." [GOC:txnOH-2018](GO:0003700),biological_pro…	ABSCISIC ACID-INSENSITIVE 5-like protein 1; K14432 ABA responsive element binding factor (A)	ABSCISIC ACID-INSENSITIVE 5-like protein 1 OS=Arabidopsis thaliana GN=DPBF2 PE=1 SV=1	bZIP transcription factor	PREDICTED: ABSCISIC ACID-INSENSITIVE 5-like protein 1 [Malus domestica]
OR06G0115200.1_OR	molecular_function:"Catalysis of the incorporation of one atom from molecular oxygen into a compound and the reduction of the other atom of oxygen to water." [ISBN:0198506732](GO:0004497),molecular_function:"Interacting selectively and non-covalently with iron (Fe) ions." [GOC:ai](GO:0005506),molecular_function:"Catalysis of an oxidation-reduction (redox) reaction in which hydrogen or electrons a…	cytochrome P450 78A6-like; K00517 [EC:1.14.-.-] (A)	Cytochrome P450 78A6 OS=Arabidopsis thaliana GN=CYP78A6 PE=2 SV=1	Cytochrome P450	PREDICTED: cytochrome P450 78A9-like [Malus domestica]
OR011G0236000.1_OR	--	--	--	--	PREDICTED: uncharacterized protein LOC103926864 isoform X1 [Pyrus x bretschneideri]
OR09G0117800.1_OR	--	--	--	PH domain	PREDICTED: WEB family protein At5g16730, chloroplastic-like [Malus domestica]
OR017G0060900.1_OR	molecular_function:"Interacting selectively and non-covalently with any metal ion." [GOC:ai](GO:0046872)	uncharacterized LOC105784008; K00161 pyruvate dehydrogenase E1 component alpha subunit [EC:1.2.4.1] (A)	Protein FLX-like 2 OS=Arabidopsis thaliana GN=FLXL2 PE=1 SV=1	Zinc finger, C3HC4 type (RING finger)	PREDICTED: uncharacterized protein LOC103404692 isoform X1 [Malus domestica]
OR02G0099800.1_OR	--	--	MORC family CW-type zinc finger protein 4 OS=Homo sapiens GN=MORC4 PE=1 SV=2	Histidine kinase-, DNA gyrase B-, and HSP90-like ATPase	PREDICTED: MORC family CW-type zinc finger protein 3-like [Malus domestica]
OR015G0130800.1_OR	biological_process:"A conserved series of molecular signals found in prokaryotes and eukaryotes; involves autophosphorylation of a histidine kinase and the transfer of the phosphate group to an aspartate that then acts as a phospho-donor to response regulator proteins." [PMID:9191038](GO:0000160),molecular_function:"Any molecular function by which a gene product interacts selectively and non-cova…	two-component response regulator ARR12-like; K14491 two-component response regulator ARR-B family (A)	Two-component response regulator ARR12 OS=Arabidopsis thaliana GN=ARR12 PE=2 SV=2	Response regulator receiver domain	PREDICTED: two-component response regulator ARR12-like isoform X1 [Malus domestica]
OR017G0055000.1_OR	molecular_function:"Interacting selectively and non-covalently with an RNA molecule or a portion thereof." [GOC:jl, GOC:mah](GO:0003723),molecular_function:"Catalysis of the reaction: S-adenosyl-L-methionine + tRNA containing guanine = S-adenosyl-L-homocysteine + tRNA containing N2-methylguanine." [EC:2.1.1.32](GO:0004809),biological_process:"The process in which a pre-tRNA molecule is converted …	probable tRNA (guanine(26)-N(2))-dimethyltransferase 2; K00555 tRNA (guanine26-N2/guanine27-N2)-dimethyltransferase [EC:2.1.1.215 2.1.1.216] (A)	Probable tRNA (guanine(26)-N(2))-dimethyltransferase 2 OS=Arabidopsis thaliana GN=At3g02320 PE=2 SV=3	N2,N2-dimethylguanosine tRNA methyltransferase	PREDICTED: probable tRNA (guanine(26)-N(2))-dimethyltransferase 2 [Malus domestica]
OR07G0233900.1_OR	molecular_function:"Catalysis of an oxidation-reduction (redox) reaction, a reversible chemical reaction in which the oxidation state of an atom or atoms within a molecule is altered. One substrate acts as a hydrogen or electron donor and becomes oxidized, while the other acts as hydrogen or electron acceptor and becomes reduced." [GOC:go_curators](GO:0016491)	hypothetical protein; K08008 NADPH oxidase (A)	Ferric reduction oxidase 2 OS=Arabidopsis thaliana GN=FRO2 PE=1 SV=2	Ferric reductase NAD binding domain	PREDICTED: uncharacterized protein LOC104596257 [Nelumbo nucifera]
OR013G0069200.1_OR	--	RING-H2 finger protein ATL46-like; K19041 E3 ubiquitin-protein ligase RNF38/44 [EC:2.3.2.27] (A)	RING-H2 finger protein ATL46 OS=Arabidopsis thaliana GN=ATL46 PE=2 SV=1	Ring finger domain	PREDICTED: RING-H2 finger protein ATL46-like isoform X1 [Malus domestica]
OR01G0242800.1_OR	molecular_function:"Interacting selectively and non-covalently with any protein or protein complex (a complex of two or more proteins that may include other nonprotein molecules)." [GOC:go_curators](GO:0005515)	membrane steroid-binding protein 2-like; K17278 membrane-associated progesterone receptor component (A)	F-box/LRR-repeat protein At3g48880 OS=Arabidopsis thaliana GN=At3g48880 PE=2 SV=1	F-box-like	PREDICTED: F-box/LRR-repeat protein At3g48880-like isoform X1 [Malus domestica]
OR017G0180100.1_OR	--	nucleobase-ascorbate transporter 3-like; K14611 solute carrier family 23 (nucleobase transporter), member 1/2 (A)	--	Glyoxalase/Bleomycin resistance protein/Dioxygenase superfamily	PREDICTED: uncharacterized protein LOC103421019 [Malus domestica]
OR015G0063000.1_OR	molecular_function:"Catalysis of the phosphorylation of an amino acid residue in a protein, usually according to the reaction: a protein + ATP = a phosphoprotein + ADP." [MetaCyc:PROTEIN-KINASE-RXN](GO:0004672),molecular_function:"Interacting selectively and non-covalently with ATP, adenosine 5'-triphosphate, a universally important coenzyme and enzyme regulator." [ISBN:0198506732](GO:0005524),bi…	G-type lectin S-receptor-like serine/threonine-protein kinase At2g19130; K04733 interleukin-1 receptor-associated kinase 4 [EC:2.7.11.1] (A)	Putative receptor protein kinase ZmPK1 OS=Zea mays GN=PK1 PE=2 SV=2	Protein kinase domain	PREDICTED: putative receptor protein kinase ZmPK1 [Malus domestica]
OR05G0265800.1_OR	biological_process:"The accumulation and maintenance in cells or tissues of lipids, compounds soluble in organic solvents but insoluble or sparingly soluble in aqueous solvents. Lipid reserves can be accumulated during early developmental stages for mobilization and utilization at later stages of development." [GOC:dph, GOC:mah, GOC:tb, PMID:11102830](GO:0019915)	uncharacterized LOC103434920; K19365 seipin (A)	Seipin OS=Homo sapiens GN=BSCL2 PE=1 SV=3	Putative adipose-regulatory protein (Seipin)	PREDICTED: uncharacterized protein LOC103434920 [Malus domestica]
OR07G0202200.1_OR	molecular_function:"Catalysis of the phosphorylation of an amino acid residue in a protein, usually according to the reaction: a protein + ATP = a phosphoprotein + ADP." [MetaCyc:PROTEIN-KINASE-RXN](GO:0004672),molecular_function:"Interacting selectively and non-covalently with any protein or protein complex (a complex of two or more proteins that may include other nonprotein molecules)." [GOC:go…	probably inactive receptor-like protein kinase At5g41680; K04730 interleukin-1 receptor-associated kinase 1 [EC:2.7.11.1] (A)	Probable inactive receptor kinase At5g58300 OS=Arabidopsis thaliana GN=At5g58300 PE=2 SV=1	Protein tyrosine kinase	PREDICTED: probable inactive receptor kinase At5g58300 [Malus domestica]
OR02G0126200.1_OR	--	--	--	Remorin, C-terminal region	PREDICTED: uncharacterized protein LOC103403102 [Malus domestica]
OR015G0078000.1_OR	molecular_function:"Catalysis of the reaction: N-substituted aminoacyl-tRNA + H2O = N-substituted amino acid + tRNA." [EC:3.1.1.29](GO:0004045)	peptidyl-tRNA hydrolase 2, mitochondrial; K04794 peptidyl-tRNA hydrolase, PTH2 family [EC:3.1.1.29] (A)	Peptidyl-tRNA hydrolase 2, mitochondrial OS=Homo sapiens GN=PTRH2 PE=1 SV=1	Peptidyl-tRNA hydrolase PTH2	PREDICTED: peptidyl-tRNA hydrolase 2, mitochondrial [Malus domestica]
OR015G0120100.1_OR	molecular_function:"Catalysis of the reaction: (S)-2,3,4,5-tetrahydropyridine-2,6-dicarboxylate + NAD(P)+ + H2O = (2S,4S)-4-hydroxy-2,3,4,5-tetrahydrodipicolinate + NAD(P)H + H+." [EC:1.17.1.8](GO:0008839),biological_process:"The chemical reactions and pathways resulting in the formation of lysine, via the intermediate diaminopimelate." [GOC:go_curators](GO:0009089),molecular_function:"Interactin…	4-hydroxy-tetrahydrodipicolinate reductase 2, chloroplastic; K00215 4-hydroxy-tetrahydrodipicolinate reductase [EC:1.17.1.8] (A)	4-hydroxy-tetrahydrodipicolinate reductase 2, chloroplastic OS=Arabidopsis thaliana GN=DAPB2 PE=2 SV=1	Dihydrodipicolinate reductase, C-terminus	PREDICTED: 4-hydroxy-tetrahydrodipicolinate reductase 2, chloroplastic [Malus domestica]
OR05G0088700.1_OR	biological_process:"The modification of a protein by cis-trans isomerization of a proline residue." [GOC:krc, PMID:16959570](GO:0000413),molecular_function:"Catalysis of the reaction: peptidyl-proline (omega=180) = peptidyl-proline (omega=0)." [EC:5.2.1.8](GO:0003755),molecular_function:"Interacting selectively and non-covalently with any protein or protein complex (a complex of two or more prote…	peptidyl-prolyl cis-trans isomerase CYP40; K05864 peptidyl-prolyl isomerase D [EC:5.2.1.8] (A)	Peptidyl-prolyl cis-trans isomerase CYP40 OS=Arabidopsis thaliana GN=CYP40 PE=2 SV=1	Cyclophilin type peptidyl-prolyl cis-trans isomerase/CLD	PREDICTED: peptidyl-prolyl cis-trans isomerase CYP40 [Pyrus x bretschneideri]
OR01G0246900.1_OR	molecular_function:"Catalysis of the phosphorylation of an amino acid residue in a protein, usually according to the reaction: a protein + ATP = a phosphoprotein + ADP." [MetaCyc:PROTEIN-KINASE-RXN](GO:0004672),molecular_function:"Catalysis of the transfer of ubiquitin from one protein to another via the reaction X-Ub + Y --> Y-Ub + X, where both X-Ub and Y-Ub are covalent linkages." [GOC:BioGRID…	U-box domain-containing protein 33-like; K04730 interleukin-1 receptor-associated kinase 1 [EC:2.7.11.1] (A)	U-box domain-containing protein 32 OS=Arabidopsis thaliana GN=PUB32 PE=2 SV=1	Protein tyrosine kinase	PREDICTED: U-box domain-containing protein 32 [Malus domestica]
OR015G0131900.1_OR	molecular_function:"Interacting selectively and non-covalently with a lipid." [GOC:ai](GO:0008289)	--	Protein ENHANCED DISEASE RESISTANCE 2 OS=Arabidopsis thaliana GN=EDR2 PE=2 SV=1	Protein of unknown function (DUF1336)	PREDICTED: protein ENHANCED DISEASE RESISTANCE 2-like isoform X1 [Pyrus x bretschneideri]
OR04G0102200.1_OR	cellular_component:"A lipid bilayer along with all the proteins and protein complexes embedded in it an attached to it." [GOC:dos, GOC:mah, ISBN:0815316194](GO:0016020),cellular_component:"The component of a membrane consisting of the gene products and protein complexes having at least some part of their peptide sequence embedded in the hydrophobic region of the membrane." [GOC:dos, GOC:go_curato…	probable fructose-bisphosphate aldolase 3, chloroplastic; K01623 fructose-bisphosphate aldolase, class I [EC:4.1.2.13] (A)	WAT1-related protein At2g37460 OS=Arabidopsis thaliana GN=At2g37460 PE=2 SV=1	EamA-like transporter family	PREDICTED: WAT1-related protein At2g37460-like [Malus domestica]
OR01G0249900.1_OR	molecular_function:"Catalysis of the reaction: L-glutaminyl-peptide = 5-oxoprolyl-peptide + NH3." [EC:2.3.2.5](GO:0016603),biological_process:"The chemical reactions and pathways resulting in the formation of peptidyl-pyroglutamic acid, catalyzed by glutaminyl-peptide cyclotransferase." [RESID:AA0031](GO:0017186)	--	Glutaminyl-peptide cyclotransferase OS=Arabidopsis thaliana GN=QCT PE=1 SV=1	Glutamine cyclotransferase	PREDICTED: glutaminyl-peptide cyclotransferase [Malus domestica]
OR07G0153700.1_OR	--	--	--	--	--
OR07G0233000.1_OR	biological_process:"The directed movement of proteins into, out of or within a cell, or between cells, by means of some agent such as a transporter or pore." [GOC:ai](GO:0015031)	hypothetical protein; K03116 sec-independent protein translocase protein TatA (A)	Sec-independent protein translocase protein TATB, chloroplastic OS=Pisum sativum GN=TATB PE=1 SV=1	mttA/Hcf106 family	PREDICTED: sec-independent protein translocase protein TATB, chloroplastic-like [Malus domestica]
OR013G0145200.1_OR	--	hypothetical protein; K15200 general transcription factor 3C polypeptide 2 (A)	Protein ABCI12, chloroplastic OS=Arabidopsis thaliana GN=ABCI12 PE=2 SV=1	Cobalt transport protein	PREDICTED: protein ABCI12, chloroplastic-like [Malus domestica]
OR011G0116300.1_OR	--	Alpha-L-fucosidase 1; K01206 alpha-L-fucosidase [EC:3.2.1.51] (A)	--	--	PREDICTED: uncharacterized protein LOC103448059 [Malus domestica]
OR03G0155000.1_OR	molecular_function:"Catalysis of the phosphorylation of an amino acid residue in a protein, usually according to the reaction: a protein + ATP = a phosphoprotein + ADP." [MetaCyc:PROTEIN-KINASE-RXN](GO:0004672),molecular_function:"Interacting selectively and non-covalently with ATP, adenosine 5'-triphosphate, a universally important coenzyme and enzyme regulator." [ISBN:0198506732](GO:0005524),bi…	probable serine/threonine-protein kinase WNK11; K08867 WNK lysine deficient protein kinase [EC:2.7.11.1] (A)	Probable serine/threonine-protein kinase WNK11 OS=Arabidopsis thaliana GN=WNK11 PE=2 SV=1	Protein kinase domain	PREDICTED: probable serine/threonine-protein kinase WNK11 isoform X1 [Malus domestica]
OR01G0190300.1_OR	--	actin-related protein 5; K11672 actin-related protein 5 (A)	Actin-related protein 5 OS=Arabidopsis thaliana GN=ARP5 PE=1 SV=2	Actin	PREDICTED: actin-related protein 5 isoform X1 [Malus domestica]
OR015G0357200.1_OR	molecular_function:"Interacting selectively and non-covalently with any protein or protein complex (a complex of two or more proteins that may include other nonprotein molecules)." [GOC:go_curators](GO:0005515)	TBCEL, TECTA; tubulin-specific chaperone cofactor E-like protein; K18273 alpha-tectorin (A)	Tubulin-folding cofactor E OS=Arabidopsis thaliana GN=TFCE PE=2 SV=1	CAP-Gly domain	PREDICTED: tubulin-folding cofactor E isoform X1 [Pyrus x bretschneideri]
OR014G0146900.1_OR	molecular_function:"Interacting selectively and non-covalently with any protein or protein complex (a complex of two or more proteins that may include other nonprotein molecules)." [GOC:go_curators](GO:0005515)	SWI/SNF complex component SNF12 homolog; K11650 SWI/SNF-related matrix-associated actin-dependent regulator of chromatin subfamily D (A)	SWI/SNF complex component SNF12 homolog OS=Arabidopsis thaliana GN=At5g14170 PE=1 SV=1	SWIB/MDM2 domain	PREDICTED: SWI/SNF complex component SNF12 homolog [Malus domestica]
OR02G0108500.1_OR	--	--	--	--	PREDICTED: uncharacterized protein LOC103401625 [Malus domestica]
OR012G0156100.1_OR	--	probable serine/threonine-protein kinase pats1; K04427 mitogen-activated protein kinase kinase kinase 7 [EC:2.7.11.25] (A)	Protein trichome birefringence-like 35 OS=Arabidopsis thaliana GN=TBL35 PE=2 SV=1	PMR5 N terminal Domain	PREDICTED: protein trichome birefringence-like 35 [Pyrus x bretschneideri]
OR010G0040900.1_OR	molecular_function:"Catalysis of the phosphorylation of an amino acid residue in a protein, usually according to the reaction: a protein + ATP = a phosphoprotein + ADP." [MetaCyc:PROTEIN-KINASE-RXN](GO:0004672),molecular_function:"Interacting selectively and non-covalently with ATP, adenosine 5'-triphosphate, a universally important coenzyme and enzyme regulator." [ISBN:0198506732](GO:0005524),bi…	probable inactive receptor kinase At2g26730; K04733 interleukin-1 receptor-associated kinase 4 [EC:2.7.11.1] (A)	Leucine-rich repeat receptor-like protein kinase PXC1 OS=Arabidopsis thaliana GN=PXC1 PE=2 SV=1	Protein tyrosine kinase	PREDICTED: probable inactive receptor kinase At2g26730 [Malus domestica]
OR03G0080100.1_OR	molecular_function:"Interacting selectively and non-covalently with zinc (Zn) ions." [GOC:ai](GO:0008270)	E3 SUMO-protein ligase SIZ1-like; K04706 E3 SUMO-protein ligase PIAS1 (A)	E3 SUMO-protein ligase SIZ1 OS=Arabidopsis thaliana GN=SIZ1 PE=1 SV=2	MIZ/SP-RING zinc finger	PREDICTED: E3 SUMO-protein ligase SIZ1-like [Malus domestica]
OR015G0148700.1_OR	biological_process:"Any cellular process that depends upon or alters the microtubule cytoskeleton, that part of the cytoskeleton comprising microtubules and their associated proteins." [GOC:mah](GO:0007017),cellular_component:"Any of several large complexes that contain two or three dynein heavy chains and several light chains, and have microtubule motor activity." [ISBN:0815316194](GO:0030286)	uncharacterized LOC103341046; K10418 dynein light chain LC8-type (A)	Dynein light chain, cytoplasmic OS=Dictyostelium discoideum GN=dlcB PE=3 SV=1	Dynein light chain type 1	PREDICTED: uncharacterized protein LOC103400446 [Malus domestica]
OR013G0074800.1_OR	molecular_function:"Interacting selectively and non-covalently with any protein or protein complex (a complex of two or more proteins that may include other nonprotein molecules)." [GOC:go_curators](GO:0005515)	klhl22; kelch-like family member 22; K10459 kelch-like protein 22 (A)	F-box/kelch-repeat protein At1g23390 OS=Arabidopsis thaliana GN=At1g23390 PE=2 SV=1	F-box domain	PREDICTED: F-box/kelch-repeat protein At1g23390 [Malus domestica]
OR01G0162600.1_OR	--	--	--	Protein of unknown function (DUF1635)	PREDICTED: uncharacterized protein LOC103439483 [Malus domestica]
OR017G0190500.1_OR	molecular_function:"Interacting selectively and non-covalently with magnesium (Mg) ions." [GOC:ai](GO:0000287),molecular_function:"Catalysis of the reaction: 3-carboxy-2-hydroxy-4-methylpentanoate + NAD+ = 3-carboxy-4-methyl-2-oxopentanoate + NADH + H+." [EC:1.1.1.85, RHEA:32271](GO:0003862),biological_process:"The chemical reactions and pathways resulting in the formation of leucine, 2-amino-4-m…	3-isopropylmalate dehydrogenase 2, chloroplastic-like; K00052 3-isopropylmalate dehydrogenase [EC:1.1.1.85] (A)	3-isopropylmalate dehydrogenase, chloroplastic OS=Brassica napus PE=2 SV=1	Isocitrate/isopropylmalate dehydrogenase	PREDICTED: 3-isopropylmalate dehydrogenase 2, chloroplastic-like [Malus domestica]
OR08G0031900.1_OR	molecular_function:"Any molecular function by which a gene product interacts selectively and non-covalently with DNA (deoxyribonucleic acid)." [GOC:dph, GOC:jl, GOC:tb, GOC:vw](GO:0003677),biological_process:"Any process that modulates the frequency, rate or extent of cellular DNA-templated transcription." [GOC:go_curators, GOC:txnOH](GO:0006355)	homeobox protein BEL1 homolog; K16670 homeobox protein Meis2 (A)	Homeobox protein ATH1 OS=Arabidopsis thaliana GN=ATH1 PE=1 SV=1	Homeobox KN domain	PREDICTED: homeobox protein ATH1 [Malus domestica]
OR06G0087300.1_OR	molecular_function:"Interacting selectively and non-covalently with ATP, adenosine 5'-triphosphate, a universally important coenzyme and enzyme regulator." [ISBN:0198506732](GO:0005524),cellular_component:"All of the contents of a cell excluding the plasma membrane and nucleus, but including other subcellular structures." [ISBN:0198547684](GO:0005737),biological_process:"Any process that modulate…	--	UDP-N-acetylmuramoyl-L-alanyl-D-glutamate--2, 6-diaminopimelate ligase OS=Bacillus subtilis (strain 168) GN=murE PE=3 SV=1	Mur ligase family, glutamate ligase domain	PREDICTED: uncharacterized protein LOC103938470 [Pyrus x bretschneideri]
OR07G0034000.1_OR	molecular_function:"Interacting selectively and non-covalently with any protein or protein complex (a complex of two or more proteins that may include other nonprotein molecules)." [GOC:go_curators](GO:0005515)	T27G7.2; K14431 transcription factor TGA (A)	U-box domain-containing protein 4 OS=Arabidopsis thaliana GN=PUB4 PE=1 SV=3	Armadillo/beta-catenin-like repeat	PREDICTED: U-box domain-containing protein 4-like [Malus domestica]
OR09G0222700.1_OR	molecular_function:"The formation of a protein dimer, a macromolecular structure consists of two noncovalently associated identical or nonidentical subunits." [ISBN:0198506732](GO:0046983)	basic helix-loop-helix family protein; K10863 aprataxin [EC:3.-.-.-] (A)	Putative transcription factor bHLH086 OS=Arabidopsis thaliana GN=BHLH86 PE=3 SV=2	Helix-loop-helix DNA-binding domain	PREDICTED: putative transcription factor bHLH086 [Malus domestica]
OR015G0256200.1_OR	biological_process:"The modification of a protein by cis-trans isomerization of a proline residue." [GOC:krc, PMID:16959570](GO:0000413),molecular_function:"Catalysis of the reaction: peptidyl-proline (omega=180) = peptidyl-proline (omega=0)." [EC:5.2.1.8](GO:0003755),molecular_function:"Catalysis of the transfer of ubiquitin from one protein to another via the reaction X-Ub + Y --> Y-Ub + X, whe…	peptidyl-prolyl cis-trans isomerase CYP65-like; K10598 peptidyl-prolyl cis-trans isomerase-like 2 [EC:5.2.1.8] (A)	Peptidyl-prolyl cis-trans isomerase CYP65 OS=Arabidopsis thaliana GN=CYP65 PE=2 SV=1	U-box domain	PREDICTED: peptidyl-prolyl cis-trans isomerase CYP65-like [Pyrus x bretschneideri]
OR014G0079000.1_OR	molecular_function:"Catalysis of a biochemical reaction at physiological temperatures. In biologically catalyzed reactions, the reactants are known as substrates, and the catalysts are naturally occurring macromolecular substances known as enzymes. Enzymes possess specific binding sites for substrates, and are usually composed wholly or largely of protein, but RNA that has catalytic activity (rib…	ferredoxin-dependent glutamate synthase, chloroplastic; K00284 glutamate synthase (ferredoxin) [EC:1.4.7.1] (A)	Ferredoxin-dependent glutamate synthase 1, chloroplastic/mitochondrial OS=Arabidopsis thaliana GN=GLU1 PE=1 SV=3	GXGXG motif	ferredoxin-dependent glutamate synthase [Pyrus betulifolia]
OR03G0086100.1_OR	molecular_function:"Enables the facilitated diffusion of an ion (by an energy-independent process) by passage through a transmembrane aqueous pore or channel without evidence for a carrier-mediated mechanism. May be either selective (it enables passage of a specific ion only) or non-selective (it enables passage of two or more ions of same charge but different size)." [GOC:cy, GOC:mtg_transport, …	putative cyclic nucleotide-gated ion channel 15; K05391 cyclic nucleotide gated channel, other eukaryote (A)	Putative cyclic nucleotide-gated ion channel 15 OS=Arabidopsis thaliana GN=CNGC15 PE=3 SV=1	Ion transport protein	PREDICTED: putative cyclic nucleotide-gated ion channel 15 [Malus domestica]
OR012G0191700.1_OR	molecular_function:"Interacting selectively and non-covalently with microtubules, filaments composed of tubulin monomers." [GOC:krc](GO:0008017),biological_process:"Any process that modulates the frequency, rate or extent of phragmoplast microtubule organization." [GOC:obol](GO:2000694)	probable microtubule-binding protein TANGLED; K18636 microtubule-binding protein TANGLED1 (A)	Probable microtubule-binding protein TANGLED OS=Arabidopsis thaliana GN=TAN PE=2 SV=1	--	PREDICTED: probable microtubule-binding protein TANGLED [Malus domestica]
OR013G0037100.1_OR	molecular_function:"Catalysis of the hydrolysis of various bonds, e.g. C-O, C-N, C-C, phosphoric anhydride bonds, etc. Hydrolase is the systematic name for any enzyme of EC class 3." [ISBN:0198506732](GO:0016787)	nudix hydrolase 1-like; K03574 8-oxo-dGTP diphosphatase [EC:3.6.1.55] (A)	Nudix hydrolase 1 OS=Arabidopsis thaliana GN=NUDT1 PE=1 SV=1	NUDIX domain	PREDICTED: nudix hydrolase 1-like [Malus domestica]
OR017G0201300.1_OR	molecular_function:"Catalysis of the reaction: ATP + riboflavin = ADP + FMN + 2 H(+)." [EC:2.7.1.26, RHEA:14357](GO:0008531),biological_process:"The chemical reactions and pathways resulting in the formation of riboflavin (vitamin B2), the precursor for the coenzymes flavin mononucleotide (FMN) and flavin adenine dinucleotide (FAD)." [GOC:jl, http://www.indstate.edu/thcme/mwking/vitamins.html](GO…	bifunctional riboflavin kinase/FMN phosphatase-like; K00861 riboflavin kinase [EC:2.7.1.26] (A)	Bifunctional riboflavin kinase/FMN phosphatase OS=Arabidopsis thaliana GN=FHY PE=1 SV=1	Riboflavin kinase	PREDICTED: bifunctional riboflavin kinase/FMN phosphatase-like [Malus domestica]
OR017G0194800.1_OR	molecular_function:"Catalysis of the phosphorylation of an amino acid residue in a protein, usually according to the reaction: a protein + ATP = a phosphoprotein + ADP." [MetaCyc:PROTEIN-KINASE-RXN](GO:0004672),molecular_function:"Interacting selectively and non-covalently with ATP, adenosine 5'-triphosphate, a universally important coenzyme and enzyme regulator." [ISBN:0198506732](GO:0005524),bi…	hypothetical protein; K04730 interleukin-1 receptor-associated kinase 1 [EC:2.7.11.1] (A)	Putative receptor-like protein kinase At1g80870 OS=Arabidopsis thaliana GN=At1g80870 PE=3 SV=1	Protein kinase domain	PREDICTED: putative receptor-like protein kinase At1g80870 [Malus domestica]
OR017G0059600.1_OR	--	cylicin-1-like; K14545 ribosomal RNA-processing protein 7 (A)	Ribosomal RNA-processing protein 7 homolog A OS=Homo sapiens GN=RRP7A PE=1 SV=2	Ribosomal RNA-processing protein 7 (RRP7)	PREDICTED: cylicin-1-like isoform X1 [Pyrus x bretschneideri]
OR016G0033500.1_OR	molecular_function:"Catalysis of the phosphorylation of an amino acid residue in a protein, usually according to the reaction: a protein + ATP = a phosphoprotein + ADP." [MetaCyc:PROTEIN-KINASE-RXN](GO:0004672),molecular_function:"Catalysis of the reactions: ATP + protein serine = ADP + protein serine phosphate, and ATP + protein threonine = ADP + protein threonine phosphate." [GOC:bf, RHEA:17989…	serine/threonine-protein kinase prpf4B-like; K08827 serine/threonine-protein kinase PRP4 [EC:2.7.11.1] (A)	Serine/threonine-protein kinase PRP4 homolog OS=Rattus norvegicus GN=Prpf4b PE=1 SV=1	Protein kinase domain	PREDICTED: serine/threonine-protein kinase prpf4B-like [Malus domestica]
OR01G0143600.1_OR	biological_process:"The chemical reactions and pathways involving lipids, compounds soluble in an organic solvent but not, or sparingly, in an aqueous solvent. Includes fatty acids; neutral fats, other fatty-acid esters, and soaps; long-chain (fatty) alcohols and waxes; sphingoids and other long-chain bases; glycolipids, phospholipids and sphingolipids; and carotenes, polyprenols, sterols, terpen…	--	--	Lipase (class 3)	PREDICTED: uncharacterized protein LOC103426336 [Malus domestica]
OR07G0062200.1_OR	--	--	--	--	PREDICTED: uncharacterized protein LOC103438906 [Malus domestica]
OR014G0188100.1_OR	--	--	S phase cyclin A-associated protein in the endoplasmic reticulum OS=Homo sapiens GN=SCAPER PE=1 SV=2	S phase cyclin A-associated protein in the endoplasmic reticulum	PREDICTED: uncharacterized protein LOC103931827 [Pyrus x bretschneideri]
OR07G0087500.1_OR	molecular_function:"Any molecular function by which a gene product interacts selectively and non-covalently with DNA (deoxyribonucleic acid)." [GOC:dph, GOC:jl, GOC:tb, GOC:vw](GO:0003677),cellular_component:"A membrane-bounded organelle of eukaryotic cells in which chromosomes are housed and replicated. In most cells, the nucleus contains all of the cell's chromosomes except the organellar chrom…	GATA transcription factor 8-like; K17894 GATA-binding protein 2 (A)	GATA transcription factor 4 OS=Arabidopsis thaliana GN=GATA4 PE=2 SV=1	GATA zinc finger	GATA domain class transcription factor [Malus domestica]
OR03G0096300.1_OR	molecular_function:"Catalysis of the hydrolysis of internal, alpha-peptide bonds in a polypeptide chain by a mechanism in which a water molecule bound by the side chains of aspartic residues at the active center acts as a nucleophile." [ISBN:0198506732](GO:0004190),biological_process:"The hydrolysis of proteins into smaller polypeptides and/or amino acids by cleavage of their peptide bonds." [GOC…	Eukaryotic aspartyl protease family protein isoform 1; K00924 [EC:2.7.1.-] (A)	Aspartic proteinase-like protein 2 OS=Arabidopsis thaliana GN=At1g65240 PE=1 SV=2	Xylanase inhibitor N-terminal	PREDICTED: aspartic proteinase-like protein 2 [Malus domestica]
OR05G0302600.1_OR	--	uncharacterized LOC103434603; K14400 pre-mRNA cleavage complex 2 protein Pcf11 (A)	Polyadenylation and cleavage factor homolog 4 OS=Arabidopsis thaliana GN=PCFS4 PE=1 SV=1	RNA polymerase II-binding domain.	PREDICTED: uncharacterized protein LOC103434603 [Malus domestica]
OR02G0122000.1_OR	--	NEK protein kinase; K08857 NIMA (never in mitosis gene a)-related kinase [EC:2.7.11.1] (A)	--	Leucine-zipper of ternary complex factor MIP1	PREDICTED: uncharacterized protein LOC103402872 [Malus domestica]
OR016G0023200.1_OR	biological_process:"Any process that modulates the frequency, rate or extent of cellular DNA-templated transcription." [GOC:go_curators, GOC:txnOH](GO:0006355),cellular_component:"A transcription elongation factor complex that increases the overall rate of RNA polymerase II transcription elongation by suppressing transient polymerase pausing. At minimum, the complex contains a transcription facto…	uncharacterized protein DDB_G0271670-like; K15186 ELL-associated factor (A)	ELL-associated factor 2 OS=Gallus gallus GN=EAF2 PE=2 SV=1	RNA polymerase II transcription elongation factor	PREDICTED: uncharacterized protein DDB_G0271670-like [Malus domestica]
OR09G0205900.1_OR	--	hypothetical protein; K18999 RNA polymerase II C-terminal domain phosphatase-like 3/4 [EC:3.1.3.16] (A)	Reticulon-like protein B17 OS=Arabidopsis thaliana GN=RTNLB17 PE=2 SV=1	Reticulon	PREDICTED: reticulon-like protein B17 [Malus domestica]
OR07G0212200.1_OR	--	--	--	--	PREDICTED: uncharacterized protein LOC103439613 [Malus domestica]
OR03G0038500.1_OR	molecular_function:"Interacting selectively and non-covalently with zinc (Zn) ions." [GOC:ai](GO:0008270),molecular_function:"Catalysis of the transfer of ubiquitin to a substrate protein via the reaction X-ubiquitin + S -> X + S-ubiquitin, where X is either an E2 or E3 enzyme, the X-ubiquitin linkage is a thioester bond, and the S-ubiquitin linkage is an amide bond: an isopeptide bond between th…	UfSP2 peptidase (C78 family); K01376 UFM1-specific protease 2 [EC:3.4.22.-] (A)	E3 ubiquitin-protein ligase listerin OS=Arabidopsis thaliana GN=At5g58410 PE=3 SV=1	Ring finger domain	PREDICTED: E3 ubiquitin-protein ligase listerin [Malus domestica]
OR010G0025400.1_OR	--	--	--	--	PREDICTED: acrosin-like [Pyrus x bretschneideri]
OR013G0162300.1_OR	molecular_function:"Interacting selectively and non-covalently with any protein or protein complex (a complex of two or more proteins that may include other nonprotein molecules)." [GOC:go_curators](GO:0005515)	protein gar2; K14411 RNA-binding protein Musashi (A)	Protein IQ-DOMAIN 1 OS=Arabidopsis thaliana GN=IQD1 PE=1 SV=1	Protein of unknown function (DUF4005)	PREDICTED: protein IQ-DOMAIN 14-like [Pyrus x bretschneideri]
OR014G0013400.1_OR	--	probable GPI-anchored adhesin-like protein PGA55; K14400 pre-mRNA cleavage complex 2 protein Pcf11 (A)	Polyadenylation and cleavage factor homolog 4 OS=Arabidopsis thaliana GN=PCFS4 PE=1 SV=1	RNA polymerase II-binding domain.	PREDICTED: probable GPI-anchored adhesin-like protein PGA55 isoform X1 [Malus domestica]
OR05G0108600.1_OR	--	--	--	--	PREDICTED: myosin-11 [Malus domestica]
OR06G0147400.1_OR	--	probable pectate lyase 18; K01728 pectate lyase [EC:4.2.2.2] (A)	Probable pectate lyase 22 OS=Arabidopsis thaliana GN=At5g63180 PE=2 SV=1	Pectate lyase	probable pectate lyase 18 precursor [Malus domestica]
OR017G0168900.1_OR	biological_process:"The process in which a solute is transported across a lipid bilayer, from one side of a membrane to the other." [GOC:dph, GOC:jid](GO:0055085)	mitochondrial arginine transporter BAC2; K15109 solute carrier family 25 (mitochondrial carnitine/acylcarnitine transporter), member 20/29 (A)	Mitochondrial arginine transporter BAC2 OS=Arabidopsis thaliana GN=BAC2 PE=1 SV=1	Mitochondrial carrier protein	PREDICTED: mitochondrial arginine transporter BAC2 [Malus domestica]
OR07G0199500.1_OR	molecular_function:"Interacting selectively and non-covalently with a specific double-stranded genomic DNA sequence (sometimes referred to as a motif) within the regulatory region of a gene to modulate transcription. Regulatory regions include promoters (proximal and distal) and enhancers. Genes are transcriptional units, and include bacterial operons." [GOC:txnOH-2018](GO:0003700),biological_pro…	hypothetical protein; K16225 probable WRKY transcription factor 52 (A)	Probable WRKY transcription factor 70 OS=Arabidopsis thaliana GN=WRKY70 PE=2 SV=1	WRKY DNA -binding domain	PREDICTED: LOW QUALITY PROTEIN: probable WRKY transcription factor 70 [Malus domestica]
OR015G0298800.1_OR	molecular_function:"Catalysis of a biochemical reaction at physiological temperatures. In biologically catalyzed reactions, the reactants are known as substrates, and the catalysts are naturally occurring macromolecular substances known as enzymes. Enzymes possess specific binding sites for substrates, and are usually composed wholly or largely of protein, but RNA that has catalytic activity (rib…	bifunctional 3-dehydroquinate dehydratase/shikimate dehydrogenase, chloroplastic-like; K13832 3-dehydroquinate dehydratase / shikimate dehydrogenase [EC:4.2.1.10 1.1.1.25] (A)	Bifunctional 3-dehydroquinate dehydratase/shikimate dehydrogenase, chloroplastic OS=Arabidopsis thaliana GN=EMB3004 PE=1 SV=1	Shikimate dehydrogenase substrate binding domain	PREDICTED: bifunctional 3-dehydroquinate dehydratase/shikimate dehydrogenase, chloroplastic-like [Malus domestica]
OR06G0120200.1_OR	--	--	--	--	PREDICTED: uncharacterized protein LOC103438689 isoform X3 [Malus domestica]
OR015G0219700.1_OR	--	hypothetical protein; K11494 RCC1 and BTB domain-containing protein (A)	Ultraviolet-B receptor UVR8 OS=Arabidopsis thaliana GN=UVR8 PE=1 SV=1	Regulator of chromosome condensation (RCC1) repeat	PREDICTED: E3 ubiquitin-protein ligase HERC2 [Malus domestica]
OR02G0134000.1_OR	--	probable arabinose 5-phosphate isomerase; K06041 arabinose-5-phosphate isomerase [EC:5.3.1.13] (A)	FRIGIDA-like protein 3 OS=Arabidopsis thaliana GN=FRL3 PE=1 SV=1	Frigida-like protein	PREDICTED: LOW QUALITY PROTEIN: FRIGIDA-like protein 3 [Malus domestica]
OR011G0070600.1_OR	molecular_function:"Interacting selectively and non-covalently with any nucleic acid." [GOC:jl](GO:0003676),molecular_function:"Interacting selectively and non-covalently with any metal ion." [GOC:ai](GO:0046872)	zinc finger CCCH domain-containing protein 25-like; K13107 RNA-binding motif protein, X-linked 2 (A)	Zinc finger CCCH domain-containing protein 42 OS=Arabidopsis thaliana GN=At3g47120 PE=2 SV=1	RNA recognition motif. (a.k.a. RRM, RBD, or RNP domain)	PREDICTED: zinc finger CCCH domain-containing protein 25-like [Pyrus x bretschneideri]
OR03G0233500.1_OR	--	--	--	--	PREDICTED: uncharacterized protein LOC103432556 isoform X1 [Malus domestica]
OR016G0035900.1_OR	biological_process:"The chemical reactions and pathways resulting in the formation of jasmonic acid, a fatty acid derivative." [ISBN:0387969845](GO:0009695),molecular_function:"Catalysis of the geometric or structural changes within one molecule. Isomerase is the systematic name for any enzyme of EC class 5." [ISBN:0198506732](GO:0016853),molecular_function:"Catalysis of the reaction: (9Z,13S,15Z…	allene oxide cyclase 4, chloroplastic; K10525 allene oxide cyclase [EC:5.3.99.6] (A)	Allene oxide cyclase 4, chloroplastic OS=Arabidopsis thaliana GN=AOC4 PE=2 SV=1	Allene oxide cyclase	PREDICTED: allene oxide cyclase 4, chloroplastic [Malus domestica]
OR015G0157000.1_OR	--	uncharacterized LOC103400552; K13960 ubiquitin-conjugating enzyme E2 T [EC:2.3.2.23] (A)	Probable ubiquitin-conjugating enzyme E2 37 OS=Arabidopsis thaliana GN=UBC37 PE=2 SV=2	Ubiquitin-conjugating enzyme	PREDICTED: uncharacterized protein LOC103400552 [Malus domestica]
OR03G0118100.1_OR	biological_process:"The directed movement of malate into, out of or within a cell, or between cells, by means of some agent such as a transporter or pore." [GOC:krc](GO:0015743)	--	Aluminum-activated malate transporter 2 OS=Arabidopsis thaliana GN=ALMT2 PE=2 SV=2	Aluminium activated malate transporter	PREDICTED: aluminum-activated malate transporter 2-like isoform X1 [Malus domestica]
OR012G0161800.1_OR	--	hypothetical protein; K06236 collagen, type I, alpha (A)	--	--	PREDICTED: uncharacterized protein LOC103450738 [Malus domestica]
OR08G0121000.1_OR	molecular_function:"Interacting selectively and non-covalently with any protein or protein complex (a complex of two or more proteins that may include other nonprotein molecules)." [GOC:go_curators](GO:0005515),cellular_component:"A membrane-bounded organelle of eukaryotic cells in which chromosomes are housed and replicated. In most cells, the nucleus contains all of the cell's chromosomes excep…	IAA9; auxin-responsive protein IAA29-like; K14484 auxin-responsive protein IAA (A)	Auxin-responsive protein IAA29 OS=Arabidopsis thaliana GN=IAA29 PE=2 SV=2	AUX/IAA family	auxin-responsive protein IAA29-like [Malus domestica]
OR04G0128300.1_OR	molecular_function:"Catalysis of the hydrolysis of phosphoric monoesters, releasing inorganic phosphate." [GOC:curators, GOC:pg](GO:0016791)	carboxy-terminal domain RNA polymerase II polypeptide A small phosphatase 1-like; K15731 carboxy-terminal domain RNA polymerase II polypeptide A small phosphatase [EC:3.1.3.16] (A)	Carboxy-terminal domain RNA polymerase II polypeptide A small phosphatase 1 OS=Homo sapiens GN=CTDSP1 PE=1 SV=1	NLI interacting factor-like phosphatase	PREDICTED: carboxy-terminal domain RNA polymerase II polypeptide A small phosphatase 1-like isoform X2 [Malus domestica]
OR05G0056300.1_OR	--	--	Uncharacterized protein At4g38062 OS=Arabidopsis thaliana GN=At4g38062 PE=4 SV=1	--	PREDICTED: uncharacterized protein At4g38062-like [Malus domestica]
OR016G0041100.1_OR	molecular_function:"Any molecular function by which a gene product interacts selectively and non-covalently with DNA (deoxyribonucleic acid)." [GOC:dph, GOC:jl, GOC:tb, GOC:vw](GO:0003677),molecular_function:"Catalysis of the reaction: nucleoside triphosphate + RNA(n) = diphosphate + RNA(n+1). Utilizes a DNA template, i.e. the catalysis of DNA-template-directed extension of the 3'-end of an RNA s…	DNA-directed RNA polymerase 1B, mitochondrial-like; K10908 DNA-directed RNA polymerase, mitochondrial [EC:2.7.7.6] (A)	DNA-directed RNA polymerase 1, mitochondrial OS=Nicotiana sylvestris GN=RPOT1 PE=2 SV=1	DNA-dependent RNA polymerase	PREDICTED: DNA-directed RNA polymerase 1B, mitochondrial-like [Malus domestica]
OR07G0107200.1_OR	--	FN3KRP; fructosamine 3 kinase related protein; K15523 protein-ribulosamine 3-kinase [EC:2.7.1.172] (A)	Protein-ribulosamine 3-kinase, chloroplastic OS=Arabidopsis thaliana GN=At3g61080 PE=1 SV=2	Fructosamine kinase	PREDICTED: protein-ribulosamine 3-kinase, chloroplastic [Pyrus x bretschneideri]
OR015G0295400.1_OR	molecular_function:"Catalysis of the transfer of a segment of a (1->4)-alpha-D-glucan to a new 4-position in an acceptor, which may be glucose or (1->4)-alpha-D-glucan." [EC:2.4.1.25](GO:0004134),biological_process:"The chemical reactions and pathways involving carbohydrates, any of a group of organic compounds based of the general formula Cx(H2O)y. Includes the formation of carbohydrate derivati…	4-alpha-glucanotransferase, chloroplastic/amyloplastic; K00705 4-alpha-glucanotransferase [EC:2.4.1.25] (A)	4-alpha-glucanotransferase, chloroplastic/amyloplastic OS=Solanum tuberosum GN=DPEP PE=1 SV=1	4-alpha-glucanotransferase	PREDICTED: LOW QUALITY PROTEIN: 4-alpha-glucanotransferase, chloroplastic/amyloplastic [Malus domestica]
OR016G0049700.1_OR	--	--	--	Plant protein of unknown function (DUF863)	PREDICTED: uncharacterized protein LOC103416500 [Malus domestica]
OR05G0105300.1_OR	molecular_function:"Any molecular function by which a gene product interacts selectively and non-covalently with DNA (deoxyribonucleic acid)." [GOC:dph, GOC:jl, GOC:tb, GOC:vw](GO:0003677)	homeobox protein HAT3.1; K11657 remodeling and spacing factor 1 (A)	Homeobox protein HAT3.1 OS=Arabidopsis thaliana GN=HAT3.1 PE=2 SV=3	Homeobox domain	PREDICTED: homeobox protein HAT3.1-like isoform X1 [Malus domestica]
OR014G0127600.1_OR	molecular_function:"Catalysis of the incorporation of one atom from molecular oxygen into a compound and the reduction of the other atom of oxygen to water." [ISBN:0198506732](GO:0004497),molecular_function:"Interacting selectively and non-covalently with iron (Fe) ions." [GOC:ai](GO:0005506),molecular_function:"Catalysis of an oxidation-reduction (redox) reaction in which hydrogen or electrons a…	cytochrome P450 78A6-like; K00517 [EC:1.14.-.-] (A)	Cytochrome P450 78A6 OS=Arabidopsis thaliana GN=CYP78A6 PE=2 SV=1	Cytochrome P450	PREDICTED: cytochrome P450 78A9-like [Malus domestica]
OR02G0123200.1_OR	--	--	--	CTLH/CRA C-terminal to LisH motif domain	PREDICTED: uncharacterized protein LOC103402897 isoform X1 [Malus domestica]
OR07G0114400.1_OR	--	syntaxin-71-like; K08506 syntaxin of plants SYP7 (A)	Syntaxin-71 OS=Arabidopsis thaliana GN=SYP71 PE=1 SV=1	--	PREDICTED: syntaxin-71-like [Pyrus x bretschneideri]
OR05G0169100.1_OR	--	--	--	--	PREDICTED: uncharacterized protein LOC103435844 [Malus domestica]
OR011G0127600.1_OR	biological_process:"Reactions, triggered in response to the presence of a foreign body or the occurrence of an injury, which result in restriction of damage to the organism attacked or prevention/recovery from the infection caused by the attack." [GOC:go_curators](GO:0006952)	--	MLP-like protein 423 OS=Arabidopsis thaliana GN=MLP423 PE=2 SV=1	Pathogenesis-related protein Bet v I family	PREDICTED: MLP-like protein 423 [Malus domestica]
OR015G0060000.1_OR	--	--	Acyl-CoA-binding domain-containing protein 3 OS=Arabidopsis thaliana GN=ACBP3 PE=1 SV=1	--	PREDICTED: acyl-CoA-binding domain-containing protein 3-like [Pyrus x bretschneideri]
OR016G0048300.1_OR	molecular_function:"Catalysis of the reaction: 1,4-alpha-D-glucosyl(n) + phosphate = 1,4-alpha-D-glucosyl(n-1) + alpha-D-glucose 1-phosphate. The name should be qualified in each instance by adding the name of the natural substrate, e.g. maltodextrin phosphorylase, starch phosphorylase, glycogen phosphorylase." [EC:2.4.1.1](GO:0004645),biological_process:"The chemical reactions and pathways invol…	alpha-1,4 glucan phosphorylase L-2 isozyme, chloroplastic/amyloplastic-like; K00688 starch phosphorylase [EC:2.4.1.1] (A)	Alpha-1,4 glucan phosphorylase L-2 isozyme, chloroplastic/amyloplastic OS=Solanum tuberosum GN=STP-1 PE=1 SV=1	Carbohydrate phosphorylase	PREDICTED: alpha-1,4 glucan phosphorylase L-2 isozyme, chloroplastic/amyloplastic-like [Malus domestica]
OR08G0134200.1_OR	--	filament-like plant protein 1; K10352 myosin heavy chain (A)	Filament-like plant protein (Fragment) OS=Solanum lycopersicum GN=FPP PE=1 SV=1	Filament-like plant protein, long coiled-coil	PREDICTED: filament-like plant protein [Malus domestica]
OR012G0073500.1_OR	molecular_function:"Any molecular function by which a gene product interacts selectively and non-covalently with DNA (deoxyribonucleic acid)." [GOC:dph, GOC:jl, GOC:tb, GOC:vw](GO:0003677),molecular_function:"Catalysis of a biochemical reaction at physiological temperatures. In biologically catalyzed reactions, the reactants are known as substrates, and the catalysts are naturally occurring macro…	apurinic endonuclease-redox protein-like; K01142 exodeoxyribonuclease III [EC:3.1.11.2] (A)	DNA-(apurinic or apyrimidinic site) lyase, chloroplastic OS=Arabidopsis thaliana GN=ARP PE=1 SV=2	Endonuclease/Exonuclease/phosphatase family	PREDICTED: apurinic endonuclease-redox protein-like isoform X1 [Malus domestica]
OR015G0012400.1_OR	--	putative HVA22-like protein g; K17338 receptor expression-enhancing protein 1/2/3/4 (A)	HVA22-like protein i OS=Arabidopsis thaliana GN=HVA22I PE=2 SV=2	TB2/DP1, HVA22 family	PREDICTED: putative HVA22-like protein g [Malus domestica]
OR017G0116000.1_OR	--	--	--	--	PREDICTED: uncharacterized protein LOC103965868 [Pyrus x bretschneideri]
OR013G0000700.1_OR	molecular_function:"Catalysis of a biochemical reaction at physiological temperatures. In biologically catalyzed reactions, the reactants are known as substrates, and the catalysts are naturally occurring macromolecular substances known as enzymes. Enzymes possess specific binding sites for substrates, and are usually composed wholly or largely of protein, but RNA that has catalytic activity (rib…	lipoyl synthase, chloroplastic-like; K03644 lipoyl synthase [EC:2.8.1.8] (A)	Lipoyl synthase, chloroplastic OS=Ricinus communis GN=LIP1P PE=3 SV=1	Radical SAM superfamily	PREDICTED: lipoyl synthase, chloroplastic-like isoform X1 [Malus domestica]
OR011G0098700.1_OR	molecular_function:"Interacting selectively and non-covalently with a nucleotide, any compound consisting of a nucleoside that is esterified with (ortho)phosphate or an oligophosphate at any hydroxyl group on the ribose or deoxyribose." [GOC:mah, ISBN:0198547684](GO:0000166),molecular_function:"Interacting selectively and non-covalently with ATP, adenosine 5'-triphosphate, a universally important…	calcium-transporting ATPase 1, endoplasmic reticulum-type-like; K01537 Ca2+-transporting ATPase [EC:3.6.3.8] (A)	Calcium-transporting ATPase 4, endoplasmic reticulum-type OS=Arabidopsis thaliana GN=ECA4 PE=2 SV=2	haloacid dehalogenase-like hydrolase	PREDICTED: calcium-transporting ATPase 1, endoplasmic reticulum-type-like [Malus domestica]
OR013G0041200.1_OR	molecular_function:"Catalysis of the hydrolysis of various bonds, e.g. C-O, C-N, C-C, phosphoric anhydride bonds, etc. Hydrolase is the systematic name for any enzyme of EC class 3." [ISBN:0198506732](GO:0016787)	serine/threonine-protein phosphatase 7 long form homolog; K04460 serine/threonine-protein phosphatase 5 [EC:3.1.3.16] (A)	Serine/threonine-protein phosphatase 7 OS=Arabidopsis thaliana GN=PP7 PE=1 SV=1	Calcineurin-like phosphoesterase	PREDICTED: serine/threonine-protein phosphatase 7 long form homolog isoform X2 [Pyrus x bretschneideri]
OR03G0187600.1_OR	--	--	Protein ULTRAPETALA 2 OS=Arabidopsis thaliana GN=ULT2 PE=2 SV=1	--	PREDICTED: protein ULTRAPETALA 2-like [Malus domestica]
OR013G0047600.1_OR	molecular_function:"Any molecular function by which a gene product interacts selectively and non-covalently with DNA (deoxyribonucleic acid)." [GOC:dph, GOC:jl, GOC:tb, GOC:vw](GO:0003677),biological_process:"Any process that modulates the frequency, rate or extent of cellular DNA-templated transcription." [GOC:go_curators, GOC:txnOH](GO:0006355)	--	NAC transcription factor 29 OS=Arabidopsis thaliana GN=NAC029 PE=2 SV=1	No apical meristem (NAM) protein	PREDICTED: NAC transcription factor 29 [Malus domestica]
OR014G0110600.1_OR	molecular_function:"Interacting selectively and non-covalently with any protein or protein complex (a complex of two or more proteins that may include other nonprotein molecules)." [GOC:go_curators](GO:0005515)	kelch-like protein 9-like; K10447 kelch-like protein 9/13 (A)	BTB/POZ domain-containing protein POB1 OS=Arabidopsis thaliana GN=POB1 PE=2 SV=2	BTB And C-terminal Kelch	PREDICTED: BTB/POZ domain-containing protein POB1-like [Malus domestica]
OR05G0287500.1_OR	--	lactosylceramide 4-alpha-galactosyltransferase; K01988 lactosylceramide 4-alpha-galactosyltransferase [EC:2.4.1.228] (A)	Lactosylceramide 4-alpha-galactosyltransferase OS=Mus musculus GN=A4galt PE=2 SV=1	Alpha 1,4-glycosyltransferase conserved region	PREDICTED: lactosylceramide 4-alpha-galactosyltransferase [Malus domestica]
OR05G0261200.1_OR	molecular_function:"Enables the facilitated diffusion of a potassium ion (by an energy-independent process) involving passage through a transmembrane aqueous pore or channel without evidence for a carrier-mediated mechanism." [GOC:BHF, GOC:mtg_transport, GOC:pr, ISBN:0815340729](GO:0005267),cellular_component:"A lipid bilayer along with all the proteins and protein complexes embedded in it an att…	two-pore potassium channel 3-like; K05389 potassium channel subfamily K, other eukaryote (A)	Two-pore potassium channel 3 OS=Arabidopsis thaliana GN=TPK3 PE=2 SV=1	Ion channel	PREDICTED: two-pore potassium channel 3-like [Malus domestica]
OR09G0047200.1_OR	molecular_function:"Any molecular function by which a gene product interacts selectively and non-covalently with DNA (deoxyribonucleic acid)." [GOC:dph, GOC:jl, GOC:tb, GOC:vw](GO:0003677),biological_process:"Any process that modulates the frequency, rate or extent of cellular DNA-templated transcription." [GOC:go_curators, GOC:txnOH](GO:0006355)	NAC domain-containing protein 89-like; K12581 CCR4-NOT transcription complex subunit 7/8 (A)	NAC domain-containing protein 100 OS=Arabidopsis thaliana GN=NAC100 PE=2 SV=1	No apical meristem (NAM) protein	NAC domain protein [Malus domestica]
OR03G0104100.1_OR	molecular_function:"Catalysis of the reaction: 5,10-methylenetetrahydrofolate + NADP(+) = 5,10-methenyltetrahydrofolate + NADPH." [EC:1.5.1.5, RHEA:22812](GO:0004488)	bifunctional protein FolD 2-like; K00288 methylenetetrahydrofolate dehydrogenase (NADP+) / methenyltetrahydrofolate cyclohydrolase / formyltetrahydrofolate synthetase [EC:1.5.1.5 3.5.4.9 6.3.4.3] (A)	Bifunctional protein FolD 1, mitochondrial OS=Arabidopsis thaliana GN=FOLD1 PE=2 SV=1	Tetrahydrofolate dehydrogenase/cyclohydrolase, NAD(P)-binding domain	PREDICTED: bifunctional protein FolD 1, mitochondrial-like isoform X1 [Malus domestica]
OR03G0197000.1_OR	--	Cys-Gly metallodipeptidase dug1; K15428 Cys-Gly metallodipeptidase DUG1 [EC:3.4.13.-] (A)	Protein yippee-like At5g53940 OS=Arabidopsis thaliana GN=At5g53940 PE=2 SV=1	Yippee zinc-binding/DNA-binding /Mis18, centromere assembly	PREDICTED: protein yippee-like At5g53940 isoform X2 [Gossypium raimondii]
OR02G0209700.1_OR	molecular_function:"Catalysis of a biochemical reaction at physiological temperatures. In biologically catalyzed reactions, the reactants are known as substrates, and the catalysts are naturally occurring macromolecular substances known as enzymes. Enzymes possess specific binding sites for substrates, and are usually composed wholly or largely of protein, but RNA that has catalytic activity (rib…	hypothetical protein; K01099 phosphatidylinositol-bisphosphatase [EC:3.1.3.36] (A)	Type I inositol polyphosphate 5-phosphatase 10 OS=Arabidopsis thaliana GN=IP5P10 PE=2 SV=1	Endonuclease/Exonuclease/phosphatase family	PREDICTED: type I inositol 1,4,5-trisphosphate 5-phosphatase CVP2-like [Malus domestica]
OR015G0161600.1_OR	molecular_function:"Catalysis of the transfer of ubiquitin from one protein to another via the reaction X-Ub + Y --> Y-Ub + X, where both X-Ub and Y-Ub are covalent linkages." [GOC:BioGRID, GOC:jh2, PMID:9635407](GO:0004842),molecular_function:"Interacting selectively and non-covalently with any protein or protein complex (a complex of two or more proteins that may include other nonprotein molecu…	hypothetical protein; K08332 vacuolar protein 8 (A)	Putative E3 ubiquitin-protein ligase LIN-1 OS=Lotus japonicus GN=CERBERUS PE=2 SV=2	WD domain, G-beta repeat	PREDICTED: putative E3 ubiquitin-protein ligase LIN-1 [Malus domestica]
OR08G0066100.1_OR	--	--	Acyl-CoA-binding domain-containing protein 3 OS=Arabidopsis thaliana GN=ACBP3 PE=1 SV=1	--	PREDICTED: uncharacterized protein LOC103428792 [Malus domestica]
OR017G0068400.1_OR	molecular_function:"Catalysis of the hydrolysis of phosphoric monoesters, releasing inorganic phosphate." [GOC:curators, GOC:pg](GO:0016791)	probable protein phosphatase 2C 73-like; K19704 protein phosphatase PTC1 [EC:3.1.3.16] (A)	Probable protein phosphatase 2C 52 OS=Arabidopsis thaliana GN=At4g03415 PE=2 SV=1	Protein phosphatase 2C	PREDICTED: probable protein phosphatase 2C 52 [Malus domestica]
OR017G0202900.1_OR	molecular_function:"Interacting selectively and non-covalently with any protein or protein complex (a complex of two or more proteins that may include other nonprotein molecules)." [GOC:go_curators](GO:0005515)	brdt subfamily bromodomain-containing protein; K11684 bromodomain-containing factor 1 (A)	Transcription factor GTE4 OS=Arabidopsis thaliana GN=GTE4 PE=2 SV=1	Bromodomain extra-terminal - transcription regulation	PREDICTED: transcription factor GTE4-like [Malus domestica]
OR04G0196900.1_OR	--	uncharacterized LOC104813337; K05609 ubiquitin carboxyl-terminal hydrolase L3 [EC:3.4.19.12] (A)	--	Neprosin	PREDICTED: uncharacterized protein LOC103940365 [Pyrus x bretschneideri]
OR012G0116000.1_OR	biological_process:"A conserved series of molecular signals found in prokaryotes and eukaryotes; involves autophosphorylation of a histidine kinase and the transfer of the phosphate group to an aspartate that then acts as a phospho-donor to response regulator proteins." [PMID:9191038](GO:0000160),molecular_function:"Interacting selectively and non-covalently with any protein or protein complex (a…	two-component response regulator-like APRR7; K12129 pseudo-response regulator 7 (A)	Two-component response regulator-like APRR7 OS=Arabidopsis thaliana GN=APRR7 PE=1 SV=1	CCT motif	PREDICTED: two-component response regulator-like APRR7 isoform X1 [Pyrus x bretschneideri]
OR03G0122800.1_OR	--	--	--	Protein of unknown function (DUF3148)	PREDICTED: uncharacterized protein LOC103425540 [Malus domestica]
OR03G0039800.1_OR	--	hypothetical protein; K13207 CUG-BP- and ETR3-like factor (A)	Protein FLC EXPRESSOR OS=Arabidopsis thaliana GN=FLX PE=1 SV=1	--	PREDICTED: protein FLC EXPRESSOR-like [Malus domestica]
OR02G0082000.1_OR	molecular_function:"Prevents the dissociation of GDP from a GTPase, thereby preventing GTP from binding." [GOC:mah](GO:0005092),cellular_component:"An protein-containing complex which catalyzes of the transfer of a geranyl-geranyl group from geranylgeranyl pyrophosphate to a Rab protein. In mammals it is composed of an alpha and a beta subunit, and associates with an accessory protein Rep (Rab es…	hypothetical protein; K17255 Rab GDP dissociation inhibitor (A)	Rab proteins geranylgeranyltransferase component A OS=Drosophila melanogaster GN=Rep PE=2 SV=1	GDP dissociation inhibitor	PREDICTED: LOW QUALITY PROTEIN: rab proteins geranylgeranyltransferase component A 2-like [Malus domestica]
OR011G0178200.1_OR	molecular_function:"Prevents the dissociation of GDP from a GTPase, thereby preventing GTP from binding." [GOC:mah](GO:0005092),molecular_function:"Prevents the dissociation of GDP from the small GTPase Rab, thereby preventing GTP from binding." [GOC:mah](GO:0005093),molecular_function:"Interacting selectively and non-covalently with any protein or protein complex (a complex of two or more protei…	guanosine nucleotide diphosphate dissociation inhibitor 2; K17255 Rab GDP dissociation inhibitor (A)	Guanosine nucleotide diphosphate dissociation inhibitor 2 OS=Arabidopsis thaliana GN=GDI2 PE=2 SV=1	GDP dissociation inhibitor	PREDICTED: F-box/kelch-repeat protein At3g06240-like [Malus domestica]
OR09G0102900.1_OR	--	hypothetical protein; K09529 DnaJ homolog subfamily C member 9 (A)	Fasciclin-like arabinogalactan protein 21 OS=Arabidopsis thaliana GN=FLA21 PE=2 SV=1	Fasciclin domain	PREDICTED: LOW QUALITY PROTEIN: fasciclin-like arabinogalactan protein 21 [Malus domestica]
OR016G0042600.1_OR	biological_process:"Any process that modulates the frequency, rate or extent of asymmetric cell division." [GOC:lr](GO:0009786)	--	--	--	PREDICTED: uncharacterized protein LOC103402778 isoform X1 [Malus domestica]
OR02G0080400.1_OR	--	--	--	--	PREDICTED: uncharacterized protein LOC103455564 [Malus domestica]
OR013G0004000.1_OR	--	--	--	--	PREDICTED: uncharacterized protein LOC103451458 [Malus domestica]
OR015G0073300.1_OR	--	--	--	Protein of unknown function (DUF1645)	PREDICTED: uncharacterized protein LOC103957050 [Pyrus x bretschneideri]
OR03G0078100.1_OR	--	uncharacterized LOC102704525; K01227 mannosyl-glycoprotein endo-beta-N-acetylglucosaminidase [EC:3.2.1.96] (A)	LOB domain-containing protein 1 OS=Arabidopsis thaliana GN=LBD1 PE=2 SV=1	Lateral organ boundaries (LOB) domain	PREDICTED: LOB domain-containing protein 1-like [Malus domestica]
OR01G0106500.1_OR	--	--	Zinc-finger homeodomain protein 1 OS=Oryza sativa subsp. japonica GN=ZHD1 PE=2 SV=1	ZF-HD protein dimerisation region	PREDICTED: zinc-finger homeodomain protein 1-like isoform X2 [Malus domestica]
OR013G0093300.1_OR	--	ELMO domain-containing protein A; K19241 engulfment and cell motility protein 3 (A)	ELMO domain-containing protein A OS=Dictyostelium discoideum GN=elmoA PE=1 SV=1	ELMO/CED-12 family	PREDICTED: ELMO domain-containing protein A isoform X1 [Malus domestica]
OR011G0253500.1_OR	molecular_function:"Catalysis of a biochemical reaction at physiological temperatures. In biologically catalyzed reactions, the reactants are known as substrates, and the catalysts are naturally occurring macromolecular substances known as enzymes. Enzymes possess specific binding sites for substrates, and are usually composed wholly or largely of protein, but RNA that has catalytic activity (rib…	--	Probable transmembrane GTPase FZO-like, chloroplastic OS=Arabidopsis thaliana GN=FZL PE=1 SV=1	50S ribosome-binding GTPase	PREDICTED: uncharacterized protein LOC103449010 [Malus domestica]
OR015G0144000.1_OR	molecular_function:"Any molecular function by which a gene product interacts selectively and non-covalently with DNA (deoxyribonucleic acid)." [GOC:dph, GOC:jl, GOC:tb, GOC:vw](GO:0003677)	--	Methyl-CpG-binding domain-containing protein 11 OS=Arabidopsis thaliana GN=MBD11 PE=1 SV=1	Methyl-CpG binding domain	PREDICTED: methyl-CpG-binding domain-containing protein 11-like [Malus domestica]
OR012G0045100.1_OR	molecular_function:"Interacting selectively and non-covalently with a specific double-stranded genomic DNA sequence (sometimes referred to as a motif) within the regulatory region of a gene to modulate transcription. Regulatory regions include promoters (proximal and distal) and enhancers. Genes are transcriptional units, and include bacterial operons." [GOC:txnOH-2018](GO:0003700),biological_pro…	kinesin-related protein 11-like; K11498 centromeric protein E (A)	Zinc finger protein 8 OS=Arabidopsis thaliana GN=ZFP8 PE=2 SV=1	--	C2H2L domain class transcription factor [Malus domestica]
OR014G0097700.1_OR	--	--	--	--	PREDICTED: uncharacterized protein LOC103938466 [Pyrus x bretschneideri]
OR03G0211700.1_OR	molecular_function:"The catalysis of certain rearrangements of a molecule to break or form a ring." [GOC:jl](GO:0016872)	asparagine--tRNA ligase, cytoplasmic 1-like; K01893 asparaginyl-tRNA synthetase [EC:6.1.1.22] (A)	Fatty-acid-binding protein 3 OS=Arabidopsis thaliana GN=FAP3 PE=1 SV=1	Chalcone-flavanone isomerase	PREDICTED: fatty-acid-binding protein 3-like [Pyrus x bretschneideri]
OR01G0205900.1_OR	molecular_function:"The formation of a protein dimer, a macromolecular structure consists of two noncovalently associated identical or nonidentical subunits." [ISBN:0198506732](GO:0046983)	transcription factor PIF3-like; K12126 phytochrome-interacting factor 3 (A)	Transcription factor bHLH51 OS=Arabidopsis thaliana GN=BHLH51 PE=2 SV=1	Helix-loop-helix DNA-binding domain	PREDICTED: transcription factor bHLH51-like [Malus domestica]
OR017G0139600.1_OR	biological_process:"The process in which a solute is transported across a lipid bilayer, from one side of a membrane to the other." [GOC:dph, GOC:jid](GO:0055085)	probable mitochondrial adenine nucleotide transporter BTL1; K14684 solute carrier family 25 (mitochondrial phosphate transporter), member 23/24/25/41 (A)	Probable mitochondrial adenine nucleotide transporter BTL1 OS=Arabidopsis thaliana GN=At3g20240 PE=2 SV=1	Mitochondrial carrier protein	PREDICTED: probable mitochondrial adenine nucleotide transporter BTL1 [Malus domestica]
OR015G0031800.1_OR	cellular_component:"The gel-like material, with considerable fine structure, that lies in the matrix space, or lumen, of a mitochondrion. It contains the enzymes of the tricarboxylic acid cycle and, in some organisms, the enzymes concerned with fatty acid oxidation." [GOC:as, ISBN:0198506732](GO:0005759)	uncharacterized protein At2g39795, mitochondrial; K15414 complement component 1 Q subcomponent-binding protein, mitochondrial (A)	Uncharacterized protein At2g39795, mitochondrial OS=Arabidopsis thaliana GN=At2g39795 PE=2 SV=1	Mitochondrial glycoprotein	PREDICTED: uncharacterized protein At2g39795, mitochondrial [Malus domestica]
OR011G0250700.1_OR	--	--	--	Proline-rich nuclear receptor coactivator motif	PREDICTED: uncharacterized protein LOC103448984 [Malus domestica]
OR06G0081000.1_OR	--	--	Laminin subunit alpha-2 OS=Homo sapiens GN=LAMA2 PE=1 SV=4	--	PREDICTED: myosin-9-like [Malus domestica]
OR015G0142200.1_OR	--	tbc1d17; TBC1 domain family, member 17; K19945 TBC1 domain family member 17 (A)	TBC1 domain family member 15 OS=Homo sapiens GN=TBC1D15 PE=1 SV=2	Rab-GTPase-TBC domain	PREDICTED: TBC1 domain family member 17 [Malus domestica]
OR015G0047000.1_OR	molecular_function:"Interacting selectively and non-covalently with a specific double-stranded genomic DNA sequence (sometimes referred to as a motif) within the regulatory region of a gene to modulate transcription. Regulatory regions include promoters (proximal and distal) and enhancers. Genes are transcriptional units, and include bacterial operons." [GOC:txnOH-2018](GO:0003700),biological_pro…	heat shock factor protein HSF30-like; K09419 heat shock transcription factor, other eukaryote (A)	Heat shock factor protein HSF30 OS=Solanum peruvianum GN=HSF30 PE=2 SV=1	HSF-type DNA-binding	PREDICTED: heat shock factor protein HSF30-like [Malus domestica]
OR05G0314700.1_OR	cellular_component:"A lipid bilayer along with all the proteins and protein complexes embedded in it an attached to it." [GOC:dos, GOC:mah, ISBN:0815316194](GO:0016020),molecular_function:"Enables the transfer of a substance, usually a specific substance or a group of related substances, from one side of a membrane to the other." [GOC:jid, GOC:mtg_transport, ISBN:0815340729](GO:0022857),biologica…	tonoplast dicarboxylate transporter; K14445 solute carrier family 13 (sodium-dependent dicarboxylate transporter), member 2/3/5 (A)	Tonoplast dicarboxylate transporter OS=Arabidopsis thaliana GN=TDT PE=2 SV=2	Sodium:sulfate symporter transmembrane region	PREDICTED: tonoplast dicarboxylate transporter [Malus domestica]
OR05G0185000.1_OR	biological_process:"A cell cycle process comprising the steps by which a cell progresses through male meiosis II, the second meiotic division in the male germline." [GOC:dph, GOC:mah](GO:0007142)	--	Protein JASON OS=Arabidopsis thaliana GN=JASON PE=2 SV=1	--	PREDICTED: lisH domain-containing protein C1711.05-like [Malus domestica]
OR03G0025900.1_OR	molecular_function:"Interacting selectively and non-covalently with calcium ions (Ca2+)." [GOC:ai](GO:0005509)	probable calcium-binding protein CML21; K13448 calcium-binding protein CML (A)	Probable calcium-binding protein CML21 OS=Arabidopsis thaliana GN=CML21 PE=2 SV=1	EF-hand domain pair	PREDICTED: probable calcium-binding protein CML21 [Malus domestica]
OR07G0171800.1_OR	molecular_function:"Catalysis of the transfer of a methyl group to an acceptor molecule." [ISBN:0198506732](GO:0008168),biological_process:"The process in which a methyl group is covalently attached to a molecule." [GOC:mah](GO:0032259)	FtsJ-like methyltransferase family protein; K14864 tRNA (cytidine32/guanosine34-2'-O)-methyltransferase [EC:2.1.1.205] (A)	Ribosomal RNA large subunit methyltransferase E OS=Methanocaldococcus jannaschii (strain ATCC 43067 / DSM 2661 / JAL-1 / JCM 10045 / NBRC 100440) GN=rlmE PE=3 SV=1	FtsJ-like methyltransferase	PREDICTED: putative ribosomal RNA methyltransferase mrm2, mitochondrial isoform X1 [Malus domestica]
OR015G0272400.1_OR	--	--	--	--	PREDICTED: uncharacterized protein LOC103422969 [Malus domestica]
OR03G0225800.1_OR	molecular_function:"Catalysis of the phosphorylation of an amino acid residue in a protein, usually according to the reaction: a protein + ATP = a phosphoprotein + ADP." [MetaCyc:PROTEIN-KINASE-RXN](GO:0004672),molecular_function:"Interacting selectively and non-covalently with ATP, adenosine 5'-triphosphate, a universally important coenzyme and enzyme regulator." [ISBN:0198506732](GO:0005524),bi…	receptor-like cytosolic serine/threonine-protein kinase RBK2; K04733 interleukin-1 receptor-associated kinase 4 [EC:2.7.11.1] (A)	Receptor-like cytosolic serine/threonine-protein kinase RBK2 OS=Arabidopsis thaliana GN=RBK2 PE=1 SV=1	Protein tyrosine kinase	PREDICTED: receptor-like cytosolic serine/threonine-protein kinase RBK2 [Malus domestica]
OR01G0213200.1_OR	molecular_function:"Interacting selectively and non-covalently with an RNA molecule or a portion thereof." [GOC:jl, GOC:mah](GO:0003723),molecular_function:"Catalysis of the reaction: S-adenosyl-L-methionine + tRNA containing guanine = S-adenosyl-L-homocysteine + tRNA containing N2-methylguanine." [EC:2.1.1.32](GO:0004809),biological_process:"The process in which a pre-tRNA molecule is converted …	tRNA (guanine(26)-N(2))-dimethyltransferase-like; K00555 tRNA (guanine26-N2/guanine27-N2)-dimethyltransferase [EC:2.1.1.215 2.1.1.216] (A)	tRNA (guanine(26)-N(2))-dimethyltransferase OS=Pyrobaculum islandicum (strain DSM 4184 / JCM 9189) GN=trm1 PE=3 SV=1	N2,N2-dimethylguanosine tRNA methyltransferase	PREDICTED: uncharacterized protein LOC103437981 [Malus domestica]
OR014G0177600.1_OR	--	--	--	Protein of unknown function (DUF1118)	PREDICTED: uncharacterized protein LOC103437796 [Malus domestica]
OR015G0116500.1_OR	--	filament-like plant protein 1; K10352 myosin heavy chain (A)	Filament-like plant protein (Fragment) OS=Solanum lycopersicum GN=FPP PE=1 SV=1	Filament-like plant protein, long coiled-coil	PREDICTED: filament-like plant protein 3 [Malus domestica]
OR012G0092200.1_OR	biological_process:"A protein modification process that results in the addition of a carbohydrate or carbohydrate derivative unit to a protein amino acid, e.g. the addition of glycan chains to proteins." [GOC:curators, GOC:pr](GO:0006486),molecular_function:"Catalysis of the transfer of a glycosyl group from one compound (donor) to another (acceptor)." [GOC:jl, ISBN:0198506732](GO:0016757)	probable glycosyltransferase At5g20260; K18789 xylogalacturonan beta-1,3-xylosyltransferase [EC:2.4.2.41] (A)	Probable glycosyltransferase At5g03795 OS=Arabidopsis thaliana GN=At5g03795 PE=3 SV=2	Exostosin family	PREDICTED: probable glycosyltransferase At5g03795 [Malus domestica]
OR014G0100400.1_OR	molecular_function:"Interacting selectively and non-covalently with zinc (Zn) ions." [GOC:ai](GO:0008270)	60S ribosomal protein L7a, putative; K02936 large subunit ribosomal protein L7Ae (A)	E3 ubiquitin-protein ligase At3g02290 OS=Arabidopsis thaliana GN=At3g02290 PE=2 SV=1	RING-H2 zinc finger domain	PREDICTED: E3 ubiquitin-protein ligase At3g02290 [Malus domestica]
OR08G0177600.1_OR	--	symplekin; K06100 symplekin (A)	Symplekin OS=Homo sapiens GN=SYMPK PE=1 SV=2	Symplekin tight junction protein C terminal	PREDICTED: symplekin [Prunus mume]
OR015G0231700.1_OR	molecular_function:"Interacting selectively and non-covalently with any protein or protein complex (a complex of two or more proteins that may include other nonprotein molecules)." [GOC:go_curators](GO:0005515)	protein HGV2-like; K11291 nuclear autoantigenic sperm protein (A)	Histone-binding protein N1/N2 OS=Xenopus laevis PE=1 SV=3	SHNi-TPR	PREDICTED: histone-binding protein N1/N2-like [Malus domestica]
OR011G0119100.1_OR	molecular_function:"Catalysis of the reactions: chlorophyllide a + O2 + NADPH + H+ = 7-hydroxychlorophyllide a + H2O + NADP+; and 7-hydroxychlorophyllide a + O2 + NADPH + H+ = chlorophyllide b + 2 H2O + NADP+." [EC:1.13.12.14, MetaCyc:RXN-7677](GO:0010277),molecular_function:"Interacting selectively and non-covalently with a 2 iron, 2 sulfur (2Fe-2S) cluster; this cluster consists of two iron ato…	pheophorbide a oxygenase, chloroplastic; K13071 pheophorbide a oxygenase [EC:1.14.15.17] (A)	Pheophorbide a oxygenase, chloroplastic OS=Arabidopsis thaliana GN=PAO PE=1 SV=1	Pheophorbide a oxygenase	PREDICTED: pheophorbide a oxygenase, chloroplastic [Malus domestica]
OR013G0122500.1_OR	--	uncharacterized LOC103452819; K14405 pre-mRNA 3'-end-processing factor FIP1 (A)	FIP1[V]-like protein OS=Arabidopsis thaliana GN=FIPS5 PE=1 SV=1	Fip1 motif	PREDICTED: uncharacterized protein LOC103423952 isoform X1 [Malus domestica]
OR07G0059800.1_OR	--	--	--	--	PREDICTED: uncharacterized protein LOC103438899 [Malus domestica]
OR014G0154700.1_OR	molecular_function:"Catalysis of the reaction: S-adenosyl-L-methionine + protein L-beta-aspartate = S-adenosyl-L-homocysteine + protein L-beta-aspartate methyl ester." [EC:2.1.1.77](GO:0004719),biological_process:"The covalent alteration of one or more amino acids occurring in proteins, peptides and nascent polypeptides (co-translational, post-translational modifications) occurring at the level o…	protein-L-isoaspartate O-methyltransferase 1-like; K00573 protein-L-isoaspartate(D-aspartate) O-methyltransferase [EC:2.1.1.77] (A)	Protein-L-isoaspartate O-methyltransferase 1 OS=Arabidopsis thaliana GN=PIMT1 PE=1 SV=3	Protein-L-isoaspartate(D-aspartate) O-methyltransferase (PCMT)	PREDICTED: protein-L-isoaspartate O-methyltransferase 1-like isoform X2 [Malus domestica]
OR015G0375400.1_OR	molecular_function:"Interacting selectively and non-covalently with a specific double-stranded genomic DNA sequence (sometimes referred to as a motif) within the regulatory region of a gene to modulate transcription. Regulatory regions include promoters (proximal and distal) and enhancers. Genes are transcriptional units, and include bacterial operons." [GOC:txnOH-2018](GO:0003700),biological_pro…	probable WRKY transcription factor 26; K13424 WRKY transcription factor 33 (A)	Probable WRKY transcription factor 9 OS=Arabidopsis thaliana GN=WRKY9 PE=2 SV=1	WRKY DNA -binding domain	PREDICTED: probable WRKY transcription factor 9 [Malus domestica]
OR013G0182000.1_OR	molecular_function:"Interacting selectively and non-covalently with any nucleic acid." [GOC:jl](GO:0003676)	splicing factor U2AF 65 kDa subunit-like; K12837 splicing factor U2AF 65 kDa subunit (A)	Splicing factor U2AF 50 kDa subunit OS=Drosophila melanogaster GN=U2af50 PE=1 SV=1	RNA recognition motif. (a.k.a. RRM, RBD, or RNP domain)	PREDICTED: splicing factor U2af large subunit A-like isoform X1 [Malus domestica]
OR09G0147200.1_OR	cellular_component:"A SAGA-type histone acetyltransferase complex that contains Spt8 (in budding yeast) or a homolog thereof; additional polypeptides include Spt group, consisting of Spt7, Spt3, and Spt20/Ada5, which interact with the TATA-binding protein (TBP); the Ada group, consisting of Ada1, Ada2, Ada3, Ada4/Gcn5, and Ada5/Spt20, which is functionally linked to the nucleosomal HAT activity; …	transcription initiation factor TFIID subunit 12b-like; K03126 transcription initiation factor TFIID subunit 12 (A)	Transcription initiation factor TFIID subunit 12b OS=Arabidopsis thaliana GN=TAF12B PE=1 SV=1	Transcription initiation factor TFIID subunit A	PREDICTED: transcription initiation factor TFIID subunit 12b-like [Malus domestica]
OR04G0169400.1_OR	--	beta-galactosidase 17; K12309 beta-galactosidase [EC:3.2.1.23] (A)	Protein indeterminate-domain 2 OS=Arabidopsis thaliana GN=IDD2 PE=2 SV=1	Zinc finger, C2H2 type	zinc finger protein [Malus domestica]
OR09G0232300.1_OR	molecular_function:"Catalysis of the hydrolysis of any ester bond." [GOC:jl](GO:0016788)	geranylgeranyl diphosphate reductase, chloroplastic; K10960 geranylgeranyl reductase [EC:1.3.1.83] (A)	GDSL esterase/lipase At5g37690 OS=Arabidopsis thaliana GN=At5g37690 PE=2 SV=1	GDSL-like Lipase/Acylhydrolase	PREDICTED: GDSL esterase/lipase At5g37690-like [Malus domestica]
OR013G0227200.1_OR	molecular_function:"Catalysis of the phosphorylation of an amino acid residue in a protein, usually according to the reaction: a protein + ATP = a phosphoprotein + ADP." [MetaCyc:PROTEIN-KINASE-RXN](GO:0004672),molecular_function:"Interacting selectively and non-covalently with ATP, adenosine 5'-triphosphate, a universally important coenzyme and enzyme regulator." [ISBN:0198506732](GO:0005524),bi…	probable receptor-like serine/threonine-protein kinase At5g57670; K04733 interleukin-1 receptor-associated kinase 4 [EC:2.7.11.1] (A)	Probable receptor-like serine/threonine-protein kinase At5g57670 OS=Arabidopsis thaliana GN=At5g57670 PE=2 SV=1	Protein tyrosine kinase	PREDICTED: probable receptor-like serine/threonine-protein kinase At5g57670 [Malus domestica]
OR016G0041000.1_OR	--	probable sodium-coupled neutral amino acid transporter 6; K14207 solute carrier family 38 (sodium-coupled neutral amino acid transporter), member 2 (A)	Probable sodium-coupled neutral amino acid transporter 6 OS=Xenopus tropicalis GN=slc38a6 PE=2 SV=1	Transmembrane amino acid transporter protein	PREDICTED: probable sodium-coupled neutral amino acid transporter 6 [Malus domestica]
OR03G0211800.1_OR	biological_process:"The chemical reactions and pathways resulting in the formation of any isoprenoid compound, isoprene (2-methylbuta-1,3-diene) or compounds containing or derived from linked isoprene (3-methyl-2-butenylene) residues." [ISBN:0198506732](GO:0008299)	probable solanesyl-diphosphate synthase 3, chloroplastic; K05356 all-trans-nonaprenyl-diphosphate synthase [EC:2.5.1.84 2.5.1.85] (A)	Solanesyl diphosphate synthase 2, chloroplastic OS=Arabidopsis thaliana GN=SPS2 PE=1 SV=1	Polyprenyl synthetase	PREDICTED: probable solanesyl-diphosphate synthase 3, chloroplastic [Malus domestica]
OR014G0030200.1_OR	--	uncharacterized LOC105161708; K03695 ATP-dependent Clp protease ATP-binding subunit ClpB (A)	Chaperone protein ClpB1 OS=Arabidopsis thaliana GN=CLPB1 PE=1 SV=2	Clp amino terminal domain, pathogenicity island component	PREDICTED: uncharacterized protein LOC103454151 [Malus domestica]
OR012G0140100.1_OR	--	glutamate receptor 1-like; K05197 glutamate receptor 1 (A)	Protein SSUH2 homolog OS=Homo sapiens GN=SSUH2 PE=1 SV=1	--	PREDICTED: LOW QUALITY PROTEIN: protein SSUH2 homolog [Malus domestica]
OR03G0074700.1_OR	--	--	--	--	PREDICTED: oleosin GRP-17-like [Pyrus x bretschneideri]
OR03G0034100.1_OR	--	uncharacterized LOC103502960; K11111 telomeric repeat-binding factor 2 (A)	--	--	PREDICTED: uncharacterized protein LOC103418033 [Malus domestica]
OR05G0177100.1_OR	molecular_function:"Catalysis of the hydrolysis of any ester bond." [GOC:jl](GO:0016788)	hypothetical protein; K00679 phospholipid:diacylglycerol acyltransferase [EC:2.3.1.158] (A)	GDSL esterase/lipase LTL1 OS=Arabidopsis thaliana GN=LTL1 PE=2 SV=1	GDSL-like Lipase/Acylhydrolase	PREDICTED: GDSL esterase/lipase LTL1-like [Malus domestica]
OR010G0053700.1_OR	molecular_function:"Catalysis of the hydrolysis of any O-glycosyl bond." [GOC:mah](GO:0004553),biological_process:"The chemical reactions and pathways involving carbohydrates, any of a group of organic compounds based of the general formula Cx(H2O)y. Includes the formation of carbohydrate derivatives by the addition of a carbohydrate residue to another molecule." [GOC:mah, ISBN:0198506732](GO:000…	endoglucanase 24-like; K01179 endoglucanase [EC:3.2.1.4] (A)	Endoglucanase 24 OS=Arabidopsis thaliana GN=At4g39010 PE=2 SV=1	Glycosyl hydrolase family 9	PREDICTED: endoglucanase 24-like [Pyrus x bretschneideri]
OR06G0074500.1_OR	--	uncharacterized LOC103938173; K14295 nuclear pore complex protein Nup50 (A)	--	--	PREDICTED: uncharacterized protein LOC103938173 [Pyrus x bretschneideri]
OR015G0275800.1_OR	--	cyclin-D4-1-like; K18810 cyclin D1/2/4, plant (A)	Cyclin-D4-1 OS=Arabidopsis thaliana GN=CYCD4-1 PE=1 SV=2	Cyclin, C-terminal domain	PREDICTED: cyclin-D4-1-like [Malus domestica]
OR015G0020500.1_OR	--	GAK; cyclin G associated kinase; K08855 cyclin G-associated kinase [EC:2.7.11.1] (A)	Auxilin-like protein 1 OS=Arabidopsis thaliana GN=AUL1 PE=2 SV=2	--	PREDICTED: auxilin-like protein 1 [Malus domestica]
OR015G0223900.1_OR	molecular_function:"Interacting selectively and non-covalently with any protein or protein complex (a complex of two or more proteins that may include other nonprotein molecules)." [GOC:go_curators](GO:0005515)	uncharacterized LOC101310721; K18999 RNA polymerase II C-terminal domain phosphatase-like 3/4 [EC:3.1.3.16] (A)	F-box protein At5g07610 OS=Arabidopsis thaliana GN=At5g07610 PE=2 SV=1	--	PREDICTED: F-box protein At5g07610-like [Malus domestica]
OR012G0037800.1_OR	molecular_function:"Interacting selectively and non-covalently with any protein or protein complex (a complex of two or more proteins that may include other nonprotein molecules)." [GOC:go_curators](GO:0005515)	hypothetical protein; K17964 leucine-rich PPR motif-containing protein, mitochondrial (A)	Putative pentatricopeptide repeat-containing protein At5g06400, mitochondrial OS=Arabidopsis thaliana GN=At5g06400 PE=3 SV=1	PPR repeat family	PREDICTED: putative pentatricopeptide repeat-containing protein At5g06400, mitochondrial [Malus domestica]
OR05G0186600.1_OR	biological_process:"Any process that results in a change in state or activity of a cell or an organism (in terms of movement, secretion, enzyme production, gene expression, etc.) as a result of a metal ion stimulus." [GOC:sm](GO:0010038),molecular_function:"Catalysis of the reaction: glutathione + Glu(-Cys)(n)-Gly = Gly + Glu(-Cys)(n+1)-Gly." [EC:2.3.2.15](GO:0016756),molecular_function:"Interact…	glutathione gamma-glutamylcysteinyltransferase 1-like; K05941 glutathione gamma-glutamylcysteinyltransferase [EC:2.3.2.15] (A)	Glutathione gamma-glutamylcysteinyltransferase 1 OS=Lotus japonicus GN=PCS1 PE=2 SV=1	Domain of unknown function (DUF1984)	PREDICTED: glutathione gamma-glutamylcysteinyltransferase 1-like isoform X2 [Pyrus x bretschneideri]
OR014G0105600.1_OR	molecular_function:"Any molecular function by which a gene product interacts selectively and non-covalently with DNA (deoxyribonucleic acid)." [GOC:dph, GOC:jl, GOC:tb, GOC:vw](GO:0003677),molecular_function:"Catalysis of a biochemical reaction at physiological temperatures. In biologically catalyzed reactions, the reactants are known as substrates, and the catalysts are naturally occurring macro…	meiotic recombination protein SPO11-2; K10878 meiotic recombination protein SPO11 (A)	Meiotic recombination protein SPO11-2 OS=Arabidopsis thaliana GN=SPO11-2 PE=1 SV=1	Type IIB DNA topoisomerase	PREDICTED: meiotic recombination protein SPO11-2 [Malus domestica]
OR08G0001200.1_OR	molecular_function:"Interacting selectively and non-covalently with any protein or protein complex (a complex of two or more proteins that may include other nonprotein molecules)." [GOC:go_curators](GO:0005515)	hecd-1; HECtD1 ubiquitin ligase homolog; K12231 E3 ubiquitin-protein ligase HECTD1 [EC:2.3.2.26] (A)	BTB/POZ domain-containing protein At2g30600 OS=Arabidopsis thaliana GN=At2g30600/At2g30610 PE=2 SV=1	Farnesoic acid 0-methyl transferase	PREDICTED: BTB/POZ domain-containing protein At2g30600 isoform X1 [Malus domestica]
OR09G0096500.1_OR	--	--	--	--	PREDICTED: uncharacterized protein LOC103442683 isoform X1 [Malus domestica]
OR015G0186200.1_OR	--	--	Protein LURP-one-related 6 OS=Arabidopsis thaliana GN=At2g05910 PE=2 SV=1	LURP-one-related	PREDICTED: protein LURP-one-related 6-like [Malus domestica]
OR09G0204600.1_OR	molecular_function:"Catalysis of the reaction: GTP + H2O = GDP + phosphate." [ISBN:0198547684, PMID:26832457, PMID:27218782](GO:0003924),molecular_function:"Interacting selectively and non-covalently with GTP, guanosine triphosphate." [GOC:ai](GO:0005525)	translation factor GUF1 homolog, organellar chromatophore; K06207 GTP-binding protein (A)	GTP-binding protein TypA/BipA homolog OS=Helicobacter pylori (strain ATCC 700392 / 26695) GN=typA PE=3 SV=1	Elongation factor G C-terminus	PREDICTED: translation factor GUF1 homolog, organellar chromatophore [Malus domestica]
OR015G0322900.1_OR	--	--	--	--	PREDICTED: uncharacterized protein LOC103956984 isoform X2 [Pyrus x bretschneideri]
OR05G0077900.1_OR	molecular_function:"Catalysis of the phosphorylation of an amino acid residue in a protein, usually according to the reaction: a protein + ATP = a phosphoprotein + ADP." [MetaCyc:PROTEIN-KINASE-RXN](GO:0004672),molecular_function:"Interacting selectively and non-covalently with ATP, adenosine 5'-triphosphate, a universally important coenzyme and enzyme regulator." [ISBN:0198506732](GO:0005524),bi…	proline-rich receptor-like protein kinase PERK4; K04730 interleukin-1 receptor-associated kinase 1 [EC:2.7.11.1] (A)	Proline-rich receptor-like protein kinase PERK5 OS=Arabidopsis thaliana GN=PERK5 PE=2 SV=1	Protein tyrosine kinase	PREDICTED: putative proline-rich receptor-like protein kinase PERK6 [Malus domestica]
OR017G0200600.1_OR	--	probable sugar phosphate/phosphate translocator At1g06470; K15280 solute carrier family 35, member C2 (A)	Probable sugar phosphate/phosphate translocator At1g06470 OS=Arabidopsis thaliana GN=At1g06470 PE=2 SV=1	Triose-phosphate Transporter family	PREDICTED: probable sugar phosphate/phosphate translocator At1g06470 [Pyrus x bretschneideri]
OR013G0001600.1_OR	--	high mobility group B protein 7-like; K11296 high mobility group protein B3 (A)	High mobility group B protein 7 OS=Arabidopsis thaliana GN=HMGB7 PE=1 SV=1	HMG (high mobility group) box	PREDICTED: high mobility group B protein 7-like [Malus domestica]
OR05G0111200.1_OR	molecular_function:"Catalysis of the hydrolysis of any O-glycosyl bond." [GOC:mah](GO:0004553),biological_process:"The chemical reactions and pathways involving carbohydrates, any of a group of organic compounds based of the general formula Cx(H2O)y. Includes the formation of carbohydrate derivatives by the addition of a carbohydrate residue to another molecule." [GOC:mah, ISBN:0198506732](GO:000…	probable beta-D-xylosidase 5; K15920 beta-D-xylosidase 4 [EC:3.2.1.37] (A)	Probable beta-D-xylosidase 5 OS=Arabidopsis thaliana GN=BXL5 PE=2 SV=2	Fibronectin type III-like domain	PREDICTED: probable beta-D-xylosidase 5 [Malus domestica]
OR010G0073700.1_OR	biological_process:"The nonsense-mediated decay pathway for nuclear-transcribed mRNAs degrades mRNAs in which an amino-acid codon has changed to a nonsense codon; this prevents the translation of such mRNAs into truncated, and potentially harmful, proteins." [GOC:krc, GOC:ma, PMID:10025395](GO:0000184),molecular_function:"Catalysis of the reactions: ATP + protein serine = ADP + protein serine pho…	uncharacterized LOC103402261; K08873 serine/threonine-protein kinase SMG1 [EC:2.7.11.1] (A)	Serine/threonine-protein kinase SMG1 OS=Mus musculus GN=Smg1 PE=1 SV=3	Serine/threonine-protein kinase smg-1	PREDICTED: uncharacterized protein LOC103402261 [Malus domestica]
OR010G0049600.1_OR	--	--	Protein trichome birefringence-like 12 OS=Arabidopsis thaliana GN=TBL12 PE=2 SV=1	GDSL/SGNH-like Acyl-Esterase family found in Pmr5 and Cas1p	PREDICTED: protein trichome birefringence-like 12 isoform X1 [Malus domestica]
OR05G0279900.1_OR	--	Cys-Gly metallodipeptidase dug1; K15428 Cys-Gly metallodipeptidase DUG1 [EC:3.4.13.-] (A)	Protein yippee-like At5g53940 OS=Arabidopsis thaliana GN=At5g53940 PE=2 SV=1	Yippee zinc-binding/DNA-binding /Mis18, centromere assembly	PREDICTED: protein yippee-like At5g53940 isoform X1 [Malus domestica]
OR011G0251400.1_OR	molecular_function:"Interacting selectively and non-covalently with chromatin, the network of fibers of DNA, protein, and sometimes RNA, that make up the chromosomes of the eukaryotic nucleus during interphase." [GOC:jl, ISBN:0198506732, PMID:20404130](GO:0003682)	ZKSCAN4; uncharacterized LOC105603790; K09229 KRAB and SCAN domains-containing zinc finger protein (A)	UPF0396 protein OS=Dictyostelium discoideum GN=DDB_G0269284 PE=3 SV=1	Ras-induced vulval development antagonist	PREDICTED: NF-kappa-B-activating protein [Pyrus x bretschneideri]
OR011G0107200.1_OR	biological_process:"Reactions, triggered in response to the presence of a foreign body or the occurrence of an injury, which result in restriction of damage to the organism attacked or prevention/recovery from the infection caused by the attack." [GOC:go_curators](GO:0006952),cellular_component:"The component of a membrane consisting of the gene products and protein complexes having at least some…	MLO-like protein 6; K08472 mlo protein (A)	MLO-like protein 6 OS=Arabidopsis thaliana GN=MLO6 PE=2 SV=2	Mlo family	PREDICTED: MLO-like protein 6 [Pyrus x bretschneideri]
OR02G0105300.1_OR	molecular_function:"Catalysis of the transfer of ubiquitin from one protein to another via the reaction X-Ub + Y --> Y-Ub + X, where both X-Ub and Y-Ub are covalent linkages." [GOC:BioGRID, GOC:jh2, PMID:9635407](GO:0004842),molecular_function:"Interacting selectively and non-covalently with any protein or protein complex (a complex of two or more proteins that may include other nonprotein molecu…	hypothetical protein; K08332 vacuolar protein 8 (A)	U-box domain-containing protein 5 OS=Arabidopsis thaliana GN=PUB5 PE=3 SV=3	U-box domain	PREDICTED: U-box domain-containing protein 5-like [Malus domestica]
OR09G0046000.1_OR	molecular_function:"Interacting selectively and non-covalently with any protein or protein complex (a complex of two or more proteins that may include other nonprotein molecules)." [GOC:go_curators](GO:0005515),molecular_function:"Interacting selectively and non-covalently with zinc (Zn) ions." [GOC:ai](GO:0008270)	callose synthase 11-like; K11000 callose synthase [EC:2.4.1.-] (A)	Pentatricopeptide repeat-containing protein At5g50390, chloroplastic OS=Arabidopsis thaliana GN=PCMP-H58 PE=2 SV=1	DYW family of nucleic acid deaminases	PREDICTED: pentatricopeptide repeat-containing protein At5g50390, chloroplastic-like [Malus domestica]
OR07G0242000.1_OR	--	fe(2+) transport protein 1-like; K14709 solute carrier family 39 (zinc transporter), member 1/2/3 (A)	Protein DEFECTIVE IN MERISTEM SILENCING 3 OS=Arabidopsis thaliana GN=DMS3 PE=1 SV=1	Histidine kinase-, DNA gyrase B-, and HSP90-like ATPase	PREDICTED: uncharacterized protein LOC103958243 [Pyrus x bretschneideri]
OR017G0164300.1_OR	molecular_function:"Interacting selectively and non-covalently with any inositol-containing glycerophospholipid, i.e. phosphatidylinositol (PtdIns) and its phosphorylated derivatives." [GOC:bf, ISBN:0198506732, PMID:11395417](GO:0035091),molecular_function:"Interacting selectively and non-covalently with ubiquitin, a protein that when covalently bound to other cellular proteins marks them for pro…	uncharacterized LOC105040871; K00784 ribonuclease Z [EC:3.1.26.11] (A)	VHS domain-containing protein At3g16270 OS=Arabidopsis thaliana GN=At3g16270 PE=1 SV=1	ENTH domain	PREDICTED: VHS domain-containing protein At3g16270 [Malus domestica]
OR08G0008300.1_OR	molecular_function:"Catalysis of the reaction: 2 glutathione + NADP+ = glutathione disulfide + NADPH + H+." [EC:1.8.1.7, ISBN:0198506732](GO:0004362),molecular_function:"Interacting selectively and non-covalently with any protein or protein complex (a complex of two or more proteins that may include other nonprotein molecules)." [GOC:go_curators](GO:0005515),biological_process:"The chemical react…	prostaglandin E synthase 2-like; K05309 microsomal prostaglandin-E synthase 2 [EC:5.3.99.3] (A)	Prostaglandin E synthase 2 OS=Danio rerio GN=ptges2 PE=2 SV=1	Glutathione S-transferase, N-terminal domain	PREDICTED: prostaglandin E synthase 2-like [Malus domestica]
OR02G0155300.1_OR	molecular_function:"Interacting selectively and non-covalently with ATP, adenosine 5'-triphosphate, a universally important coenzyme and enzyme regulator." [ISBN:0198506732](GO:0005524),molecular_function:"Catalysis of the reaction: ATP + H2O = ADP + phosphate + 2 H+. May or may not be coupled to another reaction." [EC:3.6.1.3, GOC:jl](GO:0016887)	spastin-like; K13254 spastin [EC:3.6.4.3] (A)	Spastin OS=Xenopus laevis GN=spast PE=2 SV=1	Vps4 C terminal oligomerisation domain	PREDICTED: spastin-like [Malus domestica]
OR016G0068800.1_OR	molecular_function:"Interacting selectively and non-covalently with any nucleic acid." [GOC:jl](GO:0003676)	--	--	--	PREDICTED: uncharacterized protein LOC103402977 [Malus domestica]
OR015G0059700.1_OR	--	uncharacterized LOC102704525; K01227 mannosyl-glycoprotein endo-beta-N-acetylglucosaminidase [EC:3.2.1.96] (A)	LOB domain-containing protein 39 OS=Arabidopsis thaliana GN=LBD39 PE=2 SV=1	Lateral organ boundaries (LOB) domain	PREDICTED: LOB domain-containing protein 37-like [Malus domestica]
OR03G0154700.1_OR	--	hypothetical protein; K14494 DELLA protein (A)	Scarecrow-like protein 5 OS=Arabidopsis thaliana GN=SCL5 PE=2 SV=1	GRAS domain family	PREDICTED: scarecrow-like protein 21 [Malus domestica]
OR015G0204600.1_OR	molecular_function:"Interacting selectively and non-covalently with any protein or protein complex (a complex of two or more proteins that may include other nonprotein molecules)." [GOC:go_curators](GO:0005515)	--	F-box protein At4g35930 OS=Arabidopsis thaliana GN=At4g35930 PE=2 SV=1	--	PREDICTED: F-box protein At4g35930 [Malus domestica]
OR012G0135600.1_OR	biological_process:"The directed movement of oligopeptides into, out of or within a cell, or between cells, by means of some agent such as a transporter or pore. Oligopeptides are molecules that contain a small number (2 to 20) of amino-acid residues connected by peptide linkages." [ISBN:0198506732](GO:0006857),cellular_component:"A lipid bilayer along with all the proteins and protein complexes …	protein NRT1/ PTR FAMILY 5.6-like; K14638 solute carrier family 15 (peptide/histidine transporter), member 3/4 (A)	Protein NRT1/ PTR FAMILY 5.6 OS=Arabidopsis thaliana GN=NPF5.6 PE=2 SV=1	POT family	PREDICTED: protein NRT1/ PTR FAMILY 5.6-like [Malus domestica]
OR013G0166500.1_OR	--	--	--	PDDEXK-like family of unknown function	PREDICTED: uncharacterized protein LOC103929788 [Pyrus x bretschneideri]
OR013G0103100.1_OR	biological_process:"Any process that modulates the frequency, rate or extent of cellular DNA-templated transcription." [GOC:go_curators, GOC:txnOH](GO:0006355),molecular_function:"The formation of a protein dimer, a macromolecular structure consists of two noncovalently associated identical or nonidentical subunits." [ISBN:0198506732](GO:0046983)	hypothetical protein; K11253 histone H3 (A)	Transcription factor bHLH137 OS=Arabidopsis thaliana GN=BHLH137 PE=2 SV=1	Helix-loop-helix DNA-binding domain	PREDICTED: transcription factor bHLH137-like isoform X1 [Pyrus x bretschneideri]
OR06G0039000.1_OR	--	E3 ubiquitin-protein ligase BOI-like; K19042 E3 ubiquitin-protein ligase BOI and related proteins [EC:2.3.2.27] (A)	Probable BOI-related E3 ubiquitin-protein ligase 3 OS=Arabidopsis thaliana GN=BRG3 PE=1 SV=1	Zinc finger, C3HC4 type (RING finger)	PREDICTED: E3 ubiquitin-protein ligase BOI-like [Malus domestica]
OR010G0037200.1_OR	molecular_function:"Catalysis of the reaction: protein tyrosine phosphate + H2O = protein tyrosine + phosphate." [EC:3.1.3.48](GO:0004725),biological_process:"The process of removing one or more phosphoric residues from a protein." [GOC:hb](GO:0006470),biological_process:"The process of removing one or more phosphoric (ester or anhydride) residues from a molecule." [ISBN:0198506732](GO:0016311),m…	protein-tyrosine-phosphatase PTP1-like; K18039 tyrosine-protein phosphatase non-receptor type 20 [EC:3.1.3.48] (A)	Protein-tyrosine-phosphatase PTP1 OS=Arabidopsis thaliana GN=PTP1 PE=1 SV=1	Protein-tyrosine phosphatase	PREDICTED: protein-tyrosine-phosphatase PTP1-like [Malus domestica]
OR015G0254800.1_OR	molecular_function:"Interacting selectively and non-covalently with any protein or protein complex (a complex of two or more proteins that may include other nonprotein molecules)." [GOC:go_curators](GO:0005515)	uncharacterized LOC100839967; K15095 (+)-neomenthol dehydrogenase [EC:1.1.1.208] (A)	BTB/POZ domain-containing protein NPY2 OS=Arabidopsis thaliana GN=NPY2 PE=2 SV=1	NPH3 family	BZIP domain class transcription factor [Malus domestica]
OR015G0309200.1_OR	--	probable amino acid permease 7; K14209 solute carrier family 36 (proton-coupled amino acid transporter) (A)	Amino acid permease 3 OS=Arabidopsis thaliana GN=AAP3 PE=1 SV=2	Transmembrane amino acid transporter protein	PREDICTED: amino acid permease 3-like [Pyrus x bretschneideri]
OR015G0113900.1_OR	molecular_function:"Interacting selectively and non-covalently with ATP, adenosine 5'-triphosphate, a universally important coenzyme and enzyme regulator." [ISBN:0198506732](GO:0005524),molecular_function:"Catalysis of the reaction: ATP + H2O = ADP + phosphate. This reaction requires the presence of one or more nucleosomes." [GOC:mah, PMID:19165147](GO:0070615)	DNA excision repair protein ERCC-6-like; K20093 DNA excision repair protein ERCC-6-like [EC:3.6.4.12] (A)	Protein CHROMATIN REMODELING 24 OS=Arabidopsis thaliana GN=CHR24 PE=2 SV=1	Helicase conserved C-terminal domain	PREDICTED: DNA excision repair protein ERCC-6-like isoform X1 [Malus domestica]
OR02G0024500.1_OR	molecular_function:"Interacting selectively and non-covalently with any protein or protein complex (a complex of two or more proteins that may include other nonprotein molecules)." [GOC:go_curators](GO:0005515)	EIN3-binding F-box protein 1-like; K14515 EIN3-binding F-box protein (A)	EIN3-binding F-box protein 1 OS=Arabidopsis thaliana GN=EBF1 PE=1 SV=1	F-box-like	PREDICTED: EIN3-binding F-box protein 1-like [Malus domestica]
OR015G0321900.1_OR	molecular_function:"Catalysis of the phosphorylation of an amino acid residue in a protein, usually according to the reaction: a protein + ATP = a phosphoprotein + ADP." [MetaCyc:PROTEIN-KINASE-RXN](GO:0004672),molecular_function:"Catalysis of the reactions: ATP + a protein serine = ADP + protein serine phosphate; ATP + a protein threonine = ADP + protein threonine phosphate; and ATP + a protein …	serine/threonine-protein kinase mph1; K08866 serine/threonine-protein kinase TTK/MPS1 [EC:2.7.12.1] (A)	Serine/threonine-protein kinase mph1 OS=Schizosaccharomyces pombe (strain 972 / ATCC 24843) GN=mph1 PE=2 SV=1	Protein kinase domain	PREDICTED: serine/threonine-protein kinase mph1 isoform X1 [Malus domestica]
OR015G0081000.1_OR	--	myb-related protein 3R-1; K09420 myb proto-oncogene protein (A)	Myb-related protein 3R-1 OS=Arabidopsis thaliana GN=MYB3R-1 PE=2 SV=1	Myb-like DNA-binding domain	PREDICTED: myb-related protein 3R-1-like isoform X1 [Malus domestica]
OR015G0244700.1_OR	biological_process:"The chemical reactions and pathways involving lipids, compounds soluble in an organic solvent but not, or sparingly, in an aqueous solvent. Includes fatty acids; neutral fats, other fatty-acid esters, and soaps; long-chain (fatty) alcohols and waxes; sphingoids and other long-chain bases; glycolipids, phospholipids and sphingolipids; and carotenes, polyprenols, sterols, terpen…	hypothetical protein; K13110 microfibrillar-associated protein 1 (A)	PI-PLC X domain-containing protein At5g67130 OS=Arabidopsis thaliana GN=At5g67130 PE=1 SV=1	--	PREDICTED: PI-PLC X domain-containing protein At5g67130-like [Malus domestica]
OR014G0127100.1_OR	--	--	--	--	PREDICTED: uncharacterized protein LOC103949312 [Pyrus x bretschneideri]
OR09G0148400.1_OR	--	3-ketoacyl-CoA synthase 9; K15397 3-ketoacyl-CoA synthase [EC:2.3.1.199] (A)	Polyadenylate-binding protein-interacting protein 4 OS=Arabidopsis thaliana GN=CID4 PE=2 SV=1	Ataxin 2 SM domain	PREDICTED: polyadenylate-binding protein-interacting protein 3-like [Malus domestica]
OR03G0138000.1_OR	molecular_function:"Catalysis of the phosphorylation of an amino acid residue in a protein, usually according to the reaction: a protein + ATP = a phosphoprotein + ADP." [MetaCyc:PROTEIN-KINASE-RXN](GO:0004672),molecular_function:"Interacting selectively and non-covalently with calcium ions (Ca2+)." [GOC:ai](GO:0005509),molecular_function:"Interacting selectively and non-covalently with ATP, aden…	calcium-dependent protein kinase 8-like; K13412 calcium-dependent protein kinase [EC:2.7.11.1] (A)	Calcium-dependent protein kinase 8 OS=Arabidopsis thaliana GN=CPK8 PE=1 SV=1	EF-hand domain pair	PREDICTED: calcium-dependent protein kinase 8-like isoform X1 [Malus domestica]
OR015G0323300.1_OR	--	hypothetical protein; K11380 NuA3 HAT complex component NTO1 (A)	PHD finger protein rhinoceros OS=Drosophila melanogaster GN=rno PE=1 SV=1	PHD-finger	PREDICTED: uncharacterized protein LOC103401878 [Malus domestica]
OR04G0106700.1_OR	molecular_function:"Any molecular function by which a gene product interacts selectively and non-covalently with DNA (deoxyribonucleic acid)." [GOC:dph, GOC:jl, GOC:tb, GOC:vw](GO:0003677),biological_process:"Any process that modulates the frequency, rate or extent of cellular DNA-templated transcription." [GOC:go_curators, GOC:txnOH](GO:0006355)	cyclic dof factor 1-like; K16222 Dof zinc finger protein DOF5.5 (A)	Dof zinc finger protein DOF3.6 OS=Arabidopsis thaliana GN=DOF3.6 PE=1 SV=2	Dof domain, zinc finger	PREDICTED: LOW QUALITY PROTEIN: dof zinc finger protein DOF2.4-like [Malus domestica]
OR015G0354200.1_OR	molecular_function:"The formation of a protein dimer, a macromolecular structure consists of two noncovalently associated identical or nonidentical subunits." [ISBN:0198506732](GO:0046983)	Transcription factor AtMYC2, putative (EC:1.3.1.74); K13422 transcription factor MYC2 (A)	Transcription factor bHLH93 OS=Arabidopsis thaliana GN=BHLH93 PE=1 SV=1	Helix-loop-helix DNA-binding domain	PREDICTED: transcription factor bHLH93-like [Malus domestica]
OR08G0041200.1_OR	molecular_function:"Catalysis of the reaction: 3-hydroxy-2-methylpropanoyl-CoA + H2O = CoA + 3-hydroxy-2-methylpropanoate." [EC:3.1.2.4](GO:0003860)	3-hydroxyisobutyryl-CoA hydrolase-like protein 2, mitochondrial; K05605 3-hydroxyisobutyryl-CoA hydrolase [EC:3.1.2.4] (A)	3-hydroxyisobutyryl-CoA hydrolase-like protein 2, mitochondrial OS=Arabidopsis thaliana GN=At4g31810 PE=2 SV=1	Enoyl-CoA hydratase/isomerase	PREDICTED: 3-hydroxyisobutyryl-CoA hydrolase-like protein 2, mitochondrial [Malus domestica]
OR05G0058200.1_OR	cellular_component:"A lipid bilayer along with all the proteins and protein complexes embedded in it an attached to it." [GOC:dos, GOC:mah, ISBN:0815316194](GO:0016020),biological_process:"The directed movement of metal ions, any metal ion with an electric charge, into, out of or within a cell, or between cells, by means of some agent such as a transporter or pore." [GOC:ai](GO:0030001),molecular…	SORBIDRAFT_06g022420, Sb06g022420; hypothetical protein; K05350 beta-glucosidase [EC:3.2.1.21] (A)	Zinc transport protein ZntB OS=Photorhabdus luminescens subsp. laumondii (strain TT01) GN=zntB PE=3 SV=1	CorA-like Mg2+ transporter protein	PREDICTED: uncharacterized protein LOC103436565 isoform X1 [Malus domestica]
OR04G0164800.1_OR	--	pre-mRNA-splicing factor 38A; K12849 pre-mRNA-splicing factor 38A (A)	Pre-mRNA-splicing factor 38 OS=Arabidopsis thaliana GN=PRP38 PE=1 SV=1	Pre-mRNA-splicing factor 38-associated hydrophilic C-term	PREDICTED: pre-mRNA-splicing factor 38A [Malus domestica]
OR06G0036500.1_OR	biological_process:"Any process that modulates the ability of the translational apparatus to interpret the genetic code." [GOC:dph, GOC:tb](GO:0006450),molecular_function:"Interacting selectively and non-covalently with Hsp70 proteins, any of a group of heat shock proteins around 70kDa in size." [ISBN:0198506732](GO:0030544),molecular_function:"Interacting selectively and non-covalently with any …	dnaJ homolog subfamily C member 2; K09522 DnaJ homolog subfamily C member 2 (A)	DnaJ homolog subfamily C member 2 OS=Danio rerio GN=dnajc2 PE=2 SV=1	--	PREDICTED: dnaJ homolog subfamily C member 2-like [Malus domestica]
OR08G0055900.1_OR	biological_process:"Any process that activates or increases the frequency, rate or extent of DNA repair." [GOC:go_curators](GO:0045739),cellular_component:"A protein complex that contains the BRCA1-BARD1 heterodimer, RAP80/UIMC1, BRCC3/BRCC36, BRE/BRCC45, FAM175A/CCDC98/Abraxas and MERIT40/NBA1, and specifically recognizes and binds K63-linked polyubiquitin chains present on histone H2A and H2AX …	BABAM1; BRISC and BRCA1 A complex member 1; K11406 histone deacetylase 4/5 [EC:3.5.1.98] (A)	BRISC and BRCA1-A complex member 1 OS=Xenopus laevis GN=babam1 PE=2 SV=1	--	PREDICTED: uncharacterized protein LOC103440997 [Malus domestica]
OR08G0004400.1_OR	molecular_function:"Stimulates the exchange of guanyl nucleotides associated with a GTPase. Under normal cellular physiological conditions, the concentration of GTP is higher than that of GDP, favoring the replacement of GDP by GTP in association with the GTPase." [GOC:kd, GOC:mah](GO:0005085)	rop guanine nucleotide exchange factor 11-like; K10418 dynein light chain LC8-type (A)	Rop guanine nucleotide exchange factor 1 OS=Arabidopsis thaliana GN=ROPGEF1 PE=1 SV=2	PRONE (Plant-specific Rop nucleotide exchanger)	PREDICTED: rop guanine nucleotide exchange factor 1-like [Malus domestica]
OR01G0136400.1_OR	biological_process:"Any process that results in a change in state or activity of a cell or an organism (in terms of movement, secretion, enzyme production, gene expression, etc.) as a result of a desiccation stimulus, extreme dryness resulting from the prolonged deprivation of water." [GOC:jl](GO:0009269)	--	Desiccation protectant protein Lea14 homolog OS=Glycine max PE=2 SV=1	Late embryogenesis abundant protein	PREDICTED: desiccation protectant protein Lea14 homolog [Malus domestica]
OR05G0223700.1_OR	--	--	--	Glycosyltransferase family 92	PREDICTED: uncharacterized protein LOC103427929 [Malus domestica]
OR015G0161000.1_OR	--	--	--	--	PREDICTED: histone acetyltransferase KAT6A-like isoform X1 [Pyrus x bretschneideri]
OR017G0114000.1_OR	molecular_function:"Interacting selectively and non-covalently with any protein or protein complex (a complex of two or more proteins that may include other nonprotein molecules)." [GOC:go_curators](GO:0005515),biological_process:"The series of molecular signals mediated by salicylic acid involved in systemic acquired resistance." [GOC:jy](GO:0009862),biological_process:"Any process that modulate…	regulatory protein NPR3-like; K14508 regulatory protein NPR1 (A)	Regulatory protein NPR3 OS=Arabidopsis thaliana GN=NPR3 PE=1 SV=1	Domain of unknown function (DUF3420)	PREDICTED: regulatory protein NPR3-like [Malus domestica]
OR05G0274800.1_OR	molecular_function:"Interacting selectively and non-covalently with a specific double-stranded genomic DNA sequence (sometimes referred to as a motif) within the regulatory region of a gene to modulate transcription. Regulatory regions include promoters (proximal and distal) and enhancers. Genes are transcriptional units, and include bacterial operons." [GOC:txnOH-2018](GO:0003700)	--	Transcription factor TCP10 OS=Arabidopsis thaliana GN=TCP10 PE=1 SV=1	TCP family transcription factor	PREDICTED: transcription factor TCP5-like [Malus domestica]
OR014G0009300.1_OR	--	DNA polymerase zeta catalytic subunit, putative (EC:2.7.7.7); K02350 DNA polymerase zeta [EC:2.7.7.7] (A)	Zinc finger protein VAR3, chloroplastic OS=Arabidopsis thaliana GN=VAR3 PE=1 SV=2	Zn-finger in Ran binding protein and others	PREDICTED: zinc finger protein VAR3, chloroplastic-like [Malus domestica]
OR03G0113600.1_OR	--	--	Uncharacterized protein At5g41620 OS=Arabidopsis thaliana GN=At5g41620 PE=2 SV=2	--	PREDICTED: uncharacterized protein At5g41620-like [Malus domestica]
OR09G0046800.1_OR	molecular_function:"Interacting selectively and non-covalently with any nucleic acid." [GOC:jl](GO:0003676),molecular_function:"Interacting selectively and non-covalently with an RNA molecule or a portion thereof." [GOC:jl, GOC:mah](GO:0003723)	KH domain-containing protein At4g18375-like; K13162 poly(rC)-binding protein 2/3/4 (A)	KH domain-containing protein At4g18375 OS=Arabidopsis thaliana GN=At4g18375 PE=2 SV=1	KH domain	PREDICTED: KH domain-containing protein At4g18375-like [Malus domestica]
OR02G0215900.1_OR	molecular_function:"Stops, prevents or reduces the activity of a cysteine-type endopeptidase, any enzyme that hydrolyzes peptide bonds in polypeptides by a mechanism in which the sulfhydryl group of a cysteine residue at the active center acts as a nucleophile." [GOC:dph, GOC:tb](GO:0004869)	hypothetical protein; K13899 cystatin-C (A)	Cysteine proteinase inhibitor 12 OS=Oryza sativa subsp. japonica GN=Os01g0270100 PE=2 SV=1	Aspartic acid proteinase inhibitor	PREDICTED: cysteine proteinase inhibitor 12-like [Malus domestica]
OR02G0070900.1_OR	molecular_function:"Catalysis of the hydrolysis of any O-glycosyl bond." [GOC:mah](GO:0004553),biological_process:"The chemical reactions and pathways involving carbohydrates, any of a group of organic compounds based of the general formula Cx(H2O)y. Includes the formation of carbohydrate derivatives by the addition of a carbohydrate residue to another molecule." [GOC:mah, ISBN:0198506732](GO:000…	hypothetical protein; K12309 beta-galactosidase [EC:3.2.1.23] (A)	Beta-galactosidase OS=Brassica oleracea PE=2 SV=1	--	PREDICTED: LOW QUALITY PROTEIN: beta-galactosidase 7-like [Malus domestica]
OR08G0109200.1_OR	--	protein TIFY 6B-like; K13464 jasmonate ZIM domain-containing protein (A)	Protein TIFY 8 OS=Arabidopsis thaliana GN=TIFY8 PE=1 SV=1	tify domain	PREDICTED: protein TIFY 8-like [Malus domestica]
OR017G0091400.1_OR	--	hypothetical protein; K14011 UBX domain-containing protein 6 (A)	--	PUB domain	PREDICTED: uncharacterized protein LOC103404969 [Malus domestica]
OR05G0085700.1_OR	--	hypothetical protein; K02984 small subunit ribosomal protein S3Ae (A)	Pollen-specific leucine-rich repeat extensin-like protein 1 OS=Arabidopsis thaliana GN=PEX1 PE=2 SV=1	--	PREDICTED: pollen-specific leucine-rich repeat extensin-like protein 4 [Pyrus x bretschneideri]
OR017G0205500.1_OR	cellular_component:"The array of microtubules and associated molecules that forms between opposite poles of a eukaryotic cell during mitosis or meiosis and serves to move the duplicated chromosomes apart." [ISBN:0198547684](GO:0005819),cellular_component:"Any of the long, generally straight, hollow tubes of internal diameter 12-15 nm and external diameter 24 nm found in a wide variety of eukaryot…	protein TPX2; K16812 targeting protein for Xklp2 (A)	Protein TPX2 OS=Arabidopsis thaliana GN=TPX2 PE=1 SV=1	Targeting protein for Xklp2 (TPX2)	PREDICTED: LOW QUALITY PROTEIN: protein TPX2 [Malus domestica]
OR017G0181700.1_OR	molecular_function:"Catalysis of the reaction: a protein with reduced sulfide groups = a protein with oxidized disulfide bonds." [MetaCyc:DISULFOXRED-RXN](GO:0015035)	putative alpha-N-acetylgalactosaminidase; K01204 alpha-N-acetylgalactosaminidase [EC:3.2.1.49] (A)	DCC family protein At1g52590, chloroplastic OS=Arabidopsis thaliana GN=At1g52590 PE=2 SV=1	Protein of unknown function, DUF393	PREDICTED: DCC family protein At1g52590, chloroplastic [Malus domestica]
OR05G0161900.1_OR	molecular_function:"Interacting selectively and non-covalently with a nucleotide, any compound consisting of a nucleoside that is esterified with (ortho)phosphate or an oligophosphate at any hydroxyl group on the ribose or deoxyribose." [GOC:mah, ISBN:0198547684](GO:0000166),molecular_function:"Catalysis of the formation of aminoacyl-tRNA from ATP, amino acid, and tRNA with the release of diphosp…	asparagine--tRNA ligase, cytoplasmic 2-like; K01893 asparaginyl-tRNA synthetase [EC:6.1.1.22] (A)	Asparagine--tRNA ligase, cytoplasmic 2 OS=Arabidopsis thaliana GN=SYNC2 PE=1 SV=2	tRNA synthetases class II (D, K and N)	PREDICTED: asparagine--tRNA ligase, cytoplasmic 2-like [Malus domestica]
OR015G0256100.1_OR	--	--	--	--	PREDICTED: uncharacterized protein LOC103401505 [Malus domestica]
OR02G0088000.1_OR	molecular_function:"Catalysis of the reaction: donor + hydrogen peroxide = oxidized donor + 2 H2O." [EC:1.11.1.7, RHEA:56136](GO:0004601),biological_process:"Any process that results in a change in state or activity of a cell or an organism (in terms of movement, secretion, enzyme production, gene expression, etc.) as a result of oxidative stress, a state often resulting from exposure to high lev…	peroxidase 64; K00430 peroxidase [EC:1.11.1.7] (A)	Peroxidase 64 OS=Arabidopsis thaliana GN=PER64 PE=1 SV=1	Peroxidase	PREDICTED: peroxidase 64 [Malus domestica]
OR08G0072700.1_OR	molecular_function:"Interacting selectively and non-covalently with any protein or protein complex (a complex of two or more proteins that may include other nonprotein molecules)." [GOC:go_curators](GO:0005515)	--	Protein ssh4 OS=Neosartorya fumigata (strain ATCC MYA-4609 / Af293 / CBS 101355 / FGSC A1100) GN=ssh4 PE=3 SV=2	--	PREDICTED: uncharacterized protein LOC103441096 [Malus domestica]
OR08G0136800.1_OR	molecular_function:"Catalysis of the reaction: (5-L-glutamyl)-L-amino acid = 5-oxoproline + L-amino acid." [PMID:18515354](GO:0003839),biological_process:"The chemical reactions and pathways resulting in the breakdown of glutathione, the tripeptide glutamylcysteinylglycine, which acts as a coenzyme for some enzymes and as an antioxidant in the protection of sulfhydryl groups in enzymes and other …	ChaC-like family protein; K07232 cation transport protein ChaC (A)	Putative glutathione-specific gamma-glutamylcyclotransferase 2 OS=Danio rerio GN=chac2 PE=2 SV=1	ChaC-like protein	PREDICTED: cation transport regulator-like protein 2 [Malus domestica]
OR010G0035200.1_OR	biological_process:"The directed movement of proteins into, out of or within a cell, or between cells, by means of some agent such as a transporter or pore." [GOC:ai](GO:0015031)	uncharacterized LOC103447017; K19476 vacuolar protein sorting-associated protein IST1 (A)	IST1-like protein OS=Dictyostelium discoideum GN=DDB_G0289029 PE=3 SV=1	Regulator of Vps4 activity in the MVB pathway	PREDICTED: uncharacterized protein LOC103447017 [Malus domestica]
OR05G0169600.1_OR	--	sacsin; K17592 sacsin (A)	--	Zinc finger, C3HC4 type (RING finger)	PREDICTED: uncharacterized protein LOC103409173 isoform X1 [Malus domestica]
OR011G0117400.1_OR	--	--	--	Protein of unknown function (DUF1635)	PREDICTED: protein enabled homolog [Malus domestica]
OR08G0172400.1_OR	molecular_function:"Interacting selectively and non-covalently with ATP, adenosine 5'-triphosphate, a universally important coenzyme and enzyme regulator." [ISBN:0198506732](GO:0005524),molecular_function:"Catalysis of the transfer of a phosphate group, usually from ATP, to a substrate molecule." [ISBN:0198506732](GO:0016301),biological_process:"The process of introducing a phosphate group into a…	alpha-glucan water dikinase 2; K08244 alpha-glucan, water dikinase [EC:2.7.9.4] (A)	Alpha-glucan water dikinase 2 OS=Arabidopsis thaliana GN=GWD2 PE=2 SV=3	Pyruvate phosphate dikinase, PEP/pyruvate binding domain	PREDICTED: alpha-glucan water dikinase 2 isoform X2 [Malus domestica]
OR015G0120900.1_OR	molecular_function:"Catalysis of the transfer of a methyl group from S-adenosyl-L-methionine to a substrate." [GOC:mah](GO:0008757)	hypothetical protein; K00569 thiopurine S-methyltransferase [EC:2.1.1.67] (A)	Probable thiol methyltransferase 2 OS=Arabidopsis thaliana GN=HOL3 PE=1 SV=1	Thiopurine S-methyltransferase (TPMT)	PREDICTED: probable thiol methyltransferase 2 isoform X1 [Pyrus x bretschneideri]
OR014G0145500.1_OR	--	--	TITAN-like protein OS=Arabidopsis thaliana GN=TTL PE=2 SV=1	Coiled coil protein 84	PREDICTED: TITAN-like protein [Pyrus x bretschneideri]
OR014G0185800.1_OR	biological_process:"The directed movement of proteins in a cell, including the movement of proteins between specific compartments or structures within a cell, such as organelles of a eukaryotic cell." [GOC:mah](GO:0006886),cellular_component:"A lipid bilayer along with all the proteins and protein complexes embedded in it an attached to it." [GOC:dos, GOC:mah, ISBN:0815316194](GO:0016020),biologi…	vesicle transport v-SNARE 13-like; K08493 vesicle transport through interaction with t-SNAREs 1 (A)	Vesicle transport v-SNARE 13 OS=Arabidopsis thaliana GN=VTI13 PE=2 SV=1	Vesicle transport v-SNARE protein N-terminus	PREDICTED: vesicle transport v-SNARE 13-like isoform X3 [Pyrus x bretschneideri]
OR017G0079700.1_OR	biological_process:"The formation of the principal water-conducting tissue of a vascular plant." [GOC:tb, ISBN:0471245208](GO:0010089)	--	--	--	PREDICTED: uncharacterized protein LOC103404801 [Malus domestica]
OR03G0061000.1_OR	--	hypothetical protein; K03255 protein TIF31 (A)	Telomere repeat-binding protein 5 OS=Arabidopsis thaliana GN=TRP5 PE=1 SV=2	--	PREDICTED: telomere repeat-binding protein 5-like isoform X2 [Malus domestica]
OR05G0234000.1_OR	--	--	Putative E3 ubiquitin-protein ligase LIN-1 OS=Lotus japonicus GN=CERBERUS PE=2 SV=2	--	PREDICTED: putative E3 ubiquitin-protein ligase LIN-1 [Malus domestica]
OR017G0147300.1_OR	--	3-ketoacyl-CoA synthase 9; K15397 3-ketoacyl-CoA synthase [EC:2.3.1.199] (A)	Polyadenylate-binding protein-interacting protein 4 OS=Arabidopsis thaliana GN=CID4 PE=2 SV=1	Ataxin 2 SM domain	PREDICTED: polyadenylate-binding protein-interacting protein 3-like [Malus domestica]
OR04G0103200.1_OR	molecular_function:"Catalysis of the transfer of an acetyl group to a nitrogen atom on the acceptor molecule." [GOC:ai](GO:0008080)	CHD4; chromodomain helicase DNA binding protein 4; K11643 chromodomain-helicase-DNA-binding protein 4 [EC:3.6.4.12] (A)	Increased DNA methylation 1 OS=Arabidopsis thaliana GN=IDM1 PE=1 SV=1	PHD-finger	PREDICTED: uncharacterized protein LOC103433379 [Malus domestica]
OR012G0041600.1_OR	molecular_function:"Interacting selectively and non-covalently with any protein or protein complex (a complex of two or more proteins that may include other nonprotein molecules)." [GOC:go_curators](GO:0005515)	POPTRDRAFT_763875; pentatricopeptide repeat-containing family protein; K17964 leucine-rich PPR motif-containing protein, mitochondrial (A)	Pentatricopeptide repeat-containing protein At2g20710, mitochondrial OS=Arabidopsis thaliana GN=At2g20710 PE=2 SV=1	PPR repeat	PREDICTED: pentatricopeptide repeat-containing protein At2g20710, mitochondrial-like [Malus domestica]
OR08G0049700.1_OR	molecular_function:"Interacting selectively and non-covalently with any protein or protein complex (a complex of two or more proteins that may include other nonprotein molecules)." [GOC:go_curators](GO:0005515)	hypothetical protein; K17964 leucine-rich PPR motif-containing protein, mitochondrial (A)	Pentatricopeptide repeat-containing protein At3g06920 OS=Arabidopsis thaliana GN=At3g06920 PE=2 SV=1	PPR repeat	PREDICTED: pentatricopeptide repeat-containing protein At3g06920 [Pyrus x bretschneideri]
OR02G0038600.1_OR	molecular_function:"Catalysis of movement along a microtubule, coupled to the hydrolysis of a nucleoside triphosphate (usually ATP)." [GOC:mah, ISBN:0815316194](GO:0003777),molecular_function:"Interacting selectively and non-covalently with ATP, adenosine 5'-triphosphate, a universally important coenzyme and enzyme regulator." [ISBN:0198506732](GO:0005524),biological_process:"A microtubule-based …	kinesin-13A-like; K10393 kinesin family member 2/24 (A)	Kinesin-13A OS=Arabidopsis thaliana GN=KINESIN-13A PE=1 SV=1	Kinesin motor domain	PREDICTED: kinesin-13A-like [Malus domestica]
OR06G0120600.1_OR	molecular_function:"Any molecular function by which a gene product interacts selectively and non-covalently with DNA (deoxyribonucleic acid)." [GOC:dph, GOC:jl, GOC:tb, GOC:vw](GO:0003677),biological_process:"Any process that modulates the frequency, rate or extent of cellular DNA-templated transcription." [GOC:go_curators, GOC:txnOH](GO:0006355)	NAC domain-containing protein 89-like; K12581 CCR4-NOT transcription complex subunit 7/8 (A)	NAC domain-containing protein 14 OS=Arabidopsis thaliana GN=NAC014 PE=2 SV=1	No apical meristem (NAM) protein	uncharacterized LOC103438687 [Malus domestica]
OR04G0152800.1_OR	--	transcription factor MYB86; K09422 myb proto-oncogene protein, plant (A)	Transcription factor MYB86 OS=Arabidopsis thaliana GN=MYB86 PE=2 SV=1	Myb-like DNA-binding domain	MYB domain class transcription factor [Malus domestica]
OR017G0184900.1_OR	--	--	--	--	PREDICTED: uncharacterized protein LOC103437271 [Malus domestica]
OR010G0112400.1_OR	--	uncharacterized LOC103426994; K19366 spartin (A)	Spartin OS=Bos taurus GN=SPG20 PE=2 SV=1	Senescence-associated protein	PREDICTED: uncharacterized protein LOC103426994 [Malus domestica]
OR015G0264300.1_OR	molecular_function:"Catalysis of the phosphorylation of an amino acid residue in a protein, usually according to the reaction: a protein + ATP = a phosphoprotein + ADP." [MetaCyc:PROTEIN-KINASE-RXN](GO:0004672),molecular_function:"Interacting selectively and non-covalently with any protein or protein complex (a complex of two or more proteins that may include other nonprotein molecules)." [GOC:go…	receptor-like protein kinase HSL1; K00924 [EC:2.7.1.-] (A)	LRR receptor-like serine/threonine-protein kinase HSL2 OS=Arabidopsis thaliana GN=HSL2 PE=2 SV=1	Leucine rich repeat N-terminal domain	PREDICTED: LRR receptor-like serine/threonine-protein kinase HSL2 [Pyrus x bretschneideri]
OR010G0087900.1_OR	molecular_function:"Interacting selectively and non-covalently with damaged DNA." [GOC:jl](GO:0003684),biological_process:"The process of restoring DNA after damage. Genomes are subject to damage by chemical and physical agents in the environment (e.g. UV and ionizing radiations, chemical mutagens, fungal and bacterial toxins, etc.) and by free radicals or alkylating agents endogenously generated…	DNA repair protein REV1; K03515 DNA repair protein REV1 [EC:2.7.7.-] (A)	DNA repair protein REV1 OS=Arabidopsis thaliana GN=REV1 PE=2 SV=1	impB/mucB/samB family	PREDICTED: DNA repair protein REV1 isoform X2 [Malus domestica]
OR05G0147400.1_OR	cellular_component:"A lipid bilayer along with all the proteins and protein complexes embedded in it an attached to it." [GOC:dos, GOC:mah, ISBN:0815316194](GO:0016020),cellular_component:"The component of a membrane consisting of the gene products and protein complexes having at least some part of their peptide sequence embedded in the hydrophobic region of the membrane." [GOC:dos, GOC:go_curato…	probable inositol transporter 2; K08150 MFS transporter, SP family, solute carrier family 2 (myo-inositol transporter), member 13 (A)	Monosaccharide-sensing protein 2 OS=Arabidopsis thaliana GN=MSSP2 PE=1 SV=2	Sugar (and other) transporter	PREDICTED: monosaccharide-sensing protein 2-like [Pyrus x bretschneideri]
OR015G0373900.1_OR	--	--	--	--	PREDICTED: uncharacterized protein LOC103402334 [Malus domestica]
OR016G0048700.1_OR	molecular_function:"Interacting selectively and non-covalently with any protein or protein complex (a complex of two or more proteins that may include other nonprotein molecules)." [GOC:go_curators](GO:0005515),cellular_component:"A lipid bilayer along with all the proteins and protein complexes embedded in it an attached to it." [GOC:dos, GOC:mah, ISBN:0815316194](GO:0016020),molecular_function:…	heparanase-like protein 2; K07964 heparanase 1 [EC:3.2.1.166] (A)	Heparanase-like protein 2 OS=Arabidopsis thaliana GN=At5g61250 PE=2 SV=1	Glycosyl hydrolase family 79, N-terminal domain	PREDICTED: heparanase-like protein 2 [Malus domestica]
OR017G0199200.1_OR	molecular_function:"Catalysis of the phosphorylation of an amino acid residue in a protein, usually according to the reaction: a protein + ATP = a phosphoprotein + ADP." [MetaCyc:PROTEIN-KINASE-RXN](GO:0004672),molecular_function:"Interacting selectively and non-covalently with ATP, adenosine 5'-triphosphate, a universally important coenzyme and enzyme regulator." [ISBN:0198506732](GO:0005524),bi…	STE20/SPS1-related proline-alanine-rich protein kinase; K08835 serine/threonine-protein kinase OSR1/STK39 [EC:2.7.11.1] (A)	Serine/threonine-protein kinase fray2 OS=Dictyostelium discoideum GN=fray2 PE=3 SV=1	Protein kinase domain	PREDICTED: STE20/SPS1-related proline-alanine-rich protein kinase [Pyrus x bretschneideri]
OR017G0171900.1_OR	--	DNA repair protein XRCC1; K10803 DNA-repair protein XRCC1 (A)	DNA-repair protein XRCC1 OS=Arabidopsis thaliana GN=XRCC1 PE=1 SV=1	BRCA1 C Terminus (BRCT) domain	PREDICTED: DNA repair protein XRCC1 [Malus domestica]
OR014G0020700.1_OR	--	E3 ubiquitin-protein ligase RGLG1-like; K16280 E3 ubiquitin-protein ligase RGLG [EC:2.3.2.27] (A)	E3 ubiquitin-protein ligase RGLG2 OS=Arabidopsis thaliana GN=RGLG2 PE=1 SV=1	Copine	PREDICTED: E3 ubiquitin-protein ligase RGLG1-like isoform X3 [Pyrus x bretschneideri]
OR08G0190500.1_OR	molecular_function:"Catalysis of the reaction: donor + hydrogen peroxide = oxidized donor + 2 H2O." [EC:1.11.1.7, RHEA:56136](GO:0004601),biological_process:"Any process that results in a change in state or activity of a cell or an organism (in terms of movement, secretion, enzyme production, gene expression, etc.) as a result of oxidative stress, a state often resulting from exposure to high lev…	peroxidase 43; K00430 peroxidase [EC:1.11.1.7] (A)	Peroxidase 43 OS=Arabidopsis thaliana GN=PER43 PE=3 SV=2	Peroxidase	PREDICTED: peroxidase 43 [Malus domestica]
OR07G0044800.1_OR	--	uncharacterized LOC103947160; K03655 ATP-dependent DNA helicase RecG [EC:3.6.4.12] (A)	Nuclear pore complex protein NUP1 OS=Arabidopsis thaliana GN=NUP1 PE=1 SV=1	--	PREDICTED: uncharacterized protein DDB_G0274915-like [Malus domestica]
OR012G0168100.1_OR	--	--	--	--	PREDICTED: uncharacterized protein LOC103930274 [Pyrus x bretschneideri]
OR01G0174300.1_OR	--	uncharacterized LOC101211600; K17398 DNA (cytosine-5)-methyltransferase 3A [EC:2.1.1.37] (A)	Serine/threonine-protein kinase ATM OS=Arabidopsis thaliana GN=ATM PE=2 SV=1	PWWP domain	PREDICTED: uncharacterized protein LOC103432529 [Malus domestica]
OR02G0153600.1_OR	biological_process:"Any process that modulates the frequency, rate or extent of cellular DNA-templated transcription." [GOC:go_curators, GOC:txnOH](GO:0006355),molecular_function:"Interacting selectively and non-covalently with a lipid." [GOC:ai](GO:0008289)	hypothetical protein; K19938 rabphilin-3A (A)	Synaptotagmin-4 OS=Arabidopsis thaliana GN=SYT4 PE=2 SV=1	C2 domain	PREDICTED: synaptotagmin-5 [Malus domestica]
OR06G0150500.1_OR	molecular_function:"Catalysis of the phosphorylation of an amino acid residue in a protein, usually according to the reaction: a protein + ATP = a phosphoprotein + ADP." [MetaCyc:PROTEIN-KINASE-RXN](GO:0004672),molecular_function:"Catalysis of the reactions: ATP + protein serine = ADP + protein serine phosphate, and ATP + protein threonine = ADP + protein threonine phosphate." [GOC:bf, RHEA:17989…	probable serine/threonine-protein kinase WNK3; K08867 WNK lysine deficient protein kinase [EC:2.7.11.1] (A)	Probable serine/threonine-protein kinase WNK2 OS=Oryza sativa subsp. japonica GN=WNK2 PE=2 SV=1	Protein kinase domain	PREDICTED: probable serine/threonine-protein kinase WNK3 isoform X2 [Malus domestica]
OR08G0039200.1_OR	cellular_component:"The component of a membrane consisting of the gene products and protein complexes having at least some part of their peptide sequence embedded in the hydrophobic region of the membrane." [GOC:dos, GOC:go_curators](GO:0016021)	ADP-ribose pyrophosphatase; K13988 ADP-ribose pyrophosphatase [EC:3.6.1.13] (A)	Probable folate-biopterin transporter 6 OS=Arabidopsis thaliana GN=At5g10820 PE=2 SV=1	Enhancer of rudimentary	PREDICTED: probable folate-biopterin transporter 6 isoform X3 [Malus domestica]
OR08G0018200.1_OR	molecular_function:"Interacting selectively and non-covalently with a specific double-stranded genomic DNA sequence (sometimes referred to as a motif) within the regulatory region of a gene to modulate transcription. Regulatory regions include promoters (proximal and distal) and enhancers. Genes are transcriptional units, and include bacterial operons." [GOC:txnOH-2018](GO:0003700),biological_pro…	transcription factor HBP-1a-like; K09060 plant G-box-binding factor (A)	Ocs element-binding factor 1 OS=Zea mays GN=OBF1 PE=2 SV=2	bZIP transcription factor	BZIP domain class transcription factor [Malus domestica]
OR06G0169900.1_OR	--	21.9 kDa heat shock protein-like; K13993 HSP20 family protein (A)	17.8 kDa class I heat shock protein OS=Arabidopsis thaliana GN=HSP17.8 PE=2 SV=1	Hsp20/alpha crystallin family	PREDICTED: inactive protein RESTRICTED TEV MOVEMENT 2-like [Malus domestica]
OR017G0139000.1_OR	--	hypothetical protein; K01719 uroporphyrinogen-III synthase [EC:4.2.1.75] (A)	--	--	PREDICTED: LOW QUALITY PROTEIN: uncharacterized protein LOC103927776 [Pyrus x bretschneideri]
OR02G0217700.1_OR	--	--	--	Regulator of Ty1 transposition protein 107 BRCT domain	PREDICTED: uncharacterized protein LOC103407413 [Malus domestica]
OR011G0195400.1_OR	--	--	--	--	PREDICTED: uncharacterized protein LOC103448408 [Malus domestica]
OR02G0154600.1_OR	molecular_function:"Catalysis of the incorporation of one atom from molecular oxygen into a compound and the reduction of the other atom of oxygen to water." [ISBN:0198506732](GO:0004497),molecular_function:"Interacting selectively and non-covalently with iron (Fe) ions." [GOC:ai](GO:0005506),molecular_function:"Catalysis of an oxidation-reduction (redox) reaction in which hydrogen or electrons a…	hypothetical protein; K15402 fatty acid omega-hydroxylase [EC:1.14.-.-] (A)	Cytochrome P450 704C1 OS=Pinus taeda GN=CYP704C1 PE=2 SV=1	Cytochrome P450	PREDICTED: cytochrome P450 704C1-like [Malus domestica]
OR013G0065100.1_OR	--	--	Protein COFACTOR ASSEMBLY OF COMPLEX C SUBUNIT B CCB4, chloroplastic OS=Arabidopsis thaliana GN=CCB4 PE=1 SV=1	Cofactor assembly of complex C subunit B, CCB2/CCB4	PREDICTED: uncharacterized protein LOC103451903 [Malus domestica]
OR01G0217900.1_OR	--	pheophorbidase; K13544 pheophorbidase [EC:3.1.1.82] (A)	Methylesterase 17 OS=Arabidopsis thaliana GN=MES17 PE=1 SV=1	Alpha/beta hydrolase family	PREDICTED: methylesterase 17-like [Malus domestica]
OR03G0165500.1_OR	molecular_function:"Catalysis of the reaction: (R)-S-lactoylglutathione = glutathione + methylglyoxal." [EC:4.4.1.5, RHEA:19069](GO:0004462),molecular_function:"Interacting selectively and non-covalently with any metal ion." [GOC:ai](GO:0046872)	putative lactoylglutathione lyase; K01759 lactoylglutathione lyase [EC:4.4.1.5] (A)	Lactoylglutathione lyase OS=Oryza sativa subsp. japonica GN=GLX-I PE=1 SV=2	Glyoxalase/Bleomycin resistance protein/Dioxygenase superfamily	PREDICTED: putative lactoylglutathione lyase [Malus domestica]
OR010G0106500.1_OR	molecular_function:"Enables the energy-independent facilitated diffusion, mediated by passage of a solute through a transmembrane aqueous pore or channel. Stereospecificity is not exhibited but this transport may be specific for a particular molecular species or class of molecules." [GOC:mtg_transport, ISBN:0815340729, TC:1.-.-.-.-](GO:0015267),cellular_component:"A lipid bilayer along with all t…	aquaporin-like; K09866 aquaporin-4 (A)	Aquaporin OS=Drosophila melanogaster GN=Drip PE=2 SV=2	Major intrinsic protein	PREDICTED: aquaporin-like [Pyrus x bretschneideri]
OR011G0059500.1_OR	--	--	Protein LURP-one-related 7 OS=Arabidopsis thaliana GN=At2g30270 PE=2 SV=1	LURP-one-related	PREDICTED: protein LURP-one-related 7 [Malus domestica]
OR08G0116800.1_OR	biological_process:"The process in which a solute is transported across a lipid bilayer, from one side of a membrane to the other." [GOC:dph, GOC:jid](GO:0055085)	adenine nucleotide transporter BT1, chloroplastic/mitochondrial-like; K14684 solute carrier family 25 (mitochondrial phosphate transporter), member 23/24/25/41 (A)	Adenine nucleotide transporter BT1, chloroplastic/mitochondrial OS=Arabidopsis thaliana GN=BT1 PE=1 SV=1	Mitochondrial carrier protein	PREDICTED: LOW QUALITY PROTEIN: adenine nucleotide transporter BT1, chloroplastic/mitochondrial-like [Malus domestica]
OR013G0139300.1_OR	biological_process:"The chemical reactions and pathways resulting in the breakdown of a polysaccharide, a polymer of many (typically more than 10) monosaccharide residues linked glycosidically." [GOC:go_curators](GO:0000272),molecular_function:"Catalysis of the reaction: (1,4-alpha-D-glucosyl)(n+1) + H2O = (1,4-alpha-D-glucosyl)(n-1) + alpha-maltose. This reaction is the hydrolysis of 1,4-alpha-g…	SORBIDRAFT_01g028700, Sb01g028700; hypothetical protein; K01177 beta-amylase [EC:3.2.1.2] (A)	Inactive beta-amylase 9 OS=Arabidopsis thaliana GN=BAM9 PE=2 SV=1	Glycosyl hydrolase family 14	PREDICTED: inactive beta-amylase 9 [Malus domestica]
OR03G0082200.1_OR	molecular_function:"Catalysis of the reaction: acyl-CoA + acceptor = 2,3-dehydroacyl-CoA + reduced acceptor." [EC:1.3.99.3](GO:0003995),molecular_function:"Catalysis of an oxidation-reduction (redox) reaction in which a CH-CH group acts as a hydrogen or electron donor and reduces a hydrogen or electron acceptor." [GOC:ai](GO:0016627),molecular_function:"Interacting selectively and non-covalently …	isovaleryl-CoA dehydrogenase, mitochondrial; K00253 isovaleryl-CoA dehydrogenase [EC:1.3.8.4] (A)	2-methylacyl-CoA dehydrogenase, mitochondrial OS=Solanum tuberosum GN=2MBCD PE=1 SV=2	Acyl-CoA dehydrogenase, C-terminal domain	PREDICTED: isovaleryl-CoA dehydrogenase, mitochondrial [Malus domestica]
OR04G0138300.1_OR	--	--	CASP-like protein 4B1 OS=Arabidopsis lyrata subsp. lyrata GN=ARALYDRAFT_321547 PE=3 SV=1	Domain of unknown function (DUF588)	PREDICTED: CASP-like protein ARALYDRAFT_321547 [Malus domestica]
OR09G0054000.1_OR	--	AT-rich interactive domain-containing protein 2-like; K02470 DNA gyrase subunit B [EC:5.99.1.3] (A)	AT-rich interactive domain-containing protein 2 OS=Arabidopsis thaliana GN=ARID2 PE=2 SV=1	--	PREDICTED: uncharacterized protein LOC103955679 [Pyrus x bretschneideri]
OR013G0015500.1_OR	molecular_function:"Interacting selectively and non-covalently with any protein or protein complex (a complex of two or more proteins that may include other nonprotein molecules)." [GOC:go_curators](GO:0005515),biological_process:"Any cellular process that depends upon or alters the microtubule cytoskeleton, that part of the cytoskeleton comprising microtubules and their associated proteins." [GO…	dynein light chain 1, cytoplasmic-like; K10418 dynein light chain LC8-type (A)	F-box protein SKIP28 OS=Arabidopsis thaliana GN=SKIP28 PE=1 SV=1	F-box domain	PREDICTED: F-box protein SKIP28-like [Malus domestica]
OR016G0078500.1_OR	molecular_function:"Interacting selectively and non-covalently with magnesium (Mg) ions." [GOC:ai](GO:0000287),molecular_function:"Catalysis of the reaction: D-ribose 5-phosphate + ATP = 5-phospho-alpha-D-ribose 1-diphosphate + AMP + 2 H(+)." [EC:2.7.6.1, RHEA:15609](GO:0004749),biological_process:"The chemical reactions and pathways involving a nucleoside, a nucleobase linked to either beta-D-ri…	ribose-phosphate pyrophosphokinase 1-like; K00948 ribose-phosphate pyrophosphokinase [EC:2.7.6.1] (A)	Ribose-phosphate pyrophosphokinase 3, mitochondrial OS=Spinacia oleracea GN=PRS3 PE=2 SV=1	N-terminal domain of ribose phosphate pyrophosphokinase	PREDICTED: ribose-phosphate pyrophosphokinase 4-like [Malus domestica]
OR011G0065300.1_OR	--	hypothetical protein; K19041 E3 ubiquitin-protein ligase RNF38/44 [EC:2.3.2.27] (A)	RING-H2 finger protein ATL2 OS=Arabidopsis thaliana GN=ATL2 PE=2 SV=2	Ring finger domain	PREDICTED: RING-H2 finger protein ATL63-like [Pyrus x bretschneideri]
OR014G0161200.1_OR	--	transcription factor MYB86-like; K09422 myb proto-oncogene protein, plant (A)	Transcription factor MYB86 OS=Arabidopsis thaliana GN=MYB86 PE=2 SV=1	Myb-like DNA-binding domain	PREDICTED: transcription factor MYB86-like [Pyrus x bretschneideri]
OR08G0001400.1_OR	molecular_function:"Catalysis of a biochemical reaction at physiological temperatures. In biologically catalyzed reactions, the reactants are known as substrates, and the catalysts are naturally occurring macromolecular substances known as enzymes. Enzymes possess specific binding sites for substrates, and are usually composed wholly or largely of protein, but RNA that has catalytic activity (rib…	1,4-alpha-glucan-branching enzyme 1, chloroplastic/amyloplastic-like; K00700 1,4-alpha-glucan branching enzyme [EC:2.4.1.18] (A)	1,4-alpha-glucan-branching enzyme OS=Solanum tuberosum GN=SBE1 PE=2 SV=2	Alpha amylase, catalytic domain	PREDICTED: 1,4-alpha-glucan-branching enzyme 1, chloroplastic/amyloplastic-like [Malus domestica]
OR03G0082800.1_OR	molecular_function:"Interacting selectively and non-covalently with any protein or protein complex (a complex of two or more proteins that may include other nonprotein molecules)." [GOC:go_curators](GO:0005515)	vesicle-fusing ATPase-like; K06027 vesicle-fusing ATPase [EC:3.6.4.6] (A)	F-box/kelch-repeat protein At5g60570 OS=Arabidopsis thaliana GN=At5g60570 PE=2 SV=1	Kelch motif	PREDICTED: F-box/kelch-repeat protein At5g60570 [Malus domestica]
OR011G0235100.1_OR	molecular_function:"Interacting selectively and non-covalently with any protein or protein complex (a complex of two or more proteins that may include other nonprotein molecules)." [GOC:go_curators](GO:0005515)	putative pirin-like protein At3g59260; K06911 uncharacterized protein (A)	F-box/LRR-repeat protein At4g14103 OS=Arabidopsis thaliana GN=At4g14103 PE=2 SV=1	FBD	PREDICTED: F-box/LRR-repeat protein At4g14103 [Malus domestica]
OR014G0138300.1_OR	molecular_function:"Interacting selectively and non-covalently with any nucleic acid." [GOC:jl](GO:0003676)	AML1; RNA-binding protein; K17579 protein phosphatase 1 regulatory subunit 42 (A)	Protein MEI2-like 1 OS=Arabidopsis thaliana GN=ML1 PE=1 SV=1	RNA recognition motif 2	PREDICTED: protein MEI2-like 1 isoform X2 [Malus domestica]
OR06G0113700.1_OR	--	N6-adenosine-methyltransferase MT-A70-like; K05925 mRNA (2'-O-methyladenosine-N6-)-methyltransferase [EC:2.1.1.62] (A)	N6-adenosine-methyltransferase MT-A70-like OS=Arabidopsis thaliana GN=MTA PE=1 SV=2	MT-A70	PREDICTED: N6-adenosine-methyltransferase MT-A70-like [Malus domestica]
OR015G0045100.1_OR	molecular_function:"Catalysis of the phosphorylation of an amino acid residue in a protein, usually according to the reaction: a protein + ATP = a phosphoprotein + ADP." [MetaCyc:PROTEIN-KINASE-RXN](GO:0004672),molecular_function:"Interacting selectively and non-covalently with ATP, adenosine 5'-triphosphate, a universally important coenzyme and enzyme regulator." [ISBN:0198506732](GO:0005524),bi…	kinase family protein; K17609 nucleoredoxin [EC:1.8.1.8] (A)	U-box domain-containing protein 35 OS=Arabidopsis thaliana GN=PUB35 PE=1 SV=2	Protein tyrosine kinase	PREDICTED: U-box domain-containing protein 51-like [Pyrus x bretschneideri]
OR014G0139200.1_OR	molecular_function:"The formation of a protein dimer, a macromolecular structure consists of two noncovalently associated identical or nonidentical subunits." [ISBN:0198506732](GO:0046983)	transcription factor ABORTED MICROSPORES-like; K16190 glucuronokinase [EC:2.7.1.43] (A)	Transcription factor ICE1 OS=Arabidopsis thaliana GN=SCRM PE=1 SV=1	Helix-loop-helix DNA-binding domain	transcription factor ICE1-like [Malus domestica]
OR07G0241400.1_OR	--	hypothetical protein; K10352 myosin heavy chain (A)	--	--	PREDICTED: spindle pole body component 110 [Malus domestica]
OR03G0143200.1_OR	molecular_function:"Interacting selectively and non-covalently with a specific double-stranded genomic DNA sequence (sometimes referred to as a motif) within the regulatory region of a RNA polymerase II-transcribed gene to activate or increase transcription. Regulatory regions include promoters (proximal and distal) and enhancers. Genes are transcriptional units." [GOC:aruk, GOC:txnOH-2018, PMID:…	nuclear transcription factor Y subunit B-6; K08065 nuclear transcription Y subunit beta (A)	Nuclear transcription factor Y subunit B-9 OS=Arabidopsis thaliana GN=NFYB9 PE=1 SV=2	Histone-like transcription factor (CBF/NF-Y) and archaeal histone	PREDICTED: nuclear transcription factor Y subunit B-1-like [Malus domestica]
OR09G0104300.1_OR	--	--	--	--	PREDICTED: uncharacterized protein LOC103443013 [Malus domestica]
OR02G0030100.1_OR	molecular_function:"Catalysis of the hydrolysis of a peptide bond. A peptide bond is a covalent bond formed when the carbon atom from the carboxyl group of one amino acid shares electrons with the nitrogen atom from the amino group of a second amino acid." [GOC:jl, ISBN:0815332181](GO:0008233)	hypothetical protein; K17804 mitochondrial import inner membrane translocase subunit TIM44 (A)	DeSI-like protein At4g17486 OS=Arabidopsis thaliana GN=At4g17486 PE=2 SV=1	PPPDE putative peptidase domain	PREDICTED: deSI-like protein At4g17486 isoform X1 [Malus domestica]
OR01G0246700.1_OR	molecular_function:"Interacting selectively and non-covalently with ATP, adenosine 5'-triphosphate, a universally important coenzyme and enzyme regulator." [ISBN:0198506732](GO:0005524),biological_process:"A microtubule-based process that results in the movement of organelles, other microtubules, or other cellular components. Examples include motor-driven movement along microtubules and movement …	kinesin-like protein KIF22; K10403 kinesin family member 22 (A)	Kinesin-like protein KIF22 OS=Danio rerio GN=kif22 PE=2 SV=1	Helix-hairpin-helix motif	PREDICTED: kinesin-like protein KIF22 [Pyrus x bretschneideri]
OR03G0159200.1_OR	molecular_function:"Interacting selectively and non-covalently with chromatin, the network of fibers of DNA, protein, and sometimes RNA, that make up the chromosomes of the eukaryotic nucleus during interphase." [GOC:jl, ISBN:0198506732, PMID:20404130](GO:0003682)	KAT6B; K(lysine) acetyltransferase 6B; K11306 histone acetyltransferase MYST4 [EC:2.3.1.48] (A)	PHD finger protein At3g20280 OS=Arabidopsis thaliana GN=At3g20280 PE=2 SV=1	--	PREDICTED: uncharacterized protein LOC103428395, partial [Malus domestica]
OR02G0077200.1_OR	molecular_function:"Catalysis of the hydrolysis of various bonds, e.g. C-O, C-N, C-C, phosphoric anhydride bonds, etc. Hydrolase is the systematic name for any enzyme of EC class 3." [ISBN:0198506732](GO:0016787)	serine/threonine-protein phosphatase 7; K04460 serine/threonine-protein phosphatase 5 [EC:3.1.3.16] (A)	Serine/threonine-protein phosphatase 7 OS=Arabidopsis thaliana GN=PP7 PE=1 SV=1	Calcineurin-like phosphoesterase	PREDICTED: serine/threonine-protein phosphatase 7 [Malus domestica]
OR05G0314400.1_OR	--	--	--	--	PREDICTED: major latex allergen Hev b 5-like [Malus domestica]
OR016G0053200.1_OR	molecular_function:"Interacting selectively and non-covalently with calcium ions (Ca2+)." [GOC:ai](GO:0005509),biological_process:"Any process that modulates the frequency, rate or extent of cellular DNA-templated transcription." [GOC:go_curators, GOC:txnOH](GO:0006355)	--	Cell division cycle and apoptosis regulator protein 1 OS=Xenopus laevis GN=ccar1 PE=2 SV=1	DBC1	PREDICTED: uncharacterized protein LOC103402876 [Malus domestica]
OR07G0085900.1_OR	cellular_component:"Any of the numerous similar discrete openings in the nuclear envelope of a eukaryotic cell, where the inner and outer nuclear membranes are joined." [ISBN:0198547684](GO:0005643),molecular_function:"The action of a molecule that contributes to the structural integrity of the nuclear pore complex, a protein-lined channel in the nuclear envelope that allows the transfer of macro…	uncharacterized protein DDB_G0274915; K14306 nuclear pore complex protein Nup62 (A)	Nuclear pore complex protein NUP62 OS=Arabidopsis thaliana GN=NUP62 PE=1 SV=1	Nsp1-like C-terminal region	PREDICTED: uncharacterized protein DDB_G0274915 [Malus domestica]
OR015G0094100.1_OR	molecular_function:"Binds to and increases the activity of a GTPase, an enzyme that catalyzes the hydrolysis of GTP." [GOC:mah](GO:0005096)	probable ADP-ribosylation factor GTPase-activating protein AGD14; K15044 Arf-GAP domain and FG repeats-containing protein 1 (A)	Probable ADP-ribosylation factor GTPase-activating protein AGD14 OS=Arabidopsis thaliana GN=AGD14 PE=1 SV=2	Putative GTPase activating protein for Arf	PREDICTED: probable ADP-ribosylation factor GTPase-activating protein AGD14 isoform X2 [Malus domestica]
OR014G0061800.1_OR	molecular_function:"Interacting selectively and non-covalently with any protein or protein complex (a complex of two or more proteins that may include other nonprotein molecules)." [GOC:go_curators](GO:0005515)	pentatricopeptide repeat-containing protein At4g18750, chloroplastic-like; K17710 pentatricopeptide repeat domain-containing protein 1 (A)	Pentatricopeptide repeat-containing protein At2g33680 OS=Arabidopsis thaliana GN=PCMP-E19 PE=3 SV=1	PPR repeat	PREDICTED: pentatricopeptide repeat-containing protein At2g33680-like [Malus domestica]
OR05G0271200.1_OR	--	--	--	Domain of unknown function (DUF4228)	PREDICTED: uncharacterized protein LOC103434885 [Malus domestica]
OR011G0113000.1_OR	molecular_function:"Interacting selectively and non-covalently with ATP, adenosine 5'-triphosphate, a universally important coenzyme and enzyme regulator." [ISBN:0198506732](GO:0005524),molecular_function:"Catalysis of the reaction: ATP + H2O = ADP + phosphate. This reaction requires the presence of one or more nucleosomes." [GOC:mah, PMID:19165147](GO:0070615)	helicase protein MOM1-like; K11642 chromodomain-helicase-DNA-binding protein 3 [EC:3.6.4.12] (A)	Helicase protein MOM1 OS=Arabidopsis thaliana GN=MOM1 PE=1 SV=1	SNF2 family N-terminal domain	PREDICTED: helicase protein MOM1-like isoform X1 [Malus domestica]
OR015G0021400.1_OR	--	laccase-11-like; K05909 laccase [EC:1.10.3.2] (A)	--	--	PREDICTED: transcription initiation factor TFIID subunit 11 [Malus domestica]
OR010G0018300.1_OR	--	--	--	Myb/SANT-like DNA-binding domain	PREDICTED: uncharacterized protein LOC103444641 [Malus domestica]
OR08G0182500.1_OR	molecular_function:"Catalysis of an oxidation-reduction (redox) reaction, a reversible chemical reaction in which the oxidation state of an atom or atoms within a molecule is altered. One substrate acts as a hydrogen or electron donor and becomes oxidized, while the other acts as hydrogen or electron acceptor and becomes reduced." [GOC:go_curators](GO:0016491)	hydroxysteroid dehydrogenase 1P; K15680 corticosteroid 11-beta-dehydrogenase isozyme 1 [EC:1.1.1.146] (A)	11-beta-hydroxysteroid dehydrogenase-like 5 OS=Arabidopsis thaliana GN=HSD5 PE=2 SV=1	short chain dehydrogenase	PREDICTED: 11-beta-hydroxysteroid dehydrogenase-like 5 [Malus domestica]
OR01G0241500.1_OR	molecular_function:"Interacting selectively and non-covalently with a specific double-stranded genomic DNA sequence (sometimes referred to as a motif) within the regulatory region of a RNA polymerase II-transcribed gene to modulate transcription. Regulatory regions include promoters (proximal and distal) and enhancers. Genes are transcriptional units." [GOC:txnOH-2018](GO:0000981),molecular_funct…	homeobox-leucine zipper protein ANTHOCYANINLESS 2-like; K09338 homeobox-leucine zipper protein (A)	Homeobox-leucine zipper protein ANTHOCYANINLESS 2 OS=Arabidopsis thaliana GN=ANL2 PE=2 SV=1	Homeobox domain	PREDICTED: homeobox-leucine zipper protein ANTHOCYANINLESS 2-like isoform X1 [Malus domestica]
OR07G0045400.1_OR	--	starch phosphorylase; K00688 starch phosphorylase [EC:2.4.1.1] (A)	ACT domain-containing protein ACR12 OS=Arabidopsis thaliana GN=ACR12 PE=2 SV=1	--	hypothetical protein PRUPE_ppa009415mg [Prunus persica]
OR011G0055500.1_OR	molecular_function:"Interacting selectively and non-covalently with any protein or protein complex (a complex of two or more proteins that may include other nonprotein molecules)." [GOC:go_curators](GO:0005515)	hypothetical protein; K06236 collagen, type I, alpha (A)	--	--	PREDICTED: uncharacterized protein LOC103447581 [Malus domestica]
OR08G0189900.1_OR	--	tristetraprolin; K15308 tristetraprolin (A)	--	--	PREDICTED: uncharacterized protein LOC103453635 [Malus domestica]
OR012G0102300.1_OR	--	--	TSL-kinase interacting protein 1 OS=Arabidopsis thaliana GN=TKI1 PE=1 SV=2	Myb-like DNA-binding domain	PREDICTED: TSL-kinase interacting protein 1-like [Pyrus x bretschneideri]
OR03G0229900.1_OR	molecular_function:"Interacting selectively and non-covalently with any protein or protein complex (a complex of two or more proteins that may include other nonprotein molecules)." [GOC:go_curators](GO:0005515),molecular_function:"Interacting selectively and non-covalently with zinc (Zn) ions." [GOC:ai](GO:0008270)	zinc finger protein CONSTANS; K12135 zinc finger protein CONSTANS (A)	Zinc finger protein CONSTANS-LIKE 13 OS=Arabidopsis thaliana GN=COL13 PE=2 SV=1	B-box zinc finger	PREDICTED: zinc finger protein CONSTANS-LIKE 13 [Pyrus x bretschneideri]
[truncated: 69 more rows]
