# Supplementary material for: Pan-genome analysis of 13 Malus accessions reveals structural and sequence variations associated with fruit traits
Source: Nat Commun. 2023 Nov 15;14:7377. doi: 10.1038/s41467-023-43270-7 (PMC10651928; doi:10.1038/s41467-023-43270-7)
Supplement: Supplementary file 15 — Supplementary Data 12 [file 41467_2023_43270_MOESM15_ESM.xlsx]

## Sheet: Supplementary Data 12
Supplementary Data 12. Genes identified under positive selection in RA and their functional annotation.
Gene ID	GO description	KEGG description	Swisspront description	Pfam description	NR description
RA08G0136500.1_RA	molecular_function:"Catalysis of the transfer of ubiquitin to a substrate protein via the reaction X-ubiquitin + S -> X + S-ubiquitin, where X is either an E2 or E3 enzyme, the X-ubiquitin linkage is a thioester bond, and the S-ubiquitin linkage is an amide bond: an isopeptide bond between the C-terminal glycine of ubiquitin and the epsilon-amino group of lysine residues in the substrate or, in t…	E3 ubiquitin-protein ligase RING1-like; K11982 E3 ubiquitin-protein ligase RNF115/126 [EC:2.3.2.27] (A)	E3 ubiquitin-protein ligase RING1-like OS=Arabidopsis thaliana GN=At3g19950 PE=1 SV=1	Ring finger domain	PREDICTED: E3 ubiquitin-protein ligase RING1-like [Malus domestica]
RA013G0105500.1_RA	molecular_function:"Interacting selectively and non-covalently with any nucleic acid." [GOC:jl](GO:0003676)	AML1; RNA-binding protein; K17579 protein phosphatase 1 regulatory subunit 42 (A)	Protein MEI2-like 4 OS=Oryza sativa subsp. japonica GN=ML4 PE=2 SV=1	RNA recognition motif. (a.k.a. RRM, RBD, or RNP domain)	PREDICTED: protein MEI2-like 4 isoform X1 [Malus domestica]
RA06G0113500.1_RA	molecular_function:"Any molecular function by which a gene product interacts selectively and non-covalently with DNA (deoxyribonucleic acid)." [GOC:dph, GOC:jl, GOC:tb, GOC:vw](GO:0003677),biological_process:"Any process that modulates the frequency, rate or extent of cellular DNA-templated transcription." [GOC:go_curators, GOC:txnOH](GO:0006355)	NAC domain-containing protein 89-like; K12581 CCR4-NOT transcription complex subunit 7/8 (A)	NAC domain-containing protein 43 OS=Arabidopsis thaliana GN=NAC043 PE=2 SV=2	No apical meristem (NAM) protein	PREDICTED: NAC domain-containing protein 43-like [Malus domestica]
RA02G0119600.1_RA	molecular_function:"Any molecular function by which a gene product interacts selectively and non-covalently with DNA (deoxyribonucleic acid)." [GOC:dph, GOC:jl, GOC:tb, GOC:vw](GO:0003677),biological_process:"Any process that modulates the frequency, rate or extent of cellular DNA-templated transcription." [GOC:go_curators, GOC:txnOH](GO:0006355)	cyclic dof factor 1-like; K16222 Dof zinc finger protein DOF5.5 (A)	Dof zinc finger protein DOF5.3 OS=Arabidopsis thaliana GN=DOF5.3 PE=2 SV=1	Dof domain, zinc finger	PREDICTED: dof zinc finger protein DOF3.7-like [Malus domestica]
RA03G0155100.1_RA	--	--	Polyadenylate-binding protein-interacting protein 4 OS=Arabidopsis thaliana GN=CID4 PE=2 SV=1	Ataxin 2 SM domain	hypothetical protein PRUPE_ppa004888mg [Prunus persica]
RA06G0151500.1_RA	--	GRINA; glutamate receptor, ionotropic, N-methyl D-aspartate-associated protein 1 (glutamate binding); K06890 uncharacterized protein (A)	Protein MODIFIER OF SNC1 1 OS=Arabidopsis thaliana GN=MOS1 PE=1 SV=2	--	PREDICTED: protein MODIFIER OF SNC1 1 [Malus domestica]
RA09G0165300.1_RA	molecular_function:"Catalysis of the hydrolysis of internal, alpha-peptide bonds in a polypeptide chain by a mechanism in which a water molecule bound by the side chains of aspartic residues at the active center acts as a nucleophile." [ISBN:0198506732](GO:0004190),biological_process:"The hydrolysis of proteins into smaller polypeptides and/or amino acids by cleavage of their peptide bonds." [GOC…	--	--	--	PREDICTED: LOW QUALITY PROTEIN: protein ASPARTIC PROTEASE IN GUARD CELL 2-like [Malus domestica]
RA01G0050400.1_RA	--	--	--	--	PREDICTED: uncharacterized protein LOC103422922 [Malus domestica]
RA015G0207500.1_RA	molecular_function:"Catalysis of the hydrolysis of any O-glycosyl bond." [GOC:mah](GO:0004553),biological_process:"The chemical reactions and pathways involving carbohydrates, any of a group of organic compounds based of the general formula Cx(H2O)y. Includes the formation of carbohydrate derivatives by the addition of a carbohydrate residue to another molecule." [GOC:mah, ISBN:0198506732](GO:000…	endoglucanase 16-like; K01179 endoglucanase [EC:3.2.1.4] (A)	Endoglucanase 24 OS=Oryza sativa subsp. japonica GN=Os09g0533900 PE=2 SV=1	Glycosyl hydrolase family 9	PREDICTED: endoglucanase 24-like [Malus domestica]
RA010G0022300.1_RA	molecular_function:"Interacting selectively and non-covalently with any protein or protein complex (a complex of two or more proteins that may include other nonprotein molecules)." [GOC:go_curators](GO:0005515)	ogt.2, im:7146393, ogtl, wu:fp46c04, wu:fr75f09; O-linked N-acetylglucosamine (GlcNAc) transferase, tandem duplicate 2; K09667 protein O-GlcNAc transferase [EC:2.4.1.255] (A)	Tetratricopeptide repeat protein 27 homolog OS=Dictyostelium discoideum GN=ttc27 PE=3 SV=1	Tetratricopeptide repeat	PREDICTED: LOW QUALITY PROTEIN: tetratricopeptide repeat protein 27 homolog, partial [Malus domestica]
RA014G0144800.1_RA	molecular_function:"Catalysis of the phosphorylation of an amino acid residue in a protein, usually according to the reaction: a protein + ATP = a phosphoprotein + ADP." [MetaCyc:PROTEIN-KINASE-RXN](GO:0004672),molecular_function:"Interacting selectively and non-covalently with any protein or protein complex (a complex of two or more proteins that may include other nonprotein molecules)." [GOC:go…	putative receptor-like protein kinase At3g47110; K13420 LRR receptor-like serine/threonine-protein kinase FLS2 [EC:2.7.11.1] (A)	Probable inactive leucine-rich repeat receptor-like protein kinase At3g03770 OS=Arabidopsis thaliana GN=At3g03770 PE=2 SV=1	Protein kinase domain	PREDICTED: probable inactive leucine-rich repeat receptor-like protein kinase At3g03770 [Malus domestica]
RA015G0017600.1_RA	molecular_function:"Catalysis of the transfer of a glycosyl group from one compound (donor) to another (acceptor)." [GOC:jl, ISBN:0198506732](GO:0016757)	alpha-1,3/1,6-mannosyltransferase ALG2-like; K03843 alpha-1,3/alpha-1,6-mannosyltransferase [EC:2.4.1.132 2.4.1.257] (A)	Protein TIC 20-I, chloroplastic OS=Arabidopsis thaliana GN=TIC20-I PE=1 SV=1	Glycosyl transferases group 1	PREDICTED: uncharacterized protein LOC103450447 [Malus domestica]
RA07G0217000.1_RA	--	--	--	--	PREDICTED: dentin sialophosphoprotein isoform X1 [Malus domestica]
RA03G0127300.1_RA	molecular_function:"Interacting selectively and non-covalently with any nucleic acid." [GOC:jl](GO:0003676),molecular_function:"Interacting selectively and non-covalently with any metal ion." [GOC:ai](GO:0046872)	heterogeneous nuclear ribonucleoprotein 1-like; K12741 heterogeneous nuclear ribonucleoprotein A1/A3 (A)	Zinc finger CCCH domain-containing protein 55 OS=Arabidopsis thaliana GN=At5g12440 PE=2 SV=3	Zinc finger C-x8-C-x5-C-x3-H type (and similar)	PREDICTED: zinc finger CCCH domain-containing protein 55-like [Malus domestica]
RA09G0183300.1_RA	molecular_function:"Catalysis of the transfer of an acetyl group to a nitrogen atom on the acceptor molecule." [GOC:ai](GO:0008080)	diphthamide biosynthesis protein; K07561 2-(3-amino-3-carboxypropyl)histidine synthase [EC:2.5.1.108] (A)	Uncharacterized N-acetyltransferase STK_02580 OS=Sulfolobus tokodaii (strain DSM 16993 / JCM 10545 / NBRC 100140 / 7) GN=STK_02580 PE=3 SV=1	Acetyltransferase (GNAT) family	PREDICTED: uncharacterized protein LOC103444118 [Malus domestica]
RA03G0092400.1_RA	--	--	Uncharacterized protein At4g22758 OS=Arabidopsis thaliana GN=At4g22758 PE=2 SV=1	--	PREDICTED: uncharacterized protein LOC103407817 [Malus domestica]
RA03G0175300.1_RA	biological_process:"Reactions, triggered in response to the presence of a foreign body or the occurrence of an injury, which result in restriction of damage to the organism attacked or prevention/recovery from the infection caused by the attack." [GOC:go_curators](GO:0006952),cellular_component:"The component of a membrane consisting of the gene products and protein complexes having at least some…	MLO-like protein 11; K08472 mlo protein (A)	MLO-like protein 11 OS=Arabidopsis thaliana GN=MLO11 PE=2 SV=1	Mlo family	PREDICTED: MLO-like protein 11 isoform X2 [Malus domestica]
RA015G0359500.1_RA	molecular_function:"Interacting selectively and non-covalently with phospholipids, a class of lipids containing phosphoric acid as a mono- or diester." [ISBN:0198506732](GO:0005543),molecular_function:"Interacting selectively and non-covalently with phosphatidylinositol, any glycophospholipid with its sn-glycerol 3-phosphate residue is esterified to the 1-hydroxyl group of 1D-myo-inositol." [ISBN…	clathrin assembly protein, putative (EC:1.3.1.74); K20044 phosphatidylinositol-binding clathrin assembly protein (A)	Putative clathrin assembly protein At1g03050 OS=Arabidopsis thaliana GN=At1g03050 PE=2 SV=1	ANTH domain	PREDICTED: putative clathrin assembly protein At1g03050 [Malus domestica]
RA012G0109400.1_RA	--	interactor of constitutive active ROPs 3-like; K10352 myosin heavy chain (A)	Interactor of constitutive active ROPs 2, chloroplastic OS=Arabidopsis thaliana GN=ICR2 PE=1 SV=1	--	PREDICTED: interactor of constitutive active ROPs 2, chloroplastic-like isoform X2 [Malus domestica]
RA03G0151000.1_RA	biological_process:"The process in which a pre-tRNA molecule is converted to a mature tRNA, ready for addition of an aminoacyl group." [GOC:jl, PMID:12533506](GO:0008033)	zinc phosphodiesterase ELAC protein 2-like; K00784 ribonuclease Z [EC:3.1.26.11] (A)	Zinc phosphodiesterase ELAC protein 2 OS=Homo sapiens GN=ELAC2 PE=1 SV=2	tRNase Z endonuclease	PREDICTED: zinc phosphodiesterase ELAC protein 2-like [Malus domestica]
RA013G0200900.1_RA	molecular_function:"Interacting selectively and non-covalently with any protein or protein complex (a complex of two or more proteins that may include other nonprotein molecules)." [GOC:go_curators](GO:0005515)	GRMZM2G179024; uncharacterized LOC100273598; K12130 pseudo-response regulator 5 (A)	Protein CHLOROPLAST IMPORT APPARATUS 2 OS=Arabidopsis thaliana GN=CIA2 PE=2 SV=1	CCT motif	PREDICTED: protein CHLOROPLAST IMPORT APPARATUS 2-like [Malus domestica]
RA013G0128900.1_RA	biological_process:"A conserved series of molecular signals found in prokaryotes and eukaryotes; involves autophosphorylation of a histidine kinase and the transfer of the phosphate group to an aspartate that then acts as a phospho-donor to response regulator proteins." [PMID:9191038](GO:0000160),molecular_function:"Any molecular function by which a gene product interacts selectively and non-cova…	two-component response regulator ARR1-like; K14491 two-component response regulator ARR-B family (A)	Two-component response regulator ARR1 OS=Arabidopsis thaliana GN=ARR1 PE=1 SV=2	Response regulator receiver domain	PREDICTED: two-component response regulator ARR1-like [Malus domestica]
RA03G0083400.1_RA	molecular_function:"Catalysis of the transfer of a glycosyl group from a UDP-sugar to a small hydrophobic molecule." [InterPro:IPR004224, PMID:11846783](GO:0008194)	UDP-glycosyltransferase 74E1-like; K13691 pathogen-inducible salicylic acid glucosyltransferase [EC:2.4.1.-] (A)	UDP-glycosyltransferase 86A1 OS=Arabidopsis thaliana GN=UGT86A1 PE=2 SV=1	UDP-glucoronosyl and UDP-glucosyl transferase	PREDICTED: UDP-glycosyltransferase 86A1-like [Malus domestica]
RA01G0193500.1_RA	molecular_function:"Interacting selectively and non-covalently with any protein or protein complex (a complex of two or more proteins that may include other nonprotein molecules)." [GOC:go_curators](GO:0005515)	hypothetical protein; K11422 histone-lysine N-methyltransferase SETD1 [EC:2.1.1.43] (A)	Histone-lysine N-methyltransferase ATX5 OS=Arabidopsis thaliana GN=ATX5 PE=2 SV=1	SET domain	PREDICTED: histone-lysine N-methyltransferase ATX4 [Malus domestica]
RA06G0049300.1_RA	--	uncharacterized LOC18428202; K12353 sphingomyelin phosphodiesterase 4 [EC:3.1.4.12] (A)	Sphingomyelin phosphodiesterase 4 OS=Homo sapiens GN=SMPD4 PE=1 SV=2	--	PREDICTED: uncharacterized protein LOC103958457 [Pyrus x bretschneideri]
RA08G0095800.1_RA	molecular_function:"The action of a molecule that contributes to the structural integrity of the ribosome." [GOC:mah](GO:0003735)	54S ribosomal protein L24, mitochondrial-like; K02902 large subunit ribosomal protein L28 (A)	54S ribosomal protein L24, mitochondrial OS=Saccharomyces cerevisiae (strain ATCC 204508 / S288c) GN=MRPL24 PE=1 SV=2	Ribosomal L28 family	PREDICTED: 54S ribosomal protein L24, mitochondrial-like [Malus domestica]
RA015G0081400.1_RA	molecular_function:"Catalysis of the phosphorylation of an amino acid residue in a protein, usually according to the reaction: a protein + ATP = a phosphoprotein + ADP." [MetaCyc:PROTEIN-KINASE-RXN](GO:0004672),molecular_function:"Interacting selectively and non-covalently with ATP, adenosine 5'-triphosphate, a universally important coenzyme and enzyme regulator." [ISBN:0198506732](GO:0005524),bi…	serine/threonine-protein kinase AFC3; K08287 dual-specificity kinase [EC:2.7.12.1] (A)	Serine/threonine-protein kinase AFC3 OS=Arabidopsis thaliana GN=AFC3 PE=2 SV=2	Protein kinase domain	PREDICTED: serine/threonine-protein kinase AFC3 [Pyrus x bretschneideri]
RA015G0158900.1_RA	cellular_component:"A lipid bilayer along with all the proteins and protein complexes embedded in it an attached to it." [GOC:dos, GOC:mah, ISBN:0815316194](GO:0016020),molecular_function:"Enables the transfer of a substance, usually a specific substance or a group of related substances, from one side of a membrane to the other." [GOC:jid, GOC:mtg_transport, ISBN:0815340729](GO:0022857),biologica…	protein NRT1/ PTR FAMILY 1.1-like; K14638 solute carrier family 15 (peptide/histidine transporter), member 3/4 (A)	Protein NRT1/ PTR FAMILY 1.2 OS=Arabidopsis thaliana GN=NPF1.2 PE=1 SV=1	POT family	PREDICTED: protein NRT1/ PTR FAMILY 1.1-like [Pyrus x bretschneideri]
RA011G0101600.1_RA	molecular_function:"Interacting selectively and non-covalently with any nucleic acid." [GOC:jl](GO:0003676),molecular_function:"Interacting selectively and non-covalently with any protein or protein complex (a complex of two or more proteins that may include other nonprotein molecules)." [GOC:go_curators](GO:0005515)	protein argonaute 5-like; K11593 eukaryotic translation initiation factor 2C (A)	Protein argonaute 5 OS=Arabidopsis thaliana GN=AGO5 PE=1 SV=2	Piwi domain	PREDICTED: protein argonaute 5-like isoform X1 [Malus domestica]
RA011G0093900.1_RA	molecular_function:"Interacting selectively and non-covalently with ATP, adenosine 5'-triphosphate, a universally important coenzyme and enzyme regulator." [ISBN:0198506732](GO:0005524),molecular_function:"Catalysis of the reaction: ATP + H2O = ADP + phosphate. This reaction requires the presence of one or more nucleosomes." [GOC:mah, PMID:19165147](GO:0070615)	helicase protein MOM1-like; K11642 chromodomain-helicase-DNA-binding protein 3 [EC:3.6.4.12] (A)	Helicase protein MOM1 OS=Arabidopsis thaliana GN=MOM1 PE=1 SV=1	SNF2 family N-terminal domain	PREDICTED: helicase protein MOM1-like isoform X1 [Malus domestica]
RA03G0154900.1_RA	--	--	--	--	PREDICTED: uncharacterized protein LOC103418995 isoform X1 [Malus domestica]
RA015G0259200.1_RA	molecular_function:"Catalysis of the phosphorylation of an amino acid residue in a protein, usually according to the reaction: a protein + ATP = a phosphoprotein + ADP." [MetaCyc:PROTEIN-KINASE-RXN](GO:0004672),molecular_function:"Interacting selectively and non-covalently with any protein or protein complex (a complex of two or more proteins that may include other nonprotein molecules)." [GOC:go…	receptor-like protein kinase HSL1; K00924 [EC:2.7.1.-] (A)	LRR receptor-like serine/threonine-protein kinase HSL2 OS=Arabidopsis thaliana GN=HSL2 PE=2 SV=1	Leucine rich repeat	PREDICTED: LRR receptor-like serine/threonine-protein kinase HSL2 [Pyrus x bretschneideri]
RA05G0228200.1_RA	molecular_function:"Catalysis of the reaction: donor + hydrogen peroxide = oxidized donor + 2 H2O." [EC:1.11.1.7, RHEA:56136](GO:0004601),biological_process:"Any process that results in a change in state or activity of a cell or an organism (in terms of movement, secretion, enzyme production, gene expression, etc.) as a result of oxidative stress, a state often resulting from exposure to high lev…	peroxidase 7-like; K00430 peroxidase [EC:1.11.1.7] (A)	Peroxidase 7 OS=Arabidopsis thaliana GN=PER7 PE=2 SV=1	Peroxidase	PREDICTED: peroxidase 7-like [Malus domestica]
RA09G0044900.1_RA	--	--	--	--	PREDICTED: uncharacterized protein LOC103442503 isoform X2 [Malus domestica]
RA015G0068000.1_RA	molecular_function:"Catalysis of the phosphorylation of an amino acid residue in a protein, usually according to the reaction: a protein + ATP = a phosphoprotein + ADP." [MetaCyc:PROTEIN-KINASE-RXN](GO:0004672),molecular_function:"Catalysis of the reactions: ATP + protein serine = ADP + protein serine phosphate, and ATP + protein threonine = ADP + protein threonine phosphate." [GOC:bf, RHEA:17989…	serine/threonine-protein kinase tricorner; K08790 serine/threonine kinase 38 [EC:2.7.11.1] (A)	Serine/threonine-protein kinase tricorner OS=Drosophila melanogaster GN=trc PE=1 SV=1	Protein kinase domain	PREDICTED: serine/threonine-protein kinase tricorner isoform X1 [Pyrus x bretschneideri]
RA017G0117300.1_RA	biological_process:"The process in which a solute is transported across a lipid bilayer, from one side of a membrane to the other." [GOC:dph, GOC:jid](GO:0055085)	probable mitochondrial adenine nucleotide transporter BTL1; K14684 solute carrier family 25 (mitochondrial phosphate transporter), member 23/24/25/41 (A)	Probable mitochondrial adenine nucleotide transporter BTL1 OS=Arabidopsis thaliana GN=At3g20240 PE=2 SV=1	Mitochondrial carrier protein	PREDICTED: probable mitochondrial adenine nucleotide transporter BTL1 [Malus domestica]
RA04G0157500.1_RA	molecular_function:"Interacting selectively and non-covalently with a specific double-stranded genomic DNA sequence (sometimes referred to as a motif) within the regulatory region of a gene to modulate transcription. Regulatory regions include promoters (proximal and distal) and enhancers. Genes are transcriptional units, and include bacterial operons." [GOC:txnOH-2018](GO:0003700),biological_pro…	WRKY9; probable WRKY transcription factor 33; K13424 WRKY transcription factor 33 (A)	Probable WRKY transcription factor 33 OS=Arabidopsis thaliana GN=WRKY33 PE=1 SV=2	WRKY DNA -binding domain	probable WRKY transcription factor 33 [Malus domestica]
RA05G0111500.1_RA	--	POPTRDRAFT_649601; hypothetical protein; K05402 toll-interacting protein (A)	Elicitor-responsive protein 3 OS=Oryza sativa subsp. japonica GN=ERG3 PE=2 SV=1	C2 domain	PREDICTED: adhesive plaque matrix protein isoform X2 [Malus domestica]
RA017G0164700.1_RA	--	--	--	--	PREDICTED: putative protein TPRXL [Pyrus x bretschneideri]
RA05G0228400.1_RA	molecular_function:"Interacting selectively and non-covalently with any protein or protein complex (a complex of two or more proteins that may include other nonprotein molecules)." [GOC:go_curators](GO:0005515)	DDB1- and CUL4-associated factor 4; K11799 WD repeat-containing protein 21A (A)	DDB1- and CUL4-associated factor 4-like protein 1 OS=Homo sapiens GN=DCAF4L1 PE=2 SV=1	WD domain, G-beta repeat	PREDICTED: DDB1- and CUL4-associated factor 4 isoform X1 [Malus domestica]
RA013G0050300.1_RA	--	--	--	Plant protein of unknown function (DUF863)	PREDICTED: uncharacterized protein LOC103423795 isoform X1 [Malus domestica]
RA05G0088500.1_RA	biological_process:"The developmental process in which the size or shape of a cell is generated and organized." [GOC:clt, GOC:dph, GOC:go_curators, GOC:tb](GO:0000902),molecular_function:"Interacting selectively and non-covalently with monomeric or multimeric forms of actin, including actin filaments." [GOC:clt](GO:0003779),biological_process:"A process that is carried out at the cellular level w…	cyclase-associated protein 1; K17261 adenylyl cyclase-associated protein (A)	Cyclase-associated protein 1 OS=Arabidopsis thaliana GN=CAP1 PE=2 SV=1	Adenylate cyclase associated (CAP) C terminal	PREDICTED: cyclase-associated protein 1 [Malus domestica]
RA06G0113300.1_RA	molecular_function:"Interacting selectively and non-covalently with any protein or protein complex (a complex of two or more proteins that may include other nonprotein molecules)." [GOC:go_curators](GO:0005515)	protein gar2; K14411 RNA-binding protein Musashi (A)	Protein IQ-DOMAIN 1 OS=Arabidopsis thaliana GN=IQD1 PE=1 SV=1	Protein of unknown function (DUF4005)	PREDICTED: protein IQ-DOMAIN 1-like [Malus domestica]
RA013G0069300.1_RA	--	--	Transcription factor EMB1444 OS=Arabidopsis thaliana GN=EMB1444 PE=2 SV=1	bHLH-MYC and R2R3-MYB transcription factors N-terminal	PREDICTED: uncharacterized protein LOC103451945 [Malus domestica]
RA07G0028600.1_RA	molecular_function:"Stops, prevents or reduces the activity of a cysteine-type endopeptidase, any enzyme that hydrolyzes peptide bonds in polypeptides by a mechanism in which the sulfhydryl group of a cysteine residue at the active center acts as a nucleophile." [GOC:dph, GOC:tb](GO:0004869)	hypothetical protein; K13899 cystatin-C (A)	Cysteine proteinase inhibitor 12 OS=Oryza sativa subsp. japonica GN=Os01g0270100 PE=2 SV=1	Cystatin domain	PREDICTED: cysteine proteinase inhibitor 6-like isoform X2 [Malus domestica]
RA04G0170700.1_RA	molecular_function:"Catalysis of the transfer of a glycosyl group from one compound (donor) to another (acceptor)." [GOC:jl, ISBN:0198506732](GO:0016757),molecular_function:"Catalysis of the reaction: UDP-D-galacturonate + 1,4-alpha-D-galacturonosyl(n) = 1,4-alpha-D-galacturonosyl(n+1) + UDP." [EC:2.4.1.43, MetaCyc:2.4.1.43-RXN](GO:0047262)	probable galacturonosyltransferase 7; K13648 alpha-1,4-galacturonosyltransferase [EC:2.4.1.43] (A)	Probable galacturonosyltransferase 7 OS=Arabidopsis thaliana GN=GAUT7 PE=1 SV=2	Glycosyl transferase family 8	PREDICTED: probable galacturonosyltransferase 7 isoform X1 [Pyrus x bretschneideri]
RA08G0001300.1_RA	molecular_function:"Interacting selectively and non-covalently with any protein or protein complex (a complex of two or more proteins that may include other nonprotein molecules)." [GOC:go_curators](GO:0005515)	hecd-1; HECtD1 ubiquitin ligase homolog; K12231 E3 ubiquitin-protein ligase HECTD1 [EC:2.3.2.26] (A)	BTB/POZ domain-containing protein At2g30600 OS=Arabidopsis thaliana GN=At2g30600/At2g30610 PE=2 SV=1	Farnesoic acid 0-methyl transferase	PREDICTED: BTB/POZ domain-containing protein At2g30600 isoform X1 [Malus domestica]
RA02G0085800.1_RA	--	hypothetical protein; K18470 Rho GTPase-activating protein 1 (A)	Protein GDAP2 homolog OS=Drosophila melanogaster GN=CG18812 PE=2 SV=1	Divergent CRAL/TRIO domain	PREDICTED: ganglioside-induced differentiation-associated protein 2 [Pyrus x bretschneideri]
RA06G0169900.1_RA	--	MYB31; myb-related protein 306-like; K09422 myb proto-oncogene protein, plant (A)	Myb-related protein 306 OS=Antirrhinum majus GN=MYB306 PE=2 SV=1	Myb-like DNA-binding domain	PREDICTED: LOW QUALITY PROTEIN: myb-related protein 306-like [Malus domestica]
RA09G0007900.1_RA	--	2-methylene-furan-3-one reductase-like; K18980 2-methylene-furan-3-one reductase [EC:1.3.1.105] (A)	CASP-like protein 4A3 OS=Arabidopsis thaliana GN=At2g36330 PE=2 SV=1	Domain of unknown function (DUF588)	PREDICTED: CASP-like protein At5g40300 [Malus domestica]
RA017G0094000.1_RA	--	--	--	--	PREDICTED: uncharacterized protein LOC103965868 [Pyrus x bretschneideri]
RA03G0044200.1_RA	molecular_function:"Catalysis of the incorporation of one atom from molecular oxygen into a compound and the reduction of the other atom of oxygen to water." [ISBN:0198506732](GO:0004497),molecular_function:"Interacting selectively and non-covalently with iron (Fe) ions." [GOC:ai](GO:0005506),molecular_function:"Catalysis of an oxidation-reduction (redox) reaction in which hydrogen or electrons a…	cytochrome P450 86A1; K15401 fatty acid omega-hydroxylase [EC:1.14.-.-] (A)	Cytochrome P450 86A1 OS=Arabidopsis thaliana GN=CYP86A1 PE=1 SV=2	Cytochrome P450	PREDICTED: cytochrome P450 86A1 [Malus domestica]
RA013G0062200.1_RA	--	probable pectate lyase 3; K01728 pectate lyase [EC:4.2.2.2] (A)	--	Putative small multi-drug export protein	PREDICTED: uncharacterized protein LOC103451873 [Malus domestica]
RA05G0319900.1_RA	--	hypothetical protein; K19891 glucan endo-1,3-beta-glucosidase 1/2/3 [EC:3.2.1.39] (A)	Glucan endo-1,3-beta-glucosidase 12 OS=Arabidopsis thaliana GN=At4g29360 PE=1 SV=1	X8 domain	PREDICTED: glucan endo-1,3-beta-glucosidase-like protein 1 [Malus domestica]
RA07G0114800.1_RA	molecular_function:"Catalysis of an oxidation-reduction (redox) reaction, a reversible chemical reaction in which the oxidation state of an atom or atoms within a molecule is altered. One substrate acts as a hydrogen or electron donor and becomes oxidized, while the other acts as hydrogen or electron acceptor and becomes reduced." [GOC:go_curators](GO:0016491)	(+)-neomenthol dehydrogenase-like; K15095 (+)-neomenthol dehydrogenase [EC:1.1.1.208] (A)	(+)-neomenthol dehydrogenase OS=Arabidopsis thaliana GN=SDR1 PE=1 SV=1	short chain dehydrogenase	PREDICTED: (+)-neomenthol dehydrogenase-like [Malus domestica]
RA07G0112500.1_RA	--	--	--	--	PREDICTED: uncharacterized protein LOC103401917 [Malus domestica]
RA03G0154700.1_RA	--	--	--	--	PREDICTED: uncharacterized protein LOC103428806 isoform X2 [Malus domestica]
RA013G0143000.1_RA	--	paxip1; PAX interacting (with transcription-activation domain) protein 1; K14972 PAX-interacting protein 1 (A)	PAX-interacting protein 1 OS=Bos taurus GN=PAXIP1 PE=2 SV=1	Regulator of Ty1 transposition protein 107 BRCT domain	PREDICTED: uncharacterized protein LOC103452998 [Malus domestica]
RA017G0054700.1_RA	molecular_function:"Any molecular function by which a gene product interacts selectively and non-covalently with DNA (deoxyribonucleic acid)." [GOC:dph, GOC:jl, GOC:tb, GOC:vw](GO:0003677),molecular_function:"Interacting selectively and non-covalently with a specific double-stranded genomic DNA sequence (sometimes referred to as a motif) within the regulatory region of a gene to modulate transcri…	DREB1; dehydration-responsive element-binding protein 2A-like; K09286 EREBP-like factor (A)	Dehydration-responsive element-binding protein 2A OS=Oryza sativa subsp. japonica GN=DREB2A PE=2 SV=1	AP2 domain	PREDICTED: putative dehydration-responsive element-binding protein 2H [Malus domestica]
RA07G0058800.1_RA	--	hypothetical protein; K14794 ribosomal RNA-processing protein 12 (A)	Protein NUCLEAR FUSION DEFECTIVE 4 OS=Arabidopsis thaliana GN=NFD4 PE=3 SV=1	Nodulin-like	PREDICTED: uncharacterized protein LOC103438898 [Malus domestica]
RA015G0192300.1_RA	--	hypothetical protein; K15118 solute carrier family 25, member 38 (A)	Trafficking protein particle complex subunit 11 OS=Bos taurus GN=TRAPPC11 PE=2 SV=1	Foie gras liver health family 1	PREDICTED: trafficking protein particle complex subunit 11 [Pyrus x bretschneideri]
RA015G0159900.1_RA	molecular_function:"Catalysis of the hydrolysis of any O-glycosyl bond." [GOC:mah](GO:0004553),cellular_component:"The rigid or semi-rigid envelope lying outside the cell membrane of plant, fungal, most prokaryotic cells and some protozoan parasites, maintaining their shape and protecting them from osmotic lysis. In plants it is made of cellulose and, often, lignin; in fungi it is composed largel…	probable xyloglucan endotransglucosylase/hydrolase protein 26; K08235 xyloglucan:xyloglucosyl transferase [EC:2.4.1.207] (A)	Probable xyloglucan endotransglucosylase/hydrolase protein 26 OS=Arabidopsis thaliana GN=XTH26 PE=2 SV=1	Glycosyl hydrolases family 16	PREDICTED: probable xyloglucan endotransglucosylase/hydrolase protein 26 [Malus domestica]
RA012G0028000.1_RA	molecular_function:"Any molecular function by which a gene product interacts selectively and non-covalently with DNA (deoxyribonucleic acid)." [GOC:dph, GOC:jl, GOC:tb, GOC:vw](GO:0003677),molecular_function:"Interacting selectively and non-covalently with a specific double-stranded genomic DNA sequence (sometimes referred to as a motif) within the regulatory region of a gene to modulate transcri…	AP2/ERF and B3 domain-containing transcription factor RAV1-like; K09287 RAV-like factor (A)	B3 domain-containing protein At2g36080 OS=Arabidopsis thaliana GN=ARF31 PE=2 SV=1	B3 DNA binding domain	B3 domain-containing protein At2g36080-like [Malus domestica]
RA013G0011500.1_RA	molecular_function:"Interacting selectively and non-covalently with phospholipids, a class of lipids containing phosphoric acid as a mono- or diester." [ISBN:0198506732](GO:0005543),molecular_function:"Interacting selectively and non-covalently with phosphatidylinositol, any glycophospholipid with its sn-glycerol 3-phosphate residue is esterified to the 1-hydroxyl group of 1D-myo-inositol." [ISBN…	probable clathrin assembly protein At4g32285; K20044 phosphatidylinositol-binding clathrin assembly protein (A)	Probable clathrin assembly protein At4g32285 OS=Arabidopsis thaliana GN=At4g32285 PE=1 SV=2	ANTH domain	PREDICTED: probable clathrin assembly protein At4g32285 [Malus domestica]
RA013G0021800.1_RA	molecular_function:"Interacting selectively and non-covalently with ATP, adenosine 5'-triphosphate, a universally important coenzyme and enzyme regulator." [ISBN:0198506732](GO:0005524),cellular_component:"A lipid bilayer along with all the proteins and protein complexes embedded in it an attached to it." [GOC:dos, GOC:mah, ISBN:0815316194](GO:0016020),molecular_function:"Primary active transport…	ATP-binding cassette; K05681 ATP-binding cassette, subfamily G (WHITE), member 2 (A)	ABC transporter G family member 7 OS=Arabidopsis thaliana GN=ABCG7 PE=2 SV=1	-	PREDICTED: ABC transporter G family member 7 [Malus domestica]
RA09G0200000.1_RA	molecular_function:"Catalysis of the phosphorylation of an amino acid residue in a protein, usually according to the reaction: a protein + ATP = a phosphoprotein + ADP." [MetaCyc:PROTEIN-KINASE-RXN](GO:0004672),molecular_function:"Interacting selectively and non-covalently with ATP, adenosine 5'-triphosphate, a universally important coenzyme and enzyme regulator." [ISBN:0198506732](GO:0005524),bi…	probable inactive receptor kinase At2g26730; K04730 interleukin-1 receptor-associated kinase 1 [EC:2.7.11.1] (A)	Probable inactive receptor kinase At1g48480 OS=Arabidopsis thaliana GN=RKL1 PE=2 SV=1	Protein kinase domain	PREDICTED: probable inactive receptor kinase At1g48480 [Malus domestica]
RA017G0140700.1_RA	molecular_function:"Interacting selectively and non-covalently with any protein or protein complex (a complex of two or more proteins that may include other nonprotein molecules)." [GOC:go_curators](GO:0005515),cellular_component:"A membrane-bounded organelle of eukaryotic cells in which chromosomes are housed and replicated. In most cells, the nucleus contains all of the cell's chromosomes excep…	auxin-responsive protein IAA21-like; K14484 auxin-responsive protein IAA (A)	Auxin-responsive protein IAA27 OS=Arabidopsis thaliana GN=IAA27 PE=1 SV=1	AUX/IAA family	PREDICTED: LOW QUALITY PROTEIN: auxin-responsive protein IAA21-like [Malus domestica]
RA017G0072500.1_RA	molecular_function:"Catalysis of the random hydrolysis of (1->4)-alpha-D-galactosiduronic linkages in pectate and other galacturonans." [EC:3.2.1.15](GO:0004650),biological_process:"The chemical reactions and pathways involving carbohydrates, any of a group of organic compounds based of the general formula Cx(H2O)y. Includes the formation of carbohydrate derivatives by the addition of a carbohydr…	exopolygalacturonase clone GBGA483-like; K01213 galacturan 1,4-alpha-galacturonidase [EC:3.2.1.67] (A)	Exopolygalacturonase clone GBGA483 OS=Arabidopsis thaliana GN=At3g07850 PE=2 SV=2	Glycosyl hydrolases family 28	PREDICTED: exopolygalacturonase clone GBGA483-like [Malus domestica]
RA015G0361500.1_RA	molecular_function:"Interacting selectively and non-covalently with a specific double-stranded genomic DNA sequence (sometimes referred to as a motif) within the regulatory region of a gene to modulate transcription. Regulatory regions include promoters (proximal and distal) and enhancers. Genes are transcriptional units, and include bacterial operons." [GOC:txnOH-2018](GO:0003700),biological_pro…	G-box-binding factor 4-like; K14432 ABA responsive element binding factor (A)	G-box-binding factor 4 OS=Arabidopsis thaliana GN=GBF4 PE=1 SV=1	bZIP transcription factor	PREDICTED: G-box-binding factor 4-like [Malus domestica]
RA01G0085300.1_RA	molecular_function:"Catalysis of the reaction: pyridoxamine 5'-phosphate + H2O + O2 = pyridoxal 5'-phosphate + NH3 + hydrogen peroxide." [EC:1.4.3.5](GO:0004733),biological_process:"The chemical reactions and pathways resulting in the formation of pyridoxine, 2-methyl-3-hydroxy-4,5-bis(hydroxymethyl)pyridine, one of the vitamin B6 compounds." [GOC:ai](GO:0008615),molecular_function:"Interacting s…	PNPO; pyridoxamine 5'-phosphate oxidase; K00275 pyridoxamine 5'-phosphate oxidase [EC:1.4.3.5] (A)	Pyridoxine/pyridoxamine 5'-phosphate oxidase 2 OS=Arabidopsis thaliana GN=PPOX2 PE=1 SV=2	Pyridoxamine 5'-phosphate oxidase	PREDICTED: pyridoxine/pyridoxamine 5'-phosphate oxidase 2 [Pyrus x bretschneideri]
RA013G0077800.1_RA	--	--	Anthranilate phosphoribosyltransferase OS=Aquifex aeolicus (strain VF5) GN=trpD PE=3 SV=1	--	PREDICTED: uncharacterized protein LOC103452016 [Malus domestica]
RA09G0022900.1_RA	molecular_function:"Interacting selectively and non-covalently with any protein or protein complex (a complex of two or more proteins that may include other nonprotein molecules)." [GOC:go_curators](GO:0005515),molecular_function:"Interacting selectively and non-covalently with zinc (Zn) ions." [GOC:ai](GO:0008270)	callose synthase 11-like; K11000 callose synthase [EC:2.4.1.-] (A)	Pentatricopeptide repeat-containing protein At5g39680 OS=Arabidopsis thaliana GN=EMB2744 PE=1 SV=1	DYW family of nucleic acid deaminases	PREDICTED: pentatricopeptide repeat-containing protein At5g39680 [Malus domestica]
RA04G0181500.1_RA	molecular_function:"Interacting selectively and non-covalently with any protein or protein complex (a complex of two or more proteins that may include other nonprotein molecules)." [GOC:go_curators](GO:0005515)	kelch motif protein; K14966 host cell factor (A)	Rab9 effector protein with kelch motifs OS=Bos taurus GN=RABEPK PE=2 SV=1	Kelch motif	PREDICTED: tip elongation aberrant protein 1-like [Malus domestica]
RA014G0017700.1_RA	molecular_function:"Catalysis of the reaction: an orthophosphoric monoester + H2O = an alcohol + phosphate, with an acid pH optimum." [EC:3.1.3.2](GO:0003993),molecular_function:"Catalysis of the hydrolysis of various bonds, e.g. C-O, C-N, C-C, phosphoric anhydride bonds, etc. Hydrolase is the systematic name for any enzyme of EC class 3." [ISBN:0198506732](GO:0016787),molecular_function:"Interac…	acid phosphatase (EC:3.1.3.2); K01078 acid phosphatase [EC:3.1.3.2] (A)	Purple acid phosphatase 22 OS=Arabidopsis thaliana GN=PAP22 PE=2 SV=1	Iron/zinc purple acid phosphatase-like protein C	PREDICTED: purple acid phosphatase 22-like [Pyrus x bretschneideri]
RA06G0163700.1_RA	molecular_function:"Catalysis of a biochemical reaction at physiological temperatures. In biologically catalyzed reactions, the reactants are known as substrates, and the catalysts are naturally occurring macromolecular substances known as enzymes. Enzymes possess specific binding sites for substrates, and are usually composed wholly or largely of protein, but RNA that has catalytic activity (rib…	WW domain-binding protein 11; K12866 WW domain-binding protein 11 (A)	HIPL1 protein OS=Arabidopsis thaliana GN=HIPL1 PE=1 SV=2	Glucose / Sorbosone dehydrogenase	PREDICTED: HIPL1 protein-like [Malus domestica]
RA015G0031900.1_RA	molecular_function:"Interacting selectively and non-covalently with any protein or protein complex (a complex of two or more proteins that may include other nonprotein molecules)." [GOC:go_curators](GO:0005515)	chaperone protein ClpB 1-like; K03695 ATP-dependent Clp protease ATP-binding subunit ClpB (A)	U-box domain-containing protein 13 OS=Arabidopsis thaliana GN=PUB13 PE=1 SV=1	Armadillo/beta-catenin-like repeat	PREDICTED: U-box domain-containing protein 4 [Malus domestica]
RA08G0009600.1_RA	molecular_function:"Catalysis of movement along a microtubule, coupled to the hydrolysis of a nucleoside triphosphate (usually ATP)." [GOC:mah, ISBN:0815316194](GO:0003777),molecular_function:"Interacting selectively and non-covalently with ATP, adenosine 5'-triphosphate, a universally important coenzyme and enzyme regulator." [ISBN:0198506732](GO:0005524),biological_process:"A microtubule-based …	kinesin-like protein KIF22-A; K10401 kinesin family member 18/19 (A)	Kinesin-like protein KIF22 OS=Mus musculus GN=Kif22 PE=2 SV=2	Kinesin motor domain	PREDICTED: kinesin-like protein KIF22-A [Prunus mume]
RA01G0099600.1_RA	molecular_function:"Catalysis of the reaction: sn-glycerol 3-phosphate + a quinone = glycerone phosphate + a quinol." [EC:1.1.5.3](GO:0004368),biological_process:"The chemical reactions and pathways involving glycerol-3-phosphate, a phosphoric monoester of glycerol." [GOC:go_curators, ISBN:0198506732](GO:0006072),cellular_component:"An enzyme complex that catalyzes the dehydrogenation of sn-glyce…	glycerol-3-phosphate dehydrogenase SDP6, mitochondrial; K00111 glycerol-3-phosphate dehydrogenase [EC:1.1.5.3] (A)	Glycerol-3-phosphate dehydrogenase SDP6, mitochondrial OS=Arabidopsis thaliana GN=SDP6 PE=1 SV=1	C-terminal domain of alpha-glycerophosphate oxidase	PREDICTED: glycerol-3-phosphate dehydrogenase SDP6, mitochondrial [Malus domestica]
RA09G0169700.1_RA	molecular_function:"Catalysis of a biochemical reaction at physiological temperatures. In biologically catalyzed reactions, the reactants are known as substrates, and the catalysts are naturally occurring macromolecular substances known as enzymes. Enzymes possess specific binding sites for substrates, and are usually composed wholly or largely of protein, but RNA that has catalytic activity (rib…	probable alpha,alpha-trehalose-phosphate synthase [UDP-forming] 7; K16055 trehalose 6-phosphate synthase/phosphatase [EC:2.4.1.15 3.1.3.12] (A)	Probable alpha,alpha-trehalose-phosphate synthase [UDP-forming] 7 OS=Arabidopsis thaliana GN=TPS7 PE=1 SV=1	Trehalose-phosphatase	PREDICTED: probable alpha,alpha-trehalose-phosphate synthase [UDP-forming] 7 [Malus domestica]
RA015G0122600.1_RA	molecular_function:"Catalysis of the hydrolysis of a peptide bond not more than three residues from the C-terminus of a polypeptide chain by a catalytic mechanism that involves a catalytic triad consisting of a serine nucleophile that is activated by a proton relay involving an acidic residue (e.g. aspartate or glutamate) and a basic residue (usually histidine)." [http://merops.sanger.ac.uk/about…	serine carboxypeptidase II-2; K16297 serine carboxypeptidase-like clade II [EC:3.4.16.-] (A)	Serine carboxypeptidase II-2 (Fragment) OS=Hordeum vulgare GN=CXP;2-2 PE=1 SV=1	Serine carboxypeptidase	PREDICTED: serine carboxypeptidase II-2 [Malus domestica]
RA01G0151400.1_RA	molecular_function:"Interacting selectively and non-covalently with ATP, adenosine 5'-triphosphate, a universally important coenzyme and enzyme regulator." [ISBN:0198506732](GO:0005524),molecular_function:"Interacting selectively and non-covalently with any metal ion." [GOC:ai](GO:0046872),molecular_function:"Catalysis of the reaction: ATP + H2O = ADP + phosphate. This reaction requires the prese…	E3 ubiquitin-protein ligase SHPRH-like; K15710 E3 ubiquitin-protein ligase SHPRH [EC:3.6.4.- 2.3.2.27] (A)	E3 ubiquitin-protein ligase SHPRH OS=Mus musculus GN=Shprh PE=1 SV=1	Helicase conserved C-terminal domain	PREDICTED: E3 ubiquitin-protein ligase SHPRH-like isoform X1 [Malus domestica]
RA07G0043600.1_RA	--	uncharacterized LOC103947160; K03655 ATP-dependent DNA helicase RecG [EC:3.6.4.12] (A)	Nuclear pore complex protein NUP1 OS=Arabidopsis thaliana GN=NUP1 PE=1 SV=1	--	PREDICTED: uncharacterized protein DDB_G0274915-like [Malus domestica]
RA06G0165600.1_RA	cellular_component:"The outer, i.e. cytoplasm-facing, lipid bilayer of the mitochondrial envelope." [GOC:ai](GO:0005741),molecular_function:"Enables the transmembrane transfer of an anion by a voltage-gated channel. An anion is a negatively charged ion. A voltage-gated channel is a channel whose open state is dependent on the voltage across the membrane in which it is embedded." [GOC:mtg_transpor…	mitochondrial outer membrane protein porin of 36 kDa-like; K15040 voltage-dependent anion channel protein 2 (A)	Mitochondrial outer membrane protein porin 1 OS=Arabidopsis thaliana GN=VDAC1 PE=1 SV=3	--	PREDICTED: uncharacterized protein LOC103428342 [Malus domestica]
RA07G0128800.1_RA	molecular_function:"Catalysis of the phosphorylation of an amino acid residue in a protein, usually according to the reaction: a protein + ATP = a phosphoprotein + ADP." [MetaCyc:PROTEIN-KINASE-RXN](GO:0004672),molecular_function:"Interacting selectively and non-covalently with ATP, adenosine 5'-triphosphate, a universally important coenzyme and enzyme regulator." [ISBN:0198506732](GO:0005524),bi…	CDPK-related kinase 3-like; K13412 calcium-dependent protein kinase [EC:2.7.11.1] (A)	CDPK-related kinase 3 OS=Arabidopsis thaliana GN=CRK3 PE=1 SV=1	Protein kinase domain	PREDICTED: CDPK-related kinase 3 [Malus domestica]
RA012G0035300.1_RA	--	--	--	N-terminal C2 in EEIG1 and EHBP1 proteins	PREDICTED: uncharacterized protein LOC103449577 [Malus domestica]
RA07G0097800.1_RA	molecular_function:"Interacting selectively and non-covalently with ATP, adenosine 5'-triphosphate, a universally important coenzyme and enzyme regulator." [ISBN:0198506732](GO:0005524),molecular_function:"Catalysis of the reaction: ATP + H2O = ADP + phosphate + 2 H+. May or may not be coupled to another reaction." [EC:3.6.1.3, GOC:jl](GO:0016887)	ATPase GET3; K01551 arsenite-transporting ATPase [EC:3.6.3.16] (A)	ATPase ASNA1 homolog OS=Aedes aegypti GN=AAEL011136 PE=3 SV=1	Anion-transporting ATPase	PREDICTED: ATPase GET3 [Malus domestica]
RA014G0074900.1_RA	biological_process:"The division of a mitochondrion within a cell to form two or more separate mitochondrial compartments." [PMID:11038192](GO:0000266),molecular_function:"Interacting selectively and non-covalently with any protein or protein complex (a complex of two or more proteins that may include other nonprotein molecules)." [GOC:go_curators](GO:0005515)	mitochondrial fission 1 protein A-like; K17969 mitochondrial fission 1 protein (A)	Mitochondrial fission 1 protein A OS=Arabidopsis thaliana GN=FIS1A PE=1 SV=1	Fis1 N-terminal tetratricopeptide repeat	PREDICTED: mitochondrial fission 1 protein A-like [Malus domestica]
RA011G0022000.1_RA	--	Glutamyl-tRNA(Gln) amidotransferase subunit A; K02433 aspartyl-tRNA(Asn)/glutamyl-tRNA(Gln) amidotransferase subunit A [EC:6.3.5.6 6.3.5.7] (A)	Phosphatidylinositol/phosphatidylcholine transfer protein SFH1 OS=Arabidopsis thaliana GN=SFH1 PE=2 SV=1	CRAL/TRIO, N-terminal domain	PREDICTED: phosphatidylinositol/phosphatidylcholine transfer protein SFH1-like [Pyrus x bretschneideri]
RA014G0081400.1_RA	molecular_function:"Interacting selectively and non-covalently with any nucleic acid." [GOC:jl](GO:0003676),biological_process:"Any process involved in the conversion of a primary ribosomal RNA (rRNA) transcript into one or more mature rRNA molecules." [GOC:curators](GO:0006364),molecular_function:"Catalysis of the hydrolysis of ester linkages within nucleic acids by removing nucleotide residues …	RNA exonuclease 4; K18327 RNA exonuclease 4 [EC:3.1.-.-] (A)	RNA exonuclease 4 OS=Gibberella zeae (strain PH-1 / ATCC MYA-4620 / FGSC 9075 / NRRL 31084) GN=REX4 PE=3 SV=1	Exonuclease	PREDICTED: RNA exonuclease 4 isoform X1 [Pyrus x bretschneideri]
RA01G0174800.1_RA	biological_process:"Any process that modulates the frequency, rate or extent of cellular DNA-templated transcription." [GOC:go_curators, GOC:txnOH](GO:0006355),molecular_function:"Interacting selectively and non-covalently with zinc (Zn) ions." [GOC:ai](GO:0008270)	protein FAR1-RELATED SEQUENCE 7-like; K17604 zinc finger SWIM domain-containing protein 3 (A)	Protein FAR1-RELATED SEQUENCE 5 OS=Arabidopsis thaliana GN=FRS5 PE=2 SV=1	SWIM zinc finger	PREDICTED: protein FAR1-RELATED SEQUENCE 7-like isoform X1 [Malus domestica]
RA014G0056000.1_RA	molecular_function:"Interacting selectively and non-covalently with any protein or protein complex (a complex of two or more proteins that may include other nonprotein molecules)." [GOC:go_curators](GO:0005515)	beta-glucosidase 46; K05350 beta-glucosidase [EC:3.2.1.21] (A)	FBD-associated F-box protein At4g10400 OS=Arabidopsis thaliana GN=At4g10400 PE=2 SV=2	FBD	PREDICTED: F-box/LRR-repeat protein At3g26922-like [Malus domestica]
RA015G0253300.1_RA	--	cationic amino acid transporter 2, vacuolar-like; K13863 solute carrier family 7 (cationic amino acid transporter), member 1 (A)	Nuclear envelope integral membrane protein 1 OS=Bos taurus GN=NEMP1 PE=2 SV=1	NEMP family	PREDICTED: transmembrane protein 194A-like [Pyrus x bretschneideri]
RA07G0126300.1_RA	biological_process:"The directed movement of malate into, out of or within a cell, or between cells, by means of some agent such as a transporter or pore." [GOC:krc](GO:0015743)	--	Aluminum-activated malate transporter 10 OS=Arabidopsis thaliana GN=ALMT10 PE=3 SV=2	Aluminium activated malate transporter	PREDICTED: aluminum-activated malate transporter 10 [Malus domestica]
RA05G0052300.1_RA	molecular_function:"Catalysis of the phosphorylation of an amino acid residue in a protein, usually according to the reaction: a protein + ATP = a phosphoprotein + ADP." [MetaCyc:PROTEIN-KINASE-RXN](GO:0004672),molecular_function:"Interacting selectively and non-covalently with ATP, adenosine 5'-triphosphate, a universally important coenzyme and enzyme regulator." [ISBN:0198506732](GO:0005524),bi…	probable serine/threonine-protein kinase At1g54610; K08819 cyclin-dependent kinase 12/13 [EC:2.7.11.22 2.7.11.23] (A)	Probable serine/threonine-protein kinase At1g54610 OS=Arabidopsis thaliana GN=At1g54610 PE=1 SV=1	Protein kinase domain	PREDICTED: probable serine/threonine-protein kinase At1g54610 isoform X2 [Malus domestica]
RA09G0028800.1_RA	molecular_function:"Interacting selectively and non-covalently with calmodulin, a calcium-binding protein with many roles, both in the calcium-bound and calcium-free states." [GOC:krc](GO:0005516)	--	--	Plant calmodulin-binding domain	PREDICTED: nucleolar and coiled-body phosphoprotein 1-like [Malus domestica]
RA012G0098900.1_RA	molecular_function:"Interacting selectively and non-covalently with any metal ion." [GOC:ai](GO:0046872)	heavy metal-associated isoprenylated plant protein 26-like; K10752 histone-binding protein RBBP4 (A)	Heavy metal-associated isoprenylated plant protein 26 OS=Arabidopsis thaliana GN=HIPP26 PE=1 SV=1	Heavy-metal-associated domain	PREDICTED: axoneme-associated protein mst101(2)-like [Malus domestica]
RA08G0178600.1_RA	--	--	--	SnoaL-like domain	PREDICTED: uncharacterized protein LOC103967399 [Pyrus x bretschneideri]
RA012G0169800.1_RA	--	--	--	--	PREDICTED: flagellar attachment zone protein 1-like [Pyrus x bretschneideri]
RA03G0086900.1_RA	--	uncharacterized LOC100832504; K13291 terminal uridylyltransferase [EC:2.7.7.52] (A)	Protein neuralized OS=Drosophila virilis GN=neur PE=3 SV=1	Zinc finger, C3HC4 type (RING finger)	PREDICTED: uncharacterized protein LOC103440988 [Malus domestica]
RA016G0069200.1_RA	--	deleted in malignant brain tumors 1 protein-like; K13912 deleted in malignant brain tumors 1 protein (A)	--	Targeting protein for Xklp2 (TPX2)	PREDICTED: cell wall protein DAN4 [Malus domestica]
RA05G0046600.1_RA	molecular_function:"Interacting selectively and non-covalently with any protein or protein complex (a complex of two or more proteins that may include other nonprotein molecules)." [GOC:go_curators](GO:0005515)	pre-mRNA-processing factor 19-like; K10599 pre-mRNA-processing factor 19 [EC:2.3.2.27] (A)	--	--	PREDICTED: uncharacterized protein LOC103935907 [Pyrus x bretschneideri]
RA011G0052900.1_RA	molecular_function:"Catalysis of the hydrolysis of any O-glycosyl bond." [GOC:mah](GO:0004553),biological_process:"The chemical reactions and pathways involving carbohydrates, any of a group of organic compounds based of the general formula Cx(H2O)y. Includes the formation of carbohydrate derivatives by the addition of a carbohydrate residue to another molecule." [GOC:mah, ISBN:0198506732](GO:000…	lysosomal beta glucosidase-like; K05349 beta-glucosidase [EC:3.2.1.21] (A)	Beta-glucosidase BoGH3B OS=Bacteroides ovatus (strain ATCC 8483 / DSM 1896 / JCM 5824 / NCTC 11153) GN=BACOVA_02659 PE=1 SV=1	Glycosyl hydrolase family 3 C-terminal domain	PREDICTED: uncharacterized protein LOC103938601 [Pyrus x bretschneideri]
RA07G0198200.1_RA	molecular_function:"Interacting selectively and non-covalently with copper (Cu) ions." [GOC:ai](GO:0005507),molecular_function:"Catalysis of an oxidation-reduction (redox) reaction, a reversible chemical reaction in which the oxidation state of an atom or atoms within a molecule is altered. One substrate acts as a hydrogen or electron donor and becomes oxidized, while the other acts as hydrogen o…	POPTRDRAFT_570599; Monocopper oxidase-like protein SKS1 precursor; K19791 iron transport multicopper oxidase (A)	Monocopper oxidase-like protein SKU5 OS=Arabidopsis thaliana GN=SKU5 PE=1 SV=1	Multicopper oxidase	PREDICTED: monocopper oxidase-like protein SKS1 [Malus domestica]
RA015G0260000.1_RA	molecular_function:"The formation of a protein dimer, a macromolecular structure consists of two noncovalently associated identical or nonidentical subunits." [ISBN:0198506732](GO:0046983)	MYC2; transcription factor MYC2; K13422 transcription factor MYC2 (A)	Transcription factor bHLH25 OS=Arabidopsis thaliana GN=BHLH25 PE=2 SV=2	Helix-loop-helix DNA-binding domain	PREDICTED: transcription factor bHLH18-like [Malus domestica]
RA03G0121500.1_RA	molecular_function:"Catalysis of the transfer of a glycosyl group from one compound (donor) to another (acceptor)." [GOC:jl, ISBN:0198506732](GO:0016757)	hypothetical protein; K14552 NET1-associated nuclear protein 1 (U3 small nucleolar RNA-associated protein 17) (A)	--	--	PREDICTED: uncharacterized protein LOC103929563 [Pyrus x bretschneideri]
RA06G0099800.1_RA	biological_process:"Any process that modulates the frequency, rate or extent of defense response to fungus." [GOC:dhl, GOC:TermGenie, PMID:22242006](GO:1900150)	3-hydroxyisobutyryl-CoA hydrolase-like protein 5; K05605 3-hydroxyisobutyryl-CoA hydrolase [EC:3.1.2.4] (A)	Extra-large guanine nucleotide-binding protein 1 OS=Arabidopsis thaliana GN=XLG1 PE=1 SV=2	Probable zinc-ribbon domain	PREDICTED: uncharacterized protein LOC103943758 isoform X1 [Pyrus x bretschneideri]
RA08G0160300.1_RA	molecular_function:"The formation of a protein dimer, a macromolecular structure consists of two noncovalently associated identical or nonidentical subunits." [ISBN:0198506732](GO:0046983)	--	Transcription factor bHLH145 OS=Arabidopsis thaliana GN=BHLH145 PE=2 SV=1	--	PREDICTED: transcription factor bHLH143-like [Malus domestica]
RA012G0131800.1_RA	molecular_function:"Interacting selectively and non-covalently with a nucleotide, any compound consisting of a nucleoside that is esterified with (ortho)phosphate or an oligophosphate at any hydroxyl group on the ribose or deoxyribose." [GOC:mah, ISBN:0198547684](GO:0000166),molecular_function:"Catalysis of the formation of aminoacyl-tRNA from ATP, amino acid, and tRNA with the release of diphosp…	protein NRT1/ PTR FAMILY 5.6-like; K14638 solute carrier family 15 (peptide/histidine transporter), member 3/4 (A)	Protein NRT1/ PTR FAMILY 5.6 OS=Arabidopsis thaliana GN=NPF5.6 PE=2 SV=1	POT family	PREDICTED: protein NRT1/ PTR FAMILY 5.6-like [Malus domestica]
RA014G0046700.1_RA	--	probable serine/threonine-protein kinase pats1; K04427 mitogen-activated protein kinase kinase kinase 7 [EC:2.7.11.25] (A)	Protein trichome birefringence OS=Arabidopsis thaliana GN=TBR PE=1 SV=1	PMR5 N terminal Domain	PREDICTED: protein trichome birefringence [Pyrus x bretschneideri]
RA011G0233700.1_RA	--	probable indole-3-acetic acid-amido synthetase GH3.6; K14487 auxin responsive GH3 gene family (A)	Probable indole-3-acetic acid-amido synthetase GH3.6 OS=Oryza sativa subsp. japonica GN=GH3.6 PE=2 SV=2	GH3 auxin-responsive promoter	PREDICTED: probable indole-3-acetic acid-amido synthetase GH3.6 [Malus domestica]
RA06G0051900.1_RA	biological_process:"The chemical reactions and pathways resulting in the formation of IMP, inosine monophosphate, by the stepwise assembly of a purine ring on ribose 5-phosphate." [GOC:mah, ISBN:0716720094](GO:0006189),molecular_function:"Catalysis of the reaction: 10-formyltetrahydrofolate + H(2)O = (6S)-5,6,7,8-tetrahydrofolate + formate + H(+)." [EC:3.5.1.10, RHEA:19833](GO:0008864),biological…	formyltetrahydrofolate deformylase 1, mitochondrial-like; K01433 formyltetrahydrofolate deformylase [EC:3.5.1.10] (A)	Formyltetrahydrofolate deformylase 1, mitochondrial OS=Arabidopsis thaliana GN=PURU1 PE=1 SV=1	Formyl transferase	PREDICTED: formyltetrahydrofolate deformylase 1, mitochondrial-like [Malus domestica]
RA014G0118600.1_RA	--	--	Protein ABIL2 OS=Arabidopsis thaliana GN=ABIL2 PE=2 SV=1	--	PREDICTED: protein ABIL2-like isoform X1 [Malus domestica]
RA05G0105600.1_RA	biological_process:"Any process that results in a change in state or activity of a cell or an organism (in terms of movement, secretion, enzyme production, gene expression, etc.) as a result of a cold stimulus, a temperature stimulus below the optimal temperature for that organism." [GOC:lr](GO:0009409),biological_process:"Any process that modulates the frequency, rate or extent of a circadian rh…	--	--	--	PREDICTED: uncharacterized protein LOC103436489 [Malus domestica]
RA09G0193400.1_RA	molecular_function:"Catalysis of a biochemical reaction at physiological temperatures. In biologically catalyzed reactions, the reactants are known as substrates, and the catalysts are naturally occurring macromolecular substances known as enzymes. Enzymes possess specific binding sites for substrates, and are usually composed wholly or largely of protein, but RNA that has catalytic activity (rib…	uridine 5'-monophosphate synthase-like; K13421 uridine monophosphate synthetase [EC:2.4.2.10 4.1.1.23] (A)	Uridine 5'-monophosphate synthase OS=Arabidopsis thaliana GN=PYRE-F PE=2 SV=2	Orotidine 5'-phosphate decarboxylase / HUMPS family	PREDICTED: uridine 5'-monophosphate synthase-like [Pyrus x bretschneideri]
RA015G0093200.1_RA	biological_process:"The cellular synthesis of RNA on a template of DNA." [GOC:jl, GOC:txnOH](GO:0006351)	transcription elongation factor SII, hS-II-T1 isoform 8, putative; K03145 transcription elongation factor S-II (A)	PHD finger protein 3 OS=Homo sapiens GN=PHF3 PE=1 SV=3	Transcription factor S-II (TFIIS), central domain	PREDICTED: uncharacterized protein LOC103456146 [Malus domestica]
RA09G0161100.1_RA	molecular_function:"Catalysis of the hydrolysis of a peptide bond. A peptide bond is a covalent bond formed when the carbon atom from the carboxyl group of one amino acid shares electrons with the nitrogen atom from the amino group of a second amino acid." [GOC:jl, ISBN:0815332181](GO:0008233)	hypothetical protein; K17804 mitochondrial import inner membrane translocase subunit TIM44 (A)	DeSI-like protein At4g17486 OS=Arabidopsis thaliana GN=At4g17486 PE=2 SV=1	PPPDE putative peptidase domain	PREDICTED: deSI-like protein At4g17486 [Malus domestica]
RA010G0077400.1_RA	biological_process:"The hydrolysis of proteins into smaller polypeptides and/or amino acids by cleavage of their peptide bonds." [GOC:bf, GOC:mah](GO:0006508),molecular_function:"Catalysis of the hydrolysis of peptide bonds by a mechanism in which water acts as a nucleophile, one or two metal ions hold the water molecule in place, and charged amino acid side chains are ligands for the metal ions.…	aminopeptidase M1-like; K08776 puromycin-sensitive aminopeptidase [EC:3.4.11.-] (A)	Aminopeptidase M1 OS=Arabidopsis thaliana GN=APM1 PE=1 SV=1	Peptidase family M1 domain	PREDICTED: aminopeptidase M1-like isoform X2 [Malus domestica]
RA09G0031100.1_RA	biological_process:"Any process that modulates the frequency, rate or extent of cellular DNA-templated transcription." [GOC:go_curators, GOC:txnOH](GO:0006355)	--	Transcription factor UPBEAT1 OS=Arabidopsis thaliana GN=UPB1 PE=2 SV=1	--	PREDICTED: uncharacterized protein LOC103429149 [Malus domestica]
RA08G0011000.1_RA	--	--	--	--	PREDICTED: uncharacterized protein LOC103440332 [Malus domestica]
RA06G0034500.1_RA	biological_process:"A conserved series of molecular signals found in prokaryotes and eukaryotes; involves autophosphorylation of a histidine kinase and the transfer of the phosphate group to an aspartate that then acts as a phospho-donor to response regulator proteins." [PMID:9191038](GO:0000160),molecular_function:"Any molecular function by which a gene product interacts selectively and non-cova…	two-component response regulator-like PRR95; K14491 two-component response regulator ARR-B family (A)	Two-component response regulator-like APRR2 OS=Arabidopsis thaliana GN=APRR2 PE=2 SV=2	Response regulator receiver domain	PREDICTED: two-component response regulator-like APRR2 [Malus domestica]
RA02G0227100.1_RA	molecular_function:"Interacting selectively and non-covalently with any protein or protein complex (a complex of two or more proteins that may include other nonprotein molecules)." [GOC:go_curators](GO:0005515)	putative pentatricopeptide repeat-containing protein At1g19290; K17964 leucine-rich PPR motif-containing protein, mitochondrial (A)	Pentatricopeptide repeat-containing protein At2g20710, mitochondrial OS=Arabidopsis thaliana GN=At2g20710 PE=2 SV=1	PPR repeat	PREDICTED: pentatricopeptide repeat-containing protein At2g20710, mitochondrial-like [Malus domestica]
RA014G0061100.1_RA	molecular_function:"Interacting selectively and non-covalently with zinc (Zn) ions." [GOC:ai](GO:0008270)	ZFAND1; zinc finger AN1-type containing 1; K07059 uncharacterized protein (A)	Zinc finger AN1 and C2H2 domain-containing stress-associated protein 11 OS=Arabidopsis thaliana GN=SAP11 PE=2 SV=1	C2H2-type zinc finger	PREDICTED: zinc finger AN1 and C2H2 domain-containing stress-associated protein 11-like [Pyrus x bretschneideri]
RA08G0073100.1_RA	--	hypothetical protein; K03671 thioredoxin 1 (A)	Thioredoxin-like 4, chloroplastic OS=Arabidopsis thaliana GN=At1g07700 PE=2 SV=1	Thioredoxin	PREDICTED: thioredoxin-like 4, chloroplastic [Malus domestica]
RA05G0287900.1_RA	molecular_function:"Interacting selectively and non-covalently with a specific double-stranded genomic DNA sequence (sometimes referred to as a motif) within the regulatory region of a gene to modulate transcription. Regulatory regions include promoters (proximal and distal) and enhancers. Genes are transcriptional units, and include bacterial operons." [GOC:txnOH-2018](GO:0003700),biological_pro…	--	Transcription factor bHLH36 OS=Arabidopsis thaliana GN=BHLH36 PE=2 SV=1	Helix-loop-helix DNA-binding domain	PREDICTED: transcription factor bHLH36-like [Malus domestica]
RA01G0099100.1_RA	--	--	--	BLOC-1-related complex sub-unit 8	PREDICTED: uncharacterized protein LOC103427648 [Malus domestica]
RA015G0154800.1_RA	molecular_function:"Interacting selectively and non-covalently with a specific double-stranded genomic DNA sequence (sometimes referred to as a motif) within the regulatory region of a gene to modulate transcription. Regulatory regions include promoters (proximal and distal) and enhancers. Genes are transcriptional units, and include bacterial operons." [GOC:txnOH-2018](GO:0003700),biological_pro…	heat stress transcription factor C-1-like; K09419 heat shock transcription factor, other eukaryote (A)	Heat stress transcription factor C-1 OS=Arabidopsis thaliana GN=HSFC1 PE=2 SV=1	HSF-type DNA-binding	PREDICTED: heat stress transcription factor C-1-like [Malus domestica]
RA03G0067700.1_RA	--	--	--	--	PREDICTED: oleosin GRP-17-like [Pyrus x bretschneideri]
RA015G0042000.1_RA	cellular_component:"The pigmented membrane of a chloroplast thylakoid. An example of this component is found in Arabidopsis thaliana." [GOC:lr, GOC:mtg_sensu](GO:0009535),cellular_component:"Complex that possesses NAD(P)H dehydrogenase (plastoquinone) activity. The complex is one of the components of the electron transport chain. It is involved in electron transport from an unidentified electron …	hypothetical protein; K09506 DnaJ homolog subfamily A member 5 (A)	NAD(P)H-quinone oxidoreductase subunit U, chloroplastic OS=Arabidopsis thaliana GN=ndhU PE=1 SV=1	--	PREDICTED: uncharacterized protein LOC103431273 [Malus domestica]
RA010G0004100.1_RA	--	--	Protein ENHANCED DISEASE RESISTANCE 2-like OS=Arabidopsis thaliana GN=EDR2L PE=2 SV=1	Protein of unknown function (DUF1336)	PREDICTED: protein ENHANCED DISEASE RESISTANCE 2-like isoform X1 [Malus domestica]
RA07G0037300.1_RA	molecular_function:"Catalysis of a biochemical reaction at physiological temperatures. In biologically catalyzed reactions, the reactants are known as substrates, and the catalysts are naturally occurring macromolecular substances known as enzymes. Enzymes possess specific binding sites for substrates, and are usually composed wholly or largely of protein, but RNA that has catalytic activity (rib…	hypothetical protein; K01099 phosphatidylinositol-bisphosphatase [EC:3.1.3.36] (A)	Type I inositol polyphosphate 5-phosphatase 10 OS=Arabidopsis thaliana GN=IP5P10 PE=2 SV=1	Endonuclease/Exonuclease/phosphatase family	PREDICTED: type I inositol 1,4,5-trisphosphate 5-phosphatase CVP2 isoform X2 [Malus domestica]
RA015G0290000.1_RA	molecular_function:"Interacting selectively and non-covalently with any protein or protein complex (a complex of two or more proteins that may include other nonprotein molecules)." [GOC:go_curators](GO:0005515)	WD repeat-containing protein 5; K14963 COMPASS component SWD3 (A)	WD repeat-containing protein 44 OS=Bos taurus GN=WDR44 PE=1 SV=1	WD domain, G-beta repeat	PREDICTED: LOW QUALITY PROTEIN: uncharacterized WD repeat-containing protein C3H5.08c-like [Malus domestica]
RA05G0038900.1_RA	--	--	Pathogen-related protein OS=Hordeum vulgare PE=2 SV=2	--	PREDICTED: pathogen-related protein-like [Malus domestica]
RA03G0108200.1_RA	--	--	Uncharacterized protein At5g41620 OS=Arabidopsis thaliana GN=At5g41620 PE=2 SV=2	--	PREDICTED: uncharacterized protein At5g41620-like [Malus domestica]
RA015G0087500.1_RA	molecular_function:"Catalysis of the reaction: donor + hydrogen peroxide = oxidized donor + 2 H2O." [EC:1.11.1.7, RHEA:56136](GO:0004601),biological_process:"Any process that results in a change in state or activity of a cell or an organism (in terms of movement, secretion, enzyme production, gene expression, etc.) as a result of oxidative stress, a state often resulting from exposure to high lev…	peroxidase 16-like; K00430 peroxidase [EC:1.11.1.7] (A)	Peroxidase 16 OS=Arabidopsis thaliana GN=PER16 PE=1 SV=2	Peroxidase	PREDICTED: peroxidase 16-like [Malus domestica]
RA09G0178400.1_RA	molecular_function:"Any molecular function by which a gene product interacts selectively and non-covalently with DNA (deoxyribonucleic acid)." [GOC:dph, GOC:jl, GOC:tb, GOC:vw](GO:0003677),cellular_component:"A membrane-bounded organelle of eukaryotic cells in which chromosomes are housed and replicated. In most cells, the nucleus contains all of the cell's chromosomes except the organellar chrom…	uncharacterized LOC103401427; K13415 protein brassinosteroid insensitive 1 [EC:2.7.10.1 2.7.11.1] (A)	Squamosa promoter-binding-like protein 4 OS=Arabidopsis thaliana GN=SPL4 PE=1 SV=1	SBP domain	SPL domain class transcription factor [Malus domestica]
RA08G0036800.1_RA	molecular_function:"Catalysis of the reaction: donor + hydrogen peroxide = oxidized donor + 2 H2O." [EC:1.11.1.7, RHEA:56136](GO:0004601),biological_process:"Any process that results in a change in state or activity of a cell or an organism (in terms of movement, secretion, enzyme production, gene expression, etc.) as a result of oxidative stress, a state often resulting from exposure to high lev…	peroxidase 18; K00430 peroxidase [EC:1.11.1.7] (A)	Peroxidase 18 OS=Arabidopsis thaliana GN=PER18 PE=3 SV=1	Peroxidase	PREDICTED: peroxidase 18 [Malus domestica]
RA011G0053500.1_RA	--	--	UPF0503 protein At3g09070, chloroplastic OS=Arabidopsis thaliana GN=At3g09070 PE=1 SV=1	Protein of unknown function (DUF740)	PREDICTED: UPF0503 protein At3g09070, chloroplastic-like [Malus domestica]
RA06G0157000.1_RA	--	--	--	--	PREDICTED: uncharacterized protein LOC103437741 [Malus domestica]
RA017G0039900.1_RA	biological_process:"The chemical reactions and pathways resulting in the formation of tryptophan, the chiral amino acid 2-amino-3-(1H-indol-3-yl)propanoic acid; tryptophan is synthesized from chorismate via anthranilate." [GOC:mah, ISBN:0471331309, MetaCyc:TRPSYN-PWY](GO:0000162),molecular_function:"Catalysis of the reaction: L-serine + (1S,2R)-1-C-(indol-3-yl)glycerol 3-phosphate = L-tryptophan …	tryptophan synthase beta chain 1-like; K06001 tryptophan synthase beta chain [EC:4.2.1.20] (A)	Tryptophan synthase beta chain 2 OS=Aquifex aeolicus (strain VF5) GN=trpB2 PE=3 SV=1	Pyridoxal-phosphate dependent enzyme	PREDICTED: tryptophan synthase beta chain 1-like [Malus domestica]
RA012G0198000.1_RA	molecular_function:"Interacting selectively and non-covalently with double-stranded RNA." [GOC:jl](GO:0003725)	--	Double-stranded RNA-binding protein 2 OS=Oryza sativa subsp. japonica GN=DRB2 PE=2 SV=1	Double-stranded RNA binding motif	PREDICTED: double-stranded RNA-binding protein 3-like isoform X1 [Malus domestica]
RA014G0037500.1_RA	--	uncharacterized LOC105650214; K13407 fatty acid omega-hydroxylase [EC:1.14.-.-] (A)	Myosin-binding protein 7 OS=Arabidopsis thaliana GN=MYOB7 PE=1 SV=1	Zein-binding	PREDICTED: uncharacterized protein LOC103453741 [Malus domestica]
RA06G0041800.1_RA	--	hypothetical protein; K12501 homogentisate solanesyltransferase [EC:2.5.1.117] (A)	Trihelix transcription factor ASIL2 OS=Arabidopsis thaliana GN=ASIL2 PE=2 SV=1	Myb/SANT-like DNA-binding domain	PREDICTED: uncharacterized protein LOC103437041 [Malus domestica]
RA06G0053200.1_RA	--	chaperone protein dnaJ 13; K09531 DnaJ homolog subfamily C member 11 (A)	Chaperone protein dnaJ 13 OS=Arabidopsis thaliana GN=ATJ13 PE=1 SV=2	Domain of unknown function (DUF3395)	PREDICTED: chaperone protein dnaJ 13 [Malus domestica]
RA02G0159100.1_RA	--	uncharacterized LOC103331778; K15622 myeloid leukemia factor 1 (A)	--	Myelodysplasia-myeloid leukemia factor 1-interacting protein	PREDICTED: uncharacterized protein LOC103331778 isoform X2 [Prunus mume]
RA015G0320000.1_RA	molecular_function:"Interacting selectively and non-covalently with any protein or protein complex (a complex of two or more proteins that may include other nonprotein molecules)." [GOC:go_curators](GO:0005515)	TPR repeat-containing thioredoxin TTL1-like; K09527 DnaJ homolog subfamily C member 7 (A)	TPR repeat-containing thioredoxin TTL1 OS=Arabidopsis thaliana GN=TTL1 PE=1 SV=1	Thioredoxin	PREDICTED: TPR repeat-containing thioredoxin TTL1-like [Malus domestica]
RA03G0074700.1_RA	biological_process:"Reactions, triggered in response to the presence of a foreign body or the occurrence of an injury, which result in restriction of damage to the organism attacked or prevention/recovery from the infection caused by the attack." [GOC:go_curators](GO:0006952),cellular_component:"The component of a membrane consisting of the gene products and protein complexes having at least some…	MLO-like protein 6; K08472 mlo protein (A)	MLO-like protein 6 OS=Arabidopsis thaliana GN=MLO6 PE=2 SV=2	Mlo family	PREDICTED: MLO-like protein 6 [Pyrus x bretschneideri]
RA07G0112100.1_RA	molecular_function:"Enables the transmembrane transfer of a chloride ion by a voltage-gated channel. A voltage-gated channel is a channel whose open state is dependent on the voltage across the membrane in which it is embedded." [GOC:mtg_transport, ISBN:0815340729](GO:0005247),molecular_function:"Enables the facilitated diffusion of a chloride (by an energy-independent process) involving passage …	UPF0187 domain protein; K08994 putative membrane protein (A)	UPF0187 protein At3g61320, chloroplastic OS=Arabidopsis thaliana GN=At3g61320 PE=2 SV=2	Bestrophin, RFP-TM, chloride channel	PREDICTED: UPF0187 protein At3g61320, chloroplastic-like [Malus domestica]
RA06G0188200.1_RA	molecular_function:"Catalysis of a biochemical reaction at physiological temperatures. In biologically catalyzed reactions, the reactants are known as substrates, and the catalysts are naturally occurring macromolecular substances known as enzymes. Enzymes possess specific binding sites for substrates, and are usually composed wholly or largely of protein, but RNA that has catalytic activity (rib…	carbon catabolite repressor protein 4 homolog 3; K18729 protein angel (A)	Carbon catabolite repressor protein 4 homolog 3 OS=Arabidopsis thaliana GN=CCR4-3 PE=2 SV=2	Endonuclease/Exonuclease/phosphatase family	PREDICTED: carbon catabolite repressor protein 4 homolog 3 [Malus domestica]
RA02G0123300.1_RA	--	high affinity nitrate transporter 2.4; K02575 MFS transporter, NNP family, nitrate/nitrite transporter (A)	Transmembrane protein 131 OS=Homo sapiens GN=TMEM131 PE=1 SV=3	Transmembrane protein 131-like	PREDICTED: uncharacterized protein LOC103956580 isoform X1 [Pyrus x bretschneideri]
RA014G0073000.1_RA	molecular_function:"Catalysis of the transfer of a methyl group to an acceptor molecule." [ISBN:0198506732](GO:0008168)	uncharacterized LOC101760526; K15449 tRNA wybutosine-synthesizing protein 1 [EC:4.1.3.44] (A)	Probable methyltransferase PMT7 OS=Arabidopsis thaliana GN=At5g04060 PE=2 SV=1	Putative S-adenosyl-L-methionine-dependent methyltransferase	PREDICTED: probable methyltransferase PMT7 [Pyrus x bretschneideri]
RA03G0031800.1_RA	molecular_function:"Catalysis of the reaction: malonyl-CoA + [acyl-carrier protein] = CoA + malonyl-[acyl-carrier protein]." [EC:2.3.1.39](GO:0004314),molecular_function:"Catalysis of the transfer of a group, e.g. a methyl group, glycosyl group, acyl group, phosphorus-containing, or other groups, from one compound (generally regarded as the donor) to another compound (generally regarded as the ac…	malonyl-CoA-acyl carrier protein transacylase, mitochondrial; K00645 [acyl-carrier-protein] S-malonyltransferase [EC:2.3.1.39] (A)	Malonyl-CoA-acyl carrier protein transacylase, mitochondrial OS=Homo sapiens GN=MCAT PE=1 SV=2	Acyl transferase domain	PREDICTED: malonyl-CoA-acyl carrier protein transacylase, mitochondrial-like [Pyrus x bretschneideri]
RA09G0079000.1_RA	--	hypothetical protein; K09529 DnaJ homolog subfamily C member 9 (A)	Fasciclin-like arabinogalactan protein 21 OS=Arabidopsis thaliana GN=FLA21 PE=2 SV=1	--	PREDICTED: LOW QUALITY PROTEIN: fasciclin-like arabinogalactan protein 21 [Malus domestica]
RA011G0030500.1_RA	molecular_function:"Interacting selectively and non-covalently with ADP, adenosine 5'-diphosphate." [GOC:jl](GO:0043531)	disease resistance protein RPM1-like; K13457 disease resistance protein RPM1 (A)	Disease resistance protein RPP13 OS=Arabidopsis thaliana GN=RPP13 PE=2 SV=2	NB-ARC domain	PREDICTED: uncharacterized protein LOC103447241 [Malus domestica]
RA011G0049100.1_RA	biological_process:"Any process that activates or increases the frequency, rate or extent of a circadian rhythm behavior." [GOC:go_curators](GO:0042753)	--	Protein EARLY FLOWERING 4 OS=Arabidopsis thaliana GN=ELF4 PE=1 SV=1	Protein of unknown function (DUF1313)	PREDICTED: protein EARLY FLOWERING 4-like [Pyrus x bretschneideri]
RA017G0095700.1_RA	molecular_function:"Interacting selectively and non-covalently with any protein or protein complex (a complex of two or more proteins that may include other nonprotein molecules)." [GOC:go_curators](GO:0005515)	uncharacterized LOC103329149; K19307 25S rRNA (uracil2634-N3)-methyltransferase [EC:2.1.1.313] (A)	--	Protein of unknown function (DUF1296)	PREDICTED: uncharacterized protein LOC103426056 [Malus domestica]
RA010G0051900.1_RA	biological_process:"The chemical reactions and pathways involving ATP, adenosine triphosphate, a universally important coenzyme and enzyme regulator." [GOC:go_curators](GO:0046034),biological_process:"The directed movement of a proton across a membrane." [GO_REF:0000069, GOC:pr, GOC:TermGenie](GO:1902600)	ATP synthase subunit beta, mitochondrial-like; K02133 F-type H+-transporting ATPase subunit beta [EC:3.6.3.14] (A)	ATP synthase subunit beta, mitochondrial OS=Zea mays GN=ATPB PE=2 SV=1	--	PREDICTED: ATP synthase subunit beta, mitochondrial-like [Pyrus x bretschneideri]
RA07G0145700.1_RA	--	--	--	--	--
RA05G0231100.1_RA	cellular_component:"A lipid bilayer along with all the proteins and protein complexes embedded in it an attached to it." [GOC:dos, GOC:mah, ISBN:0815316194](GO:0016020),biological_process:"The directed movement of metal ions, any metal ion with an electric charge, into, out of or within a cell, or between cells, by means of some agent such as a transporter or pore." [GOC:ai](GO:0030001),molecular…	zinc transporter 8-like; K14709 solute carrier family 39 (zinc transporter), member 1/2/3 (A)	Zinc transporter 1 OS=Arabidopsis thaliana GN=ZIP1 PE=2 SV=1	ZIP Zinc transporter	PREDICTED: zinc transporter 8-like [Pyrus x bretschneideri]
RA012G0161200.1_RA	molecular_function:"Catalysis of the phosphorylation of an amino acid residue in a protein, usually according to the reaction: a protein + ATP = a phosphoprotein + ADP." [MetaCyc:PROTEIN-KINASE-RXN](GO:0004672),molecular_function:"Interacting selectively and non-covalently with any protein or protein complex (a complex of two or more proteins that may include other nonprotein molecules)." [GOC:go…	uncharacterized LOC100274594; K04730 interleukin-1 receptor-associated kinase 1 [EC:2.7.11.1] (A)	Leucine-rich repeat receptor-like protein kinase PXC2 OS=Arabidopsis thaliana GN=PXC2 PE=2 SV=1	Protein kinase domain	PREDICTED: probably inactive leucine-rich repeat receptor-like protein kinase At3g28040 [Pyrus x bretschneideri]
RA08G0007700.1_RA	cellular_component:"A large multisubunit complex which catalyzes protein degradation, found in eukaryotes, archaea and some bacteria. In eukaryotes, this complex consists of the barrel shaped proteasome core complex and one or two associated proteins or complexes that act in regulating entry into or exit from the core." [GOC:rb, Wikipedia:Proteasome](GO:0000502),molecular_function:"Binds to and m…	hypothetical protein; K03033 26S proteasome regulatory subunit N3 (A)	Probable 26S proteasome non-ATPase regulatory subunit 3 OS=Daucus carota GN=21D7 PE=1 SV=2	Proteasome regulatory subunit C-terminal	PREDICTED: probable 26S proteasome non-ATPase regulatory subunit 3 isoform X2 [Prunus mume]
RA07G0219000.1_RA	biological_process:"The directed movement of proteins into, out of or within a cell, or between cells, by means of some agent such as a transporter or pore." [GOC:ai](GO:0015031)	--	--	Tic22-like family	PREDICTED: uncharacterized protein LOC103439816 [Malus domestica]
RA01G0079300.1_RA	biological_process:"Any process that modulates the frequency, rate or extent of defense response to fungus." [GOC:dhl, GOC:TermGenie, PMID:22242006](GO:1900150)	--	Uncharacterized protein At5g05190 OS=Arabidopsis thaliana GN=Y-1 PE=1 SV=1	Probable zinc-ribbon domain	PREDICTED: uncharacterized protein At5g05190-like [Malus domestica]
RA015G0068500.1_RA	molecular_function:"Catalysis of a biochemical reaction at physiological temperatures. In biologically catalyzed reactions, the reactants are known as substrates, and the catalysts are naturally occurring macromolecular substances known as enzymes. Enzymes possess specific binding sites for substrates, and are usually composed wholly or largely of protein, but RNA that has catalytic activity (rib…	pentatricopeptide repeat-containing protein At2g04860; K01176 alpha-amylase [EC:3.2.1.1] (A)	Protein CYPRO4 OS=Cynara cardunculus GN=CYPRO4 PE=2 SV=1	Alpha amylase, catalytic domain	hypothetical protein PRUPE_ppa000328mg [Prunus persica]
RA04G0192700.1_RA	molecular_function:"Catalysis of the hydrolysis of various bonds, e.g. C-O, C-N, C-C, phosphoric anhydride bonds, etc. Hydrolase is the systematic name for any enzyme of EC class 3." [ISBN:0198506732](GO:0016787),molecular_function:"Catalysis of the hydrolysis of N-terminal amino acid residues from a polypeptide chain by a mechanism in which water acts as a nucleophile, one or two metal ions hold…	probable Xaa-Pro aminopeptidase P; K01262 Xaa-Pro aminopeptidase [EC:3.4.11.9] (A)	Probable Xaa-Pro aminopeptidase P OS=Sordaria macrospora (strain ATCC MYA-333 / DSM 997 / K(L3346) / K-hell) GN=AMPP PE=3 SV=1	Creatinase/Prolidase N-terminal domain	PREDICTED: probable Xaa-Pro aminopeptidase P [Pyrus x bretschneideri]
RA013G0135900.1_RA	--	--	--	--	PREDICTED: uncharacterized protein LOC103452906 [Malus domestica]
RA09G0040800.1_RA	molecular_function:"Catalysis of the reaction: ATP + H2O = ADP + phosphate, to drive the hydrolysis of peptide bonds." [GOC:mah](GO:0004176),molecular_function:"Catalysis of the hydrolysis of internal, alpha-peptide bonds in a polypeptide chain by a mechanism in which water acts as a nucleophile, one or two metal ions hold the water molecule in place, and charged amino acid side chains are ligand…	hypothetical protein; K03798 cell division protease FtsH [EC:3.4.24.-] (A)	ATP-dependent zinc metalloprotease FtsH OS=Thermobaculum terrenum (strain ATCC BAA-798 / YNP1) GN=ftsH PE=3 SV=1	-	PREDICTED: ATP-dependent zinc metalloprotease FTSH 9, chloroplastic-like [Malus domestica]
RA06G0006300.1_RA	molecular_function:"Interacting selectively and non-covalently with any protein or protein complex (a complex of two or more proteins that may include other nonprotein molecules)." [GOC:go_curators](GO:0005515)	hypothetical protein; K13145 integrator complex subunit 8 (A)	F-box/kelch-repeat protein At5g42350 OS=Arabidopsis thaliana GN=At5g42350 PE=2 SV=1	F-box domain	PREDICTED: F-box/kelch-repeat protein At5g42350-like [Malus domestica]
RA013G0046700.1_RA	--	magnesium transporter MRS2-5-like; K16075 magnesium transporter (A)	Magnesium transporter MRS2-5 OS=Arabidopsis thaliana GN=MRS2-5 PE=2 SV=1	--	PREDICTED: magnesium transporter MRS2-5 [Malus domestica]
RA01G0106400.1_RA	--	nucleolar complex protein 2 homolog; K14833 nucleolar complex protein 2 (A)	Nucleolar complex protein 2 homolog OS=Arabidopsis thaliana GN=At2g18220 PE=3 SV=2	Noc2p family	PREDICTED: nucleolar complex protein 2 homolog [Malus domestica]
RA010G0034400.1_RA	molecular_function:"Catalysis of the hydrolysis of any ester bond." [GOC:jl](GO:0016788)	geranylgeranyl diphosphate reductase, chloroplastic; K10960 geranylgeranyl reductase [EC:1.3.1.83] (A)	GDSL esterase/lipase At1g29670 OS=Arabidopsis thaliana GN=At1g29670 PE=2 SV=1	GDSL-like Lipase/Acylhydrolase	PREDICTED: GDSL esterase/lipase At1g29670-like [Malus domestica]
RA08G0104100.1_RA	--	cyclin-A2-2-like; K06627 cyclin A (A)	Cyclin-A2-1 OS=Arabidopsis thaliana GN=CYCA2-1 PE=2 SV=3	Cyclin, N-terminal domain	PREDICTED: cyclin-A2-2-like [Malus domestica]
RA01G0148100.1_RA	molecular_function:"Catalysis of a biochemical reaction at physiological temperatures. In biologically catalyzed reactions, the reactants are known as substrates, and the catalysts are naturally occurring macromolecular substances known as enzymes. Enzymes possess specific binding sites for substrates, and are usually composed wholly or largely of protein, but RNA that has catalytic activity (rib…	alpha-galactosidase-like; K07407 alpha-galactosidase [EC:3.2.1.22] (A)	Alpha-galactosidase 3 OS=Arabidopsis thaliana GN=AGAL3 PE=1 SV=1	-	PREDICTED: alpha-galactosidase-like [Malus domestica]
RA017G0170700.1_RA	--	dnajb13; DnaJ heat shock protein family (Hsp40) member B13; K09519 DnaJ homolog subfamily B member 13 (A)	Chaperone protein dnaJ 8, chloroplastic OS=Arabidopsis thaliana GN=ATJ8 PE=2 SV=1	DnaJ domain	PREDICTED: chaperone protein dnaJ 8, chloroplastic [Malus domestica]
RA05G0039400.1_RA	molecular_function:"Catalysis of an oxidation-reduction (redox) reaction, a reversible chemical reaction in which the oxidation state of an atom or atoms within a molecule is altered. One substrate acts as a hydrogen or electron donor and becomes oxidized, while the other acts as hydrogen or electron acceptor and becomes reduced." [GOC:go_curators](GO:0016491)	--	--	Redoxin	PREDICTED: uncharacterized protein LOC103402175 [Malus domestica]
RA03G0114900.1_RA	molecular_function:"Catalysis of the phosphorylation of an amino acid residue in a protein, usually according to the reaction: a protein + ATP = a phosphoprotein + ADP." [MetaCyc:PROTEIN-KINASE-RXN](GO:0004672),molecular_function:"Interacting selectively and non-covalently with ATP, adenosine 5'-triphosphate, a universally important coenzyme and enzyme regulator." [ISBN:0198506732](GO:0005524),bi…	GRMZM2G015889; serine/threonine-protein kinase NAK; K13430 serine/threonine-protein kinase PBS1 [EC:2.7.11.1] (A)	Probable receptor-like protein kinase At1g49730 OS=Arabidopsis thaliana GN=At1g49730 PE=2 SV=1	Protein tyrosine kinase	PREDICTED: probable receptor-like protein kinase At1g49730 isoform X1 [Malus domestica]
RA09G0173100.1_RA	--	rRNA-processing protein UTP23 homolog; K14773 U3 small nucleolar RNA-associated protein 23 (A)	--	--	PREDICTED: uncharacterized protein LOC103442060 [Malus domestica]
RA015G0194800.1_RA	--	--	--	DUF761-associated sequence motif	PREDICTED: uncharacterized protein LOC103400994 [Malus domestica]
RA05G0064000.1_RA	--	--	--	Protein of unknown function (DUF688)	PREDICTED: probable serine/threonine-protein kinase DDB_G0278665 [Malus domestica]
RA08G0141800.1_RA	molecular_function:"Any molecular function by which a gene product interacts selectively and non-covalently with DNA (deoxyribonucleic acid)." [GOC:dph, GOC:jl, GOC:tb, GOC:vw](GO:0003677),cellular_component:"A membrane-bounded organelle of eukaryotic cells in which chromosomes are housed and replicated. In most cells, the nucleus contains all of the cell's chromosomes except the organellar chrom…	auxin response factor 3-like; K14486 auxin response factor (A)	Auxin response factor 17 OS=Arabidopsis thaliana GN=ARF17 PE=2 SV=1	B3 DNA binding domain	PREDICTED: auxin response factor 17-like [Malus domestica]
RA014G0017300.1_RA	cellular_component:"A SAGA-type histone acetyltransferase complex that contains Spt8 (in budding yeast) or a homolog thereof; additional polypeptides include Spt group, consisting of Spt7, Spt3, and Spt20/Ada5, which interact with the TATA-binding protein (TBP); the Ada group, consisting of Ada1, Ada2, Ada3, Ada4/Gcn5, and Ada5/Spt20, which is functionally linked to the nucleosomal HAT activity; …	transcription initiation factor TFIID subunit 12; K03126 transcription initiation factor TFIID subunit 12 (A)	Transcription initiation factor TFIID subunit 12 OS=Arabidopsis thaliana GN=TAF12 PE=1 SV=1	Transcription initiation factor TFIID subunit A	PREDICTED: transcription initiation factor TFIID subunit 12 isoform X1 [Pyrus x bretschneideri]
RA03G0030300.1_RA	--	hypothetical protein; K06236 collagen, type I, alpha (A)	--	--	PREDICTED: uncharacterized protein LOC103963293 isoform X1 [Pyrus x bretschneideri]
RA011G0094400.1_RA	molecular_function:"Catalysis of the reaction: H2CO3 = CO2 + H2O." [EC:4.2.1.1](GO:0004089),molecular_function:"Interacting selectively and non-covalently with zinc (Zn) ions." [GOC:ai](GO:0008270)	bifunctional monodehydroascorbate reductase and carbonic anhydrase nectarin-3-like; K01674 carbonic anhydrase [EC:4.2.1.1] (A)	Alpha carbonic anhydrase 7 OS=Arabidopsis thaliana GN=ACA7 PE=2 SV=1	Eukaryotic-type carbonic anhydrase	PREDICTED: bifunctional monodehydroascorbate reductase and carbonic anhydrase nectarin-3-like [Malus domestica]
RA011G0151800.1_RA	molecular_function:"Interacting selectively and non-covalently with chromatin, the network of fibers of DNA, protein, and sometimes RNA, that make up the chromosomes of the eukaryotic nucleus during interphase." [GOC:jl, ISBN:0198506732, PMID:20404130](GO:0003682)	--	--	Agenet domain	PREDICTED: uncharacterized protein LOC103448313 isoform X1 [Malus domestica]
RA011G0212500.1_RA	molecular_function:"Interacting selectively and non-covalently with zinc (Zn) ions." [GOC:ai](GO:0008270)	hypothetical protein; K19720 collagen, type III, alpha (A)	B-box zinc finger protein 22 OS=Arabidopsis thaliana GN=BBX22 PE=1 SV=2	B-box zinc finger	COL domain class transcription factor [Malus domestica]
RA01G0188200.1_RA	molecular_function:"Catalysis of the phosphorylation of an amino acid residue in a protein, usually according to the reaction: a protein + ATP = a phosphoprotein + ADP." [MetaCyc:PROTEIN-KINASE-RXN](GO:0004672),molecular_function:"Interacting selectively and non-covalently with any protein or protein complex (a complex of two or more proteins that may include other nonprotein molecules)." [GOC:go…	probably inactive receptor-like protein kinase At5g41680; K04730 interleukin-1 receptor-associated kinase 1 [EC:2.7.11.1] (A)	Probable inactive receptor kinase At4g23740 OS=Arabidopsis thaliana GN=At4g23740 PE=2 SV=1	Leucine rich repeat N-terminal domain	PREDICTED: probable inactive receptor kinase At4g23740 [Malus domestica]
RA01G0131800.1_RA	--	hypothetical protein; K11426 SET and MYND domain-containing protein (A)	--	Protein of unknown function (DUF620)	PREDICTED: uncharacterized protein LOC103426504 [Malus domestica]
RA01G0072200.1_RA	molecular_function:"Catalysis of the phosphorylation of an amino acid residue in a protein, usually according to the reaction: a protein + ATP = a phosphoprotein + ADP." [MetaCyc:PROTEIN-KINASE-RXN](GO:0004672),molecular_function:"Interacting selectively and non-covalently with ATP, adenosine 5'-triphosphate, a universally important coenzyme and enzyme regulator." [ISBN:0198506732](GO:0005524),bi…	probable serine/threonine-protein kinase At1g01540; K04733 interleukin-1 receptor-associated kinase 4 [EC:2.7.11.1] (A)	Probable serine/threonine-protein kinase At1g01540 OS=Arabidopsis thaliana GN=At1g01540 PE=1 SV=2	Protein kinase domain	PREDICTED: LOW QUALITY PROTEIN: probable serine/threonine-protein kinase At1g01540 [Malus domestica]
RA011G0180200.1_RA	--	--	--	--	PREDICTED: uncharacterized protein LOC103423006 [Malus domestica]
RA012G0164100.1_RA	cellular_component:"A lipid bilayer along with all the proteins and protein complexes embedded in it an attached to it." [GOC:dos, GOC:mah, ISBN:0815316194](GO:0016020),biological_process:"The directed movement of metal ions, any metal ion with an electric charge, into, out of or within a cell, or between cells, by means of some agent such as a transporter or pore." [GOC:ai](GO:0030001),molecular…	hypothetical protein; K14717 solute carrier family 39 (zinc transporter), member 11 (A)	Putative zinc transporter At3g08650 OS=Arabidopsis thaliana GN=At3g08650 PE=2 SV=2	ZIP Zinc transporter	PREDICTED: putative zinc transporter At3g08650 [Malus domestica]
RA09G0009200.1_RA	molecular_function:"Enables the facilitated diffusion of an ion (by an energy-independent process) by passage through a transmembrane aqueous pore or channel without evidence for a carrier-mediated mechanism. May be either selective (it enables passage of a specific ion only) or non-selective (it enables passage of two or more ions of same charge but different size)." [GOC:cy, GOC:mtg_transport, …	putative cyclic nucleotide-gated ion channel 18; K05391 cyclic nucleotide gated channel, other eukaryote (A)	Putative cyclic nucleotide-gated ion channel 18 OS=Arabidopsis thaliana GN=CNGC18 PE=3 SV=1	Ion transport protein	PREDICTED: putative cyclic nucleotide-gated ion channel 18 [Malus domestica]
RA01G0176600.1_RA	molecular_function:"Interacting selectively and non-covalently with any protein or protein complex (a complex of two or more proteins that may include other nonprotein molecules)." [GOC:go_curators](GO:0005515)	F-box/LRR-repeat protein At3g48880-like; K10269 F-box and leucine-rich repeat protein 3 (A)	F-box/LRR-repeat protein At3g48880 OS=Arabidopsis thaliana GN=At3g48880 PE=2 SV=1	F-box-like	PREDICTED: F-box/LRR-repeat protein At3g48880-like isoform X1 [Malus domestica]
RA015G0113600.1_RA	molecular_function:"Catalysis of the hydrolysis of internal, alpha-peptide bonds in a polypeptide chain by a mechanism in which a water molecule bound by the side chains of aspartic residues at the active center acts as a nucleophile." [ISBN:0198506732](GO:0004190),biological_process:"The hydrolysis of proteins into smaller polypeptides and/or amino acids by cleavage of their peptide bonds." [GOC…	hypothetical protein; K00924 [EC:2.7.1.-] (A)	Aspartic proteinase Asp1 OS=Oryza sativa subsp. japonica GN=ASP1 PE=2 SV=1	Xylanase inhibitor C-terminal	PREDICTED: aspartic proteinase Asp1-like [Malus domestica]
RA013G0204200.1_RA	molecular_function:"Interacting selectively and non-covalently with phospholipids, a class of lipids containing phosphoric acid as a mono- or diester." [ISBN:0198506732](GO:0005543),molecular_function:"Interacting selectively and non-covalently with phosphatidylinositol, any glycophospholipid with its sn-glycerol 3-phosphate residue is esterified to the 1-hydroxyl group of 1D-myo-inositol." [ISBN…	putative clathrin assembly protein At5g57200; K20044 phosphatidylinositol-binding clathrin assembly protein (A)	Putative clathrin assembly protein At4g25940 OS=Arabidopsis thaliana GN=At4g25940 PE=2 SV=1	ANTH domain	PREDICTED: LOW QUALITY PROTEIN: putative clathrin assembly protein At5g57200 [Malus domestica]
RA06G0104000.1_RA	molecular_function:"Interacting selectively and non-covalently with any protein or protein complex (a complex of two or more proteins that may include other nonprotein molecules)." [GOC:go_curators](GO:0005515)	--	--	--	PREDICTED: uncharacterized protein LOC103949237 [Pyrus x bretschneideri]
RA01G0129200.1_RA	cellular_component:"A lipid bilayer along with all the proteins and protein complexes embedded in it an attached to it." [GOC:dos, GOC:mah, ISBN:0815316194](GO:0016020),molecular_function:"Enables the transfer of a substance, usually a specific substance or a group of related substances, from one side of a membrane to the other." [GOC:jid, GOC:mtg_transport, ISBN:0815340729](GO:0022857),biologica…	protein NRT1/ PTR FAMILY 5.6-like; K14638 solute carrier family 15 (peptide/histidine transporter), member 3/4 (A)	Protein NRT1/ PTR FAMILY 5.6 OS=Arabidopsis thaliana GN=NPF5.6 PE=2 SV=1	POT family	PREDICTED: protein NRT1/ PTR FAMILY 5.6-like [Malus domestica]
RA010G0115200.1_RA	--	hypothetical protein; K11426 SET and MYND domain-containing protein (A)	--	Protein of unknown function (DUF620)	PREDICTED: uncharacterized protein LOC103967366 [Pyrus x bretschneideri]
RA012G0037100.1_RA	--	E3 ubiquitin-protein ligase RHF2A-like; K19043 E3 ubiquitin-protein ligase RHF [EC:2.3.2.27] (A)	E3 ubiquitin-protein ligase RHF2A OS=Arabidopsis thaliana GN=RHF2A PE=2 SV=1	Ring finger domain	PREDICTED: E3 ubiquitin-protein ligase RHF2A-like isoform X2 [Malus domestica]
RA012G0084600.1_RA	--	--	--	--	PREDICTED: uncharacterized protein LOC103448268 [Malus domestica]
RA011G0188600.1_RA	--	hypothetical protein; K02184 formin 2 (A)	--	--	PREDICTED: LOW QUALITY PROTEIN: uncharacterized protein LOC103966972 [Pyrus x bretschneideri]
RA013G0223800.1_RA	molecular_function:"Catalysis of the phosphorylation of an amino acid residue in a protein, usually according to the reaction: a protein + ATP = a phosphoprotein + ADP." [MetaCyc:PROTEIN-KINASE-RXN](GO:0004672),molecular_function:"Interacting selectively and non-covalently with ATP, adenosine 5'-triphosphate, a universally important coenzyme and enzyme regulator." [ISBN:0198506732](GO:0005524),bi…	CBL-interacting serine/threonine-protein kinase 21; K07198 5'-AMP-activated protein kinase, catalytic alpha subunit [EC:2.7.11.11] (A)	CBL-interacting serine/threonine-protein kinase 21 OS=Arabidopsis thaliana GN=CIPK21 PE=1 SV=1	NAF domain	PREDICTED: CBL-interacting serine/threonine-protein kinase 21 [Malus domestica]
RA016G0071700.1_RA	--	--	--	Domain of unknown function (DUF4228)	PREDICTED: uncharacterized protein LOC103402980 [Malus domestica]
RA04G0214500.1_RA	--	methyltransferase-like protein 6; K00599 methyltransferase-like protein 6 [EC:2.1.1.-] (A)	Methyltransferase-like protein OS=Drosophila melanogaster GN=metl PE=1 SV=2	Methyltransferase domain	PREDICTED: methyltransferase-like protein 6 [Malus domestica]
RA017G0152200.1_RA	molecular_function:"Interacting selectively and non-covalently with any protein or protein complex (a complex of two or more proteins that may include other nonprotein molecules)." [GOC:go_curators](GO:0005515)	periodic tryptophan protein 2 homolog; K14558 periodic tryptophan protein 2 (A)	Periodic tryptophan protein 2 homolog OS=Homo sapiens GN=PWP2 PE=1 SV=2	WD domain, G-beta repeat	PREDICTED: periodic tryptophan protein 2 homolog [Malus domestica]
RA09G0078000.1_RA	molecular_function:"Catalysis of the phosphorylation of a histidine residue in response to detection of an extracellular signal such as a chemical ligand or change in environment, to initiate a change in cell state or activity. The two-component sensor is a histidine kinase that autophosphorylates a histidine residue in its active site. The phosphate is then transferred to an aspartate residue in…	phytochrome C; K12120 phytochrome A (A)	Phytochrome C OS=Oryza sativa subsp. japonica GN=PHYC PE=2 SV=1	PAS fold	PREDICTED: phytochrome C [Malus domestica]
RA015G0274100.1_RA	molecular_function:"Interacting selectively and non-covalently with any polysaccharide, a polymer of many (typically more than 10) monosaccharide residues linked glycosidically." [GOC:mah](GO:0030247)	--	Wall-associated receptor kinase-like 20 OS=Arabidopsis thaliana GN=WAKL20 PE=2 SV=1	Wall-associated receptor kinase galacturonan-binding	PREDICTED: uncharacterized protein LOC103436596 [Malus domestica]
RA014G0097400.1_RA	--	hypothetical protein; K19329 WW domain-containing oxidoreductase (A)	Short-chain dehydrogenase TIC 32, chloroplastic OS=Pisum sativum GN=TIC32 PE=1 SV=1	--	PREDICTED: uncharacterized protein LOC103424414 [Malus domestica]
RA017G0157700.1_RA	biological_process:"The directed movement of substances from the Golgi back to the endoplasmic reticulum, mediated by vesicles bearing specific protein coats such as COPI or COG." [ISBN:0716731363, PMID:16510524](GO:0006890),cellular_component:"One of two multimeric complexes that forms a membrane vesicle coat. The mammalian COPI subunits are called alpha-, beta-, beta'-, gamma-, delta-, epsilon-…	--	--	--	PREDICTED: uncharacterized protein LOC103955260 [Pyrus x bretschneideri]
RA016G0028500.1_RA	biological_process:"The directed movement of amino acids, organic acids containing one or more amino substituents, into, out of or within a cell, or between cells, by means of some agent such as a transporter or pore." [GOC:ai](GO:0006865),cellular_component:"A lipid bilayer along with all the proteins and protein complexes embedded in it an attached to it." [GOC:dos, GOC:mah, ISBN:0815316194](GO…	An15g01900; choline transport protein; K19564 choline transport protein (A)	Amino-acid permease BAT1 OS=Arabidopsis thaliana GN=BAT1 PE=2 SV=2	Amino acid permease	PREDICTED: amino-acid permease BAT1 homolog isoform X2 [Malus domestica]
RA04G0074000.1_RA	molecular_function:"Interacting selectively and non-covalently with any protein or protein complex (a complex of two or more proteins that may include other nonprotein molecules)." [GOC:go_curators](GO:0005515)	ANKRD13D; ankyrin repeat domain 13 family, member D; K05766 protein phosphatase slingshot [EC:3.1.3.16 3.1.3.48] (A)	Ankyrin repeat domain-containing protein 13B OS=Mus musculus GN=Ankrd13b PE=2 SV=1	GPCR-chaperone	PREDICTED: uncharacterized protein LOC103443515 [Malus domestica]
RA011G0093600.1_RA	--	splicing factor U2af large subunit B-like; K12837 splicing factor U2AF 65 kDa subunit (A)	Uncharacterized protein sll0103 OS=Synechocystis sp. (strain PCC 6803 / Kazusa) GN=sll0103 PE=3 SV=1	von Willebrand factor type A domain	PREDICTED: uncharacterized protein LOC103447901 isoform X1 [Malus domestica]
RA09G0030200.1_RA	cellular_component:"The array of microtubules and associated molecules that forms between opposite poles of a eukaryotic cell during mitosis or meiosis and serves to move the duplicated chromosomes apart." [ISBN:0198547684](GO:0005819),cellular_component:"Any of the long, generally straight, hollow tubes of internal diameter 12-15 nm and external diameter 24 nm found in a wide variety of eukaryot…	protein TPX2; K16812 targeting protein for Xklp2 (A)	Protein TPX2 OS=Arabidopsis thaliana GN=TPX2 PE=1 SV=1	Targeting protein for Xklp2 (TPX2)	PREDICTED: caldesmon-like [Malus domestica]
RA03G0131700.1_RA	molecular_function:"Interacting selectively and non-covalently with chromatin, the network of fibers of DNA, protein, and sometimes RNA, that make up the chromosomes of the eukaryotic nucleus during interphase." [GOC:jl, ISBN:0198506732, PMID:20404130](GO:0003682),molecular_function:"Interacting selectively and non-covalently with ATP, adenosine 5'-triphosphate, a universally important coenzyme a…	origin recognition complex subunit 1-like; K02603 origin recognition complex subunit 1 (A)	Origin of replication complex subunit 1A OS=Arabidopsis thaliana GN=ORC1A PE=1 SV=1	ATPase family associated with various cellular activities (AAA)	PREDICTED: origin recognition complex subunit 1-like [Malus domestica]
RA015G0143200.1_RA	molecular_function:"Any molecular function by which a gene product interacts selectively and non-covalently with DNA (deoxyribonucleic acid)." [GOC:dph, GOC:jl, GOC:tb, GOC:vw](GO:0003677)	--	Methyl-CpG-binding domain-containing protein 11 OS=Arabidopsis thaliana GN=MBD11 PE=1 SV=1	Methyl-CpG binding domain	PREDICTED: methyl-CpG-binding domain-containing protein 11-like [Malus domestica]
RA09G0077700.1_RA	molecular_function:"Catalysis of the reaction: D-glucose 6-phosphate + NADP+ = D-glucono-1,5-lactone 6-phosphate + NADPH + H+." [EC:1.1.1.49](GO:0004345),biological_process:"The chemical reactions and pathways involving glucose, the aldohexose gluco-hexose. D-glucose is dextrorotatory and is sometimes known as dextrose; it is an important source of energy for living organisms and is found free as…	glucose-6-phosphate 1-dehydrogenase, chloroplastic-like; K00036 glucose-6-phosphate 1-dehydrogenase [EC:1.1.1.49 1.1.1.363] (A)	Glucose-6-phosphate 1-dehydrogenase, chloroplastic OS=Solanum tuberosum PE=1 SV=1	Glucose-6-phosphate dehydrogenase, C-terminal domain	PREDICTED: glucose-6-phosphate 1-dehydrogenase, chloroplastic-like [Malus domestica]
RA01G0164900.1_RA	molecular_function:"Catalysis of the reaction: peptidyl-proline (omega=180) = peptidyl-proline (omega=0)." [EC:5.2.1.8](GO:0003755)	peptidyl-prolyl cis-trans isomerase FKBP53; K14826 FK506-binding nuclear protein [EC:5.2.1.8] (A)	Peptidyl-prolyl cis-trans isomerase FKBP53 OS=Arabidopsis thaliana GN=FKBP53 PE=1 SV=1	-	PREDICTED: peptidyl-prolyl cis-trans isomerase FKBP53 [Malus domestica]
RA06G0081500.1_RA	molecular_function:"Interacting selectively and non-covalently with chromatin, the network of fibers of DNA, protein, and sometimes RNA, that make up the chromosomes of the eukaryotic nucleus during interphase." [GOC:jl, ISBN:0198506732, PMID:20404130](GO:0003682),biological_process:"The cellular synthesis of RNA on a template of DNA." [GOC:jl, GOC:txnOH](GO:0006351)	probable transcription elongation factor S-II; K03145 transcription elongation factor S-II (A)	BAH and coiled-coil domain-containing protein 1 OS=Mus musculus GN=Bahcc1 PE=2 SV=2	BAH domain	PREDICTED: uncharacterized protein LOC103337496 [Prunus mume]
RA06G0141000.1_RA	molecular_function:"Any molecular function by which a gene product interacts selectively and non-covalently with DNA (deoxyribonucleic acid)." [GOC:dph, GOC:jl, GOC:tb, GOC:vw](GO:0003677)	--	B3 domain-containing protein Os01g0905400 OS=Oryza sativa subsp. japonica GN=Os01g0905400 PE=2 SV=1	B3 DNA binding domain	PREDICTED: uncharacterized protein LOC103424706 isoform X1 [Malus domestica]
RA017G0163500.1_RA	molecular_function:"Catalysis of the reaction: NTP + 1,2-diacylglycerol = NDP + 1,2-diacylglycerol-3-phosphate." [EC:2.7.1.107, GOC:elh](GO:0004143),biological_process:"The cellular process in which a signal is conveyed to trigger a change in the activity or state of a cell. Signal transduction begins with reception of a signal (e.g. a ligand binding to a receptor or receptor activation by a stim…	diacylglycerol kinase 5-like; K00901 diacylglycerol kinase (ATP) [EC:2.7.1.107] (A)	Diacylglycerol kinase 5 OS=Arabidopsis thaliana GN=DGK5 PE=2 SV=1	Diacylglycerol kinase catalytic domain	PREDICTED: uncharacterized protein LOC103428056 [Malus domestica]
RA010G0018200.1_RA	--	hypothetical protein; K13993 HSP20 family protein (A)	--	--	PREDICTED: transcriptional regulator ATRX homolog [Malus domestica]
RA09G0055000.1_RA	--	--	--	--	PREDICTED: uncharacterized protein LOC103442563 [Malus domestica]
RA07G0198100.1_RA	molecular_function:"Catalysis of the hydrolysis of any O-glycosyl bond." [GOC:mah](GO:0004553),molecular_function:"Catalysis of the reaction: a fructofuranosylated fructofuranosyl acceptor + H2O = a non fructofuranosylated fructofuranosyl acceptor + a beta-D-fructofuranoside." [EC:3.2.1.26, MetaCyc:RXN-9985](GO:0004564),molecular_function:"Catalysis of the reaction: sucrose + H2O = alpha-D-glucos…	beta-fructofuranosidase, soluble isoenzyme I-like; K01193 beta-fructofuranosidase [EC:3.2.1.26] (A)	Beta-fructofuranosidase, soluble isoenzyme I OS=Daucus carota GN=INV*DC4 PE=1 SV=2	Glycosyl hydrolases family 32 C terminal	PREDICTED: beta-fructofuranosidase, soluble isoenzyme I-like [Malus domestica]
RA07G0144300.1_RA	biological_process:"The process in which an amino acid is transported across a membrane." [GOC:dph, GOC:tb](GO:0003333)	uncharacterized LOC103440827; K03834 tyrosine-specific transport protein (A)	Tryptophan-specific transport protein OS=Pseudomonas aeruginosa (strain UCBPP-PA14) GN=mtr PE=1 SV=1	Tryptophan/tyrosine permease family	PREDICTED: uncharacterized protein LOC103440827 [Malus domestica]
RA01G0183700.1_RA	--	--	--	--	PREDICTED: uncharacterized protein LOC103443163 [Malus domestica]
RA015G0350400.1_RA	molecular_function:"Interacting selectively and non-covalently with GTP, guanosine triphosphate." [GOC:ai](GO:0005525)	LAMB4; laminin, beta 4; K06245 laminin, beta 4 (A)	Protein AIG1 OS=Arabidopsis thaliana GN=AIG1 PE=2 SV=1	AIG1 family	PREDICTED: protein AIG1-like [Malus domestica]
RA015G0047600.1_RA	molecular_function:"Catalysis of the phosphorylation of an amino acid residue in a protein, usually according to the reaction: a protein + ATP = a phosphoprotein + ADP." [MetaCyc:PROTEIN-KINASE-RXN](GO:0004672),molecular_function:"Interacting selectively and non-covalently with any protein or protein complex (a complex of two or more proteins that may include other nonprotein molecules)." [GOC:go…	probable inactive receptor kinase At2g26730; K04730 interleukin-1 receptor-associated kinase 1 [EC:2.7.11.1] (A)	Probable leucine-rich repeat receptor-like protein kinase At1g68400 OS=Arabidopsis thaliana GN=At1g68400 PE=2 SV=1	Leucine rich repeat N-terminal domain	PREDICTED: probable leucine-rich repeat receptor-like protein kinase At1g68400 [Malus domestica]
RA02G0109600.1_RA	cellular_component:"A membrane-bounded organelle of eukaryotic cells in which chromosomes are housed and replicated. In most cells, the nucleus contains all of the cell's chromosomes except the organellar chromosomes, and is the site of RNA synthesis and processing. In some species, or in specialized cell types, RNA metabolism or DNA replication may be absent." [GOC:go_curators](GO:0005634),biolo…	DNA-directed RNA polymerase III subunit RPC5; K14721 DNA-directed RNA polymerase III subunit RPC5 (A)	DNA-directed RNA polymerase III subunit RPC5 OS=Mus musculus GN=Polr3e PE=1 SV=2	Sin-like protein conserved region	PREDICTED: DNA-directed RNA polymerase III subunit RPC5 isoform X1 [Pyrus x bretschneideri]
RA015G0033300.1_RA	molecular_function:"Catalysis of a biochemical reaction at physiological temperatures. In biologically catalyzed reactions, the reactants are known as substrates, and the catalysts are naturally occurring macromolecular substances known as enzymes. Enzymes possess specific binding sites for substrates, and are usually composed wholly or largely of protein, but RNA that has catalytic activity (rib…	phospholipase D Z-like; K16860 phospholipase D3/4 [EC:3.1.4.4] (A)	Phospholipase D Y OS=Dictyostelium discoideum GN=pldY PE=2 SV=1	PLD-like domain	PREDICTED: phospholipase D Z-like [Malus domestica]
RA08G0165100.1_RA	molecular_function:"Interacting selectively and non-covalently with monomeric or multimeric forms of actin, including actin filaments." [GOC:clt](GO:0003779)	nuclear-pore anchor; K09291 nucleoprotein TPR (A)	Protein NETWORKED 2A OS=Arabidopsis thaliana GN=NET2A PE=2 SV=1	KIP1-like protein	PREDICTED: outer dense fiber protein 2-like [Malus domestica]
RA03G0101400.1_RA	molecular_function:"Interacting selectively and non-covalently with a specific double-stranded genomic DNA sequence (sometimes referred to as a motif) within the regulatory region of a gene to modulate transcription. Regulatory regions include promoters (proximal and distal) and enhancers. Genes are transcriptional units, and include bacterial operons." [GOC:txnOH-2018](GO:0003700),biological_pro…	ABSCISIC ACID-INSENSITIVE 5-like protein 1; K14432 ABA responsive element binding factor (A)	ABSCISIC ACID-INSENSITIVE 5-like protein 1 OS=Arabidopsis thaliana GN=DPBF2 PE=1 SV=1	bZIP transcription factor	PREDICTED: ABSCISIC ACID-INSENSITIVE 5-like protein 1 [Malus domestica]
RA015G0144300.1_RA	molecular_function:"Any molecular function by which a gene product interacts selectively and non-covalently with DNA (deoxyribonucleic acid)." [GOC:dph, GOC:jl, GOC:tb, GOC:vw](GO:0003677),molecular_function:"Interacting selectively and non-covalently with a specific double-stranded genomic DNA sequence (sometimes referred to as a motif) within the regulatory region of a gene to modulate transcri…	dehydration-responsive element-binding protein 2A-like; K09286 EREBP-like factor (A)	Ethylene-responsive transcription factor WIN1 OS=Arabidopsis thaliana GN=WIN1 PE=2 SV=1	AP2 domain	PREDICTED: ethylene-responsive transcription factor WIN1-like [Malus domestica]
RA015G0311500.1_RA	--	hypothetical protein; K11380 NuA3 HAT complex component NTO1 (A)	PHD finger protein rhinoceros OS=Drosophila melanogaster GN=rno PE=1 SV=1	PHD-finger	PREDICTED: uncharacterized protein LOC103401878 [Malus domestica]
RA02G0066000.1_RA	molecular_function:"Catalysis of the phosphorylation of an amino acid residue in a protein, usually according to the reaction: a protein + ATP = a phosphoprotein + ADP." [MetaCyc:PROTEIN-KINASE-RXN](GO:0004672),molecular_function:"Interacting selectively and non-covalently with ATP, adenosine 5'-triphosphate, a universally important coenzyme and enzyme regulator." [ISBN:0198506732](GO:0005524),bi…	serine/threonine-protein kinase At5g01020-like; K04733 interleukin-1 receptor-associated kinase 4 [EC:2.7.11.1] (A)	Serine/threonine-protein kinase At5g01020 OS=Arabidopsis thaliana GN=At5g01020 PE=1 SV=1	Protein tyrosine kinase	PREDICTED: serine/threonine-protein kinase At5g01020-like [Pyrus x bretschneideri]
RA013G0071700.1_RA	molecular_function:"Enables the transfer of a nucleoside, a nucleobase linked to either beta-D-ribofuranose (ribonucleoside) or 2-deoxy-beta-D-ribofuranose, (a deoxyribonucleotide) from one side of a membrane to the other." [GOC:ai](GO:0005337),cellular_component:"The component of a membrane consisting of the gene products and protein complexes having at least some part of their peptide sequence …	equilibrative nucleotide transporter 1; K15014 solute carrier family 29 (equilibrative nucleoside transporter), member 1/2/3 (A)	Equilibrative nucleotide transporter 1 OS=Arabidopsis thaliana GN=ENT1 PE=1 SV=1	Nucleoside transporter	PREDICTED: equilibrative nucleotide transporter 1 [Malus domestica]
RA06G0168300.1_RA	--	--	--	--	PREDICTED: uncharacterized protein LOC103958731 [Pyrus x bretschneideri]
RA017G0164200.1_RA	--	hypothetical protein; K14993 solute carrier family 38 (sodium-coupled neutral amino acid transporter), member 6 (A)	Probable sodium-coupled neutral amino acid transporter 6 OS=Xenopus tropicalis GN=slc38a6 PE=2 SV=1	Transmembrane amino acid transporter protein	PREDICTED: probable sodium-coupled neutral amino acid transporter 6 [Malus domestica]
RA09G0032300.1_RA	biological_process:"The cellular process in which a signal is conveyed to trigger a change in the activity or state of a cell. Signal transduction begins with reception of a signal (e.g. a ligand binding to a receptor or receptor activation by a stimulus such as light), or for signal transduction in the absence of ligand, signal-withdrawal or the activity of a constitutively active receptor. Sign…	extensin-like; K05747 Wiskott-Aldrich syndrome protein (A)	Ninja-family protein AFP1 OS=Arabidopsis thaliana GN=AFP1 PE=1 SV=1	TPL-binding domain in jasmonate signalling	PREDICTED: ninja-family protein AFP3-like [Malus domestica]
RA06G0146700.1_RA	molecular_function:"Catalysis of the phosphorylation of an amino acid residue in a protein, usually according to the reaction: a protein + ATP = a phosphoprotein + ADP." [MetaCyc:PROTEIN-KINASE-RXN](GO:0004672),molecular_function:"Catalysis of the reactions: ATP + protein serine = ADP + protein serine phosphate, and ATP + protein threonine = ADP + protein threonine phosphate." [GOC:bf, RHEA:17989…	probable serine/threonine-protein kinase WNK3; K08867 WNK lysine deficient protein kinase [EC:2.7.11.1] (A)	Probable serine/threonine-protein kinase WNK2 OS=Oryza sativa subsp. japonica GN=WNK2 PE=2 SV=1	Oxidative-stress-responsive kinase 1 C-terminal domain	PREDICTED: probable serine/threonine-protein kinase WNK3 isoform X1 [Malus domestica]
RA014G0159200.1_RA	molecular_function:"Interacting selectively and non-covalently with any protein or protein complex (a complex of two or more proteins that may include other nonprotein molecules)." [GOC:go_curators](GO:0005515)	FAS-associated factor 2-B-like; K18726 FAS-associated factor 2 (A)	Plant UBX domain-containing protein 10 OS=Arabidopsis thaliana GN=PUX10 PE=2 SV=1	UBX domain	PREDICTED: FAS-associated factor 2-B-like [Malus domestica]
RA011G0221800.1_RA	molecular_function:"Catalysis of the phosphorylation of an amino acid residue in a protein, usually according to the reaction: a protein + ATP = a phosphoprotein + ADP." [MetaCyc:PROTEIN-KINASE-RXN](GO:0004672),molecular_function:"Catalysis of the reactions: ATP + protein serine = ADP + protein serine phosphate, and ATP + protein threonine = ADP + protein threonine phosphate." [GOC:bf, RHEA:17989…	TP53-regulating kinase; K08851 TP53 regulating kinase and related kinases [EC:2.7.11.1] (A)	TP53-regulating kinase OS=Homo sapiens GN=TP53RK PE=1 SV=2	Protein kinase domain	PREDICTED: TP53-regulating kinase [Malus domestica]
RA015G0320400.1_RA	molecular_function:"Catalysis of the transfer of a methyl group to an acceptor molecule." [ISBN:0198506732](GO:0008168)	non-transporter ABC protein (ISS); K06185 ATP-binding cassette, subfamily F, member 2 (A)	Uncharacterized methyltransferase At1g78140, chloroplastic OS=Arabidopsis thaliana GN=At1g78140 PE=2 SV=1	Methyltransferase domain	PREDICTED: uncharacterized methyltransferase At1g78140, chloroplastic-like isoform X1 [Malus domestica]
RA07G0103400.1_RA	molecular_function:"Interacting selectively and non-covalently with a specific double-stranded genomic DNA sequence (sometimes referred to as a motif) within the regulatory region of a gene to modulate transcription. Regulatory regions include promoters (proximal and distal) and enhancers. Genes are transcriptional units, and include bacterial operons." [GOC:txnOH-2018](GO:0003700),biological_pro…	WRKY transcription factor 22-like; K13425 WRKY transcription factor 22 (A)	WRKY transcription factor 22 OS=Arabidopsis thaliana GN=WRKY22 PE=2 SV=1	WRKY DNA -binding domain	PREDICTED: WRKY transcription factor 22-like [Malus domestica]
RA04G0175400.1_RA	molecular_function:"Catalysis of the phosphorylation of an amino acid residue in a protein, usually according to the reaction: a protein + ATP = a phosphoprotein + ADP." [MetaCyc:PROTEIN-KINASE-RXN](GO:0004672),molecular_function:"Interacting selectively and non-covalently with ATP, adenosine 5'-triphosphate, a universally important coenzyme and enzyme regulator." [ISBN:0198506732](GO:0005524),bi…	serine/threonine-protein kinase haspin; K16315 serine/threonine-protein kinase haspin [EC:2.7.11.1] (A)	Serine/threonine-protein kinase haspin OS=Bos taurus GN=GSG2 PE=2 SV=1	Haspin like kinase domain	PREDICTED: serine/threonine-protein kinase haspin [Pyrus x bretschneideri]
RA05G0285100.1_RA	--	--	--	--	PREDICTED: uncharacterized protein LOC103434828 [Malus domestica]
RA013G0007600.1_RA	molecular_function:"Interacting selectively and non-covalently with any nucleic acid." [GOC:jl](GO:0003676),molecular_function:"Catalysis of the reaction: ATP + H2O = ADP + phosphate; this reaction drives the unwinding of an RNA helix." [EC:3.6.4.13, GOC:jl](GO:0003724),molecular_function:"Interacting selectively and non-covalently with ATP, adenosine 5'-triphosphate, a universally important coen…	DEAD-box ATP-dependent RNA helicase 32-like; K14776 ATP-dependent RNA helicase DDX10/DBP4 [EC:3.6.4.13] (A)	DEAD-box ATP-dependent RNA helicase 32 OS=Arabidopsis thaliana GN=RH32 PE=2 SV=1	Domain of unknown function (DUF4217)	PREDICTED: LOW QUALITY PROTEIN: DEAD-box ATP-dependent RNA helicase 32-like [Malus domestica]
RA07G0033600.1_RA	molecular_function:"Catalysis of the transfer of a glycosyl group from one compound (donor) to another (acceptor)." [GOC:jl, ISBN:0198506732](GO:0016757)	hypothetical protein; K14552 NET1-associated nuclear protein 1 (U3 small nucleolar RNA-associated protein 17) (A)	--	--	PREDICTED: uncharacterized protein LOC103420519 [Malus domestica]
RA09G0050100.1_RA	--	--	--	--	PREDICTED: uncharacterized protein LOC103435465 [Malus domestica]
RA012G0134000.1_RA	molecular_function:"Interacting selectively and non-covalently with any protein or protein complex (a complex of two or more proteins that may include other nonprotein molecules)." [GOC:go_curators](GO:0005515)	EIF2Aa; eukaryotic initiation factor; K15026 translation initiation factor 2A (A)	F-box protein SKIP8 OS=Arabidopsis thaliana GN=SKIP8 PE=1 SV=1	SnoaL-like domain	PREDICTED: uncharacterized protein LOC103450508 [Malus domestica]
RA04G0145300.1_RA	cellular_component:"A lipid bilayer along with all the proteins and protein complexes embedded in it an attached to it." [GOC:dos, GOC:mah, ISBN:0815316194](GO:0016020),molecular_function:"Enables the transfer of a substance, usually a specific substance or a group of related substances, from one side of a membrane to the other." [GOC:jid, GOC:mtg_transport, ISBN:0815340729](GO:0022857),biologica…	protein NRT1/ PTR FAMILY 5.5; K14638 solute carrier family 15 (peptide/histidine transporter), member 3/4 (A)	Protein NRT1/ PTR FAMILY 5.5 OS=Arabidopsis thaliana GN=NPF5.5 PE=2 SV=1	POT family	PREDICTED: protein NRT1/ PTR FAMILY 5.5 [Malus domestica]
RA012G0112100.1_RA	biological_process:"A conserved series of molecular signals found in prokaryotes and eukaryotes; involves autophosphorylation of a histidine kinase and the transfer of the phosphate group to an aspartate that then acts as a phospho-donor to response regulator proteins." [PMID:9191038](GO:0000160),molecular_function:"Interacting selectively and non-covalently with any protein or protein complex (a…	two-component response regulator-like APRR7; K12129 pseudo-response regulator 7 (A)	Two-component response regulator-like APRR7 OS=Arabidopsis thaliana GN=APRR7 PE=1 SV=1	Response regulator receiver domain	PREDICTED: two-component response regulator-like APRR7 isoform X1 [Pyrus x bretschneideri]
RA017G0168600.1_RA	molecular_function:"Enables the energy-independent facilitated diffusion, mediated by passage of a solute through a transmembrane aqueous pore or channel. Stereospecificity is not exhibited but this transport may be specific for a particular molecular species or class of molecules." [GOC:mtg_transport, ISBN:0815340729, TC:1.-.-.-.-](GO:0015267),cellular_component:"A lipid bilayer along with all t…	aquaporin NIP6-1-like; K09874 aquaporin NIP (A)	Aquaporin NIP6-1 OS=Arabidopsis thaliana GN=NIP6-1 PE=1 SV=1	Major intrinsic protein	PREDICTED: aquaporin NIP6-1-like [Malus domestica]
RA07G0077900.1_RA	cellular_component:"A lipid bilayer along with all the proteins and protein complexes embedded in it an attached to it." [GOC:dos, GOC:mah, ISBN:0815316194](GO:0016020),molecular_function:"Enables the transfer of a substance, usually a specific substance or a group of related substances, from one side of a membrane to the other." [GOC:jid, GOC:mtg_transport, ISBN:0815340729](GO:0022857),biologica…	cationic amino acid transporter 9, chloroplastic-like; K03294 basic amino acid/polyamine antiporter, APA family (A)	Cationic amino acid transporter 9, chloroplastic OS=Arabidopsis thaliana GN=CAT9 PE=2 SV=1	Amino acid permease	PREDICTED: cationic amino acid transporter 9, chloroplastic-like isoform X1 [Malus domestica]
RA014G0150900.1_RA	molecular_function:"Catalysis of the reaction: S-adenosyl-L-methionine + protein L-beta-aspartate = S-adenosyl-L-homocysteine + protein L-beta-aspartate methyl ester." [EC:2.1.1.77](GO:0004719),biological_process:"The covalent alteration of one or more amino acids occurring in proteins, peptides and nascent polypeptides (co-translational, post-translational modifications) occurring at the level o…	protein-L-isoaspartate O-methyltransferase 1-like; K00573 protein-L-isoaspartate(D-aspartate) O-methyltransferase [EC:2.1.1.77] (A)	Protein-L-isoaspartate O-methyltransferase 1 OS=Arabidopsis thaliana GN=PIMT1 PE=1 SV=3	Protein-L-isoaspartate(D-aspartate) O-methyltransferase (PCMT)	PREDICTED: protein-L-isoaspartate O-methyltransferase 1-like isoform X2 [Malus domestica]
RA013G0034500.1_RA	molecular_function:"Any molecular function by which a gene product interacts selectively and non-covalently with DNA (deoxyribonucleic acid)." [GOC:dph, GOC:jl, GOC:tb, GOC:vw](GO:0003677),molecular_function:"Interacting selectively and non-covalently with a specific double-stranded genomic DNA sequence (sometimes referred to as a motif) within the regulatory region of a gene to modulate transcri…	--	NAC domain-containing protein 8 OS=Arabidopsis thaliana GN=NAC008 PE=2 SV=1	No apical meristem (NAM) protein	PREDICTED: NAC domain-containing protein 8 [Malus domestica]
RA013G0084100.1_RA	molecular_function:"Interacting selectively and non-covalently with any nucleic acid." [GOC:jl](GO:0003676)	AML1; RNA-binding protein; K17579 protein phosphatase 1 regulatory subunit 42 (A)	Protein terminal ear1 OS=Zea mays GN=TE1 PE=2 SV=1	RNA recognition motif 2	PREDICTED: protein terminal ear1 [Malus domestica]
RA09G0118800.1_RA	molecular_function:"Interacting selectively and non-covalently with any metal ion." [GOC:ai](GO:0046872)	Aldolase-type TIM barrel family protein; K11517 (S)-2-hydroxy-acid oxidase [EC:1.1.3.15] (A)	Zinc finger CCCH domain-containing protein 62 OS=Oryza sativa subsp. japonica GN=Os10g0391300 PE=3 SV=2	SAP domain	PREDICTED: zinc finger CCCH domain-containing protein 62 isoform X1 [Malus domestica]
RA017G0166100.1_RA	molecular_function:"Catalysis of a biochemical reaction at physiological temperatures. In biologically catalyzed reactions, the reactants are known as substrates, and the catalysts are naturally occurring macromolecular substances known as enzymes. Enzymes possess specific binding sites for substrates, and are usually composed wholly or largely of protein, but RNA that has catalytic activity (rib…	acetylornithine aminotransferase, mitochondrial; K00818 acetylornithine aminotransferase [EC:2.6.1.11] (A)	Acetylornithine aminotransferase, mitochondrial OS=Alnus glutinosa GN=AG118 PE=2 SV=1	Aminotransferase class-III	PREDICTED: acetylornithine aminotransferase, mitochondrial [Prunus mume]
RA03G0010600.1_RA	molecular_function:"The formation of a protein dimer, a macromolecular structure consists of two noncovalently associated identical or nonidentical subunits." [ISBN:0198506732](GO:0046983)	transcription factor PIF3-like; K12126 phytochrome-interacting factor 3 (A)	Transcription factor bHLH122 OS=Arabidopsis thaliana GN=BHLH122 PE=1 SV=1	Helix-loop-helix DNA-binding domain	PREDICTED: transcription factor bHLH122-like isoform X1 [Malus domestica]
RA015G0133300.1_RA	--	SDIR1; E3 ubiquitin-protein ligase SDIR1; K16283 E3 ubiquitin-protein ligase SDIR1 [EC:2.3.2.27] (A)	E3 ubiquitin-protein ligase SDIR1 OS=Arabidopsis thaliana GN=SDIR1 PE=1 SV=1	Ring finger domain	PREDICTED: E3 ubiquitin-protein ligase EL5-like [Malus domestica]
RA01G0181000.1_RA	--	--	Uncharacterized protein At1g76660 OS=Arabidopsis thaliana GN=At1g76660 PE=2 SV=1	--	PREDICTED: uncharacterized protein LOC103442931 [Malus domestica]
RA017G0032000.1_RA	--	NLI interacting factor-like phosphatase; K17618 ubiquitin-like domain-containing CTD phosphatase 1 [EC:3.1.3.16] (A)	Uncharacterized FCP1 homology domain-containing protein C1271.03c OS=Schizosaccharomyces pombe (strain 972 / ATCC 24843) GN=SPBC1271.03c PE=3 SV=1	NLI interacting factor-like phosphatase	PREDICTED: uncharacterized FCP1 homology domain-containing protein C1271.03c-like isoform X1 [Malus domestica]
RA05G0164600.1_RA	--	--	--	--	PREDICTED: uncharacterized protein LOC103408347 [Malus domestica]
RA011G0164800.1_RA	molecular_function:"Interacting selectively and non-covalently with a specific double-stranded genomic DNA sequence (sometimes referred to as a motif) within the regulatory region of a gene to modulate transcription. Regulatory regions include promoters (proximal and distal) and enhancers. Genes are transcriptional units, and include bacterial operons." [GOC:txnOH-2018](GO:0003700),biological_pro…	probable WRKY transcription factor 33; K13424 WRKY transcription factor 33 (A)	Probable WRKY transcription factor 42 OS=Arabidopsis thaliana GN=WRKY42 PE=2 SV=1	WRKY DNA -binding domain	PREDICTED: probable WRKY transcription factor 31 [Malus domestica]
RA08G0148500.1_RA	molecular_function:"Enables the transfer of a substance, usually a specific substance or a group of related substances, from one side of a membrane to the other." [GOC:jid, GOC:mtg_transport, ISBN:0815340729](GO:0022857),biological_process:"The process in which a solute is transported across a lipid bilayer, from one side of a membrane to the other." [GOC:dph, GOC:jid](GO:0055085)	--	Protein spinster OS=Drosophila melanogaster GN=spin PE=1 SV=1	Major Facilitator Superfamily	PREDICTED: protein spinster-like [Malus domestica]
RA03G0217500.1_RA	molecular_function:"Catalysis of the hydrolysis of internal, alpha-peptide bonds in a polypeptide chain by a mechanism in which a water molecule bound by the side chains of aspartic residues at the active center acts as a nucleophile." [ISBN:0198506732](GO:0004190),biological_process:"The hydrolysis of proteins into smaller polypeptides and/or amino acids by cleavage of their peptide bonds." [GOC…	hypothetical protein; K19025 AP-5 complex subunit zeta-1 (A)	Aspartic proteinase nepenthesin-1 OS=Nepenthes gracilis GN=nep1 PE=1 SV=1	Xylanase inhibitor C-terminal	PREDICTED: aspartic proteinase CDR1-like [Malus domestica]
RA010G0114500.1_RA	biological_process:"Any process that modulates the frequency, rate or extent of phosphoprotein phosphatase activity, the catalysis of the hydrolysis of phosphate from a phosphoprotein." [GOC:jp, PMID:11724821](GO:0043666)	TIP41-like protein; K17607 type 2A phosphatase activator TIP41 (A)	TIP41-like protein OS=Dictyostelium discoideum GN=tiprl PE=3 SV=1	TIP41-like family	PREDICTED: TIP41-like protein [Malus domestica]
RA05G0122900.1_RA	molecular_function:"Catalysis of the hydrolysis of any O-glycosyl bond." [GOC:mah](GO:0004553),biological_process:"The chemical reactions and pathways involving carbohydrates, any of a group of organic compounds based of the general formula Cx(H2O)y. Includes the formation of carbohydrate derivatives by the addition of a carbohydrate residue to another molecule." [GOC:mah, ISBN:0198506732](GO:000…	endo-1,4-beta-xylanase C-like; K01181 endo-1,4-beta-xylanase [EC:3.2.1.8] (A)	Endo-1,4-beta-xylanase A OS=Streptomyces lividans GN=xlnA PE=1 SV=2	Carbohydrate binding domain	PREDICTED: uncharacterized protein LOC103436117 [Malus domestica]
RA02G0124500.1_RA	molecular_function:"Stops, prevents or reduces the activity of a cyclin-dependent protein serine/threonine kinase." [GOC:mah, GOC:pr](GO:0004861),cellular_component:"A membrane-bounded organelle of eukaryotic cells in which chromosomes are housed and replicated. In most cells, the nucleus contains all of the cell's chromosomes except the organellar chromosomes, and is the site of RNA synthesis an…	--	Cyclin-dependent kinase inhibitor 7 OS=Arabidopsis thaliana GN=KRP7 PE=1 SV=2	Cyclin-dependent kinase inhibitor	PREDICTED: cyclin-dependent kinase inhibitor 7-like [Malus domestica]
RA015G0058600.1_RA	molecular_function:"Interacting selectively and non-covalently with any protein or protein complex (a complex of two or more proteins that may include other nonprotein molecules)." [GOC:go_curators](GO:0005515),molecular_function:"Interacting selectively and non-covalently with ubiquitin, a protein that when covalently bound to other cellular proteins marks them for proteolytic degradation." [GOC…	activating signal cointegrator 1 complex subunit 2-like; K18667 activating signal cointegrator complex subunit 2 (A)	Activating signal cointegrator 1 complex subunit 2 OS=Homo sapiens GN=ASCC2 PE=1 SV=3	CUE domain	PREDICTED: activating signal cointegrator 1 complex subunit 2-like isoform X1 [Pyrus x bretschneideri]
RA011G0059500.1_RA	cellular_component:"A lipid bilayer along with all the proteins and protein complexes embedded in it an attached to it." [GOC:dos, GOC:mah, ISBN:0815316194](GO:0016020),cellular_component:"The component of a membrane consisting of the gene products and protein complexes having at least some part of their peptide sequence embedded in the hydrophobic region of the membrane." [GOC:dos, GOC:go_curato…	inositol transporter 1; K08150 MFS transporter, SP family, solute carrier family 2 (myo-inositol transporter), member 13 (A)	D-xylose-proton symporter-like 3, chloroplastic OS=Arabidopsis thaliana GN=At5g59250 PE=2 SV=2	Sugar (and other) transporter	PREDICTED: D-xylose-proton symporter-like 3, chloroplastic [Malus domestica]
RA07G0195100.1_RA	molecular_function:"Interacting selectively and non-covalently with any nucleic acid." [GOC:jl](GO:0003676),molecular_function:"Interacting selectively and non-covalently with an RNA molecule or a portion thereof." [GOC:jl, GOC:mah](GO:0003723),molecular_function:"Interacting selectively and non-covalently with zinc (Zn) ions." [GOC:ai](GO:0008270)	branchpoint-bridging protein-like; K13095 splicing factor 1 (A)	Branchpoint-bridging protein OS=Cryptococcus neoformans var. neoformans serotype D (strain JEC21 / ATCC MYA-565) GN=BBP PE=3 SV=1	KH domain	PREDICTED: branchpoint-bridging protein-like [Malus domestica]
RA013G0186700.1_RA	molecular_function:"Interacting selectively and non-covalently with ATP, adenosine 5'-triphosphate, a universally important coenzyme and enzyme regulator." [ISBN:0198506732](GO:0005524),biological_process:"A system for the correction of errors in which an incorrect base, which cannot form hydrogen bonds with the corresponding base in the parent strand, is incorporated into the daughter strand. Th…	MutS-like DNA mismatch repair protein; K08737 DNA mismatch repair protein MSH6 (A)	DNA mismatch repair protein MSH1, mitochondrial OS=Arabidopsis thaliana GN=MSH1 PE=1 SV=1	MutS domain V	PREDICTED: DNA mismatch repair protein MSH1, mitochondrial [Pyrus x bretschneideri]
RA06G0174200.1_RA	--	formin-like protein 20; K02184 formin 2 (A)	Formin-like protein 20 OS=Arabidopsis thaliana GN=FH20 PE=2 SV=3	C2 domain of PTEN tumour-suppressor protein	PREDICTED: formin-like protein 20 [Malus domestica]
RA03G0062700.1_RA	--	WD repeat-containing protein DDB_G0290555-like; K14841 ribosome biogenesis protein NSA1 (A)	Zinc finger protein ZAT12 OS=Arabidopsis thaliana GN=ZAT12 PE=2 SV=1	C2H2-type zinc finger	PREDICTED: zinc finger protein ZAT12 [Malus domestica]
RA05G0174600.1_RA	--	uncharacterized LOC105650214; K13407 fatty acid omega-hydroxylase [EC:1.14.-.-] (A)	Myosin-binding protein 3 OS=Arabidopsis thaliana GN=MYOB3 PE=1 SV=1	Zein-binding	PREDICTED: uncharacterized protein LOC103435834 [Malus domestica]
RA013G0090200.1_RA	--	phospholipid-transporting ATPase 2-like; K01530 phospholipid-translocating ATPase [EC:3.6.3.1] (A)	--	--	PREDICTED: dentin sialophosphoprotein-like [Malus domestica]
RA06G0194500.1_RA	--	hypothetical protein; K02563 UDP-N-acetylglucosamine--N-acetylmuramyl-(pentapeptide) pyrophosphoryl-undecaprenol N-acetylglucosamine transferase [EC:2.4.1.227] (A)	--	--	PREDICTED: uncharacterized protein LOC103438029 [Malus domestica]
RA014G0171600.1_RA	molecular_function:"Enables the transfer of a substance, usually a specific substance or a group of related substances, from one side of a membrane to the other." [GOC:jid, GOC:mtg_transport, ISBN:0815340729](GO:0022857),biological_process:"The process in which a solute is transported across a lipid bilayer, from one side of a membrane to the other." [GOC:dph, GOC:jid](GO:0055085)	hypothetical protein; K14794 ribosomal RNA-processing protein 12 (A)	Protein NUCLEAR FUSION DEFECTIVE 4 OS=Arabidopsis thaliana GN=NFD4 PE=3 SV=1	Major Facilitator Superfamily	PREDICTED: uncharacterized protein LOC103935402 [Pyrus x bretschneideri]
RA013G0002800.1_RA	--	--	Transmembrane protein 53-B OS=Xenopus laevis GN=tmem53-b PE=2 SV=1	Eukaryotic protein of unknown function (DUF829)	PREDICTED: transmembrane protein 53-A-like [Malus domestica]
RA013G0056700.1_RA	molecular_function:"Catalysis of the hydrolysis of internal, alpha-peptide bonds in a polypeptide chain by a mechanism in which water acts as a nucleophile, one or two metal ions hold the water molecule in place, and charged amino acid side chains are ligands for the metal ions." [GOC:mah, http://merops.sanger.ac.uk/about/glossary.htm#CATTYPE, http://merops.sanger.ac.uk/about/glossary.htm#ENDOPEP…	uncharacterized LOC103451824; K07052 uncharacterized protein (A)	Putative membrane peptidase YdiL OS=Bacillus subtilis (strain 168) GN=ydiL PE=3 SV=1	CAAX protease self-immunity	PREDICTED: uncharacterized protein LOC103451824 [Malus domestica]
RA015G0191700.1_RA	molecular_function:"Catalysis of the hydrolysis of various bonds, e.g. C-O, C-N, C-C, phosphoric anhydride bonds, etc. Hydrolase is the systematic name for any enzyme of EC class 3." [ISBN:0198506732](GO:0016787)	serine/threonine-protein phosphatase 7-like; K04460 serine/threonine-protein phosphatase 5 [EC:3.1.3.16] (A)	Serine/threonine-protein phosphatase 7 OS=Arabidopsis thaliana GN=PP7 PE=1 SV=1	Calcineurin-like phosphoesterase	PREDICTED: serine/threonine-protein phosphatase 7-like [Pyrus x bretschneideri]
RA06G0083200.1_RA	molecular_function:"Interacting selectively and non-covalently with ATP, adenosine 5'-triphosphate, a universally important coenzyme and enzyme regulator." [ISBN:0198506732](GO:0005524),cellular_component:"All of the contents of a cell excluding the plasma membrane and nucleus, but including other subcellular structures." [ISBN:0198547684](GO:0005737),biological_process:"Any process that modulate…	--	UDP-N-acetylmuramoyl-L-alanyl-D-glutamate--2, 6-diaminopimelate ligase OS=Bacillus subtilis (strain 168) GN=murE PE=3 SV=1	Mur ligase family, glutamate ligase domain	PREDICTED: uncharacterized protein LOC103938470 [Pyrus x bretschneideri]
RA011G0031600.1_RA	molecular_function:"Interacting selectively and non-covalently with any protein or protein complex (a complex of two or more proteins that may include other nonprotein molecules)." [GOC:go_curators](GO:0005515)	SCF E3 ubiquitin ligase complex F-box protein grrA; K03360 F-box and leucine-rich repeat protein GRR1 (A)	F-box protein At-B OS=Arabidopsis thaliana GN=ATB PE=2 SV=1	Leucine Rich repeat	PREDICTED: F-box protein At-B-like [Malus domestica]
RA08G0043800.1_RA	biological_process:"Any process that modulates the frequency, rate or extent of cellular DNA-templated transcription." [GOC:go_curators, GOC:txnOH](GO:0006355),molecular_function:"Interacting selectively and non-covalently with zinc (Zn) ions." [GOC:ai](GO:0008270),molecular_function:"Interacting selectively and non-covalently with DNA of a specific nucleotide composition, e.g. GC-rich DNA bindin…	GATA transcription factor 8-like; K17894 GATA-binding protein 2 (A)	GATA transcription factor 21 OS=Arabidopsis thaliana GN=GATA21 PE=1 SV=2	GATA zinc finger	PREDICTED: GATA transcription factor 21-like [Malus domestica]
RA09G0194400.1_RA	--	--	--	--	PREDICTED: uncharacterized protein LOC103444194 isoform X1 [Malus domestica]
RA08G0111500.1_RA	molecular_function:"Interacting selectively and non-covalently with ATP, adenosine 5'-triphosphate, a universally important coenzyme and enzyme regulator." [ISBN:0198506732](GO:0005524)	putative ATPase N2B; K18798 peroxisome-assembly ATPase [EC:3.6.4.7] (A)	Lactation elevated protein 1 OS=Mus musculus GN=Lace1 PE=2 SV=1	AFG1-like ATPase	PREDICTED: lactation elevated protein 1 isoform X2 [Malus domestica]
RA02G0102800.1_RA	molecular_function:"Interacting selectively and non-covalently with any metal ion." [GOC:ai](GO:0046872)	inositol-pentakisphosphate 2-kinase-like; K10572 inositol-pentakisphosphate 2-kinase [EC:2.7.1.158] (A)	--	Heavy-metal-associated domain	PREDICTED: uncharacterized protein LOC103407116 [Malus domestica]
RA01G0189600.1_RA	cellular_component:"The component of a membrane consisting of the gene products and protein complexes having at least some part of their peptide sequence embedded in the hydrophobic region of the membrane." [GOC:dos, GOC:go_curators](GO:0016021)	bidirectional sugar transporter SWEET3-like; K15382 solute carrier family 50 (sugar transporter) (A)	Bidirectional sugar transporter SWEET3 OS=Arabidopsis thaliana GN=SWEET3 PE=2 SV=1	Sugar efflux transporter for intercellular exchange	PREDICTED: bidirectional sugar transporter SWEET3-like [Malus domestica]
RA017G0120800.1_RA	--	probable nucleoside diphosphate kinase 5; K00940 nucleoside-diphosphate kinase [EC:2.7.4.6] (A)	von Willebrand factor A domain-containing protein DDB_G0292028 OS=Dictyostelium discoideum GN=DDB_G0292028 PE=3 SV=1	von Willebrand factor type A domain	PREDICTED: uncharacterized protein LOC103405374 [Malus domestica]
RA014G0098600.1_RA	molecular_function:"Interacting selectively and non-covalently with zinc (Zn) ions." [GOC:ai](GO:0008270)	60S ribosomal protein L7a, putative; K02936 large subunit ribosomal protein L7Ae (A)	E3 ubiquitin-protein ligase At3g02290 OS=Arabidopsis thaliana GN=At3g02290 PE=2 SV=1	RING-H2 zinc finger domain	PREDICTED: E3 ubiquitin-protein ligase At3g02290 [Malus domestica]
RA015G0076200.1_RA	molecular_function:"Catalysis of the reaction: N-substituted aminoacyl-tRNA + H2O = N-substituted amino acid + tRNA." [EC:3.1.1.29](GO:0004045)	peptidyl-tRNA hydrolase 2, mitochondrial; K04794 peptidyl-tRNA hydrolase, PTH2 family [EC:3.1.1.29] (A)	Peptidyl-tRNA hydrolase 2, mitochondrial OS=Bos taurus GN=PTRH2 PE=2 SV=1	Peptidyl-tRNA hydrolase PTH2	PREDICTED: peptidyl-tRNA hydrolase 2, mitochondrial isoform X1 [Pyrus x bretschneideri]
RA014G0076100.1_RA	biological_process:"The cellular process in which a signal is conveyed to trigger a change in the activity or state of a cell. Signal transduction begins with reception of a signal (e.g. a ligand binding to a receptor or receptor activation by a stimulus such as light), or for signal transduction in the absence of ligand, signal-withdrawal or the activity of a constitutively active receptor. Sign…	strictosidine synthase 1-like; K01757 strictosidine synthase [EC:4.3.3.2] (A)	Protein STRICTOSIDINE SYNTHASE-LIKE 10 OS=Arabidopsis thaliana GN=SSL10 PE=2 SV=1	Strictosidine synthase	PREDICTED: strictosidine synthase 1-like [Malus domestica]
RA09G0084100.1_RA	--	hypothetical protein; K00287 dihydrofolate reductase [EC:1.5.1.3] (A)	Membrane-associated progesterone-binding protein 4 OS=Arabidopsis thaliana GN=MAPR4 PE=2 SV=1	Cytochrome b5-like Heme/Steroid binding domain	PREDICTED: neuferricin [Malus domestica]
RA014G0136800.1_RA	biological_process:"Any process that modulates the frequency, rate or extent of cellular DNA-templated transcription." [GOC:go_curators, GOC:txnOH](GO:0006355),molecular_function:"The formation of a protein dimer, a macromolecular structure consists of two noncovalently associated identical or nonidentical subunits." [ISBN:0198506732](GO:0046983)	hypothetical protein; K11253 histone H3 (A)	Transcription factor bHLH137 OS=Arabidopsis thaliana GN=BHLH137 PE=2 SV=1	Helix-loop-helix DNA-binding domain	PREDICTED: transcription factor bHLH137-like [Malus domestica]
RA015G0158600.1_RA	--	--	--	--	PREDICTED: histone acetyltransferase KAT6A-like isoform X1 [Pyrus x bretschneideri]
RA017G0158700.1_RA	molecular_function:"Interacting selectively and non-covalently with any protein or protein complex (a complex of two or more proteins that may include other nonprotein molecules)." [GOC:go_curators](GO:0005515)	hypothetical protein; K19502 anoctamin-8 (A)	--	Tetratricopeptide repeat	PREDICTED: uncharacterized protein LOC103437265 [Malus domestica]
RA09G0024200.1_RA	cellular_component:"The component of a membrane consisting of the gene products and protein complexes having at least some part of their peptide sequence embedded in the hydrophobic region of the membrane." [GOC:dos, GOC:go_curators](GO:0016021)	putative histone acetylase complex subunit paf400 protein; K08874 transformation/transcription domain-associated protein (A)	Phosphate transporter PHO1 homolog 9 OS=Arabidopsis thaliana GN=PHO1-H9 PE=2 SV=1	SPX domain	PREDICTED: phosphate transporter PHO1 homolog 9-like [Malus domestica]
RA015G0135500.1_RA	molecular_function:"Interacting selectively and non-covalently with any protein or protein complex (a complex of two or more proteins that may include other nonprotein molecules)." [GOC:go_curators](GO:0005515)	--	NEDD8 ultimate buster 1 OS=Mus musculus GN=Nub1 PE=1 SV=2	--	PREDICTED: NEDD8 ultimate buster 1 [Malus domestica]
RA012G0122000.1_RA	biological_process:"Any process that modulates the frequency, rate or extent of DNA endoreduplication." [GOC:mah](GO:0032875)	--	--	--	hypothetical protein PRUPE_ppa021754mg [Prunus persica]
RA08G0099100.1_RA	molecular_function:"Catalysis of the hydrolysis of ester linkages within nucleic acids by creating internal breaks." [GOC:mah, ISBN:0198547684](GO:0004519),biological_process:"The process of restoring DNA after damage. Genomes are subject to damage by chemical and physical agents in the environment (e.g. UV and ionizing radiations, chemical mutagens, fungal and bacterial toxins, etc.) and by free…	endonuclease V family protein; K05982 deoxyribonuclease V [EC:3.1.21.7] (A)	Endonuclease V OS=Homo sapiens GN=ENDOV PE=1 SV=1	Endonuclease V	PREDICTED: endonuclease V isoform X1 [Pyrus x bretschneideri]
RA011G0234500.1_RA	molecular_function:"Interacting selectively and non-covalently with any protein or protein complex (a complex of two or more proteins that may include other nonprotein molecules)." [GOC:go_curators](GO:0005515)	hypothetical protein; K17908 autophagy-related protein 18 (A)	Autophagy-related protein 18g OS=Arabidopsis thaliana GN=ATG18G PE=2 SV=1	WD domain, G-beta repeat	PREDICTED: autophagy-related protein 18g-like isoform X1 [Malus domestica]
RA011G0207400.1_RA	--	hypothetical protein similar to dynein beta chain; K10408 dynein heavy chain, axonemal (A)	Dynein heavy chain-like protein PF11_0240 OS=Plasmodium falciparum (isolate 3D7) GN=PF11_0240 PE=3 SV=1	--	PREDICTED: uncharacterized protein LOC103423048 isoform X1 [Malus domestica]
RA06G0173900.1_RA	--	--	--	--	PREDICTED: uncharacterized protein LOC103437840 [Malus domestica]
RA05G0067100.1_RA	molecular_function:"Interacting selectively and non-covalently with calcium ions (Ca2+)." [GOC:ai](GO:0005509),molecular_function:"Interacting selectively and non-covalently with phospholipids, a class of lipids containing phosphoric acid as a mono- or diester, in the presence of calcium." [GOC:jl](GO:0005544)	annexin D2-like; K17095 annexin A7/11 (A)	Annexin D7 OS=Arabidopsis thaliana GN=ANNAT7 PE=2 SV=1	Annexin	PREDICTED: annexin D7-like [Malus domestica]
RA017G0143100.1_RA	cellular_component:"The component of a membrane consisting of the gene products and protein complexes having at least some part of their peptide sequence embedded in the hydrophobic region of the membrane." [GOC:dos, GOC:go_curators](GO:0016021)	adenylyltransferase and sulfurtransferase MOCS3-like; K11996 adenylyltransferase and sulfurtransferase [EC:2.7.7.80] (A)	--	Sulfite exporter TauE/SafE	PREDICTED: uncharacterized protein LOC103417306 [Malus domestica]
RA015G0309900.1_RA	molecular_function:"Catalysis of the phosphorylation of an amino acid residue in a protein, usually according to the reaction: a protein + ATP = a phosphoprotein + ADP." [MetaCyc:PROTEIN-KINASE-RXN](GO:0004672),molecular_function:"Catalysis of the reactions: ATP + a protein serine = ADP + protein serine phosphate; ATP + a protein threonine = ADP + protein threonine phosphate; and ATP + a protein …	serine/threonine-protein kinase mph1; K08866 serine/threonine-protein kinase TTK/MPS1 [EC:2.7.12.1] (A)	Serine/threonine-protein kinase mph1 OS=Schizosaccharomyces pombe (strain 972 / ATCC 24843) GN=mph1 PE=2 SV=1	Protein kinase domain	PREDICTED: serine/threonine-protein kinase mph1 isoform X1 [Malus domestica]
RA014G0027700.1_RA	--	--	Uncharacterized protein At5g41620 OS=Arabidopsis thaliana GN=At5g41620 PE=2 SV=2	--	PREDICTED: uncharacterized protein At5g41620-like [Malus domestica]
RA010G0021300.1_RA	molecular_function:"Any molecular function by which a gene product interacts selectively and non-covalently with DNA (deoxyribonucleic acid)." [GOC:dph, GOC:jl, GOC:tb, GOC:vw](GO:0003677),biological_process:"Any process that modulates the frequency, rate or extent of cellular DNA-templated transcription." [GOC:go_curators, GOC:txnOH](GO:0006355)	NAC domain-containing protein 89-like; K12581 CCR4-NOT transcription complex subunit 7/8 (A)	NAC domain-containing protein 82 OS=Arabidopsis thaliana GN=NAC082 PE=1 SV=1	No apical meristem (NAM) protein	PREDICTED: NAC domain-containing protein 67-like [Malus domestica]
RA02G0154700.1_RA	molecular_function:"Interacting selectively and non-covalently with any protein or protein complex (a complex of two or more proteins that may include other nonprotein molecules)." [GOC:go_curators](GO:0005515)	hypothetical protein; K18953 factor associated with neutral sphingomyelinase activation (A)	BEACH domain-containing protein lvsC OS=Dictyostelium discoideum GN=lvsC PE=3 SV=2	WD domain, G-beta repeat	PREDICTED: LOW QUALITY PROTEIN: uncharacterized protein LOC103405802 [Malus domestica]
RA015G0011300.1_RA	--	--	--	--	PREDICTED: uncharacterized protein LOC103927813 isoform X2 [Pyrus x bretschneideri]
RA03G0071900.1_RA	molecular_function:"Catalysis of the sequential cleavage of nucleotides (such as mononucleotides or dinucleotides) from a free 5' terminus of a single-stranded DNA molecule." [GOC:ai, GOC:elh, PMID:20086101](GO:0045145)	exonuclease V, chloroplastic; K17815 exonuclease V [EC:3.1.-.-] (A)	Exonuclease V, chloroplastic OS=Arabidopsis thaliana GN=At5g60370 PE=2 SV=1	Exonuclease V - a 5' deoxyribonuclease	PREDICTED: exonuclease V, chloroplastic [Malus domestica]
RA01G0091700.1_RA	cellular_component:"A membranous cellular structure that bears the photosynthetic pigments in plants, algae, and cyanobacteria. In cyanobacteria thylakoids are of various shapes and are attached to, or continuous with, the plasma membrane. In eukaryotes they are flattened, membrane-bounded disk-like structures located in the chloroplasts; in the chloroplasts of higher plants the thylakoids form d…	--	Protein CURVATURE THYLAKOID 1B, chloroplastic OS=Arabidopsis thaliana GN=CURT1B PE=1 SV=2	CAAD domains of cyanobacterial aminoacyl-tRNA synthetase	PREDICTED: protein CURVATURE THYLAKOID 1B, chloroplastic isoform X1 [Pyrus x bretschneideri]
RA011G0088100.1_RA	--	syntaxin-71; K08506 syntaxin of plants SYP7 (A)	Syntaxin-71 OS=Arabidopsis thaliana GN=SYP71 PE=1 SV=1	SNARE domain	PREDICTED: syntaxin-71-like isoform X1 [Pyrus x bretschneideri]
RA08G0174500.1_RA	--	hypothetical protein; K00654 serine palmitoyltransferase [EC:2.3.1.50] (A)	Glycine-rich domain-containing protein 1 OS=Arabidopsis thaliana GN=GRDP1 PE=2 SV=1	Glycine-rich domain-containing protein-like	PREDICTED: uncharacterized protein LOC103430407 [Malus domestica]
RA015G0083100.1_RA	molecular_function:"Interacting selectively and non-covalently with a specific double-stranded genomic DNA sequence (sometimes referred to as a motif) within the regulatory region of a gene to modulate transcription. Regulatory regions include promoters (proximal and distal) and enhancers. Genes are transcriptional units, and include bacterial operons." [GOC:txnOH-2018](GO:0003700),biological_pro…	bZIP transcription factor family protein; K09060 plant G-box-binding factor (A)	Basic leucine zipper 9 OS=Arabidopsis thaliana GN=BZIP9 PE=1 SV=1	bZIP transcription factor	PREDICTED: basic leucine zipper 9-like [Malus domestica]
RA08G0109600.1_RA	molecular_function:"Interacting selectively and non-covalently with a specific double-stranded genomic DNA sequence (sometimes referred to as a motif) within the regulatory region of a gene to modulate transcription. Regulatory regions include promoters (proximal and distal) and enhancers. Genes are transcriptional units, and include bacterial operons." [GOC:txnOH-2018](GO:0003700)	hypothetical protein; K11600 exosome complex component RRP41 (A)	CRC domain-containing protein TSO1 OS=Arabidopsis thaliana GN=TSO1 PE=1 SV=1	Tesmin/TSO1-like CXC domain, cysteine-rich domain	PREDICTED: protein tesmin/TSO1-like CXC 2 isoform X2 [Malus domestica]
RA015G0265400.1_RA	cellular_component:"A lipid bilayer along with all the proteins and protein complexes embedded in it an attached to it." [GOC:dos, GOC:mah, ISBN:0815316194](GO:0016020),molecular_function:"Enables the transfer of a substance, usually a specific substance or a group of related substances, from one side of a membrane to the other." [GOC:jid, GOC:mtg_transport, ISBN:0815340729](GO:0022857),biologica…	nucleobase-ascorbate transporter 11; K14611 solute carrier family 23 (nucleobase transporter), member 1/2 (A)	Nucleobase-ascorbate transporter 11 OS=Arabidopsis thaliana GN=NAT11 PE=2 SV=1	Permease family	PREDICTED: nucleobase-ascorbate transporter 11-like isoform X1 [Malus domestica]
RA017G0074800.1_RA	molecular_function:"Interacting selectively and non-covalently with any protein or protein complex (a complex of two or more proteins that may include other nonprotein molecules)." [GOC:go_curators](GO:0005515),molecular_function:"The action of a molecule that contributes to the structural integrity of the nuclear pore complex, a protein-lined channel in the nuclear envelope that allows the trans…	uncharacterized LOC103405006; K14300 nuclear pore complex protein Nup133 (A)	Nuclear pore complex protein NUP133 OS=Arabidopsis thaliana GN=NUP133 PE=1 SV=1	Non-repetitive/WGA-negative nucleoporin C-terminal	PREDICTED: uncharacterized protein LOC103405006 [Malus domestica]
RA016G0065600.1_RA	--	--	--	--	PREDICTED: uncharacterized protein LOC103416528 [Malus domestica]
RA01G0097600.1_RA	--	probable pectate lyase 13; K01728 pectate lyase [EC:4.2.2.2] (A)	Probable pectate lyase 13 OS=Arabidopsis thaliana GN=PMR6 PE=1 SV=1	Pectate lyase	PREDICTED: probable pectate lyase 13 [Pyrus x bretschneideri]
RA012G0195400.1_RA	molecular_function:"Catalysis of the reaction: protein tyrosine phosphate + H2O = protein tyrosine + phosphate." [EC:3.1.3.48](GO:0004725),biological_process:"The process of removing one or more phosphoric (ester or anhydride) residues from a molecule." [ISBN:0198506732](GO:0016311)	hypothetical protein; K09518 DnaJ homolog subfamily B member 12 (A)	Chaperone protein DnaJ OS=Helicobacter pylori (strain ATCC 700392 / 26695) GN=dnaJ PE=3 SV=1	DnaJ domain	PREDICTED: LOW QUALITY PROTEIN: uncharacterized protein LOC103430484 [Malus domestica]
RA010G0046500.1_RA	biological_process:"The directed movement of cations, atoms or small molecules with a net positive charge, into, out of or within a cell, or between cells, by means of some agent such as a transporter or pore." [GOC:ai](GO:0006812),biological_process:"The directed movement of potassium ions (K+) into, out of or within a cell, or between cells, by means of some agent such as a transporter or pore.…	peptide methionine sulfoxide reductase B3-like; K07305 peptide-methionine (R)-S-oxide reductase [EC:1.8.4.12] (A)	K(+) efflux antiporter 3, chloroplastic OS=Arabidopsis thaliana GN=KEA3 PE=2 SV=2	TrkA-N domain	PREDICTED: K(+) efflux antiporter 3, chloroplastic-like isoform X1 [Malus domestica]
RA014G0170900.1_RA	--	Zinc finger FYVE domain-containing protein 26 isoform 1; K19027 zinc finger FYVE domain-containing protein 26 (A)	Cat eye syndrome critical region protein 2 OS=Homo sapiens GN=CECR2 PE=1 SV=2	WSTF, HB1, Itc1p, MBD9 motif 1	PREDICTED: uncharacterized protein LOC103455281 [Malus domestica]
RA011G0044000.1_RA	biological_process:"The covalent alteration of one or more amino acids occurring in proteins, peptides and nascent polypeptides (co-translational, post-translational modifications) occurring at the level of an individual cell. Includes the modification of charged tRNAs that are destined to occur in a protein (pre-translation modification)." [GOC:go_curators](GO:0006464),molecular_function:"Cataly…	ubiquitin-activating enzyme E1 1-like; K03178 ubiquitin-activating enzyme E1 [EC:6.2.1.45] (A)	Ubiquitin-activating enzyme E1 1 OS=Arabidopsis thaliana GN=UBA1 PE=1 SV=1	Ubiquitin-activating enzyme active site	PREDICTED: ubiquitin-activating enzyme E1 1-like [Malus domestica]
RA014G0166500.1_RA	molecular_function:"Catalysis of the hydrolysis of the terminal (1->2)-linked alpha-D-mannose residues in an oligo-mannose oligosaccharide." [GOC:bf, PMID:25092655](GO:0004571),molecular_function:"Interacting selectively and non-covalently with calcium ions (Ca2+)." [GOC:ai](GO:0005509),biological_process:"The chemical reactions and pathways involving carbohydrates, any of a group of organic comp…	probable alpha-mannosidase I MNS5; K10084 ER degradation enhancer, mannosidase alpha-like 1 (A)	Probable alpha-mannosidase I MNS5 OS=Arabidopsis thaliana GN=MNS5 PE=2 SV=1	Glycosyl hydrolase family 47	PREDICTED: probable alpha-mannosidase I MNS5 [Prunus mume]
RA04G0151800.1_RA	--	dnaJ homolog subfamily B member 9-like; K09515 DnaJ homolog subfamily B member 9 (A)	DnaJ protein ERDJ3A OS=Arabidopsis thaliana GN=ERDJ3A PE=1 SV=1	DnaJ domain	PREDICTED: uncharacterized protein LOC103425955 [Malus domestica]
RA08G0020100.1_RA	molecular_function:"Catalysis of the incorporation of one atom from molecular oxygen into a compound and the reduction of the other atom of oxygen to water." [ISBN:0198506732](GO:0004497),molecular_function:"Interacting selectively and non-covalently with iron (Fe) ions." [GOC:ai](GO:0005506),molecular_function:"Catalysis of an oxidation-reduction (redox) reaction in which hydrogen or electrons a…	abscisic acid 8'-hydroxylase 1-like; K07437 cytochrome P450, family 26, subfamily A (A)	Abscisic acid 8'-hydroxylase 1 OS=Arabidopsis thaliana GN=CYP707A1 PE=2 SV=1	Cytochrome P450	PREDICTED: abscisic acid 8'-hydroxylase 1-like [Malus domestica]
RA09G0193100.1_RA	--	--	Double-stranded RNA-binding protein 4 OS=Oryza sativa subsp. japonica GN=DRB4 PE=2 SV=1	Double-stranded RNA binding motif	PREDICTED: double-stranded RNA-binding protein 1-like [Malus domestica]
RA011G0114500.1_RA	molecular_function:"Interacting selectively and non-covalently with a nonidentical protein to form a heterodimer." [GOC:ai](GO:0046982)	DNA polymerase epsilon subunit 3; K02326 DNA polymerase epsilon subunit 3 [EC:2.7.7.7] (A)	DNA polymerase epsilon subunit 3 OS=Mus musculus GN=Pole3 PE=2 SV=1	Histone-like transcription factor (CBF/NF-Y) and archaeal histone	PREDICTED: DNA polymerase epsilon subunit 3 [Malus domestica]
RA03G0065300.1_RA	molecular_function:"Interacting selectively and non-covalently with any metal ion." [GOC:ai](GO:0046872)	trimethylguanosine synthase; K14292 trimethylguanosine synthase [EC:2.1.1.-] (A)	Copper transport protein ATX1 OS=Arabidopsis thaliana GN=ATX1 PE=1 SV=1	Heavy-metal-associated domain	PREDICTED: uncharacterized protein LOC103418817 [Malus domestica]
RA013G0042500.1_RA	biological_process:"Any process that modulates the frequency, rate or extent of asymmetric cell division." [GOC:lr](GO:0009786)	--	--	--	PREDICTED: uncharacterized protein LOC103451732 isoform X1 [Malus domestica]
RA07G0098200.1_RA	--	--	--	--	PREDICTED: suppressor protein SRP40-like [Malus domestica]
RA01G0086300.1_RA	biological_process:"The joining together of exons from one or more primary transcripts of messenger RNA (mRNA) and the excision of intron sequences, via a spliceosomal mechanism, so that mRNA consisting only of the joined exons is produced." [GOC:krc, ISBN:0198506732, ISBN:0879695897](GO:0000398),molecular_function:"Interacting selectively and non-covalently with any nucleic acid." [GOC:jl](GO:00…	serine/arginine-rich splicing factor RS31; K12893 splicing factor, arginine/serine-rich 4/5/6 (A)	Serine/arginine-rich splicing factor RS31 OS=Arabidopsis thaliana GN=RS31 PE=1 SV=2	RNA recognition motif. (a.k.a. RRM, RBD, or RNP domain)	PREDICTED: serine/arginine-rich splicing factor RS31 isoform X1 [Pyrus x bretschneideri]
RA09G0088200.1_RA	molecular_function:"Catalysis of the reaction: pectin + n H2O = n methanol + pectate." [EC:3.1.1.11](GO:0030599),biological_process:"The series of events leading to chemical and structural alterations of an existing cell wall that can result in loosening, increased extensibility or disassembly." [GOC:jl](GO:0042545)	probable pectinesterase 8; K01051 pectinesterase [EC:3.1.1.11] (A)	Probable pectinesterase 8 OS=Arabidopsis thaliana GN=PME8 PE=2 SV=2	Pectinesterase	PREDICTED: probable pectinesterase 8 [Malus domestica]
RA04G0218300.1_RA	molecular_function:"Interacting selectively and non-covalently with any protein or protein complex (a complex of two or more proteins that may include other nonprotein molecules)." [GOC:go_curators](GO:0005515)	Os10g0461100; K02717 photosystem II oxygen-evolving enhancer protein 2 (A)	Pentatricopeptide repeat-containing protein At1g12620 OS=Arabidopsis thaliana GN=At1g12620 PE=2 SV=1	SAP domain	PREDICTED: uncharacterized protein LOC103318731 [Prunus mume]
RA017G0139400.1_RA	molecular_function:"Interacting selectively and non-covalently with any protein or protein complex (a complex of two or more proteins that may include other nonprotein molecules)." [GOC:go_curators](GO:0005515)	pentatricopeptide repeat-containing protein At4g18750, chloroplastic-like; K17710 pentatricopeptide repeat domain-containing protein 1 (A)	Putative pentatricopeptide repeat-containing protein At1g17630 OS=Arabidopsis thaliana GN=PCMP-E72 PE=3 SV=1	PPR repeat	PREDICTED: putative pentatricopeptide repeat-containing protein At1g17630 [Malus domestica]
RA07G0098400.1_RA	molecular_function:"Catalysis of the hydrolysis of ester linkages within nucleic acids." [ISBN:0198547684](GO:0004518)	flap endonuclease GEN-like 1; K15338 flap endonuclease GEN [EC:3.1.-.-] (A)	Flap endonuclease GEN-like 1 OS=Arabidopsis thaliana GN=GEN1 PE=2 SV=3	XPG I-region	PREDICTED: flap endonuclease GEN-like 1 [Pyrus x bretschneideri]
RA011G0201000.1_RA	molecular_function:"Interacting selectively and non-covalently with ATP, adenosine 5'-triphosphate, a universally important coenzyme and enzyme regulator." [ISBN:0198506732](GO:0005524),molecular_function:"Catalysis of the reaction: ATP + H2O = ADP + phosphate + 2 H+. May or may not be coupled to another reaction." [EC:3.6.1.3, GOC:jl](GO:0016887)	hypothetical protein; K13525 transitional endoplasmic reticulum ATPase (A)	ATPase family AAA domain-containing protein 2 OS=Mus musculus GN=Atad2 PE=1 SV=1	PHD-like zinc-binding domain	PREDICTED: uncharacterized protein LOC103448724 [Malus domestica]
RA011G0078400.1_RA	biological_process:"The chemical reactions and pathways resulting in the formation of a fatty acid, any of the aliphatic monocarboxylic acids that can be liberated by hydrolysis from naturally occurring fats and oils. Fatty acids are predominantly straight-chain acids of 4 to 24 carbon atoms, which may be saturated or unsaturated; branched fatty acids and hydroxy fatty acids also occur, and very …	3-ketoacyl-CoA synthase 12-like; K15397 3-ketoacyl-CoA synthase [EC:2.3.1.199] (A)	3-ketoacyl-CoA synthase 12 OS=Arabidopsis thaliana GN=KCS12 PE=2 SV=1	FAE1/Type III polyketide synthase-like protein	PREDICTED: 3-ketoacyl-CoA synthase 12-like [Malus domestica]
RA08G0188000.1_RA	--	--	--	--	PREDICTED: gelsolin-related protein of 125 kDa-like [Malus domestica]
RA014G0135000.1_RA	--	--	--	Myb/SANT-like DNA-binding domain	PREDICTED: uncharacterized protein LOC103454945 [Malus domestica]
RA015G0352200.1_RA	molecular_function:"Interacting selectively and non-covalently with a lipid." [GOC:ai](GO:0008289)	patellin-3-like; K19996 phosphatidylinositol transfer protein SFH5 (A)	Patellin-3 OS=Arabidopsis thaliana GN=PATL3 PE=1 SV=2	CRAL/TRIO, N-terminal domain	PREDICTED: patellin-3-like [Malus domestica]
RA02G0048800.1_RA	biological_process:"The directed movement of substances into, out of or within a vacuole." [GOC:ai](GO:0007034)	vacuolar protein sorting-associated protein 32 homolog 2-like; K12194 charged multivesicular body protein 4 (A)	Vacuolar protein sorting-associated protein 32 homolog 1 OS=Arabidopsis thaliana GN=VPS32.1 PE=1 SV=1	Snf7	PREDICTED: vacuolar protein sorting-associated protein 32 homolog 2-like [Malus domestica]
RA014G0009200.1_RA	molecular_function:"Catalysis of an oxidation-reduction (redox) reaction, a reversible chemical reaction in which the oxidation state of an atom or atoms within a molecule is altered. One substrate acts as a hydrogen or electron donor and becomes oxidized, while the other acts as hydrogen or electron acceptor and becomes reduced." [GOC:go_curators](GO:0016491)	NADH--cytochrome b5 reductase 1-like; K00326 cytochrome-b5 reductase [EC:1.6.2.2] (A)	Zinc finger protein VAR3, chloroplastic OS=Arabidopsis thaliana GN=VAR3 PE=1 SV=2	Oxidoreductase NAD-binding domain	PREDICTED: zinc finger protein VAR3, chloroplastic-like [Malus domestica]
RA07G0111900.1_RA	--	--	--	--	PREDICTED: uncharacterized protein LOC103401911 [Malus domestica]
RA016G0035000.1_RA	molecular_function:"Catalysis of the phosphorylation of an amino acid residue in a protein, usually according to the reaction: a protein + ATP = a phosphoprotein + ADP." [MetaCyc:PROTEIN-KINASE-RXN](GO:0004672),molecular_function:"Catalysis of the reactions: ATP + protein serine = ADP + protein serine phosphate, and ATP + protein threonine = ADP + protein threonine phosphate." [GOC:bf, RHEA:17989…	serine/threonine-protein kinase prpf4B-like; K08827 serine/threonine-protein kinase PRP4 [EC:2.7.11.1] (A)	Serine/threonine-protein kinase PRP4 homolog OS=Mus musculus GN=Prpf4b PE=1 SV=3	Protein kinase domain	PREDICTED: serine/threonine-protein kinase prpf4B-like [Malus domestica]
RA01G0097400.1_RA	--	--	--	Protein of unknown function (DUF1635)	PREDICTED: uncharacterized protein LOC103439483 [Malus domestica]
RA01G0168300.1_RA	biological_process:"The chemical reactions and pathways resulting in the formation of a fatty acid, any of the aliphatic monocarboxylic acids that can be liberated by hydrolysis from naturally occurring fats and oils. Fatty acids are predominantly straight-chain acids of 4 to 24 carbon atoms, which may be saturated or unsaturated; branched fatty acids and hydroxy fatty acids also occur, and very …	3-ketoacyl-CoA synthase 5-like; K15397 3-ketoacyl-CoA synthase [EC:2.3.1.199] (A)	3-ketoacyl-CoA synthase 1 OS=Arabidopsis thaliana GN=KCS1 PE=2 SV=1	3-Oxoacyl-[acyl-carrier-protein (ACP)] synthase III C terminal	PREDICTED: 3-ketoacyl-CoA synthase 5-like [Pyrus x bretschneideri]
RA02G0152500.1_RA	molecular_function:"Catalysis of an oxidation-reduction (redox) reaction, a reversible chemical reaction in which the oxidation state of an atom or atoms within a molecule is altered. One substrate acts as a hydrogen or electron donor and becomes oxidized, while the other acts as hydrogen or electron acceptor and becomes reduced." [GOC:go_curators](GO:0016491)	gibberellin 20 oxidase 1-like; K05282 gibberellin 20-oxidase [EC:1.14.11.12] (A)	Gibberellin 20 oxidase 1 OS=Arabidopsis thaliana GN=GA20OX1 PE=2 SV=2	non-haem dioxygenase in morphine synthesis N-terminal	PREDICTED: gibberellin 20 oxidase 1-like [Malus domestica]
RA012G0025500.1_RA	molecular_function:"Catalysis of the hydrolysis of any O-glycosyl bond." [GOC:mah](GO:0004553),biological_process:"The chemical reactions and pathways involving carbohydrates, any of a group of organic compounds based of the general formula Cx(H2O)y. Includes the formation of carbohydrate derivatives by the addition of a carbohydrate residue to another molecule." [GOC:mah, ISBN:0198506732](GO:000…	beta-fructofuranosidase, insoluble isoenzyme 1-like; K01193 beta-fructofuranosidase [EC:3.2.1.26] (A)	Beta-fructofuranosidase, insoluble isoenzyme 1 OS=Daucus carota GN=INV1 PE=1 SV=1	Glycosyl hydrolases family 32 C terminal	PREDICTED: beta-fructofuranosidase, insoluble isoenzyme 1-like isoform X1 [Malus domestica]
RA016G0058700.1_RA	biological_process:"A protein modification process that results in the addition of a carbohydrate or carbohydrate derivative unit to a protein amino acid, e.g. the addition of glycan chains to proteins." [GOC:curators, GOC:pr](GO:0006486),cellular_component:"A lipid bilayer along with all the proteins and protein complexes embedded in it an attached to it." [GOC:dos, GOC:mah, ISBN:0815316194](GO:…	beta-1,3-galactosyltransferase 15-like; K14413 beta-1,3-galactosyltransferase [EC:2.4.1.-] (A)	Beta-1,3-galactosyltransferase 15 OS=Arabidopsis thaliana GN=B3GALT15 PE=2 SV=1	Galactosyltransferase	PREDICTED: beta-1,3-galactosyltransferase 15-like [Malus domestica]
RA06G0082600.1_RA	molecular_function:"The formation of a protein dimer, a macromolecular structure consists of two noncovalently associated identical or nonidentical subunits." [ISBN:0198506732](GO:0046983)	transcription factor MYC2-like; K13422 transcription factor MYC2 (A)	Transcription factor GLABRA 3 OS=Arabidopsis thaliana GN=GL3 PE=1 SV=1	bHLH-MYC and R2R3-MYB transcription factors N-terminal	PREDICTED: LOW QUALITY PROTEIN: transcription factor EGL1-like [Malus domestica]
RA04G0178500.1_RA	molecular_function:"Interacting selectively and non-covalently with ATP, adenosine 5'-triphosphate, a universally important coenzyme and enzyme regulator." [ISBN:0198506732](GO:0005524)	ABC transporter I family member 20; K12608 CCR4-NOT complex subunit CAF16 (A)	ABC transporter I family member 20 OS=Arabidopsis thaliana GN=ABCI20 PE=2 SV=1	ABC transporter	PREDICTED: ABC transporter I family member 20 [Malus domestica]
RA08G0151300.1_RA	molecular_function:"Interacting selectively and non-covalently with any protein or protein complex (a complex of two or more proteins that may include other nonprotein molecules)." [GOC:go_curators](GO:0005515)	Outer arm dynein light chain 1 protein, putative isoform 1; K19750 dynein assembly factor 1, axonemal (A)	Dynein assembly factor 1, axonemal OS=Mus musculus GN=Dnaaf1 PE=2 SV=1	Leucine-rich repeat	PREDICTED: uncharacterized protein LOC103446572 [Malus domestica]
RA08G0038900.1_RA	molecular_function:"Interacting selectively and non-covalently with any protein or protein complex (a complex of two or more proteins that may include other nonprotein molecules)." [GOC:go_curators](GO:0005515)	hypothetical protein; K17964 leucine-rich PPR motif-containing protein, mitochondrial (A)	Pentatricopeptide repeat-containing protein At4g31850, chloroplastic OS=Arabidopsis thaliana GN=PGR3 PE=1 SV=1	Pentatricopeptide repeat domain	PREDICTED: LOW QUALITY PROTEIN: pentatricopeptide repeat-containing protein At4g31850, chloroplastic [Malus domestica]
RA014G0154700.1_RA	molecular_function:"Catalysis of the phosphorylation of an amino acid residue in a protein, usually according to the reaction: a protein + ATP = a phosphoprotein + ADP." [MetaCyc:PROTEIN-KINASE-RXN](GO:0004672),molecular_function:"Catalysis of the reactions: ATP + protein serine = ADP + protein serine phosphate, and ATP + protein threonine = ADP + protein threonine phosphate." [GOC:bf, RHEA:17989…	probable serine/threonine-protein kinase WNK3; K08867 WNK lysine deficient protein kinase [EC:2.7.11.1] (A)	Probable serine/threonine-protein kinase WNK2 OS=Oryza sativa subsp. japonica GN=WNK2 PE=2 SV=1	Oxidative-stress-responsive kinase 1 C-terminal domain	PREDICTED: probable serine/threonine-protein kinase WNK3 isoform X1 [Malus domestica]
RA08G0180500.1_RA	molecular_function:"Catalysis of the hydrolysis of any ester bond." [GOC:jl](GO:0016788)	geranylgeranyl diphosphate reductase, chloroplastic; K10960 geranylgeranyl reductase [EC:1.3.1.83] (A)	GDSL esterase/lipase At1g71691 OS=Arabidopsis thaliana GN=At1g71691 PE=2 SV=1	GDSL-like Lipase/Acylhydrolase	PREDICTED: GDSL esterase/lipase At1g71691-like [Pyrus x bretschneideri]
RA013G0063100.1_RA	--	DIL domain myosin family protein, putative; K10357 myosin V (A)	--	--	PREDICTED: uncharacterized protein LOC103451881 [Malus domestica]
RA07G0151300.1_RA	molecular_function:"Interacting selectively and non-covalently with zinc (Zn) ions." [GOC:ai](GO:0008270),molecular_function:"Catalysis of an oxidation-reduction (redox) reaction, a reversible chemical reaction in which the oxidation state of an atom or atoms within a molecule is altered. One substrate acts as a hydrogen or electron donor and becomes oxidized, while the other acts as hydrogen or …	probable mannitol dehydrogenase 1; K00083 cinnamyl-alcohol dehydrogenase [EC:1.1.1.195] (A)	Probable cinnamyl alcohol dehydrogenase 9 OS=Arabidopsis thaliana GN=CAD9 PE=2 SV=2	Alcohol dehydrogenase GroES-like domain	PREDICTED: probable mannitol dehydrogenase 1 [Malus domestica]
RA07G0159700.1_RA	--	--	--	--	PREDICTED: uncharacterized protein LOC103435004 [Malus domestica]
RA08G0158600.1_RA	biological_process:"The process in which a solute is transported across a lipid bilayer, from one side of a membrane to the other." [GOC:dph, GOC:jid](GO:0055085)	S49 protease IV family peptidase; K04773 protease IV [EC:3.4.21.-] (A)	Oligopeptide transporter 3 OS=Arabidopsis thaliana GN=OPT3 PE=2 SV=3	OPT oligopeptide transporter protein	PREDICTED: oligopeptide transporter 3 [Prunus mume]
RA013G0171300.1_RA	biological_process:"A process that is carried out at the cellular level which results in the assembly, arrangement of constituent parts, or disassembly of cytoskeletal structures comprising microtubules and their associated proteins." [GOC:mah](GO:0000226),molecular_function:"Interacting selectively and non-covalently with microtubules, filaments composed of tubulin monomers." [GOC:krc](GO:000801…	--	Protein WVD2-like 1 OS=Arabidopsis thaliana GN=WDL1 PE=1 SV=1	Targeting protein for Xklp2 (TPX2)	PREDICTED: protein WVD2-like 1 [Malus domestica]
RA011G0053200.1_RA	--	--	--	--	PREDICTED: uncharacterized protein LOC103938602 [Pyrus x bretschneideri]
RA010G0129300.1_RA	molecular_function:"Enables the energy-independent facilitated diffusion, mediated by passage of a solute through a transmembrane aqueous pore or channel. Stereospecificity is not exhibited but this transport may be specific for a particular molecular species or class of molecules." [GOC:mtg_transport, ISBN:0815340729, TC:1.-.-.-.-](GO:0015267),cellular_component:"A lipid bilayer along with all t…	aquaporin-like; K09866 aquaporin-4 (A)	Aquaporin OS=Drosophila melanogaster GN=Drip PE=2 SV=2	Major intrinsic protein	PREDICTED: aquaporin-like [Pyrus x bretschneideri]
RA07G0082400.1_RA	--	--	--	--	PREDICTED: uncharacterized protein LOC103439012 [Malus domestica]
RA06G0182700.1_RA	biological_process:"Any process that modulates the frequency, rate or extent of asymmetric cell division." [GOC:lr](GO:0009786)	--	--	--	PREDICTED: uncharacterized protein DDB_G0271670-like [Malus domestica]
RA09G0090800.1_RA	molecular_function:"Catalysis of the reaction: coproporphyrinogen III + 2 H(+) + O(2) = 2 CO(2) + 2 H(2)O + protoporphyrinogen IX." [EC:1.3.3.3, RHEA:18257](GO:0004109),biological_process:"The chemical reactions and pathways resulting in the formation of any member of a large group of derivatives or analogs of porphyrin. Porphyrin consists of a ring of four pyrrole nuclei linked each to the next …	oxygen-dependent coproporphyrinogen-III oxidase, chloroplastic-like; K00228 coproporphyrinogen III oxidase [EC:1.3.3.3] (A)	Oxygen-dependent coproporphyrinogen-III oxidase, chloroplastic OS=Glycine max GN=CPX PE=2 SV=1	Coproporphyrinogen III oxidase	PREDICTED: oxygen-dependent coproporphyrinogen-III oxidase, chloroplastic [Malus domestica]
RA04G0153700.1_RA	--	uncharacterized LOC103433675; K06910 uncharacterized protein (A)	UPF0098 protein MTH_273 OS=Methanothermobacter thermautotrophicus (strain ATCC 29096 / DSM 1053 / JCM 10044 / NBRC 100330 / Delta H) GN=MTH_273 PE=3 SV=1	Phosphatidylethanolamine-binding protein	PREDICTED: uncharacterized protein LOC103433675 [Malus domestica]
RA017G0116700.1_RA	--	hypothetical protein; K01719 uroporphyrinogen-III synthase [EC:4.2.1.75] (A)	--	--	PREDICTED: LOW QUALITY PROTEIN: uncharacterized protein LOC103927776 [Pyrus x bretschneideri]
RA08G0056600.1_RA	--	CSLA1-1; glycosyltransferase family 2 protein; K13680 beta-mannan synthase [EC:2.4.1.32] (A)	Probable xyloglucan glycosyltransferase 12 OS=Arabidopsis thaliana GN=CSLC12 PE=1 SV=1	Glycosyl transferase family group 2	PREDICTED: probable xyloglucan glycosyltransferase 12 [Malus domestica]
RA07G0224800.1_RA	--	hypothetical protein; K10352 myosin heavy chain (A)	--	--	PREDICTED: spindle pole body component 110 [Malus domestica]
RA011G0203900.1_RA	molecular_function:"Interacting selectively and non-covalently with any protein or protein complex (a complex of two or more proteins that may include other nonprotein molecules)." [GOC:go_curators](GO:0005515)	transcription factor GTE3, chloroplastic; K11721 bromodomain-containing protein 3 (A)	Transcription factor GTE4 OS=Arabidopsis thaliana GN=GTE4 PE=2 SV=1	Bromodomain extra-terminal - transcription regulation	PREDICTED: transcription factor GTE4 isoform X1 [Malus domestica]
RA05G0167900.1_RA	molecular_function:"Catalysis of the phosphorylation of an amino acid residue in a protein, usually according to the reaction: a protein + ATP = a phosphoprotein + ADP." [MetaCyc:PROTEIN-KINASE-RXN](GO:0004672),molecular_function:"Interacting selectively and non-covalently with ATP, adenosine 5'-triphosphate, a universally important coenzyme and enzyme regulator." [ISBN:0198506732](GO:0005524),bi…	D6 protein kinase like 2; K08286 protein-serine/threonine kinase [EC:2.7.11.-] (A)	Serine/threonine-protein kinase OXI1 OS=Arabidopsis thaliana GN=OXI1 PE=1 SV=1	Protein kinase domain	PREDICTED: serine/threonine-protein kinase OXI1 [Malus domestica]
RA03G0075900.1_RA	molecular_function:"Interacting selectively and non-covalently with any protein or protein complex (a complex of two or more proteins that may include other nonprotein molecules)." [GOC:go_curators](GO:0005515)	vesicle-fusing ATPase-like; K06027 vesicle-fusing ATPase [EC:3.6.4.6] (A)	F-box/kelch-repeat protein At5g60570 OS=Arabidopsis thaliana GN=At5g60570 PE=2 SV=1	Kelch motif	PREDICTED: F-box/kelch-repeat protein At5g60570 [Malus domestica]
RA05G0153300.1_RA	cellular_component:"A lipid bilayer along with all the proteins and protein complexes embedded in it an attached to it." [GOC:dos, GOC:mah, ISBN:0815316194](GO:0016020),cellular_component:"The component of a membrane consisting of the gene products and protein complexes having at least some part of their peptide sequence embedded in the hydrophobic region of the membrane." [GOC:dos, GOC:go_curato…	probable inositol transporter 2; K08150 MFS transporter, SP family, solute carrier family 2 (myo-inositol transporter), member 13 (A)	Monosaccharide-sensing protein 2 OS=Arabidopsis thaliana GN=MSSP2 PE=1 SV=2	Sugar (and other) transporter	PREDICTED: monosaccharide-sensing protein 2-like [Pyrus x bretschneideri]
RA09G0013900.1_RA	--	--	--	--	PREDICTED: uncharacterized protein LOC103442312 isoform X2 [Malus domestica]
RA03G0216800.1_RA	molecular_function:"Interacting selectively and non-covalently with monomeric or multimeric forms of actin, including actin filaments." [GOC:clt](GO:0003779)	nuclear-pore anchor; K09291 nucleoprotein TPR (A)	Protein NETWORKED 3C OS=Arabidopsis thaliana GN=NET3C PE=1 SV=1	KIP1-like protein	PREDICTED: stress response protein NST1-like [Malus domestica]
RA08G0186400.1_RA	molecular_function:"Any molecular function by which a gene product interacts selectively and non-covalently with DNA (deoxyribonucleic acid)." [GOC:dph, GOC:jl, GOC:tb, GOC:vw](GO:0003677),molecular_function:"Interacting selectively and non-covalently with any protein or protein complex (a complex of two or more proteins that may include other nonprotein molecules)." [GOC:go_curators](GO:0005515)	125 kDa kinesin-related protein-like; K10398 kinesin family member 11 (A)	Uncharacterized protein At5g08430 OS=Arabidopsis thaliana GN=At5g08430 PE=1 SV=2	SWIB/MDM2 domain	PREDICTED: uncharacterized protein At5g08430 [Malus domestica]
RA06G0006600.1_RA	molecular_function:"Interacting selectively and non-covalently with calcium ions (Ca2+)." [GOC:ai](GO:0005509),molecular_function:"Interacting selectively and non-covalently with any protein or protein complex (a complex of two or more proteins that may include other nonprotein molecules)." [GOC:go_curators](GO:0005515)	uncharacterized calcium-binding protein C800.10c; K12472 epidermal growth factor receptor substrate 15 (A)	Uncharacterized calcium-binding protein C800.10c OS=Schizosaccharomyces pombe (strain 972 / ATCC 24843) GN=SPBC800.10c PE=3 SV=1	EF hand	PREDICTED: epidermal growth factor receptor substrate 15-like 1 isoform X1 [Pyrus x bretschneideri]
RA06G0005800.1_RA	--	--	--	TLR4 regulator and MIR-interacting MSAP	PREDICTED: uncharacterized protein LOC103436722 [Malus domestica]
RA05G0166400.1_RA	biological_process:"The chemical reactions and pathways resulting in the breakdown of a nucleoside triphosphate, a compound consisting of a nucleobase linked to a deoxyribose or ribose sugar esterified with triphosphate on the sugar." [GOC:go_curators, ISBN:0198506732](GO:0009143),molecular_function:"Catalysis of the reaction: H2O + a nucleoside triphosphate = diphosphate + a nucleotide." [MetaCy…	dCTP pyrophosphatase 1-like; K16904 dCTP diphosphatase [EC:3.6.1.12] (A)	dCTP pyrophosphatase 1 OS=Rattus norvegicus GN=Dctpp1 PE=2 SV=1	MazG-like family	PREDICTED: dCTP pyrophosphatase 1-like [Malus domestica]
RA015G0159400.1_RA	molecular_function:"Catalysis of an oxidation-reduction (redox) reaction, a reversible chemical reaction in which the oxidation state of an atom or atoms within a molecule is altered. One substrate acts as a hydrogen or electron donor and becomes oxidized, while the other acts as hydrogen or electron acceptor and becomes reduced." [GOC:go_curators](GO:0016491)	NADPH:adrenodoxin oxidoreductase, mitochondrial-like; K18914 adrenodoxin-NADP+ reductase [EC:1.18.1.6] (A)	NADPH:adrenodoxin oxidoreductase, mitochondrial OS=Arabidopsis thaliana GN=MFDR PE=1 SV=1	--	PREDICTED: LOW QUALITY PROTEIN: NADPH:adrenodoxin oxidoreductase, mitochondrial-like [Malus domestica]
RA01G0166200.1_RA	molecular_function:"Catalysis of a biochemical reaction at physiological temperatures. In biologically catalyzed reactions, the reactants are known as substrates, and the catalysts are naturally occurring macromolecular substances known as enzymes. Enzymes possess specific binding sites for substrates, and are usually composed wholly or largely of protein, but RNA that has catalytic activity (rib…	probable aminotransferase ACS12; K14270 aminotransferase (A)	Probable aminotransferase ACS12 OS=Arabidopsis thaliana GN=ACS12 PE=2 SV=2	Aminotransferase class I and II	PREDICTED: probable aminotransferase ACS12 [Malus domestica]
RA05G0162800.1_RA	molecular_function:"Interacting selectively and non-covalently with any protein or protein complex (a complex of two or more proteins that may include other nonprotein molecules)." [GOC:go_curators](GO:0005515),molecular_function:"Catalysis of an oxidation-reduction (redox) reaction, a reversible chemical reaction in which the oxidation state of an atom or atoms within a molecule is altered. One …	linoleate 9S-lipoxygenase 6-like; K00454 lipoxygenase [EC:1.13.11.12] (A)	Linoleate 9S-lipoxygenase 6 (Fragment) OS=Solanum tuberosum GN=LOX1.6 PE=1 SV=1	Lipoxygenase	lipoxygenase [Malus domestica]
RA07G0022900.1_RA	molecular_function:"Interacting selectively and non-covalently with calcium ions (Ca2+)." [GOC:ai](GO:0005509),molecular_function:"Interacting selectively and non-covalently with phospholipids, a class of lipids containing phosphoric acid as a mono- or diester, in the presence of calcium." [GOC:jl](GO:0005544)	annexin D8; K17099 annexin A13 (A)	Annexin D4 OS=Arabidopsis thaliana GN=ANN4 PE=2 SV=1	Annexin	PREDICTED: annexin D4 [Malus domestica]
RA012G0084300.1_RA	biological_process:"The movement of an organism, or part of an organism, in response to a light stimulus, usually toward or away from it." [GOC:jl, GOC:mtg_far_red, PMID:16870491](GO:0009638)	--	--	--	PREDICTED: myosin-G heavy chain-like [Malus domestica]
RA03G0085700.1_RA	biological_process:"A protein modification process that results in the addition of a carbohydrate or carbohydrate derivative unit to a protein amino acid, e.g. the addition of glycan chains to proteins." [GOC:curators, GOC:pr](GO:0006486),molecular_function:"Catalysis of the transfer of a glycosyl group from one compound (donor) to another (acceptor)." [GOC:jl, ISBN:0198506732](GO:0016757)	hypothetical protein; K02366 glucuronyl/N-acetylglucosaminyl transferase EXT1 [EC:2.4.1.224 2.4.1.225] (A)	Probable glucuronoxylan glucuronosyltransferase IRX7 OS=Arabidopsis thaliana GN=IRX7 PE=2 SV=1	Exostosin family	PREDICTED: probable glucuronoxylan glucuronosyltransferase IRX7 [Pyrus x bretschneideri]
RA06G0006200.1_RA	molecular_function:"Catalysis of the hydrolysis of phosphodiester bonds in chains of RNA." [GOC:mah, ISBN:0198547684](GO:0004540),molecular_function:"Catalysis of the phosphorylation of an amino acid residue in a protein, usually according to the reaction: a protein + ATP = a phosphoprotein + ADP." [MetaCyc:PROTEIN-KINASE-RXN](GO:0004672),molecular_function:"Interacting selectively and non-covale…	serine/threonine-protein kinase/endoribonuclease IRE1b-like; K08852 serine/threonine-protein kinase/endoribonuclease IRE1 [EC:2.7.11.1 3.1.26.-] (A)	Serine/threonine-protein kinase/endoribonuclease IRE1b OS=Arabidopsis thaliana GN=IRE1B PE=2 SV=1	Protein kinase domain	PREDICTED: serine/threonine-protein kinase/endoribonuclease IRE1b-like [Malus domestica]
RA04G0206600.1_RA	--	--	Trihelix transcription factor GTL2 OS=Arabidopsis thaliana GN=At5g28300 PE=2 SV=1	Myb/SANT-like DNA-binding domain	PREDICTED: trihelix transcription factor GTL2-like [Malus domestica]
RA01G0193100.1_RA	--	nipped-B-like protein B; K06672 cohesin loading factor subunit SCC2 (A)	Nipped-B-like protein B OS=Danio rerio GN=nipblb PE=2 SV=1	--	PREDICTED: uncharacterized protein LOC103443757 isoform X1 [Malus domestica]
RA015G0200600.1_RA	molecular_function:"Catalysis of a biochemical reaction at physiological temperatures. In biologically catalyzed reactions, the reactants are known as substrates, and the catalysts are naturally occurring macromolecular substances known as enzymes. Enzymes possess specific binding sites for substrates, and are usually composed wholly or largely of protein, but RNA that has catalytic activity (rib…	phospholipase D delta; K01115 phospholipase D1/2 [EC:3.1.4.4] (A)	Phospholipase D delta OS=Arabidopsis thaliana GN=PLDDELTA PE=1 SV=2	C2 domain	PREDICTED: phospholipase D delta [Malus domestica]
RA01G0093400.1_RA	molecular_function:"Interacting selectively and non-covalently with magnesium (Mg) ions." [GOC:ai](GO:0000287),molecular_function:"Catalysis of the reaction: diphosphate + H(2)O = H(+) + 2 phosphate." [EC:3.6.1.1, RHEA:24576](GO:0004427),cellular_component:"All of the contents of a cell excluding the plasma membrane and nucleus, but including other subcellular structures." [ISBN:0198547684](GO:00…	soluble inorganic pyrophosphatase-like; K01507 inorganic pyrophosphatase [EC:3.6.1.1] (A)	Soluble inorganic pyrophosphatase 1 OS=Arabidopsis thaliana GN=PPA1 PE=1 SV=1	Inorganic pyrophosphatase	PREDICTED: soluble inorganic pyrophosphatase-like [Malus domestica]
RA015G0147900.1_RA	molecular_function:"Catalysis of the hydrolysis of a peptide bond. A peptide bond is a covalent bond formed when the carbon atom from the carboxyl group of one amino acid shares electrons with the nitrogen atom from the amino group of a second amino acid." [GOC:jl, ISBN:0815332181](GO:0008233)	hypothetical protein; K17804 mitochondrial import inner membrane translocase subunit TIM44 (A)	DeSI-like protein At4g17486 OS=Arabidopsis thaliana GN=At4g17486 PE=2 SV=1	PPPDE putative peptidase domain	PREDICTED: deSI-like protein At4g17486 [Malus domestica]
RA06G0043500.1_RA	molecular_function:"Catalysis of the phosphorylation of an amino acid residue in a protein, usually according to the reaction: a protein + ATP = a phosphoprotein + ADP." [MetaCyc:PROTEIN-KINASE-RXN](GO:0004672),molecular_function:"Interacting selectively and non-covalently with ATP, adenosine 5'-triphosphate, a universally important coenzyme and enzyme regulator." [ISBN:0198506732](GO:0005524),bi…	probable serine/threonine-protein kinase cdc7; K02214 cell division control protein 7 [EC:2.7.11.1] (A)	Cell division cycle 7-related protein kinase OS=Homo sapiens GN=CDC7 PE=1 SV=1	Protein kinase domain	PREDICTED: probable serine/threonine-protein kinase cdc7 [Malus domestica]
RA09G0021200.1_RA	--	--	Zinc-finger homeodomain protein 9 OS=Arabidopsis thaliana GN=ZHD9 PE=1 SV=1	ZF-HD protein dimerisation region	PREDICTED: zinc-finger homeodomain protein 9-like [Malus domestica]
RA015G0263300.1_RA	molecular_function:"Any molecular function by which a gene product interacts selectively and non-covalently with DNA (deoxyribonucleic acid)." [GOC:dph, GOC:jl, GOC:tb, GOC:vw](GO:0003677),biological_process:"Any process that modulates the frequency, rate or extent of cellular DNA-templated transcription." [GOC:go_curators, GOC:txnOH](GO:0006355)	cyclic dof factor 1-like; K16222 Dof zinc finger protein DOF5.5 (A)	Dof zinc finger protein DOF5.7 OS=Arabidopsis thaliana GN=DOF5.7 PE=2 SV=1	Dof domain, zinc finger	PREDICTED: dof zinc finger protein DOF5.7-like [Malus domestica]
RA013G0152600.1_RA	molecular_function:"Interacting selectively and non-covalently with any nucleic acid." [GOC:jl](GO:0003676),molecular_function:"Interacting selectively and non-covalently with ATP, adenosine 5'-triphosphate, a universally important coenzyme and enzyme regulator." [ISBN:0198506732](GO:0005524)	TDEL0D03760; hypothetical protein; K13025 ATP-dependent RNA helicase [EC:3.6.4.13] (A)	DEAD-box ATP-dependent RNA helicase 58, chloroplastic OS=Arabidopsis thaliana GN=RH58 PE=2 SV=1	DEAD/DEAH box helicase	PREDICTED: DEAD-box ATP-dependent RNA helicase 58, chloroplastic-like isoform X1 [Pyrus x bretschneideri]
RA012G0157200.1_RA	--	hypothetical protein; K14962 COMPASS component SWD2 (A)	G-type lectin S-receptor-like serine/threonine-protein kinase SD2-5 OS=Arabidopsis thaliana GN=SD25 PE=1 SV=1	D-mannose binding lectin	PREDICTED: G-type lectin S-receptor-like serine/threonine-protein kinase SD2-5 [Pyrus x bretschneideri]
RA015G0018000.1_RA	molecular_function:"Catalysis of the transfer of an acyl group, other than amino-acyl, from one compound (donor) to another (acceptor)." [GOC:jl](GO:0016747)	omega-hydroxypalmitate O-feruloyl transferase-like; K15400 omega-hydroxypalmitate O-feruloyl transferase [EC:2.3.1.188] (A)	Omega-hydroxypalmitate O-feruloyl transferase OS=Arabidopsis thaliana GN=HHT1 PE=1 SV=1	Transferase family	PREDICTED: omega-hydroxypalmitate O-feruloyl transferase-like [Malus domestica]
RA01G0101400.1_RA	molecular_function:"Interacting selectively and non-covalently with ATP, adenosine 5'-triphosphate, a universally important coenzyme and enzyme regulator." [ISBN:0198506732](GO:0005524),molecular_function:"Catalysis of the reaction: ATP + H2O = ADP + phosphate + 2 H+. May or may not be coupled to another reaction." [EC:3.6.1.3, GOC:jl](GO:0016887)	ATPase ASNA1 homolog; K01551 arsenite-transporting ATPase [EC:3.6.3.16] (A)	Putative arsenical pump-driving ATPase OS=Methanothermobacter thermautotrophicus (strain ATCC 29096 / DSM 1053 / JCM 10044 / NBRC 100330 / Delta H) GN=MTH_1511 PE=1 SV=1	Anion-transporting ATPase	PREDICTED: ATPase ASNA1 homolog [Pyrus x bretschneideri]
RA015G0211200.1_RA	biological_process:"The covalent alteration of one or more nucleotides within an rRNA molecule to produce an rRNA molecule with a sequence that differs from that coded genetically." [GOC:curators](GO:0000154),molecular_function:"Catalysis of the dimethylation two adjacent A residues in the loop closing the 3'-terminal stem of the 18S rRNA, using S-adenosyl-L-methionine as a methyl donor." [ISBN:1…	probable dimethyladenosine transferase; K14191 18S rRNA (adenine1779-N6/adenine1780-N6)-dimethyltransferase [EC:2.1.1.183] (A)	Ribosomal RNA small subunit methyltransferase, mitochondrial OS=Arabidopsis thaliana GN=DIM1B PE=1 SV=1	Ribosomal RNA adenine dimethylase	PREDICTED: probable dimethyladenosine transferase [Malus domestica]
RA015G0254800.1_RA	--	--	--	BSD domain	PREDICTED: uncharacterized protein LOC103431566 [Malus domestica]
RA02G0014800.1_RA	molecular_function:"Interacting selectively and non-covalently with calcium ions (Ca2+)." [GOC:ai](GO:0005509),biological_process:"The process in which a calcium ion (Ca2+) is transported across a mitochondrial membrane, into or out of the mitochondrion." [GOC:ai](GO:0006851)	putative protein serine/threonine kinase; K08815 tau tubulin kinase [EC:2.7.11.26] (A)	Calcium uptake protein 1, mitochondrial OS=Xenopus tropicalis GN=micu1 PE=2 SV=2	EF-hand domain pair	PREDICTED: calcium uptake protein 1, mitochondrial-like [Malus domestica]
RA010G0062300.1_RA	molecular_function:"Catalysis of the hydrolysis of any O-glycosyl bond." [GOC:mah](GO:0004553),biological_process:"The chemical reactions and pathways involving carbohydrates, any of a group of organic compounds based of the general formula Cx(H2O)y. Includes the formation of carbohydrate derivatives by the addition of a carbohydrate residue to another molecule." [GOC:mah, ISBN:0198506732](GO:000…	hypothetical protein; K19891 glucan endo-1,3-beta-glucosidase 1/2/3 [EC:3.2.1.39] (A)	Glucan endo-1,3-beta-glucosidase 7 OS=Arabidopsis thaliana GN=At4g34480 PE=1 SV=2	X8 domain	PREDICTED: glucan endo-1,3-beta-glucosidase 7-like [Malus domestica]
RA06G0157700.1_RA	cellular_component:"A lipid bilayer along with all the proteins and protein complexes embedded in it an attached to it." [GOC:dos, GOC:mah, ISBN:0815316194](GO:0016020),cellular_component:"The component of a membrane consisting of the gene products and protein complexes having at least some part of their peptide sequence embedded in the hydrophobic region of the membrane." [GOC:dos, GOC:go_curato…	probable fructose-bisphosphate aldolase 3, chloroplastic; K01623 fructose-bisphosphate aldolase, class I [EC:4.1.2.13] (A)	WAT1-related protein At3g28050 OS=Arabidopsis thaliana GN=At3g28050 PE=2 SV=1	EamA-like transporter family	PREDICTED: WAT1-related protein At3g28050-like [Malus domestica]
RA017G0106000.1_RA	molecular_function:"Any molecular entity that serves as an electron acceptor and electron donor in an electron transport chain. An electron transport chain is a process in which a series of electron carriers operate together to transfer electrons from donors to any of several different terminal electron acceptors to generate a transmembrane electrochemical gradient." [ISBN:0198506732](GO:0009055)…	Cell division control protein 4; K03361 F-box and WD-40 domain protein CDC4 (A)	Trihelix transcription factor ASIL2 OS=Arabidopsis thaliana GN=ASIL2 PE=2 SV=1	2Fe-2S iron-sulfur cluster binding domain	PREDICTED: uncharacterized protein LOC103417527 [Malus domestica]
RA02G0024000.1_RA	biological_process:"The process in which a solute is transported across a lipid bilayer, from one side of a membrane to the other." [GOC:dph, GOC:jid](GO:0055085)	adenine nucleotide transporter BT1, chloroplastic/mitochondrial-like; K14684 solute carrier family 25 (mitochondrial phosphate transporter), member 23/24/25/41 (A)	Adenine nucleotide transporter BT1, chloroplastic/mitochondrial OS=Arabidopsis thaliana GN=BT1 PE=1 SV=1	Mitochondrial carrier protein	PREDICTED: adenine nucleotide transporter BT1, chloroplastic/mitochondrial-like [Malus domestica]
RA010G0050400.1_RA	molecular_function:"Catalysis of the hydrolysis of any O-glycosyl bond." [GOC:mah](GO:0004553),biological_process:"The chemical reactions and pathways involving carbohydrates, any of a group of organic compounds based of the general formula Cx(H2O)y. Includes the formation of carbohydrate derivatives by the addition of a carbohydrate residue to another molecule." [GOC:mah, ISBN:0198506732](GO:000…	endoglucanase 24-like; K01179 endoglucanase [EC:3.2.1.4] (A)	Endoglucanase 24 OS=Arabidopsis thaliana GN=At4g39010 PE=2 SV=1	Glycosyl hydrolase family 9	PREDICTED: endoglucanase 24-like [Pyrus x bretschneideri]
RA05G0059300.1_RA	biological_process:"The directed movement of proteins into, out of or within a cell, or between cells, by means of some agent such as a transporter or pore." [GOC:ai](GO:0015031)	IST1-like protein; K19476 vacuolar protein sorting-associated protein IST1 (A)	IST1-like protein OS=Dictyostelium discoideum GN=DDB_G0289029 PE=3 SV=1	Regulator of Vps4 activity in the MVB pathway	PREDICTED: IST1-like protein [Malus domestica]
RA015G0204400.1_RA	molecular_function:"Interacting selectively and non-covalently with any protein or protein complex (a complex of two or more proteins that may include other nonprotein molecules)." [GOC:go_curators](GO:0005515)	--	Protein POLLENLESS 3-LIKE 2 OS=Arabidopsis thaliana GN=At3g51280 PE=2 SV=1	Tetratricopeptide repeat	PREDICTED: uncharacterized protein LOC103401066 [Malus domestica]
RA03G0125100.1_RA	--	GI12529 gene product from transcript GI12529-RB; K11728 nucleosome-remodeling factor subunit BPTF (A)	Nucleosome-remodeling factor subunit NURF301 OS=Drosophila melanogaster GN=E(bx) PE=1 SV=2	PHD-finger	PREDICTED: uncharacterized protein LOC103426921 [Malus domestica]
RA013G0117200.1_RA	--	solute carrier family 25 member 44-like; K15121 solute carrier family 25, member 44 (A)	Solute carrier family 25 member 44 OS=Pongo abelii GN=SLC25A44 PE=2 SV=2	Mitochondrial carrier protein	PREDICTED: solute carrier family 25 member 44-like isoform X2 [Malus domestica]
RA011G0149500.1_RA	molecular_function:"Interacting selectively and non-covalently with a nucleotide, any compound consisting of a nucleoside that is esterified with (ortho)phosphate or an oligophosphate at any hydroxyl group on the ribose or deoxyribose." [GOC:mah, ISBN:0198547684](GO:0000166),molecular_function:"Interacting selectively and non-covalently with copper (Cu) ions." [GOC:ai](GO:0005507),molecular_funct…	probable copper-transporting ATPase HMA5; K17686 Cu+-exporting ATPase [EC:3.6.3.54] (A)	Probable copper-transporting ATPase HMA5 OS=Arabidopsis thaliana GN=HMA5 PE=1 SV=2	Heavy-metal-associated domain	PREDICTED: probable copper-transporting ATPase HMA5 [Pyrus x bretschneideri]
RA01G0054800.1_RA	molecular_function:"Catalysis of the hydrolysis of any O-glycosyl bond." [GOC:mah](GO:0004553),biological_process:"The chemical reactions and pathways involving carbohydrates, any of a group of organic compounds based of the general formula Cx(H2O)y. Includes the formation of carbohydrate derivatives by the addition of a carbohydrate residue to another molecule." [GOC:mah, ISBN:0198506732](GO:000…	probable beta-D-xylosidase 5; K15920 beta-D-xylosidase 4 [EC:3.2.1.37] (A)	Probable beta-D-xylosidase 6 OS=Arabidopsis thaliana GN=BXL6 PE=2 SV=1	Fibronectin type III-like domain	PREDICTED: probable beta-D-xylosidase 6 [Malus domestica]
RA015G0222000.1_RA	--	hypothetical protein; K11426 SET and MYND domain-containing protein (A)	--	Protein of unknown function (DUF620)	PREDICTED: uncharacterized protein LOC103401178 [Malus domestica]
RA011G0108600.1_RA	biological_process:"Reactions, triggered in response to the presence of a foreign body or the occurrence of an injury, which result in restriction of damage to the organism attacked or prevention/recovery from the infection caused by the attack." [GOC:go_curators](GO:0006952)	--	MLP-like protein 423 OS=Arabidopsis thaliana GN=MLP423 PE=2 SV=1	Pathogenesis-related protein Bet v I family	PREDICTED: MLP-like protein 423 [Malus domestica]
RA05G0303300.1_RA	cellular_component:"The component of a membrane consisting of the gene products and protein complexes having at least some part of their peptide sequence embedded in the hydrophobic region of the membrane." [GOC:dos, GOC:go_curators](GO:0016021)	--	--	Sulfite exporter TauE/SafE	PREDICTED: uncharacterized protein LOC103434627 [Malus domestica]
RA08G0044200.1_RA	molecular_function:"Enables the transfer of zinc (Zn) ions from one side of a membrane to the other." [GOC:dgf](GO:0005385),cellular_component:"A lipid bilayer along with all the proteins and protein complexes embedded in it an attached to it." [GOC:dos, GOC:mah, ISBN:0815316194](GO:0016020),cellular_component:"The component of a membrane consisting of the gene products and protein complexes havi…	zinc transporter 4, chloroplastic-like; K14709 solute carrier family 39 (zinc transporter), member 1/2/3 (A)	Zinc transporter 4, chloroplastic OS=Arabidopsis thaliana GN=ZIP4 PE=2 SV=1	ZIP Zinc transporter	PREDICTED: zinc transporter 4, chloroplastic-like isoform X1 [Malus domestica]
RA015G0356500.1_RA	molecular_function:"Catalysis of the hydrolysis of phosphoric monoesters, releasing inorganic phosphate." [GOC:curators, GOC:pg](GO:0016791)	probable protein phosphatase 2C 71; K17508 protein phosphatase PTC7 [EC:3.1.3.16] (A)	Probable protein phosphatase 2C 71 OS=Oryza sativa subsp. japonica GN=Os10g0370000 PE=2 SV=1	--	PREDICTED: probable protein phosphatase 2C 62 isoform X3 [Pyrus x bretschneideri]
RA011G0188900.1_RA	--	--	--	Protein of unknown function (DUF1218)	PREDICTED: uncharacterized protein LOC103448647 [Malus domestica]
RA012G0055800.1_RA	molecular_function:"Interacting selectively and non-covalently with any nucleic acid." [GOC:jl](GO:0003676),molecular_function:"Interacting selectively and non-covalently with zinc (Zn) ions." [GOC:ai](GO:0008270)	oligouridylate-binding protein 1; K13201 nucleolysin TIA-1/TIAR (A)	Uncharacterized RNA-binding protein C428.12c OS=Schizosaccharomyces pombe (strain 972 / ATCC 24843) GN=SPBC428.12c PE=3 SV=2	RNA recognition motif. (a.k.a. RRM, RBD, or RNP domain)	PREDICTED: uncharacterized protein LOC103454366 isoform X1 [Malus domestica]
RA01G0130100.1_RA	--	--	--	--	PREDICTED: uncharacterized protein LOC103435629 [Malus domestica]
RA04G0142600.1_RA	biological_process:"Transport of substances into, out of or within a mitochondrion." [GOC:ai](GO:0006839),cellular_component:"Either of the lipid bilayers that surround the mitochondrion and form the mitochondrial envelope." [GOC:mah, NIF_Subcellular:sao1045389829](GO:0031966)	mitochondrial uncoupling protein 1; K15103 solute carrier family 25 (mitochondrial uncoupling protein), member 8/9 (A)	Mitochondrial uncoupling protein 1 OS=Arabidopsis thaliana GN=PUMP1 PE=1 SV=1	Mitochondrial carrier protein	PREDICTED: mitochondrial uncoupling protein 1 [Pyrus x bretschneideri]
RA017G0160100.1_RA	--	--	Phosphatidylcholine:diacylglycerol cholinephosphotransferase 1 OS=Arabidopsis thaliana GN=ROD1 PE=1 SV=1	--	PREDICTED: phosphatidylcholine:diacylglycerol cholinephosphotransferase 1-like [Malus domestica]
RA03G0147100.1_RA	molecular_function:"Interacting selectively and non-covalently with chromatin, the network of fibers of DNA, protein, and sometimes RNA, that make up the chromosomes of the eukaryotic nucleus during interphase." [GOC:jl, ISBN:0198506732, PMID:20404130](GO:0003682)	KAT6B; K(lysine) acetyltransferase 6B; K11306 histone acetyltransferase MYST4 [EC:2.3.1.48] (A)	PHD finger protein At3g20280 OS=Arabidopsis thaliana GN=At3g20280 PE=2 SV=1	--	PREDICTED: uncharacterized protein LOC103428395, partial [Malus domestica]
RA012G0165500.1_RA	--	CIP8B-1; hypothetical protein; K11982 E3 ubiquitin-protein ligase RNF115/126 [EC:2.3.2.27] (A)	E3 ubiquitin-protein ligase RING1-like OS=Arabidopsis thaliana GN=At3g19950 PE=1 SV=1	Ring finger domain	PREDICTED: E3 ubiquitin-protein ligase Praja-2-like [Malus domestica]
RA09G0042300.1_RA	molecular_function:"Catalysis of the reaction: a 3-beta-hydroxy-delta(5)-steroid + NAD+ = a 3-oxo-delta(5)-steroid + NADH + H(+)." [EC:1.1.1.145](GO:0003854),biological_process:"The chemical reactions and pathways resulting in the formation of steroids, compounds with a 1,2,cyclopentanoperhydrophenanthrene nucleus; includes de novo formation and steroid interconversion by modification." [GOC:go_c…	hypothetical protein; K09753 cinnamoyl-CoA reductase [EC:1.2.1.44] (A)	Tetraketide alpha-pyrone reductase 1 OS=Arabidopsis thaliana GN=TKPR1 PE=1 SV=1	3-beta hydroxysteroid dehydrogenase/isomerase family	PREDICTED: cinnamoyl-CoA reductase 2-like [Malus domestica]
RA01G0081000.1_RA	molecular_function:"Interacting selectively and non-covalently with any metal ion." [GOC:ai](GO:0046872)	zinc finger CCCH domain-containing protein 1-like; K13127 RING finger protein 113A (A)	Zinc finger CCCH domain-containing protein 1 OS=Arabidopsis thaliana GN=At1g01350 PE=2 SV=2	Zinc finger C-x8-C-x5-C-x3-H type (and similar)	PREDICTED: zinc finger CCCH domain-containing protein 1-like [Malus domestica]
RA05G0058500.1_RA	biological_process:"Innate immune responses are defense responses mediated by germline encoded components that directly recognize components of potential pathogens." [GO_REF:0000022, GOC:add, GOC:ebc, GOC:mtg_sensu](GO:0045087)	--	--	Family of unknown function (DUF5306)	PREDICTED: uncharacterized protein LOC103443942 [Malus domestica]
RA01G0135200.1_RA	molecular_function:"Interacting selectively and non-covalently with any protein or protein complex (a complex of two or more proteins that may include other nonprotein molecules)." [GOC:go_curators](GO:0005515)	hypothetical protein; K19502 anoctamin-8 (A)	--	--	PREDICTED: uncharacterized protein LOC103455114 isoform X1 [Malus domestica]
RA013G0087000.1_RA	--	F12A21.16; K01392 thimet oligopeptidase [EC:3.4.24.15] (A)	Protein HHL1, chloroplastic OS=Arabidopsis thaliana GN=HHL1 PE=1 SV=1	--	PREDICTED: uncharacterized protein LOC103452079 [Malus domestica]
RA07G0065700.1_RA	molecular_function:"The action of a molecule that contributes to the structural integrity of the ribosome." [GOC:mah](GO:0003735),cellular_component:"An intracellular organelle, about 200 A in diameter, consisting of RNA and protein. It is the site of protein biosynthesis resulting from translation of messenger RNA (mRNA). It consists of two subunits, one large and one small, each containing only…	39S ribosomal protein L18, mitochondrial-like; K02881 large subunit ribosomal protein L18 (A)	50S ribosomal protein L18 OS=Aromatoleum aromaticum (strain EbN1) GN=rplR PE=3 SV=1	Ribosomal L18 of archaea, bacteria, mitoch. and chloroplast	PREDICTED: 39S ribosomal protein L18, mitochondrial-like [Pyrus x bretschneideri]
RA012G0040800.1_RA	molecular_function:"Catalysis of the hydrolysis of various bonds, e.g. C-O, C-N, C-C, phosphoric anhydride bonds, etc. Hydrolase is the systematic name for any enzyme of EC class 3." [ISBN:0198506732](GO:0016787)	serine/threonine-protein phosphatase 5-like; K04460 serine/threonine-protein phosphatase 5 [EC:3.1.3.16] (A)	Serine/threonine-protein phosphatase 5 OS=Arabidopsis thaliana GN=PAPP5 PE=1 SV=1	Calcineurin-like phosphoesterase	PREDICTED: serine/threonine-protein phosphatase 5-like [Malus domestica]
RA01G0116600.1_RA	molecular_function:"Interacting selectively and non-covalently with any nucleic acid." [GOC:jl](GO:0003676),molecular_function:"Interacting selectively and non-covalently with zinc (Zn) ions." [GOC:ai](GO:0008270)	hypothetical protein; K13091 RNA-binding protein 39 (A)	RNA-binding protein CP31B, chloroplastic OS=Arabidopsis thaliana GN=CP31B PE=1 SV=1	RNA recognition motif. (a.k.a. RRM, RBD, or RNP domain)	PREDICTED: protein gar2-like [Malus domestica]
RA08G0104400.1_RA	--	protein TIFY 6B-like; K13464 jasmonate ZIM domain-containing protein (A)	Protein TIFY 8 OS=Arabidopsis thaliana GN=TIFY8 PE=1 SV=1	tify domain	PREDICTED: protein TIFY 8-like [Malus domestica]
RA015G0195100.1_RA	molecular_function:"Catalysis of the reaction: a nucleoside triphosphate + H2O = nucleoside diphosphate + phosphate." [EC:3.6.1.15](GO:0017111)	cancer-related nucleoside-triphosphatase homolog; K06928 nucleoside-triphosphatase [EC:3.6.1.15] (A)	Cancer-related nucleoside-triphosphatase homolog OS=Bos taurus GN=NTPCR PE=2 SV=1	NTPase	PREDICTED: cancer-related nucleoside-triphosphatase homolog [Malus domestica]
RA015G0267500.1_RA	molecular_function:"Catalysis of an oxidation-reduction (redox) reaction, a reversible chemical reaction in which the oxidation state of an atom or atoms within a molecule is altered. One substrate acts as a hydrogen or electron donor and becomes oxidized, while the other acts as hydrogen or electron acceptor and becomes reduced." [GOC:go_curators](GO:0016491)	feruloyl CoA ortho-hydroxylase 1-like; K06892 feruloyl-CoA ortho-hydroxylase [EC:1.14.11.-] (A)	Feruloyl CoA ortho-hydroxylase 1 OS=Arabidopsis thaliana GN=F6'H1 PE=1 SV=1	2OG-Fe(II) oxygenase superfamily	PREDICTED: feruloyl CoA ortho-hydroxylase 1-like [Malus domestica]
RA04G0206800.1_RA	molecular_function:"Interacting selectively and non-covalently with any protein or protein complex (a complex of two or more proteins that may include other nonprotein molecules)." [GOC:go_curators](GO:0005515)	protein gar2; K14411 RNA-binding protein Musashi (A)	Protein IQ-DOMAIN 31 OS=Arabidopsis thaliana GN=IQD31 PE=1 SV=1	IQ calmodulin-binding motif	PREDICTED: protein IQ-DOMAIN 14-like [Malus domestica]
RA015G0202000.1_RA	molecular_function:"Catalysis of the reaction: donor + hydrogen peroxide = oxidized donor + 2 H2O." [EC:1.11.1.7, RHEA:56136](GO:0004601),biological_process:"Any process that results in a change in state or activity of a cell or an organism (in terms of movement, secretion, enzyme production, gene expression, etc.) as a result of oxidative stress, a state often resulting from exposure to high lev…	peroxidase 64-like; K00430 peroxidase [EC:1.11.1.7] (A)	Peroxidase 64 OS=Arabidopsis thaliana GN=PER64 PE=1 SV=1	Peroxidase	PREDICTED: peroxidase 64-like [Malus domestica]
RA010G0123100.1_RA	--	pyridoxamine 5'-phosphate oxidase isoform 1 (EC:1.4.3.5); K00275 pyridoxamine 5'-phosphate oxidase [EC:1.4.3.5] (A)	Probable zinc metallopeptidase EGY3, chloroplastic OS=Arabidopsis thaliana GN=EGY3 PE=2 SV=1	--	PREDICTED: probable zinc metallopeptidase EGY3, chloroplastic [Pyrus x bretschneideri]
RA012G0101700.1_RA	--	telomere repeat-binding factor 3-like; K09422 myb proto-oncogene protein, plant (A)	Telomere-binding protein 1 OS=Oryza sativa subsp. japonica GN=TBP1 PE=1 SV=2	Myb-like DNA-binding domain	PREDICTED: uncharacterized protein LOC103430310 isoform X1 [Malus domestica]
RA014G0069600.1_RA	molecular_function:"Interacting selectively and non-covalently with any nucleic acid." [GOC:jl](GO:0003676),molecular_function:"Catalysis of the exonucleolytic cleavage of poly(A) to 5'-AMP." [EC:3.1.13.4, ISBN:0198547684](GO:0004535),cellular_component:"The Ccr4-Not complex is an eukaryotically conserved deadenylase that can initiate cytoplasmic mRNA decay, and reduce translation by releasing po…	putative CCR4-associated factor 1 homolog 8; K12581 CCR4-NOT transcription complex subunit 7/8 (A)	Probable CCR4-associated factor 1 homolog 5 OS=Arabidopsis thaliana GN=CAF1-5 PE=2 SV=1	CAF1 family ribonuclease	PREDICTED: putative CCR4-associated factor 1 homolog 8 isoform X1 [Malus domestica]
RA014G0137800.1_RA	--	uncharacterized LOC103415148; K16675 palmitoyltransferase ZDHHC9/14/18 [EC:2.3.1.225] (A)	--	--	PREDICTED: uncharacterized protein LOC103929997 [Pyrus x bretschneideri]
RA011G0060400.1_RA	molecular_function:"Interacting selectively and non-covalently with an RNA molecule or a portion thereof." [GOC:jl, GOC:mah](GO:0003723)	pumilio homolog 1-like; K17943 pumilio RNA-binding family (A)	Pumilio homolog 1 OS=Arabidopsis thaliana GN=APUM1 PE=1 SV=1	Pumilio-family RNA binding repeat	PREDICTED: pumilio homolog 1-like [Malus domestica]
RA010G0048300.1_RA	molecular_function:"Catalysis of a biochemical reaction at physiological temperatures. In biologically catalyzed reactions, the reactants are known as substrates, and the catalysts are naturally occurring macromolecular substances known as enzymes. Enzymes possess specific binding sites for substrates, and are usually composed wholly or largely of protein, but RNA that has catalytic activity (rib…	tRNA-dihydrouridine(47) synthase [NAD(P)(+)]-like; K05544 tRNA-dihydrouridine synthase 3 [EC:1.3.1.89] (A)	tRNA-dihydrouridine(47) synthase [NAD(P)(+)]-like OS=Arabidopsis thaliana GN=At4g38890 PE=1 SV=2	Dihydrouridine synthase (Dus)	PREDICTED: tRNA-dihydrouridine(47) synthase [NAD(P)(+)]-like [Malus domestica]
RA06G0180400.1_RA	--	NLI interacting factor-like phosphatase; K17618 ubiquitin-like domain-containing CTD phosphatase 1 [EC:3.1.3.16] (A)	Uncharacterized FCP1 homology domain-containing protein C1271.03c OS=Schizosaccharomyces pombe (strain 972 / ATCC 24843) GN=SPBC1271.03c PE=3 SV=1	NLI interacting factor-like phosphatase	PREDICTED: uncharacterized protein LOC103937834 isoform X1 [Pyrus x bretschneideri]
RA09G0171100.1_RA	biological_process:"A cellular transport process in which transported substances are moved in membrane-bounded vesicles; transported substances are enclosed in the vesicle lumen or located in the vesicle membrane. The process begins with a step that directs a substance to the forming vesicle, and includes vesicle budding and coating. Vesicles are then targeted to, and fuse with, an acceptor membr…	--	Sec1 family domain-containing protein MIP3 OS=Arabidopsis thaliana GN=MIP3 PE=1 SV=1	Sec1 family	PREDICTED: uncharacterized protein LOC103444073 [Malus domestica]
RA08G0038800.1_RA	--	--	--	--	PREDICTED: uncharacterized protein LOC103949719 [Pyrus x bretschneideri]
RA011G0075400.1_RA	--	--	--	TPL-binding domain in jasmonate signalling	PREDICTED: uncharacterized protein LOC103447743 [Malus domestica]
RA017G0091000.1_RA	molecular_function:"The formation of a protein dimer, a macromolecular structure consists of two noncovalently associated identical or nonidentical subunits." [ISBN:0198506732](GO:0046983)	transcription factor PIF4-like; K16189 phytochrome-interacting factor 4 (A)	Transcription factor PIF5 OS=Arabidopsis thaliana GN=PIF5 PE=1 SV=1	Helix-loop-helix DNA-binding domain	PREDICTED: transcription factor PIF4-like [Malus domestica]
RA08G0135500.1_RA	molecular_function:"Catalysis of the reaction: (5-L-glutamyl)-L-amino acid = 5-oxoproline + L-amino acid." [PMID:18515354](GO:0003839),biological_process:"The chemical reactions and pathways resulting in the breakdown of glutathione, the tripeptide glutamylcysteinylglycine, which acts as a coenzyme for some enzymes and as an antioxidant in the protection of sulfhydryl groups in enzymes and other …	ChaC-like family protein; K07232 cation transport protein ChaC (A)	Glutathione-specific gamma-glutamylcyclotransferase 1 OS=Danio rerio GN=chac1 PE=3 SV=1	ChaC-like protein	PREDICTED: cation transport regulator-like protein 2 [Malus domestica]
RA016G0025000.1_RA	molecular_function:"Interacting selectively and non-covalently with zinc (Zn) ions." [GOC:ai](GO:0008270)	E3 ubiquitin-protein ligase MARCH2-like; K10658 E3 ubiquitin-protein ligase MARCH3 [EC:2.3.2.27] (A)	Probable E3 ubiquitin ligase SUD1 OS=Arabidopsis thaliana GN=SUD1 PE=1 SV=1	RING-variant domain	PREDICTED: uncharacterized protein LOC103402618 [Malus domestica]
RA08G0080800.1_RA	biological_process:"Any process that modulates the ability of the translational apparatus to interpret the genetic code." [GOC:dph, GOC:tb](GO:0006450)	glutamyl-tRNA(Gln) amidotransferase subunit C, chloroplastic/mitochondrial-like; K02435 aspartyl-tRNA(Asn)/glutamyl-tRNA(Gln) amidotransferase subunit C [EC:6.3.5.6 6.3.5.7] (A)	Glutamyl-tRNA(Gln) amidotransferase subunit C, chloroplastic/mitochondrial OS=Vitis vinifera GN=GATC PE=3 SV=1	Glu-tRNAGln amidotransferase C subunit	PREDICTED: glutamyl-tRNA(Gln) amidotransferase subunit C, chloroplastic/mitochondrial-like [Pyrus x bretschneideri]
RA09G0124000.1_RA	--	--	--	NAD(P)H-binding	PREDICTED: uncharacterized protein LOC103424153 [Malus domestica]
RA01G0053700.1_RA	molecular_function:"Catalysis of the hydrolysis of internal, alpha-peptide bonds in a polypeptide chain by a mechanism in which water acts as a nucleophile, one or two metal ions hold the water molecule in place, and charged amino acid side chains are ligands for the metal ions." [GOC:mah, http://merops.sanger.ac.uk/about/glossary.htm#CATTYPE, http://merops.sanger.ac.uk/about/glossary.htm#ENDOPEP…	probable cytosolic oligopeptidase A; K01414 oligopeptidase A [EC:3.4.24.70] (A)	Organellar oligopeptidase A, chloroplastic/mitochondrial OS=Arabidopsis thaliana GN=OOP PE=1 SV=1	Peptidase family M3	PREDICTED: probable cytosolic oligopeptidase A [Malus domestica]
RA02G0080500.1_RA	--	--	--	--	PREDICTED: uncharacterized protein LOC103455564 [Malus domestica]
RA05G0067300.1_RA	biological_process:"The intramolecular conversion of uridine to pseudouridine within an RNA molecule. This posttranscriptional base modification occurs in tRNA, rRNA, and snRNAs." [GOC:hjd, GOC:mah](GO:0001522),biological_process:"A cellular process that results in the biosynthesis of constituent macromolecules, assembly, and arrangement of constituent parts of ribosome subunits; includes transpo…	putative H/ACA ribonucleoprotein complex subunit 1-like protein 1; K11128 H/ACA ribonucleoprotein complex subunit 1 (A)	Putative H/ACA ribonucleoprotein complex subunit 1-like protein 1 OS=Arabidopsis thaliana GN=At3g03920 PE=2 SV=1	Gar1/Naf1 RNA binding region	PREDICTED: putative H/ACA ribonucleoprotein complex subunit 1-like protein 1 [Malus domestica]
RA017G0154100.1_RA	molecular_function:"Catalysis of the reaction: L-proline + acceptor = (S)-1-pyrroline-5-carboxylate + reduced acceptor." [EC:1.5.99.8](GO:0004657),biological_process:"The chemical reactions and pathways resulting in the breakdown of proline (pyrrolidine-2-carboxylic acid), a chiral, cyclic, nonessential alpha-amino acid found in peptide linkage in proteins." [GOC:jl, ISBN:0198506732](GO:0006562)	proline dehydrogenase 2, mitochondrial-like; K00318 proline dehydrogenase [EC:1.5.-.-] (A)	Proline dehydrogenase 2, mitochondrial OS=Arabidopsis thaliana GN=POX2 PE=2 SV=1	Proline dehydrogenase	PREDICTED: proline dehydrogenase 2, mitochondrial-like [Malus domestica]
RA08G0204700.1_RA	molecular_function:"Interacting selectively and non-covalently with a specific double-stranded genomic DNA sequence (sometimes referred to as a motif) within the regulatory region of a gene to modulate transcription. Regulatory regions include promoters (proximal and distal) and enhancers. Genes are transcriptional units, and include bacterial operons." [GOC:txnOH-2018](GO:0003700),cellular_compo…	ETHYLENE INSENSITIVE 3-like 1 protein; K14514 ethylene-insensitive protein 3 (A)	Protein ETHYLENE INSENSITIVE 3 OS=Arabidopsis thaliana GN=EIN3 PE=1 SV=1	Ethylene insensitive 3	ethylene insensitive 3 class transcription factor [Malus domestica]
RA011G0105100.1_RA	biological_process:"The joining together of exons from one or more primary transcripts of messenger RNA (mRNA) and the excision of intron sequences, via a spliceosomal mechanism, so that mRNA consisting only of the joined exons is produced." [GOC:krc, ISBN:0198506732, ISBN:0879695897](GO:0000398),molecular_function:"Interacting selectively and non-covalently with any nucleic acid." [GOC:jl](GO:00…	splicing factor U2af small subunit B; K12836 splicing factor U2AF 35 kDa subunit (A)	Splicing factor U2af small subunit B OS=Arabidopsis thaliana GN=U2AF35B PE=1 SV=1	Zinc finger C-x8-C-x5-C-x3-H type (and similar)	PREDICTED: splicing factor U2af small subunit B [Malus domestica]
RA014G0124800.1_RA	molecular_function:"Catalysis of the incorporation of one atom from molecular oxygen into a compound and the reduction of the other atom of oxygen to water." [ISBN:0198506732](GO:0004497),molecular_function:"Interacting selectively and non-covalently with iron (Fe) ions." [GOC:ai](GO:0005506),molecular_function:"Catalysis of an oxidation-reduction (redox) reaction in which hydrogen or electrons a…	cytochrome P450 78A6-like; K00517 [EC:1.14.-.-] (A)	Cytochrome P450 78A6 OS=Arabidopsis thaliana GN=CYP78A6 PE=2 SV=1	Cytochrome P450	PREDICTED: cytochrome P450 78A9-like [Malus domestica]
RA08G0080400.1_RA	molecular_function:"Interacting selectively and non-covalently with any protein or protein complex (a complex of two or more proteins that may include other nonprotein molecules)." [GOC:go_curators](GO:0005515)	F-box and associated interaction domain protein; K11649 SWI/SNF related-matrix-associated actin-dependent regulator of chromatin subfamily C (A)	F-box protein CPR30 OS=Arabidopsis thaliana GN=CPR30 PE=1 SV=2	F-box domain	PREDICTED: F-box protein CPR30-like [Malus domestica]
RA09G0173200.1_RA	molecular_function:"Interacting selectively and non-covalently with any protein or protein complex (a complex of two or more proteins that may include other nonprotein molecules)." [GOC:go_curators](GO:0005515)	inactive TPR repeat-containing thioredoxin TTL3-like; K09527 DnaJ homolog subfamily C member 7 (A)	Inactive TPR repeat-containing thioredoxin TTL3 OS=Arabidopsis thaliana GN=TTL3 PE=1 SV=2	Tetratricopeptide repeat	PREDICTED: inactive TPR repeat-containing thioredoxin TTL3-like [Malus domestica]
RA05G0301000.1_RA	molecular_function:"Interacting selectively and non-covalently with phosphatidic acid, any of a class of glycerol phosphate in which both the remaining hydroxyl groups of the glycerol moiety are esterified with fatty acids." [CHEBI:16337, GOC:jp, ISBN:0198506732](GO:0070300)	--	Uncharacterized protein At5g39570 OS=Arabidopsis thaliana GN=At5g39570 PE=1 SV=1	--	PREDICTED: uncharacterized protein At5g39570 [Malus domestica]
RA012G0029100.1_RA	molecular_function:"Interacting selectively and non-covalently with ATP, adenosine 5'-triphosphate, a universally important coenzyme and enzyme regulator." [ISBN:0198506732](GO:0005524),biological_process:"A system for the correction of errors in which an incorrect base, which cannot form hydrogen bonds with the corresponding base in the parent strand, is incorporated into the daughter strand. Th…	DNA mismatch repair protein MLH1; K08734 DNA mismatch repair protein MLH1 (A)	DNA mismatch repair protein MLH1 OS=Arabidopsis thaliana GN=MLH1 PE=2 SV=1	Histidine kinase-, DNA gyrase B-, and HSP90-like ATPase	PREDICTED: DNA mismatch repair protein MLH1 isoform X2 [Pyrus x bretschneideri]
RA05G0271700.1_RA	biological_process:"The accumulation and maintenance in cells or tissues of lipids, compounds soluble in organic solvents but insoluble or sparingly soluble in aqueous solvents. Lipid reserves can be accumulated during early developmental stages for mobilization and utilization at later stages of development." [GOC:dph, GOC:mah, GOC:tb, PMID:11102830](GO:0019915)	uncharacterized LOC103434920; K19365 seipin (A)	--	Putative adipose-regulatory protein (Seipin)	PREDICTED: uncharacterized protein LOC103434920 [Malus domestica]
RA015G0143600.1_RA	molecular_function:"Interacting selectively and non-covalently with any protein or protein complex (a complex of two or more proteins that may include other nonprotein molecules)." [GOC:go_curators](GO:0005515)	--	--	--	PREDICTED: uncharacterized protein LOC103400411 [Malus domestica]
RA05G0318200.1_RA	cellular_component:"A lipid bilayer along with all the proteins and protein complexes embedded in it an attached to it." [GOC:dos, GOC:mah, ISBN:0815316194](GO:0016020),molecular_function:"Enables the transfer of a substance, usually a specific substance or a group of related substances, from one side of a membrane to the other." [GOC:jid, GOC:mtg_transport, ISBN:0815340729](GO:0022857),biologica…	tonoplast dicarboxylate transporter; K14445 solute carrier family 13 (sodium-dependent dicarboxylate transporter), member 2/3/5 (A)	Tonoplast dicarboxylate transporter OS=Arabidopsis thaliana GN=TDT PE=2 SV=2	Sodium:sulfate symporter transmembrane region	PREDICTED: tonoplast dicarboxylate transporter [Malus domestica]
RA03G0125600.1_RA	molecular_function:"Interacting selectively and non-covalently with an RNA molecule or a portion thereof." [GOC:jl, GOC:mah](GO:0003723),biological_process:"The covalent alteration of one or more nucleotides within a tRNA molecule to produce a tRNA molecule with a sequence that differs from that coded genetically." [GOC:curators](GO:0006400)	neurofilament medium polypeptide-like; K06963 tRNA acetyltransferase TAN1 (A)	THUMP domain-containing protein 1 OS=Mus musculus GN=Thumpd1 PE=1 SV=1	THUMP domain	PREDICTED: neurofilament medium polypeptide-like [Malus domestica]
RA04G0209800.1_RA	--	--	--	Protein of unknown function (DUF1685)	PREDICTED: uncharacterized protein LOC103408659 [Malus domestica]
RA08G0120400.1_RA	--	Os01g0883400; Similar to PHD finger protein-like protein (Fragment).; K13196 zinc finger protein ubi-d4 (A)	Histone-lysine N-methyltransferase 2D OS=Mus musculus GN=Kmt2d PE=1 SV=2	PHD-finger	PREDICTED: uncharacterized protein LOC103441554 isoform X1 [Malus domestica]
RA03G0045300.1_RA	molecular_function:"Interacting selectively and non-covalently with copper (Cu) ions." [GOC:ai](GO:0005507),molecular_function:"Catalysis of an oxidation-reduction (redox) reaction, a reversible chemical reaction in which the oxidation state of an atom or atoms within a molecule is altered. One substrate acts as a hydrogen or electron donor and becomes oxidized, while the other acts as hydrogen o…	laccase-4; K05909 laccase [EC:1.10.3.2] (A)	Laccase-4 OS=Arabidopsis thaliana GN=IRX12 PE=2 SV=2	Multicopper oxidase	PREDICTED: laccase-4 [Malus domestica]
RA02G0228500.1_RA	molecular_function:"Any molecular function by which a gene product interacts selectively and non-covalently with DNA (deoxyribonucleic acid)." [GOC:dph, GOC:jl, GOC:tb, GOC:vw](GO:0003677),molecular_function:"Catalysis of the hydrolysis of ester linkages within nucleic acids." [ISBN:0198547684](GO:0004518)	crossover junction endonuclease MUS81-like; K08991 crossover junction endonuclease MUS81 [EC:3.1.22.-] (A)	Crossover junction endonuclease MUS81 OS=Arabidopsis thaliana GN=MUS81 PE=1 SV=1	ERCC4 domain	PREDICTED: LOW QUALITY PROTEIN: crossover junction endonuclease MUS81-like [Malus domestica]
RA03G0221900.1_RA	molecular_function:"Any molecular function by which a gene product interacts selectively and non-covalently with DNA (deoxyribonucleic acid)." [GOC:dph, GOC:jl, GOC:tb, GOC:vw](GO:0003677)	transcription elongation factor sii protein n terminal domain containing protein; K17552 protein phosphatase 1 regulatory subunit 10 (A)	Homeobox protein LUMINIDEPENDENS OS=Arabidopsis thaliana GN=LD PE=1 SV=2	--	PREDICTED: homeobox protein LUMINIDEPENDENS-like isoform X1 [Malus domestica]
RA015G0046700.1_RA	molecular_function:"Interacting selectively and non-covalently with a specific double-stranded genomic DNA sequence (sometimes referred to as a motif) within the regulatory region of a gene to modulate transcription. Regulatory regions include promoters (proximal and distal) and enhancers. Genes are transcriptional units, and include bacterial operons." [GOC:txnOH-2018](GO:0003700),biological_pro…	heat shock factor protein HSF30-like; K09419 heat shock transcription factor, other eukaryote (A)	Heat shock factor protein HSF30 OS=Solanum peruvianum GN=HSF30 PE=2 SV=1	HSF-type DNA-binding	PREDICTED: heat shock factor protein HSF30-like [Malus domestica]
RA03G0174300.1_RA	molecular_function:"Interacting selectively and non-covalently with any protein or protein complex (a complex of two or more proteins that may include other nonprotein molecules)." [GOC:go_curators](GO:0005515)	hypothetical protein; K14963 COMPASS component SWD3 (A)	WD repeat-containing protein 44 OS=Bos taurus GN=WDR44 PE=1 SV=1	WD domain, G-beta repeat	PREDICTED: WD repeat-containing protein 44-like [Malus domestica]
RA07G0036500.1_RA	molecular_function:"Interacting selectively and non-covalently with any protein or protein complex (a complex of two or more proteins that may include other nonprotein molecules)." [GOC:go_curators](GO:0005515),cellular_component:"A membrane-bounded organelle of eukaryotic cells in which chromosomes are housed and replicated. In most cells, the nucleus contains all of the cell's chromosomes excep…	histone-lysine N-methyltransferase, H3 lysine-9 specific SUVH1-like; K11420 euchromatic histone-lysine N-methyltransferase [EC:2.1.1.43] (A)	Histone-lysine N-methyltransferase, H3 lysine-9 specific SUVH3 OS=Arabidopsis thaliana GN=SUVH3 PE=2 SV=2	SAD/SRA domain	PREDICTED: histone-lysine N-methyltransferase, H3 lysine-9 specific SUVH1-like [Malus domestica]
RA014G0107000.1_RA	molecular_function:"Catalysis of the phosphorylation of an amino acid residue in a protein, usually according to the reaction: a protein + ATP = a phosphoprotein + ADP." [MetaCyc:PROTEIN-KINASE-RXN](GO:0004672),molecular_function:"Interacting selectively and non-covalently with calcium ions (Ca2+)." [GOC:ai](GO:0005509),molecular_function:"Interacting selectively and non-covalently with ATP, aden…	calcium-dependent protein kinase 3; K13412 calcium-dependent protein kinase [EC:2.7.11.1] (A)	Calcium-dependent protein kinase 3 OS=Arabidopsis thaliana GN=CPK3 PE=1 SV=1	K+ potassium transporter	PREDICTED: calcium-dependent protein kinase 3 [Pyrus x bretschneideri]
RA06G0175500.1_RA	molecular_function:"The formation of a protein dimer, a macromolecular structure consists of two noncovalently associated identical or nonidentical subunits." [ISBN:0198506732](GO:0046983)	Phytochrome interacting factor 3, putative; K12126 phytochrome-interacting factor 3 (A)	Transcription factor UNE10 OS=Arabidopsis thaliana GN=UNE10 PE=2 SV=1	Helix-loop-helix DNA-binding domain	PREDICTED: transcription factor PIF7-like [Malus domestica]
RA07G0124900.1_RA	--	uncharacterized LOC102704525; K01227 mannosyl-glycoprotein endo-beta-N-acetylglucosaminidase [EC:3.2.1.96] (A)	LOB domain-containing protein 1 OS=Arabidopsis thaliana GN=LBD1 PE=2 SV=1	Lateral organ boundaries (LOB) domain	PREDICTED: LOB domain-containing protein 1-like [Prunus mume]
RA08G0075100.1_RA	--	hypothetical protein; K15891 farnesol dehydrogenase [EC:1.1.1.216] (A)	--	Eukaryotic protein of unknown function (DUF829)	PREDICTED: uncharacterized protein LOC103441128 [Malus domestica]
RA015G0018100.1_RA	--	hypothetical protein; K15188 cyclin T (A)	--	--	hypothetical protein PRUPE_ppa016285mg [Prunus persica]
RA015G0159100.1_RA	molecular_function:"Catalysis of the transfer of ubiquitin from one protein to another via the reaction X-Ub + Y --> Y-Ub + X, where both X-Ub and Y-Ub are covalent linkages." [GOC:BioGRID, GOC:jh2, PMID:9635407](GO:0004842),molecular_function:"Interacting selectively and non-covalently with any protein or protein complex (a complex of two or more proteins that may include other nonprotein molecu…	hypothetical protein; K08332 vacuolar protein 8 (A)	Putative E3 ubiquitin-protein ligase LIN-1 OS=Lotus japonicus GN=CERBERUS PE=2 SV=2	WD domain, G-beta repeat	PREDICTED: putative E3 ubiquitin-protein ligase LIN-1 [Malus domestica]
RA014G0002200.1_RA	--	--	--	--	PREDICTED: uncharacterized protein LOC103453874 [Malus domestica]
RA017G0160900.1_RA	biological_process:"The cellular synthesis of RNA on a template of DNA." [GOC:jl, GOC:txnOH](GO:0006351),molecular_function:"Interacting selectively and non-covalently with DNA of a specific nucleotide composition, e.g. GC-rich DNA binding, or with a specific sequence motif or type of DNA e.g. promotor binding or rDNA binding." [GOC:jl](GO:0043565)	--	--	Seed dormancy control	PREDICTED: uncharacterized protein LOC103437284 [Malus domestica]
RA014G0091800.1_RA	--	pollen-specific protein SF3-like; K09377 cysteine and glycine-rich protein (A)	LIM domain-containing protein WLIM2a OS=Arabidopsis thaliana GN=WLIN2A PE=1 SV=1	LIM domain	PREDICTED: pollen-specific protein SF3-like [Malus domestica]
RA02G0013900.1_RA	--	probable E3 ubiquitin-protein ligase HIP1; K10635 E3 ubiquitin-protein ligase Arkadia [EC:2.3.2.27] (A)	Probable E3 ubiquitin-protein ligase HIP1 OS=Oryza sativa subsp. japonica GN=HIP1 PE=1 SV=2	--	PREDICTED: uncharacterized protein LOC103421570 isoform X2 [Malus domestica]
RA01G0164100.1_RA	--	--	Protein LOW PSII ACCUMULATION 2, chloroplastic OS=Arabidopsis thaliana GN=LPA2 PE=1 SV=1	--	PREDICTED: protein LOW PSII ACCUMULATION 2, chloroplastic-like isoform X2 [Malus domestica]
RA015G0030400.1_RA	--	--	Thiol:disulfide interchange protein TxlA homolog OS=Synechocystis sp. (strain PCC 6803 / Kazusa) GN=txlA PE=3 SV=1	Thioredoxin	PREDICTED: thioredoxin-like protein HCF164, chloroplastic [Malus domestica]
RA012G0163400.1_RA	--	deleted in malignant brain tumors 1 protein-like; K13912 deleted in malignant brain tumors 1 protein (A)	--	--	PREDICTED: sialidase-like [Malus domestica]
RA014G0089300.1_RA	molecular_function:"Catalysis of the hydrolysis of internal, alpha-peptide bonds in a polypeptide chain by a mechanism in which a water molecule bound by the side chains of aspartic residues at the active center acts as a nucleophile." [ISBN:0198506732](GO:0004190),biological_process:"The hydrolysis of proteins into smaller polypeptides and/or amino acids by cleavage of their peptide bonds." [GOC…	aspartyl protease family protein; K00924 [EC:2.7.1.-] (A)	Aspartic proteinase-like protein 2 OS=Arabidopsis thaliana GN=At1g65240 PE=1 SV=2	Xylanase inhibitor C-terminal	PREDICTED: aspartic proteinase-like protein 2 [Malus domestica]
RA01G0103500.1_RA	molecular_function:"Catalysis of the transfer of an acetyl group to a nitrogen atom on the acceptor molecule." [GOC:ai](GO:0008080)	hypothetical protein; K01092 myo-inositol-1(or 4)-monophosphatase [EC:3.1.3.25] (A)	--	Acetyltransferase (GNAT) family	PREDICTED: uncharacterized protein LOC103431470 [Malus domestica]
RA014G0079200.1_RA	molecular_function:"Catalysis of the hydrolysis of various bonds, e.g. C-O, C-N, C-C, phosphoric anhydride bonds, etc. Hydrolase is the systematic name for any enzyme of EC class 3." [ISBN:0198506732](GO:0016787)	nudix hydrolase 16, mitochondrial-like; K07766 diphosphoinositol-polyphosphate diphosphatase [EC:3.6.1.52] (A)	Nudix hydrolase 16, mitochondrial OS=Arabidopsis thaliana GN=NUDT16 PE=2 SV=1	NUDIX domain	PREDICTED: nudix hydrolase 16, mitochondrial-like [Pyrus x bretschneideri]
RA02G0046900.1_RA	biological_process:"The hydrolysis of proteins into smaller polypeptides and/or amino acids by cleavage of their peptide bonds." [GOC:bf, GOC:mah](GO:0006508),molecular_function:"Interacting selectively and non-covalently with any metal ion." [GOC:ai](GO:0046872)	mitochondrial-processing peptidase subunit alpha-like; K01412 mitochondrial-processing peptidase subunit alpha [EC:3.4.24.64] (A)	Mitochondrial-processing peptidase subunit alpha OS=Solanum tuberosum GN=MPP PE=1 SV=1	Insulinase (Peptidase family M16)	PREDICTED: mitochondrial-processing peptidase subunit alpha-like [Malus domestica]
RA011G0184100.1_RA	--	uncharacterized aarF domain-containing protein kinase 2-like; K08869 aarF domain-containing kinase (A)	Probable serine/threonine-protein kinase abkC OS=Dictyostelium discoideum GN=abkC PE=3 SV=1	ABC1 family	PREDICTED: LOW QUALITY PROTEIN: uncharacterized aarF domain-containing protein kinase 2-like [Malus domestica]
RA05G0046300.1_RA	molecular_function:"Interacting selectively and non-covalently with any protein or protein complex (a complex of two or more proteins that may include other nonprotein molecules)." [GOC:go_curators](GO:0005515)	SORBIDRAFT_02g023500, Sb02g023500; hypothetical protein; K19765 heat shock factor-binding protein 1 (A)	Pentatricopeptide repeat-containing protein At1g77360, mitochondrial OS=Arabidopsis thaliana GN=At1g77360 PE=2 SV=2	PPR repeat family	PREDICTED: pentatricopeptide repeat-containing protein At1g77360, mitochondrial [Malus domestica]
RA014G0103100.1_RA	molecular_function:"Any molecular function by which a gene product interacts selectively and non-covalently with DNA (deoxyribonucleic acid)." [GOC:dph, GOC:jl, GOC:tb, GOC:vw](GO:0003677),molecular_function:"Catalysis of a biochemical reaction at physiological temperatures. In biologically catalyzed reactions, the reactants are known as substrates, and the catalysts are naturally occurring macro…	meiotic recombination protein SPO11-2; K10878 meiotic recombination protein SPO11 (A)	Meiotic recombination protein SPO11-2 OS=Arabidopsis thaliana GN=SPO11-2 PE=1 SV=1	Type IIB DNA topoisomerase	PREDICTED: meiotic recombination protein SPO11-2 [Malus domestica]
RA09G0066600.1_RA	cellular_component:"A lipid bilayer along with all the proteins and protein complexes embedded in it an attached to it." [GOC:dos, GOC:mah, ISBN:0815316194](GO:0016020),molecular_function:"Enables the transfer of a substance, usually a specific substance or a group of related substances, from one side of a membrane to the other." [GOC:jid, GOC:mtg_transport, ISBN:0815340729](GO:0022857),biologica…	nucleobase-ascorbate transporter 1; K14611 solute carrier family 23 (nucleobase transporter), member 1/2 (A)	Nucleobase-ascorbate transporter 1 OS=Arabidopsis thaliana GN=NAT1 PE=2 SV=1	Permease family	PREDICTED: nucleobase-ascorbate transporter 1 [Malus domestica]
RA012G0040600.1_RA	molecular_function:"Interacting selectively and non-covalently with any protein or protein complex (a complex of two or more proteins that may include other nonprotein molecules)." [GOC:go_curators](GO:0005515)	POPTRDRAFT_763875; pentatricopeptide repeat-containing family protein; K17964 leucine-rich PPR motif-containing protein, mitochondrial (A)	Pentatricopeptide repeat-containing protein At2g20710, mitochondrial OS=Arabidopsis thaliana GN=At2g20710 PE=2 SV=1	PPR repeat	PREDICTED: pentatricopeptide repeat-containing protein At2g20710, mitochondrial-like [Malus domestica]
RA017G0141100.1_RA	molecular_function:"Interacting selectively and non-covalently with any metal ion." [GOC:ai](GO:0046872)	peroxisome biogenesis protein 2; K06664 peroxin-2 (A)	Peroxisome biogenesis protein 2 OS=Arabidopsis thaliana GN=PEX2 PE=1 SV=1	Zinc finger, C3HC4 type (RING finger)	PREDICTED: peroxisome biogenesis protein 2 [Malus domestica]
RA01G0074100.1_RA	molecular_function:"Interacting selectively and non-covalently with a specific double-stranded genomic DNA sequence (sometimes referred to as a motif) within the regulatory region of a gene to modulate transcription. Regulatory regions include promoters (proximal and distal) and enhancers. Genes are transcriptional units, and include bacterial operons." [GOC:txnOH-2018](GO:0003700),biological_pro…	probable WRKY transcription factor 2; K18835 WRKY transcription factor 2 (A)	Probable WRKY transcription factor 56 OS=Arabidopsis thaliana GN=WRKY56 PE=2 SV=1	WRKY DNA -binding domain	PREDICTED: probable WRKY transcription factor 24 [Malus domestica]
RA01G0146700.1_RA	--	--	WEB family protein At2g40480 OS=Arabidopsis thaliana GN=At2g40480 PE=2 SV=1	Weak chloroplast movement under blue light	PREDICTED: WEB family protein At2g40480-like [Malus domestica]
RA05G0278800.1_RA	--	U-box domain-containing protein 4-like; K08332 vacuolar protein 8 (A)	U-box domain-containing protein 7 OS=Arabidopsis thaliana GN=PUB7 PE=2 SV=1	--	PREDICTED: U-box domain-containing protein 7-like [Malus domestica]
RA010G0025900.1_RA	molecular_function:"Catalysis of an oxidation-reduction (redox) reaction, a reversible chemical reaction in which the oxidation state of an atom or atoms within a molecule is altered. One substrate acts as a hydrogen or electron donor and becomes oxidized, while the other acts as hydrogen or electron acceptor and becomes reduced." [GOC:go_curators](GO:0016491)	dehydrogenase/reductase SDR family member 12; K11168 dehydrogenase/reductase SDR family member 12 [EC:1.1.-.-] (A)	Dehydrogenase/reductase SDR family member 12 OS=Bos taurus GN=DHRS12 PE=2 SV=1	short chain dehydrogenase	PREDICTED: dehydrogenase/reductase SDR family member 12 [Malus domestica]
RA07G0076400.1_RA	biological_process:"The process of assisting in the covalent and noncovalent assembly of single chain polypeptides or multisubunit complexes into the correct tertiary structure." [GOC:go_curators, GOC:rb](GO:0006457),molecular_function:"Interacting selectively and non-covalently with Hsp70 proteins, any of a group of heat shock proteins around 70kDa in size." [ISBN:0198506732](GO:0030544),molecul…	dnaJ protein homolog 2-like; K09503 DnaJ homolog subfamily A member 2 (A)	DnaJ protein homolog 2 OS=Allium porrum GN=LDJ2 PE=2 SV=1	DnaJ domain	PREDICTED: dnaJ protein homolog 2-like [Malus domestica]
RA08G0002300.1_RA	molecular_function:"Interacting selectively and non-covalently with any protein or protein complex (a complex of two or more proteins that may include other nonprotein molecules)." [GOC:go_curators](GO:0005515)	hypothetical protein; K17710 pentatricopeptide repeat domain-containing protein 1 (A)	Pentatricopeptide repeat-containing protein At1g76280 OS=Arabidopsis thaliana GN=At1g76280 PE=2 SV=2	PPR repeat family	PREDICTED: pentatricopeptide repeat-containing protein At1g76280 isoform X1 [Malus domestica]
RA05G0121700.1_RA	--	histone deacetylase 6; K06067 histone deacetylase 1/2 [EC:3.5.1.98] (A)	Histone deacetylase 6 OS=Arabidopsis thaliana GN=HDA6 PE=1 SV=1	--	PREDICTED: pre-mRNA-splicing factor CWC22 homolog isoform X2 [Prunus mume]
RA07G0052800.1_RA	--	POPTRDRAFT_725124; hypothetical protein; K11252 histone H2B (A)	Uncharacterized protein SYNPCC7002_A1590 OS=Synechococcus sp. (strain ATCC 27264 / PCC 7002 / PR-6) GN=SYNPCC7002_A1590 PE=4 SV=2	Protein of unknown function (DUF1997)	PREDICTED: uncharacterized protein LOC103438867 [Malus domestica]
RA015G0159200.1_RA	molecular_function:"Catalysis of a biochemical reaction at physiological temperatures. In biologically catalyzed reactions, the reactants are known as substrates, and the catalysts are naturally occurring macromolecular substances known as enzymes. Enzymes possess specific binding sites for substrates, and are usually composed wholly or largely of protein, but RNA that has catalytic activity (rib…	--	Bark storage protein A OS=Populus deltoides GN=BSPA PE=2 SV=1	Phosphorylase superfamily	PREDICTED: bark storage protein A-like [Malus domestica]
RA08G0098200.1_RA	--	lysosomal alpha-mannosidase-like; K01191 alpha-mannosidase [EC:3.2.1.24] (A)	--	Protein of unknown function (DUF1644)	PREDICTED: uncharacterized protein LOC103410805 [Malus domestica]
RA014G0044300.1_RA	molecular_function:"Interacting selectively and non-covalently with a specific double-stranded genomic DNA sequence (sometimes referred to as a motif) within the regulatory region of a gene to modulate transcription. Regulatory regions include promoters (proximal and distal) and enhancers. Genes are transcriptional units, and include bacterial operons." [GOC:txnOH-2018](GO:0003700),biological_pro…	kinesin-related protein 11-like; K11498 centromeric protein E (A)	Zinc finger protein 8 OS=Arabidopsis thaliana GN=ZFP8 PE=2 SV=1	--	PREDICTED: zinc finger protein 8-like [Pyrus x bretschneideri]
RA08G0191800.1_RA	molecular_function:"Interacting selectively and non-covalently with any protein or protein complex (a complex of two or more proteins that may include other nonprotein molecules)." [GOC:go_curators](GO:0005515)	--	F-box protein At1g10780 OS=Arabidopsis thaliana GN=At1g10780 PE=2 SV=1	--	PREDICTED: F-box protein At1g10780 [Malus domestica]
RA08G0063500.1_RA	--	--	--	--	PREDICTED: uncharacterized protein LOC103428792 [Malus domestica]
RA013G0130000.1_RA	molecular_function:"Interacting selectively and non-covalently with any metal ion." [GOC:ai](GO:0046872)	hypothetical protein; K07213 copper chaperone (A)	Heavy metal-associated isoprenylated plant protein 26 OS=Arabidopsis thaliana GN=HIPP26 PE=1 SV=1	Heavy-metal-associated domain	PREDICTED: basic proline-rich protein-like [Malus domestica]
RA09G0118400.1_RA	--	uncharacterized LOC102700269; K01069 hydroxyacylglutathione hydrolase [EC:3.1.2.6] (A)	--	Plant protein of unknown function (DUF936)	PREDICTED: uncharacterized protein LOC103443658 [Malus domestica]
RA013G0192100.1_RA	molecular_function:"Interacting selectively and non-covalently with ATP, adenosine 5'-triphosphate, a universally important coenzyme and enzyme regulator." [ISBN:0198506732](GO:0005524),molecular_function:"Catalysis of the reaction: ATP + H2O = ADP + phosphate + 2 H+. May or may not be coupled to another reaction." [EC:3.6.1.3, GOC:jl](GO:0016887),biological_process:"The process carried out by a …	chaperonin CPN60-2, mitochondrial-like; K04077 chaperonin GroEL (A)	Chaperonin CPN60-2, mitochondrial OS=Cucurbita maxima GN=CPN60-2 PE=1 SV=1	TCP-1/cpn60 chaperonin family	PREDICTED: chaperonin CPN60-2, mitochondrial-like [Pyrus x bretschneideri]
RA012G0154100.1_RA	--	--	CASP-like protein 4B1 OS=Arabidopsis lyrata subsp. lyrata GN=ARALYDRAFT_321547 PE=3 SV=1	Domain of unknown function (DUF588)	PREDICTED: CASP-like protein ARALYDRAFT_321547 [Malus domestica]
RA017G0164600.1_RA	--	hypothetical protein; K14794 ribosomal RNA-processing protein 12 (A)	Protein NUCLEAR FUSION DEFECTIVE 4 OS=Arabidopsis thaliana GN=NFD4 PE=3 SV=1	Nodulin-like	PREDICTED: uncharacterized protein LOC103930831 [Pyrus x bretschneideri]
RA04G0193800.1_RA	--	--	--	--	PREDICTED: uncharacterized protein LOC103434099 [Malus domestica]
RA013G0111100.1_RA	--	arginase 1, mitochondrial-like; K01476 arginase [EC:3.5.3.1] (A)	Dynein heavy chain-like protein PF11_0240 OS=Plasmodium falciparum (isolate 3D7) GN=PF11_0240 PE=3 SV=1	--	PREDICTED: calponin homology domain-containing protein DDB_G0272472-like isoform X1 [Pyrus x bretschneideri]
RA015G0294000.1_RA	molecular_function:"Catalysis of the transfer of an acyl group from one compound (donor) to another (acceptor)." [GOC:jl, ISBN:0198506732](GO:0016746)	3-oxoacyl-[acyl-carrier-protein] synthase, mitochondrial; K09458 3-oxoacyl-[acyl-carrier-protein] synthase II [EC:2.3.1.179] (A)	3-oxoacyl-[acyl-carrier-protein] synthase, mitochondrial OS=Arabidopsis thaliana GN=KAS PE=1 SV=1	--	PREDICTED: 3-oxoacyl-[acyl-carrier-protein] synthase, mitochondrial [Malus domestica]
RA012G0088200.1_RA	molecular_function:"Interacting selectively and non-covalently with a specific double-stranded genomic DNA sequence (sometimes referred to as a motif) within the regulatory region of a RNA polymerase II-transcribed gene to modulate transcription. Regulatory regions include promoters (proximal and distal) and enhancers. Genes are transcriptional units." [GOC:txnOH-2018](GO:0000981),molecular_funct…	hypothetical protein; K09338 homeobox-leucine zipper protein (A)	Putative homeobox-leucine zipper protein ATHB-51 OS=Arabidopsis thaliana GN=ATHB-51 PE=2 SV=2	Homeobox associated leucine zipper	PREDICTED: putative homeobox-leucine zipper protein ATHB-51 isoform X1 [Malus domestica]
RA05G0105200.1_RA	molecular_function:"Catalysis of the incorporation of one atom from molecular oxygen into a compound and the reduction of the other atom of oxygen to water." [ISBN:0198506732](GO:0004497),molecular_function:"Interacting selectively and non-covalently with iron (Fe) ions." [GOC:ai](GO:0005506),molecular_function:"Catalysis of an oxidation-reduction (redox) reaction in which hydrogen or electrons a…	CYP707A; abscisic acid 8'-hydroxylase 4; K09843 (+)-abscisic acid 8'-hydroxylase [EC:1.14.13.93] (A)	Abscisic acid 8'-hydroxylase 4 OS=Arabidopsis thaliana GN=CYP707A4 PE=2 SV=2	Cytochrome P450	PREDICTED: abscisic acid 8'-hydroxylase 4 [Malus domestica]
RA08G0063000.1_RA	--	--	QWRF motif-containing protein 2 OS=Arabidopsis thaliana GN=QWRF2 PE=2 SV=1	QWRF family	PREDICTED: QWRF motif-containing protein 2-like [Malus domestica]
RA017G0033900.1_RA	molecular_function:"Interacting selectively and non-covalently with a specific sequence of DNA that is part of a regulatory region that controls the transcription of a gene or cistron by RNA polymerase II." [GOC:txnOH](GO:0000977),molecular_function:"Any molecular function by which a gene product interacts selectively and non-covalently with DNA (deoxyribonucleic acid)." [GOC:dph, GOC:jl, GOC:tb,…	truncated transcription factor CAULIFLOWER A-like; K09264 MADS-box transcription factor, plant (A)	Agamous-like MADS-box protein AGL8 homolog OS=Solanum tuberosum PE=2 SV=1	K-box region	PREDICTED: truncated transcription factor CAULIFLOWER A-like isoform X1 [Pyrus x bretschneideri]
RA013G0201400.1_RA	molecular_function:"The formation of a protein dimer, a macromolecular structure consists of two noncovalently associated identical or nonidentical subunits." [ISBN:0198506732](GO:0046983)	hypothetical protein; K13422 transcription factor MYC2 (A)	Transcription factor bHLH35 OS=Arabidopsis thaliana GN=BHLH35 PE=2 SV=1	Helix-loop-helix DNA-binding domain	PREDICTED: transcription factor bHLH35-like [Malus domestica]
RA010G0002600.1_RA	--	--	--	Uncharacterized protein conserved in bacteria (DUF2062)	PREDICTED: uncharacterized protein LOC103956578 isoform X2 [Pyrus x bretschneideri]
RA013G0075200.1_RA	--	probable BOI-related E3 ubiquitin-protein ligase 3; K19042 E3 ubiquitin-protein ligase BOI and related proteins [EC:2.3.2.27] (A)	Probable BOI-related E3 ubiquitin-protein ligase 3 OS=Arabidopsis thaliana GN=BRG3 PE=1 SV=1	Zinc finger, C3HC4 type (RING finger)	PREDICTED: probable BOI-related E3 ubiquitin-protein ligase 3 [Malus domestica]
RA03G0218200.1_RA	--	OTU domain-containing protein 6B; K18342 OTU domain-containing protein 6 [EC:3.4.19.12] (A)	OTU domain-containing protein 6B OS=Danio rerio GN=otud6b PE=2 SV=1	OTU-like cysteine protease	PREDICTED: OTU domain-containing protein 6B [Pyrus x bretschneideri]
RA07G0037800.1_RA	molecular_function:"Interacting selectively and non-covalently with a specific double-stranded genomic DNA sequence (sometimes referred to as a motif) within the regulatory region of a gene to modulate transcription. Regulatory regions include promoters (proximal and distal) and enhancers. Genes are transcriptional units, and include bacterial operons." [GOC:txnOH-2018](GO:0003700),cellular_compo…	ETHYLENE INSENSITIVE 3-like 1 protein; K14514 ethylene-insensitive protein 3 (A)	Protein ETHYLENE INSENSITIVE 3 OS=Arabidopsis thaliana GN=EIN3 PE=1 SV=1	Ethylene insensitive 3	ethylene insensitive 3 class transcription factor [Malus domestica]
RA01G0086000.1_RA	molecular_function:"Catalysis of the phosphorylation of an amino acid residue in a protein, usually according to the reaction: a protein + ATP = a phosphoprotein + ADP." [MetaCyc:PROTEIN-KINASE-RXN](GO:0004672),molecular_function:"Catalysis of the reactions: ATP + protein serine = ADP + protein serine phosphate, and ATP + protein threonine = ADP + protein threonine phosphate." [GOC:bf, RHEA:17989…	probable serine/threonine-protein kinase WNK10; K08867 WNK lysine deficient protein kinase [EC:2.7.11.1] (A)	Probable serine/threonine-protein kinase WNK4 OS=Oryza sativa subsp. japonica GN=WNK4 PE=2 SV=1	Protein kinase domain	PREDICTED: probable serine/threonine-protein kinase WNK10 [Pyrus x bretschneideri]
RA06G0107900.1_RA	molecular_function:"Catalysis of an oxidation-reduction (redox) reaction, a reversible chemical reaction in which the oxidation state of an atom or atoms within a molecule is altered. One substrate acts as a hydrogen or electron donor and becomes oxidized, while the other acts as hydrogen or electron acceptor and becomes reduced." [GOC:go_curators](GO:0016491)	short-chain dehydrogenase TIC 32, chloroplastic; K11153 retinol dehydrogenase 12 [EC:1.1.1.300] (A)	Short-chain dehydrogenase TIC 32, chloroplastic OS=Arabidopsis thaliana GN=TIC32 PE=2 SV=1	short chain dehydrogenase	PREDICTED: short-chain dehydrogenase TIC 32, chloroplastic-like [Pyrus x bretschneideri]
RA015G0299000.1_RA	--	probable amino acid permease 7; K14209 solute carrier family 36 (proton-coupled amino acid transporter) (A)	Amino acid permease 3 OS=Arabidopsis thaliana GN=AAP3 PE=1 SV=2	Transmembrane amino acid transporter protein	PREDICTED: amino acid permease 3-like [Pyrus x bretschneideri]
RA011G0224500.1_RA	molecular_function:"Interacting selectively and non-covalently with chromatin, the network of fibers of DNA, protein, and sometimes RNA, that make up the chromosomes of the eukaryotic nucleus during interphase." [GOC:jl, ISBN:0198506732, PMID:20404130](GO:0003682)	ZKSCAN4; uncharacterized LOC105603790; K09229 KRAB and SCAN domains-containing zinc finger protein (A)	UPF0396 protein OS=Dictyostelium discoideum GN=DDB_G0269284 PE=3 SV=1	Ras-induced vulval development antagonist	PREDICTED: NF-kappa-B-activating protein [Pyrus x bretschneideri]
RA014G0049000.1_RA	--	--	--	--	PREDICTED: uncharacterized protein LOC103454256 [Malus domestica]
RA02G0085900.1_RA	molecular_function:"Catalysis of an oxidation-reduction (redox) reaction, a reversible chemical reaction in which the oxidation state of an atom or atoms within a molecule is altered. One substrate acts as a hydrogen or electron donor and becomes oxidized, while the other acts as hydrogen or electron acceptor and becomes reduced." [GOC:go_curators](GO:0016491)	--	Thiol-disulfide oxidoreductase LTO1 OS=Arabidopsis thaliana GN=LTO1 PE=1 SV=1	Vitamin K epoxide reductase family	PREDICTED: thiol-disulfide oxidoreductase LTO1 [Malus domestica]
RA09G0023700.1_RA	molecular_function:"Any molecular function by which a gene product interacts selectively and non-covalently with DNA (deoxyribonucleic acid)." [GOC:dph, GOC:jl, GOC:tb, GOC:vw](GO:0003677),biological_process:"Any process that modulates the frequency, rate or extent of cellular DNA-templated transcription." [GOC:go_curators, GOC:txnOH](GO:0006355)	NAC domain-containing protein 89-like; K12581 CCR4-NOT transcription complex subunit 7/8 (A)	NAC domain-containing protein 100 OS=Arabidopsis thaliana GN=NAC100 PE=2 SV=1	No apical meristem (NAM) protein	NAC domain protein [Malus domestica]
RA012G0014000.1_RA	--	tRNA-dihydrouridine synthase 2; K05543 tRNA-dihydrouridine synthase 2 [EC:1.3.1.91] (A)	Probable vacuolar amino acid transporter YPQ3 OS=Saccharomyces cerevisiae (strain ATCC 204508 / S288c) GN=RTC2 PE=1 SV=1	PQ loop repeat	PREDICTED: uncharacterized protein LOC103449379 [Malus domestica]
RA05G0305800.1_RA	--	uncharacterized LOC103434603; K14400 pre-mRNA cleavage complex 2 protein Pcf11 (A)	Polyadenylation and cleavage factor homolog 4 OS=Arabidopsis thaliana GN=PCFS4 PE=1 SV=1	RNA polymerase II-binding domain.	PREDICTED: uncharacterized protein LOC103434603 [Malus domestica]
RA05G0173900.1_RA	--	--	--	Zinc finger, C3HC4 type (RING finger)	PREDICTED: uncharacterized protein LOC103409173 isoform X1 [Malus domestica]
RA015G0057400.1_RA	--	A-kinase anchor protein 17A-like; K13169 splicing factor, arginine/serine-rich 17 (A)	A-kinase anchor protein 17B OS=Mus musculus GN=Akap17b PE=1 SV=2	--	PREDICTED: A-kinase anchor protein 17B [Pyrus x bretschneideri]
RA015G0186400.1_RA	--	--	--	zinc-finger of the FCS-type, C2-C2	PREDICTED: uncharacterized protein LOC103400918 [Malus domestica]
RA012G0052200.1_RA	cellular_component:"A membrane-bounded organelle of eukaryotic cells in which chromosomes are housed and replicated. In most cells, the nucleus contains all of the cell's chromosomes except the organellar chromosomes, and is the site of RNA synthesis and processing. In some species, or in specialized cell types, RNA metabolism or DNA replication may be absent." [GOC:go_curators](GO:0005634),biolo…	--	Protein POLYCHOME OS=Arabidopsis thaliana GN=PYM PE=1 SV=1	--	PREDICTED: protein POLYCHOME-like [Malus domestica]
RA09G0018100.1_RA	--	hypothetical protein; K08851 TP53 regulating kinase and related kinases [EC:2.7.11.1] (A)	--	--	PREDICTED: uncharacterized protein LOC103411189 [Malus domestica]
RA011G0226600.1_RA	molecular_function:"Catalysis of a biochemical reaction at physiological temperatures. In biologically catalyzed reactions, the reactants are known as substrates, and the catalysts are naturally occurring macromolecular substances known as enzymes. Enzymes possess specific binding sites for substrates, and are usually composed wholly or largely of protein, but RNA that has catalytic activity (rib…	--	Probable transmembrane GTPase FZO-like, chloroplastic OS=Arabidopsis thaliana GN=FZL PE=1 SV=1	Thiamine monophosphate synthase	PREDICTED: uncharacterized protein LOC103449010 [Malus domestica]
RA07G0076500.1_RA	--	--	--	--	hypothetical protein PRUPE_ppa022574mg [Prunus persica]
RA012G0125700.1_RA	biological_process:"Any process that results in a change in state or activity of a cell or an organism (in terms of movement, secretion, enzyme production, gene expression, etc.) as a result of a red or far red light stimulus. Red light is electromagnetic radiation of wavelength of 580-700nm. Far red light is electromagnetic radiation of wavelength 700-800nm. An example of this response is seen a…	--	--	--	PREDICTED: uncharacterized protein LOC103423426 isoform X1 [Malus domestica]
RA010G0037100.1_RA	--	GRMZM2G399311; histone-lysine N-methyltransferase ASHR1-like; K11426 SET and MYND domain-containing protein (A)	Erythroid differentiation-related factor 1 OS=Mus musculus GN=Edrf1 PE=2 SV=1	--	PREDICTED: uncharacterized protein LOC103937717 [Pyrus x bretschneideri]
RA015G0196800.1_RA	molecular_function:"Interacting selectively and non-covalently with any protein or protein complex (a complex of two or more proteins that may include other nonprotein molecules)." [GOC:go_curators](GO:0005515)	ubiquitin domain-containing protein DSK2b-like; K04523 ubiquilin (A)	Ubiquitin domain-containing protein DSK2b OS=Arabidopsis thaliana GN=DSK2B PE=1 SV=1	Ubiquitin family	PREDICTED: ubiquitin domain-containing protein DSK2b-like isoform X1 [Malus domestica]
RA012G0162400.1_RA	--	--	--	--	PREDICTED: uncharacterized protein LOC103430457 [Malus domestica]
RA012G0110900.1_RA	molecular_function:"Any molecular function by which a gene product interacts selectively and non-covalently with DNA (deoxyribonucleic acid)." [GOC:dph, GOC:jl, GOC:tb, GOC:vw](GO:0003677)	GRMZM2G175265, GRMZM2G474769; LHY protein; K12133 MYB-related transcription factor LHY (A)	Protein REVEILLE 8 OS=Arabidopsis thaliana GN=RVE8 PE=2 SV=1	Myb-like DNA-binding domain	PREDICTED: protein REVEILLE 8 isoform X1 [Malus domestica]
RA07G0169200.1_RA	--	myb-related protein 306-like; K09422 myb proto-oncogene protein, plant (A)	Transcription factor MYB44 OS=Arabidopsis thaliana GN=MYB44 PE=2 SV=1	Myb-like DNA-binding domain	PREDICTED: myb-related protein 306-like [Malus domestica]
RA05G0233900.1_RA	molecular_function:"Interacting selectively and non-covalently with ATP, adenosine 5'-triphosphate, a universally important coenzyme and enzyme regulator." [ISBN:0198506732](GO:0005524),molecular_function:"Catalysis of the reaction: ATP + H2O = ADP + phosphate + 2 H+. May or may not be coupled to another reaction." [EC:3.6.1.3, GOC:jl](GO:0016887)	probable mitochondrial chaperone BCS1-A; K08900 mitochondrial chaperone BCS1 (A)	Probable mitochondrial chaperone BCS1-B OS=Dictyostelium discoideum GN=bcsl1b PE=3 SV=1	ATPase family associated with various cellular activities (AAA)	PREDICTED: probable mitochondrial chaperone BCS1-A [Malus domestica]
RA02G0027500.1_RA	--	--	--	--	PREDICTED: uncharacterized protein LOC103426706 [Malus domestica]
RA03G0064000.1_RA	molecular_function:"Catalysis of the reaction: GTP + 3 H(2)O = 2,5-diamino-6-hydroxy-4-(5-phosphoribosylamino)-pyrimidine + diphosphate + formate + 3 H(+)." [EC:3.5.4.25, RHEA:23704](GO:0003935),molecular_function:"Catalysis of the reaction: D-ribulose 5-phosphate = (2S)-2-hydroxy-3-oxobutyl phosphate + formate + H(+)." [EC:4.1.99.12, RHEA:18457](GO:0008686),biological_process:"The chemical react…	monofunctional riboflavin biosynthesis protein RIBA 3, chloroplastic; K14652 3,4-dihydroxy 2-butanone 4-phosphate synthase / GTP cyclohydrolase II [EC:4.1.99.12 3.5.4.25] (A)	Monofunctional riboflavin biosynthesis protein RIBA 3, chloroplastic OS=Arabidopsis thaliana GN=RIBA3 PE=1 SV=1	3,4-dihydroxy-2-butanone 4-phosphate synthase	PREDICTED: monofunctional riboflavin biosynthesis protein RIBA 3, chloroplastic [Malus domestica]
RA07G0083500.1_RA	molecular_function:"Catalysis of the reaction: 3-hydroxy-2-methylpropanoyl-CoA + H2O = CoA + 3-hydroxy-2-methylpropanoate." [EC:3.1.2.4](GO:0003860)	3-hydroxyisobutyryl-CoA hydrolase-like protein 1, mitochondrial; K05605 3-hydroxyisobutyryl-CoA hydrolase [EC:3.1.2.4] (A)	3-hydroxyisobutyryl-CoA hydrolase-like protein 1, mitochondrial OS=Arabidopsis thaliana GN=At3g60510 PE=2 SV=1	Enoyl-CoA hydratase/isomerase	PREDICTED: 3-hydroxyisobutyryl-CoA hydrolase-like protein 1, mitochondrial isoform X1 [Malus domestica]
RA09G0004700.1_RA	--	--	--	--	PREDICTED: uncharacterized protein LOC103926945 [Pyrus x bretschneideri]
RA01G0164000.1_RA	--	CryD-1; hypothetical protein; K01669 deoxyribodipyrimidine photo-lyase [EC:4.1.99.3] (A)	Pheophytinase, chloroplastic OS=Arabidopsis thaliana GN=PPH PE=1 SV=1	Alpha/beta hydrolase family	PREDICTED: uncharacterized protein LOC103963420 [Pyrus x bretschneideri]
RA09G0196600.1_RA	--	hypothetical protein; K18171 COX assembly mitochondrial protein 1 (A)	Protein GAMETE EXPRESSED 1 OS=Arabidopsis thaliana GN=GEX1 PE=1 SV=1	--	PREDICTED: protein GAMETE EXPRESSED 1 [Malus domestica]
RA015G0352100.1_RA	cellular_component:"The inner, i.e. lumen-facing, lipid bilayer of the mitochondrial envelope. It is highly folded to form cristae." [GOC:ai](GO:0005743),cellular_component:"Mitochondrial inner membrane complex involved in maintenance of crista junctions, inner membrane architecture, and formation of contact sites to the outer membrane. In Saccharomyces cerevisiae the complex has six subunits: MI…	mitochondrial inner membrane organizing system protein 1-like; K17784 mitochondrial inner membrane organizing system protein 1 (A)	--	Domain of unknown function (DUF543)	PREDICTED: mitochondrial inner membrane organizing system protein 1-like [Pyrus x bretschneideri]
RA05G0062000.1_RA	--	lipoyl synthase 2, chloroplastic-like; K03644 lipoyl synthase [EC:2.8.1.8] (A)	Putative rRNA methylase YtqB OS=Bacillus subtilis (strain 168) GN=ytqB PE=3 SV=1	Putative rRNA methylase	PREDICTED: uncharacterized protein LOC103443885 isoform X1 [Malus domestica]
RA04G0125500.1_RA	molecular_function:"Binds to and increases the activity of a GTPase, an enzyme that catalyzes the hydrolysis of GTP." [GOC:mah](GO:0005096),biological_process:"A cellular transport process in which transported substances are moved in membrane-bounded vesicles; transported substances are enclosed in the vesicle lumen or located in the vesicle membrane. The process begins with a step that directs a…	probable ADP-ribosylation factor GTPase-activating protein AGD6; K12492 ADP-ribosylation factor GTPase-activating protein 1 (A)	ADP-ribosylation factor GTPase-activating protein AGD7 OS=Arabidopsis thaliana GN=AGD7 PE=1 SV=1	Putative GTPase activating protein for Arf	PREDICTED: probable ADP-ribosylation factor GTPase-activating protein AGD6 [Malus domestica]
RA015G0053300.1_RA	--	CSLA1-1; glycosyltransferase family 2 protein; K13680 beta-mannan synthase [EC:2.4.1.32] (A)	Probable xyloglucan glycosyltransferase 12 OS=Arabidopsis thaliana GN=CSLC12 PE=1 SV=1	Glycosyl transferase family group 2	PREDICTED: LOW QUALITY PROTEIN: probable xyloglucan glycosyltransferase 12 [Malus domestica]
RA013G0165500.1_RA	molecular_function:"Catalysis of the reaction: a D-threo-aldose + NAD+ = a D-threo-aldono-1,5-lactone + NADH." [EC:1.1.1.122, MetaCyc:D-THREO-ALDOSE-1-DEHYDROGENASE-RXN](GO:0047834)	probable aldo-keto reductase 2-like; K05275 pyridoxine 4-dehydrogenase [EC:1.1.1.65] (A)	Perakine reductase OS=Rauvolfia serpentina GN=PR PE=1 SV=1	Aldo/keto reductase family	PREDICTED: perakine reductase-like [Pyrus x bretschneideri]
RA01G0159200.1_RA	molecular_function:"Any molecular function by which a gene product interacts selectively and non-covalently with DNA (deoxyribonucleic acid)." [GOC:dph, GOC:jl, GOC:tb, GOC:vw](GO:0003677),cellular_component:"RNA polymerase III, one of three nuclear DNA-directed RNA polymerases found in all eukaryotes, is a multisubunit complex; typically it produces 5S rRNA, tRNAs and some of the small nuclear R…	uncharacterized LOC103932654; K03026 DNA-directed RNA polymerase III subunit RPC4 (A)	DNA-directed RNA polymerase III subunit RPC4 OS=Mus musculus GN=Polr3d PE=2 SV=2	RNA polymerase III RPC4	PREDICTED: uncharacterized protein LOC103932654 [Pyrus x bretschneideri]
RA09G0123000.1_RA	molecular_function:"Interacting selectively and non-covalently with ATP, adenosine 5'-triphosphate, a universally important coenzyme and enzyme regulator." [ISBN:0198506732](GO:0005524),cellular_component:"A membrane-bounded organelle of eukaryotic cells in which chromosomes are housed and replicated. In most cells, the nucleus contains all of the cell's chromosomes except the organellar chromoso…	POPTRDRAFT_855824; hypothetical protein; K15601 lysine-specific demethylase 3 [EC:1.14.11.-] (A)	Growth-regulating factor 5 OS=Arabidopsis thaliana GN=GRF5 PE=1 SV=1	QLQ	PREDICTED: growth-regulating factor 5 [Malus domestica]
RA011G0114300.1_RA	molecular_function:"Catalysis of the hydrolysis of any O-glycosyl bond." [GOC:mah](GO:0004553),biological_process:"The chemical reactions and pathways involving carbohydrates, any of a group of organic compounds based of the general formula Cx(H2O)y. Includes the formation of carbohydrate derivatives by the addition of a carbohydrate residue to another molecule." [GOC:mah, ISBN:0198506732](GO:000…	hypothetical protein; K19891 glucan endo-1,3-beta-glucosidase 1/2/3 [EC:3.2.1.39] (A)	Glucan endo-1,3-beta-glucosidase 14 OS=Arabidopsis thaliana GN=At2g27500 PE=1 SV=2	Glycosyl hydrolases family 17	PREDICTED: glucan endo-1,3-beta-glucosidase 14 [Malus domestica]
RA012G0083800.1_RA	cellular_component:"The component of a membrane consisting of the gene products and protein complexes having at least some part of their peptide sequence embedded in the hydrophobic region of the membrane." [GOC:dos, GOC:go_curators](GO:0016021)	protein sym-1-like; K13347 peroxisomal membrane protein 2 (A)	Protein sym-1 OS=Neurospora crassa (strain ATCC 24698 / 74-OR23-1A / CBS 708.71 / DSM 1257 / FGSC 987) GN=sym-1 PE=3 SV=2	Mpv17 / PMP22 family	PREDICTED: protein sym-1-like [Pyrus x bretschneideri]
RA013G0032200.1_RA	biological_process:"The directed movement of proteins into, out of or within a cell, or between cells, by means of some agent such as a transporter or pore." [GOC:ai](GO:0015031)	suppressor protein SRP40-like; K19476 vacuolar protein sorting-associated protein IST1 (A)	IST1-like protein OS=Dictyostelium discoideum GN=DDB_G0289029 PE=3 SV=1	Regulator of Vps4 activity in the MVB pathway	PREDICTED: suppressor protein SRP40-like, partial [Malus domestica]
RA015G0325700.1_RA	--	F-box protein FBW2-like; K17605 serine/threonine-protein phosphatase 2A activator (A)	F-box protein FBW2 OS=Arabidopsis thaliana GN=FBW2 PE=1 SV=1	--	PREDICTED: F-box protein FBW2-like [Malus domestica]
RA017G0125300.1_RA	--	formin-like protein 20; K05747 Wiskott-Aldrich syndrome protein (A)	--	Cotton fibre expressed protein	PREDICTED: ras-associated and pleckstrin homology domains-containing protein 1-like [Pyrus x bretschneideri]
RA014G0146400.1_RA	--	--	--	Protein of unknown function (DUF3537)	PREDICTED: uncharacterized protein LOC103415176 [Malus domestica]
RA07G0082100.1_RA	molecular_function:"Any molecular entity that serves as an electron acceptor and electron donor in an electron transport chain. An electron transport chain is a process in which a series of electron carriers operate together to transfer electrons from donors to any of several different terminal electron acceptors to generate a transmembrane electrochemical gradient." [ISBN:0198506732](GO:0009055)	--	Uclacyanin-3 OS=Arabidopsis thaliana GN=UCC3 PE=2 SV=1	Plastocyanin-like domain	PREDICTED: uclacyanin-2 [Malus domestica]
RA011G0036800.1_RA	molecular_function:"Any molecular function by which a gene product interacts selectively and non-covalently with DNA (deoxyribonucleic acid)." [GOC:dph, GOC:jl, GOC:tb, GOC:vw](GO:0003677),biological_process:"Any process that stops, prevents, or reduces the frequency, rate or extent of cellular DNA-templated transcription." [GOC:go_curators, GOC:txnOH](GO:0045892)	uncharacterized LOC104595426; K01188 beta-glucosidase [EC:3.2.1.21] (A)	Transcription repressor OFP4 OS=Arabidopsis thaliana GN=OFP4 PE=1 SV=1	Transcriptional repressor, ovate	PREDICTED: uncharacterized protein LOC103447277 [Malus domestica]
RA015G0057600.1_RA	molecular_function:"Interacting selectively and non-covalently with any protein or protein complex (a complex of two or more proteins that may include other nonprotein molecules)." [GOC:go_curators](GO:0005515)	ATP-dependent RNA helicase DHX36; K14442 ATP-dependent RNA helicase DHX36 [EC:3.6.4.13] (A)	Tetratricopeptide repeat protein 7A OS=Mus musculus GN=Ttc7a PE=1 SV=1	Tetratricopeptide repeat	PREDICTED: tetratricopeptide repeat protein 7A-like [Malus domestica]
RA03G0217400.1_RA	molecular_function:"Interacting selectively and non-covalently with any protein or protein complex (a complex of two or more proteins that may include other nonprotein molecules)." [GOC:go_curators](GO:0005515)	tubby-like F-box protein 1; K19600 tubby-related protein 1 (A)	Tubby-like F-box protein 3 OS=Arabidopsis thaliana GN=TULP3 PE=1 SV=1	Tub family	tubby-like F-box protein 3 [Malus domestica]
RA011G0207900.1_RA	molecular_function:"Interacting selectively and non-covalently with any protein or protein complex (a complex of two or more proteins that may include other nonprotein molecules)." [GOC:go_curators](GO:0005515)	anaphase-promoting complex subunit 6; K03353 anaphase-promoting complex subunit 6 (A)	Anaphase-promoting complex subunit 6 OS=Arabidopsis thaliana GN=APC6 PE=2 SV=1	Anaphase-promoting complex, cyclosome, subunit 3	PREDICTED: anaphase-promoting complex subunit 6 [Malus domestica]
RA06G0043100.1_RA	biological_process:"Any process that modulates the frequency, rate or extent of cellular DNA-templated transcription." [GOC:go_curators, GOC:txnOH](GO:0006355),molecular_function:"Interacting selectively and non-covalently with zinc (Zn) ions." [GOC:ai](GO:0008270),molecular_function:"Interacting selectively and non-covalently with DNA of a specific nucleotide composition, e.g. GC-rich DNA bindin…	hypothetical protein; K09184 GATA-binding protein, other eukaryote (A)	GATA transcription factor 26 OS=Arabidopsis thaliana GN=GATA26 PE=2 SV=1	Asx homology domain	GATA transcription factor 26 [Malus domestica]
RA03G0183300.1_RA	molecular_function:"Interacting selectively and non-covalently with any nucleic acid." [GOC:jl](GO:0003676),biological_process:"Any process involved in the conversion of a primary ribosomal RNA (rRNA) transcript into one or more mature rRNA molecules." [GOC:curators](GO:0006364),molecular_function:"Catalysis of the hydrolysis of ester linkages within nucleic acids by removing nucleotide residues …	RNA exonuclease 4; K18327 RNA exonuclease 4 [EC:3.1.-.-] (A)	RNA exonuclease 4 OS=Xenopus laevis GN=rexo4 PE=2 SV=2	Exonuclease	PREDICTED: RNA exonuclease 4 [Malus domestica]
RA03G0177300.1_RA	--	--	--	Protein of unknown function (DUF616)	PREDICTED: uncharacterized protein LOC103430607 [Malus domestica]
RA011G0088300.1_RA	--	uncharacterized LOC104424130; K12309 beta-galactosidase [EC:3.2.1.23] (A)	Protein indeterminate-domain 9 OS=Arabidopsis thaliana GN=IDD9 PE=2 SV=1	--	C2H2L domain class transcription factor [Malus domestica]
RA013G0042900.1_RA	--	--	--	--	PREDICTED: dentin sialophosphoprotein-like [Malus domestica]
RA017G0073300.1_RA	molecular_function:"Interacting selectively and non-covalently with any protein or protein complex (a complex of two or more proteins that may include other nonprotein molecules)." [GOC:go_curators](GO:0005515)	uncharacterized LOC100839967; K15095 (+)-neomenthol dehydrogenase [EC:1.1.1.208] (A)	BTB/POZ domain-containing protein At5g48130 OS=Arabidopsis thaliana GN=At5g48130 PE=2 SV=1	NPH3 family	PREDICTED: BTB/POZ domain-containing protein At5g48130 [Malus domestica]
RA013G0047900.1_RA	--	hypothetical protein; K14640 solute carrier family 20 (sodium-dependent phosphate transporter) (A)	COBW domain-containing protein 1 OS=Mus musculus GN=Cbwd1 PE=2 SV=1	Cobalamin synthesis protein cobW C-terminal domain	PREDICTED: LOW QUALITY PROTEIN: COBW domain-containing protein 1 [Pyrus x bretschneideri]
RA05G0302900.1_RA	molecular_function:"Interacting selectively and non-covalently with calcium ions (Ca2+)." [GOC:ai](GO:0005509),cellular_component:"A photosystem that contains a pheophytin-quinone reaction center with associated accessory pigments and electron carriers. In cyanobacteria and chloroplasts, in the presence of light, PSII functions as a water-plastoquinone oxidoreductase, transferring electrons from …	oxygen-evolving enhancer protein 3-2, chloroplastic; K08901 photosystem II oxygen-evolving enhancer protein 3 (A)	Oxygen-evolving enhancer protein 3-2, chloroplastic OS=Arabidopsis thaliana GN=PSBQ2 PE=1 SV=2	Oxygen evolving enhancer protein 3 (PsbQ)	PREDICTED: oxygen-evolving enhancer protein 3-2, chloroplastic [Malus domestica]
RA016G0254700.1_RA	molecular_function:"Catalysis of the reaction: N-acetyl-D-glucosaminylphosphatidylinositol + H2O = D-glucosaminylphosphatidylinositol + acetate. This reaction is the second step of the biosynthesis of glycosylphosphatidylinositol (GPI), used to anchor various eukaryotic proteins to the cell-surface membrane." [EC:3.5.1.89](GO:0000225),biological_process:"The chemical reactions and pathways result…	probable N-acetylglucosaminyl-phosphatidylinositol de-N-acetylase; K03434 N-acetylglucosaminylphosphatidylinositol deacetylase [EC:3.5.1.89] (A)	Probable N-acetylglucosaminyl-phosphatidylinositol de-N-acetylase OS=Schizosaccharomyces pombe (strain 972 / ATCC 24843) GN=gpi12 PE=3 SV=1	GlcNAc-PI de-N-acetylase	PREDICTED: probable N-acetylglucosaminyl-phosphatidylinositol de-N-acetylase [Pyrus x bretschneideri]
RA017G0091800.1_RA	molecular_function:"Interacting selectively and non-covalently with any protein or protein complex (a complex of two or more proteins that may include other nonprotein molecules)." [GOC:go_curators](GO:0005515),biological_process:"The series of molecular signals mediated by salicylic acid involved in systemic acquired resistance." [GOC:jy](GO:0009862),biological_process:"Any process that modulate…	regulatory protein NPR3-like; K14508 regulatory protein NPR1 (A)	Regulatory protein NPR3 OS=Arabidopsis thaliana GN=NPR3 PE=1 SV=1	Domain of unknown function (DUF3420)	PREDICTED: regulatory protein NPR3-like [Malus domestica]
RA017G0058900.1_RA	biological_process:"The formation of the principal water-conducting tissue of a vascular plant." [GOC:tb, ISBN:0471245208](GO:0010089)	--	--	--	PREDICTED: uncharacterized protein LOC103404801 [Malus domestica]
RA011G0184700.1_RA	--	--	--	Protein of unknown function (DUF1223)	PREDICTED: uncharacterized protein LOC103448604 [Malus domestica]
RA011G0110000.1_RA	--	histone-lysine N-methyltransferase 2C; K09188 histone-lysine N-methyltransferase MLL3 [EC:2.1.1.43] (A)	Erlin-2-B OS=Xenopus laevis GN=erlin2-b PE=2 SV=1	Root cap	PREDICTED: TGF-beta-activated kinase 1 and MAP3K7-binding protein 3-like [Malus domestica]
RA014G0183300.1_RA	--	--	S phase cyclin A-associated protein in the endoplasmic reticulum OS=Homo sapiens GN=SCAPER PE=1 SV=2	S phase cyclin A-associated protein in the endoplasmic reticulum	PREDICTED: uncharacterized protein LOC103931827 [Pyrus x bretschneideri]
RA014G0016300.1_RA	--	60S acidic ribosomal protein P2-4; K02943 large subunit ribosomal protein LP2 (A)	60S acidic ribosomal protein P2-4 OS=Arabidopsis thaliana GN=RPP2D PE=2 SV=1	60s Acidic ribosomal protein	PREDICTED: 60S acidic ribosomal protein P2-2-like [Malus domestica]
RA02G0077100.1_RA	molecular_function:"Catalysis of the hydrolysis of various bonds, e.g. C-O, C-N, C-C, phosphoric anhydride bonds, etc. Hydrolase is the systematic name for any enzyme of EC class 3." [ISBN:0198506732](GO:0016787)	serine/threonine-protein phosphatase 7; K04460 serine/threonine-protein phosphatase 5 [EC:3.1.3.16] (A)	Serine/threonine-protein phosphatase 7 OS=Arabidopsis thaliana GN=PP7 PE=1 SV=1	Calcineurin-like phosphoesterase	PREDICTED: serine/threonine-protein phosphatase 7 [Malus domestica]
RA03G0080300.1_RA	--	splicing factor U2af large subunit B-like; K12837 splicing factor U2AF 65 kDa subunit (A)	Uncharacterized protein sll0103 OS=Synechocystis sp. (strain PCC 6803 / Kazusa) GN=sll0103 PE=3 SV=1	VWA / Hh protein intein-like	PREDICTED: uncharacterized protein LOC103423127 [Malus domestica]
RA05G0163400.1_RA	--	--	--	Protein of unknown function, DUF538	PREDICTED: uncharacterized protein LOC103408390, partial [Malus domestica]
RA09G0168600.1_RA	molecular_function:"Interacting selectively and non-covalently with a specific double-stranded genomic DNA sequence (sometimes referred to as a motif) within the regulatory region of a gene to modulate transcription. Regulatory regions include promoters (proximal and distal) and enhancers. Genes are transcriptional units, and include bacterial operons." [GOC:txnOH-2018](GO:0003700),biological_pro…	heat stress transcription factor A-4b-like; K09419 heat shock transcription factor, other eukaryote (A)	Heat stress transcription factor A-4b OS=Oryza sativa subsp. japonica GN=HSFA4B PE=2 SV=1	HSF-type DNA-binding	PREDICTED: heat stress transcription factor A-4b-like [Pyrus x bretschneideri]
RA011G0234400.1_RA	molecular_function:"Catalysis of the phosphorylation of an amino acid residue in a protein, usually according to the reaction: a protein + ATP = a phosphoprotein + ADP." [MetaCyc:PROTEIN-KINASE-RXN](GO:0004672),molecular_function:"Interacting selectively and non-covalently with ATP, adenosine 5'-triphosphate, a universally important coenzyme and enzyme regulator." [ISBN:0198506732](GO:0005524),bi…	receptor-like cytosolic serine/threonine-protein kinase RBK2; K04733 interleukin-1 receptor-associated kinase 4 [EC:2.7.11.1] (A)	Receptor-like cytosolic serine/threonine-protein kinase RBK2 OS=Arabidopsis thaliana GN=RBK2 PE=1 SV=1	Protein kinase domain	PREDICTED: receptor-like cytosolic serine/threonine-protein kinase RBK2 [Malus domestica]
RA015G0175200.1_RA	molecular_function:"Interacting selectively and non-covalently with an RNA molecule or a portion thereof." [GOC:jl, GOC:mah](GO:0003723)	uncharacterized CRM domain-containing protein At3g25440, chloroplastic-like; K01148 poly(A)-specific ribonuclease [EC:3.1.13.4] (A)	Chloroplastic group IIA intron splicing facilitator CRS1, chloroplastic OS=Zea mays GN=CRS1 PE=1 SV=1	CRS1 / YhbY (CRM) domain	PREDICTED: chloroplastic group IIA intron splicing facilitator CRS1, chloroplastic-like [Malus domestica]
RA07G0074700.1_RA	molecular_function:"Catalysis of the hydrolysis of any O-glycosyl bond." [GOC:mah](GO:0004553),biological_process:"The chemical reactions and pathways involving carbohydrates, any of a group of organic compounds based of the general formula Cx(H2O)y. Includes the formation of carbohydrate derivatives by the addition of a carbohydrate residue to another molecule." [GOC:mah, ISBN:0198506732](GO:000…	endoglucanase 4-like; K01179 endoglucanase [EC:3.2.1.4] (A)	Endoglucanase 23 OS=Oryza sativa subsp. japonica GN=GLU12 PE=2 SV=1	Glycosyl hydrolase family 9	PREDICTED: endoglucanase 4-like [Malus domestica]
RA09G0186300.1_RA	--	--	--	DUF761-associated sequence motif	PREDICTED: uncharacterized protein LOC103421886 isoform X1 [Malus domestica]
RA03G0203100.1_RA	--	--	UPF0690 protein C1orf52 homolog OS=Danio rerio GN=zgc:65873 PE=1 SV=1	--	PREDICTED: UPF0690 protein C1orf52 homolog [Malus domestica]
RA014G0034700.1_RA	molecular_function:"Catalysis of the reaction: protein-S-S-glutathione + glutathione-SH = protein-SH + glutathione-S-S-glutathione." [GOC:jd, PMID:18992757](GO:0097573)	uncharacterized protein At5g39865-like; K17479 glutaredoxin domain-containing cysteine-rich protein 1 (A)	Uncharacterized protein At5g39865 OS=Arabidopsis thaliana GN=At5g39865 PE=2 SV=1	Glutaredoxin	PREDICTED: uncharacterized protein At5g39865-like [Malus domestica]
RA04G0194000.1_RA	molecular_function:"Catalysis of an oxidation-reduction (redox) reaction, a reversible chemical reaction in which the oxidation state of an atom or atoms within a molecule is altered. One substrate acts as a hydrogen or electron donor and becomes oxidized, while the other acts as hydrogen or electron acceptor and becomes reduced." [GOC:go_curators](GO:0016491)	hypothetical protein; K00059 3-oxoacyl-[acyl-carrier protein] reductase [EC:1.1.1.100] (A)	Glucose and ribitol dehydrogenase OS=Daucus carota GN=CAISE5 PE=2 SV=1	Enoyl-(Acyl carrier protein) reductase	hypothetical protein PRUPE_ppa009407mg [Prunus persica]
RA011G0100500.1_RA	--	uncharacterized LOC100832504; K13291 terminal uridylyltransferase [EC:2.7.7.52] (A)	Protein neuralized OS=Drosophila melanogaster GN=neur PE=1 SV=2	Zinc finger, C3HC4 type (RING finger)	PREDICTED: uncharacterized protein LOC103422884 [Malus domestica]
RA09G0072900.1_RA	molecular_function:"Interacting selectively and non-covalently with any protein or protein complex (a complex of two or more proteins that may include other nonprotein molecules)." [GOC:go_curators](GO:0005515)	F-box and associated interaction domain protein; K11649 SWI/SNF related-matrix-associated actin-dependent regulator of chromatin subfamily C (A)	F-box protein At3g07870 OS=Arabidopsis thaliana GN=At3g07870 PE=2 SV=1	F-box associated domain	PREDICTED: F-box protein At3g07870 [Pyrus x bretschneideri]
RA07G0200800.1_RA	molecular_function:"Interacting selectively and non-covalently with the structure formed by the minor groove of adenine-thymine-rich DNA regions. Examples of proteins having this function are AT-rich interaction domain (ARID)-containing proteins." [GOC:jl, PMID:10545119, PMID:15802641, PMID:26223912, PMID:2670564](GO:0003680)	--	AT-hook motif nuclear-localized protein 3 OS=Arabidopsis thaliana GN=AHL3 PE=1 SV=1	Domain of unknown function (DUF296)	PREDICTED: uncharacterized protein LOC103439665 [Malus domestica]
RA017G0173900.1_RA	molecular_function:"Catalysis of the phosphorylation of an amino acid residue in a protein, usually according to the reaction: a protein + ATP = a phosphoprotein + ADP." [MetaCyc:PROTEIN-KINASE-RXN](GO:0004672),molecular_function:"Interacting selectively and non-covalently with ATP, adenosine 5'-triphosphate, a universally important coenzyme and enzyme regulator." [ISBN:0198506732](GO:0005524),bi…	STE20/SPS1-related proline-alanine-rich protein kinase; K08835 serine/threonine-protein kinase OSR1/STK39 [EC:2.7.11.1] (A)	Serine/threonine-protein kinase fray2 OS=Dictyostelium discoideum GN=fray2 PE=3 SV=1	Protein kinase domain	PREDICTED: STE20/SPS1-related proline-alanine-rich protein kinase [Pyrus x bretschneideri]
RA05G0075500.1_RA	molecular_function:"Interacting selectively and non-covalently with a specific double-stranded genomic DNA sequence (sometimes referred to as a motif) within the regulatory region of a gene to modulate transcription. Regulatory regions include promoters (proximal and distal) and enhancers. Genes are transcriptional units, and include bacterial operons." [GOC:txnOH-2018](GO:0003700),biological_pro…	transcription factor RF2b-like; K04374 cyclic AMP-dependent transcription factor ATF-4 (A)	Transcription factor RF2b OS=Oryza sativa subsp. japonica GN=RF2b PE=1 SV=2	--	PREDICTED: transcription factor RF2a [Fragaria vesca subsp. vesca]
RA015G0343300.1_RA	molecular_function:"Catalysis of the reaction: UDP-glucuronate + 3-beta-D-galactosyl-4-beta-D-galactosyl-O-beta-D-xylosylprotein = UDP + 3-beta-D-glucuronosyl-3-beta-D-galactosyl-4-beta-D-galactosyl-O-beta-D-xylosylprotein." [EC:2.4.1.135](GO:0015018),cellular_component:"A lipid bilayer along with all the proteins and protein complexes embedded in it an attached to it." [GOC:dos, GOC:mah, ISBN:08…	probable beta-1,4-xylosyltransferase IRX9H; K00735 galactosylgalactosylxylosylprotein 3-beta-glucuronosyltransferase 1 [EC:2.4.1.135] (A)	Probable beta-1,4-xylosyltransferase IRX9H OS=Arabidopsis thaliana GN=IRX9H PE=2 SV=2	Glycosyltransferase family 43	PREDICTED: probable beta-1,4-xylosyltransferase IRX9H [Malus domestica]
RA09G0009600.1_RA	--	--	--	--	PREDICTED: uncharacterized protein LOC103963933 [Pyrus x bretschneideri]
RA02G0019100.1_RA	--	putative UDP-sugar transporter DDB_G0278631; K15281 solute carrier family 35 (A)	UDP-sugar transporter sqv-7 OS=Caenorhabditis elegans GN=sqv-7 PE=1 SV=1	Triose-phosphate Transporter family	PREDICTED: putative UDP-sugar transporter DDB_G0278631 [Pyrus x bretschneideri]
RA011G0096300.1_RA	molecular_function:"Catalysis of the reaction: CTP + dolichol = CDP + dolichyl phosphate." [EC:2.7.1.108](GO:0004168),biological_process:"The chemical reactions and pathways resulting in the formation of dolichyl diphosphate, a phosphorylated dolichol derivative." [GOC:jl](GO:0043048)	dolichol kinase; K00902 dolichol kinase [EC:2.7.1.108] (A)	Dolichol kinase OS=Mus musculus GN=Dolk PE=2 SV=1	--	PREDICTED: dolichol kinase isoform X1 [Malus domestica]
RA06G0177000.1_RA	--	--	--	--	PREDICTED: uncharacterized protein LOC103438188 [Malus domestica]
RA013G0225500.1_RA	molecular_function:"Catalysis of a biochemical reaction at physiological temperatures. In biologically catalyzed reactions, the reactants are known as substrates, and the catalysts are naturally occurring macromolecular substances known as enzymes. Enzymes possess specific binding sites for substrates, and are usually composed wholly or largely of protein, but RNA that has catalytic activity (rib…	bifunctional dethiobiotin synthetase/7,8-diamino-pelargonic acid aminotransferase, mitochondrial; K19562 bifunctional dethiobiotin synthetase / adenosylmethionine---8-amino-7-oxononanoate aminotransferase [EC:6.3.3.3 2.6.1.62] (A)	Bifunctional dethiobiotin synthetase/7,8-diamino-pelargonic acid aminotransferase, mitochondrial OS=Arabidopsis thaliana GN=BIO3-BIO1 PE=1 SV=1	Aminotransferase class-III	PREDICTED: bifunctional dethiobiotin synthetase/7,8-diamino-pelargonic acid aminotransferase, mitochondrial [Malus domestica]
RA010G0053900.1_RA	molecular_function:"Interacting selectively and non-covalently with any nucleic acid." [GOC:jl](GO:0003676),molecular_function:"Interacting selectively and non-covalently with chromatin, the network of fibers of DNA, protein, and sometimes RNA, that make up the chromosomes of the eukaryotic nucleus during interphase." [GOC:jl, ISBN:0198506732, PMID:20404130](GO:0003682),molecular_function:"Cataly…	RNA-binding protein 28; K14573 nucleolar protein 4 (A)	Beta-galactosidase 3 OS=Arabidopsis thaliana GN=BGAL3 PE=1 SV=1	Glycosyl hydrolases family 35	PREDICTED: RNA-binding protein 28 isoform X1 [Malus domestica]
RA014G0174900.1_RA	molecular_function:"Interacting selectively and non-covalently with any protein or protein complex (a complex of two or more proteins that may include other nonprotein molecules)." [GOC:go_curators](GO:0005515)	putative pentatricopeptide repeat-containing protein At3g05240; K19090 CRISPR-associated protein Cas5t (A)	Pentatricopeptide repeat-containing protein At1g08070, chloroplastic OS=Arabidopsis thaliana GN=PCMP-H12 PE=2 SV=1	Ring finger domain	PREDICTED: putative pentatricopeptide repeat-containing protein At3g05240 [Prunus mume]
RA07G0162200.1_RA	molecular_function:"Interacting selectively and non-covalently with any protein or protein complex (a complex of two or more proteins that may include other nonprotein molecules)." [GOC:go_curators](GO:0005515)	hypothetical protein; K03255 protein TIF31 (A)	Telomere repeat-binding protein 3 OS=Arabidopsis thaliana GN=TRP3 PE=1 SV=1	--	PREDICTED: telomere repeat-binding protein 3-like [Malus domestica]
RA02G0214200.1_RA	molecular_function:"Stops, prevents or reduces the activity of a cysteine-type endopeptidase, any enzyme that hydrolyzes peptide bonds in polypeptides by a mechanism in which the sulfhydryl group of a cysteine residue at the active center acts as a nucleophile." [GOC:dph, GOC:tb](GO:0004869)	hypothetical protein; K13899 cystatin-C (A)	Cysteine proteinase inhibitor 12 OS=Oryza sativa subsp. japonica GN=Os01g0270100 PE=2 SV=1	Aspartic acid proteinase inhibitor	PREDICTED: cysteine proteinase inhibitor 12-like [Malus domestica]
RA012G0120200.1_RA	molecular_function:"Binds to and increases the activity of a GTPase, an enzyme that catalyzes the hydrolysis of GTP." [GOC:mah](GO:0005096),biological_process:"A cellular transport process in which transported substances are moved in membrane-bounded vesicles; transported substances are enclosed in the vesicle lumen or located in the vesicle membrane. The process begins with a step that directs a…	probable ADP-ribosylation factor GTPase-activating protein AGD6; K12492 ADP-ribosylation factor GTPase-activating protein 1 (A)	Probable ADP-ribosylation factor GTPase-activating protein AGD6 OS=Arabidopsis thaliana GN=AGD6 PE=1 SV=1	Putative GTPase activating protein for Arf	PREDICTED: probable ADP-ribosylation factor GTPase-activating protein AGD6 [Malus domestica]
RA03G0023000.1_RA	--	--	Uncharacterized protein At4g26450 OS=Arabidopsis thaliana GN=At4g26450 PE=4 SV=1	--	PREDICTED: LOW QUALITY PROTEIN: uncharacterized protein At4g26450 [Malus domestica]
RA02G0114800.1_RA	molecular_function:"Any molecular function by which a gene product interacts selectively and non-covalently with DNA (deoxyribonucleic acid)." [GOC:dph, GOC:jl, GOC:tb, GOC:vw](GO:0003677),biological_process:"Any process that modulates the frequency, rate or extent of cellular DNA-templated transcription." [GOC:go_curators, GOC:txnOH](GO:0006355)	homeobox protein BEL1 homolog; K16670 homeobox protein Meis2 (A)	BEL1-like homeodomain protein 2 OS=Arabidopsis thaliana GN=BLH2 PE=1 SV=3	Associated with HOX	PREDICTED: BEL1-like homeodomain protein 2 [Malus domestica]
RA01G0055700.1_RA	--	tRNA-dihydrouridine(20) synthase [NAD(P)+]-like; K05543 tRNA-dihydrouridine synthase 2 [EC:1.3.1.91] (A)	--	--	PREDICTED: uncharacterized protein LOC103417933 isoform X1 [Malus domestica]
RA012G0161300.1_RA	cellular_component:"A lipid bilayer along with all the proteins and protein complexes embedded in it an attached to it." [GOC:dos, GOC:mah, ISBN:0815316194](GO:0016020)	--	Protein FATTY ACID EXPORT 3, chloroplastic OS=Arabidopsis thaliana GN=FAX3 PE=2 SV=2	Transmembrane proteins 14C	PREDICTED: uncharacterized protein LOC103450754 isoform X1 [Malus domestica]
RA01G0076200.1_RA	molecular_function:"Interacting selectively and non-covalently with any protein or protein complex (a complex of two or more proteins that may include other nonprotein molecules)." [GOC:go_curators](GO:0005515),molecular_function:"Interacting selectively and non-covalently with a chaperone protein, a class of proteins that bind to nascent or unfolded polypeptides and ensure correct folding or tra…	Fumarylacetoacetase; K01555 fumarylacetoacetase [EC:3.7.1.2] (A)	BAG family molecular chaperone regulator 6 OS=Arabidopsis thaliana GN=BAG6 PE=1 SV=1	BAG domain	PREDICTED: BAG family molecular chaperone regulator 6 isoform X1 [Malus domestica]
RA09G0165000.1_RA	biological_process:"Any process that modulates the frequency, rate or extent of flower development." [GOC:go_curators](GO:0009909)	--	--	--	PREDICTED: uncharacterized protein LOC103443997 [Malus domestica]
RA06G0113800.1_RA	molecular_function:"Interacting selectively and non-covalently with zinc (Zn) ions." [GOC:ai](GO:0008270),molecular_function:"Catalysis of an oxidation-reduction (redox) reaction, a reversible chemical reaction in which the oxidation state of an atom or atoms within a molecule is altered. One substrate acts as a hydrogen or electron donor and becomes oxidized, while the other acts as hydrogen or …	alcohol dehydrogenase-like 4; K00001 alcohol dehydrogenase [EC:1.1.1.1] (A)	Alcohol dehydrogenase-like 3 OS=Arabidopsis thaliana GN=At1g32780 PE=2 SV=1	Zinc-binding dehydrogenase	PREDICTED: alcohol dehydrogenase-like 4 [Malus domestica]
RA04G0197600.1_RA	molecular_function:"Catalysis of a biochemical reaction at physiological temperatures. In biologically catalyzed reactions, the reactants are known as substrates, and the catalysts are naturally occurring macromolecular substances known as enzymes. Enzymes possess specific binding sites for substrates, and are usually composed wholly or largely of protein, but RNA that has catalytic activity (rib…	hypothetical protein; K15634 probable phosphoglycerate mutase [EC:5.4.2.12] (A)	Phosphoglycerate mutase-like protein AT74 OS=Arabidopsis thaliana GN=At3g05170 PE=2 SV=1	Histidine phosphatase superfamily (branch 1)	PREDICTED: uncharacterized protein LOC103432243 [Malus domestica]
RA012G0124900.1_RA	--	UPF0161 protein At3g09310; K08998 uncharacterized protein (A)	UPF0161 protein At3g09310 OS=Arabidopsis thaliana GN=At3g09310 PE=2 SV=2	Haemolytic domain	PREDICTED: UPF0161 protein At3g09310 isoform X1 [Pyrus x bretschneideri]
RA017G0136400.1_RA	molecular_function:"Catalysis of an oxidation-reduction (redox) reaction, a reversible chemical reaction in which the oxidation state of an atom or atoms within a molecule is altered. One substrate acts as a hydrogen or electron donor and becomes oxidized, while the other acts as hydrogen or electron acceptor and becomes reduced." [GOC:go_curators](GO:0016491)	--	Clavaminate synthase-like protein At3g21360 OS=Arabidopsis thaliana GN=At3g21360 PE=1 SV=1	Taurine catabolism dioxygenase TauD, TfdA family	PREDICTED: LOW QUALITY PROTEIN: clavaminate synthase-like protein At3g21360 [Malus domestica]
RA015G0350800.1_RA	molecular_function:"Any molecular function by which a gene product interacts selectively and non-covalently with DNA (deoxyribonucleic acid)." [GOC:dph, GOC:jl, GOC:tb, GOC:vw](GO:0003677),molecular_function:"Catalysis of the hydrolysis of ester linkages within nucleic acids." [ISBN:0198547684](GO:0004518),cellular_component:"A membrane-bounded organelle of eukaryotic cells in which chromosomes a…	crossover junction endonuclease EME1B-like; K10882 crossover junction endonuclease EME1 [EC:3.1.22.-] (A)	Crossover junction endonuclease EME1A OS=Arabidopsis thaliana GN=EME1A PE=1 SV=1	ERCC4 domain	PREDICTED: crossover junction endonuclease EME1B-like isoform X1 [Pyrus x bretschneideri]
RA05G0265100.1_RA	molecular_function:"Catalysis of the phosphorylation of an amino acid residue in a protein, usually according to the reaction: a protein + ATP = a phosphoprotein + ADP." [MetaCyc:PROTEIN-KINASE-RXN](GO:0004672),molecular_function:"Interacting selectively and non-covalently with any protein or protein complex (a complex of two or more proteins that may include other nonprotein molecules)." [GOC:go…	LRR receptor-like serine/threonine-protein kinase FLS2; K13420 LRR receptor-like serine/threonine-protein kinase FLS2 [EC:2.7.11.1] (A)	LRR receptor-like serine/threonine-protein kinase FLS2 OS=Arabidopsis thaliana GN=FLS2 PE=1 SV=1	Leucine Rich repeat	PREDICTED: LRR receptor-like serine/threonine-protein kinase FLS2 [Malus domestica]
RA09G0101100.1_RA	molecular_function:"Catalysis of the phosphorylation of an amino acid residue in a protein, usually according to the reaction: a protein + ATP = a phosphoprotein + ADP." [MetaCyc:PROTEIN-KINASE-RXN](GO:0004672),molecular_function:"Interacting selectively and non-covalently with any protein or protein complex (a complex of two or more proteins that may include other nonprotein molecules)." [GOC:go…	probable leucine-rich repeat receptor-like serine/threonine-protein kinase At3g14840; K04733 interleukin-1 receptor-associated kinase 4 [EC:2.7.11.1] (A)	Probable LRR receptor-like serine/threonine-protein kinase At1g07650 OS=Arabidopsis thaliana GN=At1g07650 PE=1 SV=1	Leucine rich repeat	PREDICTED: probable LRR receptor-like serine/threonine-protein kinase At1g07650 isoform X1 [Malus domestica]
RA015G0017700.1_RA	molecular_function:"Interacting selectively and non-covalently with a specific double-stranded genomic DNA sequence (sometimes referred to as a motif) within the regulatory region of a gene to modulate transcription. Regulatory regions include promoters (proximal and distal) and enhancers. Genes are transcriptional units, and include bacterial operons." [GOC:txnOH-2018](GO:0003700),biological_pro…	transcription factor HBP-1a-like; K09060 plant G-box-binding factor (A)	Ocs element-binding factor 1 OS=Zea mays GN=OBF1 PE=2 SV=2	bZIP transcription factor	ocs element-binding factor 1 [Malus domestica]
RA05G0196400.1_RA	molecular_function:"Interacting selectively and non-covalently with a specific double-stranded genomic DNA sequence (sometimes referred to as a motif) within the regulatory region of a gene to modulate transcription. Regulatory regions include promoters (proximal and distal) and enhancers. Genes are transcriptional units, and include bacterial operons." [GOC:txnOH-2018](GO:0003700),biological_pro…	hypothetical protein; K08867 WNK lysine deficient protein kinase [EC:2.7.11.1] (A)	Transcription factor bHLH155 OS=Arabidopsis thaliana GN=BHLH155 PE=2 SV=1	bHLH-MYC and R2R3-MYB transcription factors N-terminal	PREDICTED: transcription factor bHLH155-like [Pyrus x bretschneideri]
RA03G0060500.1_RA	--	hypothetical protein; K01101 4-nitrophenyl phosphatase [EC:3.1.3.41] (A)	Sec14 cytosolic factor OS=Schizosaccharomyces pombe (strain 972 / ATCC 24843) GN=sec14 PE=3 SV=1	CRAL/TRIO domain	PREDICTED: uncharacterized protein LOC103421296 [Malus domestica]
RA09G0023900.1_RA	--	transcription factor MYB34-like; K09422 myb proto-oncogene protein, plant (A)	Transcription factor MYB39 OS=Arabidopsis thaliana GN=MYB39 PE=2 SV=1	Myb-like DNA-binding domain	PREDICTED: transcription factor MYB34-like [Malus domestica]
RA02G0112900.1_RA	--	long chain base biosynthesis protein 2d-like isoform X1; K00654 serine palmitoyltransferase [EC:2.3.1.50] (A)	UPF0496 protein At2g18630 OS=Arabidopsis thaliana GN=At2g18630 PE=2 SV=3	Protein of unknown function (DUF677)	PREDICTED: UPF0496 protein At2g18630-like [Malus domestica]
RA07G0113300.1_RA	molecular_function:"Interacting selectively and non-covalently with an RNA molecule or a portion thereof." [GOC:jl, GOC:mah](GO:0003723),molecular_function:"Catalysis of the reaction: adenosine + H2O = inosine + NH3." [EC:3.5.4.4](GO:0004000),biological_process:"Any process involved in the conversion of one or more primary RNA transcripts into one or more mature RNA molecules." [GOC:mah](GO:00063…	tRNA-specific adenosine deaminase 1; K15440 tRNA-specific adenosine deaminase 1 [EC:3.5.4.34] (A)	tRNA-specific adenosine deaminase 1 OS=Drosophila melanogaster GN=adat PE=1 SV=1	Adenosine-deaminase (editase) domain	PREDICTED: tRNA-specific adenosine deaminase 1 [Pyrus x bretschneideri]
RA07G0165600.1_RA	cellular_component:"A membrane-bound cytoplasmic organelle of the endomembrane system that further processes the core oligosaccharides (e.g. N-glycans) added to proteins in the endoplasmic reticulum and packages them into membrane-bound vesicles. The Golgi apparatus operates at the intersection of the secretory, lysosomal, and endocytic pathways." [ISBN:0198506732](GO:0005794),cellular_component:…	hypothetical protein; K00688 starch phosphorylase [EC:2.4.1.1] (A)	Protein YIPF1 homolog OS=Dictyostelium discoideum GN=yipf1 PE=3 SV=1	Yip1 domain	PREDICTED: protein YIPF1 homolog [Malus domestica]
RA015G0250600.1_RA	--	hypothetical protein; K02184 formin 2 (A)	Formin-like protein 6 OS=Arabidopsis thaliana GN=FH6 PE=2 SV=1	Formin Homology 2 Domain	PREDICTED: formin-like protein 6 [Malus domestica]
RA015G0200900.1_RA	--	--	--	--	PREDICTED: uncharacterized protein LOC103929580 [Pyrus x bretschneideri]
RA07G0075100.1_RA	molecular_function:"Catalysis of the transfer of a glycosyl group from one compound (donor) to another (acceptor)." [GOC:jl, ISBN:0198506732](GO:0016757)	dol-P-Man:Man(7)GlcNAc(2)-PP-Dol alpha-1,6-mannosyltransferase; K03847 alpha-1,6-mannosyltransferase [EC:2.4.1.260] (A)	Dol-P-Man:Man(7)GlcNAc(2)-PP-Dol alpha-1,6-mannosyltransferase OS=Arabidopsis thaliana GN=ALG12 PE=1 SV=1	Alg9-like mannosyltransferase family	PREDICTED: dol-P-Man:Man(7)GlcNAc(2)-PP-Dol alpha-1,6-mannosyltransferase isoform X1 [Malus domestica]
RA014G0133500.1_RA	molecular_function:"Interacting selectively and non-covalently with iron (Fe) ions." [GOC:ai](GO:0005506)	nitrite reductase; K00366 ferredoxin-nitrite reductase [EC:1.7.7.1] (A)	Rubredoxin OS=Pyrococcus furiosus (strain ATCC 43587 / DSM 3638 / JCM 8422 / Vc1) GN=rub PE=1 SV=2	Rubredoxin	PREDICTED: uncharacterized protein LOC103962641 [Pyrus x bretschneideri]
RA08G0199700.1_RA	molecular_function:"Interacting selectively and non-covalently with a specific double-stranded genomic DNA sequence (sometimes referred to as a motif) within the regulatory region of a gene to modulate transcription. Regulatory regions include promoters (proximal and distal) and enhancers. Genes are transcriptional units, and include bacterial operons." [GOC:txnOH-2018](GO:0003700)	hypothetical protein; K16221 transcription factor TCP21 (protein CCA1 HIKING EXPEDITION) (A)	Transcription factor TCP8 OS=Arabidopsis thaliana GN=TCP8 PE=1 SV=1	TCP family transcription factor	TCP domain class transcription factor [Malus domestica]
RA06G0093900.1_RA	molecular_function:"Enables the transfer of potassium ions (K+) from one side of a membrane to the other." [GOC:ai](GO:0015079),cellular_component:"A lipid bilayer along with all the proteins and protein complexes embedded in it an attached to it." [GOC:dos, GOC:mah, ISBN:0815316194](GO:0016020),biological_process:"A process in which a potassium ion is transported from one side of a membrane to t…	potassium transporter 3; K03549 KUP system potassium uptake protein (A)	Potassium transporter 3 OS=Arabidopsis thaliana GN=POT3 PE=1 SV=1	K+ potassium transporter	PREDICTED: potassium transporter 3 isoform X2 [Pyrus x bretschneideri]
RA016G0028400.1_RA	biological_process:"A conserved series of molecular signals found in prokaryotes and eukaryotes; involves autophosphorylation of a histidine kinase and the transfer of the phosphate group to an aspartate that then acts as a phospho-donor to response regulator proteins." [PMID:9191038](GO:0000160),molecular_function:"Any molecular function by which a gene product interacts selectively and non-cova…	hypothetical protein; K14491 two-component response regulator ARR-B family (A)	Two-component response regulator ARR2 OS=Arabidopsis thaliana GN=ARR2 PE=1 SV=1	Response regulator receiver domain	hypothetical protein PRUPE_ppa023099mg [Prunus persica]
RA06G0172300.1_RA	molecular_function:"Any molecular function by which a gene product interacts selectively and non-covalently with DNA (deoxyribonucleic acid)." [GOC:dph, GOC:jl, GOC:tb, GOC:vw](GO:0003677),biological_process:"Any process that modulates the frequency, rate or extent of cellular DNA-templated transcription." [GOC:go_curators, GOC:txnOH](GO:0006355)	NAC domain-containing protein 89-like; K12581 CCR4-NOT transcription complex subunit 7/8 (A)	NAC domain-containing protein 100 OS=Arabidopsis thaliana GN=NAC100 PE=2 SV=1	No apical meristem (NAM) protein	PREDICTED: NAC domain-containing protein 100-like [Malus domestica]
RA03G0034700.1_RA	--	uncharacterized LOC102704525; K01227 mannosyl-glycoprotein endo-beta-N-acetylglucosaminidase [EC:3.2.1.96] (A)	LOB domain-containing protein 13 OS=Arabidopsis thaliana GN=LBD13 PE=2 SV=2	Lateral organ boundaries (LOB) domain	PREDICTED: LOB domain-containing protein 15-like [Malus domestica]
RA08G0157900.1_RA	molecular_function:"Enables the transfer of a purine nucleoside, a purine base covalently bonded to a ribose or deoxyribose sugar, from one side of a membrane to the other." [GOC:ai](GO:0015211),cellular_component:"The component of a membrane consisting of the gene products and protein complexes having at least some part of their peptide sequence embedded in the hydrophobic region of the membrane…	anthocyanidin reductase-like; K08695 anthocyanidin reductase [EC:1.3.1.77] (A)	Purine permease 3 OS=Arabidopsis thaliana GN=PUP3 PE=2 SV=1	Purine nucleobase transmembrane transport	PREDICTED: purine permease 3-like [Malus domestica]
RA015G0107000.1_RA	molecular_function:"Interacting selectively and non-covalently with calcium ions (Ca2+)." [GOC:ai](GO:0005509),biological_process:"The process in which a calcium ion (Ca2+) is transported across a mitochondrial membrane, into or out of the mitochondrion." [GOC:ai](GO:0006851)	putative protein serine/threonine kinase; K08815 tau tubulin kinase [EC:2.7.11.26] (A)	Calcium uptake protein 1, mitochondrial OS=Xenopus tropicalis GN=micu1 PE=2 SV=2	EF hand	PREDICTED: calcium uptake protein 1 homolog, mitochondrial [Malus domestica]
RA02G0104500.1_RA	--	probable E3 ubiquitin-protein ligase HERC4-like; K10615 E3 ubiquitin-protein ligase HERC4 [EC:2.3.2.26] (A)	RCC1 and BTB domain-containing protein 2 OS=Rattus norvegicus GN=Rcbtb2 PE=2 SV=1	Regulator of chromosome condensation (RCC1) repeat	PREDICTED: RCC1 and BTB domain-containing protein 2-like [Malus domestica]
RA012G0053000.1_RA	molecular_function:"Catalysis of the random hydrolysis of (1->4)-alpha-D-galactosiduronic linkages in pectate and other galacturonans." [EC:3.2.1.15](GO:0004650),molecular_function:"Interacting selectively and non-covalently with any protein or protein complex (a complex of two or more proteins that may include other nonprotein molecules)." [GOC:go_curators](GO:0005515),biological_process:"The ch…	polygalacturonase-like; K01213 galacturan 1,4-alpha-galacturonidase [EC:3.2.1.67] (A)	Putative pentatricopeptide repeat-containing protein At3g13770, mitochondrial OS=Arabidopsis thaliana GN=PCMP-H85 PE=3 SV=1	Glycosyl hydrolases family 28	PREDICTED: polygalacturonase ADPG1 [Prunus mume]
RA014G0123200.1_RA	--	--	--	--	PREDICTED: uncharacterized protein LOC103452566 [Malus domestica]
RA03G0187100.1_RA	molecular_function:"Catalysis of a biochemical reaction at physiological temperatures. In biologically catalyzed reactions, the reactants are known as substrates, and the catalysts are naturally occurring macromolecular substances known as enzymes. Enzymes possess specific binding sites for substrates, and are usually composed wholly or largely of protein, but RNA that has catalytic activity (rib…	3-phosphoshikimate 1-carboxyvinyltransferase 2-like; K00800 3-phosphoshikimate 1-carboxyvinyltransferase [EC:2.5.1.19] (A)	UDP-N-acetylglucosamine 1-carboxyvinyltransferase 2 OS=Carboxydothermus hydrogenoformans (strain ATCC BAA-161 / DSM 6008 / Z-2901) GN=murA2 PE=3 SV=1	EPSP synthase (3-phosphoshikimate 1-carboxyvinyltransferase)	PREDICTED: uncharacterized protein LOC103934293 [Pyrus x bretschneideri]
RA014G0001300.1_RA	--	hypothetical protein; K03671 thioredoxin 1 (A)	Thioredoxin-like 1-1, chloroplastic OS=Arabidopsis thaliana GN=At1g08570 PE=2 SV=1	Thioredoxin	PREDICTED: thioredoxin-like 1-1, chloroplastic isoform X2 [Malus domestica]
RA05G0281300.1_RA	molecular_function:"Catalysis of the reaction: ATP + H2O = ADP + phosphate, to drive the unwinding of a DNA or RNA helix." [GOC:jl](GO:0004386)	probable ATP-dependent RNA helicase DHX35; K13117 ATP-dependent RNA helicase DDX35 [EC:3.6.4.13] (A)	Probable ATP-dependent RNA helicase DHX35 OS=Homo sapiens GN=DHX35 PE=1 SV=2	Oligonucleotide/oligosaccharide-binding (OB)-fold	PREDICTED: probable ATP-dependent RNA helicase DHX35 isoform X1 [Pyrus x bretschneideri]
RA08G0048000.1_RA	molecular_function:"Catalysis of the hydrolysis of phosphoric monoesters, releasing inorganic phosphate." [GOC:curators, GOC:pg](GO:0016791),molecular_function:"Interacting selectively and non-covalently with cations, charged atoms or groups of atoms with a net positive charge." [GOC:jl](GO:0043169)	protein phosphatase 2C 77-like; K14497 protein phosphatase 2C [EC:3.1.3.16] (A)	Protein phosphatase 2C 16 OS=Arabidopsis thaliana GN=HAB1 PE=1 SV=1	Protein phosphatase 2C	PREDICTED: protein phosphatase 2C 77-like [Malus domestica]
RA014G0091400.1_RA	molecular_function:"Any molecular function by which a gene product interacts selectively and non-covalently with DNA (deoxyribonucleic acid)." [GOC:dph, GOC:jl, GOC:tb, GOC:vw](GO:0003677)	--	Methyl-CpG-binding domain-containing protein 13 OS=Arabidopsis thaliana GN=MBD13 PE=2 SV=1	Methyl-CpG binding domain	PREDICTED: uncharacterized protein LOC103454798 [Malus domestica]
RA012G0099500.1_RA	--	--	Thylakoid lumenal 15.0 kDa protein 2, chloroplastic OS=Arabidopsis thaliana GN=At5g52970 PE=1 SV=2	TPM domain	PREDICTED: thylakoid lumenal 15.0 kDa protein 2, chloroplastic isoform X1 [Malus domestica]
RA016G0065100.1_RA	--	probable pectate lyase 3; K01728 pectate lyase [EC:4.2.2.2] (A)	--	Putative small multi-drug export protein	PREDICTED: uncharacterized protein LOC103402935 [Malus domestica]
RA01G0051000.1_RA	--	exosome complex exonuclease RRP46 homolog; K12590 exosome complex component RRP46 (A)	Exosome complex exonuclease RRP46 homolog OS=Oryza sativa subsp. japonica GN=RRP46 PE=1 SV=2	3' exoribonuclease family, domain 1	PREDICTED: exosome complex exonuclease RRP46 homolog [Malus domestica]
RA07G0056200.1_RA	molecular_function:"Any molecular function by which a gene product interacts selectively and non-covalently with DNA (deoxyribonucleic acid)." [GOC:dph, GOC:jl, GOC:tb, GOC:vw](GO:0003677),molecular_function:"Catalysis of the hydrolysis of ester linkages within nucleic acids." [ISBN:0198547684](GO:0004518)	crossover junction endonuclease MUS81-like; K08991 crossover junction endonuclease MUS81 [EC:3.1.22.-] (A)	Crossover junction endonuclease MUS81 OS=Arabidopsis thaliana GN=MUS81 PE=1 SV=1	ERCC4 domain	PREDICTED: crossover junction endonuclease MUS81-like [Pyrus x bretschneideri]
RA06G0064000.1_RA	--	GTP-binding protein At2g22870-like; K03978 GTP-binding protein (A)	ACT domain-containing protein ACR8 OS=Arabidopsis thaliana GN=ACR8 PE=2 SV=1	ACT domain	PREDICTED: uncharacterized protein LOC103931913 [Pyrus x bretschneideri]
RA017G0031700.1_RA	molecular_function:"Interacting selectively and non-covalently with a specific double-stranded genomic DNA sequence (sometimes referred to as a motif) within the regulatory region of a gene to modulate transcription. Regulatory regions include promoters (proximal and distal) and enhancers. Genes are transcriptional units, and include bacterial operons." [GOC:txnOH-2018](GO:0003700)	--	Transcription factor TCP13 OS=Arabidopsis thaliana GN=TCP13 PE=1 SV=1	TCP family transcription factor	PREDICTED: transcription factor TCP13 [Malus domestica]
RA06G0150600.1_RA	molecular_function:"Catalysis of the phosphorylation of an amino acid residue in a protein, usually according to the reaction: a protein + ATP = a phosphoprotein + ADP." [MetaCyc:PROTEIN-KINASE-RXN](GO:0004672),molecular_function:"Interacting selectively and non-covalently with any protein or protein complex (a complex of two or more proteins that may include other nonprotein molecules)." [GOC:go…	LRR receptor-like kinase family protein; K17422 large subunit ribosomal protein L41 (A)	Probable LRR receptor-like serine/threonine-protein kinase At4g26540 OS=Arabidopsis thaliana GN=At4g26540 PE=2 SV=1	Leucine rich repeat N-terminal domain	PREDICTED: probable LRR receptor-like serine/threonine-protein kinase At4g26540 [Malus domestica]
RA010G0062100.1_RA	molecular_function:"Catalysis of the phosphorylation of an amino acid residue in a protein, usually according to the reaction: a protein + ATP = a phosphoprotein + ADP." [MetaCyc:PROTEIN-KINASE-RXN](GO:0004672),molecular_function:"Interacting selectively and non-covalently with ATP, adenosine 5'-triphosphate, a universally important coenzyme and enzyme regulator." [ISBN:0198506732](GO:0005524),bi…	probable receptor-like serine/threonine-protein kinase At4g34500; K04730 interleukin-1 receptor-associated kinase 1 [EC:2.7.11.1] (A)	Probable receptor-like serine/threonine-protein kinase At4g34500 OS=Arabidopsis thaliana GN=At4g34500 PE=2 SV=1	Protein tyrosine kinase	PREDICTED: probable receptor-like serine/threonine-protein kinase At4g34500 [Malus domestica]
RA012G0109600.1_RA	molecular_function:"Interacting selectively and non-covalently with any nucleic acid." [GOC:jl](GO:0003676)	uncharacterized LOC103433929; K17398 DNA (cytosine-5)-methyltransferase 3A [EC:2.1.1.37] (A)	Serine/threonine-protein kinase ATM OS=Arabidopsis thaliana GN=ATM PE=2 SV=1	PWWP domain	PREDICTED: uncharacterized protein LOC103450090 [Malus domestica]
RA015G0322900.1_RA	biological_process:"The series of molecular signals initiated upon sensing of blue light by photoreceptor molecule, at a wavelength between 400nm and 470nm." [GOC:lr, GOC:sm](GO:0009785),molecular_function:"The function of absorbing and responding to electromagnetic radiation with a wavelength of approximately 400-470nm. The response may involve a change in conformation." [GOC:tb](GO:0009882)	cryptochrome-1-like; K12118 cryptochrome 1 (A)	Cryptochrome-1 OS=Arabidopsis thaliana GN=CRY1 PE=1 SV=2	Blue/Ultraviolet sensing protein C terminal	PREDICTED: cryptochrome-1-like [Pyrus x bretschneideri]
RA08G0045600.1_RA	molecular_function:"Interacting selectively and non-covalently with a specific double-stranded genomic DNA sequence (sometimes referred to as a motif) within the regulatory region of a gene to modulate transcription. Regulatory regions include promoters (proximal and distal) and enhancers. Genes are transcriptional units, and include bacterial operons." [GOC:txnOH-2018](GO:0003700),biological_pro…	heat shock factor protein HSF30-like; K09419 heat shock transcription factor, other eukaryote (A)	Heat shock factor protein HSF30 OS=Solanum peruvianum GN=HSF30 PE=2 SV=1	HSF-type DNA-binding	PREDICTED: heat shock factor protein HSF30-like isoform X2 [Malus domestica]
RA09G0174900.1_RA	molecular_function:"Interacting selectively and non-covalently with a specific double-stranded genomic DNA sequence (sometimes referred to as a motif) within the regulatory region of a gene to modulate transcription. Regulatory regions include promoters (proximal and distal) and enhancers. Genes are transcriptional units, and include bacterial operons." [GOC:txnOH-2018](GO:0003700)	--	Transcription factor TCP4 OS=Arabidopsis thaliana GN=TCP4 PE=1 SV=1	TCP family transcription factor	PREDICTED: transcription factor TCP4-like [Malus domestica]
RA015G0117000.1_RA	molecular_function:"Catalysis of the hydrolysis of any ester bond." [GOC:jl](GO:0016788)	putative deoxyribonuclease tatdn3; K03424 TatD DNase family protein [EC:3.1.21.-] (A)	Uncharacterized deoxyribonuclease YabD OS=Bacillus subtilis (strain 168) GN=yabD PE=3 SV=1	TatD related DNase	PREDICTED: putative deoxyribonuclease tatdn3 [Malus domestica]
RA015G0073500.1_RA	molecular_function:"Catalysis of the reaction: ATP + D-fructose-6-phosphate = ADP + D-fructose 1,6-bisphosphate." [EC:2.7.1.11](GO:0003872),molecular_function:"Interacting selectively and non-covalently with ATP, adenosine 5'-triphosphate, a universally important coenzyme and enzyme regulator." [ISBN:0198506732](GO:0005524),biological_process:"The chemical reactions and pathways involving fructos…	ATP-dependent 6-phosphofructokinase 6-like; K00850 6-phosphofructokinase 1 [EC:2.7.1.11] (A)	ATP-dependent 6-phosphofructokinase 3 OS=Arabidopsis thaliana GN=PFK3 PE=1 SV=1	Phosphofructokinase	PREDICTED: ATP-dependent 6-phosphofructokinase 6-like [Pyrus x bretschneideri]
RA015G0122700.1_RA	--	pdxp; pyridoxal (pyridoxine, vitamin B6) phosphatase; K07758 pyridoxal phosphatase [EC:3.1.3.74] (A)	4-nitrophenylphosphatase OS=Schizosaccharomyces pombe (strain 972 / ATCC 24843) GN=pho2 PE=4 SV=2	Haloacid dehalogenase-like hydrolase	PREDICTED: phosphoglycolate phosphatase isoform X1 [Pyrus x bretschneideri]
RA03G0073000.1_RA	molecular_function:"Interacting selectively and non-covalently with any nucleic acid." [GOC:jl](GO:0003676),molecular_function:"Interacting selectively and non-covalently with any protein or protein complex (a complex of two or more proteins that may include other nonprotein molecules)." [GOC:go_curators](GO:0005515)	RNA-binding protein 40; K13157 U11/U12 small nuclear ribonucleoprotein 65 kDa protein (A)	U11/U12 small nuclear ribonucleoprotein 65 kDa protein OS=Arabidopsis thaliana GN=SNRNP65 PE=1 SV=1	RNA recognition motif. (a.k.a. RRM, RBD, or RNP domain)	PREDICTED: RNA-binding protein 40 [Malus domestica]
RA014G0057000.1_RA	molecular_function:"Catalysis of the phosphorylation of an amino acid residue in a protein, usually according to the reaction: a protein + ATP = a phosphoprotein + ADP." [MetaCyc:PROTEIN-KINASE-RXN](GO:0004672),molecular_function:"Interacting selectively and non-covalently with ATP, adenosine 5'-triphosphate, a universally important coenzyme and enzyme regulator." [ISBN:0198506732](GO:0005524),bi…	serine/threonine-protein kinase Nek6-like; K08857 NIMA (never in mitosis gene a)-related kinase [EC:2.7.11.1] (A)	Serine/threonine-protein kinase Nek6 OS=Arabidopsis thaliana GN=NEK6 PE=3 SV=1	Protein kinase domain	PREDICTED: serine/threonine-protein kinase Nek6-like [Malus domestica]
RA013G0127100.1_RA	--	SORBIDRAFT_10g012080, Sb10g012080; hypothetical protein; K00666 fatty-acyl-CoA synthase [EC:6.2.1.-] (A)	Acetate/butyrate--CoA ligase AAE7, peroxisomal OS=Arabidopsis thaliana GN=AAE7 PE=1 SV=1	AMP-binding enzyme	PREDICTED: acetate/butyrate--CoA ligase AAE7, peroxisomal-like [Pyrus x bretschneideri]
RA09G0081000.1_RA	--	--	--	--	PREDICTED: uncharacterized protein LOC103443017 [Malus domestica]
RA014G0171700.1_RA	molecular_function:"Interacting selectively and non-covalently with zinc (Zn) ions." [GOC:ai](GO:0008270)	uncharacterized LOC103935401; K16276 zinc finger protein-like protein (A)	RING finger and CHY zinc finger domain-containing protein 1 OS=Homo sapiens GN=RCHY1 PE=1 SV=1	Ring finger domain	PREDICTED: uncharacterized protein LOC103935401 isoform X1 [Pyrus x bretschneideri]
RA015G0243000.1_RA	biological_process:"The hydrolysis of proteins into smaller polypeptides and/or amino acids by cleavage of their peptide bonds." [GOC:bf, GOC:mah](GO:0006508),molecular_function:"Catalysis of the hydrolysis of peptide bonds in a polypeptide chain by a mechanism in which the sulfhydryl group of a cysteine residue at the active center acts as a nucleophile." [GOC:mah, http://merops.sanger.ac.uk/abo…	cysteine protease, putative (EC:1.3.1.74); K01365 cathepsin L [EC:3.4.22.15] (A)	Cysteine proteinase RD21a OS=Arabidopsis thaliana GN=RD21A PE=1 SV=1	Papain family cysteine protease	PREDICTED: cysteine proteinase COT44-like [Malus domestica]
RA011G0031100.1_RA	molecular_function:"Interacting selectively and non-covalently with any protein or protein complex (a complex of two or more proteins that may include other nonprotein molecules)." [GOC:go_curators](GO:0005515),biological_process:"The process of creating protein oligomers, compounds composed of a small number, usually between three and ten, of identical component monomers. Oligomers may be formed…	potassium channel tetramerisation domain-like protein; K15074 BTB/POZ domain-containing adapter for CUL3-mediated RhoA degradation protein (A)	Uncharacterized protein At4g26450 OS=Arabidopsis thaliana GN=At4g26450 PE=4 SV=1	BTB/POZ domain	PREDICTED: uncharacterized protein At4g26450-like [Malus domestica]
RA07G0186100.1_RA	molecular_function:"Interacting selectively and non-covalently with a specific double-stranded genomic DNA sequence (sometimes referred to as a motif) within the regulatory region of a gene to modulate transcription. Regulatory regions include promoters (proximal and distal) and enhancers. Genes are transcriptional units, and include bacterial operons." [GOC:txnOH-2018](GO:0003700),biological_pro…	hypothetical protein; K16225 probable WRKY transcription factor 52 (A)	Probable WRKY transcription factor 70 OS=Arabidopsis thaliana GN=WRKY70 PE=2 SV=1	WRKY DNA -binding domain	PREDICTED: LOW QUALITY PROTEIN: probable WRKY transcription factor 70 [Malus domestica]
RA07G0027200.1_RA	molecular_function:"Interacting selectively and non-covalently with any protein or protein complex (a complex of two or more proteins that may include other nonprotein molecules)." [GOC:go_curators](GO:0005515),molecular_function:"Interacting selectively and non-covalently with zinc (Zn) ions." [GOC:ai](GO:0008270)	callose synthase 11-like; K11000 callose synthase [EC:2.4.1.-] (A)	Pentatricopeptide repeat-containing protein At1g11290, chloroplastic OS=Arabidopsis thaliana GN=PCMP-H40 PE=2 SV=1	DYW family of nucleic acid deaminases	PREDICTED: pentatricopeptide repeat-containing protein At1g11290-like [Malus domestica]
RA011G0155500.1_RA	molecular_function:"Interacting selectively and non-covalently with double-stranded DNA." [GOC:elh, GOC:vw](GO:0003690),biological_process:"Any process that modulates the frequency, rate or extent of cellular DNA-templated transcription." [GOC:go_curators, GOC:txnOH](GO:0006355)	uncharacterized LOC103448334; K15032 mTERF domain-containing protein, mitochondrial (A)	Transcription termination factor 3, mitochondrial OS=Rattus norvegicus GN=Mterf3 PE=2 SV=1	mTERF	PREDICTED: uncharacterized protein LOC103448334 [Malus domestica]
RA013G0221800.1_RA	--	--	Nef-associated protein 1 OS=Mus musculus GN=Nap1 PE=2 SV=2	Uncharacterised protein family UPF0066	PREDICTED: uncharacterized protein LOC103448304 isoform X3 [Malus domestica]
RA015G0180800.1_RA	molecular_function:"Interacting selectively and non-covalently with any nucleic acid." [GOC:jl](GO:0003676),molecular_function:"Any molecular function by which a gene product interacts selectively and non-covalently with DNA (deoxyribonucleic acid)." [GOC:dph, GOC:jl, GOC:tb, GOC:vw](GO:0003677),cellular_component:"A membrane-bounded organelle of eukaryotic cells in which chromosomes are housed a…	replication protein A 70 kDa DNA-binding subunit A; K07466 replication factor A1 (A)	Replication protein A 70 kDa DNA-binding subunit A OS=Arabidopsis thaliana GN=RPA1A PE=1 SV=1	Replication factor-A protein 1, N-terminal domain	PREDICTED: replication protein A 70 kDa DNA-binding subunit A [Malus domestica]
RA010G0049300.1_RA	molecular_function:"Catalysis of a biochemical reaction at physiological temperatures. In biologically catalyzed reactions, the reactants are known as substrates, and the catalysts are naturally occurring macromolecular substances known as enzymes. Enzymes possess specific binding sites for substrates, and are usually composed wholly or largely of protein, but RNA that has catalytic activity (rib…	arginine decarboxylase-like; K01583 arginine decarboxylase [EC:4.1.1.19] (A)	Arginine decarboxylase OS=Pisum sativum PE=2 SV=1	Pyridoxal-dependent decarboxylase, pyridoxal binding domain	PREDICTED: arginine decarboxylase-like [Malus domestica]
RA014G0116500.1_RA	--	--	--	Late embryogenesis abundant protein	PREDICTED: uncharacterized protein LOC103933911 [Pyrus x bretschneideri]
RA07G0199300.1_RA	molecular_function:"Catalysis of the hydrolysis of internal, alpha-peptide bonds in a polypeptide chain by a mechanism in which water acts as a nucleophile, one or two metal ions hold the water molecule in place, and charged amino acid side chains are ligands for the metal ions." [GOC:mah, http://merops.sanger.ac.uk/about/glossary.htm#CATTYPE, http://merops.sanger.ac.uk/about/glossary.htm#ENDOPEP…	probable mitochondrial intermediate peptidase, mitochondrial; K01410 mitochondrial intermediate peptidase [EC:3.4.24.59] (A)	Probable mitochondrial intermediate peptidase, mitochondrial OS=Arabidopsis thaliana GN=MIP PE=3 SV=1	Peptidase family M3	PREDICTED: probable mitochondrial intermediate peptidase, mitochondrial [Malus domestica]
RA011G0094100.1_RA	biological_process:"Repression of transcription by altering the structure of chromatin, e.g. by conversion of large regions of DNA into an inaccessible state often called heterochromatin." [GOC:mah, PMID:10219245](GO:0006342)	uncharacterized LOC103947676; K11642 chromodomain-helicase-DNA-binding protein 3 [EC:3.6.4.12] (A)	Helicase protein MOM1 OS=Arabidopsis thaliana GN=MOM1 PE=1 SV=1	--	PREDICTED: helicase protein MOM1-like isoform X1 [Malus domestica]
RA03G0053100.1_RA	molecular_function:"Interacting selectively and non-covalently with an RNA molecule or a portion thereof." [GOC:jl, GOC:mah](GO:0003723)	pumilio homolog 1-like; K17943 pumilio RNA-binding family (A)	Pumilio homolog 1 OS=Arabidopsis thaliana GN=APUM1 PE=1 SV=1	Pumilio-family RNA binding repeat	PREDICTED: pumilio homolog 1-like [Malus domestica]
RA05G0282400.1_RA	--	LOB domain-containing protein 16; K13944 LOB domain-containing protein 16 (A)	LOB domain-containing protein 2 OS=Arabidopsis thaliana GN=LBD2 PE=2 SV=2	Lateral organ boundaries (LOB) domain	PREDICTED: LOB domain-containing protein 6-like [Malus domestica]
RA011G0186500.1_RA	--	--	--	--	PREDICTED: uncharacterized protein LOC103433940 isoform X1 [Malus domestica]
RA013G0034000.1_RA	molecular_function:"Any molecular function by which a gene product interacts selectively and non-covalently with DNA (deoxyribonucleic acid)." [GOC:dph, GOC:jl, GOC:tb, GOC:vw](GO:0003677),molecular_function:"Interacting selectively and non-covalently with a specific double-stranded genomic DNA sequence (sometimes referred to as a motif) within the regulatory region of a gene to modulate transcri…	AP2/ERF and B3 domain-containing transcription factor RAV1-like; K09287 RAV-like factor (A)	AP2/ERF and B3 domain-containing transcription repressor TEM1 OS=Arabidopsis thaliana GN=TEM1 PE=1 SV=1	B3 DNA binding domain	PREDICTED: AP2/ERF and B3 domain-containing transcription factor RAV1-like [Malus domestica]
RA05G0302000.1_RA	molecular_function:"Catalysis of the phosphorylation of an amino acid residue in a protein, usually according to the reaction: a protein + ATP = a phosphoprotein + ADP." [MetaCyc:PROTEIN-KINASE-RXN](GO:0004672),molecular_function:"Interacting selectively and non-covalently with ATP, adenosine 5'-triphosphate, a universally important coenzyme and enzyme regulator." [ISBN:0198506732](GO:0005524),bi…	probable leucine-rich repeat receptor-like serine/threonine-protein kinase At5g15730; K04730 interleukin-1 receptor-associated kinase 1 [EC:2.7.11.1] (A)	Probable leucine-rich repeat receptor-like serine/threonine-protein kinase At5g15730 OS=Arabidopsis thaliana GN=At5g15730 PE=2 SV=1	Protein kinase domain	PREDICTED: probable leucine-rich repeat receptor-like serine/threonine-protein kinase At5g15730 [Malus domestica]
RA06G0071900.1_RA	biological_process:"The directed movement of substances within a cell." [GOC:ai](GO:0046907)	uncharacterized LOC103938173; K14295 nuclear pore complex protein Nup50 (A)	--	RanBP1 domain	PREDICTED: uncharacterized protein LOC103938173 [Pyrus x bretschneideri]
RA010G0008900.1_RA	molecular_function:"Interacting selectively and non-covalently with a specific double-stranded genomic DNA sequence (sometimes referred to as a motif) within the regulatory region of a gene to modulate transcription. Regulatory regions include promoters (proximal and distal) and enhancers. Genes are transcriptional units, and include bacterial operons." [GOC:txnOH-2018](GO:0003700),cellular_compo…	hypothetical protein; K14494 DELLA protein (A)	Scarecrow-like protein 1 OS=Arabidopsis thaliana GN=SCL1 PE=2 SV=1	GRAS domain family	PREDICTED: scarecrow-like protein 1 [Malus domestica]
RA05G0056100.1_RA	--	--	UPF0544 protein C5orf45 homolog OS=Danio rerio GN=zgc:123335 PE=2 SV=1	MRN-interacting protein	PREDICTED: UPF0544 protein C5orf45 isoform X1 [Pyrus x bretschneideri]
RA015G0324500.1_RA	molecular_function:"Interacting selectively and non-covalently with any nucleic acid." [GOC:jl](GO:0003676),molecular_function:"Interacting selectively and non-covalently with messenger RNA (mRNA), an intermediate molecule between DNA and protein. mRNA includes UTR and coding sequences, but does not contain introns." [GOC:kmv, GOC:pr, SO:0000234](GO:0003729)	hypothetical protein; K12741 heterogeneous nuclear ribonucleoprotein A1/A3 (A)	Probable RNA-binding protein ARP1 OS=Arabidopsis thaliana GN=ARP1 PE=2 SV=1	RNA recognition motif. (a.k.a. RRM, RBD, or RNP domain)	PREDICTED: RNA-binding protein 38-like [Malus domestica]
RA011G0155600.1_RA	--	--	--	--	PREDICTED: uncharacterized protein LOC103931197 [Pyrus x bretschneideri]
RA03G0089700.1_RA	molecular_function:"Catalysis of the hydrolysis of internal, alpha-peptide bonds in a polypeptide chain by a mechanism in which a water molecule bound by the side chains of aspartic residues at the active center acts as a nucleophile." [ISBN:0198506732](GO:0004190),biological_process:"The hydrolysis of proteins into smaller polypeptides and/or amino acids by cleavage of their peptide bonds." [GOC…	Eukaryotic aspartyl protease family protein isoform 1; K00924 [EC:2.7.1.-] (A)	Aspartic proteinase-like protein 2 OS=Arabidopsis thaliana GN=At1g65240 PE=1 SV=2	Xylanase inhibitor N-terminal	PREDICTED: aspartic proteinase-like protein 2 [Malus domestica]
RA06G0075400.1_RA	--	--	--	Plant family of unknown function (DUF810)	PREDICTED: uncharacterized protein LOC103454569 isoform X1 [Malus domestica]
RA011G0195200.1_RA	--	--	Dynamin-related protein 5A OS=Arabidopsis thaliana GN=DRP5A PE=2 SV=1	--	PREDICTED: LOW QUALITY PROTEIN: dynamin-related protein 5A-like [Malus domestica]
RA014G0137400.1_RA	--	--	Protein FAM214B OS=Bos taurus GN=FAM214B PE=2 SV=1	Chromosome segregation during meiosis	PREDICTED: uncharacterized protein LOC103929982 isoform X2 [Pyrus x bretschneideri]
RA08G0071600.1_RA	molecular_function:"Interacting selectively and non-covalently with a specific double-stranded genomic DNA sequence (sometimes referred to as a motif) within the regulatory region of a gene to modulate transcription. Regulatory regions include promoters (proximal and distal) and enhancers. Genes are transcriptional units, and include bacterial operons." [GOC:txnOH-2018](GO:0003700),biological_pro…	ABSCISIC ACID-INSENSITIVE 5-like protein 5; K14432 ABA responsive element binding factor (A)	ABSCISIC ACID-INSENSITIVE 5-like protein 5 OS=Arabidopsis thaliana GN=ABF2 PE=1 SV=1	bZIP transcription factor	PREDICTED: ABSCISIC ACID-INSENSITIVE 5-like protein 5 isoform X2 [Malus domestica]
RA05G0081000.1_RA	molecular_function:"Interacting selectively and non-covalently with ATP, adenosine 5'-triphosphate, a universally important coenzyme and enzyme regulator." [ISBN:0198506732](GO:0005524),molecular_function:"Catalysis of the reaction: ATP + H2O = ADP + phosphate. This reaction requires the presence of one or more nucleosomes." [GOC:mah, PMID:19165147](GO:0070615),biological_process:"An epigenetic R…	SNF2 domain-containing protein CLASSY 3-like; K10875 DNA repair and recombination protein RAD54 and RAD54-like protein [EC:3.6.4.-] (A)	SNF2 domain-containing protein CLASSY 3 OS=Arabidopsis thaliana GN=CLSY3 PE=1 SV=1	SNF2 family N-terminal domain	PREDICTED: LOW QUALITY PROTEIN: SNF2 domain-containing protein CLASSY 3-like [Malus domestica]
RA01G0153600.1_RA	--	--	--	Protein of unknown function (DUF724)	PREDICTED: uncharacterized protein LOC103952782 isoform X4 [Pyrus x bretschneideri]
RA012G0017800.1_RA	cellular_component:"A membrane-bounded organelle of eukaryotic cells in which chromosomes are housed and replicated. In most cells, the nucleus contains all of the cell's chromosomes except the organellar chromosomes, and is the site of RNA synthesis and processing. In some species, or in specialized cell types, RNA metabolism or DNA replication may be absent." [GOC:go_curators](GO:0005634)	protein BUD31 homolog 1; K12873 bud site selection protein 31 (A)	Protein BUD31 homolog 1 OS=Oryza sativa subsp. japonica GN=Os01g0857700 PE=2 SV=1	G10 protein	PREDICTED: protein BUD31 homolog 1 [Pyrus x bretschneideri]
RA07G0176000.1_RA	molecular_function:"Catalysis of an oxidation-reduction (redox) reaction, a reversible chemical reaction in which the oxidation state of an atom or atoms within a molecule is altered. One substrate acts as a hydrogen or electron donor and becomes oxidized, while the other acts as hydrogen or electron acceptor and becomes reduced." [GOC:go_curators](GO:0016491)	flavonol synthase/flavanone 3-hydroxylase-like; K05278 flavonol synthase [EC:1.14.11.23] (A)	Leucoanthocyanidin dioxygenase OS=Malus domestica GN=ANS PE=2 SV=1	2OG-Fe(II) oxygenase superfamily	PREDICTED: leucoanthocyanidin dioxygenase [Pyrus x bretschneideri]
RA01G0072800.1_RA	--	--	--	--	PREDICTED: uncharacterized protein LOC103417617 [Malus domestica]
RA03G0126400.1_RA	molecular_function:"Interacting selectively and non-covalently with an RNA molecule or a portion thereof." [GOC:jl, GOC:mah](GO:0003723)	uncharacterized LOC103423528; K06961 ribosomal RNA assembly protein (A)	KRR1 small subunit processome component homolog OS=Schizosaccharomyces pombe (strain 972 / ATCC 24843) GN=mis3 PE=3 SV=1	-	PREDICTED: uncharacterized protein LOC103426964 isoform X2 [Malus domestica]
RA014G0125200.1_RA	molecular_function:"The formation of a protein dimer, a macromolecular structure consists of two noncovalently associated identical or nonidentical subunits." [ISBN:0198506732](GO:0046983)	SORBIDRAFT_01g028230, Sb01g028230; hypothetical protein; K13422 transcription factor MYC2 (A)	Transcription factor MYC4 OS=Arabidopsis thaliana GN=MYC4 PE=1 SV=1	Helix-loop-helix DNA-binding domain	PREDICTED: transcription factor MYC2-like [Malus domestica]
RA016G0049400.1_RA	--	chromosome unknown open reading frame, human C16orf58; K10696 E3 ubiquitin-protein ligase BRE1 [EC:2.3.2.27] (A)	Protein root UVB sensitive 3 OS=Arabidopsis thaliana GN=RUS3 PE=2 SV=1	Vitamin B6 photo-protection and homoeostasis	PREDICTED: LOW QUALITY PROTEIN: UPF0420 protein C16orf58 homolog [Malus domestica]
RA01G0046800.1_RA	molecular_function:"Enables the active transport of a solute across a membrane by a mechanism whereby two or more species are transported in opposite directions in a tightly coupled process not directly linked to a form of energy other than chemiosmotic energy. The reaction is: solute A(out) + solute B(in) = solute A(in) + solute B(out)." [GOC:mtg_transport, ISBN:0815340729, PMID:10839820](GO:001…	protein TRANSPARENT TESTA 12-like; K03327 multidrug resistance protein, MATE family (A)	Protein TRANSPARENT TESTA 12 OS=Arabidopsis thaliana GN=TT12 PE=2 SV=1	MatE	PREDICTED: protein TRANSPARENT TESTA 12-like [Malus domestica]
RA03G0219000.1_RA	biological_process:"The chemical reactions and pathways involving carbohydrates, any of a group of organic compounds based of the general formula Cx(H2O)y. Includes the formation of carbohydrate derivatives by the addition of a carbohydrate residue to another molecule." [GOC:mah, ISBN:0198506732](GO:0005975)	Os01g0935600; K00943 dTMP kinase [EC:2.7.4.9] (A)	Spermatogenesis-associated protein 20 OS=Homo sapiens GN=SPATA20 PE=2 SV=3	Protein of unknown function, DUF255	PREDICTED: spermatogenesis-associated protein 20 [Pyrus x bretschneideri]
RA09G0107200.1_RA	--	--	Reticulon-like protein B22 OS=Arabidopsis thaliana GN=RTNLB22 PE=2 SV=1	Reticulon	PREDICTED: reticulon-like protein B22 [Pyrus x bretschneideri]
RA02G0024100.1_RA	molecular_function:"Interacting selectively and non-covalently with any nucleic acid." [GOC:jl](GO:0003676),molecular_function:"Catalysis of the reaction: ATP + H2O = ADP + phosphate; this reaction drives the unwinding of an RNA helix." [EC:3.6.4.13, GOC:jl](GO:0003724),molecular_function:"Interacting selectively and non-covalently with ATP, adenosine 5'-triphosphate, a universally important coen…	DEAD-box ATP-dependent RNA helicase 52C-like; K11594 ATP-dependent RNA helicase DDX3X [EC:3.6.4.13] (A)	DEAD-box ATP-dependent RNA helicase 52C OS=Oryza sativa subsp. japonica GN=Os11g0599500 PE=3 SV=1	DEAD/DEAH box helicase	PREDICTED: DEAD-box ATP-dependent RNA helicase 52C-like [Malus domestica]
RA016G0026400.1_RA	cellular_component:"A membrane-bounded organelle of eukaryotic cells in which chromosomes are housed and replicated. In most cells, the nucleus contains all of the cell's chromosomes except the organellar chromosomes, and is the site of RNA synthesis and processing. In some species, or in specialized cell types, RNA metabolism or DNA replication may be absent." [GOC:go_curators](GO:0005634),biolo…	probable histone chaperone ASF1A; K10753 histone chaperone ASF1 (A)	Probable histone chaperone ASF1A OS=Arabidopsis thaliana GN=ASF1A PE=2 SV=1	ASF1 like histone chaperone	PREDICTED: probable histone chaperone ASF1A [Malus domestica]
RA016G0037500.1_RA	biological_process:"The chemical reactions and pathways resulting in the formation of jasmonic acid, a fatty acid derivative." [ISBN:0387969845](GO:0009695),molecular_function:"Catalysis of the geometric or structural changes within one molecule. Isomerase is the systematic name for any enzyme of EC class 5." [ISBN:0198506732](GO:0016853),molecular_function:"Catalysis of the reaction: (9Z,13S,15Z…	allene oxide cyclase 4, chloroplastic; K10525 allene oxide cyclase [EC:5.3.99.6] (A)	Allene oxide cyclase 4, chloroplastic OS=Arabidopsis thaliana GN=AOC4 PE=2 SV=1	Allene oxide cyclase	PREDICTED: allene oxide cyclase 4, chloroplastic [Malus domestica]
RA06G0032400.1_RA	molecular_function:"Catalysis of a biochemical reaction at physiological temperatures. In biologically catalyzed reactions, the reactants are known as substrates, and the catalysts are naturally occurring macromolecular substances known as enzymes. Enzymes possess specific binding sites for substrates, and are usually composed wholly or largely of protein, but RNA that has catalytic activity (rib…	alpha,alpha-trehalose-phosphate synthase [UDP-forming] 5; K16055 trehalose 6-phosphate synthase/phosphatase [EC:2.4.1.15 3.1.3.12] (A)	Alpha,alpha-trehalose-phosphate synthase [UDP-forming] 5 OS=Arabidopsis thaliana GN=TPS5 PE=1 SV=2	Trehalose-phosphatase	PREDICTED: alpha,alpha-trehalose-phosphate synthase [UDP-forming] 5 [Pyrus x bretschneideri]
RA014G0040100.1_RA	--	--	--	--	PREDICTED: uncharacterized protein LOC103453760 [Malus domestica]
RA015G0089100.1_RA	--	--	Probable plastid-lipid-associated protein 8, chloroplastic OS=Arabidopsis thaliana GN=PAP8 PE=2 SV=1	PAP_fibrillin	PREDICTED: probable plastid-lipid-associated protein 8, chloroplastic [Malus domestica]
RA017G0124700.1_RA	--	3-ketoacyl-CoA synthase 9; K15397 3-ketoacyl-CoA synthase [EC:2.3.1.199] (A)	Polyadenylate-binding protein-interacting protein 3 OS=Arabidopsis thaliana GN=CID3 PE=2 SV=1	Ataxin 2 SM domain	PREDICTED: polyadenylate-binding protein-interacting protein 3-like [Malus domestica]
RA013G0031800.1_RA	molecular_function:"Interacting selectively and non-covalently with chromatin, the network of fibers of DNA, protein, and sometimes RNA, that make up the chromosomes of the eukaryotic nucleus during interphase." [GOC:jl, ISBN:0198506732, PMID:20404130](GO:0003682)	--	--	BAH domain	PREDICTED: uncharacterized protein LOC103430642 isoform X1 [Malus domestica]
RA014G0171900.1_RA	molecular_function:"Interacting selectively and non-covalently with any protein or protein complex (a complex of two or more proteins that may include other nonprotein molecules)." [GOC:go_curators](GO:0005515)	hypothetical protein; K15710 E3 ubiquitin-protein ligase SHPRH [EC:3.6.4.- 2.3.2.27] (A)	Pentatricopeptide repeat-containing protein At1g18900 OS=Arabidopsis thaliana GN=At1g18900 PE=2 SV=1	PPR repeat	PREDICTED: pentatricopeptide repeat-containing protein At1g74750-like [Pyrus x bretschneideri]
RA015G0044800.1_RA	molecular_function:"Catalysis of the phosphorylation of an amino acid residue in a protein, usually according to the reaction: a protein + ATP = a phosphoprotein + ADP." [MetaCyc:PROTEIN-KINASE-RXN](GO:0004672),molecular_function:"Interacting selectively and non-covalently with ATP, adenosine 5'-triphosphate, a universally important coenzyme and enzyme regulator." [ISBN:0198506732](GO:0005524),bi…	hypothetical protein; K17609 nucleoredoxin [EC:1.8.1.8] (A)	U-box domain-containing protein 35 OS=Arabidopsis thaliana GN=PUB35 PE=1 SV=2	Protein tyrosine kinase	PREDICTED: U-box domain-containing protein 51-like [Pyrus x bretschneideri]
RA017G0069900.1_RA	--	hypothetical protein; K14011 UBX domain-containing protein 6 (A)	--	PUB domain	PREDICTED: uncharacterized protein LOC103404969 [Malus domestica]
RA01G0101900.1_RA	--	Os03g0151300; Similar to JmjC domain containing protein, expressed.; K11446 histone demethylase JARID1 [EC:1.14.11.-] (A)	Probable lysine-specific demethylase ELF6 OS=Arabidopsis thaliana GN=ELF6 PE=1 SV=1	JmjC domain, hydroxylase	PREDICTED: probable lysine-specific demethylase ELF6 [Malus domestica]
RA05G0289300.1_RA	molecular_function:"Interacting selectively and non-covalently with an RNA molecule or a portion thereof." [GOC:jl, GOC:mah](GO:0003723),molecular_function:"The action of a molecule that contributes to the structural integrity of the ribosome." [GOC:mah](GO:0003735),cellular_component:"An intracellular organelle, about 200 A in diameter, consisting of RNA and protein. It is the site of protein bi…	50S ribosomal protein L21, mitochondrial-like; K02888 large subunit ribosomal protein L21 (A)	50S ribosomal protein L21, mitochondrial OS=Arabidopsis thaliana GN=RPL21M PE=2 SV=1	Ribosomal prokaryotic L21 protein	PREDICTED: 50S ribosomal protein L21, mitochondrial-like [Malus domestica]
RA02G0212200.1_RA	molecular_function:"A protein or a member of a complex that interacts specifically and non-covalently with a DNA-bound DNA-binding transcription factor to either activate or repress the transcription of specific genes. Coregulators often act by altering chromatin structure and modifications. For example, one class of transcription coregulators modifies chromatin structure through covalent modific…	mediator of RNA polymerase II transcription subunit 15a-like; K14972 PAX-interacting protein 1 (A)	Mediator of RNA polymerase II transcription subunit 15a OS=Arabidopsis thaliana GN=MED15A PE=1 SV=1	KIX domain	PREDICTED: mediator of RNA polymerase II transcription subunit 15a-like [Malus domestica]
RA013G0083100.1_RA	cellular_component:"Any of the numerous similar discrete openings in the nuclear envelope of a eukaryotic cell, where the inner and outer nuclear membranes are joined." [ISBN:0198547684](GO:0005643),biological_process:"The directed movement of poly(A)+ mRNA out of the nucleus into the cytoplasm." [GOC:ai](GO:0016973)	nucleoporin GLE1; K18723 nucleoporin GLE1 (A)	Protein GLE1 OS=Arabidopsis thaliana GN=GLE1 PE=1 SV=1	GLE1-like protein	PREDICTED: nucleoporin GLE1 [Malus domestica]
RA03G0034000.1_RA	--	isoleucine N-monooxygenase 1-like; K12153 phenylalanine N-monooxygenase [EC:1.14.13.124] (A)	RNA-directed DNA methylation 4 OS=Arabidopsis thaliana GN=RDM4 PE=1 SV=1	Transcription factor Iwr1	PREDICTED: RNA-directed DNA methylation 4-like isoform X1 [Malus domestica]
RA016G0058200.1_RA	molecular_function:"Any molecular function by which a gene product interacts selectively and non-covalently with DNA (deoxyribonucleic acid)." [GOC:dph, GOC:jl, GOC:tb, GOC:vw](GO:0003677),biological_process:"Any process that modulates the frequency, rate or extent of cellular DNA-templated transcription." [GOC:go_curators, GOC:txnOH](GO:0006355)	hypothetical protein; K16222 Dof zinc finger protein DOF5.5 (A)	Cyclic dof factor 2 OS=Arabidopsis thaliana GN=CDF2 PE=1 SV=2	Dof domain, zinc finger	PREDICTED: cyclic dof factor 2-like [Malus domestica]
RA07G0197200.1_RA	cellular_component:"The component of a membrane consisting of the gene products and protein complexes having at least some part of their peptide sequence embedded in the hydrophobic region of the membrane." [GOC:dos, GOC:go_curators](GO:0016021),molecular_function:"Enables the transfer of a substance, usually a specific substance or a group of related substances, from one side of a membrane to th…	putative glycerol-3-phosphate transporter 1; K13783 MFS transporter, OPA family, solute carrier family 37 (glycerol-3-phosphate transporter), member 1/2 (A)	Putative glycerol-3-phosphate transporter 1 OS=Arabidopsis thaliana GN=At3g47420 PE=2 SV=1	Major Facilitator Superfamily	PREDICTED: putative glycerol-3-phosphate transporter 1 [Malus domestica]
RA01G0074600.1_RA	biological_process:"Any process that results in a change in state or activity of a cell or an organism (in terms of movement, secretion, enzyme production, gene expression, etc.) as a result of a desiccation stimulus, extreme dryness resulting from the prolonged deprivation of water." [GOC:jl](GO:0009269)	--	Desiccation protectant protein Lea14 homolog OS=Glycine max PE=2 SV=1	Late embryogenesis abundant protein	PREDICTED: desiccation protectant protein Lea14 homolog [Malus domestica]
RA07G0086500.1_RA	biological_process:"Any process that modulates the frequency, rate or extent of cellular DNA-templated transcription." [GOC:go_curators, GOC:txnOH](GO:0006355)	zinc finger protein Xfin-like; K09228 KRAB domain-containing zinc finger protein (A)	Zinc finger protein ZAT9 OS=Arabidopsis thaliana GN=ZAT9 PE=2 SV=1	C2H2-type zinc finger	PREDICTED: zinc finger protein ZAT9-like [Malus domestica]
RA05G0302500.1_RA	biological_process:"Any process that modulates the frequency, rate or extent of cellular DNA-templated transcription." [GOC:go_curators, GOC:txnOH](GO:0006355)	uncharacterized LOC101248824; K14826 FK506-binding nuclear protein [EC:5.2.1.8] (A)	Mediator-associated protein 1 OS=Arabidopsis thaliana GN=At4g25210 PE=1 SV=1	Protein of unknown function, DUF573	PREDICTED: mediator-associated protein 1 [Malus domestica]
RA012G0133900.1_RA	--	--	--	Domain of unknown function (DUF3527)	PREDICTED: uncharacterized protein LOC103450507 [Malus domestica]
RA01G0067400.1_RA	--	hypothetical protein; K03979 GTPase [EC:3.6.5.-] (A)	Protein TRM32 OS=Arabidopsis thaliana GN=TRM32 PE=2 SV=1	Protein of unknown function (DUF3741)	PREDICTED: uncharacterized protein LOC103957421 isoform X2 [Pyrus x bretschneideri]
RA015G0298900.1_RA	--	probable amino acid permease 7; K14209 solute carrier family 36 (proton-coupled amino acid transporter) (A)	Amino acid permease 3 OS=Arabidopsis thaliana GN=AAP3 PE=1 SV=2	Transmembrane amino acid transporter protein	PREDICTED: amino acid permease 3-like [Malus domestica]
RA06G0116500.1_RA	molecular_function:"Any molecular function by which a gene product interacts selectively and non-covalently with DNA (deoxyribonucleic acid)." [GOC:dph, GOC:jl, GOC:tb, GOC:vw](GO:0003677),biological_process:"Any process that modulates the frequency, rate or extent of cellular DNA-templated transcription." [GOC:go_curators, GOC:txnOH](GO:0006355)	NAC domain-containing protein 89-like; K12581 CCR4-NOT transcription complex subunit 7/8 (A)	NAC domain-containing protein 14 OS=Arabidopsis thaliana GN=NAC014 PE=2 SV=1	No apical meristem (NAM) protein	uncharacterized LOC103438687 [Malus domestica]
RA06G0079900.1_RA	molecular_function:"Interacting selectively and non-covalently with any protein or protein complex (a complex of two or more proteins that may include other nonprotein molecules)." [GOC:go_curators](GO:0005515),biological_process:"The chemical reactions and pathways involving glutathione, the tripeptide glutamylcysteinylglycine, which acts as a coenzyme for some enzymes and as an antioxidant in t…	glutathione S-transferase T1; K00799 glutathione S-transferase [EC:2.5.1.18] (A)	Glutathione S-transferase T1 OS=Arabidopsis thaliana GN=GSTT1 PE=2 SV=1	Glutathione S-transferase, N-terminal domain	PREDICTED: glutathione S-transferase T1 [Pyrus x bretschneideri]
RA017G0074700.1_RA	molecular_function:"Interacting selectively and non-covalently with a nucleotide, any compound consisting of a nucleoside that is esterified with (ortho)phosphate or an oligophosphate at any hydroxyl group on the ribose or deoxyribose." [GOC:mah, ISBN:0198547684](GO:0000166)	calcium-transporting ATPase 12, plasma membrane-type-like; K01537 Ca2+-transporting ATPase [EC:3.6.3.8] (A)	Calcium-transporting ATPase 12, plasma membrane-type OS=Arabidopsis thaliana GN=ACA12 PE=2 SV=1	Cation transporting ATPase, C-terminus	PREDICTED: calcium-transporting ATPase 12, plasma membrane-type-like [Malus domestica]
RA011G0079600.1_RA	molecular_function:"Catalysis of a biochemical reaction at physiological temperatures. In biologically catalyzed reactions, the reactants are known as substrates, and the catalysts are naturally occurring macromolecular substances known as enzymes. Enzymes possess specific binding sites for substrates, and are usually composed wholly or largely of protein, but RNA that has catalytic activity (rib…	uncharacterized LOC103447774; K03539 ribonuclease P/MRP protein subunit RPP1 [EC:3.1.26.5] (A)	Ribonuclease P protein subunit p30 OS=Mus musculus GN=Rpp30 PE=2 SV=1	RNase P subunit p30	PREDICTED: uncharacterized protein LOC103447774 [Malus domestica]
RA09G0065400.1_RA	--	--	--	--	PREDICTED: uncharacterized protein LOC103442633 [Malus domestica]
RA03G0022900.1_RA	--	--	--	--	PREDICTED: uncharacterized protein LOC103431073 [Malus domestica]
RA014G0148000.1_RA	--	telomere length regulation protein TEL2 homolog; K11137 telomere length regulation protein (A)	Telomere length regulation protein TEL2 homolog OS=Mus musculus GN=Telo2 PE=1 SV=2	Telomere length regulation protein	PREDICTED: LOW QUALITY PROTEIN: telomere length regulation protein TEL2 homolog [Pyrus x bretschneideri]
RA011G0190200.1_RA	biological_process:"Reactions, triggered in response to the presence of a foreign body or the occurrence of an injury, which result in restriction of damage to the organism attacked or prevention/recovery from the infection caused by the attack." [GOC:go_curators](GO:0006952),cellular_component:"The component of a membrane consisting of the gene products and protein complexes having at least some…	MLO-like protein 11; K08472 mlo protein (A)	MLO-like protein 11 OS=Arabidopsis thaliana GN=MLO11 PE=2 SV=1	Mlo family	PREDICTED: MLO-like protein 11 isoform X3 [Malus domestica]
RA017G0062100.1_RA	molecular_function:"Interacting selectively and non-covalently with ATP, adenosine 5'-triphosphate, a universally important coenzyme and enzyme regulator." [ISBN:0198506732](GO:0005524),molecular_function:"Interacting selectively and non-covalently with any metal ion." [GOC:ai](GO:0046872),molecular_function:"Catalysis of the reaction: ATP + H2O = ADP + phosphate. This reaction requires the prese…	DNA repair protein RAD16; K15083 DNA repair protein RAD16 (A)	ATP-dependent helicase rhp16 OS=Schizosaccharomyces pombe (strain 972 / ATCC 24843) GN=rhp16 PE=3 SV=2	SNF2 family N-terminal domain	PREDICTED: DNA repair protein RAD16 [Malus domestica]
RA06G0177600.1_RA	molecular_function:"Interacting selectively and non-covalently with any nucleic acid." [GOC:jl](GO:0003676),molecular_function:"Interacting selectively and non-covalently with ATP, adenosine 5'-triphosphate, a universally important coenzyme and enzyme regulator." [ISBN:0198506732](GO:0005524)	activating signal cointegrator 1 complex subunit 3; K18663 activating signal cointegrator complex subunit 3 [EC:3.6.4.12] (A)	Activating signal cointegrator 1 complex subunit 3 OS=Bos taurus GN=ascc3 PE=3 SV=1	Sec63 Brl domain	PREDICTED: activating signal cointegrator 1 complex subunit 3 [Malus domestica]
RA03G0205500.1_RA	cellular_component:"Any of a series of ribonucleoprotein complexes that contain snRNA(s) and small nuclear ribonucleoproteins (snRNPs), and are formed sequentially during the spliceosomal splicing of one or more substrate RNAs, and which also contain the RNA substrate(s) from the initial target RNAs of splicing, the splicing intermediate RNA(s), to the final RNA products. During cis-splicing, the…	pre-mRNA-splicing factor 18; K12817 pre-mRNA-splicing factor 18 (A)	Pre-mRNA-splicing factor 18 OS=Homo sapiens GN=PRPF18 PE=1 SV=1	pre-mRNA processing factor 4 (PRP4) like	PREDICTED: pre-mRNA-splicing factor 18 [Malus domestica]
RA015G0167200.1_RA	--	--	--	--	PREDICTED: uncharacterized protein LOC103400734 [Malus domestica]
RA011G0078100.1_RA	molecular_function:"Interacting selectively and non-covalently with any metal ion." [GOC:ai](GO:0046872)	trimethylguanosine synthase; K14292 trimethylguanosine synthase [EC:2.1.1.-] (A)	Copper transport protein ATX1 OS=Arabidopsis thaliana GN=ATX1 PE=1 SV=1	Heavy-metal-associated domain	PREDICTED: uncharacterized protein LOC103447760 [Malus domestica]
RA016G0050500.1_RA	--	hypothetical protein; K14640 solute carrier family 20 (sodium-dependent phosphate transporter) (A)	COBW domain-containing protein 1 OS=Rattus norvegicus GN=Cbwd1 PE=2 SV=2	Cobalamin synthesis protein cobW C-terminal domain	PREDICTED: uncharacterized protein LOC103403260 [Malus domestica]
RA012G0188100.1_RA	--	chaperone protein dnaJ 1, mitochondrial; K03686 molecular chaperone DnaJ (A)	Chaperone protein DnaJ OS=Ruegeria pomeroyi (strain ATCC 700808 / DSM 15171 / DSS-3) GN=dnaJ PE=3 SV=1	DnaJ domain	PREDICTED: uncharacterized protein LOC103344636 [Prunus mume]
RA02G0099200.1_RA	--	--	MORC family CW-type zinc finger protein 4 OS=Mus musculus GN=Morc4 PE=2 SV=2	Histidine kinase-, DNA gyrase B-, and HSP90-like ATPase	PREDICTED: MORC family CW-type zinc finger protein 3-like [Malus domestica]
RA09G0031600.1_RA	molecular_function:"Interacting selectively and non-covalently with an RNA molecule or a portion thereof." [GOC:jl, GOC:mah](GO:0003723),cellular_component:"A membrane-bounded organelle of eukaryotic cells in which chromosomes are housed and replicated. In most cells, the nucleus contains all of the cell's chromosomes except the organellar chromosomes, and is the site of RNA synthesis and process…	hypothetical protein; K17450 homoaconitase [EC:4.2.1.-] (A)	Protein RIK OS=Arabidopsis thaliana GN=RIK PE=1 SV=2	--	PREDICTED: protein RIK-like isoform X1 [Pyrus x bretschneideri]
RA013G0147200.1_RA	--	hypothetical protein; K15200 general transcription factor 3C polypeptide 2 (A)	Protein ABCI12, chloroplastic OS=Arabidopsis thaliana GN=ABCI12 PE=2 SV=1	Cobalt transport protein	PREDICTED: protein ABCI12, chloroplastic-like [Malus domestica]
RA07G0045900.1_RA	biological_process:"Any process in which RNA molecules inactivate expression of target genes." [GOC:dph, GOC:mah, GOC:tb, PMID:15020054](GO:0031047)	--	Protein SUPPRESSOR OF GENE SILENCING 3 OS=Solanum lycopersicum GN=SGS3 PE=1 SV=1	XS domain	PREDICTED: uncharacterized protein LOC103438801 [Malus domestica]
RA08G0075700.1_RA	--	--	Succinate dehydrogenase subunit 5, mitochondrial OS=Arabidopsis thaliana GN=SDH5 PE=1 SV=1	Domain of unknown function (DUF4370)	PREDICTED: uncharacterized protein At1g47420, mitochondrial-like [Pyrus x bretschneideri]
RA05G0044700.1_RA	molecular_function:"Any molecular function by which a gene product interacts selectively and non-covalently with DNA (deoxyribonucleic acid)." [GOC:dph, GOC:jl, GOC:tb, GOC:vw](GO:0003677),biological_process:"Any process that modulates the frequency, rate or extent of cellular DNA-templated transcription." [GOC:go_curators, GOC:txnOH](GO:0006355)	malate dehydrogenase, chloroplastic-like; K00026 malate dehydrogenase [EC:1.1.1.37] (A)	--	Dof domain, zinc finger	PREDICTED: dof zinc finger protein DOF2.4-like isoform X1 [Malus domestica]
RA017G0150100.1_RA	--	uncharacterized LOC100839967; K15095 (+)-neomenthol dehydrogenase [EC:1.1.1.208] (A)	Root phototropism protein 3 OS=Arabidopsis thaliana GN=RPT3 PE=1 SV=2	NPH3 family	PREDICTED: root phototropism protein 3-like [Malus domestica]
RA014G0132100.1_RA	molecular_function:"Catalysis of the phosphorylation of an amino acid residue in a protein, usually according to the reaction: a protein + ATP = a phosphoprotein + ADP." [MetaCyc:PROTEIN-KINASE-RXN](GO:0004672),molecular_function:"Interacting selectively and non-covalently with ATP, adenosine 5'-triphosphate, a universally important coenzyme and enzyme regulator." [ISBN:0198506732](GO:0005524),bi…	probable receptor-like protein kinase At4g10390; K04733 interleukin-1 receptor-associated kinase 4 [EC:2.7.11.1] (A)	Probable receptor-like protein kinase At1g33260 OS=Arabidopsis thaliana GN=At1g33260 PE=2 SV=1	Protein kinase domain	PREDICTED: probable receptor-like protein kinase At1g33260 [Malus domestica]
RA011G0050700.1_RA	molecular_function:"Interacting selectively and non-covalently with any nucleic acid." [GOC:jl](GO:0003676),molecular_function:"Interacting selectively and non-covalently with any metal ion." [GOC:ai](GO:0046872)	zinc finger CCCH domain-containing protein 25-like; K13107 RNA-binding motif protein, X-linked 2 (A)	Zinc finger CCCH domain-containing protein 42 OS=Arabidopsis thaliana GN=At3g47120 PE=2 SV=1	RNA recognition motif. (a.k.a. RRM, RBD, or RNP domain)	PREDICTED: zinc finger CCCH domain-containing protein 25-like [Pyrus x bretschneideri]
RA03G0053700.1_RA	molecular_function:"Catalysis of the incorporation of one atom from molecular oxygen into a compound and the reduction of the other atom of oxygen to water." [ISBN:0198506732](GO:0004497),molecular_function:"Interacting selectively and non-covalently with iron (Fe) ions." [GOC:ai](GO:0005506),molecular_function:"Catalysis of an oxidation-reduction (redox) reaction in which hydrogen or electrons a…	CYP707A; abscisic acid 8'-hydroxylase 2; K09843 (+)-abscisic acid 8'-hydroxylase [EC:1.14.13.93] (A)	Abscisic acid 8'-hydroxylase 2 OS=Arabidopsis thaliana GN=CYP707A2 PE=2 SV=1	Cytochrome P450	PREDICTED: abscisic acid 8'-hydroxylase 2 [Malus domestica]
RA08G0074600.1_RA	--	phosphatidate phosphatase PAH2-like; K15728 phosphatidate phosphatase LPIN [EC:3.1.3.4] (A)	Phosphatidate phosphatase PAH2 OS=Arabidopsis thaliana GN=PAH2 PE=1 SV=1	lipin, N-terminal conserved region	PREDICTED: phosphatidate phosphatase PAH2-like [Malus domestica]
RA09G0074600.1_RA	--	hypothetical protein; K14494 DELLA protein (A)	Scarecrow-like transcription factor PAT1 OS=Arabidopsis thaliana GN=PAT1 PE=2 SV=1	GRAS domain family	PREDICTED: scarecrow-like transcription factor PAT1 [Malus domestica]
RA014G0054600.1_RA	cellular_component:"A membrane-bounded organelle of eukaryotic cells in which chromosomes are housed and replicated. In most cells, the nucleus contains all of the cell's chromosomes except the organellar chromosomes, and is the site of RNA synthesis and processing. In some species, or in specialized cell types, RNA metabolism or DNA replication may be absent." [GOC:go_curators](GO:0005634),biolo…	--	Protein POLYCHOME OS=Arabidopsis thaliana GN=PYM PE=1 SV=1	--	PREDICTED: protein POLYCHOME-like [Malus domestica]
RA09G0060900.1_RA	--	--	--	--	PREDICTED: uncharacterized protein LOC103442921 [Malus domestica]
RA012G0017300.1_RA	molecular_function:"Interacting selectively and non-covalently with ATP, adenosine 5'-triphosphate, a universally important coenzyme and enzyme regulator." [ISBN:0198506732](GO:0005524),cellular_component:"A membrane-bounded organelle of eukaryotic cells in which chromosomes are housed and replicated. In most cells, the nucleus contains all of the cell's chromosomes except the organellar chromoso…	uncharacterized LOC104900526; K15601 lysine-specific demethylase 3 [EC:1.14.11.-] (A)	Growth-regulating factor 4 OS=Arabidopsis thaliana GN=GRF4 PE=2 SV=1	QLQ	GRF domain class transcription factor [Malus domestica]
RA017G0168700.1_RA	biological_process:"Any process in which RNA molecules inactivate expression of target genes." [GOC:dph, GOC:mah, GOC:tb, PMID:15020054](GO:0031047)	--	Factor of DNA methylation 1 OS=Arabidopsis thaliana GN=FDM1 PE=1 SV=1	XH domain	PREDICTED: putative leucine-rich repeat-containing protein DDB_G0290503 [Malus domestica]
RA016G0053800.1_RA	--	--	--	Protein of unknown function (DUF1336)	PREDICTED: uncharacterized protein LOC103416505 [Malus domestica]
RA012G0112300.1_RA	cellular_component:"The component of a membrane consisting of the gene products and protein complexes having at least some part of their peptide sequence embedded in the hydrophobic region of the membrane." [GOC:dos, GOC:go_curators](GO:0016021)	ecotropic viral integration site 5 protein homolog; K19951 TBC1 domain family member 9 (A)	Uncharacterized membrane protein STKORF319 OS=Myxococcus xanthus PE=3 SV=1	Rab-GTPase-TBC domain	PREDICTED: ecotropic viral integration site 5 protein homolog [Malus domestica]
RA011G0200900.1_RA	molecular_function:"Interacting selectively and non-covalently with any nucleic acid." [GOC:jl](GO:0003676)	uncharacterized exonuclease domain-containing protein At3g15140; K18416 3'-5' exoribonuclease 1 [EC:3.1.-.-] (A)	Uncharacterized exonuclease domain-containing protein At3g15140 OS=Arabidopsis thaliana GN=At3g15140 PE=2 SV=1	Exonuclease	PREDICTED: uncharacterized exonuclease domain-containing protein At3g15140 [Malus domestica]
RA01G0072900.1_RA	--	GRMZM2G175265, GRMZM2G474769; LHY protein; K12133 MYB-related transcription factor LHY (A)	Protein REVEILLE 3 OS=Arabidopsis thaliana GN=RVE3 PE=2 SV=1	--	PREDICTED: protein REVEILLE 3 [Malus domestica]
RA015G0301300.1_RA	biological_process:"The process of assisting in the covalent and noncovalent assembly of single chain polypeptides or multisubunit complexes into the correct tertiary structure." [GOC:go_curators, GOC:rb](GO:0006457),molecular_function:"Interacting selectively and non-covalently with an unfolded protein." [GOC:ai](GO:0051082)	dnaJ homolog subfamily B member 13-like; K09519 DnaJ homolog subfamily B member 13 (A)	DnaJ homolog subfamily B member 13 OS=Homo sapiens GN=DNAJB13 PE=2 SV=1	DnaJ C terminal domain	PREDICTED: dnaJ homolog subfamily B member 13-like [Malus domestica]
RA010G0073700.1_RA	--	uncharacterized LOC103455132; K01940 argininosuccinate synthase [EC:6.3.4.5] (A)	--	--	PREDICTED: uncharacterized protein LOC103937299 [Pyrus x bretschneideri]
RA04G0192400.1_RA	--	--	Vacuole membrane protein KMS1 OS=Arabidopsis thaliana GN=KMS1 PE=1 SV=1	--	PREDICTED: vacuole membrane protein 1-like isoform X1 [Pyrus x bretschneideri]
RA017G0180500.1_RA	molecular_function:"Catalysis of a biochemical reaction at physiological temperatures. In biologically catalyzed reactions, the reactants are known as substrates, and the catalysts are naturally occurring macromolecular substances known as enzymes. Enzymes possess specific binding sites for substrates, and are usually composed wholly or largely of protein, but RNA that has catalytic activity (rib…	probable aminotransferase TAT2; K00815 tyrosine aminotransferase [EC:2.6.1.5] (A)	Tyrosine aminotransferase OS=Arabidopsis thaliana GN=TAT PE=2 SV=1	Aminotransferase class I and II	PREDICTED: probable aminotransferase TAT2 [Pyrus x bretschneideri]
RA04G0216700.1_RA	molecular_function:"Catalysis of the phosphorylation of an amino acid residue in a protein, usually according to the reaction: a protein + ATP = a phosphoprotein + ADP." [MetaCyc:PROTEIN-KINASE-RXN](GO:0004672),molecular_function:"Interacting selectively and non-covalently with any protein or protein complex (a complex of two or more proteins that may include other nonprotein molecules)." [GOC:go…	hypothetical protein; K00924 [EC:2.7.1.-] (A)	Leucine-rich repeat receptor-like protein kinase PXL1 OS=Arabidopsis thaliana GN=PXL1 PE=2 SV=1	Leucine rich repeat	PREDICTED: leucine-rich repeat receptor-like protein kinase PXL1 [Malus domestica]
RA01G0108200.1_RA	--	uncharacterized LOC101211600; K17398 DNA (cytosine-5)-methyltransferase 3A [EC:2.1.1.37] (A)	Serine/threonine-protein kinase ATM OS=Arabidopsis thaliana GN=ATM PE=2 SV=1	PWWP domain	PREDICTED: uncharacterized protein LOC103432529 [Malus domestica]
RA015G0075000.1_RA	molecular_function:"Catalysis of the phosphorylation of an amino acid residue in a protein, usually according to the reaction: a protein + ATP = a phosphoprotein + ADP." [MetaCyc:PROTEIN-KINASE-RXN](GO:0004672),molecular_function:"Interacting selectively and non-covalently with ATP, adenosine 5'-triphosphate, a universally important coenzyme and enzyme regulator." [ISBN:0198506732](GO:0005524),bi…	casein kinase I isoform delta-B-like; K08959 casein kinase 1, delta [EC:2.7.11.1] (A)	Casein kinase I homolog hhp1 OS=Schizosaccharomyces pombe (strain 972 / ATCC 24843) GN=hhp1 PE=2 SV=1	Protein kinase domain	PREDICTED: uncharacterized protein LOC103957076 [Pyrus x bretschneideri]
RA04G0123600.1_RA	molecular_function:"Catalysis of the transfer of an acetyl group to a nitrogen atom on the acceptor molecule." [GOC:ai](GO:0008080)	CHD4; chromodomain helicase DNA binding protein 4; K11643 chromodomain-helicase-DNA-binding protein 4 [EC:3.6.4.12] (A)	Increased DNA methylation 1 OS=Arabidopsis thaliana GN=IDM1 PE=1 SV=1	PHD-finger	PREDICTED: uncharacterized protein LOC103433379 [Malus domestica]
RA011G0032600.1_RA	molecular_function:"Catalysis of the incorporation of one atom from molecular oxygen into a compound and the reduction of the other atom of oxygen to water." [ISBN:0198506732](GO:0004497),molecular_function:"Interacting selectively and non-covalently with iron (Fe) ions." [GOC:ai](GO:0005506),molecular_function:"Catalysis of an oxidation-reduction (redox) reaction in which hydrogen or electrons a…	hypothetical protein; K10717 cytokinin trans-hydroxylase (A)	Cytochrome P450 714C2 OS=Oryza sativa subsp. japonica GN=CYP714C2 PE=2 SV=1	Cytochrome P450	PREDICTED: cytochrome P450 714C2-like [Malus domestica]
RA09G0019200.1_RA	molecular_function:"Catalysis of the reaction: protein-S-S-glutathione + glutathione-SH = protein-SH + glutathione-S-S-glutathione." [GOC:jd, PMID:18992757](GO:0097573)	uncharacterized protein At3g28850; K17479 glutaredoxin domain-containing cysteine-rich protein 1 (A)	Uncharacterized protein At5g39865 OS=Arabidopsis thaliana GN=At5g39865 PE=2 SV=1	Glutaredoxin	PREDICTED: uncharacterized protein At5g39865 [Malus domestica]
RA08G0178300.1_RA	molecular_function:"Interacting selectively and non-covalently with any protein or protein complex (a complex of two or more proteins that may include other nonprotein molecules)." [GOC:go_curators](GO:0005515)	hypothetical protein; K17964 leucine-rich PPR motif-containing protein, mitochondrial (A)	Pentatricopeptide repeat-containing protein At4g20090 OS=Arabidopsis thaliana GN=EMB1025 PE=3 SV=1	PPR repeat family	PREDICTED: pentatricopeptide repeat-containing protein At3g53700, chloroplastic-like [Pyrus x bretschneideri]
RA017G0121900.1_RA	molecular_function:"Catalysis of the incorporation of one atom from molecular oxygen into a compound and the reduction of the other atom of oxygen to water." [ISBN:0198506732](GO:0004497),molecular_function:"Interacting selectively and non-covalently with iron (Fe) ions." [GOC:ai](GO:0005506),molecular_function:"Catalysis of an oxidation-reduction (redox) reaction in which hydrogen or electrons a…	flavonoid 3'-monooxygenase-like; K07408 cytochrome P450, family 1, subfamily A, polypeptide 1 [EC:1.14.14.1] (A)	Flavonoid 3'-monooxygenase OS=Arabidopsis thaliana GN=CYP75B1 PE=1 SV=1	Cytochrome P450	PREDICTED: cytochrome P450 71A1-like [Malus domestica]
RA03G0146700.1_RA	molecular_function:"Interacting selectively and non-covalently with any protein or protein complex (a complex of two or more proteins that may include other nonprotein molecules)." [GOC:go_curators](GO:0005515),molecular_function:"Interacting selectively and non-covalently with a lipid." [GOC:ai](GO:0008289)	putative BPI/LBP family protein At1g04970; K05399 lipopolysaccharide-binding protein (A)	Putative BPI/LBP family protein At1g04970 OS=Arabidopsis thaliana GN=At1g04970 PE=2 SV=1	F-box domain	PREDICTED: putative BPI/LBP family protein At1g04970 [Malus domestica]
RA02G0080400.1_RA	molecular_function:"Catalysis of the phosphorylation of an amino acid residue in a protein, usually according to the reaction: a protein + ATP = a phosphoprotein + ADP." [MetaCyc:PROTEIN-KINASE-RXN](GO:0004672),molecular_function:"Interacting selectively and non-covalently with ATP, adenosine 5'-triphosphate, a universally important coenzyme and enzyme regulator." [ISBN:0198506732](GO:0005524),bi…	SRSF protein kinase 1; K08832 serine/threonine-protein kinase SRPK3 [EC:2.7.11.1] (A)	Serine/threonine-protein kinase SRPK OS=Physarum polycephalum PE=1 SV=1	Protein kinase domain	PREDICTED: SRSF protein kinase 1-like [Malus domestica]
RA01G0070400.1_RA	--	--	--	WRC	PREDICTED: uncharacterized protein LOC103957440 [Pyrus x bretschneideri]
RA05G0281900.1_RA	molecular_function:"Catalysis of the reaction: donor + hydrogen peroxide = oxidized donor + 2 H2O." [EC:1.11.1.7, RHEA:56136](GO:0004601),biological_process:"Any process that results in a change in state or activity of a cell or an organism (in terms of movement, secretion, enzyme production, gene expression, etc.) as a result of oxidative stress, a state often resulting from exposure to high lev…	peroxidase 19; K00430 peroxidase [EC:1.11.1.7] (A)	Peroxidase 19 OS=Arabidopsis thaliana GN=PER19 PE=2 SV=1	Peroxidase	PREDICTED: peroxidase 19 [Malus domestica]
RA03G0166700.1_RA	--	--	--	--	PREDICTED: uncharacterized protein LOC103429487 [Malus domestica]
RA015G0193100.1_RA	--	--	--	--	PREDICTED: uncharacterized protein LOC103442621 [Malus domestica]
RA016G0017100.1_RA	molecular_function:"Any molecular function by which a gene product interacts selectively and non-covalently with DNA (deoxyribonucleic acid)." [GOC:dph, GOC:jl, GOC:tb, GOC:vw](GO:0003677),biological_process:"The process of restoring DNA after damage. Genomes are subject to damage by chemical and physical agents in the environment (e.g. UV and ionizing radiations, chemical mutagens, fungal and ba…	UBX domain-containing protein 6; K14011 UBX domain-containing protein 6 (A)	Plant UBX domain-containing protein 2 OS=Arabidopsis thaliana GN=PUX2 PE=1 SV=2	PUB domain	PREDICTED: UBX domain-containing protein 6 [Pyrus x bretschneideri]
RA013G0032400.1_RA	--	--	--	--	PREDICTED: uncharacterized protein LOC103423756 [Malus domestica]
RA012G0053500.1_RA	molecular_function:"Interacting selectively and non-covalently with any protein or protein complex (a complex of two or more proteins that may include other nonprotein molecules)." [GOC:go_curators](GO:0005515)	beta-glucosidase 46; K05350 beta-glucosidase [EC:3.2.1.21] (A)	Putative F-box/LRR-repeat protein At3g28410 OS=Arabidopsis thaliana GN=At3g28410 PE=4 SV=2	--	PREDICTED: uncharacterized protein LOC103428203 [Malus domestica]
RA014G0127000.1_RA	--	--	--	--	PREDICTED: uncharacterized protein LOC103939843 [Pyrus x bretschneideri]
RA05G0088700.1_RA	molecular_function:"Catalysis of the hydrolysis of any O-glycosyl bond." [GOC:mah](GO:0004553),biological_process:"The chemical reactions and pathways involving carbohydrates, any of a group of organic compounds based of the general formula Cx(H2O)y. Includes the formation of carbohydrate derivatives by the addition of a carbohydrate residue to another molecule." [GOC:mah, ISBN:0198506732](GO:000…	glucan endo-1,3-beta-glucosidase 2-like; K19891 glucan endo-1,3-beta-glucosidase 1/2/3 [EC:3.2.1.39] (A)	Glucan endo-1,3-beta-glucosidase 7 OS=Arabidopsis thaliana GN=At4g34480 PE=1 SV=2	Glycosyl hydrolases family 17	PREDICTED: LOW QUALITY PROTEIN: glucan endo-1,3-beta-glucosidase 7 [Malus domestica]
RA03G0110400.1_RA	molecular_function:"Interacting selectively and non-covalently with any protein or protein complex (a complex of two or more proteins that may include other nonprotein molecules)." [GOC:go_curators](GO:0005515)	SLOW growth protein; K19589 release factor glutamine methyltransferase [EC:2.1.1.297] (A)	Pentatricopeptide repeat-containing protein At2g13600 OS=Arabidopsis thaliana GN=PCMP-E76 PE=3 SV=1	PPR repeat	PREDICTED: LOW QUALITY PROTEIN: pentatricopeptide repeat-containing protein At2g13600-like [Malus domestica]
RA011G0198700.1_RA	molecular_function:"Any molecular function by which a gene product interacts selectively and non-covalently with DNA (deoxyribonucleic acid)." [GOC:dph, GOC:jl, GOC:tb, GOC:vw](GO:0003677),biological_process:"Any process that modulates the frequency, rate or extent of cellular DNA-templated transcription." [GOC:go_curators, GOC:txnOH](GO:0006355)	NAC domain-containing protein 89-like; K12581 CCR4-NOT transcription complex subunit 7/8 (A)	Protein CUP-SHAPED COTYLEDON 2 OS=Arabidopsis thaliana GN=NAC098 PE=1 SV=1	No apical meristem (NAM) protein	PREDICTED: protein CUP-SHAPED COTYLEDON 2 [Pyrus x bretschneideri]
RA07G0111200.1_RA	molecular_function:"The formation of a protein dimer, a macromolecular structure consists of two noncovalently associated identical or nonidentical subunits." [ISBN:0198506732](GO:0046983)	hypothetical protein; K13422 transcription factor MYC2 (A)	Transcription factor GLABRA 3 OS=Arabidopsis thaliana GN=GL3 PE=1 SV=1	bHLH-MYC and R2R3-MYB transcription factors N-terminal	bHLH33 [Malus domestica]
RA05G0061800.1_RA	molecular_function:"Interacting selectively and non-covalently with any protein or protein complex (a complex of two or more proteins that may include other nonprotein molecules)." [GOC:go_curators](GO:0005515)	centrosomal protein of 170 kDa protein B-like; K16463 centrosomal protein CEP170 (A)	FHA domain-containing protein PS1 OS=Arabidopsis thaliana GN=PS1 PE=2 SV=1	PIN domain	PREDICTED: uncharacterized protein LOC103443883 [Malus domestica]
RA012G0083200.1_RA	molecular_function:"Catalysis of the transfer of a palmitoyl (CH3-[CH2]14-CO-) group to an acceptor molecule." [GOC:ai](GO:0016409)	probable protein S-acyltransferase 1; K16675 palmitoyltransferase ZDHHC9/14/18 [EC:2.3.1.225] (A)	Probable protein S-acyltransferase 3 OS=Arabidopsis thaliana GN=PAT03 PE=2 SV=1	DHHC palmitoyltransferase	PREDICTED: probable protein S-acyltransferase 1 [Malus domestica]
RA01G0151900.1_RA	--	pheophorbidase; K13544 pheophorbidase [EC:3.1.1.82] (A)	Methylesterase 17 OS=Arabidopsis thaliana GN=MES17 PE=1 SV=1	Alpha/beta hydrolase family	PREDICTED: methylesterase 17-like [Malus domestica]
RA01G0072300.1_RA	molecular_function:"Catalysis of the hydrolysis of internal, alpha-peptide bonds in a polypeptide chain by a mechanism in which water acts as a nucleophile, one or two metal ions hold the water molecule in place, and charged amino acid side chains are ligands for the metal ions." [GOC:mah, http://merops.sanger.ac.uk/about/glossary.htm#CATTYPE, http://merops.sanger.ac.uk/about/glossary.htm#ENDOPEP…	CAAX prenyl protease 1 homolog; K06013 STE24 endopeptidase [EC:3.4.24.84] (A)	CAAX prenyl protease 1 homolog OS=Arabidopsis thaliana GN=FACE1 PE=1 SV=1	Peptidase family M48	PREDICTED: CAAX prenyl protease 1 homolog [Malus domestica]
RA010G0054100.1_RA	molecular_function:"Interacting selectively and non-covalently with ATP, adenosine 5'-triphosphate, a universally important coenzyme and enzyme regulator." [ISBN:0198506732](GO:0005524),molecular_function:"Catalysis of the reaction: ATP + H2O = ADP + phosphate. This reaction requires the presence of one or more nucleosomes." [GOC:mah, PMID:19165147](GO:0070615),biological_process:"An epigenetic R…	SNF2 domain-containing protein CLASSY 3-like; K10875 DNA repair and recombination protein RAD54 and RAD54-like protein [EC:3.6.4.-] (A)	SNF2 domain-containing protein CLASSY 3 OS=Arabidopsis thaliana GN=CLSY3 PE=1 SV=1	Helicase conserved C-terminal domain	PREDICTED: SNF2 domain-containing protein CLASSY 3-like [Pyrus x bretschneideri]
RA03G0212200.1_RA	--	uncharacterized LOC104414824; K01890 phenylalanyl-tRNA synthetase beta chain [EC:6.1.1.20] (A)	--	--	PREDICTED: LOW QUALITY PROTEIN: uncharacterized protein LOC103432453 [Malus domestica]
RA08G0080500.1_RA	--	uncharacterized LOC100839769; K10606 E3 ubiquitin-protein ligase FANCL [EC:2.3.2.27] (A)	Putative lipase YOR059C OS=Saccharomyces cerevisiae (strain ATCC 204508 / S288c) GN=YOR059C PE=1 SV=1	Putative serine esterase (DUF676)	PREDICTED: uncharacterized protein LOC103415452 [Malus domestica]
RA013G0160900.1_RA	biological_process:"The directed movement of lipids into, out of or within a cell, or between cells, by means of some agent such as a transporter or pore. Lipids are compounds soluble in an organic solvent but not, or sparingly, in an aqueous solvent." [ISBN:0198506732](GO:0006869),molecular_function:"Interacting selectively and non-covalently with a lipid." [GOC:ai](GO:0008289)	--	Non-specific lipid-transfer protein-like protein At2g13820 OS=Arabidopsis thaliana GN=At2g13820 PE=1 SV=1	Probable lipid transfer	PREDICTED: non-specific lipid-transfer protein-like protein At2g13820 [Malus domestica]
RA013G0124500.1_RA	molecular_function:"Interacting selectively and non-covalently with messenger RNA (mRNA), an intermediate molecule between DNA and protein. mRNA includes UTR and coding sequences, but does not contain introns." [GOC:kmv, GOC:pr, SO:0000234](GO:0003729),molecular_function:"Interacting selectively and non-covalently with any protein or protein complex (a complex of two or more proteins that may inc…	hypothetical protein; K12869 crooked neck (A)	Protein high chlorophyll fluorescent 107 OS=Arabidopsis thaliana GN=HCF107 PE=1 SV=1	Tetratricopeptide repeat	PREDICTED: psbB mRNA maturation factor Mbb1, chloroplastic [Malus domestica]
RA011G0201800.1_RA	--	An15g04490; myosin-1; K10356 myosin I (A)	OPA3-like protein OS=Schizosaccharomyces pombe (strain 972 / ATCC 24843) GN=SPBC1703.11 PE=3 SV=1	Optic atrophy 3 protein (OPA3)	PREDICTED: optic atrophy 3 protein homolog [Malus domestica]
RA09G0083200.1_RA	molecular_function:"Interacting selectively and non-covalently with any nucleic acid." [GOC:jl](GO:0003676)	hypothetical protein; K12831 splicing factor 3B subunit 4 (A)	Flowering time control protein FPA OS=Arabidopsis thaliana GN=FPA PE=2 SV=2	RNA recognition motif. (a.k.a. RRM, RBD, or RNP domain)	PREDICTED: flowering time control protein FPA-like [Malus domestica]
RA011G0079700.1_RA	--	uncharacterized protein LOC103991802; K03539 ribonuclease P/MRP protein subunit RPP1 [EC:3.1.26.5] (A)	--	--	PREDICTED: zinc finger protein CONSTANS-LIKE 3 [Malus domestica]
RA01G0152700.1_RA	molecular_function:"Interacting selectively and non-covalently with any protein or protein complex (a complex of two or more proteins that may include other nonprotein molecules)." [GOC:go_curators](GO:0005515)	uncharacterized LOC103439559; K11723 bromodomain-containing protein 7/9 (A)	Bromodomain and PHD finger-containing protein 3 OS=Homo sapiens GN=BRPF3 PE=1 SV=2	Bromodomain	PREDICTED: bromodomain-containing protein DDB_G0270170-like isoform X1 [Malus domestica]
RA06G0151300.1_RA	molecular_function:"Catalysis of the hydrolysis of various bonds, e.g. C-O, C-N, C-C, phosphoric anhydride bonds, etc. Hydrolase is the systematic name for any enzyme of EC class 3." [ISBN:0198506732](GO:0016787)	probable apyrase 7; K01510 apyrase [EC:3.6.1.5] (A)	Probable apyrase 7 OS=Arabidopsis thaliana GN=APY7 PE=2 SV=1	GDA1/CD39 (nucleoside phosphatase) family	hypothetical protein PRUPE_ppa003837mg [Prunus persica]
RA015G0108400.1_RA	--	--	Trafficking protein particle complex II-specific subunit 120 homolog OS=Arabidopsis thaliana GN=TRS120 PE=1 SV=1	Transport protein Trs120 or TRAPPC9, TRAPP II complex subunit	PREDICTED: trafficking protein particle complex subunit 9 isoform X1 [Malus domestica]
RA03G0179500.1_RA	molecular_function:"Any molecular function by which a gene product interacts selectively and non-covalently with DNA (deoxyribonucleic acid)." [GOC:dph, GOC:jl, GOC:tb, GOC:vw](GO:0003677),cellular_component:"A membrane-bounded organelle of eukaryotic cells in which chromosomes are housed and replicated. In most cells, the nucleus contains all of the cell's chromosomes except the organellar chrom…	uncharacterized LOC103401427; K13415 protein brassinosteroid insensitive 1 [EC:2.7.10.1 2.7.11.1] (A)	Squamosa promoter-binding-like protein 5 OS=Arabidopsis thaliana GN=SPL5 PE=2 SV=1	SBP domain	PREDICTED: squamosa promoter-binding protein 1-like [Malus domestica]
RA014G0132500.1_RA	molecular_function:"Catalysis of the hydrolysis of various bonds, e.g. C-O, C-N, C-C, phosphoric anhydride bonds, etc. Hydrolase is the systematic name for any enzyme of EC class 3." [ISBN:0198506732](GO:0016787)	qrsl1; glutaminyl-tRNA synthase (glutamine-hydrolyzing)-like 1 (EC:6.3.5.7); K02433 aspartyl-tRNA(Asn)/glutamyl-tRNA(Gln) amidotransferase subunit A [EC:6.3.5.6 6.3.5.7] (A)	Glutamyl-tRNA(Gln) amidotransferase subunit A OS=Sulfurihydrogenibium sp. (strain YO3AOP1) GN=gatA PE=3 SV=1	Amidase	PREDICTED: LOW QUALITY PROTEIN: glutamyl-tRNA(Gln) amidotransferase subunit A, mitochondrial-like [Malus domestica]
RA014G0142100.1_RA	--	--	TITAN-like protein OS=Arabidopsis thaliana GN=TTL PE=2 SV=1	Coiled coil protein 84	PREDICTED: TITAN-like protein [Pyrus x bretschneideri]
RA010G0033000.1_RA	biological_process:"Innate immune responses are defense responses mediated by germline encoded components that directly recognize components of potential pathogens." [GO_REF:0000022, GOC:add, GOC:ebc, GOC:mtg_sensu](GO:0045087)	--	--	Family of unknown function (DUF5306)	PREDICTED: uncharacterized protein LOC103443942 [Malus domestica]
RA06G0084500.1_RA	molecular_function:"Catalysis of the phosphorylation of an amino acid residue in a protein, usually according to the reaction: a protein + ATP = a phosphoprotein + ADP." [MetaCyc:PROTEIN-KINASE-RXN](GO:0004672),molecular_function:"Interacting selectively and non-covalently with ATP, adenosine 5'-triphosphate, a universally important coenzyme and enzyme regulator." [ISBN:0198506732](GO:0005524),bi…	mitogen activated protein kinase kinase kinase 3, mapkkk3, mekk3, putative (EC:1.3.1.74); K04420 mitogen-activated protein kinase kinase kinase 2 [EC:2.7.11.25] (A)	Mitogen-activated protein kinase kinase kinase YODA OS=Arabidopsis thaliana GN=YDA PE=1 SV=1	Protein kinase domain	PREDICTED: mitogen-activated protein kinase kinase kinase YODA isoform X2 [Pyrus x bretschneideri]
RA016G0048600.1_RA	biological_process:"The cellular process in which a signal is conveyed to trigger a change in the activity or state of a cell. Signal transduction begins with reception of a signal (e.g. a ligand binding to a receptor or receptor activation by a stimulus such as light), or for signal transduction in the absence of ligand, signal-withdrawal or the activity of a constitutively active receptor. Sign…	extensin-like; K05747 Wiskott-Aldrich syndrome protein (A)	Ninja-family protein AFP1 OS=Arabidopsis thaliana GN=AFP1 PE=1 SV=1	Ethylene-responsive binding factor-associated repression	PREDICTED: ninja-family protein AFP3-like [Malus domestica]
RA011G0096800.1_RA	molecular_function:"Interacting selectively and non-covalently with any metal ion." [GOC:ai](GO:0046872)	heavy metal-associated isoprenylated plant protein 26-like; K10752 histone-binding protein RBBP4 (A)	Heavy metal-associated isoprenylated plant protein 26 OS=Arabidopsis thaliana GN=HIPP26 PE=1 SV=1	Heavy-metal-associated domain	PREDICTED: uncharacterized protein LOC103447921 [Malus domestica]
RA08G0084900.1_RA	molecular_function:"Any molecular function by which a gene product interacts selectively and non-covalently with DNA (deoxyribonucleic acid)." [GOC:dph, GOC:jl, GOC:tb, GOC:vw](GO:0003677),cellular_component:"A membrane-bounded organelle of eukaryotic cells in which chromosomes are housed and replicated. In most cells, the nucleus contains all of the cell's chromosomes except the organellar chrom…	GATA transcription factor 8-like; K17894 GATA-binding protein 2 (A)	GATA transcription factor 12 OS=Arabidopsis thaliana GN=GATA12 PE=2 SV=1	GATA zinc finger	PREDICTED: GATA transcription factor 12-like [Malus domestica]
RA09G0038900.1_RA	--	hypothetical protein; K11274 chromosome transmission fidelity protein 4 (A)	E3 ubiquitin-protein ligase RING1-like OS=Arabidopsis thaliana GN=At3g19950 PE=1 SV=1	Ring finger domain	PREDICTED: E3 ubiquitin-protein ligase Praja-1-like [Malus domestica]
RA08G0036100.1_RA	--	uncharacterized aarF domain-containing protein kinase At1g79600, chloroplastic-like; K08869 aarF domain-containing kinase (A)	Uncharacterized protein sll0005 OS=Synechocystis sp. (strain PCC 6803 / Kazusa) GN=sll0005 PE=3 SV=1	ABC1 family	PREDICTED: uncharacterized aarF domain-containing protein kinase At1g79600, chloroplastic-like [Malus domestica]
RA05G0316500.1_RA	molecular_function:"Any molecular entity that serves as an electron acceptor and electron donor in an electron transport chain. An electron transport chain is a process in which a series of electron carriers operate together to transfer electrons from donors to any of several different terminal electron acceptors to generate a transmembrane electrochemical gradient." [ISBN:0198506732](GO:0009055)	uncharacterized LOC103410466; K19788 obg-like ATPase 1 (A)	Early nodulin-like protein 2 OS=Arabidopsis thaliana GN=At4g27520 PE=1 SV=1	Plastocyanin-like domain	PREDICTED: early nodulin-like protein 2 [Malus domestica]
RA015G0116800.1_RA	cellular_component:"The component of a membrane consisting of the gene products and protein complexes having at least some part of their peptide sequence embedded in the hydrophobic region of the membrane." [GOC:dos, GOC:go_curators](GO:0016021),biological_process:"A cellular transport process in which transported substances are moved in membrane-bounded vesicles; transported substances are enclo…	TBX19, SFT2D2; T-box 19; K10184 T-box protein 19 (A)	Vesicle transport protein SFT2B OS=Homo sapiens GN=SFT2D2 PE=1 SV=1	Got1/Sft2-like family	PREDICTED: vesicle transport protein SFT2B [Malus domestica]
RA013G0049600.1_RA	biological_process:"Any process that results in a change in state or activity of a cell or an organism (in terms of movement, secretion, enzyme production, gene expression, etc.) as a result of a heat stimulus, a temperature stimulus above the optimal temperature for that organism." [GOC:lr](GO:0009408),biological_process:"Any process that modulates the frequency, rate or extent of the chemical r…	AO090009000174; 1,3-beta-glucan synthase component FKS1; K00706 1,3-beta-glucan synthase [EC:2.4.1.34] (A)	--	--	PREDICTED: sarcoplasmic reticulum histidine-rich calcium-binding protein-like [Malus domestica]
RA05G0307600.1_RA	molecular_function:"Interacting selectively and non-covalently with any protein or protein complex (a complex of two or more proteins that may include other nonprotein molecules)." [GOC:go_curators](GO:0005515)	SWI/SNF complex subunit SWI3B; K11649 SWI/SNF related-matrix-associated actin-dependent regulator of chromatin subfamily C (A)	SWI/SNF complex subunit SWI3B OS=Arabidopsis thaliana GN=SWI3B PE=1 SV=1	Myb-like DNA-binding domain	PREDICTED: SWI/SNF complex subunit SWI3B [Malus domestica]
RA02G0155900.1_RA	biological_process:"The modification of a protein by cis-trans isomerization of a proline residue." [GOC:krc, PMID:16959570](GO:0000413),molecular_function:"Catalysis of the reaction: peptidyl-proline (omega=180) = peptidyl-proline (omega=0)." [EC:5.2.1.8](GO:0003755),biological_process:"The process of assisting in the covalent and noncovalent assembly of single chain polypeptides or multisubunit…	peptidyl-prolyl cis-trans isomerase-like 3; K12734 peptidyl-prolyl cis-trans isomerase-like 3 [EC:5.2.1.8] (A)	Peptidyl-prolyl cis-trans isomerase CYP18-1 OS=Arabidopsis thaliana GN=CYP18-1 PE=2 SV=1	Cyclophilin type peptidyl-prolyl cis-trans isomerase/CLD	PREDICTED: peptidyl-prolyl cis-trans isomerase-like 3 [Malus domestica]
RA011G0039700.1_RA	molecular_function:"Interacting selectively and non-covalently with a specific double-stranded genomic DNA sequence (sometimes referred to as a motif) within the regulatory region of a gene to modulate transcription. Regulatory regions include promoters (proximal and distal) and enhancers. Genes are transcriptional units, and include bacterial operons." [GOC:txnOH-2018](GO:0003700),biological_pro…	probable WRKY transcription factor 26; K13424 WRKY transcription factor 33 (A)	Probable WRKY transcription factor 33 OS=Arabidopsis thaliana GN=WRKY33 PE=1 SV=2	WRKY DNA -binding domain	PREDICTED: probable WRKY transcription factor 26 [Malus domestica]
RA06G0104300.1_RA	molecular_function:"Catalysis of the reaction: GTP + H2O = GDP + phosphate." [ISBN:0198547684, PMID:26832457, PMID:27218782](GO:0003924),molecular_function:"Interacting selectively and non-covalently with GTP, guanosine triphosphate." [GOC:ai](GO:0005525)	dynamin-related protein 1E; K01528 dynamin GTPase [EC:3.6.5.5] (A)	Dynamin-related protein 5A OS=Glycine max PE=2 SV=1	Dynamin GTPase effector domain	PREDICTED: dynamin-related protein 5A [Pyrus x bretschneideri]
RA013G0080100.1_RA	molecular_function:"Any molecular function by which a gene product interacts selectively and non-covalently with DNA (deoxyribonucleic acid)." [GOC:dph, GOC:jl, GOC:tb, GOC:vw](GO:0003677),molecular_function:"Interacting selectively and non-covalently with a specific double-stranded genomic DNA sequence (sometimes referred to as a motif) within the regulatory region of a gene to modulate transcri…	ethylene-responsive transcription factor LEP-like; K09286 EREBP-like factor (A)	Ethylene-responsive transcription factor ESR1 OS=Arabidopsis thaliana GN=ESR1 PE=1 SV=1	AP2 domain	PREDICTED: ethylene-responsive transcription factor ESR1-like [Malus domestica]
RA015G0196200.1_RA	molecular_function:"Catalysis of the phosphorylation of an amino acid residue in a protein, usually according to the reaction: a protein + ATP = a phosphoprotein + ADP." [MetaCyc:PROTEIN-KINASE-RXN](GO:0004672),molecular_function:"Interacting selectively and non-covalently with ATP, adenosine 5'-triphosphate, a universally important coenzyme and enzyme regulator." [ISBN:0198506732](GO:0005524),bi…	CONNEXIN_32; putative serine/threonine-protein kinase Cx32; K00924 [EC:2.7.1.-] (A)	Probable serine/threonine-protein kinase Cx32, chloroplastic OS=Arabidopsis thaliana GN=At4g35600 PE=1 SV=2	Protein tyrosine kinase	PREDICTED: probable serine/threonine-protein kinase Cx32, chloroplastic [Malus domestica]
RA017G0056000.1_RA	--	--	--	Protein of unknown function (DUF1218)	PREDICTED: uncharacterized protein LOC103404917 [Malus domestica]
RA04G0195500.1_RA	molecular_function:"Catalysis of the transfer of a hexosyl group from one compound (donor) to another (acceptor)." [GOC:jl](GO:0016758)	UDP-N-acetylglucosamine transferase subunit ALG13 homolog; K07432 beta-1,4-N-acetylglucosaminyltransferase [EC:2.4.1.141] (A)	UDP-N-acetylglucosamine transferase subunit ALG13 homolog OS=Rattus norvegicus GN=Alg13 PE=1 SV=1	Glycosyltransferase family 28 C-terminal domain	PREDICTED: UDP-N-acetylglucosamine transferase subunit ALG13 homolog [Malus domestica]
RA014G0098800.1_RA	molecular_function:"Any molecular function by which a gene product interacts selectively and non-covalently with DNA (deoxyribonucleic acid)." [GOC:dph, GOC:jl, GOC:tb, GOC:vw](GO:0003677)	DNA gyrase subunit B-like; K02470 DNA gyrase subunit B [EC:5.99.1.3] (A)	AT-rich interactive domain-containing protein 2 OS=Arabidopsis thaliana GN=ARID2 PE=2 SV=1	ARID/BRIGHT DNA binding domain	PREDICTED: AT-rich interactive domain-containing protein 2 [Malus domestica]
RA02G0109500.1_RA	molecular_function:"Interacting selectively and non-covalently with any nucleic acid." [GOC:jl](GO:0003676),molecular_function:"Interacting selectively and non-covalently with an RNA molecule or a portion thereof." [GOC:jl, GOC:mah](GO:0003723),cellular_component:"A membrane-bounded organelle of eukaryotic cells in which chromosomes are housed and replicated. In most cells, the nucleus contains a…	splicing factor U2af large subunit A-like; K12837 splicing factor U2AF 65 kDa subunit (A)	Splicing factor U2af large subunit A OS=Arabidopsis thaliana GN=U2AF65A PE=2 SV=2	RNA recognition motif. (a.k.a. RRM, RBD, or RNP domain)	PREDICTED: splicing factor U2af large subunit A-like isoform X3 [Malus domestica]
RA03G0217600.1_RA	molecular_function:"Interacting selectively and non-covalently with any protein or protein complex (a complex of two or more proteins that may include other nonprotein molecules)." [GOC:go_curators](GO:0005515),molecular_function:"Interacting selectively and non-covalently with zinc (Zn) ions." [GOC:ai](GO:0008270)	hypothetical protein; K12135 zinc finger protein CONSTANS (A)	Zinc finger protein CONSTANS-LIKE 13 OS=Arabidopsis thaliana GN=COL13 PE=2 SV=1	B-box zinc finger	PREDICTED: zinc finger protein CONSTANS-LIKE 13 [Pyrus x bretschneideri]
RA05G0172000.1_RA	--	c3h4-type ring finger protein; K10666 E3 ubiquitin-protein ligase RNF5 [EC:2.3.2.27] (A)	E3 ubiquitin-protein ligase RNF170 OS=Xenopus tropicalis GN=rnf170 PE=2 SV=1	Zinc finger, C3HC4 type (RING finger)	PREDICTED: E3 ubiquitin-protein ligase RNF4-like isoform X2 [Malus domestica]
RA011G0045500.1_RA	--	hypothetical protein; K19041 E3 ubiquitin-protein ligase RNF38/44 [EC:2.3.2.27] (A)	RING-H2 finger protein ATL2 OS=Arabidopsis thaliana GN=ATL2 PE=2 SV=2	Ring finger domain	PREDICTED: RING-H2 finger protein ATL63-like [Pyrus x bretschneideri]
RA014G0060600.1_RA	molecular_function:"Interacting selectively and non-covalently with any protein or protein complex (a complex of two or more proteins that may include other nonprotein molecules)." [GOC:go_curators](GO:0005515)	pentatricopeptide repeat-containing protein At4g18750, chloroplastic-like; K17710 pentatricopeptide repeat domain-containing protein 1 (A)	Pentatricopeptide repeat-containing protein At2g33680 OS=Arabidopsis thaliana GN=PCMP-E19 PE=3 SV=1	PPR repeat	PREDICTED: pentatricopeptide repeat-containing protein At2g33680-like [Malus domestica]
RA010G0135400.1_RA	--	myb-related protein 308-like; K09422 myb proto-oncogene protein, plant (A)	Myb-related protein 308 OS=Antirrhinum majus GN=MYB308 PE=2 SV=1	Myb-like DNA-binding domain	PREDICTED: myb-related protein 308-like [Malus domestica]
RA07G0126500.1_RA	molecular_function:"Interacting selectively and non-covalently with ATP, adenosine 5'-triphosphate, a universally important coenzyme and enzyme regulator." [ISBN:0198506732](GO:0005524),molecular_function:"Catalysis of the transfer of a phosphate group, usually from ATP, to a substrate molecule." [ISBN:0198506732](GO:0016301),molecular_function:"Catalysis of the transfer of a phosphorus-containin…	bifunctional fucokinase/fucose pyrophosphorylase; K05305 fucokinase [EC:2.7.1.52] (A)	Bifunctional fucokinase/fucose pyrophosphorylase OS=Arabidopsis thaliana GN=FKGP PE=1 SV=2	GHMP kinases N terminal domain	PREDICTED: bifunctional fucokinase/fucose pyrophosphorylase [Malus domestica]
RA017G0136000.1_RA	molecular_function:"Interacting selectively and non-covalently with any protein or protein complex (a complex of two or more proteins that may include other nonprotein molecules)." [GOC:go_curators](GO:0005515),cellular_component:"A membrane-bounded organelle of eukaryotic cells in which chromosomes are housed and replicated. In most cells, the nucleus contains all of the cell's chromosomes excep…	auxin-responsive protein IAA26-like; K14484 auxin-responsive protein IAA (A)	Auxin-responsive protein IAA26 OS=Arabidopsis thaliana GN=IAA26 PE=1 SV=2	AUX/IAA family	PREDICTED: auxin-responsive protein IAA26-like [Pyrus x bretschneideri]
RA013G0206600.1_RA	--	mitochondrial outer membrane import complex protein METAXIN; K17776 metaxin (A)	Mitochondrial outer membrane import complex protein METAXIN OS=Arabidopsis thaliana GN=MTX1 PE=1 SV=1	Glutathione S-transferase N-terminal domain	PREDICTED: mitochondrial outer membrane import complex protein METAXIN [Malus domestica]
RA015G0103600.1_RA	cellular_component:"A lipid bilayer along with all the proteins and protein complexes embedded in it an attached to it." [GOC:dos, GOC:mah, ISBN:0815316194](GO:0016020),molecular_function:"Catalysis of the transfer of a glycosyl group from one compound (donor) to another (acceptor)." [GOC:jl, ISBN:0198506732](GO:0016757)	clathrin interactor EPSIN 1; K12471 epsin (A)	--	Core-2/I-Branching enzyme	PREDICTED: uncharacterized protein LOC103445651 [Malus domestica]
RA01G0060900.1_RA	--	--	--	--	--
RA016G0027600.1_RA	cellular_component:"A SAGA-type histone acetyltransferase complex that contains Spt8 (in budding yeast) or a homolog thereof; additional polypeptides include Spt group, consisting of Spt7, Spt3, and Spt20/Ada5, which interact with the TATA-binding protein (TBP); the Ada group, consisting of Ada1, Ada2, Ada3, Ada4/Gcn5, and Ada5/Spt20, which is functionally linked to the nucleosomal HAT activity; …	hypothetical protein; K11293 protein HIRA/HIR1 (A)	--	--	PREDICTED: histone-lysine N-methyltransferase 2D-like [Malus domestica]
RA017G0160000.1_RA	--	--	--	--	PREDICTED: uncharacterized protein LOC103437271 [Malus domestica]
RA06G0152900.1_RA	molecular_function:"Interacting selectively and non-covalently with any inositol-containing glycerophospholipid, i.e. phosphatidylinositol (PtdIns) and its phosphorylated derivatives." [GOC:bf, ISBN:0198506732, PMID:11395417](GO:0035091)	POPTRDRAFT_252138; hypothetical protein; K19330 run domain Beclin-1 interacting and cysteine-rich containing protein (A)	Pleckstrin homology domain-containing family M member 3 OS=Xenopus laevis GN=plekhm3 PE=2 SV=1	Putative zinc-RING and/or ribbon	PREDICTED: uncharacterized protein LOC103437702 [Malus domestica]
RA08G0185600.1_RA	molecular_function:"Catalysis of the hydrolysis of phosphoric monoesters, releasing inorganic phosphate." [GOC:curators, GOC:pg](GO:0016791)	probable protein phosphatase 2C 71; K17508 protein phosphatase PTC7 [EC:3.1.3.16] (A)	Probable protein phosphatase 2C 71 OS=Oryza sativa subsp. japonica GN=Os10g0370000 PE=2 SV=1	Protein phosphatase 2C	PREDICTED: probable protein phosphatase 2C 71 [Malus domestica]
RA015G0188800.1_RA	molecular_function:"Catalysis of the hydrolysis of phosphoric monoesters, releasing inorganic phosphate." [GOC:curators, GOC:pg](GO:0016791),molecular_function:"Catalysis of the reaction: phosphatidylinositol-3,5-bisphosphate + H2O = phosphatidylinositol-3-phosphate + orthophosphate." [PMID:10806194, PMID:16607019](GO:0043813),biological_process:"The process of removing one or more phosphate grou…	DNA repair protein RAD51 homolog 1-like; K04482 DNA repair protein RAD51 (A)	Phosphoinositide phosphatase SAC3 OS=Arabidopsis thaliana GN=SAC3 PE=2 SV=1	SacI homology domain	PREDICTED: phosphoinositide phosphatase SAC3 [Malus domestica]
RA08G0026500.1_RA	molecular_function:"Catalysis of a biochemical reaction at physiological temperatures. In biologically catalyzed reactions, the reactants are known as substrates, and the catalysts are naturally occurring macromolecular substances known as enzymes. Enzymes possess specific binding sites for substrates, and are usually composed wholly or largely of protein, but RNA that has catalytic activity (rib…	uncharacterized LOC103440512; K01246 DNA-3-methyladenine glycosylase I [EC:3.2.2.20] (A)	Probable GMP synthase [glutamine-hydrolyzing] OS=Helicobacter hepaticus (strain ATCC 51449 / 3B1) GN=guaA PE=3 SV=1	Methyladenine glycosylase	PREDICTED: uncharacterized protein LOC103440512 isoform X1 [Malus domestica]
RA015G0072000.1_RA	--	--	--	--	PREDICTED: uncharacterized protein LOC104430424 isoform X1 [Eucalyptus grandis]
RA08G0071400.1_RA	--	THO complex subunit 5B; K13174 THO complex subunit 5 (A)	THO complex subunit 5B OS=Arabidopsis thaliana GN=THO5B PE=1 SV=1	Fms-interacting protein	PREDICTED: LOW QUALITY PROTEIN: THO complex subunit 5B [Malus domestica]
RA05G0286200.1_RA	--	mitochondrial arginine transporter BAC1-like; K15109 solute carrier family 25 (mitochondrial carnitine/acylcarnitine transporter), member 20/29 (A)	Mitochondrial arginine transporter BAC1 OS=Arabidopsis thaliana GN=BAC1 PE=1 SV=1	Mitochondrial carrier protein	PREDICTED: mitochondrial arginine transporter BAC1-like isoform X1 [Malus domestica]
RA015G0046200.1_RA	molecular_function:"Interacting selectively and non-covalently with any protein or protein complex (a complex of two or more proteins that may include other nonprotein molecules)." [GOC:go_curators](GO:0005515)	Nodulation receptor kinase precursor, putative (EC:2.7.11.30); K04730 interleukin-1 receptor-associated kinase 1 [EC:2.7.11.1] (A)	--	IQ calmodulin-binding motif	PREDICTED: uncharacterized protein LOC103455812 [Malus domestica]
RA012G0122800.1_RA	molecular_function:"Catalysis of the reaction: protein serine phosphate + H2O = protein serine + phosphate, and protein threonine phosphate + H2O = protein threonine + phosphate." [GOC:bf](GO:0004722),biological_process:"The process of removing one or more phosphoric residues from a protein." [GOC:hb](GO:0006470),molecular_function:"Catalysis of the hydrolysis of phosphoric monoesters, releasing …	hypothetical protein; K01102 pyruvate dehydrogenase phosphatase [EC:3.1.3.43] (A)	Probable protein phosphatase 2C 4 OS=Arabidopsis thaliana GN=PLL5 PE=2 SV=1	Protein phosphatase 2C	PREDICTED: probable protein phosphatase 2C 4 [Malus domestica]
RA03G0106700.1_RA	--	--	Casparian strip membrane protein 3 OS=Ricinus communis GN=RCOM_1282030 PE=3 SV=1	Domain of unknown function (DUF588)	PREDICTED: casparian strip membrane protein VIT_06s0080g00840-like [Malus domestica]
RA05G0188800.1_RA	biological_process:"The process of restoring DNA after damage. Genomes are subject to damage by chemical and physical agents in the environment (e.g. UV and ionizing radiations, chemical mutagens, fungal and bacterial toxins, etc.) and by free radicals or alkylating agents endogenously generated in metabolism. DNA is also damaged because of errors during its replication. A variety of different DN…	protein BREAST CANCER SUSCEPTIBILITY 1 homolog; K10683 BRCA1-associated RING domain protein 1 (A)	BRCA1-associated RING domain protein 1 OS=Arabidopsis thaliana GN=BARD1 PE=1 SV=1	twin BRCT domain	PREDICTED: protein BREAST CANCER SUSCEPTIBILITY 1 homolog [Malus domestica]
[truncated: 100 more rows]
