# Supplementary material for: Pan-genome analysis of 13 Malus accessions reveals structural and sequence variations associated with fruit traits
Source: Nat Commun. 2023 Nov 15;14:7377. doi: 10.1038/s41467-023-43270-7 (PMC10651928; doi:10.1038/s41467-023-43270-7)
Supplement: Supplementary file 16 — Supplementary Data 13 [file 41467_2023_43270_MOESM16_ESM.xlsx]

## Sheet: Supplementary Data 13
Supplementary Data 13. Genes identified under positive selection in MA and their functional annotation.
Gene ID	GO description	KEGG description	Swisspront description	Pfam description	NR description
ZP014G0176800.1_ZP	biological_process:"A protein modification process that results in the addition of a carbohydrate or carbohydrate derivative unit to a protein amino acid, e.g. the addition of glycan chains to proteins." [GOC:curators, GOC:pr](GO:0006486),cellular_component:"A lipid bilayer along with all the proteins and protein complexes embedded in it an attached to it." [GOC:dos, GOC:mah, ISBN:0815316194](GO:…	probable beta-1,3-galactosyltransferase 16; K14413 beta-1,3-galactosyltransferase [EC:2.4.1.-] (A)	Probable beta-1,3-galactosyltransferase 19 OS=Arabidopsis thaliana GN=B3GALT19 PE=2 SV=2	Galactoside-binding lectin	PREDICTED: probable beta-1,3-galactosyltransferase 19 [Malus domestica]
ZP011G0043700.1_ZP	molecular_function:"Catalysis of an oxidation-reduction (redox) reaction in which a sulfur-containing group acts as a hydrogen or electron donor and reduces disulfide." [GOC:jl](GO:0016671)	gamma-interferon-inducible lysosomal thiol reductase-like; K08059 interferon, gamma-inducible protein 30 (A)	Gamma-interferon-inducible lysosomal thiol reductase OS=Mus musculus GN=Ifi30 PE=1 SV=3	Gamma interferon inducible lysosomal thiol reductase (GILT)	PREDICTED: gamma-interferon-inducible lysosomal thiol reductase-like isoform X2 [Pyrus x bretschneideri]
ZP04G0123300.1_ZP	molecular_function:"Any molecular function by which a gene product interacts selectively and non-covalently with DNA (deoxyribonucleic acid)." [GOC:dph, GOC:jl, GOC:tb, GOC:vw](GO:0003677)	hypothetical protein; K08869 aarF domain-containing kinase (A)	Transcription factor DIVARICATA OS=Antirrhinum majus GN=DIVARICATA PE=2 SV=1	Myb-like DNA-binding domain	PREDICTED: transcription factor DIVARICATA-like [Malus domestica]
ZP02G0114200.1_ZP	--	protein kinase, putative; K08857 NIMA (never in mitosis gene a)-related kinase [EC:2.7.11.1] (A)	--	Protein of unknown function, DUF547	PREDICTED: uncharacterized protein LOC103426817 [Malus domestica]
ZP017G0167100.1_ZP	biological_process:"The addition of a methyl group to a protein amino acid. A methyl group is derived from methane by the removal of a hydrogen atom." [GOC:ai](GO:0006479),molecular_function:"Catalysis of the transfer of a methyl group (CH3-) to a protein." [GOC:jl, ISBN:0198506732](GO:0008276)	CNKSR2; connector enhancer of kinase suppressor of Ras 2; K17536 connector enhancer of kinase suppressor of Ras 2 (A)	Methyltransferase-like protein 22 OS=Mus musculus GN=Mettl22 PE=2 SV=1	Lysine methyltransferase	PREDICTED: methyltransferase-like protein 22 [Malus domestica]
ZP05G0316400.1_ZP	molecular_function:"Interacting selectively and non-covalently with any protein or protein complex (a complex of two or more proteins that may include other nonprotein molecules)." [GOC:go_curators](GO:0005515)	beta-glucosidase 46; K05350 beta-glucosidase [EC:3.2.1.21] (A)	Putative F-box/LRR-repeat protein At5g02700 OS=Arabidopsis thaliana GN=At5g02700 PE=4 SV=1	F-box domain	PREDICTED: F-box/LRR-repeat protein At3g58900-like [Malus domestica]
ZP06G0182600.1_ZP	--	--	--	--	PREDICTED: uncharacterized protein LOC103438188 [Malus domestica]
ZP09G0187800.1_ZP	molecular_function:"Catalysis of the hydrolysis of internal, alpha-peptide bonds in a polypeptide chain by a mechanism in which a water molecule bound by the side chains of aspartic residues at the active center acts as a nucleophile." [ISBN:0198506732](GO:0004190),biological_process:"The hydrolysis of proteins into smaller polypeptides and/or amino acids by cleavage of their peptide bonds." [GOC…	--	--	--	PREDICTED: LOW QUALITY PROTEIN: protein ASPARTIC PROTEASE IN GUARD CELL 2-like [Malus domestica]
ZP010G0038300.1_ZP	--	GRMZM2G399311; histone-lysine N-methyltransferase ASHR1-like; K11426 SET and MYND domain-containing protein (A)	Erythroid differentiation-related factor 1 OS=Mus musculus GN=Edrf1 PE=2 SV=1	--	PREDICTED: uncharacterized protein LOC103937717 [Pyrus x bretschneideri]
ZP07G0121800.1_ZP	molecular_function:"Catalysis of the reactions: ATP + protein serine = ADP + protein serine phosphate, and ATP + protein threonine = ADP + protein threonine phosphate." [GOC:bf, RHEA:17989, RHEA:46608](GO:0004674),molecular_function:"Interacting selectively and non-covalently with ATP, adenosine 5'-triphosphate, a universally important coenzyme and enzyme regulator." [ISBN:0198506732](GO:0005524)	serine/threonine-protein kinase WNK8-like; K08867 WNK lysine deficient protein kinase [EC:2.7.11.1] (A)	Probable serine/threonine-protein kinase WNK4 OS=Oryza sativa subsp. japonica GN=WNK4 PE=2 SV=1	Oxidative-stress-responsive kinase 1 C-terminal domain	PREDICTED: serine/threonine-protein kinase WNK8-like [Pyrus x bretschneideri]
ZP015G0346200.1_ZP	molecular_function:"Interacting selectively and non-covalently with any protein or protein complex (a complex of two or more proteins that may include other nonprotein molecules)." [GOC:go_curators](GO:0005515)	Pentatricopeptide repeat superfamily protein isoform 1; K01074 palmitoyl-protein thioesterase [EC:3.1.2.22] (A)	Pentatricopeptide repeat-containing protein At3g29230 OS=Arabidopsis thaliana GN=PCMP-E27 PE=2 SV=1	PPR repeat	PREDICTED: pentatricopeptide repeat-containing protein At3g29230 [Malus domestica]
ZP01G0158400.1_ZP	molecular_function:"Interacting selectively and non-covalently with any protein or protein complex (a complex of two or more proteins that may include other nonprotein molecules)." [GOC:go_curators](GO:0005515)	uncharacterized LOC103439559; K11723 bromodomain-containing protein 7/9 (A)	Bromodomain and PHD finger-containing protein 3 OS=Homo sapiens GN=BRPF3 PE=1 SV=2	Bromodomain	PREDICTED: homeotic protein female sterile-like isoform X1 [Pyrus x bretschneideri]
ZP01G0179700.1_ZP	--	catalase-domain-containing protein; K03781 catalase [EC:1.11.1.6] (A)	TraB domain-containing protein OS=Homo sapiens GN=TRABD PE=1 SV=1	TraB family	PREDICTED: traB domain-containing protein isoform X1 [Malus domestica]
ZP09G0137700.1_ZP	molecular_function:"Interacting selectively and non-covalently with any metal ion." [GOC:ai](GO:0046872)	Aldolase-type TIM barrel family protein; K11517 (S)-2-hydroxy-acid oxidase [EC:1.1.3.15] (A)	Zinc finger CCCH domain-containing protein 62 OS=Oryza sativa subsp. japonica GN=Os10g0391300 PE=3 SV=2	SAP domain	PREDICTED: zinc finger CCCH domain-containing protein 62 isoform X1 [Malus domestica]
ZP015G0163300.1_ZP	biological_process:"The splicing of Group II introns. This occurs by a ribozymic mechanism where the intron sequence forms a distinct 3D structure, characteristic of Group II introns and containing splice site consensus sequences, that is involved in catalyzing the splicing reactions, though protein factors are also required in vivo. Splicing occurs by a series of two transesterification reaction…	hypothetical protein; K01148 poly(A)-specific ribonuclease [EC:3.1.13.4] (A)	CRS2-associated factor 1, chloroplastic OS=Arabidopsis thaliana GN=At2g20020 PE=2 SV=2	CRS1 / YhbY (CRM) domain	PREDICTED: CRS2-associated factor 1, chloroplastic-like [Malus domestica]
ZP05G0174100.1_ZP	cellular_component:"The component of a membrane consisting of the gene products and protein complexes having at least some part of their peptide sequence embedded in the hydrophobic region of the membrane." [GOC:dos, GOC:go_curators](GO:0016021)	tetraspanin-19; K17345 tetraspanin-5 (A)	Tetraspanin-18 OS=Arabidopsis thaliana GN=TOM2AH2 PE=2 SV=1	--	PREDICTED: tetraspanin-18-like [Malus domestica]
ZP011G0107900.1_ZP	molecular_function:"Catalysis of the phosphorylation of an amino acid residue in a protein, usually according to the reaction: a protein + ATP = a phosphoprotein + ADP." [MetaCyc:PROTEIN-KINASE-RXN](GO:0004672),molecular_function:"Interacting selectively and non-covalently with ATP, adenosine 5'-triphosphate, a universally important coenzyme and enzyme regulator." [ISBN:0198506732](GO:0005524),bi…	SRSF protein kinase 1; K08832 serine/threonine-protein kinase SRPK3 [EC:2.7.11.1] (A)	Protein kinase dsk1 OS=Schizosaccharomyces pombe (strain 972 / ATCC 24843) GN=dsk1 PE=3 SV=2	Protein kinase domain	PREDICTED: SRSF protein kinase 1 [Malus domestica]
ZP012G0122300.1_ZP	cellular_component:"The space external to the outermost structure of a cell. For cells without external protective or external encapsulating structures this refers to space outside of the plasma membrane. This term covers the host cell environment outside an intracellular parasite." [GOC:go_curators](GO:0005576)	pathogenesis-related protein 1-like; K13449 pathogenesis-related protein 1 (A)	Pathogenesis-related protein 1C OS=Nicotiana tabacum PE=2 SV=3	Cysteine-rich secretory protein family	PREDICTED: hornerin-like [Malus domestica]
ZP07G0079600.1_ZP	molecular_function:"The formation of a protein dimer, a macromolecular structure consists of two noncovalently associated identical or nonidentical subunits." [ISBN:0198506732](GO:0046983)	transcription factor PIF1-like; K12126 phytochrome-interacting factor 3 (A)	Transcription factor UNE10 OS=Arabidopsis thaliana GN=UNE10 PE=2 SV=1	Helix-loop-helix DNA-binding domain	PREDICTED: transcription factor UNE10 isoform X1 [Malus domestica]
ZP04G0185600.1_ZP	molecular_function:"Interacting selectively and non-covalently with any protein or protein complex (a complex of two or more proteins that may include other nonprotein molecules)." [GOC:go_curators](GO:0005515)	protein gar2; K14411 RNA-binding protein Musashi (A)	Protein IQ-DOMAIN 31 OS=Arabidopsis thaliana GN=IQD31 PE=1 SV=1	IQ calmodulin-binding motif	PREDICTED: protein IQ-DOMAIN 14-like [Malus domestica]
ZP013G0189100.1_ZP	molecular_function:"Interacting selectively and non-covalently with ATP, adenosine 5'-triphosphate, a universally important coenzyme and enzyme regulator." [ISBN:0198506732](GO:0005524),biological_process:"A system for the correction of errors in which an incorrect base, which cannot form hydrogen bonds with the corresponding base in the parent strand, is incorporated into the daughter strand. Th…	MutS-like DNA mismatch repair protein; K08737 DNA mismatch repair protein MSH6 (A)	DNA mismatch repair protein MSH1, mitochondrial OS=Arabidopsis thaliana GN=MSH1 PE=1 SV=1	GIY-YIG catalytic domain	PREDICTED: DNA mismatch repair protein MSH1, mitochondrial [Pyrus x bretschneideri]
ZP07G0152500.1_ZP	--	--	--	TPL-binding domain in jasmonate signalling	PREDICTED: uncharacterized protein LOC103434816 [Malus domestica]
ZP02G0223100.1_ZP	molecular_function:"Interacting selectively and non-covalently with any protein or protein complex (a complex of two or more proteins that may include other nonprotein molecules)." [GOC:go_curators](GO:0005515)	SNF2 family helicase/ATPase and F-box protein, putative; K11320 E1A-binding protein p400 [EC:3.6.4.-] (A)	F-box protein SKIP5 OS=Arabidopsis thaliana GN=SKIP5 PE=1 SV=1	F-box-like	PREDICTED: F-box protein SKIP5 isoform X1 [Malus domestica]
ZP08G0092100.1_ZP	molecular_function:"Interacting selectively and non-covalently with any protein or protein complex (a complex of two or more proteins that may include other nonprotein molecules)." [GOC:go_curators](GO:0005515)	pentatricopeptide repeat-containing protein At5g25630-like; K17710 pentatricopeptide repeat domain-containing protein 1 (A)	Pentatricopeptide repeat-containing protein At5g25630 OS=Arabidopsis thaliana GN=At5g25630 PE=2 SV=2	PPR repeat family	PREDICTED: LOW QUALITY PROTEIN: pentatricopeptide repeat-containing protein At5g25630-like [Malus domestica]
ZP015G0195200.1_ZP	molecular_function:"Interacting selectively and non-covalently with any protein or protein complex (a complex of two or more proteins that may include other nonprotein molecules)." [GOC:go_curators](GO:0005515)	hypothetical protein; K19613 leucine-rich repeat protein SHOC2 (A)	Plant intracellular Ras-group-related LRR protein 4 OS=Arabidopsis thaliana GN=PIRL4 PE=1 SV=1	Leucine rich repeat	PREDICTED: plant intracellular Ras-group-related LRR protein 4-like [Pyrus x bretschneideri]
ZP04G0174700.1_ZP	molecular_function:"Catalysis of a biochemical reaction at physiological temperatures. In biologically catalyzed reactions, the reactants are known as substrates, and the catalysts are naturally occurring macromolecular substances known as enzymes. Enzymes possess specific binding sites for substrates, and are usually composed wholly or largely of protein, but RNA that has catalytic activity (rib…	BCA3; branched chain amino acid aminotransferase (EC:2.6.1.42); K00826 branched-chain amino acid aminotransferase [EC:2.6.1.42] (A)	Branched-chain-amino-acid aminotransferase-like protein 2 OS=Arabidopsis thaliana GN=At5g27410 PE=2 SV=1	Amino-transferase class IV	PREDICTED: branched-chain-amino-acid aminotransferase-like protein 2 [Pyrus x bretschneideri]
ZP012G0027000.1_ZP	molecular_function:"Catalysis of the hydrolysis of any O-glycosyl bond." [GOC:mah](GO:0004553),biological_process:"The chemical reactions and pathways involving carbohydrates, any of a group of organic compounds based of the general formula Cx(H2O)y. Includes the formation of carbohydrate derivatives by the addition of a carbohydrate residue to another molecule." [GOC:mah, ISBN:0198506732](GO:000…	beta-fructofuranosidase, insoluble isoenzyme 1-like; K01193 beta-fructofuranosidase [EC:3.2.1.26] (A)	Beta-fructofuranosidase, insoluble isoenzyme 1 OS=Daucus carota GN=INV1 PE=1 SV=1	Glycosyl hydrolases family 32 C terminal	PREDICTED: beta-fructofuranosidase, insoluble isoenzyme 1-like isoform X1 [Malus domestica]
ZP015G0270300.1_ZP	molecular_function:"Any molecular function by which a gene product interacts selectively and non-covalently with DNA (deoxyribonucleic acid)." [GOC:dph, GOC:jl, GOC:tb, GOC:vw](GO:0003677),biological_process:"Any process that modulates the frequency, rate or extent of cellular DNA-templated transcription." [GOC:go_curators, GOC:txnOH](GO:0006355)	cyclic dof factor 1-like; K16222 Dof zinc finger protein DOF5.5 (A)	Dof zinc finger protein DOF5.7 OS=Arabidopsis thaliana GN=DOF5.7 PE=2 SV=1	Dof domain, zinc finger	PREDICTED: dof zinc finger protein DOF5.7-like [Malus domestica]
ZP015G0108800.1_ZP	molecular_function:"Interacting selectively and non-covalently with a nucleotide, any compound consisting of a nucleoside that is esterified with (ortho)phosphate or an oligophosphate at any hydroxyl group on the ribose or deoxyribose." [GOC:mah, ISBN:0198547684](GO:0000166),molecular_function:"Catalysis of the formation of aminoacyl-tRNA from ATP, amino acid, and tRNA with the release of diphosp…	cysteine--tRNA ligase, cytoplasmic; K01883 cysteinyl-tRNA synthetase [EC:6.1.1.16] (A)	Cysteine--tRNA ligase, chloroplastic/mitochondrial OS=Arabidopsis thaliana GN=SYCO PE=2 SV=1	tRNA synthetases class I (C) catalytic domain	PREDICTED: cysteine--tRNA ligase, cytoplasmic isoform X1 [Malus domestica]
ZP015G0198900.1_ZP	molecular_function:"Catalysis of the phosphorylation of an amino acid residue in a protein, usually according to the reaction: a protein + ATP = a phosphoprotein + ADP." [MetaCyc:PROTEIN-KINASE-RXN](GO:0004672),molecular_function:"Interacting selectively and non-covalently with ATP, adenosine 5'-triphosphate, a universally important coenzyme and enzyme regulator." [ISBN:0198506732](GO:0005524),bi…	CONNEXIN_32; putative serine/threonine-protein kinase Cx32; K00924 [EC:2.7.1.-] (A)	Probable serine/threonine-protein kinase Cx32, chloroplastic OS=Arabidopsis thaliana GN=At4g35600 PE=1 SV=2	Protein tyrosine kinase	PREDICTED: probable serine/threonine-protein kinase Cx32, chloroplastic [Malus domestica]
ZP013G0162100.1_ZP	molecular_function:"Catalysis of the reaction: ATP + H2O = ADP + phosphate, to drive the unwinding of a DNA or RNA helix." [GOC:jl](GO:0004386)	probable RNA helicase SDE3; K18422 helicase MOV-10 [EC:3.6.4.13] (A)	Probable RNA helicase SDE3 OS=Arabidopsis thaliana GN=SDE3 PE=1 SV=1	AAA domain	PREDICTED: probable RNA helicase SDE3 [Malus domestica]
ZP012G0201600.1_ZP	cellular_component:"The component of a membrane consisting of the gene products and protein complexes having at least some part of their peptide sequence embedded in the hydrophobic region of the membrane." [GOC:dos, GOC:go_curators](GO:0016021),molecular_function:"Enables the transfer of a substance, usually a specific substance or a group of related substances, from one side of a membrane to th…	sugar transporter ERD6-like 5; K08145 MFS transporter, SP family, solute carrier family 2 (facilitated glucose transporter), member 8 (A)	Sugar transporter ERD6-like 5 OS=Arabidopsis thaliana GN=At1g54730 PE=2 SV=2	Sugar (and other) transporter	PREDICTED: sugar transporter ERD6-like 5 [Pyrus x bretschneideri]
ZP016G0062900.1_ZP	--	ultraviolet-B receptor UVR8; K15421 secretion-regulating guanine nucleotide exchange factor (A)	Ultraviolet-B receptor UVR8 OS=Arabidopsis thaliana GN=UVR8 PE=1 SV=1	Regulator of chromosome condensation (RCC1) repeat	PREDICTED: ultraviolet-B receptor UVR8 [Malus domestica]
ZP01G0082700.1_ZP	biological_process:"The chemical reactions and pathways involving lipids, compounds soluble in an organic solvent but not, or sparingly, in an aqueous solvent. Includes fatty acids; neutral fats, other fatty-acid esters, and soaps; long-chain (fatty) alcohols and waxes; sphingoids and other long-chain bases; glycolipids, phospholipids and sphingolipids; and carotenes, polyprenols, sterols, terpen…	--	--	Lipase (class 3)	PREDICTED: uncharacterized protein LOC103426336 [Malus domestica]
ZP02G0068500.1_ZP	--	--	--	zinc-finger of the FCS-type, C2-C2	PREDICTED: uncharacterized protein LOC103406845 [Malus domestica]
ZP09G0111700.1_ZP	molecular_function:"Catalysis of the hydrolysis of any ester bond." [GOC:jl](GO:0016788)	hypothetical protein; K00679 phospholipid:diacylglycerol acyltransferase [EC:2.3.1.158] (A)	GDSL esterase/lipase At2g42990 OS=Arabidopsis thaliana GN=At2g42990 PE=2 SV=1	GDSL-like Lipase/Acylhydrolase	PREDICTED: GDSL esterase/lipase At2g42990 [Malus domestica]
ZP016G0058600.1_ZP	molecular_function:"Interacting selectively and non-covalently with any protein or protein complex (a complex of two or more proteins that may include other nonprotein molecules)." [GOC:go_curators](GO:0005515)	kelch-like protein 10; K10448 kelch-like protein 10 (A)	F-box/kelch-repeat protein SKIP11 OS=Arabidopsis thaliana GN=SKIP11 PE=1 SV=2	Kelch motif	PREDICTED: F-box/kelch-repeat protein SKIP11-like [Malus domestica]
ZP06G0035800.1_ZP	molecular_function:"Interacting selectively and non-covalently with chromatin, the network of fibers of DNA, protein, and sometimes RNA, that make up the chromosomes of the eukaryotic nucleus during interphase." [GOC:jl, ISBN:0198506732, PMID:20404130](GO:0003682),cellular_component:"The inner, i.e. lumen-facing, lipid bilayer of the nuclear envelope." [GOC:ma](GO:0005637)	homeobox-leucine zipper protein ATHB-8-like; K09338 homeobox-leucine zipper protein (A)	--	Man1-Src1p-C-terminal domain	PREDICTED: uncharacterized protein LOC103420170 isoform X2 [Malus domestica]
ZP05G0254400.1_ZP	molecular_function:"Catalysis of a biochemical reaction at physiological temperatures. In biologically catalyzed reactions, the reactants are known as substrates, and the catalysts are naturally occurring macromolecular substances known as enzymes. Enzymes possess specific binding sites for substrates, and are usually composed wholly or largely of protein, but RNA that has catalytic activity (rib…	peroxisomal (S)-2-hydroxy-acid oxidase GLO1-like; K11517 (S)-2-hydroxy-acid oxidase [EC:1.1.3.15] (A)	Peroxisomal (S)-2-hydroxy-acid oxidase GLO5 OS=Arabidopsis thaliana GN=GLO5 PE=1 SV=1	FMN-dependent dehydrogenase	PREDICTED: peroxisomal (S)-2-hydroxy-acid oxidase GLO1-like isoform X1 [Malus domestica]
ZP013G0198300.1_ZP	--	--	--	zinc-finger of the FCS-type, C2-C2	PREDICTED: uncharacterized protein LOC103453642 [Malus domestica]
ZP05G0251700.1_ZP	molecular_function:"Any molecular function by which a gene product interacts selectively and non-covalently with DNA (deoxyribonucleic acid)." [GOC:dph, GOC:jl, GOC:tb, GOC:vw](GO:0003677),molecular_function:"Interacting selectively and non-covalently with any protein or protein complex (a complex of two or more proteins that may include other nonprotein molecules)." [GOC:go_curators](GO:0005515)…	hypothetical protein; K14486 auxin response factor (A)	Auxin response factor 6 OS=Arabidopsis thaliana GN=ARF6 PE=1 SV=2	B3 DNA binding domain	auxin response factor 6-like [Malus domestica]
ZP03G0058300.1_ZP	--	--	--	Phospholipid methyltransferase	PREDICTED: uncharacterized protein LOC103420651 [Malus domestica]
ZP03G0091300.1_ZP	--	MYB24; transcription factor RAX1-like; K09422 myb proto-oncogene protein, plant (A)	Transcription factor RAX2 OS=Arabidopsis thaliana GN=RAX2 PE=1 SV=1	Myb-like DNA-binding domain	MYB24 [Malus domestica]
ZP011G0032400.1_ZP	molecular_function:"Catalysis of the incorporation of one atom from molecular oxygen into a compound and the reduction of the other atom of oxygen to water." [ISBN:0198506732](GO:0004497),molecular_function:"Interacting selectively and non-covalently with iron (Fe) ions." [GOC:ai](GO:0005506),molecular_function:"Catalysis of an oxidation-reduction (redox) reaction in which hydrogen or electrons a…	hypothetical protein; K10717 cytokinin trans-hydroxylase (A)	Cytochrome P450 714C2 OS=Oryza sativa subsp. japonica GN=CYP714C2 PE=2 SV=1	Cytochrome P450	PREDICTED: cytochrome P450 714C2-like [Malus domestica]
ZP013G0002600.1_ZP	molecular_function:"Interacting selectively and non-covalently with ATP, adenosine 5'-triphosphate, a universally important coenzyme and enzyme regulator." [ISBN:0198506732](GO:0005524),biological_process:"The chemical reactions and pathways resulting in the formation of substances; typically the energy-requiring part of metabolism in which simpler substances are transformed into more complex one…	uncharacterized LOC105781545; K11253 histone H3 (A)	UDP-N-acetylmuramoyl-tripeptide--D-alanyl-D-alanine ligase OS=Bacillus subtilis (strain 168) GN=murF PE=3 SV=1	Mur ligase middle domain	PREDICTED: uncharacterized protein LOC103430675 [Malus domestica]
ZP014G0184900.1_ZP	biological_process:"A protein modification process that results in the addition of a carbohydrate or carbohydrate derivative unit to a protein amino acid, e.g. the addition of glycan chains to proteins." [GOC:curators, GOC:pr](GO:0006486),molecular_function:"Catalysis of the transfer of a glycosyl group from one compound (donor) to another (acceptor)." [GOC:jl, ISBN:0198506732](GO:0016757)	alpha-glucosidase 2-like; K01228 mannosyl-oligosaccharide glucosidase [EC:3.2.1.106] (A)	Probable arabinosyltransferase ARAD1 OS=Arabidopsis thaliana GN=ARAD1 PE=1 SV=1	Exostosin family	PREDICTED: probable arabinosyltransferase ARAD1 [Malus domestica]
ZP015G0173000.1_ZP	molecular_function:"Catalysis of the hydrolysis of phosphoric monoesters, releasing inorganic phosphate." [GOC:curators, GOC:pg](GO:0016791)	inorganic pyrophosphatase 3; K13248 pyridoxal phosphate phosphatase PHOSPHO2 [EC:3.1.3.74] (A)	Inorganic pyrophosphatase 3 OS=Arabidopsis thaliana GN=At4g29530 PE=2 SV=1	Putative Phosphatase	PREDICTED: inorganic pyrophosphatase 3 [Malus domestica]
ZP014G0123800.1_ZP	molecular_function:"Any molecular function by which a gene product interacts selectively and non-covalently with DNA (deoxyribonucleic acid)." [GOC:dph, GOC:jl, GOC:tb, GOC:vw](GO:0003677),biological_process:"Any process that modulates the frequency, rate or extent of cellular DNA-templated transcription." [GOC:go_curators, GOC:txnOH](GO:0006355)	cyclic dof factor 1-like; K16222 Dof zinc finger protein DOF5.5 (A)	Dof zinc finger protein DOF4.6 OS=Arabidopsis thaliana GN=DOF4.6 PE=2 SV=2	Dof domain, zinc finger	DOF domain class transcription factor [Malus domestica]
ZP02G0103800.1_ZP	molecular_function:"Interacting selectively and non-covalently with magnesium (Mg) ions." [GOC:ai](GO:0000287),molecular_function:"Catalysis of the reaction: diphosphate + H(2)O = H(+) + 2 phosphate." [EC:3.6.1.1, RHEA:24576](GO:0004427),cellular_component:"All of the contents of a cell excluding the plasma membrane and nucleus, but including other subcellular structures." [ISBN:0198547684](GO:00…	soluble inorganic pyrophosphatase-like; K01507 inorganic pyrophosphatase [EC:3.6.1.1] (A)	Soluble inorganic pyrophosphatase 4 OS=Arabidopsis thaliana GN=PPA4 PE=1 SV=1	Inorganic pyrophosphatase	PREDICTED: soluble inorganic pyrophosphatase-like [Malus domestica]
ZP013G0160400.1_ZP	--	--	Protein OBERON 1 OS=Arabidopsis thaliana GN=OBE1 PE=1 SV=1	PHD - plant homeodomain finger protein	PREDICTED: uncharacterized protein LOC103453132 isoform X1 [Malus domestica]
ZP01G0151100.1_ZP	--	--	WEB family protein At2g40480 OS=Arabidopsis thaliana GN=At2g40480 PE=2 SV=1	Weak chloroplast movement under blue light	PREDICTED: WEB family protein At2g40480-like [Malus domestica]
ZP015G0255500.1_ZP	--	--	--	--	PREDICTED: uncharacterized protein LOC103431615 isoform X2 [Malus domestica]
ZP05G0275000.1_ZP	molecular_function:"Catalysis of the reaction: ATP + H2O = ADP + phosphate, to drive the unwinding of a DNA or RNA helix." [GOC:jl](GO:0004386)	probable ATP-dependent RNA helicase DHX35; K13117 ATP-dependent RNA helicase DDX35 [EC:3.6.4.13] (A)	Probable ATP-dependent RNA helicase DHX35 OS=Homo sapiens GN=DHX35 PE=1 SV=2	Oligonucleotide/oligosaccharide-binding (OB)-fold	PREDICTED: probable ATP-dependent RNA helicase DHX35 isoform X1 [Pyrus x bretschneideri]
ZP016G0047000.1_ZP	biological_process:"The cellular process in which a signal is conveyed to trigger a change in the activity or state of a cell. Signal transduction begins with reception of a signal (e.g. a ligand binding to a receptor or receptor activation by a stimulus such as light), or for signal transduction in the absence of ligand, signal-withdrawal or the activity of a constitutively active receptor. Sign…	extensin-like; K05747 Wiskott-Aldrich syndrome protein (A)	Ninja-family protein AFP1 OS=Arabidopsis thaliana GN=AFP1 PE=1 SV=1	Ethylene-responsive binding factor-associated repression	PREDICTED: ninja-family protein AFP3-like [Malus domestica]
ZP04G0104000.1_ZP	molecular_function:"Catalysis of an oxidation-reduction (redox) reaction, a reversible chemical reaction in which the oxidation state of an atom or atoms within a molecule is altered. One substrate acts as a hydrogen or electron donor and becomes oxidized, while the other acts as hydrogen or electron acceptor and becomes reduced." [GOC:go_curators](GO:0016491)	short-chain dehydrogenase TIC 32, chloroplastic-like; K11153 retinol dehydrogenase 12 [EC:1.1.1.300] (A)	Short-chain dehydrogenase TIC 32, chloroplastic OS=Pisum sativum GN=TIC32 PE=1 SV=1	short chain dehydrogenase	PREDICTED: short-chain dehydrogenase TIC 32, chloroplastic-like isoform X1 [Malus domestica]
ZP017G0144400.1_ZP	--	3-ketoacyl-CoA synthase 9; K15397 3-ketoacyl-CoA synthase [EC:2.3.1.199] (A)	Polyadenylate-binding protein-interacting protein 4 OS=Arabidopsis thaliana GN=CID4 PE=2 SV=1	Ataxin 2 SM domain	PREDICTED: polyadenylate-binding protein-interacting protein 3-like [Malus domestica]
ZP08G0099900.1_ZP	molecular_function:"The action of a molecule that contributes to the structural integrity of the ribosome." [GOC:mah](GO:0003735)	54S ribosomal protein L24, mitochondrial-like; K02902 large subunit ribosomal protein L28 (A)	54S ribosomal protein L24, mitochondrial OS=Saccharomyces cerevisiae (strain ATCC 204508 / S288c) GN=MRPL24 PE=1 SV=2	Ribosomal L28 family	PREDICTED: 54S ribosomal protein L24, mitochondrial-like [Malus domestica]
ZP015G0349100.1_ZP	molecular_function:"Catalysis of the reaction: UDP-glucuronate + 3-beta-D-galactosyl-4-beta-D-galactosyl-O-beta-D-xylosylprotein = UDP + 3-beta-D-glucuronosyl-3-beta-D-galactosyl-4-beta-D-galactosyl-O-beta-D-xylosylprotein." [EC:2.4.1.135](GO:0015018),cellular_component:"A lipid bilayer along with all the proteins and protein complexes embedded in it an attached to it." [GOC:dos, GOC:mah, ISBN:08…	probable beta-1,4-xylosyltransferase IRX9H; K00735 galactosylgalactosylxylosylprotein 3-beta-glucuronosyltransferase 1 [EC:2.4.1.135] (A)	Probable beta-1,4-xylosyltransferase IRX9H OS=Arabidopsis thaliana GN=IRX9H PE=2 SV=2	Glycosyltransferase family 43	PREDICTED: probable beta-1,4-xylosyltransferase IRX9H [Malus domestica]
ZP010G0056400.1_ZP	biological_process:"Any process that results in a change in state or activity of a cell or an organism (in terms of movement, secretion, enzyme production, gene expression, etc.) as a result of a stimulus reflecting the presence, absence, or concentration of water." [GOC:jl](GO:0009415)	--	Late embryogenesis abundant protein OS=Raphanus sativus PE=2 SV=1	Dehydrin	PREDICTED: late embryogenesis abundant protein [Malus domestica]
ZP014G0094400.1_ZP	--	sporulation-specific protein 15-like; K10352 myosin heavy chain (A)	Laminin-like protein epi-1 OS=Caenorhabditis elegans GN=epi-1 PE=1 SV=1	N-terminal C2 in EEIG1 and EHBP1 proteins	PREDICTED: LOW QUALITY PROTEIN: myosin-9-like, partial [Malus domestica]
ZP011G0163700.1_ZP	cellular_component:"A lipid bilayer along with all the proteins and protein complexes embedded in it an attached to it." [GOC:dos, GOC:mah, ISBN:0815316194](GO:0016020),biological_process:"The directed movement of metal ions, any metal ion with an electric charge, into, out of or within a cell, or between cells, by means of some agent such as a transporter or pore." [GOC:ai](GO:0030001),molecular…	zinc transporter 11-like; K14709 solute carrier family 39 (zinc transporter), member 1/2/3 (A)	Zinc transporter 11 OS=Arabidopsis thaliana GN=ZIP11 PE=2 SV=1	ZIP Zinc transporter	PREDICTED: zinc transporter 11-like, partial [Malus domestica]
ZP015G0173100.1_ZP	biological_process:"The process in which a solute is transported across a lipid bilayer, from one side of a membrane to the other." [GOC:dph, GOC:jid](GO:0055085)	mitochondrial substrate carrier family protein P-like; K15084 solute carrier family 25 (mitochondrial carrier protein), member 16 (A)	Mitochondrial substrate carrier family protein B OS=Dictyostelium discoideum GN=mcfB PE=3 SV=1	Mitochondrial carrier protein	PREDICTED: mitochondrial substrate carrier family protein P-like isoform X1 [Malus domestica]
ZP05G0049600.1_ZP	molecular_function:"Catalysis of the reaction: ATP + H2O = ADP + phosphate, to drive the hydrolysis of peptide bonds." [GOC:mah](GO:0004176),molecular_function:"Catalysis of the hydrolysis of internal, alpha-peptide bonds in a polypeptide chain by a catalytic mechanism that involves a catalytic triad consisting of a serine nucleophile that is activated by a proton relay involving an acidic residu…	ATP-dependent Clp protease proteolytic subunit 6, chloroplastic; K01358 ATP-dependent Clp protease, protease subunit [EC:3.4.21.92] (A)	ATP-dependent Clp protease proteolytic subunit 6, chloroplastic OS=Arabidopsis thaliana GN=CLPP6 PE=1 SV=1	Annexin	PREDICTED: annexin D7-like [Malus domestica]
ZP017G0111800.1_ZP	molecular_function:"Interacting selectively and non-covalently with any protein or protein complex (a complex of two or more proteins that may include other nonprotein molecules)." [GOC:go_curators](GO:0005515),biological_process:"The series of molecular signals mediated by salicylic acid involved in systemic acquired resistance." [GOC:jy](GO:0009862),biological_process:"Any process that modulate…	regulatory protein NPR3-like; K14508 regulatory protein NPR1 (A)	Regulatory protein NPR3 OS=Arabidopsis thaliana GN=NPR3 PE=1 SV=1	Domain of unknown function (DUF3420)	PREDICTED: regulatory protein NPR3-like [Malus domestica]
ZP015G0163200.1_ZP	molecular_function:"Enables the transfer of a monosaccharide from one side of a membrane to the other." [GOC:jl, GOC:mtg_transport, ISBN:0815340729](GO:0015145),biological_process:"The process in which a monosaccharide is transported across a lipid bilayer, from one side of a membrane to the other. Monosaccharides are the simplest carbohydrates; they are polyhydric alcohols containing either an a…	hypothetical protein; K08139 MFS transporter, SP family, sugar:H+ symporter (A)	Sugar transport protein 14 OS=Arabidopsis thaliana GN=STP14 PE=2 SV=2	Sugar (and other) transporter	PREDICTED: sugar transport protein 14-like [Malus domestica]
ZP03G0049100.1_ZP	molecular_function:"Catalysis of the incorporation of one atom from molecular oxygen into a compound and the reduction of the other atom of oxygen to water." [ISBN:0198506732](GO:0004497),molecular_function:"Interacting selectively and non-covalently with iron (Fe) ions." [GOC:ai](GO:0005506),molecular_function:"Catalysis of an oxidation-reduction (redox) reaction in which hydrogen or electrons a…	cytochrome P450 86A1; K15401 fatty acid omega-hydroxylase [EC:1.14.-.-] (A)	Cytochrome P450 86A1 OS=Arabidopsis thaliana GN=CYP86A1 PE=1 SV=2	Cytochrome P450	PREDICTED: cytochrome P450 86A1 [Malus domestica]
ZP013G0117500.1_ZP	molecular_function:"Inhibition of the reactions brought about by dioxygen (O2) or peroxides. Usually the antioxidant is effective because it can itself be more easily oxidized than the substance protected. The term is often applied to components that can trap free radicals, thereby breaking the chain reaction that normally leads to extensive biological damage." [ISBN:0198506732](GO:0016209),molec…	1-Cys peroxiredoxin; K11188 peroxiredoxin 6, 1-Cys peroxiredoxin [EC:1.11.1.7 1.11.1.15 3.1.1.-] (A)	1-Cys peroxiredoxin OS=Medicago truncatula PE=2 SV=1	AhpC/TSA family	PREDICTED: 1-Cys peroxiredoxin [Pyrus x bretschneideri]
ZP03G0019100.1_ZP	molecular_function:"Interacting selectively and non-covalently with any protein or protein complex (a complex of two or more proteins that may include other nonprotein molecules)." [GOC:go_curators](GO:0005515),biological_process:"The hydrolysis of proteins into smaller polypeptides and/or amino acids by cleavage of their peptide bonds." [GOC:bf, GOC:mah](GO:0006508),molecular_function:"Catalysis…	P34 probable thiol protease-like; K01365 cathepsin L [EC:3.4.22.15] (A)	Pentatricopeptide repeat-containing protein At4g35850, mitochondrial OS=Arabidopsis thaliana GN=At4g35850 PE=2 SV=1	Papain family cysteine protease	PREDICTED: P34 probable thiol protease-like [Malus domestica]
ZP09G0217300.1_ZP	molecular_function:"The formation of a protein dimer, a macromolecular structure consists of two noncovalently associated identical or nonidentical subunits." [ISBN:0198506732](GO:0046983)	transcription factor PIF3; K12126 phytochrome-interacting factor 3 (A)	Putative transcription factor bHLH086 OS=Arabidopsis thaliana GN=BHLH86 PE=3 SV=2	Helix-loop-helix DNA-binding domain	PREDICTED: putative transcription factor bHLH086 [Malus domestica]
ZP014G0077800.1_ZP	biological_process:"Progression through the phases of the mitotic cell cycle, the most common eukaryotic cell cycle, which canonically comprises four successive phases called G1, S, G2, and M and includes replication of the genome and the subsequent segregation of chromosomes into daughter cells. In some variant cell cycles nuclear replication or nuclear division may not be followed by cell divis…	condensin complex subunit 1-like; K06677 condensin complex subunit 1 (A)	Condensin complex subunit 1 OS=Xenopus laevis GN=ncapd2 PE=1 SV=1	non-SMC mitotic condensation complex subunit 1, N-term	PREDICTED: LOW QUALITY PROTEIN: condensin complex subunit 1-like [Malus domestica]
ZP017G0115500.1_ZP	--	--	--	--	PREDICTED: forkhead-associated domain-containing protein 1-like [Malus domestica]
ZP01G0183900.1_ZP	biological_process:"Any process that results in a change in state or activity of a cell or an organism (in terms of movement, secretion, enzyme production, gene expression, etc.) as a result of an abscisic acid stimulus." [GOC:jl](GO:0009737)	--	Low-temperature-induced 65 kDa protein OS=Arabidopsis thaliana GN=LTI65 PE=2 SV=2	CAP160 repeat	PREDICTED: low-temperature-induced 65 kDa protein-like [Malus domestica]
ZP01G0087500.1_ZP	molecular_function:"Catalysis of the phosphorylation of an amino acid residue in a protein, usually according to the reaction: a protein + ATP = a phosphoprotein + ADP." [MetaCyc:PROTEIN-KINASE-RXN](GO:0004672),molecular_function:"Catalysis of the reactions: ATP + protein serine = ADP + protein serine phosphate, and ATP + protein threonine = ADP + protein threonine phosphate." [GOC:bf, RHEA:17989…	probable serine/threonine-protein kinase WNK10; K08867 WNK lysine deficient protein kinase [EC:2.7.11.1] (A)	Probable serine/threonine-protein kinase WNK4 OS=Oryza sativa subsp. japonica GN=WNK4 PE=2 SV=1	Protein kinase domain	PREDICTED: probable serine/threonine-protein kinase WNK10 [Pyrus x bretschneideri]
ZP012G0169500.1_ZP	--	hypothetical protein; K18442 brefeldin A-inhibited guanine nucleotide-exchange protein (A)	THO complex subunit 2 OS=Callithrix jacchus GN=THOC2 PE=3 SV=1	--	PREDICTED: myb-like protein X [Malus domestica]
ZP011G0107300.1_ZP	molecular_function:"Interacting selectively and non-covalently with any nucleic acid." [GOC:jl](GO:0003676),molecular_function:"Interacting selectively and non-covalently with any protein or protein complex (a complex of two or more proteins that may include other nonprotein molecules)." [GOC:go_curators](GO:0005515)	protein argonaute 5-like; K11593 eukaryotic translation initiation factor 2C (A)	Protein argonaute MEL1 OS=Oryza sativa subsp. japonica GN=MEL1 PE=2 SV=1	N-terminal domain of argonaute	PREDICTED: protein argonaute 5-like [Malus domestica]
ZP02G0099000.1_ZP	biological_process:"The covalent alteration of one or more nucleotides within an rRNA molecule to produce an rRNA molecule with a sequence that differs from that coded genetically." [GOC:curators](GO:0000154),molecular_function:"Catalysis of the dimethylation two adjacent A residues in the loop closing the 3'-terminal stem of the 18S rRNA, using S-adenosyl-L-methionine as a methyl donor." [ISBN:1…	probable dimethyladenosine transferase; K14191 18S rRNA (adenine1779-N6/adenine1780-N6)-dimethyltransferase [EC:2.1.1.183] (A)	Ribosomal RNA small subunit methyltransferase, mitochondrial OS=Arabidopsis thaliana GN=DIM1B PE=1 SV=1	Ribosomal RNA adenine dimethylase	PREDICTED: probable dimethyladenosine transferase [Malus domestica]
ZP016G0041800.1_ZP	--	probable sodium-coupled neutral amino acid transporter 6; K14207 solute carrier family 38 (sodium-coupled neutral amino acid transporter), member 2 (A)	Probable sodium-coupled neutral amino acid transporter 6 OS=Xenopus tropicalis GN=slc38a6 PE=2 SV=1	Transmembrane amino acid transporter protein	PREDICTED: probable sodium-coupled neutral amino acid transporter 6 [Malus domestica]
ZP08G0109400.1_ZP	molecular_function:"Catalysis of the transfer of an acyl group, other than amino-acyl, from one compound (donor) to another (acceptor)." [GOC:jl](GO:0016747)	BAHDb3-2; BAHD family acyltransferase (EC:2.3.1.-); K13065 shikimate O-hydroxycinnamoyltransferase [EC:2.3.1.133] (A)	Protein ECERIFERUM 26-like OS=Arabidopsis thaliana GN=CER26L PE=2 SV=1	Transferase family	PREDICTED: protein ECERIFERUM 26-like [Malus domestica]
ZP014G0011500.1_ZP	molecular_function:"Catalysis of a biochemical reaction at physiological temperatures. In biologically catalyzed reactions, the reactants are known as substrates, and the catalysts are naturally occurring macromolecular substances known as enzymes. Enzymes possess specific binding sites for substrates, and are usually composed wholly or largely of protein, but RNA that has catalytic activity (rib…	uncharacterized LOC103424226; K01598 phosphopantothenoylcysteine decarboxylase [EC:4.1.1.36] (A)	Phosphopantothenoylcysteine decarboxylase OS=Arabidopsis thaliana GN=HAL3A PE=1 SV=1	Flavoprotein	PREDICTED: uncharacterized protein LOC103424226 [Malus domestica]
ZP014G0159600.1_ZP	--	kinesin KP1-like; K10406 kinesin family member C2/C3 (A)	--	Plant protein of unknown function (DUF868)	PREDICTED: uncharacterized protein LOC103424495 [Malus domestica]
ZP01G0156200.1_ZP	molecular_function:"Interacting selectively and non-covalently with ATP, adenosine 5'-triphosphate, a universally important coenzyme and enzyme regulator." [ISBN:0198506732](GO:0005524),molecular_function:"Interacting selectively and non-covalently with any metal ion." [GOC:ai](GO:0046872),molecular_function:"Catalysis of the reaction: ATP + H2O = ADP + phosphate. This reaction requires the prese…	E3 ubiquitin-protein ligase SHPRH-like; K15710 E3 ubiquitin-protein ligase SHPRH [EC:3.6.4.- 2.3.2.27] (A)	E3 ubiquitin-protein ligase SHPRH OS=Mus musculus GN=Shprh PE=1 SV=1	Helicase conserved C-terminal domain	PREDICTED: E3 ubiquitin-protein ligase SHPRH-like isoform X1 [Malus domestica]
ZP010G0068700.1_ZP	--	protein kinase, putative; K08857 NIMA (never in mitosis gene a)-related kinase [EC:2.7.11.1] (A)	--	Leucine-zipper of ternary complex factor MIP1	PREDICTED: uncharacterized protein LOC103964170 [Pyrus x bretschneideri]
ZP07G0021300.1_ZP	molecular_function:"Interacting selectively and non-covalently with calcium ions (Ca2+)." [GOC:ai](GO:0005509),molecular_function:"Interacting selectively and non-covalently with phospholipids, a class of lipids containing phosphoric acid as a mono- or diester, in the presence of calcium." [GOC:jl](GO:0005544)	annexin D8; K17099 annexin A13 (A)	Annexin D4 OS=Arabidopsis thaliana GN=ANN4 PE=2 SV=1	Annexin	PREDICTED: annexin D4 [Malus domestica]
ZP05G0066500.1_ZP	--	--	--	--	PREDICTED: uncharacterized protein LOC103415094 [Malus domestica]
ZP03G0236200.1_ZP	--	CTD small phosphatase-like protein 2; K17616 CTD small phosphatase-like protein 2 [EC:3.1.3.-] (A)	Stress-related protein OS=Vitis riparia GN=SRP PE=2 SV=1	Rubber elongation factor protein (REF)	PREDICTED: stress-related protein-like [Malus domestica]
ZP04G0133400.1_ZP	cellular_component:"The component of the plasma membrane consisting of the gene products and protein complexes having at least some part of their peptide sequence embedded in the hydrophobic region of the membrane." [GOC:dos, GOC:go_curators](GO:0005887),molecular_function:"Enables the transfer of ammonium from one side of a membrane to the other. Ammonium is the cation NH4+ which is formed from …	ammonium transporter 2-like; K03320 ammonium transporter, Amt family (A)	Ammonium transporter 3 member 1 OS=Oryza sativa subsp. japonica GN=AMT3-1 PE=2 SV=1	Ammonium Transporter Family	PREDICTED: ammonium transporter 2-like [Malus domestica]
ZP015G0171300.1_ZP	biological_process:"The hydrolysis of proteins into smaller polypeptides and/or amino acids by cleavage of their peptide bonds." [GOC:bf, GOC:mah](GO:0006508),molecular_function:"Interacting selectively and non-covalently with any metal ion." [GOC:ai](GO:0046872)	mitochondrial-processing peptidase subunit beta; K17732 mitochondrial-processing peptidase subunit beta [EC:3.4.24.64] (A)	Probable zinc protease PqqL OS=Haemophilus influenzae (strain ATCC 51907 / DSM 11121 / KW20 / Rd) GN=pqqL PE=3 SV=1	Peptidase M16 inactive domain	PREDICTED: uncharacterized protein LOC103943948 [Pyrus x bretschneideri]
ZP09G0221200.1_ZP	--	DNA repair protein XRCC3 homolog; K10880 DNA-repair protein XRCC3 (A)	Zinc finger protein 4 OS=Arabidopsis thaliana GN=ZFP4 PE=2 SV=2	--	PREDICTED: zinc finger protein 4-like [Pyrus x bretschneideri]
ZP04G0188800.1_ZP	molecular_function:"Catalysis of the transfer of ubiquitin from one protein to another via the reaction X-Ub + Y --> Y-Ub + X, where both X-Ub and Y-Ub are covalent linkages." [GOC:BioGRID, GOC:jh2, PMID:9635407](GO:0004842)	E3 ubiquitin protein ligase DRIP2-like; K16277 E3 ubiquitin-protein ligase DRIP [EC:2.3.2.27] (A)	E3 ubiquitin protein ligase DRIP2 OS=Arabidopsis thaliana GN=DRIP2 PE=1 SV=1	Zinc finger, C3HC4 type (RING finger)	PREDICTED: E3 ubiquitin protein ligase DRIP2-like [Malus domestica]
ZP03G0219400.1_ZP	--	--	--	zinc-finger of the FCS-type, C2-C2	PREDICTED: uncharacterized protein LOC103432419 isoform X1 [Malus domestica]
ZP03G0056600.1_ZP	cellular_component:"A component of the transcription machinery of RNA Polymerase II. In humans, TFIIA is a heterotrimer composed of an alpha (P35), beta (P19) and gamma subunits (P12)." [GOC:jl, PMID:17560669](GO:0005672),biological_process:"Any process involved in the assembly of the RNA polymerase II preinitiation complex (PIC) at an RNA polymerase II promoter region of a DNA template, resultin…	transcription initiation factor IIA large subunit-like; K03122 transcription initiation factor TFIIA large subunit (A)	Transcription initiation factor IIA large subunit OS=Schizosaccharomyces pombe (strain 972 / ATCC 24843) GN=toa1 PE=1 SV=1	Transcription factor IIA, alpha/beta subunit	PREDICTED: transcription initiation factor IIA large subunit-like isoform X1 [Malus domestica]
ZP012G0049600.1_ZP	--	Cysteine/Histidine-rich C1 domain family protein, putative; K16219 protein N-terminal methyltransferase [EC:2.1.1.244] (A)	--	C1 domain	PREDICTED: uncharacterized protein LOC103423255 [Malus domestica]
ZP015G0368100.1_ZP	--	--	--	Late embryogenesis abundant protein	PREDICTED: uncharacterized protein LOC103402303 [Malus domestica]
ZP01G0114300.1_ZP	biological_process:"A conserved series of molecular signals found in prokaryotes and eukaryotes; involves autophosphorylation of a histidine kinase and the transfer of the phosphate group to an aspartate that then acts as a phospho-donor to response regulator proteins." [PMID:9191038](GO:0000160),molecular_function:"Interacting selectively and non-covalently with any protein or protein complex (a…	two-component response regulator-like APRR3; K12129 pseudo-response regulator 7 (A)	Two-component response regulator-like APRR7 OS=Arabidopsis thaliana GN=APRR7 PE=1 SV=1	Response regulator receiver domain	PREDICTED: LOW QUALITY PROTEIN: two-component response regulator-like APRR3 [Malus domestica]
ZP05G0038600.1_ZP	molecular_function:"Catalysis of the reaction: acyl-CoA + 1,2-diacylglycerol = CoA + triacylglycerol." [EC:2.3.1.20](GO:0004144),biological_process:"The chemical reactions and pathways resulting in the formation of glycerolipids, any lipid with a glycerol backbone." [GOC:ai](GO:0045017)	DNA repair and recombination RAD26-like protein, putative; K20098 DNA excision repair protein ERCC-6-like 2 [EC:3.6.4.-] (A)	O-acyltransferase WSD1 OS=Arabidopsis thaliana GN=WSD1 PE=2 SV=1	Protein of unknown function (DUF1298)	PREDICTED: O-acyltransferase WSD1-like [Pyrus x bretschneideri]
ZP011G0212200.1_ZP	molecular_function:"Catalysis of the phosphorylation of an amino acid residue in a protein, usually according to the reaction: a protein + ATP = a phosphoprotein + ADP." [MetaCyc:PROTEIN-KINASE-RXN](GO:0004672),molecular_function:"Interacting selectively and non-covalently with any protein or protein complex (a complex of two or more proteins that may include other nonprotein molecules)." [GOC:go…	Leucine-rich receptor-like protein kinase family protein; K13415 protein brassinosteroid insensitive 1 [EC:2.7.10.1 2.7.11.1] (A)	Phytosulfokine receptor 2 OS=Arabidopsis thaliana GN=PSKR2 PE=2 SV=1	Leucine rich repeat	PREDICTED: phytosulfokine receptor 2-like [Malus domestica]
ZP04G0104900.1_ZP	molecular_function:"Interacting selectively and non-covalently with chromatin, the network of fibers of DNA, protein, and sometimes RNA, that make up the chromosomes of the eukaryotic nucleus during interphase." [GOC:jl, ISBN:0198506732, PMID:20404130](GO:0003682)	--	--	SAWADEE domain	PREDICTED: uncharacterized protein LOC103433397 isoform X2 [Malus domestica]
ZP03G0153900.1_ZP	molecular_function:"Interacting selectively and non-covalently with ATP, adenosine 5'-triphosphate, a universally important coenzyme and enzyme regulator." [ISBN:0198506732](GO:0005524),biological_process:"A microtubule-based process that results in the movement of organelles, other microtubules, or other cellular components. Examples include motor-driven movement along microtubules and movement …	kinesin-like protein KIN12B; K10400 kinesin family member 15 (A)	Kinesin-like protein KIN12A OS=Arabidopsis thaliana GN=KIN12A PE=1 SV=1	Kinesin motor domain	PREDICTED: kinesin-like protein KIN12B [Malus domestica]
ZP03G0035900.1_ZP	biological_process:"The process in which a solute is transported across a lipid bilayer, from one side of a membrane to the other." [GOC:dph, GOC:jid](GO:0055085)	mitoferrin-like; K15113 solute carrier family 25 (mitochondrial iron transporter), member 28/37 (A)	Mitoferrin OS=Dictyostelium discoideum GN=mcfF PE=3 SV=1	Mitochondrial carrier protein	PREDICTED: mitoferrin-like [Malus domestica]
ZP013G0049500.1_ZP	biological_process:"A process that is carried out at the cellular level which results in the assembly, arrangement of constituent parts, or disassembly of structures formed of microtubules and associated proteins in the cell cortex, i.e. just beneath the plasma membrane of a cell." [GOC:curators, GOC:dph, GOC:jl, GOC:mah](GO:0043622)	protein SPIRAL1-like 1; K18635 protein SPIRAL1 and related proteins (A)	Protein SPIRAL1-like 1 OS=Arabidopsis thaliana GN=SP1L1 PE=2 SV=1	--	PREDICTED: protein SPIRAL1-like 1 [Malus domestica]
ZP013G0181800.1_ZP	molecular_function:"Catalysis of an oxidation-reduction (redox) reaction in which a CH-OH group act as a hydrogen or electron donor and reduces a hydrogen or electron acceptor." [GOC:ai](GO:0016614),molecular_function:"Catalysis of the reaction: 2 long-chain alcohol + O2 = 2 long-chain aldehyde + 2 H2O." [EC:1.1.3.20](GO:0046577),molecular_function:"Interacting selectively and non-covalently with…	long-chain-alcohol oxidase FAO1; K17756 long-chain-alcohol oxidase [EC:1.1.3.20] (A)	Long-chain-alcohol oxidase FAO1 OS=Lotus japonicus GN=FAO1 PE=1 SV=1	GMC oxidoreductase	PREDICTED: long-chain-alcohol oxidase FAO1 [Pyrus x bretschneideri]
ZP01G0128200.1_ZP	molecular_function:"Catalysis of the transfer of an acyl group from one compound (donor) to another (acceptor)." [GOC:jl, ISBN:0198506732](GO:0016746)	glycerol-3-phosphate acyltransferase 5-like; K13508 glycerol-3-phosphate acyltransferase [EC:2.3.1.15] (A)	Glycerol-3-phosphate acyltransferase 5 OS=Arabidopsis thaliana GN=GPAT5 PE=1 SV=1	Acyltransferase	PREDICTED: glycerol-3-phosphate acyltransferase 5-like isoform X1 [Malus domestica]
ZP013G0168000.1_ZP	--	--	--	PDDEXK-like family of unknown function	PREDICTED: uncharacterized protein LOC103929788 [Pyrus x bretschneideri]
ZP05G0049000.1_ZP	molecular_function:"Any molecular function by which a gene product interacts selectively and non-covalently with DNA (deoxyribonucleic acid)." [GOC:dph, GOC:jl, GOC:tb, GOC:vw](GO:0003677),molecular_function:"Interacting selectively and non-covalently with any protein or protein complex (a complex of two or more proteins that may include other nonprotein molecules)." [GOC:go_curators](GO:0005515)	Triacylglycerol lipase SDP1; K14674 TAG lipase / steryl ester hydrolase / phospholipase A2 / LPA acyltransferase [EC:3.1.1.3 3.1.1.13 3.1.1.4 2.3.1.51] (A)	Calmodulin-binding transcription activator 2 OS=Arabidopsis thaliana GN=CMTA2 PE=1 SV=1	Ankyrin repeat	PREDICTED: calmodulin-binding transcription activator 2-like [Malus domestica]
ZP013G0137200.1_ZP	--	--	--	--	PREDICTED: uncharacterized protein LOC103452906 [Malus domestica]
ZP03G0075800.1_ZP	--	--	--	--	PREDICTED: uncharacterized protein LOC103427183 isoform X3 [Malus domestica]
ZP03G0219600.1_ZP	--	--	--	Proline-rich nuclear receptor coactivator motif	PREDICTED: uncharacterized protein LOC103432418 [Malus domestica]
ZP05G0052900.1_ZP	biological_process:"The chemical reactions and pathways involving carbohydrates, any of a group of organic compounds based of the general formula Cx(H2O)y. Includes the formation of carbohydrate derivatives by the addition of a carbohydrate residue to another molecule." [GOC:mah, ISBN:0198506732](GO:0005975),molecular_function:"Catalysis of the hydrolysis of phosphoric monoesters, releasing inorg…	fructose-1,6-bisphosphatase, chloroplastic-like; K03841 fructose-1,6-bisphosphatase I [EC:3.1.3.11] (A)	Fructose-1,6-bisphosphatase, chloroplastic OS=Brassica napus GN=FBP PE=2 SV=1	Fructose-1-6-bisphosphatase, N-terminal domain	PREDICTED: fructose-1,6-bisphosphatase, chloroplastic [Malus domestica]
ZP012G0196800.1_ZP	--	chaperone protein dnaJ 1, mitochondrial; K03686 molecular chaperone DnaJ (A)	Chaperone protein DnaJ OS=Ruegeria pomeroyi (strain ATCC 700808 / DSM 15171 / DSS-3) GN=dnaJ PE=3 SV=1	DnaJ domain	PREDICTED: uncharacterized protein LOC103344636 [Prunus mume]
ZP09G0047300.1_ZP	biological_process:"The chemical reactions and pathways involving carbohydrates, any of a group of organic compounds based of the general formula Cx(H2O)y. Includes the formation of carbohydrate derivatives by the addition of a carbohydrate residue to another molecule." [GOC:mah, ISBN:0198506732](GO:0005975),molecular_function:"Catalysis of the reaction: glycogen + phosphate = maltodextrin + alph…	alpha-1,4 glucan phosphorylase L isozyme, chloroplastic/amyloplastic; K00688 starch phosphorylase [EC:2.4.1.1] (A)	Alpha-1,4 glucan phosphorylase L isozyme, chloroplastic/amyloplastic OS=Vicia faba GN=PHO1 PE=2 SV=2	Carbohydrate phosphorylase	PREDICTED: alpha-1,4 glucan phosphorylase L isozyme, chloroplastic/amyloplastic isoform X1 [Malus domestica]
ZP02G0098300.1_ZP	--	--	Protein SHORT INTERNODES OS=Arabidopsis thaliana GN=SHI PE=1 SV=1	Domain of unknown function (DUF702)	PREDICTED: protein SHORT INTERNODES-like [Pyrus x bretschneideri]
ZP07G0089000.1_ZP	--	--	MORC family CW-type zinc finger protein 3 OS=Homo sapiens GN=MORC3 PE=1 SV=3	Histidine kinase-, DNA gyrase B-, and HSP90-like ATPase	PREDICTED: MORC family CW-type zinc finger protein 3 [Malus domestica]
ZP07G0222800.1_ZP	--	--	Uncharacterized protein At4g00950 OS=Arabidopsis thaliana GN=At4g00950 PE=2 SV=1	Protein of unknown function (DUF688)	PREDICTED: uncharacterized protein At4g00950-like [Malus domestica]
ZP09G0098500.1_ZP	molecular_function:"Interacting selectively and non-covalently with any protein or protein complex (a complex of two or more proteins that may include other nonprotein molecules)." [GOC:go_curators](GO:0005515)	uncharacterized LOC103329149; K19307 25S rRNA (uracil2634-N3)-methyltransferase [EC:2.1.1.313] (A)	--	Protein of unknown function (DUF1296)	PREDICTED: flocculation protein FLO11-like isoform X1 [Malus domestica]
ZP015G0186000.1_ZP	biological_process:"The hydrolysis of proteins into smaller polypeptides and/or amino acids by cleavage of their peptide bonds." [GOC:bf, GOC:mah](GO:0006508),molecular_function:"Catalysis of the hydrolysis of peptide bonds in a polypeptide chain by a mechanism in which the sulfhydryl group of a cysteine residue at the active center acts as a nucleophile." [GOC:mah, http://merops.sanger.ac.uk/abo…	thiol protease aleurain-like; K01366 cathepsin H [EC:3.4.22.16] (A)	Thiol protease aleurain-like OS=Arabidopsis thaliana GN=At3g45310 PE=2 SV=1	Cathepsin propeptide inhibitor domain (I29)	PREDICTED: thiol protease aleurain-like [Malus domestica]
ZP014G0032200.1_ZP	biological_process:"The directed movement of malate into, out of or within a cell, or between cells, by means of some agent such as a transporter or pore." [GOC:krc](GO:0015743)	--	Aluminum-activated malate transporter 8 OS=Arabidopsis thaliana GN=ALMT8 PE=3 SV=1	Aluminium activated malate transporter	PREDICTED: aluminum-activated malate transporter 8-like [Malus domestica]
ZP06G0032800.1_ZP	molecular_function:"Interacting selectively and non-covalently with any protein or protein complex (a complex of two or more proteins that may include other nonprotein molecules)." [GOC:go_curators](GO:0005515)	--	--	--	PREDICTED: uncharacterized protein LOC103436913 [Malus domestica]
ZP015G0198700.1_ZP	molecular_function:"Prevents the dissociation of GDP from a GTPase, thereby preventing GTP from binding." [GOC:mah](GO:0005092),cellular_component:"An protein-containing complex which catalyzes of the transfer of a geranyl-geranyl group from geranylgeranyl pyrophosphate to a Rab protein. In mammals it is composed of an alpha and a beta subunit, and associates with an accessory protein Rep (Rab es…	hypothetical protein; K17255 Rab GDP dissociation inhibitor (A)	Rab proteins geranylgeranyltransferase component A OS=Drosophila melanogaster GN=Rep PE=2 SV=1	GDP dissociation inhibitor	PREDICTED: uncharacterized protein LOC103431547 [Malus domestica]
ZP03G0036300.1_ZP	--	Pectinesterase-2 precursor, putative (EC:3.1.1.11); K01051 pectinesterase [EC:3.1.1.11] (A)	Uncharacterized protein At1g18480 OS=Arabidopsis thaliana GN=At1g18480 PE=2 SV=1	--	PREDICTED: LOW QUALITY PROTEIN: uncharacterized protein At1g18480-like [Malus domestica]
ZP08G0002700.1_ZP	molecular_function:"Interacting selectively and non-covalently with any protein or protein complex (a complex of two or more proteins that may include other nonprotein molecules)." [GOC:go_curators](GO:0005515)	hypothetical protein; K17710 pentatricopeptide repeat domain-containing protein 1 (A)	Pentatricopeptide repeat-containing protein At1g76280 OS=Arabidopsis thaliana GN=At1g76280 PE=2 SV=2	PPR repeat	PREDICTED: pentatricopeptide repeat-containing protein At1g76280 isoform X1 [Malus domestica]
ZP015G0320800.1_ZP	molecular_function:"Functions in the initiation of ribosome-mediated translation of mRNA into a polypeptide." [ISBN:0198506732](GO:0003743),molecular_function:"Interacting selectively and non-covalently with any protein or protein complex (a complex of two or more proteins that may include other nonprotein molecules)." [GOC:go_curators](GO:0005515),biological_process:"The process preceding format…	probable eukaryotic translation initiation factor 5-1; K03262 translation initiation factor 5 (A)	Probable eukaryotic translation initiation factor 5-1 OS=Arabidopsis thaliana GN=At1g36730 PE=2 SV=1	eIF4-gamma/eIF5/eIF2-epsilon	PREDICTED: probable eukaryotic translation initiation factor 5-1 [Malus domestica]
ZP01G0176800.1_ZP	molecular_function:"Interacting selectively and non-covalently with a specific double-stranded genomic DNA sequence (sometimes referred to as a motif) within the regulatory region of a gene to modulate transcription. Regulatory regions include promoters (proximal and distal) and enhancers. Genes are transcriptional units, and include bacterial operons." [GOC:txnOH-2018](GO:0003700),cellular_compo…	MADS-box transcription factor 6-like; K09264 MADS-box transcription factor, plant (A)	MADS-box transcription factor 6 OS=Oryza sativa subsp. japonica GN=MADS6 PE=1 SV=1	K-box region	PREDICTED: MADS-box transcription factor 6-like [Prunus mume]
ZP014G0110300.1_ZP	molecular_function:"Interacting selectively and non-covalently with any protein or protein complex (a complex of two or more proteins that may include other nonprotein molecules)." [GOC:go_curators](GO:0005515)	kelch-like protein 9-like; K10447 kelch-like protein 9/13 (A)	BTB/POZ domain-containing protein POB1 OS=Arabidopsis thaliana GN=POB1 PE=2 SV=2	BTB And C-terminal Kelch	PREDICTED: BTB/POZ domain-containing protein POB1-like [Malus domestica]
ZP04G0118200.1_ZP	molecular_function:"Interacting selectively and non-covalently with any protein or protein complex (a complex of two or more proteins that may include other nonprotein molecules)." [GOC:go_curators](GO:0005515)	EIF2Aa; eukaryotic initiation factor; K15026 translation initiation factor 2A (A)	F-box protein SKIP8 OS=Arabidopsis thaliana GN=SKIP8 PE=1 SV=1	SnoaL-like domain	PREDICTED: uncharacterized protein LOC103433539 [Malus domestica]
ZP05G0043000.1_ZP	molecular_function:"Enables the active transport of a solute across a membrane by a mechanism whereby two or more species are transported in opposite directions in a tightly coupled process not directly linked to a form of energy other than chemiosmotic energy. The reaction is: solute A(out) + solute B(in) = solute A(in) + solute B(out)." [GOC:mtg_transport, ISBN:0815340729, PMID:10839820](GO:001…	MATE efflux family protein 5; K03327 multidrug resistance protein, MATE family (A)	MATE efflux family protein 9 OS=Arabidopsis thaliana GN=DTXL5 PE=2 SV=1	MatE	PREDICTED: MATE efflux family protein 5 [Malus domestica]
ZP017G0082600.1_ZP	molecular_function:"Interacting selectively and non-covalently with ATP, adenosine 5'-triphosphate, a universally important coenzyme and enzyme regulator." [ISBN:0198506732](GO:0005524),molecular_function:"Interacting selectively and non-covalently with any metal ion." [GOC:ai](GO:0046872),molecular_function:"Catalysis of the reaction: ATP + H2O = ADP + phosphate. This reaction requires the prese…	DNA repair protein RAD16; K15083 DNA repair protein RAD16 (A)	ATP-dependent helicase rhp16 OS=Schizosaccharomyces pombe (strain 972 / ATCC 24843) GN=rhp16 PE=3 SV=2	SNF2 family N-terminal domain	PREDICTED: DNA repair protein RAD16 [Malus domestica]
ZP014G0018000.1_ZP	biological_process:"Reactions triggered in response to the presence of another organism that act to protect the cell or organism from damage caused by that organism." [GOC:dos](GO:0098542)	ATSYP24; syntaxin-24; K08488 syntaxin 7 (A)	Protein YLS9 OS=Arabidopsis thaliana GN=YLS9 PE=2 SV=1	--	PREDICTED: protein YLS9-like [Malus domestica]
ZP014G0053900.1_ZP	cellular_component:"A membrane-bounded organelle of eukaryotic cells in which chromosomes are housed and replicated. In most cells, the nucleus contains all of the cell's chromosomes except the organellar chromosomes, and is the site of RNA synthesis and processing. In some species, or in specialized cell types, RNA metabolism or DNA replication may be absent." [GOC:go_curators](GO:0005634),biolo…	--	Protein POLYCHOME OS=Arabidopsis thaliana GN=PYM PE=1 SV=1	--	PREDICTED: protein POLYCHOME-like [Malus domestica]
ZP015G0059000.1_ZP	molecular_function:"Interacting selectively and non-covalently with any protein or protein complex (a complex of two or more proteins that may include other nonprotein molecules)." [GOC:go_curators](GO:0005515)	ATP-dependent RNA helicase DHX36; K14442 ATP-dependent RNA helicase DHX36 [EC:3.6.4.13] (A)	Tetratricopeptide repeat protein 7B OS=Homo sapiens GN=TTC7B PE=1 SV=3	--	PREDICTED: tetratricopeptide repeat protein 7A-like [Malus domestica]
ZP017G0191600.1_ZP	--	--	--	--	PREDICTED: protein MNN4-like [Malus domestica]
ZP05G0088800.1_ZP	--	--	Uncharacterized protein ycf20 OS=Pyropia yezoensis GN=ycf20 PE=3 SV=1	Protein of unknown function (DUF565)	PREDICTED: uncharacterized protein LOC103409359 [Malus domestica]
ZP017G0114200.1_ZP	--	--	--	--	PREDICTED: uncharacterized protein LOC103965868 [Pyrus x bretschneideri]
ZP01G0148600.1_ZP	molecular_function:"Catalysis of the phosphorylation of an amino acid residue in a protein, usually according to the reaction: a protein + ATP = a phosphoprotein + ADP." [MetaCyc:PROTEIN-KINASE-RXN](GO:0004672),molecular_function:"Interacting selectively and non-covalently with any protein or protein complex (a complex of two or more proteins that may include other nonprotein molecules)." [GOC:go…	BRI1; systemin receptor SR160; K13415 protein brassinosteroid insensitive 1 [EC:2.7.10.1 2.7.11.1] (A)	Probable leucine-rich repeat receptor-like protein kinase IMK3 OS=Arabidopsis thaliana GN=IMK3 PE=1 SV=1	Protein tyrosine kinase	PREDICTED: probably inactive leucine-rich repeat receptor-like protein kinase IMK2 [Malus domestica]
ZP07G0126200.1_ZP	molecular_function:"Interacting selectively and non-covalently with any protein or protein complex (a complex of two or more proteins that may include other nonprotein molecules)." [GOC:go_curators](GO:0005515),biological_process:"The directed movement of proteins in a cell, including the movement of proteins between specific compartments or structures within a cell, such as organelles of a eukar…	--	Vacuolar protein sorting-associated protein 8 homolog OS=Mus musculus GN=Vps8 PE=2 SV=1	Region in Clathrin and VPS	PREDICTED: vacuolar protein sorting-associated protein 8 homolog [Malus domestica]
ZP09G0138300.1_ZP	--	protein TIFY 11B-like; K13464 jasmonate ZIM domain-containing protein (A)	Protein TIFY 11B OS=Arabidopsis thaliana GN=TIFY11B PE=1 SV=1	tify domain	PREDICTED: protein TIFY 11B-like [Malus domestica]
ZP05G0189800.1_ZP	--	CDT1-like protein a, chloroplastic; K10727 chromatin licensing and DNA replication factor 1 (A)	CDT1-like protein a, chloroplastic OS=Arabidopsis thaliana GN=CDT1A PE=1 SV=1	DNA replication factor CDT1 like	PREDICTED: CDT1-like protein a, chloroplastic [Pyrus x bretschneideri]
ZP05G0109300.1_ZP	--	--	--	--	PREDICTED: pre-mRNA-splicing factor CWC22 homolog isoform X2 [Prunus mume]
ZP011G0233400.1_ZP	biological_process:"The modification of a protein by cis-trans isomerization of a proline residue." [GOC:krc, PMID:16959570](GO:0000413),molecular_function:"Catalysis of the reaction: peptidyl-proline (omega=180) = peptidyl-proline (omega=0)." [EC:5.2.1.8](GO:0003755),biological_process:"The process of assisting in the covalent and noncovalent assembly of single chain polypeptides or multisubunit…	peptidyl-prolyl cis-trans isomerase cyp11-like; K09566 peptidyl-prolyl isomerase G (cyclophilin G) [EC:5.2.1.8] (A)	Peptidyl-prolyl cis-trans isomerase CYP63 OS=Arabidopsis thaliana GN=CYP63 PE=1 SV=1	Cyclophilin type peptidyl-prolyl cis-trans isomerase/CLD	PREDICTED: peptidyl-prolyl cis-trans isomerase cyp11-like isoform X2 [Malus domestica]
ZP015G0292300.1_ZP	molecular_function:"Catalysis of the hydrolysis of any O-glycosyl bond." [GOC:mah](GO:0004553),biological_process:"The chemical reactions and pathways involving carbohydrates, any of a group of organic compounds based of the general formula Cx(H2O)y. Includes the formation of carbohydrate derivatives by the addition of a carbohydrate residue to another molecule." [GOC:mah, ISBN:0198506732](GO:000…	glucan endo-1,3-beta-glucosidase 5; K19893 glucan endo-1,3-beta-glucosidase 5/6 [EC:3.2.1.39] (A)	Glucan endo-1,3-beta-glucosidase 8 OS=Arabidopsis thaliana GN=At1g64760 PE=1 SV=2	X8 domain	PREDICTED: glucan endo-1,3-beta-glucosidase 8-like [Malus domestica]
ZP013G0038500.1_ZP	--	uncharacterized protein At1g26090, chloroplastic; K01551 arsenite-transporting ATPase [EC:3.6.3.16] (A)	Uncharacterized protein At1g26090, chloroplastic OS=Arabidopsis thaliana GN=At1g26090 PE=2 SV=1	-	PREDICTED: uncharacterized protein At1g26090, chloroplastic [Malus domestica]
ZP06G0178400.1_ZP	--	chaperone protein DnaJ; K09536 DnaJ homolog subfamily C member 16 (A)	DnaJ homolog subfamily C member 10 OS=Xenopus laevis GN=dnajc10 PE=2 SV=1	DnaJ domain	PREDICTED: uncharacterized protein LOC103437848 [Malus domestica]
ZP015G0109700.1_ZP	molecular_function:"Interacting selectively and non-covalently with any protein or protein complex (a complex of two or more proteins that may include other nonprotein molecules)." [GOC:go_curators](GO:0005515)	mitochondrial import receptor subunit TOM34-like; K17768 mitochondrial import receptor subunit TOM70 (A)	Tetratricopeptide repeat protein 1 OS=Homo sapiens GN=TTC1 PE=1 SV=1	PB1 domain	PREDICTED: uncharacterized protein LOC103456229 [Malus domestica]
ZP04G0196900.1_ZP	molecular_function:"Catalysis of the phosphorylation of an amino acid residue in a protein, usually according to the reaction: a protein + ATP = a phosphoprotein + ADP." [MetaCyc:PROTEIN-KINASE-RXN](GO:0004672),molecular_function:"Interacting selectively and non-covalently with any protein or protein complex (a complex of two or more proteins that may include other nonprotein molecules)." [GOC:go…	hypothetical protein; K00924 [EC:2.7.1.-] (A)	Leucine-rich repeat receptor-like protein kinase PXL1 OS=Arabidopsis thaliana GN=PXL1 PE=2 SV=1	Leucine Rich Repeat	PREDICTED: leucine-rich repeat receptor-like protein kinase PXL1 [Malus domestica]
ZP011G0102700.1_ZP	--	hypothetical protein; K00599 methyltransferase-like protein 6 [EC:2.1.1.-] (A)	Protein-lysine methyltransferase METTL21D OS=Mus musculus GN=Vcpkmt PE=2 SV=2	Lysine methyltransferase	PREDICTED: protein-lysine methyltransferase METTL21D isoform X1 [Malus domestica]
ZP017G0162300.1_ZP	molecular_function:"Interacting selectively and non-covalently with any nucleic acid." [GOC:jl](GO:0003676),molecular_function:"Interacting selectively and non-covalently with an RNA molecule or a portion thereof." [GOC:jl, GOC:mah](GO:0003723)	uncharacterized LOC103432209; K18666 activating signal cointegrator complex subunit 1 (A)	Activating signal cointegrator 1 complex subunit 1 OS=Mus musculus GN=Ascc1 PE=2 SV=1	KH domain	PREDICTED: uncharacterized protein LOC103432209 isoform X1 [Malus domestica]
ZP02G0065700.1_ZP	molecular_function:"Catalysis of the phosphorylation of an amino acid residue in a protein, usually according to the reaction: a protein + ATP = a phosphoprotein + ADP." [MetaCyc:PROTEIN-KINASE-RXN](GO:0004672),molecular_function:"Interacting selectively and non-covalently with ATP, adenosine 5'-triphosphate, a universally important coenzyme and enzyme regulator." [ISBN:0198506732](GO:0005524),bi…	serine/threonine-protein kinase At5g01020-like; K04733 interleukin-1 receptor-associated kinase 4 [EC:2.7.11.1] (A)	Serine/threonine-protein kinase At5g01020 OS=Arabidopsis thaliana GN=At5g01020 PE=1 SV=1	Protein tyrosine kinase	PREDICTED: serine/threonine-protein kinase At5g01020-like [Pyrus x bretschneideri]
ZP07G0218500.1_ZP	molecular_function:"Interacting selectively and non-covalently with ATP, adenosine 5'-triphosphate, a universally important coenzyme and enzyme regulator." [ISBN:0198506732](GO:0005524),molecular_function:"Catalysis of the reaction: ATP + H2O = ADP + phosphate + 2 H+. May or may not be coupled to another reaction." [EC:3.6.1.3, GOC:jl](GO:0016887)	elongation factor 1-alpha; K03231 elongation factor 1-alpha (A)	Spastin OS=Xenopus laevis GN=spast PE=2 SV=1	ATPase family associated with various cellular activities (AAA)	PREDICTED: uncharacterized protein LOC103439818 [Malus domestica]
ZP01G0159700.1_ZP	biological_process:"The chemical reactions and pathways involving amino acids, carboxylic acids containing one or more amino groups, as carried out by individual cells." [ISBN:0198506732](GO:0006520),molecular_function:"Catalysis of an oxidation-reduction (redox) reaction, a reversible chemical reaction in which the oxidation state of an atom or atoms within a molecule is altered. One substrate a…	glutamate dehydrogenase 2; K00261 glutamate dehydrogenase (NAD(P)+) [EC:1.4.1.3] (A)	Glutamate dehydrogenase 2 OS=Arabidopsis thaliana GN=GDH2 PE=1 SV=1	Glutamate/Leucine/Phenylalanine/Valine dehydrogenase	PREDICTED: glutamate dehydrogenase 2 [Malus domestica]
ZP013G0048400.1_ZP	molecular_function:"Any molecular function by which a gene product interacts selectively and non-covalently with DNA (deoxyribonucleic acid)." [GOC:dph, GOC:jl, GOC:tb, GOC:vw](GO:0003677),cellular_component:"A membrane-bounded organelle of eukaryotic cells in which chromosomes are housed and replicated. In most cells, the nucleus contains all of the cell's chromosomes except the organellar chrom…	uncharacterized LOC103401427; K13415 protein brassinosteroid insensitive 1 [EC:2.7.10.1 2.7.11.1] (A)	Squamosa promoter-binding-like protein 6 OS=Arabidopsis thaliana GN=SPL6 PE=2 SV=2	SBP domain	PREDICTED: squamosa promoter-binding-like protein 6 [Malus domestica]
ZP013G0200900.1_ZP	--	--	--	--	PREDICTED: uncharacterized protein LOC103933773 [Pyrus x bretschneideri]
ZP015G0190900.1_ZP	molecular_function:"Catalysis of the hydrolysis of phosphoric monoesters, releasing inorganic phosphate." [GOC:curators, GOC:pg](GO:0016791),molecular_function:"Catalysis of the reaction: phosphatidylinositol-3,5-bisphosphate + H2O = phosphatidylinositol-3-phosphate + orthophosphate." [PMID:10806194, PMID:16607019](GO:0043813),biological_process:"The process of removing one or more phosphate grou…	DNA repair protein RAD51 homolog 1-like; K04482 DNA repair protein RAD51 (A)	Phosphoinositide phosphatase SAC3 OS=Arabidopsis thaliana GN=SAC3 PE=2 SV=1	SacI homology domain	PREDICTED: phosphoinositide phosphatase SAC3 [Malus domestica]
ZP09G0037100.1_ZP	molecular_function:"Any molecular function by which a gene product interacts selectively and non-covalently with DNA (deoxyribonucleic acid)." [GOC:dph, GOC:jl, GOC:tb, GOC:vw](GO:0003677),biological_process:"Any process that modulates the frequency, rate or extent of cellular DNA-templated transcription." [GOC:go_curators, GOC:txnOH](GO:0006355)	NAC domain-containing protein 89-like; K12581 CCR4-NOT transcription complex subunit 7/8 (A)	Putative NAC domain-containing protein 94 OS=Arabidopsis thaliana GN=ANAC094 PE=3 SV=1	No apical meristem (NAM) protein	PREDICTED: protein FEZ-like [Pyrus x bretschneideri]
ZP03G0186800.1_ZP	--	hypothetical protein; K02184 formin 2 (A)	--	--	PREDICTED: dentin sialophosphoprotein-like isoform X1 [Malus domestica]
ZP013G0244600.1_ZP	--	--	--	--	PREDICTED: LOW QUALITY PROTEIN: protein CMSS1 [Pyrus x bretschneideri]
ZP02G0174800.1_ZP	molecular_function:"Catalysis of the phosphorylation of an amino acid residue in a protein, usually according to the reaction: a protein + ATP = a phosphoprotein + ADP." [MetaCyc:PROTEIN-KINASE-RXN](GO:0004672),molecular_function:"Interacting selectively and non-covalently with ATP, adenosine 5'-triphosphate, a universally important coenzyme and enzyme regulator." [ISBN:0198506732](GO:0005524),bi…	Receptor protein kinase isoform 1; K00924 [EC:2.7.1.-] (A)	Probable receptor-like protein kinase At5g47070 OS=Arabidopsis thaliana GN=At5g47070 PE=1 SV=1	Protein tyrosine kinase	PREDICTED: probable receptor-like protein kinase At5g47070 [Malus domestica]
ZP07G0191800.1_ZP	--	uncharacterized LOC103961935; K03026 DNA-directed RNA polymerase III subunit RPC4 (A)	--	--	PREDICTED: uncharacterized protein LOC103439614 [Malus domestica]
ZP010G0040500.1_ZP	molecular_function:"Catalysis of a biochemical reaction at physiological temperatures. In biologically catalyzed reactions, the reactants are known as substrates, and the catalysts are naturally occurring macromolecular substances known as enzymes. Enzymes possess specific binding sites for substrates, and are usually composed wholly or largely of protein, but RNA that has catalytic activity (rib…	--	--	Nitronate monooxygenase	PREDICTED: uncharacterized protein LOC103940699 [Pyrus x bretschneideri]
ZP015G0059600.1_ZP	biological_process:"The process that gives rise to secondary (or auxiliary or axillary) shoots in plants. This process pertains to the initial formation of a structure from unspecified parts. These secondary shoots originate from secondary meristems initiated in the axils of leaf primordia. Axillary meristems function like the shoot apical meristem of the primary shoot initating the development o…	3-hydroxyisobutyryl-CoA hydrolase-like protein 3, mitochondrial; K05605 3-hydroxyisobutyryl-CoA hydrolase [EC:3.1.2.4] (A)	Probable strigolactone esterase DAD2 OS=Petunia hybrida GN=DAD2 PE=1 SV=1	Alpha/beta hydrolase family	PREDICTED: probable strigolactone esterase DAD2 [Malus domestica]
ZP011G0199600.1_ZP	cellular_component:"The lipid bilayer surrounding the endoplasmic reticulum." [GOC:mah](GO:0005789)	hypothetical protein; K06096 vesicle-associated membrane protein-associated protein A (A)	Vesicle-associated protein 4-1 OS=Arabidopsis thaliana GN=PVA41 PE=2 SV=1	MSP (Major sperm protein) domain	PREDICTED: vesicle-associated protein 4-1-like [Malus domestica]
ZP011G0174200.1_ZP	molecular_function:"Interacting selectively and non-covalently with chromatin, the network of fibers of DNA, protein, and sometimes RNA, that make up the chromosomes of the eukaryotic nucleus during interphase." [GOC:jl, ISBN:0198506732, PMID:20404130](GO:0003682)	hypothetical protein; K02603 origin recognition complex subunit 1 (A)	PHD finger protein At3g20280 OS=Arabidopsis thaliana GN=At3g20280 PE=2 SV=1	BAH domain	PREDICTED: uncharacterized protein LOC103448356 [Malus domestica]
ZP014G0028700.1_ZP	biological_process:"Any process that stops, prevents, or reduces the frequency, rate or extent of cellular DNA-templated transcription." [GOC:go_curators, GOC:txnOH](GO:0045892)	hypothetical protein; K01870 isoleucyl-tRNA synthetase [EC:6.1.1.5] (A)	Transcription repressor OFP6 OS=Arabidopsis thaliana GN=OFP6 PE=1 SV=1	Transcriptional repressor, ovate	PREDICTED: uncharacterized protein LOC103454220 [Malus domestica]
ZP013G0068000.1_ZP	--	--	Protein ENHANCED DISEASE RESISTANCE 2 OS=Arabidopsis thaliana GN=EDR2 PE=2 SV=1	Protein of unknown function (DUF1336)	PREDICTED: uncharacterized protein LOC103451889 [Malus domestica]
ZP017G0058200.1_ZP	molecular_function:"Catalysis of a biochemical reaction at physiological temperatures. In biologically catalyzed reactions, the reactants are known as substrates, and the catalysts are naturally occurring macromolecular substances known as enzymes. Enzymes possess specific binding sites for substrates, and are usually composed wholly or largely of protein, but RNA that has catalytic activity (rib…	--	2,3-bisphosphoglycerate-independent phosphoglycerate mutase 1 OS=Methanothermobacter thermautotrophicus (strain ATCC 29096 / DSM 1053 / JCM 10044 / NBRC 100330 / Delta H) GN=apgM1 PE=3 SV=1	2,3-bisphosphoglycerate-independent phosphoglycerate mutase	PREDICTED: uncharacterized protein LOC103404682 [Malus domestica]
ZP017G0111200.1_ZP	molecular_function:"Interacting selectively and non-covalently with calcium ions (Ca2+)." [GOC:ai](GO:0005509),cellular_component:"A photosystem that contains a pheophytin-quinone reaction center with associated accessory pigments and electron carriers. In cyanobacteria and chloroplasts, in the presence of light, PSII functions as a water-plastoquinone oxidoreductase, transferring electrons from …	oxygen-evolving enhancer protein 2, chloroplastic-like; K02717 photosystem II oxygen-evolving enhancer protein 2 (A)	Oxygen-evolving enhancer protein 2, chloroplastic OS=Cucumis sativus GN=PSBP PE=2 SV=1	PsbP	PREDICTED: oxygen-evolving enhancer protein 2, chloroplastic-like [Malus domestica]
ZP06G0091300.1_ZP	molecular_function:"Any molecular function by which a gene product interacts selectively and non-covalently with DNA (deoxyribonucleic acid)." [GOC:dph, GOC:jl, GOC:tb, GOC:vw](GO:0003677),molecular_function:"Catalysis of the reaction: ATP + H2O = ADP + phosphate; this reaction drives the unwinding of the DNA helix." [EC:3.6.4.12, GOC:jl](GO:0003678),molecular_function:"Interacting selectively an…	DNA repair helicase XPB1; K10843 DNA excision repair protein ERCC-3 [EC:3.6.4.12] (A)	DNA repair helicase XPB1 OS=Arabidopsis thaliana GN=XPB1 PE=2 SV=3	Helicase conserved C-terminal domain	PREDICTED: DNA repair helicase XPB1 [Pyrus x bretschneideri]
ZP015G0144500.1_ZP	molecular_function:"Any molecular function by which a gene product interacts selectively and non-covalently with DNA (deoxyribonucleic acid)." [GOC:dph, GOC:jl, GOC:tb, GOC:vw](GO:0003677)	--	Methyl-CpG-binding domain-containing protein 11 OS=Arabidopsis thaliana GN=MBD11 PE=1 SV=1	Methyl-CpG binding domain	PREDICTED: methyl-CpG-binding domain-containing protein 11-like [Malus domestica]
ZP09G0217700.1_ZP	molecular_function:"Catalysis of a biochemical reaction at physiological temperatures. In biologically catalyzed reactions, the reactants are known as substrates, and the catalysts are naturally occurring macromolecular substances known as enzymes. Enzymes possess specific binding sites for substrates, and are usually composed wholly or largely of protein, but RNA that has catalytic activity (rib…	uridine 5'-monophosphate synthase-like; K13421 uridine monophosphate synthetase [EC:2.4.2.10 4.1.1.23] (A)	Uridine 5'-monophosphate synthase OS=Arabidopsis thaliana GN=PYRE-F PE=2 SV=2	Orotidine 5'-phosphate decarboxylase / HUMPS family	PREDICTED: uridine 5'-monophosphate synthase-like [Pyrus x bretschneideri]
ZP08G0171000.1_ZP	molecular_function:"Interacting selectively and non-covalently with ATP, adenosine 5'-triphosphate, a universally important coenzyme and enzyme regulator." [ISBN:0198506732](GO:0005524),molecular_function:"Catalysis of the reaction: ATP + H2O = ADP + phosphate + 2 H+. May or may not be coupled to another reaction." [EC:3.6.1.3, GOC:jl](GO:0016887)	luminal-binding protein 3-like; K09490 heat shock 70kDa protein 5 (A)	Probable mediator of RNA polymerase II transcription subunit 37b OS=Arabidopsis thaliana GN=MED37B PE=1 SV=1	Hsp70 protein	PREDICTED: luminal-binding protein 3-like isoform X1 [Malus domestica]
ZP07G0100400.1_ZP	molecular_function:"Catalysis of a biochemical reaction at physiological temperatures. In biologically catalyzed reactions, the reactants are known as substrates, and the catalysts are naturally occurring macromolecular substances known as enzymes. Enzymes possess specific binding sites for substrates, and are usually composed wholly or largely of protein, but RNA that has catalytic activity (rib…	1-aminocyclopropane-1-carboxylate synthase 1-like; K01762 1-aminocyclopropane-1-carboxylate synthase [EC:4.4.1.14] (A)	1-aminocyclopropane-1-carboxylate synthase 1 OS=Prunus mume GN=ACS1 PE=2 SV=1	Aminotransferase class I and II	PREDICTED: 1-aminocyclopropane-1-carboxylate synthase 1-like [Malus domestica]
ZP011G0111300.1_ZP	molecular_function:"Catalysis of a biochemical reaction at physiological temperatures. In biologically catalyzed reactions, the reactants are known as substrates, and the catalysts are naturally occurring macromolecular substances known as enzymes. Enzymes possess specific binding sites for substrates, and are usually composed wholly or largely of protein, but RNA that has catalytic activity (rib…	similar to endonuclease III; K10773 endonuclease III [EC:4.2.99.18] (A)	Protein ROS1 OS=Arabidopsis thaliana GN=ROS1 PE=1 SV=2	RRM in Demeter	PREDICTED: protein ROS1-like isoform X1 [Malus domestica]
ZP011G0227800.1_ZP	molecular_function:"Interacting selectively and non-covalently with an RNA molecule or a portion thereof." [GOC:jl, GOC:mah](GO:0003723),biological_process:"Any process involved in the conversion of a primary ribosomal RNA (rRNA) transcript into one or more mature rRNA molecules." [GOC:curators](GO:0006364),molecular_function:"Catalysis of the transfer of a methyl group to an acceptor molecule." …	probable mediator of RNA polymerase II transcription subunit 36b; K14563 rRNA 2'-O-methyltransferase fibrillarin [EC:2.1.1.-] (A)	Mediator of RNA polymerase II transcription subunit 36a OS=Arabidopsis thaliana GN=MED36A PE=1 SV=2	Fibrillarin	PREDICTED: probable mediator of RNA polymerase II transcription subunit 36b [Pyrus x bretschneideri]
ZP015G0082900.1_ZP	molecular_function:"Catalysis of the reaction: N,N-dimethylaniline + NADPH + H+ + O2 = N,N-dimethylaniline N-oxide + NADP+ + H2O." [EC:1.14.13.8](GO:0004499),molecular_function:"Interacting selectively and non-covalently with FAD, flavin-adenine dinucleotide, the coenzyme or the prosthetic group of various flavoprotein oxidoreductase enzymes, in either the oxidized form, FAD, or the reduced form,…	indole-3-pyruvate monooxygenase YUCCA6-like; K11816 indole-3-pyruvate monooxygenase [EC:1.14.13.168] (A)	Indole-3-pyruvate monooxygenase YUCCA6 OS=Arabidopsis thaliana GN=YUC6 PE=1 SV=1	Flavin-binding monooxygenase-like	PREDICTED: indole-3-pyruvate monooxygenase YUCCA6-like [Malus domestica]
ZP014G0183800.1_ZP	molecular_function:"Interacting selectively and non-covalently with any protein or protein complex (a complex of two or more proteins that may include other nonprotein molecules)." [GOC:go_curators](GO:0005515)	Cell division protein ftsH, putative (EC:3.6.4.3); K03798 cell division protease FtsH [EC:3.4.24.-] (A)	Pentatricopeptide repeat-containing protein At2g02980, chloroplastic OS=Arabidopsis thaliana GN=PCMP-H26 PE=2 SV=2	PPR repeat	PREDICTED: pentatricopeptide repeat-containing protein At4g18750, chloroplastic-like [Malus domestica]
ZP01G0197600.1_ZP	--	nipblb, nipbl, nipbla, wu:fi33d08; nipped-B homolog b (Drosophila); K06672 cohesin loading factor subunit SCC2 (A)	Nipped-B-like protein B OS=Danio rerio GN=nipblb PE=2 SV=1	--	PREDICTED: uncharacterized protein LOC103443757 isoform X1 [Malus domestica]
ZP08G0064400.1_ZP	--	--	--	--	PREDICTED: uncharacterized protein LOC103421180 [Malus domestica]
ZP013G0012300.1_ZP	--	DNA repair protein XRCC3 homolog; K10880 DNA-repair protein XRCC3 (A)	Zinc finger protein 4 OS=Arabidopsis thaliana GN=ZFP4 PE=2 SV=2	--	C2H2L domain class transcription factor [Malus domestica]
ZP03G0050000.1_ZP	--	--	--	--	PREDICTED: uncharacterized protein LOC103938601 [Pyrus x bretschneideri]
ZP013G0112400.1_ZP	--	arginase 1, mitochondrial-like; K01476 arginase [EC:3.5.3.1] (A)	Dynein heavy chain-like protein PF11_0240 OS=Plasmodium falciparum (isolate 3D7) GN=PF11_0240 PE=3 SV=1	--	PREDICTED: calponin homology domain-containing protein DDB_G0272472-like isoform X1 [Pyrus x bretschneideri]
ZP014G0152500.1_ZP	--	telomere length regulation protein TEL2 homolog; K11137 telomere length regulation protein (A)	Telomere length regulation protein TEL2 homolog OS=Mus musculus GN=Telo2 PE=1 SV=2	Telomere length regulation protein	PREDICTED: LOW QUALITY PROTEIN: telomere length regulation protein TEL2 homolog [Pyrus x bretschneideri]
ZP010G0042000.1_ZP	--	--	Endoplasmic reticulum-Golgi intermediate compartment protein 3 OS=Danio rerio GN=ergic3 PE=2 SV=1	Endoplasmic Reticulum-Golgi Intermediate Compartment (ERGIC)	PREDICTED: endoplasmic reticulum-Golgi intermediate compartment protein 3-like [Malus domestica]
ZP015G0047000.1_ZP	molecular_function:"Interacting selectively and non-covalently with any protein or protein complex (a complex of two or more proteins that may include other nonprotein molecules)." [GOC:go_curators](GO:0005515),biological_process:"The process in which a solute is transported across a lipid bilayer, from one side of a membrane to the other." [GOC:dph, GOC:jid](GO:0055085)	graves disease carrier protein homolog; K15084 solute carrier family 25 (mitochondrial carrier protein), member 16 (A)	Graves disease carrier protein OS=Homo sapiens GN=SLC25A16 PE=1 SV=3	Mitochondrial carrier protein	PREDICTED: uncharacterized protein LOC103455812 [Malus domestica]
ZP013G0164500.1_ZP	biological_process:"The chemical reactions and pathways resulting in the breakdown of chlorophyll, any compound of magnesium complexed in a porphyrin (tetrapyrrole) ring and which functions as a photosynthetic pigment, into less complex products." [GOC:jl](GO:0015996),molecular_function:"Catalysis of the reaction: chlorophyll + H2O = phytol + chlorophyllide." [EC:3.1.1.14, MetaCyc:CHLOROPHYLLASE-…	chlorophyllase-2, chloroplastic; K08099 chlorophyllase [EC:3.1.1.14] (A)	Chlorophyllase-2, chloroplastic OS=Arabidopsis thaliana GN=CLH2 PE=1 SV=1	Chlorophyllase	PREDICTED: LOW QUALITY PROTEIN: chlorophyllase-2, chloroplastic [Pyrus x bretschneideri]
ZP08G0133400.1_ZP	molecular_function:"Catalysis of the transfer of ubiquitin to a substrate protein via the reaction X-ubiquitin + S -> X + S-ubiquitin, where X is either an E2 or E3 enzyme, the X-ubiquitin linkage is a thioester bond, and the S-ubiquitin linkage is an amide bond: an isopeptide bond between the C-terminal glycine of ubiquitin and the epsilon-amino group of lysine residues in the substrate or, in t…	E3 ubiquitin-protein ligase RING1-like; K11982 E3 ubiquitin-protein ligase RNF115/126 [EC:2.3.2.27] (A)	E3 ubiquitin-protein ligase RING1-like OS=Arabidopsis thaliana GN=At3g19950 PE=1 SV=1	Ring finger domain	PREDICTED: E3 ubiquitin-protein ligase RING1-like [Malus domestica]
ZP017G0121200.1_ZP	molecular_function:"Interacting selectively and non-covalently with any nucleic acid." [GOC:jl](GO:0003676),biological_process:"Any process involved in the conversion of a primary mRNA transcript into one or more mature mRNA(s) prior to translation into polypeptide." [GOC:mah](GO:0006397),molecular_function:"Interacting selectively and non-covalently with a sequence of adenylyl residues in an RNA…	hypothetical protein; K14396 polyadenylate-binding protein 2 (A)	Polyadenylate-binding protein 2 OS=Drosophila pseudoobscura pseudoobscura GN=Pabp2 PE=3 SV=1	PWI domain	PREDICTED: uncharacterized protein LOC103405309 [Malus domestica]
ZP014G0108200.1_ZP	cellular_component:"The membrane surrounding a cell that separates the cell from its external environment. It consists of a phospholipid bilayer and associated proteins." [ISBN:0716731363](GO:0005886)	--	Probable membrane-associated kinase regulator 2 OS=Arabidopsis thaliana GN=MAKR2 PE=2 SV=1	--	PREDICTED: probable membrane-associated kinase regulator 2 [Malus domestica]
ZP08G0006300.1_ZP	molecular_function:"Interacting selectively and non-covalently with copper (Cu) ions." [GOC:ai](GO:0005507),molecular_function:"Any molecular entity that serves as an electron acceptor and electron donor in an electron transport chain. An electron transport chain is a process in which a series of electron carriers operate together to transfer electrons from donors to any of several different term…	plastocyanin; K02638 plastocyanin (A)	Plastocyanin, chloroplastic OS=Pisum sativum GN=PETE PE=4 SV=1	Copper binding proteins, plastocyanin/azurin family	PREDICTED: plastocyanin [Malus domestica]
ZP017G0158100.1_ZP	molecular_function:"Catalysis of an oxidation-reduction (redox) reaction, a reversible chemical reaction in which the oxidation state of an atom or atoms within a molecule is altered. One substrate acts as a hydrogen or electron donor and becomes oxidized, while the other acts as hydrogen or electron acceptor and becomes reduced." [GOC:go_curators](GO:0016491)	--	Clavaminate synthase-like protein At3g21360 OS=Arabidopsis thaliana GN=At3g21360 PE=1 SV=1	Taurine catabolism dioxygenase TauD, TfdA family	PREDICTED: LOW QUALITY PROTEIN: clavaminate synthase-like protein At3g21360 [Malus domestica]
ZP016G0015300.1_ZP	--	probable peroxygenase 4; K17991 peroxygenase [EC:1.11.2.3] (A)	Probable peroxygenase 4 OS=Arabidopsis thaliana GN=PXG4 PE=1 SV=1	Caleosin related protein	PREDICTED: probable peroxygenase 4 [Malus domestica]
ZP08G0169300.1_ZP	cellular_component:"A component of the transcription machinery of RNA Polymerase II. In humans, TFIIA is a heterotrimer composed of an alpha (P35), beta (P19) and gamma subunits (P12)." [GOC:jl, PMID:17560669](GO:0005672),biological_process:"Any process involved in the assembly of the RNA polymerase II preinitiation complex (PIC) at an RNA polymerase II promoter region of a DNA template, resultin…	transcription initiation factor IIA subunit 2; K03123 transcription initiation factor TFIIA small subunit (A)	Transcription initiation factor IIA subunit 2 OS=Arabidopsis thaliana GN=TFIIA-S PE=2 SV=2	Transcription initiation factor IIA, gamma subunit, helical domain	PREDICTED: transcription initiation factor IIA subunit 2 [Malus domestica]
ZP05G0083100.1_ZP	--	uncharacterized LOC103455132; K01940 argininosuccinate synthase [EC:6.3.4.5] (A)	--	--	PREDICTED: uncharacterized protein LOC103437338 [Malus domestica]
ZP011G0200800.1_ZP	cellular_component:"A lipid bilayer along with all the proteins and protein complexes embedded in it an attached to it." [GOC:dos, GOC:mah, ISBN:0815316194](GO:0016020),biological_process:"The aggregation, arrangement and bonding together of a cytochrome complex. A cytochrome complex is a protein complex in which at least one of the proteins is a cytochrome, i.e. a heme-containing protein involve…	cytochrome c-type biogenesis ccda-like chloroplastic protein; K06196 cytochrome c-type biogenesis protein (A)	Cytochrome c-type biogenesis ccda-like chloroplastic protein 2 OS=Oryza sativa subsp. japonica GN=CCDA2 PE=3 SV=1	Cytochrome C biogenesis protein transmembrane region	PREDICTED: cytochrome c-type biogenesis ccda-like chloroplastic protein [Malus domestica]
ZP011G0194500.1_ZP	cellular_component:"The component of a membrane consisting of the gene products and protein complexes having at least some part of their peptide sequence embedded in the hydrophobic region of the membrane." [GOC:dos, GOC:go_curators](GO:0016021),molecular_function:"Enables the transfer of a substance, usually a specific substance or a group of related substances, from one side of a membrane to th…	organic cation/carnitine transporter 4-like; K08202 MFS transporter, OCT family, solute carrier family 22 (organic cation transporter), member 4/5 (A)	Organic cation/carnitine transporter 4 OS=Arabidopsis thaliana GN=OCT4 PE=2 SV=1	Sugar (and other) transporter	PREDICTED: organic cation/carnitine transporter 4-like [Malus domestica]
ZP015G0279600.1_ZP	biological_process:"The chemical reactions and pathways involving carbohydrates, any of a group of organic compounds based of the general formula Cx(H2O)y. Includes the formation of carbohydrate derivatives by the addition of a carbohydrate residue to another molecule." [GOC:mah, ISBN:0198506732](GO:0005975)	XK; lanC-like protein 3; K19522 membrane transport protein XK (A)	LanC-like protein GCL1 OS=Arabidopsis thaliana GN=GCL1 PE=2 SV=1	Lanthionine synthetase C-like protein	PREDICTED: lanC-like protein GCL1 [Malus domestica]
ZP014G0045600.1_ZP	--	probable serine/threonine-protein kinase pats1; K04427 mitogen-activated protein kinase kinase kinase 7 [EC:2.7.11.25] (A)	Protein trichome birefringence OS=Arabidopsis thaliana GN=TBR PE=1 SV=1	GDSL/SGNH-like Acyl-Esterase family found in Pmr5 and Cas1p	PREDICTED: protein trichome birefringence [Pyrus x bretschneideri]
ZP03G0227300.1_ZP	molecular_function:"Interacting selectively and non-covalently with messenger RNA (mRNA), an intermediate molecule between DNA and protein. mRNA includes UTR and coding sequences, but does not contain introns." [GOC:kmv, GOC:pr, SO:0000234](GO:0003729),molecular_function:"Interacting selectively and non-covalently with any protein or protein complex (a complex of two or more proteins that may inc…	Pentatricopeptide repeat (PPR) superfamily protein; K17964 leucine-rich PPR motif-containing protein, mitochondrial (A)	Pentatricopeptide repeat-containing protein At2g30780 OS=Arabidopsis thaliana GN=At2g30780 PE=2 SV=1	PPR repeat family	PREDICTED: pentatricopeptide repeat-containing protein At2g30780 [Malus domestica]
ZP015G0276100.1_ZP	--	--	--	--	PREDICTED: uncharacterized protein LOC103422266 [Malus domestica]
ZP02G0083500.1_ZP	--	--	--	Arabidopsis protein of unknown function	PREDICTED: uncharacterized protein LOC103400510 [Malus domestica]
ZP013G0065500.1_ZP	molecular_function:"Interacting selectively and non-covalently with a specific double-stranded genomic DNA sequence (sometimes referred to as a motif) within the regulatory region of a RNA polymerase II-transcribed gene to modulate transcription. Regulatory regions include promoters (proximal and distal) and enhancers. Genes are transcriptional units." [GOC:txnOH-2018](GO:0000981),molecular_funct…	homeobox-leucine zipper protein HAT5-like; K09338 homeobox-leucine zipper protein (A)	Homeobox-leucine zipper protein HAT5 OS=Arabidopsis thaliana GN=HAT5 PE=1 SV=1	Homeobox domain	PREDICTED: homeobox-leucine zipper protein HAT5-like [Malus domestica]
ZP015G0284200.1_ZP	molecular_function:"Interacting selectively and non-covalently with any protein or protein complex (a complex of two or more proteins that may include other nonprotein molecules)." [GOC:go_curators](GO:0005515)	putative pentatricopeptide repeat-containing protein At1g19290; K17964 leucine-rich PPR motif-containing protein, mitochondrial (A)	Pentatricopeptide repeat-containing protein At5g38730 OS=Arabidopsis thaliana GN=At5g38730 PE=2 SV=1	PPR repeat family	PREDICTED: pentatricopeptide repeat-containing protein At5g38730 [Malus domestica]
ZP01G0068500.1_ZP	molecular_function:"Enables the transfer of a substance, usually a specific substance or a group of related substances, from one side of a membrane to the other." [GOC:jid, GOC:mtg_transport, ISBN:0815340729](GO:0022857),biological_process:"The process in which a solute is transported across a lipid bilayer, from one side of a membrane to the other." [GOC:dph, GOC:jid](GO:0055085)	probable anion transporter 2, chloroplastic; K08193 MFS transporter, ACS family, solute carrier family 17 (sodium-dependent inorganic phosphate cotransporter), other (A)	Ascorbate transporter, chloroplastic OS=Arabidopsis thaliana GN=PHT4;4 PE=1 SV=1	Major Facilitator Superfamily	PREDICTED: probable anion transporter 2, chloroplastic [Malus domestica]
ZP014G0099300.1_ZP	--	SORBIDRAFT_01g029950, Sb01g029950; hypothetical protein; K19329 WW domain-containing oxidoreductase (A)	Short-chain dehydrogenase TIC 32, chloroplastic OS=Arabidopsis thaliana GN=TIC32 PE=2 SV=1	--	hypothetical protein POPTR_0003s12880g [Populus trichocarpa]
ZP09G0229100.1_ZP	molecular_function:"Catalysis of the hydrolysis of any ester bond." [GOC:jl](GO:0016788)	geranylgeranyl diphosphate reductase, chloroplastic; K10960 geranylgeranyl reductase [EC:1.3.1.83] (A)	GDSL esterase/lipase At5g37690 OS=Arabidopsis thaliana GN=At5g37690 PE=2 SV=1	GDSL-like Lipase/Acylhydrolase	PREDICTED: GDSL esterase/lipase At5g37690-like [Malus domestica]
ZP02G0092000.1_ZP	molecular_function:"Catalysis of the hydrolysis of internal, alpha-peptide bonds in a polypeptide chain by a mechanism in which a water molecule bound by the side chains of aspartic residues at the active center acts as a nucleophile." [ISBN:0198506732](GO:0004190),biological_process:"The hydrolysis of proteins into smaller polypeptides and/or amino acids by cleavage of their peptide bonds." [GOC…	hypothetical protein; K19025 AP-5 complex subunit zeta-1 (A)	Aspartic proteinase nepenthesin-1 OS=Nepenthes gracilis GN=nep1 PE=1 SV=1	Xylanase inhibitor N-terminal	PREDICTED: aspartic proteinase nepenthesin-1-like [Malus domestica]
ZP09G0215200.1_ZP	molecular_function:"Functions in the initiation of ribosome-mediated translation of mRNA into a polypeptide." [ISBN:0198506732](GO:0003743),molecular_function:"Interacting selectively and non-covalently with any protein or protein complex (a complex of two or more proteins that may include other nonprotein molecules)." [GOC:go_curators](GO:0005515),biological_process:"The process preceding format…	eukaryotic translation initiation factor 5-like; K03262 translation initiation factor 5 (A)	Eukaryotic translation initiation factor 5 OS=Phaseolus vulgaris GN=EIF5 PE=2 SV=1	eIF4-gamma/eIF5/eIF2-epsilon	PREDICTED: eukaryotic translation initiation factor 5-like [Malus domestica]
ZP08G0029100.1_ZP	--	--	--	Uncharacterized protein family, UPF0114	PREDICTED: uncharacterized protein LOC103955460 [Pyrus x bretschneideri]
ZP011G0046300.1_ZP	molecular_function:"Enables the transfer of zinc (Zn) ions from one side of a membrane to the other." [GOC:dgf](GO:0005385),cellular_component:"A lipid bilayer along with all the proteins and protein complexes embedded in it an attached to it." [GOC:dos, GOC:mah, ISBN:0815316194](GO:0016020),cellular_component:"The component of a membrane consisting of the gene products and protein complexes havi…	zinc transporter 6, chloroplastic-like; K14709 solute carrier family 39 (zinc transporter), member 1/2/3 (A)	Zinc transporter 6, chloroplastic OS=Arabidopsis thaliana GN=ZIP6 PE=3 SV=1	ZIP Zinc transporter	PREDICTED: zinc transporter 6, chloroplastic-like [Pyrus x bretschneideri]
ZP015G0331600.1_ZP	--	nucleoporin SEH1-like; K14299 nucleoporin SEH1 (A)	Protein EXORDIUM OS=Arabidopsis thaliana GN=EXO PE=2 SV=1	Phosphate-induced protein 1 conserved region	PREDICTED: uncharacterized protein LOC103961987 [Pyrus x bretschneideri]
ZP012G0209000.1_ZP	molecular_function:"Catalysis of the phosphorylation of an amino acid residue in a protein, usually according to the reaction: a protein + ATP = a phosphoprotein + ADP." [MetaCyc:PROTEIN-KINASE-RXN](GO:0004672),molecular_function:"Catalysis of the reactions: ATP + protein serine = ADP + protein serine phosphate, and ATP + protein threonine = ADP + protein threonine phosphate." [GOC:bf, RHEA:17989…	probable serine/threonine-protein kinase WNK9; K08867 WNK lysine deficient protein kinase [EC:2.7.11.1] (A)	Serine/threonine-protein kinase WNK1 OS=Arabidopsis thaliana GN=WNK1 PE=1 SV=1	Oxidative-stress-responsive kinase 1 C-terminal domain	PREDICTED: probable serine/threonine-protein kinase WNK9 isoform X1 [Malus domestica]
ZP03G0184700.1_ZP	--	--	Protein ULTRAPETALA 1 OS=Arabidopsis thaliana GN=ULT1 PE=1 SV=1	--	PREDICTED: protein ULTRAPETALA 2-like [Malus domestica]
ZP017G0199500.1_ZP	molecular_function:"Interacting selectively and non-covalently with a specific double-stranded genomic DNA sequence (sometimes referred to as a motif) within the regulatory region of a gene to modulate transcription. Regulatory regions include promoters (proximal and distal) and enhancers. Genes are transcriptional units, and include bacterial operons." [GOC:txnOH-2018](GO:0003700),biological_pro…	HSF3; heat stress transcription factor A-4b-like; K09419 heat shock transcription factor, other eukaryote (A)	Heat stress transcription factor A-4b OS=Oryza sativa subsp. japonica GN=HSFA4B PE=2 SV=1	HSF-type DNA-binding	heat stress transcription factor A-4b-like [Malus domestica]
ZP014G0056800.1_ZP	molecular_function:"Catalysis of the phosphorylation of an amino acid residue in a protein, usually according to the reaction: a protein + ATP = a phosphoprotein + ADP." [MetaCyc:PROTEIN-KINASE-RXN](GO:0004672),molecular_function:"Interacting selectively and non-covalently with ATP, adenosine 5'-triphosphate, a universally important coenzyme and enzyme regulator." [ISBN:0198506732](GO:0005524),bi…	serine/threonine-protein kinase Nek6-like; K08857 NIMA (never in mitosis gene a)-related kinase [EC:2.7.11.1] (A)	Serine/threonine-protein kinase Nek6 OS=Arabidopsis thaliana GN=NEK6 PE=3 SV=1	Protein kinase domain	PREDICTED: serine/threonine-protein kinase Nek6-like [Malus domestica]
ZP09G0201600.1_ZP	cellular_component:"The array of microtubules and associated molecules that forms between opposite poles of a eukaryotic cell during mitosis or meiosis and serves to move the duplicated chromosomes apart." [ISBN:0198547684](GO:0005819),cellular_component:"Any of the long, generally straight, hollow tubes of internal diameter 12-15 nm and external diameter 24 nm found in a wide variety of eukaryot…	protein TPX2; K16812 targeting protein for Xklp2 (A)	Protein TPX2 OS=Arabidopsis thaliana GN=TPX2 PE=1 SV=1	Cell cycle regulated microtubule associated protein	PREDICTED: LOW QUALITY PROTEIN: protein TPX2 [Malus domestica]
ZP09G0040000.1_ZP	molecular_function:"Interacting selectively and non-covalently with any protein or protein complex (a complex of two or more proteins that may include other nonprotein molecules)." [GOC:go_curators](GO:0005515)	hypothetical protein; K17964 leucine-rich PPR motif-containing protein, mitochondrial (A)	Pentatricopeptide repeat-containing protein At5g15280 OS=Arabidopsis thaliana GN=At5g15280 PE=2 SV=1	PPR repeat family	PREDICTED: pentatricopeptide repeat-containing protein At5g15280 [Malus domestica]
ZP05G0044800.1_ZP	molecular_function:"Enables the facilitated diffusion of an ion (by an energy-independent process) by passage through a transmembrane aqueous pore or channel without evidence for a carrier-mediated mechanism. May be either selective (it enables passage of a specific ion only) or non-selective (it enables passage of two or more ions of same charge but different size)." [GOC:cy, GOC:mtg_transport, …	putative cyclic nucleotide-gated ion channel 8; K05391 cyclic nucleotide gated channel, other eukaryote (A)	Putative cyclic nucleotide-gated ion channel 8 OS=Arabidopsis thaliana GN=CNGC8 PE=3 SV=2	Cyclic nucleotide-binding domain	PREDICTED: putative cyclic nucleotide-gated ion channel 8 [Malus domestica]
ZP017G0183500.1_ZP	molecular_function:"Catalysis of an oxidation-reduction (redox) reaction in which hydrogen or electrons are transferred from each of two donors, and molecular oxygen is reduced to two molecules of water." [GOC:mah](GO:0016717)	palmitoyl-monogalactosyldiacylglycerol delta-7 desaturase, chloroplastic; K00507 stearoyl-CoA desaturase (Delta-9 desaturase) [EC:1.14.19.1] (A)	Palmitoyl-monogalactosyldiacylglycerol delta-7 desaturase, chloroplastic OS=Arabidopsis thaliana GN=ADS3 PE=2 SV=2	--	PREDICTED: palmitoyl-monogalactosyldiacylglycerol delta-7 desaturase, chloroplastic [Malus domestica]
ZP014G0154000.1_ZP	--	abhd13; abhydrolase domain containing 13; K06889 uncharacterized protein (A)	Alpha/beta hydrolase domain-containing protein 17B OS=Homo sapiens GN=ABHD17B PE=2 SV=1	Serine aminopeptidase, S33	PREDICTED: alpha/beta hydrolase domain-containing protein 17B-like isoform X1 [Pyrus x bretschneideri]
ZP07G0069600.1_ZP	biological_process:"The process of assisting in the covalent and noncovalent assembly of single chain polypeptides or multisubunit complexes into the correct tertiary structure." [GOC:go_curators, GOC:rb](GO:0006457),molecular_function:"Interacting selectively and non-covalently with Hsp70 proteins, any of a group of heat shock proteins around 70kDa in size." [ISBN:0198506732](GO:0030544),molecul…	dnaJ protein homolog 2-like; K09503 DnaJ homolog subfamily A member 2 (A)	DnaJ protein homolog 2 OS=Allium porrum GN=LDJ2 PE=2 SV=1	DnaJ domain	PREDICTED: dnaJ protein homolog 2-like [Malus domestica]
ZP07G0121700.1_ZP	molecular_function:"Interacting selectively and non-covalently with ATP, adenosine 5'-triphosphate, a universally important coenzyme and enzyme regulator." [ISBN:0198506732](GO:0005524),molecular_function:"Catalysis of the transfer of a phosphate group, usually from ATP, to a substrate molecule." [ISBN:0198506732](GO:0016301),molecular_function:"Catalysis of the transfer of a phosphorus-containin…	bifunctional fucokinase/fucose pyrophosphorylase; K05305 fucokinase [EC:2.7.1.52] (A)	Bifunctional fucokinase/fucose pyrophosphorylase OS=Arabidopsis thaliana GN=FKGP PE=1 SV=2	L-fucokinase	PREDICTED: bifunctional fucokinase/fucose pyrophosphorylase [Malus domestica]
ZP06G0042600.1_ZP	--	hypothetical protein; K12501 homogentisate solanesyltransferase [EC:2.5.1.117] (A)	Trihelix transcription factor ASIL2 OS=Arabidopsis thaliana GN=ASIL2 PE=2 SV=1	Myb/SANT-like DNA-binding domain	PREDICTED: uncharacterized protein LOC103437041 [Malus domestica]
ZP07G0139900.1_ZP	biological_process:"Reactions, triggered in response to the presence of a foreign body or the occurrence of an injury, which result in restriction of damage to the organism attacked or prevention/recovery from the infection caused by the attack." [GOC:go_curators](GO:0006952),cellular_component:"The component of a membrane consisting of the gene products and protein complexes having at least some…	MLO-like protein 6; K08472 mlo protein (A)	MLO-like protein 6 OS=Arabidopsis thaliana GN=MLO6 PE=2 SV=2	Mlo family	PREDICTED: MLO-like protein 6 [Malus domestica]
ZP06G0007000.1_ZP	molecular_function:"Catalysis of the transfer of ubiquitin from one protein to another via the reaction X-Ub + Y --> Y-Ub + X, where both X-Ub and Y-Ub are covalent linkages." [GOC:BioGRID, GOC:jh2, PMID:9635407](GO:0004842),molecular_function:"Interacting selectively and non-covalently with any protein or protein complex (a complex of two or more proteins that may include other nonprotein molecu…	U-box domain-containing protein 44-like; K08332 vacuolar protein 8 (A)	U-box domain-containing protein 43 OS=Arabidopsis thaliana GN=PUB43 PE=2 SV=1	Armadillo/beta-catenin-like repeat	PREDICTED: U-box domain-containing protein 44-like [Malus domestica]
ZP013G0198900.1_ZP	molecular_function:"Any molecular function by which a gene product interacts selectively and non-covalently with DNA (deoxyribonucleic acid)." [GOC:dph, GOC:jl, GOC:tb, GOC:vw](GO:0003677),molecular_function:"Interacting selectively and non-covalently with any protein or protein complex (a complex of two or more proteins that may include other nonprotein molecules)." [GOC:go_curators](GO:0005515)…	auxin response factor 7; K14486 auxin response factor (A)	Auxin response factor 5 OS=Oryza sativa subsp. japonica GN=ARF5 PE=2 SV=2	Auxin response factor	PREDICTED: auxin response factor 19-like [Malus domestica]
ZP014G0076700.1_ZP	biological_process:"The cellular process in which a signal is conveyed to trigger a change in the activity or state of a cell. Signal transduction begins with reception of a signal (e.g. a ligand binding to a receptor or receptor activation by a stimulus such as light), or for signal transduction in the absence of ligand, signal-withdrawal or the activity of a constitutively active receptor. Sign…	strictosidine synthase 1-like; K01757 strictosidine synthase [EC:4.3.3.2] (A)	Protein STRICTOSIDINE SYNTHASE-LIKE 10 OS=Arabidopsis thaliana GN=SSL10 PE=2 SV=1	NAF domain	PREDICTED: strictosidine synthase 1-like [Malus domestica]
ZP012G0133300.1_ZP	--	UPF0161 protein At3g09310; K08998 uncharacterized protein (A)	UPF0161 protein At3g09310 OS=Arabidopsis thaliana GN=At3g09310 PE=2 SV=2	Haemolytic domain	PREDICTED: UPF0161 protein At3g09310 isoform X1 [Pyrus x bretschneideri]
ZP02G0058300.1_ZP	molecular_function:"Interacting selectively and non-covalently with a specific double-stranded genomic DNA sequence (sometimes referred to as a motif) within the regulatory region of a gene to modulate transcription. Regulatory regions include promoters (proximal and distal) and enhancers. Genes are transcriptional units, and include bacterial operons." [GOC:txnOH-2018](GO:0003700),biological_pro…	heat stress transcription factor A-2-like; K09419 heat shock transcription factor, other eukaryote (A)	Heat stress transcription factor A-2 OS=Arabidopsis thaliana GN=HSFA2 PE=1 SV=1	HSF-type DNA-binding	PREDICTED: heat stress transcription factor A-2-like [Malus domestica]
ZP03G0030200.1_ZP	molecular_function:"Any molecular function by which a gene product interacts selectively and non-covalently with DNA (deoxyribonucleic acid)." [GOC:dph, GOC:jl, GOC:tb, GOC:vw](GO:0003677)	--	Putative B3 domain-containing protein At5g58280 OS=Arabidopsis thaliana GN=At5g58280 PE=3 SV=1	B3 DNA binding domain	PREDICTED: uncharacterized protein LOC103417843 [Malus domestica]
ZP015G0365400.1_ZP	biological_process:"The chemical reactions and pathways involving carbohydrates, any of a group of organic compounds based of the general formula Cx(H2O)y. Includes the formation of carbohydrate derivatives by the addition of a carbohydrate residue to another molecule." [GOC:mah, ISBN:0198506732](GO:0005975),molecular_function:"Catalysis of the hydrolysis of phosphoric monoesters, releasing inorg…	fructose-1,6-bisphosphatase, cytosolic-like; K03841 fructose-1,6-bisphosphatase I [EC:3.1.3.11] (A)	Fructose-1,6-bisphosphatase, cytosolic OS=Spinacia oleracea PE=1 SV=2	-	PREDICTED: fructose-1,6-bisphosphatase, cytosolic-like [Pyrus x bretschneideri]
ZP016G0058100.1_ZP	molecular_function:"Interacting selectively and non-covalently with any metal ion." [GOC:ai](GO:0046872)	hypothetical protein; K11494 RCC1 and BTB domain-containing protein (A)	Ultraviolet-B receptor UVR8 OS=Arabidopsis thaliana GN=UVR8 PE=1 SV=1	FYVE zinc finger	PREDICTED: uncharacterized protein LOC103402905 [Malus domestica]
ZP013G0111200.1_ZP	--	hsp70 nucleotide exchange factor FES1-like; K14001 nucleotide exchange factor SIL1 (A)	Hsp70 nucleotide exchange factor fes1 OS=Neosartorya fischeri (strain ATCC 1020 / DSM 3700 / FGSC A1164 / NRRL 181) GN=fes1 PE=3 SV=1	Nucleotide exchange factor Fes1	PREDICTED: hsp70 nucleotide exchange factor FES1 [Malus domestica]
ZP013G0155500.1_ZP	molecular_function:"Any molecular entity that serves as an electron acceptor and electron donor in an electron transport chain. An electron transport chain is a process in which a series of electron carriers operate together to transfer electrons from donors to any of several different terminal electron acceptors to generate a transmembrane electrochemical gradient." [ISBN:0198506732](GO:0009055)	--	Mavicyanin OS=Cucurbita pepo PE=1 SV=1	Plastocyanin-like domain	PREDICTED: mavicyanin-like [Malus domestica]
ZP06G0051300.1_ZP	--	--	--	Cotton fibre expressed protein	PREDICTED: uncharacterized protein DDB_G0271670-like [Malus domestica]
ZP014G0186100.1_ZP	molecular_function:"Any molecular function by which a gene product interacts selectively and non-covalently with DNA (deoxyribonucleic acid)." [GOC:dph, GOC:jl, GOC:tb, GOC:vw](GO:0003677),biological_process:"Any process that modulates the frequency, rate or extent of cellular DNA-templated transcription." [GOC:go_curators, GOC:txnOH](GO:0006355)	hypothetical protein; K16222 Dof zinc finger protein DOF5.5 (A)	Cyclic dof factor 3 OS=Arabidopsis thaliana GN=CDF3 PE=1 SV=2	Dof domain, zinc finger	PREDICTED: cyclic dof factor 3-like [Malus domestica]
ZP07G0143900.1_ZP	molecular_function:"Any molecular function by which a gene product interacts selectively and non-covalently with DNA (deoxyribonucleic acid)." [GOC:dph, GOC:jl, GOC:tb, GOC:vw](GO:0003677),molecular_function:"Interacting selectively and non-covalently with a specific double-stranded genomic DNA sequence (sometimes referred to as a motif) within the regulatory region of a gene to modulate transcri…	AP2D12; ethylene-responsive transcription factor RAP2-7-like; K09284 AP2-like factor, euAP2 lineage (A)	Ethylene-responsive transcription factor RAP2-7 OS=Arabidopsis thaliana GN=RAP2-7 PE=2 SV=2	AP2 domain	ethylene-responsive transcription factor RAP2-7-like [Malus domestica]
ZP03G0226900.1_ZP	molecular_function:"Catalysis of the phosphorylation of an amino acid residue in a protein, usually according to the reaction: a protein + ATP = a phosphoprotein + ADP." [MetaCyc:PROTEIN-KINASE-RXN](GO:0004672),molecular_function:"Interacting selectively and non-covalently with ATP, adenosine 5'-triphosphate, a universally important coenzyme and enzyme regulator." [ISBN:0198506732](GO:0005524),bi…	receptor-like cytosolic serine/threonine-protein kinase RBK2; K04733 interleukin-1 receptor-associated kinase 4 [EC:2.7.11.1] (A)	Receptor-like cytosolic serine/threonine-protein kinase RBK2 OS=Arabidopsis thaliana GN=RBK2 PE=1 SV=1	Protein tyrosine kinase	PREDICTED: receptor-like cytosolic serine/threonine-protein kinase RBK2 [Malus domestica]
ZP013G0236000.1_ZP	molecular_function:"Catalysis of the hydrolysis of any O-glycosyl bond." [GOC:mah](GO:0004553),cellular_component:"The rigid or semi-rigid envelope lying outside the cell membrane of plant, fungal, most prokaryotic cells and some protozoan parasites, maintaining their shape and protecting them from osmotic lysis. In plants it is made of cellulose and, often, lignin; in fungi it is composed largel…	xyloglucan endotransglucosylase/hydrolase protein 22-like; K14504 xyloglucan:xyloglucosyl transferase TCH4 [EC:2.4.1.207] (A)	Xyloglucan endotransglucosylase/hydrolase protein 22 OS=Arabidopsis thaliana GN=XTH22 PE=1 SV=1	Glycosyl hydrolases family 16	PREDICTED: xyloglucan endotransglucosylase/hydrolase protein 24-like [Pyrus x bretschneideri]
ZP012G0195000.1_ZP	--	--	--	--	PREDICTED: uncharacterized protein LOC103413958 [Malus domestica]
ZP09G0110300.1_ZP	molecular_function:"Interacting selectively and non-covalently with any nucleic acid." [GOC:jl](GO:0003676),molecular_function:"Catalysis of the reaction: ATP + H2O = ADP + phosphate, to drive the unwinding of a DNA or RNA helix." [GOC:jl](GO:0004386),molecular_function:"Interacting selectively and non-covalently with ATP, adenosine 5'-triphosphate, a universally important coenzyme and enzyme reg…	ATP-dependent RNA helicase DHX36; K14442 ATP-dependent RNA helicase DHX36 [EC:3.6.4.13] (A)	Probable ATP-dependent RNA helicase YTHDC2 OS=Homo sapiens GN=YTHDC2 PE=1 SV=2	R3H domain	PREDICTED: ATP-dependent RNA helicase DHX36 [Malus domestica]
ZP08G0029200.1_ZP	molecular_function:"Catalysis of the transfer of a methyl group from S-adenosyl-L-methionine to a pseudouridine residue in an rRNA molecule." [GOC:imk, GOC:mah](GO:0070037),biological_process:"The addition of a methyl group to an atom in the nucleoside base portion of a nucleotide residue in an rRNA molecule." [GOC:mah](GO:0070475)	ribosomal RNA small subunit methyltransferase NEP1-like; K14568 rRNA small subunit pseudouridine methyltransferase Nep1 [EC:2.1.1.260] (A)	Ribosomal RNA small subunit methyltransferase NEP1 OS=Homo sapiens GN=EMG1 PE=1 SV=4	EMG1/NEP1 methyltransferase	PREDICTED: ribosomal RNA small subunit methyltransferase NEP1-like [Malus domestica]
ZP015G0214800.1_ZP	biological_process:"The chemical reactions and pathways involving aldehydes, any organic compound with the formula R-CH=O, as carried out by individual cells." [GOC:go_curators, ISBN:0198506732](GO:0006081),molecular_function:"Catalysis of an oxidation-reduction (redox) reaction, a reversible chemical reaction in which the oxidation state of an atom or atoms within a molecule is altered. One subs…	aldehyde dehydrogenase family 3 member F1-like; K00128 aldehyde dehydrogenase (NAD+) [EC:1.2.1.3] (A)	Aldehyde dehydrogenase family 3 member F1 OS=Arabidopsis thaliana GN=ALDH3F1 PE=2 SV=2	Aldehyde dehydrogenase family	PREDICTED: LOW QUALITY PROTEIN: aldehyde dehydrogenase family 3 member F1-like [Malus domestica]
ZP09G0199500.1_ZP	molecular_function:"Catalysis of the reaction: GTP + H2O = GDP + phosphate." [ISBN:0198547684, PMID:26832457, PMID:27218782](GO:0003924),molecular_function:"Interacting selectively and non-covalently with GTP, guanosine triphosphate." [GOC:ai](GO:0005525)	translation factor GUF1 homolog, organellar chromatophore; K06207 GTP-binding protein (A)	GTP-binding protein TypA/BipA homolog OS=Helicobacter pylori (strain ATCC 700392 / 26695) GN=typA PE=3 SV=1	Elongation factor Tu GTP binding domain	PREDICTED: translation factor GUF1 homolog, organellar chromatophore [Malus domestica]
ZP02G0153700.1_ZP	molecular_function:"Catalysis of the incorporation of one atom from molecular oxygen into a compound and the reduction of the other atom of oxygen to water." [ISBN:0198506732](GO:0004497),molecular_function:"Interacting selectively and non-covalently with iron (Fe) ions." [GOC:ai](GO:0005506),molecular_function:"Catalysis of an oxidation-reduction (redox) reaction in which hydrogen or electrons a…	hypothetical protein; K15402 fatty acid omega-hydroxylase [EC:1.14.-.-] (A)	Cytochrome P450 704C1 OS=Pinus taeda GN=CYP704C1 PE=2 SV=1	Cytochrome P450	PREDICTED: cytochrome P450 704C1-like [Malus domestica]
ZP012G0030300.1_ZP	biological_process:"The chemical reactions and pathways involving auxins, a group of plant hormones that regulate aspects of plant growth." [GOC:lr](GO:0009850),molecular_function:"Catalysis of the hydrolysis of various bonds, e.g. C-O, C-N, C-C, phosphoric anhydride bonds, etc. Hydrolase is the systematic name for any enzyme of EC class 3." [ISBN:0198506732](GO:0016787)	IAA-amino acid hydrolase ILR1-like 3; K14664 IAA-amino acid hydrolase [EC:3.5.1.-] (A)	IAA-amino acid hydrolase ILR1-like 4 OS=Oryza sativa subsp. japonica GN=ILL4 PE=2 SV=1	Peptidase family M20/M25/M40	PREDICTED: LOW QUALITY PROTEIN: IAA-amino acid hydrolase ILR1-like 3 [Malus domestica]
ZP07G0058600.1_ZP	biological_process:"The process whose specific outcome is the progression of the embryo over time, from zygote formation to the end of seed dormancy. An example of this process is found in Arabidopsis thaliana." [GOC:go_curators, GOC:mtg_sensu](GO:0009793)	--	--	Late embryogenesis abundant (LEA) group 1	PREDICTED: uncharacterized protein LOC103431204 [Malus domestica]
ZP010G0040900.1_ZP	--	--	--	--	PREDICTED: uncharacterized protein LOC103411982 [Malus domestica]
ZP01G0206000.1_ZP	cellular_component:"A lipid bilayer along with all the proteins and protein complexes embedded in it an attached to it." [GOC:dos, GOC:mah, ISBN:0815316194](GO:0016020),cellular_component:"The component of a membrane consisting of the gene products and protein complexes having at least some part of their peptide sequence embedded in the hydrophobic region of the membrane." [GOC:dos, GOC:go_curato…	probable fructose-bisphosphate aldolase 3, chloroplastic; K01623 fructose-bisphosphate aldolase, class I [EC:4.1.2.13] (A)	WAT1-related protein At1g09380 OS=Arabidopsis thaliana GN=At1g09380 PE=2 SV=1	EamA-like transporter family	PREDICTED: WAT1-related protein At5g64700-like [Malus domestica]
ZP012G0026400.1_ZP	--	--	--	--	PREDICTED: uncharacterized protein LOC103449472 [Malus domestica]
ZP013G0051900.1_ZP	--	Os04g0471000; Similar to H0418A01.4 protein.; K05747 Wiskott-Aldrich syndrome protein (A)	Zinc finger protein ZAT9 OS=Arabidopsis thaliana GN=ZAT9 PE=2 SV=1	C2H2-type zinc finger	PREDICTED: uncharacterized protein LOC103451771 [Malus domestica]
ZP05G0139300.1_ZP	molecular_function:"Catalysis of the transfer of ubiquitin from one protein to another via the reaction X-Ub + Y --> Y-Ub + X, where both X-Ub and Y-Ub are covalent linkages." [GOC:BioGRID, GOC:jh2, PMID:9635407](GO:0004842),molecular_function:"Interacting selectively and non-covalently with any protein or protein complex (a complex of two or more proteins that may include other nonprotein molecu…	U-box domain-containing protein 14-like; K08332 vacuolar protein 8 (A)	U-box domain-containing protein 15 OS=Arabidopsis thaliana GN=PUB15 PE=2 SV=2	Armadillo/beta-catenin-like repeat	PREDICTED: U-box domain-containing protein 15-like [Malus domestica]
ZP012G0029700.1_ZP	molecular_function:"Interacting selectively and non-covalently with any protein or protein complex (a complex of two or more proteins that may include other nonprotein molecules)." [GOC:go_curators](GO:0005515)	--	Probable F-box protein At1g60180 OS=Arabidopsis thaliana GN=At2g36090 PE=2 SV=1	--	PREDICTED: probable F-box protein At1g60180 [Pyrus x bretschneideri]
ZP013G0203600.1_ZP	molecular_function:"Interacting selectively and non-covalently with a specific double-stranded genomic DNA sequence (sometimes referred to as a motif) within the regulatory region of a gene to modulate transcription. Regulatory regions include promoters (proximal and distal) and enhancers. Genes are transcriptional units, and include bacterial operons." [GOC:txnOH-2018](GO:0003700),biological_pro…	WRKY22; WRKY transcription factor 22; K13425 WRKY transcription factor 22 (A)	Probable WRKY transcription factor 11 OS=Arabidopsis thaliana GN=WRKY11 PE=2 SV=2	Plant zinc cluster domain	PREDICTED: probable WRKY transcription factor 11 [Malus domestica]
ZP04G0164800.1_ZP	molecular_function:"Interacting selectively and non-covalently with an RNA molecule or a portion thereof." [GOC:jl, GOC:mah](GO:0003723)	malignant T-cell-amplified sequence 1 homolog; K07575 PUA domain protein (A)	Malignant T-cell-amplified sequence 1-A OS=Xenopus laevis GN=mcts1-a PE=2 SV=1	PUA domain	PREDICTED: malignant T-cell-amplified sequence 1 homolog [Malus domestica]
ZP07G0068400.1_ZP	biological_process:"The chemical reactions and pathways resulting in the formation of substances; typically the energy-requiring part of metabolism in which simpler substances are transformed into more complex ones." [GOC:curators, ISBN:0198547684](GO:0009058),molecular_function:"Catalysis of the transfer of an acyl group from one compound (donor) to another (acceptor)." [GOC:jl, ISBN:0198506732]…	probable inorganic phosphate transporter 1-3; K08176 MFS transporter, PHS family, inorganic phosphate transporter (A)	Type III polyketide synthase A OS=Arabidopsis thaliana GN=PKSA PE=1 SV=1	Chalcone and stilbene synthases, N-terminal domain	PREDICTED: chalcone synthase [Malus domestica]
ZP03G0165500.1_ZP	--	--	--	--	PREDICTED: uncharacterized protein LOC103428806 isoform X1 [Malus domestica]
ZP08G0144700.1_ZP	molecular_function:"Catalysis of the hydrolysis of any O-glycosyl bond." [GOC:mah](GO:0004553),biological_process:"A process that is carried out at the cellular level which results in the assembly, arrangement of constituent parts, or disassembly of cytoskeletal structures comprising actin filaments. Includes processes that control the spatial distribution of actin filaments, such as organizing f…	glucan 1,3-beta-glucosidase; K01210 glucan 1,3-beta-glucosidase [EC:3.2.1.58] (A)	Glucan 1,3-beta-glucosidase A OS=Aspergillus oryzae (strain ATCC 42149 / RIB 40) GN=exgA PE=1 SV=1	Cellulase (glycosyl hydrolase family 5)	PREDICTED: glucan 1,3-beta-glucosidase A-like [Malus domestica]
ZP015G0249500.1_ZP	cellular_component:"The component of a membrane consisting of the gene products and protein complexes having at least some part of their peptide sequence embedded in the hydrophobic region of the membrane." [GOC:dos, GOC:go_curators](GO:0016021)	--	Protein RER1A OS=Arabidopsis thaliana GN=RER1A PE=1 SV=1	Rer1 family	PREDICTED: protein RER1A-like [Malus domestica]
ZP015G0083700.1_ZP	molecular_function:"Catalysis of the phosphorylation of an amino acid residue in a protein, usually according to the reaction: a protein + ATP = a phosphoprotein + ADP." [MetaCyc:PROTEIN-KINASE-RXN](GO:0004672),molecular_function:"Interacting selectively and non-covalently with ATP, adenosine 5'-triphosphate, a universally important coenzyme and enzyme regulator." [ISBN:0198506732](GO:0005524),bi…	serine/threonine-protein kinase AFC3; K08287 dual-specificity kinase [EC:2.7.12.1] (A)	Serine/threonine-protein kinase AFC3 OS=Arabidopsis thaliana GN=AFC3 PE=2 SV=2	Protein kinase domain	PREDICTED: serine/threonine-protein kinase AFC3 [Fragaria vesca subsp. vesca]
ZP02G0157000.1_ZP	--	--	--	Protein of unknown function (DUF1499)	PREDICTED: uncharacterized protein LOC103938959 [Pyrus x bretschneideri]
ZP014G0194000.1_ZP	--	--	--	--	PREDICTED: uncharacterized protein LOC103455405 [Malus domestica]
ZP011G0199700.1_ZP	--	--	--	Protein of unknown function (DUF1223)	PREDICTED: uncharacterized protein LOC103448604 [Malus domestica]
ZP010G0092900.1_ZP	--	--	Zinc finger protein-like 1 homolog OS=Caenorhabditis briggsae GN=CBG06644 PE=3 SV=1	--	PREDICTED: zinc finger protein-like 1 [Pyrus x bretschneideri]
ZP05G0063100.1_ZP	molecular_function:"Enables the active transport of a solute across a membrane by a mechanism whereby two or more species are transported in opposite directions in a tightly coupled process not directly linked to a form of energy other than chemiosmotic energy. The reaction is: solute A(out) + solute B(in) = solute A(in) + solute B(out)." [GOC:mtg_transport, ISBN:0815340729, PMID:10839820](GO:001…	--	MATE efflux family protein 4, chloroplastic OS=Arabidopsis thaliana GN=DTX46 PE=2 SV=1	MatE	PREDICTED: MATE efflux family protein 4, chloroplastic-like [Pyrus x bretschneideri]
ZP015G0019000.1_ZP	molecular_function:"Interacting selectively and non-covalently with a specific double-stranded genomic DNA sequence (sometimes referred to as a motif) within the regulatory region of a gene to modulate transcription. Regulatory regions include promoters (proximal and distal) and enhancers. Genes are transcriptional units, and include bacterial operons." [GOC:txnOH-2018](GO:0003700),biological_pro…	transcription factor HBP-1a-like; K09060 plant G-box-binding factor (A)	Ocs element-binding factor 1 OS=Zea mays GN=OBF1 PE=2 SV=2	bZIP transcription factor	ocs element-binding factor 1 [Malus domestica]
ZP09G0087600.1_ZP	molecular_function:"Catalysis of the reaction: protein tyrosine phosphate + H2O = protein tyrosine + phosphate." [EC:3.1.3.48](GO:0004725),biological_process:"The process of removing one or more phosphoric residues from a protein." [GOC:hb](GO:0006470),molecular_function:"Catalysis of the reactions: protein serine + H2O = protein serine + phosphate; protein threonine phosphate + H2O = protein thr…	protein-tyrosine-phosphatase IBR5; K04459 dual specificity MAP kinase phosphatase [EC:3.1.3.16 3.1.3.48] (A)	Protein-tyrosine-phosphatase IBR5 OS=Arabidopsis thaliana GN=IBR5 PE=1 SV=1	Dual specificity phosphatase, catalytic domain	PREDICTED: protein-tyrosine-phosphatase IBR5 [Malus domestica]
ZP09G0182300.1_ZP	--	pco142929; uncharacterized LOC100283625; K02956 small subunit ribosomal protein S15 (A)	--	--	PREDICTED: uncharacterized protein LOC103403129 isoform X1 [Malus domestica]
ZP03G0153000.1_ZP	molecular_function:"Interacting selectively and non-covalently with a specific double-stranded genomic DNA sequence (sometimes referred to as a motif) within the regulatory region of a gene to modulate transcription. Regulatory regions include promoters (proximal and distal) and enhancers. Genes are transcriptional units, and include bacterial operons." [GOC:txnOH-2018](GO:0003700),biological_pro…	probable WRKY transcription factor 20; K18835 WRKY transcription factor 2 (A)	Probable WRKY transcription factor 20 OS=Arabidopsis thaliana GN=WRKY20 PE=2 SV=1	WRKY DNA -binding domain	PREDICTED: probable WRKY transcription factor 20 isoform X1 [Malus domestica]
ZP08G0086900.1_ZP	molecular_function:"Catalysis of the phosphorylation of an amino acid residue in a protein, usually according to the reaction: a protein + ATP = a phosphoprotein + ADP." [MetaCyc:PROTEIN-KINASE-RXN](GO:0004672),molecular_function:"Interacting selectively and non-covalently with any protein or protein complex (a complex of two or more proteins that may include other nonprotein molecules)." [GOC:go…	receptor protein kinase CLAVATA1; K00924 [EC:2.7.1.-] (A)	Probably inactive leucine-rich repeat receptor-like protein kinase At2g25790 OS=Arabidopsis thaliana GN=At2g25790 PE=2 SV=1	Leucine Rich repeats (2 copies)	PREDICTED: probably inactive leucine-rich repeat receptor-like protein kinase At2g25790 [Malus domestica]
ZP015G0018700.1_ZP	molecular_function:"Interacting selectively and non-covalently with GTP, guanosine triphosphate." [GOC:ai](GO:0005525)	putative GTP-binding protein 6; K03665 GTPase (A)	GTPase HflX OS=Escherichia coli (strain K12) GN=hflX PE=1 SV=3	GTP-binding GTPase Middle Region	PREDICTED: putative GTP-binding protein 6 [Malus domestica]
ZP015G0270900.1_ZP	biological_process:"A protein modification process that results in the addition of a carbohydrate or carbohydrate derivative unit to a protein amino acid, e.g. the addition of glycan chains to proteins." [GOC:curators, GOC:pr](GO:0006486),molecular_function:"Catalysis of the transfer of a glycosyl group from one compound (donor) to another (acceptor)." [GOC:jl, ISBN:0198506732](GO:0016757)	probable glycosyltransferase At5g11130; K18789 xylogalacturonan beta-1,3-xylosyltransferase [EC:2.4.2.41] (A)	Probable glycosyltransferase At5g03795 OS=Arabidopsis thaliana GN=At5g03795 PE=3 SV=2	Exostosin family	PREDICTED: probable glycosyltransferase At5g03795 [Pyrus x bretschneideri]
ZP014G0177000.1_ZP	--	Zinc finger FYVE domain-containing protein 26 isoform 1; K19027 zinc finger FYVE domain-containing protein 26 (A)	Cat eye syndrome critical region protein 2 OS=Homo sapiens GN=CECR2 PE=1 SV=2	WSTF, HB1, Itc1p, MBD9 motif 1	PREDICTED: uncharacterized protein LOC103455281 [Malus domestica]
ZP011G0039400.1_ZP	molecular_function:"Interacting selectively and non-covalently with a specific double-stranded genomic DNA sequence (sometimes referred to as a motif) within the regulatory region of a gene to modulate transcription. Regulatory regions include promoters (proximal and distal) and enhancers. Genes are transcriptional units, and include bacterial operons." [GOC:txnOH-2018](GO:0003700),biological_pro…	probable WRKY transcription factor 26; K13424 WRKY transcription factor 33 (A)	Probable WRKY transcription factor 33 OS=Arabidopsis thaliana GN=WRKY33 PE=1 SV=2	WRKY DNA -binding domain	PREDICTED: probable WRKY transcription factor 26 [Malus domestica]
ZP09G0203000.1_ZP	molecular_function:"Catalysis of the reaction: (S)-dihydroorotate + H(2)O = N-carbamoyl-L-aspartate + H(+)." [EC:3.5.2.3, RHEA:24296](GO:0004151),molecular_function:"Catalysis of the hydrolysis of various bonds, e.g. C-O, C-N, C-C, phosphoric anhydride bonds, etc. Hydrolase is the systematic name for any enzyme of EC class 3." [ISBN:0198506732](GO:0016787),molecular_function:"Catalysis of the hyd…	dihydroorotase, mitochondrial-like; K01465 dihydroorotase [EC:3.5.2.3] (A)	Dihydroorotase, mitochondrial OS=Arabidopsis thaliana GN=PYR4 PE=2 SV=1	Amidohydrolase family	PREDICTED: dihydroorotase, mitochondrial-like isoform X1 [Malus domestica]
ZP011G0174700.1_ZP	--	--	--	--	PREDICTED: uncharacterized protein LOC103448361 [Malus domestica]
ZP04G0178100.1_ZP	molecular_function:"The action of a molecule that contributes to the structural integrity of the ribosome." [GOC:mah](GO:0003735),cellular_component:"An intracellular organelle, about 200 A in diameter, consisting of RNA and protein. It is the site of protein biosynthesis resulting from translation of messenger RNA (mRNA). It consists of two subunits, one large and one small, each containing only…	bifunctional 3-dehydroquinate dehydratase/shikimate dehydrogenase, chloroplastic-like; K13832 3-dehydroquinate dehydratase / shikimate dehydrogenase [EC:4.2.1.10 1.1.1.25] (A)	50S ribosomal protein L18 OS=Rhizobium leguminosarum bv. viciae (strain 3841) GN=rplR PE=3 SV=1	Ribosomal L18 of archaea, bacteria, mitoch. and chloroplast	PREDICTED: uncharacterized protein LOC103408564 [Malus domestica]
ZP08G0082500.1_ZP	molecular_function:"Catalysis of the reaction: ATP + D-fructose-6-phosphate = ADP + D-fructose 1,6-bisphosphate." [EC:2.7.1.11](GO:0003872),molecular_function:"Interacting selectively and non-covalently with ATP, adenosine 5'-triphosphate, a universally important coenzyme and enzyme regulator." [ISBN:0198506732](GO:0005524),biological_process:"The chemical reactions and pathways involving fructos…	ATP-dependent 6-phosphofructokinase 6-like; K00850 6-phosphofructokinase 1 [EC:2.7.1.11] (A)	ATP-dependent 6-phosphofructokinase 3 OS=Arabidopsis thaliana GN=PFK3 PE=1 SV=1	Phosphofructokinase	PREDICTED: ATP-dependent 6-phosphofructokinase 6-like [Pyrus x bretschneideri]
ZP015G0085500.1_ZP	molecular_function:"Interacting selectively and non-covalently with a specific double-stranded genomic DNA sequence (sometimes referred to as a motif) within the regulatory region of a gene to modulate transcription. Regulatory regions include promoters (proximal and distal) and enhancers. Genes are transcriptional units, and include bacterial operons." [GOC:txnOH-2018](GO:0003700),biological_pro…	bZIP transcription factor family protein; K09060 plant G-box-binding factor (A)	Basic leucine zipper 9 OS=Arabidopsis thaliana GN=BZIP9 PE=1 SV=1	bZIP transcription factor	PREDICTED: basic leucine zipper 9-like [Malus domestica]
ZP05G0110200.1_ZP	--	pollen-specific protein SF3-like; K09377 cysteine and glycine-rich protein (A)	LIM domain-containing protein WLIM1 OS=Arabidopsis thaliana GN=WLIM1 PE=1 SV=1	LIM domain	PREDICTED: pollen-specific protein SF3-like [Malus domestica]
ZP09G0050400.1_ZP	biological_process:"The cellular process in which a signal is conveyed to trigger a change in the activity or state of a cell. Signal transduction begins with reception of a signal (e.g. a ligand binding to a receptor or receptor activation by a stimulus such as light), or for signal transduction in the absence of ligand, signal-withdrawal or the activity of a constitutively active receptor. Sign…	extensin-like; K05747 Wiskott-Aldrich syndrome protein (A)	Ninja-family protein AFP1 OS=Arabidopsis thaliana GN=AFP1 PE=1 SV=1	Ethylene-responsive binding factor-associated repression	PREDICTED: ninja-family protein AFP3-like [Malus domestica]
ZP014G0049200.1_ZP	--	--	VQ motif-containing protein 17 OS=Arabidopsis thaliana GN=VQ17 PE=2 SV=1	VQ motif	PREDICTED: uncharacterized protein LOC103454259 [Malus domestica]
ZP07G0159700.1_ZP	molecular_function:"Catalysis of the transfer of an acyl group from one compound (donor) to another (acceptor)." [GOC:jl, ISBN:0198506732](GO:0016746)	glycerol-3-phosphate acyltransferase 5; K13508 glycerol-3-phosphate acyltransferase [EC:2.3.1.15] (A)	Glycerol-3-phosphate acyltransferase 5 OS=Arabidopsis thaliana GN=GPAT5 PE=1 SV=1	Acyltransferase	PREDICTED: glycerol-3-phosphate acyltransferase 5 [Malus domestica]
ZP03G0091900.1_ZP	biological_process:"A protein modification process that results in the addition of a carbohydrate or carbohydrate derivative unit to a protein amino acid, e.g. the addition of glycan chains to proteins." [GOC:curators, GOC:pr](GO:0006486),molecular_function:"Catalysis of the transfer of a glycosyl group from one compound (donor) to another (acceptor)." [GOC:jl, ISBN:0198506732](GO:0016757)	hypothetical protein; K02366 glucuronyl/N-acetylglucosaminyl transferase EXT1 [EC:2.4.1.224 2.4.1.225] (A)	Probable glucuronoxylan glucuronosyltransferase IRX7 OS=Arabidopsis thaliana GN=IRX7 PE=2 SV=1	Exostosin family	PREDICTED: probable glucuronoxylan glucuronosyltransferase IRX7 [Pyrus x bretschneideri]
ZP014G0102200.1_ZP	molecular_function:"Catalysis of a biochemical reaction at physiological temperatures. In biologically catalyzed reactions, the reactants are known as substrates, and the catalysts are naturally occurring macromolecular substances known as enzymes. Enzymes possess specific binding sites for substrates, and are usually composed wholly or largely of protein, but RNA that has catalytic activity (rib…	Pc18g03320; K15634 probable phosphoglycerate mutase [EC:5.4.2.12] (A)	Phosphoglycerate mutase-like protein AT74 OS=Arabidopsis thaliana GN=At3g05170 PE=2 SV=1	Histidine phosphatase superfamily (branch 1)	PREDICTED: uncharacterized protein LOC103933380 [Pyrus x bretschneideri]
ZP08G0187200.1_ZP	molecular_function:"Interacting selectively and non-covalently with phospholipids, a class of lipids containing phosphoric acid as a mono- or diester." [ISBN:0198506732](GO:0005543),molecular_function:"Interacting selectively and non-covalently with phosphatidylinositol, any glycophospholipid with its sn-glycerol 3-phosphate residue is esterified to the 1-hydroxyl group of 1D-myo-inositol." [ISBN…	clathrin assembly protein, putative (EC:1.3.1.74); K20044 phosphatidylinositol-binding clathrin assembly protein (A)	Putative clathrin assembly protein At1g03050 OS=Arabidopsis thaliana GN=At1g03050 PE=2 SV=1	ANTH domain	PREDICTED: putative clathrin assembly protein At1g03050 [Malus domestica]
ZP07G0129600.1_ZP	molecular_function:"Catalysis of the hydrolysis of various bonds, e.g. C-O, C-N, C-C, phosphoric anhydride bonds, etc. Hydrolase is the systematic name for any enzyme of EC class 3." [ISBN:0198506732](GO:0016787)	hypothetical protein; K12867 pre-mRNA-splicing factor SYF1 (A)	Probable inactive purple acid phosphatase 29 OS=Arabidopsis thaliana GN=PAP29 PE=2 SV=1	Calcineurin-like phosphoesterase	PREDICTED: probable inactive purple acid phosphatase 29 [Malus domestica]
ZP05G0274400.1_ZP	--	--	Uncharacterized protein At4g18490 OS=Arabidopsis thaliana GN=At4g18490 PE=2 SV=3	--	PREDICTED: uncharacterized protein At4g18490 [Malus domestica]
ZP015G0346000.1_ZP	molecular_function:"Interacting selectively and non-covalently with any protein or protein complex (a complex of two or more proteins that may include other nonprotein molecules)." [GOC:go_curators](GO:0005515),molecular_function:"Interacting selectively and non-covalently with zinc (Zn) ions." [GOC:ai](GO:0008270)	callose synthase 11-like; K11000 callose synthase [EC:2.4.1.-] (A)	Pentatricopeptide repeat-containing protein At1g11290, chloroplastic OS=Arabidopsis thaliana GN=PCMP-H40 PE=2 SV=1	DYW family of nucleic acid deaminases	PREDICTED: putative pentatricopeptide repeat-containing protein At5g52630 [Malus domestica]
ZP017G0174900.1_ZP	molecular_function:"Interacting selectively and non-covalently with any protein or protein complex (a complex of two or more proteins that may include other nonprotein molecules)." [GOC:go_curators](GO:0005515)	periodic tryptophan protein 2 homolog; K14558 periodic tryptophan protein 2 (A)	Periodic tryptophan protein 2 homolog OS=Pongo abelii GN=PWP2 PE=2 SV=1	WD domain, G-beta repeat	PREDICTED: periodic tryptophan protein 2 homolog [Malus domestica]
ZP03G0155100.1_ZP	molecular_function:"Interacting selectively and non-covalently with any protein or protein complex (a complex of two or more proteins that may include other nonprotein molecules)." [GOC:go_curators](GO:0005515),molecular_function:"Interacting selectively and non-covalently with an actin filament, also known as F-actin, a helical filamentous polymer of globular G-actin subunits." [ISBN:0198506732]…	fimbrin-1-like; K17275 plastin-1 (A)	Fimbrin-1 OS=Arabidopsis thaliana GN=FIM1 PE=1 SV=2	Calponin homology (CH) domain	PREDICTED: fimbrin-1-like [Pyrus x bretschneideri]
ZP02G0091800.1_ZP	--	26S proteasome non-ATPase regulatory subunit 4 homolog; K03029 26S proteasome regulatory subunit N10 (A)	26S proteasome non-ATPase regulatory subunit 4 homolog OS=Arabidopsis thaliana GN=RPN10 PE=1 SV=1	von Willebrand factor type A domain	PREDICTED: 26S proteasome non-ATPase regulatory subunit 4 homolog [Malus domestica]
ZP01G0102300.1_ZP	molecular_function:"Interacting selectively and non-covalently with any protein or protein complex (a complex of two or more proteins that may include other nonprotein molecules)." [GOC:go_curators](GO:0005515),molecular_function:"Catalysis of an oxidation-reduction (redox) reaction, a reversible chemical reaction in which the oxidation state of an atom or atoms within a molecule is altered. One …	lysine-specific histone demethylase 1 homolog 3; K11450 lysine-specific histone demethylase 1A [EC:1.-.-.-] (A)	Protein FLOWERING LOCUS D OS=Arabidopsis thaliana GN=FLD PE=1 SV=1	SWIRM domain	PREDICTED: lysine-specific histone demethylase 1 homolog 3 [Malus domestica]
ZP08G0109100.1_ZP	molecular_function:"Catalysis of the reaction: protein serine phosphate + H2O = protein serine + phosphate, and protein threonine phosphate + H2O = protein threonine + phosphate." [GOC:bf](GO:0004722),biological_process:"The process of removing one or more phosphoric residues from a protein." [GOC:hb](GO:0006470),molecular_function:"Catalysis of the hydrolysis of phosphoric monoesters, releasing …	probable protein phosphatase 2C 22; K14803 protein phosphatase PTC2/3 [EC:3.1.3.16] (A)	Probable protein phosphatase 2C 22 OS=Arabidopsis thaliana GN=At2g25620 PE=2 SV=1	Protein phosphatase 2C	PREDICTED: probable protein phosphatase 2C 22 [Pyrus x bretschneideri]
ZP013G0124000.1_ZP	--	--	--	Cell division control protein 24, OB domain 2	PREDICTED: uncharacterized protein LOC103452781 isoform X1 [Malus domestica]
ZP07G0146800.1_ZP	molecular_function:"Interacting selectively and non-covalently with any nucleic acid." [GOC:jl](GO:0003676),molecular_function:"Interacting selectively and non-covalently with zinc (Zn) ions." [GOC:ai](GO:0008270)	serine/arginine-rich splicing factor RS2Z32-like; K12896 splicing factor, arginine/serine-rich 7 (A)	Serine/arginine-rich splicing factor RS2Z32 OS=Arabidopsis thaliana GN=RS2Z32 PE=1 SV=1	RNA recognition motif. (a.k.a. RRM, RBD, or RNP domain)	PREDICTED: serine/arginine-rich splicing factor RS2Z32-like isoform X1 [Pyrus x bretschneideri]
ZP08G0037500.1_ZP	molecular_function:"Interacting selectively and non-covalently with any protein or protein complex (a complex of two or more proteins that may include other nonprotein molecules)." [GOC:go_curators](GO:0005515),molecular_function:"Interacting selectively and non-covalently with zinc (Zn) ions." [GOC:ai](GO:0008270)	hypothetical protein; K12135 zinc finger protein CONSTANS (A)	Zinc finger protein CONSTANS-LIKE 4 OS=Arabidopsis thaliana GN=COL4 PE=2 SV=2	CCT motif	PREDICTED: zinc finger protein CONSTANS-LIKE 4-like [Malus domestica]
ZP013G0053600.1_ZP	--	--	--	Plant protein of unknown function (DUF863)	PREDICTED: uncharacterized protein LOC103423795 isoform X2 [Malus domestica]
ZP02G0054100.1_ZP	molecular_function:"Interacting selectively and non-covalently with any nucleic acid." [GOC:jl](GO:0003676),molecular_function:"Any molecular function by which a gene product interacts selectively and non-covalently with DNA (deoxyribonucleic acid)." [GOC:dph, GOC:jl, GOC:tb, GOC:vw](GO:0003677),molecular_function:"Interacting selectively and non-covalently with zinc (Zn) ions." [GOC:ai](GO:00082…	hypothetical protein; K08869 aarF domain-containing kinase (A)	Transcription factor DIVARICATA OS=Antirrhinum majus GN=DIVARICATA PE=2 SV=1	Myb-like DNA-binding domain	PREDICTED: myb-like protein J [Malus domestica]
ZP03G0090600.1_ZP	molecular_function:"Interacting selectively and non-covalently with ATP, adenosine 5'-triphosphate, a universally important coenzyme and enzyme regulator." [ISBN:0198506732](GO:0005524),molecular_function:"Primary active transporter of a solute across a membrane, via the reaction: ATP + H2O = ADP + phosphate, to directly drive the transport of a substance across a membrane. The transport protein …	ABC transporter F family member 1-like; K06185 ATP-binding cassette, subfamily F, member 2 (A)	ABC transporter F family member 1 OS=Arabidopsis thaliana GN=ABCF1 PE=1 SV=1	ABC transporter	PREDICTED: ABC transporter F family member 1-like [Pyrus x bretschneideri]
ZP015G0361400.1_ZP	--	hypothetical protein; K14002 DnaJ-related protein SCJ1 (A)	NAD(P)H-quinone oxidoreductase subunit T, chloroplastic OS=Arabidopsis thaliana GN=ndhT PE=1 SV=1	DnaJ domain	PREDICTED: dnaJ homolog subfamily B member 14 isoform X2 [Malus domestica]
ZP017G0125800.1_ZP	--	--	--	Dormancy/auxin associated protein	PREDICTED: auxin-repressed 12.5 kDa protein-like isoform X1 [Malus domestica]
ZP03G0058200.1_ZP	molecular_function:"Catalysis of the incorporation of one atom from molecular oxygen into a compound and the reduction of the other atom of oxygen to water." [ISBN:0198506732](GO:0004497),molecular_function:"Interacting selectively and non-covalently with iron (Fe) ions." [GOC:ai](GO:0005506),molecular_function:"Catalysis of an oxidation-reduction (redox) reaction in which hydrogen or electrons a…	CYP707A; abscisic acid 8'-hydroxylase 2; K09843 (+)-abscisic acid 8'-hydroxylase [EC:1.14.13.93] (A)	Abscisic acid 8'-hydroxylase 2 OS=Arabidopsis thaliana GN=CYP707A2 PE=2 SV=1	Cytochrome P450	PREDICTED: abscisic acid 8'-hydroxylase 2 [Malus domestica]
ZP05G0182400.1_ZP	biological_process:"The process of restoring DNA after damage. Genomes are subject to damage by chemical and physical agents in the environment (e.g. UV and ionizing radiations, chemical mutagens, fungal and bacterial toxins, etc.) and by free radicals or alkylating agents endogenously generated in metabolism. DNA is also damaged because of errors during its replication. A variety of different DN…	protein BREAST CANCER SUSCEPTIBILITY 1 homolog; K10683 BRCA1-associated RING domain protein 1 (A)	BRCA1-associated RING domain protein 1 OS=Arabidopsis thaliana GN=BARD1 PE=1 SV=1	twin BRCT domain	PREDICTED: protein BREAST CANCER SUSCEPTIBILITY 1 homolog [Malus domestica]
ZP013G0196800.1_ZP	molecular_function:"Catalysis of the oxidation of ubiquinol by diverting electrons from the standard electron transfer chain, transferring them from ubiquinol to oxygen and generating water as the product." [ISBN:0943088399](GO:0009916)	ubiquinol oxidase, mitochondrial-like; K17893 ubiquinol oxidase [EC:1.10.3.11] (A)	Ubiquinol oxidase, mitochondrial OS=Mangifera indica GN=AOMI 1 PE=1 SV=2	Alternative oxidase	PREDICTED: ubiquinol oxidase, mitochondrial-like [Malus domestica]
ZP013G0024100.1_ZP	molecular_function:"Catalysis of the formation of disulfide bridges." [PMID:10899311](GO:0016971),molecular_function:"Catalysis of the reaction: 4 R'C(R)SH + O2 = 2 R'C(R)S-S(R)CR' + 2 H2O." [EC:1.8.3.2](GO:0016972)	sulfhydryl oxidase 2-like; K10758 thiol oxidase [EC:1.8.3.2] (A)	Sulfhydryl oxidase 2 OS=Arabidopsis thaliana GN=QSOX2 PE=2 SV=2	Erv1 / Alr family	PREDICTED: sulfhydryl oxidase 2-like isoform X3 [Malus domestica]
ZP013G0185300.1_ZP	biological_process:"A cell cycle process comprising the steps by which a cell progresses through male meiosis II, the second meiotic division in the male germline." [GOC:dph, GOC:mah](GO:0007142)	--	--	--	PREDICTED: uncharacterized protein LOC103453479 [Malus domestica]
ZP04G0032300.1_ZP	--	--	Tetrapyrrole-binding protein, chloroplastic OS=Arabidopsis thaliana GN=GUN4 PE=1 SV=1	GUN4-like	PREDICTED: tetrapyrrole-binding protein, chloroplastic [Malus domestica]
ZP09G0216600.1_ZP	--	--	Uncharacterized protein At1g66480 OS=Arabidopsis thaliana GN=At1g66480 PE=2 SV=1	Domain of unknown function (DUF4228)	PREDICTED: uncharacterized protein At1g66480 [Malus domestica]
ZP015G0278200.1_ZP	--	--	--	--	PREDICTED: uncharacterized protein LOC103401616 [Malus domestica]
ZP03G0223600.1_ZP	molecular_function:"The formation of a protein dimer, a macromolecular structure consists of two noncovalently associated identical or nonidentical subunits." [ISBN:0198506732](GO:0046983)	--	Transcription factor bHLH69 OS=Arabidopsis thaliana GN=BHLH69 PE=2 SV=2	--	PREDICTED: transcription factor bHLH7 [Malus domestica]
ZP011G0046900.1_ZP	molecular_function:"Enables the transfer of potassium ions (K+) from one side of a membrane to the other." [GOC:ai](GO:0015079),cellular_component:"A lipid bilayer along with all the proteins and protein complexes embedded in it an attached to it." [GOC:dos, GOC:mah, ISBN:0815316194](GO:0016020),biological_process:"A process in which a potassium ion is transported from one side of a membrane to t…	potassium transporter 1-like; K03549 KUP system potassium uptake protein (A)	Potassium transporter 1 OS=Arabidopsis thaliana GN=POT1 PE=1 SV=2	K+ potassium transporter	PREDICTED: potassium transporter 1-like isoform X2 [Pyrus x bretschneideri]
ZP02G0151800.1_ZP	molecular_function:"Interacting selectively and non-covalently with any protein or protein complex (a complex of two or more proteins that may include other nonprotein molecules)." [GOC:go_curators](GO:0005515),molecular_function:"Interacting selectively and non-covalently with ATP, adenosine 5'-triphosphate, a universally important coenzyme and enzyme regulator." [ISBN:0198506732](GO:0005524),ce…	structural maintenance of chromosomes protein 4; K06675 structural maintenance of chromosome 4 (A)	Structural maintenance of chromosomes protein 4 OS=Arabidopsis thaliana GN=SMC4 PE=1 SV=1	SMC proteins Flexible Hinge Domain	PREDICTED: structural maintenance of chromosomes protein 4 [Malus domestica]
ZP01G0183700.1_ZP	--	--	Laminin-like protein epi-1 OS=Caenorhabditis elegans GN=epi-1 PE=1 SV=1	N-terminal C2 in EEIG1 and EHBP1 proteins	PREDICTED: intracellular protein transport protein USO1-like [Malus domestica]
ZP010G0039900.1_ZP	molecular_function:"Catalysis of the phosphorylation of an amino acid residue in a protein, usually according to the reaction: a protein + ATP = a phosphoprotein + ADP." [MetaCyc:PROTEIN-KINASE-RXN](GO:0004672),molecular_function:"Interacting selectively and non-covalently with ATP, adenosine 5'-triphosphate, a universally important coenzyme and enzyme regulator." [ISBN:0198506732](GO:0005524),bi…	probable inactive receptor kinase At2g26730; K04733 interleukin-1 receptor-associated kinase 4 [EC:2.7.11.1] (A)	Probable LRR receptor-like serine/threonine-protein kinase At4g31250 OS=Arabidopsis thaliana GN=At4g31250 PE=2 SV=1	Leucine rich repeat N-terminal domain	PREDICTED: probable inactive receptor kinase At2g26730 [Malus domestica]
ZP015G0183600.1_ZP	--	transcription factor MYB12; K09422 myb proto-oncogene protein, plant (A)	Transcription factor TT2 OS=Arabidopsis thaliana GN=TT2 PE=1 SV=1	Myb-like DNA-binding domain	PREDICTED: transcription factor MYB12 isoform X2 [Malus domestica]
ZP02G0158400.1_ZP	molecular_function:"Catalysis of the phosphorylation of an amino acid residue in a protein, usually according to the reaction: a protein + ATP = a phosphoprotein + ADP." [MetaCyc:PROTEIN-KINASE-RXN](GO:0004672),molecular_function:"Interacting selectively and non-covalently with any protein or protein complex (a complex of two or more proteins that may include other nonprotein molecules)." [GOC:go…	probable serine/threonine-protein kinase At1g01540; K04730 interleukin-1 receptor-associated kinase 1 [EC:2.7.11.1] (A)	Protein NSP-INTERACTING KINASE 2 OS=Arabidopsis thaliana GN=NIK2 PE=1 SV=1	Leucine rich repeat	PREDICTED: probable LRR receptor-like serine/threonine-protein kinase At4g36180 [Malus domestica]
ZP02G0059600.1_ZP	molecular_function:"Catalysis of the phosphorylation of an amino acid residue in a protein, usually according to the reaction: a protein + ATP = a phosphoprotein + ADP." [MetaCyc:PROTEIN-KINASE-RXN](GO:0004672),molecular_function:"Catalysis of the transfer of ubiquitin from one protein to another via the reaction X-Ub + Y --> Y-Ub + X, where both X-Ub and Y-Ub are covalent linkages." [GOC:BioGRID…	U-box domain-containing protein 34; K04733 interleukin-1 receptor-associated kinase 4 [EC:2.7.11.1] (A)	U-box domain-containing protein 34 OS=Arabidopsis thaliana GN=PUB34 PE=3 SV=1	Protein tyrosine kinase	PREDICTED: U-box domain-containing protein 34-like [Malus domestica]
ZP03G0225600.1_ZP	--	cell cycle checkpoint protein RAD17; K06662 cell cycle checkpoint protein (A)	--	--	PREDICTED: uncharacterized protein LOC103427405 [Malus domestica]
ZP04G0157000.1_ZP	molecular_function:"Interacting selectively and non-covalently with ATP, adenosine 5'-triphosphate, a universally important coenzyme and enzyme regulator." [ISBN:0198506732](GO:0005524)	hypothetical protein; K12608 CCR4-NOT complex subunit CAF16 (A)	ABC transporter I family member 20 OS=Arabidopsis thaliana GN=ABCI20 PE=2 SV=1	ABC transporter	hypothetical protein PRUPE_ppa008695mg [Prunus persica]
ZP011G0229300.1_ZP	molecular_function:"Catalysis of the reaction: ATP + D-ribose = ADP + D-ribose 5-phosphate." [EC:2.7.1.15](GO:0004747),biological_process:"The chemical reactions and pathways involving D-ribose (ribo-pentose). As beta-D-ribofuranose, D-ribose forms the glycose group of all ribonucleosides, ribonucleotides and ribonucleic acids, and also of ribose phosphates, various glycosides, some coenzymes and…	putative ribokinase; K00852 ribokinase [EC:2.7.1.15] (A)	Ribokinase OS=Bacillus subtilis (strain 168) GN=rbsK PE=3 SV=2	pfkB family carbohydrate kinase	PREDICTED: putative ribokinase [Malus domestica]
ZP015G0257700.1_ZP	--	--	--	--	PREDICTED: uncharacterized protein LOC103401505 [Malus domestica]
ZP09G0137900.1_ZP	molecular_function:"Catalysis of a biochemical reaction at physiological temperatures. In biologically catalyzed reactions, the reactants are known as substrates, and the catalysts are naturally occurring macromolecular substances known as enzymes. Enzymes possess specific binding sites for substrates, and are usually composed wholly or largely of protein, but RNA that has catalytic activity (rib…	hypothetical protein; K11517 (S)-2-hydroxy-acid oxidase [EC:1.1.3.15] (A)	Peroxisomal (S)-2-hydroxy-acid oxidase GLO3 OS=Arabidopsis thaliana GN=GLO3 PE=2 SV=1	FMN-dependent dehydrogenase	hypothetical protein PRUPE_ppa007512mg [Prunus persica]
ZP013G0061500.1_ZP	--	HVA22-like protein c; K17279 receptor expression-enhancing protein 5/6 (A)	HVA22-like protein c OS=Arabidopsis thaliana GN=HVA22C PE=2 SV=1	TB2/DP1, HVA22 family	PREDICTED: HVA22-like protein c [Malus domestica]
ZP05G0300000.1_ZP	molecular_function:"Interacting selectively and non-covalently with calcium ions (Ca2+)." [GOC:ai](GO:0005509),cellular_component:"A photosystem that contains a pheophytin-quinone reaction center with associated accessory pigments and electron carriers. In cyanobacteria and chloroplasts, in the presence of light, PSII functions as a water-plastoquinone oxidoreductase, transferring electrons from …	oxygen-evolving enhancer protein 3-2, chloroplastic; K08901 photosystem II oxygen-evolving enhancer protein 3 (A)	Oxygen-evolving enhancer protein 3-2, chloroplastic OS=Arabidopsis thaliana GN=PSBQ2 PE=1 SV=2	Oxygen evolving enhancer protein 3 (PsbQ)	PREDICTED: oxygen-evolving enhancer protein 3-2, chloroplastic [Malus domestica]
ZP011G0205500.1_ZP	biological_process:"Reactions, triggered in response to the presence of a foreign body or the occurrence of an injury, which result in restriction of damage to the organism attacked or prevention/recovery from the infection caused by the attack." [GOC:go_curators](GO:0006952),cellular_component:"The component of a membrane consisting of the gene products and protein complexes having at least some…	MLO-like protein 11; K08472 mlo protein (A)	MLO-like protein 11 OS=Arabidopsis thaliana GN=MLO11 PE=2 SV=1	Mlo family	PREDICTED: MLO-like protein 11 isoform X2 [Malus domestica]
ZP017G0123000.1_ZP	molecular_function:"Catalysis of the reaction: UDP-glucuronate + acceptor = UDP + acceptor beta-D-glucuronoside." [EC:2.4.1.17](GO:0015020),cellular_component:"A lipid bilayer along with all the proteins and protein complexes embedded in it an attached to it." [GOC:dos, GOC:mah, ISBN:0815316194](GO:0016020),molecular_function:"Catalysis of the transfer of a glycosyl group from one compound (donor…	xylosyltransferase 1-like; K00771 protein xylosyltransferase [EC:2.4.2.26] (A)	Xylosyltransferase 1 OS=Canis familiaris GN=XYLT1 PE=2 SV=1	Core-2/I-Branching enzyme	PREDICTED: xylosyltransferase 1-like [Malus domestica]
ZP017G0155100.1_ZP	molecular_function:"Catalysis of the hydrolysis of any ester bond." [GOC:jl](GO:0016788)	hypothetical protein; K00679 phospholipid:diacylglycerol acyltransferase [EC:2.3.1.158] (A)	GDSL esterase/lipase APG OS=Arabidopsis thaliana GN=APG PE=1 SV=1	GDSL-like Lipase/Acylhydrolase	PREDICTED: GDSL esterase/lipase APG-like [Malus domestica]
ZP013G0183800.1_ZP	molecular_function:"Interacting selectively and non-covalently with any nucleic acid." [GOC:jl](GO:0003676)	splicing factor U2AF 65 kDa subunit-like; K12837 splicing factor U2AF 65 kDa subunit (A)	Splicing factor U2AF 50 kDa subunit OS=Drosophila melanogaster GN=U2af50 PE=1 SV=1	RNA recognition motif. (a.k.a. RRM, RBD, or RNP domain)	PREDICTED: splicing factor U2af large subunit A-like isoform X1 [Malus domestica]
ZP014G0166200.1_ZP	molecular_function:"Interacting selectively and non-covalently with any inositol-containing glycerophospholipid, i.e. phosphatidylinositol (PtdIns) and its phosphorylated derivatives." [GOC:bf, ISBN:0198506732, PMID:11395417](GO:0035091)	POPTRDRAFT_252138; hypothetical protein; K19330 run domain Beclin-1 interacting and cysteine-rich containing protein (A)	Pleckstrin homology domain-containing family M member 3 OS=Mus musculus GN=Plekhm3 PE=1 SV=1	PX domain	PREDICTED: LOW QUALITY PROTEIN: uncharacterized protein LOC103431153 [Malus domestica]
ZP07G0034000.1_ZP	molecular_function:"Catalysis of a biochemical reaction at physiological temperatures. In biologically catalyzed reactions, the reactants are known as substrates, and the catalysts are naturally occurring macromolecular substances known as enzymes. Enzymes possess specific binding sites for substrates, and are usually composed wholly or largely of protein, but RNA that has catalytic activity (rib…	hypothetical protein; K01099 phosphatidylinositol-bisphosphatase [EC:3.1.3.36] (A)	Type I inositol polyphosphate 5-phosphatase 10 OS=Arabidopsis thaliana GN=IP5P10 PE=2 SV=1	Endonuclease/Exonuclease/phosphatase family	PREDICTED: type I inositol 1,4,5-trisphosphate 5-phosphatase CVP2 isoform X2 [Malus domestica]
ZP01G0132600.1_ZP	--	anxa11; annexin max4; K17095 annexin A7/11 (A)	Glycine-rich protein A3 OS=Daucus carota PE=2 SV=1	--	PREDICTED: glycine-rich protein A3-like [Malus domestica]
ZP016G0062700.1_ZP	--	probable pectate lyase 3; K01728 pectate lyase [EC:4.2.2.2] (A)	--	Putative small multi-drug export protein	PREDICTED: uncharacterized protein LOC103402935 [Malus domestica]
ZP017G0202500.1_ZP	molecular_function:"Interacting selectively and non-covalently with calcium ions (Ca2+)." [GOC:ai](GO:0005509),biological_process:"The directed movement of cations, atoms or small molecules with a net positive charge, into, out of or within a cell, or between cells, by means of some agent such as a transporter or pore." [GOC:ai](GO:0006812),molecular_function:"Enables the transfer of cation from …	--	--	Sodium/calcium exchanger protein	PREDICTED: uncharacterized protein LOC103432241 [Malus domestica]
ZP015G0067600.1_ZP	--	--	--	--	PREDICTED: uncharacterized protein LOC103455958 [Malus domestica]
ZP015G0271200.1_ZP	molecular_function:"Interacting selectively and non-covalently with a nonidentical protein to form a heterodimer." [GOC:ai](GO:0046982)	hypothetical protein; K11359 transcriptional activator SPT7 (A)	--	--	PREDICTED: uncharacterized protein LOC103401535 [Malus domestica]
ZP017G0203700.1_ZP	molecular_function:"Catalysis of a biochemical reaction at physiological temperatures. In biologically catalyzed reactions, the reactants are known as substrates, and the catalysts are naturally occurring macromolecular substances known as enzymes. Enzymes possess specific binding sites for substrates, and are usually composed wholly or largely of protein, but RNA that has catalytic activity (rib…	tyrosine aminotransferase-like; K00815 tyrosine aminotransferase [EC:2.6.1.5] (A)	Tyrosine aminotransferase OS=Arabidopsis thaliana GN=TAT PE=2 SV=1	Aminotransferase class I and II	PREDICTED: tyrosine aminotransferase-like [Pyrus x bretschneideri]
ZP07G0087200.1_ZP	biological_process:"Any process that contributes to the maintenance of proper telomeric length and structure by affecting and monitoring the activity of telomeric proteins, the length of telomeric DNA and the replication and repair of the DNA. These processes includes those that shorten, lengthen, replicate and repair the telomeric DNA sequences." [GOC:BHF, GOC:BHF_telomere, GOC:elh, GOC:rl, PMID…	ATP-dependent DNA helicase 2 subunit KU80-like; K10885 ATP-dependent DNA helicase 2 subunit 2 (A)	ATP-dependent DNA helicase 2 subunit KU80 OS=Arabidopsis thaliana GN=KU80 PE=1 SV=1	Ku70/Ku80 C-terminal arm	PREDICTED: ATP-dependent DNA helicase 2 subunit KU80-like [Malus domestica]
ZP013G0152900.1_ZP	--	--	--	--	--
ZP02G0153000.1_ZP	molecular_function:"Any molecular entity that serves as an electron acceptor and electron donor in an electron transport chain. An electron transport chain is a process in which a series of electron carriers operate together to transfer electrons from donors to any of several different terminal electron acceptors to generate a transmembrane electrochemical gradient." [ISBN:0198506732](GO:0009055)	--	Uclacyanin-3 OS=Arabidopsis thaliana GN=UCC3 PE=2 SV=1	Plastocyanin-like domain	PREDICTED: chemocyanin-like [Malus domestica]
ZP01G0155700.1_ZP	molecular_function:"Interacting selectively and non-covalently with a specific double-stranded genomic DNA sequence (sometimes referred to as a motif) within the regulatory region of a gene to modulate transcription. Regulatory regions include promoters (proximal and distal) and enhancers. Genes are transcriptional units, and include bacterial operons." [GOC:txnOH-2018](GO:0003700),biological_pro…	hypothetical protein; K16225 probable WRKY transcription factor 52 (A)	Probable WRKY transcription factor 70 OS=Arabidopsis thaliana GN=WRKY70 PE=2 SV=1	WRKY DNA -binding domain	PREDICTED: probable WRKY transcription factor 70 [Malus domestica]
ZP07G0108000.1_ZP	molecular_function:"Any molecular function by which a gene product interacts selectively and non-covalently with DNA (deoxyribonucleic acid)." [GOC:dph, GOC:jl, GOC:tb, GOC:vw](GO:0003677),molecular_function:"Interacting selectively and non-covalently with the structure formed by the minor groove of adenine-thymine-rich DNA regions. Examples of proteins having this function are AT-rich interactio…	uncharacterized LOC101163376; K06934 uncharacterized protein (A)	AT-hook motif nuclear-localized protein 9 OS=Arabidopsis thaliana GN=AHL9 PE=2 SV=1	Domain of unknown function (DUF296)	PREDICTED: uncharacterized protein LOC103401918 [Malus domestica]
ZP010G0103700.1_ZP	molecular_function:"The formation of a protein dimer, a macromolecular structure consists of two noncovalently associated identical or nonidentical subunits." [ISBN:0198506732](GO:0046983)	Os10g0575000; K13422 transcription factor MYC2 (A)	Transcription factor bHLH25 OS=Arabidopsis thaliana GN=BHLH25 PE=2 SV=2	Helix-loop-helix DNA-binding domain	PREDICTED: transcription factor bHLH18-like [Pyrus x bretschneideri]
ZP014G0105100.1_ZP	molecular_function:"Any molecular function by which a gene product interacts selectively and non-covalently with DNA (deoxyribonucleic acid)." [GOC:dph, GOC:jl, GOC:tb, GOC:vw](GO:0003677),molecular_function:"Catalysis of a biochemical reaction at physiological temperatures. In biologically catalyzed reactions, the reactants are known as substrates, and the catalysts are naturally occurring macro…	meiotic recombination protein SPO11-2; K10878 meiotic recombination protein SPO11 (A)	Meiotic recombination protein SPO11-2 OS=Arabidopsis thaliana GN=SPO11-2 PE=1 SV=1	Type IIB DNA topoisomerase	PREDICTED: meiotic recombination protein SPO11-2 [Malus domestica]
ZP07G0204600.1_ZP	biological_process:"A conserved series of molecular signals found in prokaryotes and eukaryotes; involves autophosphorylation of a histidine kinase and the transfer of the phosphate group to an aspartate that then acts as a phospho-donor to response regulator proteins." [PMID:9191038](GO:0000160),molecular_function:"Any molecular function by which a gene product interacts selectively and non-cova…	myb-like protein M; K14491 two-component response regulator ARR-B family (A)	Two-component response regulator ARR2 OS=Arabidopsis thaliana GN=ARR2 PE=1 SV=1	Response regulator receiver domain	PREDICTED: two-component response regulator ARR2-like [Malus domestica]
ZP04G0165400.1_ZP	molecular_function:"Interacting selectively and non-covalently with any protein or protein complex (a complex of two or more proteins that may include other nonprotein molecules)." [GOC:go_curators](GO:0005515)	hypothetical protein; K04079 molecular chaperone HtpG (A)	F-box/kelch-repeat protein At3g06240 OS=Arabidopsis thaliana GN=At3g06240 PE=2 SV=1	F-box domain	PREDICTED: F-box/kelch-repeat protein At3g06240-like [Malus domestica]
ZP011G0120700.1_ZP	molecular_function:"Interacting selectively and non-covalently with any nucleic acid." [GOC:jl](GO:0003676)	heterogeneous nuclear ribonucleoprotein Q-like; K13161 heterogeneous nuclear ribonucleoprotein R (A)	Heterogeneous nuclear ribonucleoprotein Q OS=Rattus norvegicus GN=Syncrip PE=2 SV=1	RNA recognition motif. (a.k.a. RRM, RBD, or RNP domain)	PREDICTED: heterogeneous nuclear ribonucleoprotein R-like isoform X1 [Pyrus x bretschneideri]
ZP07G0199500.1_ZP	molecular_function:"Interacting selectively and non-covalently with any protein or protein complex (a complex of two or more proteins that may include other nonprotein molecules)." [GOC:go_curators](GO:0005515)	DEAD-box ATP-dependent RNA helicase 7-like; K16911 ATP-dependent RNA helicase DDX21 [EC:3.6.4.13] (A)	--	Embryo-specific protein 3, (ATS3)	PREDICTED: uncharacterized protein LOC103935460 [Pyrus x bretschneideri]
ZP01G0146800.1_ZP	molecular_function:"Interacting selectively and non-covalently with any protein or protein complex (a complex of two or more proteins that may include other nonprotein molecules)." [GOC:go_curators](GO:0005515)	ank3, ankyrin-G; ankyrin 3, node of Ranvier (ankyrin G); K10380 ankyrin (A)	Ankyrin-2 OS=Mus musculus GN=Ank2 PE=1 SV=2	MSP (Major sperm protein) domain	PREDICTED: serine/threonine-protein phosphatase 6 regulatory ankyrin repeat subunit B-like [Malus domestica]
ZP04G0102400.1_ZP	--	CHD4; chromodomain helicase DNA binding protein 4; K11643 chromodomain-helicase-DNA-binding protein 4 [EC:3.6.4.12] (A)	Increased DNA methylation 1 OS=Arabidopsis thaliana GN=IDM1 PE=1 SV=1	PHD-finger	PREDICTED: uncharacterized protein LOC103433379 [Malus domestica]
ZP015G0128800.1_ZP	molecular_function:"Enables the transfer of a purine nucleoside, a purine base covalently bonded to a ribose or deoxyribose sugar, from one side of a membrane to the other." [GOC:ai](GO:0015211),cellular_component:"The component of a membrane consisting of the gene products and protein complexes having at least some part of their peptide sequence embedded in the hydrophobic region of the membrane…	--	Probable purine permease 5 OS=Arabidopsis thaliana GN=PUP5 PE=2 SV=2	Purine nucleobase transmembrane transport	PREDICTED: probable purine permease 5 [Malus domestica]
ZP03G0108300.1_ZP	molecular_function:"Interacting selectively and non-covalently with a specific double-stranded genomic DNA sequence (sometimes referred to as a motif) within the regulatory region of a gene to modulate transcription. Regulatory regions include promoters (proximal and distal) and enhancers. Genes are transcriptional units, and include bacterial operons." [GOC:txnOH-2018](GO:0003700),biological_pro…	ABSCISIC ACID-INSENSITIVE 5-like protein 1; K14432 ABA responsive element binding factor (A)	ABSCISIC ACID-INSENSITIVE 5-like protein 1 OS=Arabidopsis thaliana GN=DPBF2 PE=1 SV=1	bZIP transcription factor	PREDICTED: ABSCISIC ACID-INSENSITIVE 5-like protein 1 [Malus domestica]
ZP03G0081600.1_ZP	molecular_function:"Catalysis of the reaction: acyl-CoA + acceptor = 2,3-dehydroacyl-CoA + reduced acceptor." [EC:1.3.99.3](GO:0003995),molecular_function:"Catalysis of an oxidation-reduction (redox) reaction in which a CH-CH group acts as a hydrogen or electron donor and reduces a hydrogen or electron acceptor." [GOC:ai](GO:0016627),molecular_function:"Interacting selectively and non-covalently …	isovaleryl-CoA dehydrogenase, mitochondrial; K00253 isovaleryl-CoA dehydrogenase [EC:1.3.8.4] (A)	2-methylacyl-CoA dehydrogenase, mitochondrial OS=Solanum tuberosum GN=2MBCD PE=1 SV=2	Acyl-CoA dehydrogenase, middle domain	PREDICTED: isovaleryl-CoA dehydrogenase, mitochondrial [Pyrus x bretschneideri]
ZP02G0109300.1_ZP	molecular_function:"Interacting selectively and non-covalently with any nucleic acid." [GOC:jl](GO:0003676),molecular_function:"Interacting selectively and non-covalently with an RNA molecule or a portion thereof." [GOC:jl, GOC:mah](GO:0003723),cellular_component:"A membrane-bounded organelle of eukaryotic cells in which chromosomes are housed and replicated. In most cells, the nucleus contains a…	splicing factor U2af large subunit B; K12837 splicing factor U2AF 65 kDa subunit (A)	Splicing factor U2af large subunit A OS=Arabidopsis thaliana GN=U2AF65A PE=2 SV=2	RNA recognition motif. (a.k.a. RRM, RBD, or RNP domain)	PREDICTED: splicing factor U2af large subunit A-like isoform X3 [Malus domestica]
ZP010G0025500.1_ZP	molecular_function:"Any molecular function by which a gene product interacts selectively and non-covalently with DNA (deoxyribonucleic acid)." [GOC:dph, GOC:jl, GOC:tb, GOC:vw](GO:0003677),molecular_function:"Interacting selectively and non-covalently with a specific double-stranded genomic DNA sequence (sometimes referred to as a motif) within the regulatory region of a gene to modulate transcri…	ethylene-responsive transcription factor RAP2-3; K09286 EREBP-like factor (A)	Ethylene-responsive transcription factor ERF112 OS=Arabidopsis thaliana GN=ERF112 PE=2 SV=1	AP2 domain	PREDICTED: LOW QUALITY PROTEIN: ethylene-responsive transcription factor ABR1-like [Malus domestica]
ZP07G0059900.1_ZP	molecular_function:"Catalysis of the reaction: ATP + H2O = ADP + phosphate, to drive the unwinding of a DNA or RNA helix." [GOC:jl](GO:0004386)	DNA replication ATP-dependent helicase/nuclease DNA2; K10742 DNA replication ATP-dependent helicase Dna2 [EC:3.6.4.12] (A)	DNA replication ATP-dependent helicase/nuclease DNA2 OS=Xenopus laevis GN=dna2 PE=1 SV=1	DNA replication factor Dna2	PREDICTED: DNA replication ATP-dependent helicase/nuclease DNA2 [Pyrus x bretschneideri]
ZP02G0080000.1_ZP	--	--	--	Domain of unknown function (DUF4378)	PREDICTED: uncharacterized protein LOC103959174 [Pyrus x bretschneideri]
ZP02G0154000.1_ZP	molecular_function:"Interacting selectively and non-covalently with ATP, adenosine 5'-triphosphate, a universally important coenzyme and enzyme regulator." [ISBN:0198506732](GO:0005524),molecular_function:"Catalysis of the reaction: ATP + H2O = ADP + phosphate + 2 H+. May or may not be coupled to another reaction." [EC:3.6.1.3, GOC:jl](GO:0016887)	spastin-like; K13254 spastin [EC:3.6.4.3] (A)	Spastin OS=Xenopus laevis GN=spast PE=2 SV=1	-	PREDICTED: spastin-like [Malus domestica]
ZP03G0147800.1_ZP	biological_process:"The directed movement of sterols within cells." [GOC:mah](GO:0032366)	--	Putative phosphatidylglycerol/phosphatidylinositol transfer protein DDB_G0282179 OS=Dictyostelium discoideum GN=DDB_G0282179 PE=3 SV=2	ML domain	PREDICTED: putative phosphatidylglycerol/phosphatidylinositol transfer protein DDB_G0282179 [Malus domestica]
ZP08G0022000.1_ZP	molecular_function:"Catalysis of a biochemical reaction at physiological temperatures. In biologically catalyzed reactions, the reactants are known as substrates, and the catalysts are naturally occurring macromolecular substances known as enzymes. Enzymes possess specific binding sites for substrates, and are usually composed wholly or largely of protein, but RNA that has catalytic activity (rib…	bifunctional dihydroflavonol 4-reductase/flavanone 4-reductase-like; K13082 bifunctional dihydroflavonol 4-reductase/flavanone 4-reductase [EC:1.1.1.219 1.1.1.234] (A)	Bifunctional dihydroflavonol 4-reductase/flavanone 4-reductase OS=Pyrus communis GN=DFR PE=1 SV=1	NAD dependent epimerase/dehydratase family	PREDICTED: bifunctional dihydroflavonol 4-reductase/flavanone 4-reductase-like [Malus domestica]
ZP014G0139800.1_ZP	molecular_function:"The formation of a protein dimer, a macromolecular structure consists of two noncovalently associated identical or nonidentical subunits." [ISBN:0198506732](GO:0046983)	transcription factor ABORTED MICROSPORES-like; K16190 glucuronokinase [EC:2.7.1.43] (A)	Transcription factor ICE1 OS=Arabidopsis thaliana GN=SCRM PE=1 SV=1	Helix-loop-helix DNA-binding domain	transcription factor ICE1-like [Malus domestica]
ZP01G0093100.1_ZP	cellular_component:"A membranous cellular structure that bears the photosynthetic pigments in plants, algae, and cyanobacteria. In cyanobacteria thylakoids are of various shapes and are attached to, or continuous with, the plasma membrane. In eukaryotes they are flattened, membrane-bounded disk-like structures located in the chloroplasts; in the chloroplasts of higher plants the thylakoids form d…	--	Protein CURVATURE THYLAKOID 1B, chloroplastic OS=Arabidopsis thaliana GN=CURT1B PE=1 SV=2	CAAD domains of cyanobacterial aminoacyl-tRNA synthetase	PREDICTED: protein CURVATURE THYLAKOID 1B, chloroplastic isoform X1 [Pyrus x bretschneideri]
ZP09G0078300.1_ZP	--	--	Uncharacterized GPI-anchored protein At1g61900 OS=Arabidopsis thaliana GN=At1g61900 PE=1 SV=1	-	PREDICTED: uncharacterized GPI-anchored protein At1g61900-like isoform X1 [Malus domestica]
ZP09G0056300.1_ZP	--	hypothetical protein; K11274 chromosome transmission fidelity protein 4 (A)	E3 ubiquitin-protein ligase RING1-like OS=Arabidopsis thaliana GN=At3g19950 PE=1 SV=1	Ring finger domain	PREDICTED: E3 ubiquitin-protein ligase Praja-1-like [Malus domestica]
ZP08G0054000.1_ZP	--	--	--	--	PREDICTED: uncharacterized protein LOC103441004 [Malus domestica]
ZP07G0094000.1_ZP	molecular_function:"Catalysis of the reaction: acyl-CoA + H2O = CoA + a carboxylate." [RHEA:16781](GO:0047617)	acyl-coenzyme A thioesterase 13-like; K17362 acyl-coenzyme A thioesterase 13 [EC:3.1.2.-] (A)	Acyl-coenzyme A thioesterase 13 OS=Pongo abelii GN=ACOT13 PE=2 SV=1	Thioesterase superfamily	PREDICTED: acyl-coenzyme A thioesterase 13-like [Pyrus x bretschneideri]
ZP04G0185700.1_ZP	cellular_component:"The larger of the two subunits of a mitochondrial ribosome. Two sites on the ribosomal large subunit are involved in translation: the aminoacyl site (A site) and peptidyl site (P site)." [GOC:mcc](GO:0005762)	--	--	--	PREDICTED: uncharacterized protein LOC103434156 [Malus domestica]
ZP03G0184600.1_ZP	molecular_function:"Catalysis of a biochemical reaction at physiological temperatures. In biologically catalyzed reactions, the reactants are known as substrates, and the catalysts are naturally occurring macromolecular substances known as enzymes. Enzymes possess specific binding sites for substrates, and are usually composed wholly or largely of protein, but RNA that has catalytic activity (rib…	--	Uncharacterized protein YnbB OS=Bacillus subtilis (strain 168) GN=ynbB PE=4 SV=2	Methionine gamma-lyase	PREDICTED: uncharacterized protein LOC103927405 [Pyrus x bretschneideri]
ZP010G0054200.1_ZP	--	--	--	--	PREDICTED: uncharacterized protein LOC103445120 isoform X3 [Malus domestica]
ZP011G0035900.1_ZP	--	uncharacterized LOC103502960; K11111 telomeric repeat-binding factor 2 (A)	--	--	PREDICTED: uncharacterized protein LOC103422645 [Malus domestica]
ZP01G0075700.1_ZP	biological_process:"Any process that results in a change in state or activity of a cell or an organism (in terms of movement, secretion, enzyme production, gene expression, etc.) as a result of a desiccation stimulus, extreme dryness resulting from the prolonged deprivation of water." [GOC:jl](GO:0009269)	--	Desiccation protectant protein Lea14 homolog OS=Glycine max PE=2 SV=1	Late embryogenesis abundant protein	PREDICTED: desiccation protectant protein Lea14 homolog [Malus domestica]
ZP02G0076500.1_ZP	molecular_function:"Catalysis of the hydrolysis of various bonds, e.g. C-O, C-N, C-C, phosphoric anhydride bonds, etc. Hydrolase is the systematic name for any enzyme of EC class 3." [ISBN:0198506732](GO:0016787)	serine/threonine-protein phosphatase 7; K04460 serine/threonine-protein phosphatase 5 [EC:3.1.3.16] (A)	Serine/threonine-protein phosphatase 7 OS=Arabidopsis thaliana GN=PP7 PE=1 SV=1	Calcineurin-like phosphoesterase	PREDICTED: serine/threonine-protein phosphatase 7 [Malus domestica]
ZP010G0051800.1_ZP	molecular_function:"Catalysis of the hydrolysis of any O-glycosyl bond." [GOC:mah](GO:0004553),biological_process:"The chemical reactions and pathways involving carbohydrates, any of a group of organic compounds based of the general formula Cx(H2O)y. Includes the formation of carbohydrate derivatives by the addition of a carbohydrate residue to another molecule." [GOC:mah, ISBN:0198506732](GO:000…	endoglucanase 24-like; K01179 endoglucanase [EC:3.2.1.4] (A)	Endoglucanase 24 OS=Arabidopsis thaliana GN=At4g39010 PE=2 SV=1	Glycosyl hydrolase family 9	PREDICTED: endoglucanase 24-like [Pyrus x bretschneideri]
ZP05G0285800.1_ZP	molecular_function:"Interacting selectively and non-covalently with any protein or protein complex (a complex of two or more proteins that may include other nonprotein molecules)." [GOC:go_curators](GO:0005515)	--	--	--	PREDICTED: uncharacterized protein LOC103434778 [Malus domestica]
ZP015G0144400.1_ZP	biological_process:"Proteolysis of the damaged D1 protein and re-assembly of a new D1 subunit in the photosystem II following photoinhibition." [GOC:sm](GO:0010206)	--	Thylakoid lumenal 16.5 kDa protein, chloroplastic OS=Arabidopsis thaliana GN=At4g02530 PE=1 SV=3	--	PREDICTED: thylakoid lumenal 16.5 kDa protein, chloroplastic-like [Malus domestica]
ZP016G0041100.1_ZP	molecular_function:"Catalysis of a biochemical reaction at physiological temperatures. In biologically catalyzed reactions, the reactants are known as substrates, and the catalysts are naturally occurring macromolecular substances known as enzymes. Enzymes possess specific binding sites for substrates, and are usually composed wholly or largely of protein, but RNA that has catalytic activity (rib…	protein PHYLLO, chloroplastic; K14759 isochorismate synthase / 2-succinyl-5-enolpyruvyl-6-hydroxy-3-cyclohexene-1- carboxylate synthase / 2-succinyl-6-hydroxy-2,4-cyclohexadiene-1-carboxylate synthase / O-succinylbenzoate synthase [EC:5.4.4.2 2.2.1.9 4.2.99.20 4.2.1.113] (A)	Protein PHYLLO, chloroplastic OS=Arabidopsis thaliana GN=PHYLLO PE=2 SV=2	Thiamine pyrophosphate enzyme, C-terminal TPP binding domain	PREDICTED: protein PHYLLO, chloroplastic isoform X1 [Pyrus x bretschneideri]
ZP07G0160900.1_ZP	--	DNA polymerase eta-like; K03509 DNA polymerase eta [EC:2.7.7.7] (A)	--	Protein of unknown function, DUF604	PREDICTED: uncharacterized protein LOC103435367 [Malus domestica]
ZP011G0219300.1_ZP	molecular_function:"Interacting selectively and non-covalently with any protein or protein complex (a complex of two or more proteins that may include other nonprotein molecules)." [GOC:go_curators](GO:0005515)	transcription factor GTE3, chloroplastic; K11721 bromodomain-containing protein 3 (A)	Transcription factor GTE4 OS=Arabidopsis thaliana GN=GTE4 PE=2 SV=1	Bromodomain extra-terminal - transcription regulation	PREDICTED: transcription factor GTE4 isoform X1 [Malus domestica]
ZP05G0062300.1_ZP	molecular_function:"Any molecular function by which a gene product interacts selectively and non-covalently with DNA (deoxyribonucleic acid)." [GOC:dph, GOC:jl, GOC:tb, GOC:vw](GO:0003677),cellular_component:"A membrane-bounded organelle of eukaryotic cells in which chromosomes are housed and replicated. In most cells, the nucleus contains all of the cell's chromosomes except the organellar chrom…	GATA transcription factor 8-like; K17894 GATA-binding protein 2 (A)	GATA transcription factor 5 OS=Arabidopsis thaliana GN=GATA5 PE=2 SV=1	GATA zinc finger	GATA domain class transcription factor [Malus domestica]
ZP010G0002800.1_ZP	--	--	--	--	PREDICTED: uncharacterized protein LOC103956578 isoform X1 [Pyrus x bretschneideri]
ZP01G0198000.1_ZP	molecular_function:"Interacting selectively and non-covalently with any protein or protein complex (a complex of two or more proteins that may include other nonprotein molecules)." [GOC:go_curators](GO:0005515)	hypothetical protein; K11422 histone-lysine N-methyltransferase SETD1 [EC:2.1.1.43] (A)	Histone-lysine N-methyltransferase ATX5 OS=Arabidopsis thaliana GN=ATX5 PE=2 SV=1	SET domain	PREDICTED: histone-lysine N-methyltransferase ATX4 [Malus domestica]
ZP09G0040900.1_ZP	cellular_component:"The component of a membrane consisting of the gene products and protein complexes having at least some part of their peptide sequence embedded in the hydrophobic region of the membrane." [GOC:dos, GOC:go_curators](GO:0016021)	putative histone acetylase complex subunit paf400 protein; K08874 transformation/transcription domain-associated protein (A)	Phosphate transporter PHO1 homolog 9 OS=Arabidopsis thaliana GN=PHO1-H9 PE=2 SV=1	SPX domain	PREDICTED: phosphate transporter PHO1 homolog 9-like [Malus domestica]
ZP013G0001600.1_ZP	--	high mobility group B protein 7-like; K11296 high mobility group protein B3 (A)	High mobility group B protein 7 OS=Arabidopsis thaliana GN=HMGB7 PE=1 SV=1	HMG (high mobility group) box	PREDICTED: high mobility group B protein 7-like [Malus domestica]
ZP013G0108100.1_ZP	--	indole-3-acetic acid-amido synthetase GH3.17-like; K14487 auxin responsive GH3 gene family (A)	Indole-3-acetic acid-amido synthetase GH3.17 OS=Arabidopsis thaliana GN=GH3.17 PE=1 SV=1	GH3 auxin-responsive promoter	PREDICTED: indole-3-acetic acid-amido synthetase GH3.17-like [Malus domestica]
ZP012G0038000.1_ZP	--	--	--	N-terminal C2 in EEIG1 and EHBP1 proteins	PREDICTED: uncharacterized protein LOC103449577 [Malus domestica]
ZP03G0086700.1_ZP	molecular_function:"Enables the facilitated diffusion of an ion (by an energy-independent process) by passage through a transmembrane aqueous pore or channel without evidence for a carrier-mediated mechanism. May be either selective (it enables passage of a specific ion only) or non-selective (it enables passage of two or more ions of same charge but different size)." [GOC:cy, GOC:mtg_transport, …	putative cyclic nucleotide-gated ion channel 15; K05391 cyclic nucleotide gated channel, other eukaryote (A)	Putative cyclic nucleotide-gated ion channel 15 OS=Arabidopsis thaliana GN=CNGC15 PE=3 SV=1	Ion transport protein	PREDICTED: putative cyclic nucleotide-gated ion channel 15 [Malus domestica]
ZP015G0205700.1_ZP	--	hypothetical protein; K14964 Set1/Ash2 histone methyltransferase complex subunit ASH2 (A)	--	--	PREDICTED: uncharacterized protein LOC103401050 [Malus domestica]
ZP012G0151200.1_ZP	--	symplekin; K06100 symplekin (A)	Symplekin OS=Homo sapiens GN=SYMPK PE=1 SV=2	Domain of unknown function (DUF3453)	PREDICTED: symplekin isoform X1 [Malus domestica]
ZP015G0013000.1_ZP	molecular_function:"Catalysis of the hydrolysis of any O-glycosyl bond." [GOC:mah](GO:0004553),biological_process:"The chemical reactions and pathways involving carbohydrates, any of a group of organic compounds based of the general formula Cx(H2O)y. Includes the formation of carbohydrate derivatives by the addition of a carbohydrate residue to another molecule." [GOC:mah, ISBN:0198506732](GO:000…	hypothetical protein; K01179 endoglucanase [EC:3.2.1.4] (A)	Endoglucanase 24 OS=Oryza sativa subsp. japonica GN=Os09g0533900 PE=2 SV=1	Glycosyl hydrolase family 9	PREDICTED: endoglucanase 2 [Malus domestica]
ZP012G0161100.1_ZP	biological_process:"The process in which a solute is transported across a lipid bilayer, from one side of a membrane to the other." [GOC:dph, GOC:jid](GO:0055085)	mitoferrin-like; K15113 solute carrier family 25 (mitochondrial iron transporter), member 28/37 (A)	Mitoferrin OS=Dictyostelium discoideum GN=mcfF PE=3 SV=1	Mitochondrial carrier protein	PREDICTED: mitoferrin-like [Pyrus x bretschneideri]
ZP014G0142500.1_ZP	--	--	TPD1 protein homolog 1 OS=Arabidopsis thaliana GN=TDL1 PE=2 SV=1	--	PREDICTED: uncharacterized protein LOC103929999 [Pyrus x bretschneideri]
ZP03G0210300.1_ZP	molecular_function:"Interacting selectively and non-covalently with a nucleotide, any compound consisting of a nucleoside that is esterified with (ortho)phosphate or an oligophosphate at any hydroxyl group on the ribose or deoxyribose." [GOC:mah, ISBN:0198547684](GO:0000166),molecular_function:"Interacting selectively and non-covalently with any nucleic acid." [GOC:jl](GO:0003676),molecular_funct…	asparagine--tRNA ligase, cytoplasmic 1-like; K01893 asparaginyl-tRNA synthetase [EC:6.1.1.22] (A)	Asparagine--tRNA ligase, cytoplasmic 1 OS=Arabidopsis thaliana GN=SYNC1 PE=1 SV=1	OB-fold nucleic acid binding domain	PREDICTED: asparagine--tRNA ligase, cytoplasmic 1-like [Malus domestica]
ZP07G0221400.1_ZP	molecular_function:"Catalysis of the reaction: ATP + tetrahydrofolyl-(Glu)(n) + L-glutamate = ADP + phosphate + tetrahydrofolyl-(Glu)(n+1)." [EC:6.3.2.17](GO:0004326),molecular_function:"Interacting selectively and non-covalently with ATP, adenosine 5'-triphosphate, a universally important coenzyme and enzyme regulator." [ISBN:0198506732](GO:0005524),biological_process:"The chemical reactions and…	probable dihydrofolate synthetase; K01930 folylpolyglutamate synthase [EC:6.3.2.17] (A)	Folylpolyglutamate synthase OS=Bacillus subtilis (strain 168) GN=folC PE=3 SV=2	Mur ligase middle domain	PREDICTED: probable dihydrofolate synthetase [Malus domestica]
ZP010G0047400.1_ZP	--	--	Protein trichome birefringence-like 12 OS=Arabidopsis thaliana GN=TBL12 PE=2 SV=1	GDSL/SGNH-like Acyl-Esterase family found in Pmr5 and Cas1p	PREDICTED: protein trichome birefringence-like 12 isoform X1 [Malus domestica]
ZP05G0232700.1_ZP	cellular_component:"A complex composed of TATA binding protein (TBP) and TBP associated factors (TAFs); the total mass is typically about 800 kDa. Most of the TAFs are conserved across species. In TATA-containing promoters for RNA polymerase II (Pol II), TFIID is believed to recognize at least two distinct elements, the TATA element and a downstream promoter element. TFIID is also involved in rec…	transcription initiation factor TFIID subunit 8-like; K14649 transcription initiation factor TFIID subunit 8 (A)	Transcription initiation factor TFIID subunit 8 OS=Arabidopsis thaliana GN=TAF8 PE=1 SV=1	Bromodomain associated	PREDICTED: transcription initiation factor TFIID subunit 8-like [Malus domestica]
ZP09G0101900.1_ZP	--	hypothetical protein; K00287 dihydrofolate reductase [EC:1.5.1.3] (A)	Membrane-associated progesterone-binding protein 4 OS=Arabidopsis thaliana GN=MAPR4 PE=2 SV=1	Cytochrome b5-like Heme/Steroid binding domain	PREDICTED: neuferricin [Malus domestica]
ZP01G0192300.1_ZP	--	--	--	Protein of unknown function (DUF3143)	PREDICTED: uncharacterized protein LOC103964368 [Pyrus x bretschneideri]
ZP09G0142400.1_ZP	cellular_component:"A SAGA-type histone acetyltransferase complex that contains Spt8 (in budding yeast) or a homolog thereof; additional polypeptides include Spt group, consisting of Spt7, Spt3, and Spt20/Ada5, which interact with the TATA-binding protein (TBP); the Ada group, consisting of Ada1, Ada2, Ada3, Ada4/Gcn5, and Ada5/Spt20, which is functionally linked to the nucleosomal HAT activity; …	transcription initiation factor TFIID subunit 12b-like; K03126 transcription initiation factor TFIID subunit 12 (A)	Transcription initiation factor TFIID subunit 12b OS=Arabidopsis thaliana GN=TAF12B PE=1 SV=1	Transcription initiation factor TFIID subunit A	PREDICTED: transcription initiation factor TFIID subunit 12b-like [Malus domestica]
ZP013G0087400.1_ZP	--	UPL1; ubiquitin-protein ligase 1; K10592 E3 ubiquitin-protein ligase HUWE1 [EC:2.3.2.26] (A)	--	--	PREDICTED: nucleolar and coiled-body phosphoprotein 1-like [Malus domestica]
ZP01G0112700.1_ZP	molecular_function:"Interacting selectively and non-covalently with any protein or protein complex (a complex of two or more proteins that may include other nonprotein molecules)." [GOC:go_curators](GO:0005515)	--	Putative F-box/FBD/LRR-repeat protein At4g03220 OS=Arabidopsis thaliana GN=At4g03220 PE=3 SV=1	F-box domain	PREDICTED: putative F-box/FBD/LRR-repeat protein At4g03220 [Malus domestica]
ZP010G0040600.1_ZP	molecular_function:"Any molecular function by which a gene product interacts selectively and non-covalently with DNA (deoxyribonucleic acid)." [GOC:dph, GOC:jl, GOC:tb, GOC:vw](GO:0003677)	--	Methyl-CpG-binding domain-containing protein 8 OS=Arabidopsis thaliana GN=MBD8 PE=2 SV=1	--	PREDICTED: uncharacterized protein LOC103930286 [Pyrus x bretschneideri]
ZP03G0144000.1_ZP	--	--	--	--	PREDICTED: uncharacterized protein LOC103425636 [Malus domestica]
ZP015G0156800.1_ZP	molecular_function:"Interacting selectively and non-covalently with a specific double-stranded genomic DNA sequence (sometimes referred to as a motif) within the regulatory region of a gene to modulate transcription. Regulatory regions include promoters (proximal and distal) and enhancers. Genes are transcriptional units, and include bacterial operons." [GOC:txnOH-2018](GO:0003700),biological_pro…	heat stress transcription factor C-1-like; K09419 heat shock transcription factor, other eukaryote (A)	Heat stress transcription factor C-1 OS=Arabidopsis thaliana GN=HSFC1 PE=2 SV=1	HSF-type DNA-binding	PREDICTED: heat stress transcription factor C-1-like [Malus domestica]
ZP05G0173200.1_ZP	molecular_function:"The formation of a protein dimer, a macromolecular structure consists of two noncovalently associated identical or nonidentical subunits." [ISBN:0198506732](GO:0046983)	transcription factor PIF4-like; K16189 phytochrome-interacting factor 4 (A)	Transcription factor PIF1 OS=Arabidopsis thaliana GN=PIF1 PE=1 SV=1	Helix-loop-helix DNA-binding domain	PREDICTED: transcription factor PIF1-like [Malus domestica]
ZP01G0197300.1_ZP	cellular_component:"The component of a membrane consisting of the gene products and protein complexes having at least some part of their peptide sequence embedded in the hydrophobic region of the membrane." [GOC:dos, GOC:go_curators](GO:0016021),biological_process:"A cellular transport process in which transported substances are moved in membrane-bounded vesicles; transported substances are enclo…	TBX19; T-box 19; K10184 T-box protein 19 (A)	Vesicle transport protein SFT2B OS=Homo sapiens GN=SFT2D2 PE=1 SV=1	Got1/Sft2-like family	PREDICTED: vesicle transport protein SFT2B [Malus domestica]
ZP07G0083500.1_ZP	--	--	--	PLATZ transcription factor	PREDICTED: uncharacterized protein LOC103964549 [Pyrus x bretschneideri]
ZP017G0148800.1_ZP	--	hypothetical protein; K13207 CUG-BP- and ETR3-like factor (A)	Protein FLX-like 3 OS=Arabidopsis thaliana GN=FLXL3 PE=1 SV=1	--	PREDICTED: protein FLX-like 3 [Pyrus x bretschneideri]
ZP08G0207800.1_ZP	molecular_function:"Interacting selectively and non-covalently with any nucleic acid." [GOC:jl](GO:0003676),molecular_function:"Interacting selectively and non-covalently with an RNA molecule or a portion thereof." [GOC:jl, GOC:mah](GO:0003723),molecular_function:"Catalysis of the reaction: ATP + H2O = ADP + phosphate; this reaction drives the unwinding of an RNA helix." [EC:3.6.4.13, GOC:jl](GO:…	superkiller viralicidic activity 2-like 2; K12598 ATP-dependent RNA helicase DOB1 [EC:3.6.4.13] (A)	Superkiller viralicidic activity 2-like 2 OS=Homo sapiens GN=SKIV2L2 PE=1 SV=3	Helicase conserved C-terminal domain	PREDICTED: superkiller viralicidic activity 2-like 2 [Malus domestica]
ZP012G0129500.1_ZP	molecular_function:"Any molecular function by which a gene product interacts selectively and non-covalently with DNA (deoxyribonucleic acid)." [GOC:dph, GOC:jl, GOC:tb, GOC:vw](GO:0003677),biological_process:"Any process that modulates the frequency, rate or extent of cellular DNA-templated transcription." [GOC:go_curators, GOC:txnOH](GO:0006355)	cyclic dof factor 1-like; K16222 Dof zinc finger protein DOF5.5 (A)	Dof zinc finger protein DOF3.6 OS=Arabidopsis thaliana GN=DOF3.6 PE=1 SV=2	Dof domain, zinc finger	DOF domain class transcription factor [Malus domestica]
ZP04G0122900.1_ZP	--	--	--	--	PREDICTED: uncharacterized protein LOC103408440 [Malus domestica]
ZP02G0077100.1_ZP	--	RNA polymerase I-specific transcription initiation factor RRN3-like; K15216 RNA polymerase I-specific transcription initiation factor RRN3 (A)	RNA polymerase I-specific transcription initiation factor RRN3 OS=Mus musculus GN=Rrn3 PE=1 SV=1	RNA polymerase I specific transcription initiation factor RRN3	PREDICTED: RNA polymerase I-specific transcription initiation factor RRN3-like [Malus domestica]
ZP014G0136700.1_ZP	molecular_function:"Catalysis of the hydrolysis of various bonds, e.g. C-O, C-N, C-C, phosphoric anhydride bonds, etc. Hydrolase is the systematic name for any enzyme of EC class 3." [ISBN:0198506732](GO:0016787)	qrsl1; glutaminyl-tRNA synthase (glutamine-hydrolyzing)-like 1 (EC:6.3.5.7); K02433 aspartyl-tRNA(Asn)/glutamyl-tRNA(Gln) amidotransferase subunit A [EC:6.3.5.6 6.3.5.7] (A)	Glutamyl-tRNA(Gln) amidotransferase subunit A OS=Sulfurihydrogenibium sp. (strain YO3AOP1) GN=gatA PE=3 SV=1	Amidase	PREDICTED: glutamyl-tRNA(Gln) amidotransferase subunit A, mitochondrial isoform X3 [Erythranthe guttatus]
ZP03G0223000.1_ZP	molecular_function:"Interacting selectively and non-covalently with any protein or protein complex (a complex of two or more proteins that may include other nonprotein molecules)." [GOC:go_curators](GO:0005515)	uncharacterized LOC100527591; K14495 F-box protein GID2 (A)	F-box protein At2g27310 OS=Arabidopsis thaliana GN=At2g27310 PE=2 SV=1	--	PREDICTED: probable F-box protein At1g60180 [Malus domestica]
ZP08G0012700.1_ZP	molecular_function:"Interacting selectively and non-covalently with a specific upstream regulatory DNA sequence (transcription factor recognition sequence or binding site) located in cis relative to the transcription start site (i.e., on the same strand of DNA) of a gene transcribed by RNA polymerase II." [GOC:txnOH-2018](GO:0000978),cellular_component:"A protein complex that is capable of associ…	transcription factor E2FC-like; K06620 transcription factor E2F3 (A)	Transcription factor E2FC OS=Arabidopsis thaliana GN=E2FC PE=1 SV=1	E2F transcription factor CC-MB domain	PREDICTED: transcription factor E2FC-like [Malus domestica]
ZP03G0184500.1_ZP	--	--	Transmembrane protein 184B OS=Mus musculus GN=Tmem184b PE=2 SV=1	Organic solute transporter Ostalpha	PREDICTED: transmembrane protein 184C-like [Malus domestica]
ZP015G0053500.1_ZP	--	uncharacterized LOC103400117; K17592 sacsin (A)	--	--	PREDICTED: uncharacterized protein LOC103400117 [Malus domestica]
ZP017G0200300.1_ZP	molecular_function:"Catalysis of the reaction: ATP + riboflavin = ADP + FMN + 2 H(+)." [EC:2.7.1.26, RHEA:14357](GO:0008531),biological_process:"The chemical reactions and pathways resulting in the formation of riboflavin (vitamin B2), the precursor for the coenzymes flavin mononucleotide (FMN) and flavin adenine dinucleotide (FAD)." [GOC:jl, http://www.indstate.edu/thcme/mwking/vitamins.html](GO…	bifunctional riboflavin kinase/FMN phosphatase-like; K00861 riboflavin kinase [EC:2.7.1.26] (A)	Bifunctional riboflavin kinase/FMN phosphatase OS=Arabidopsis thaliana GN=FHY PE=1 SV=1	Haloacid dehalogenase-like hydrolase	PREDICTED: bifunctional riboflavin kinase/FMN phosphatase-like [Malus domestica]
ZP04G0198000.1_ZP	--	uncharacterized LOC104813337; K05609 ubiquitin carboxyl-terminal hydrolase L3 [EC:3.4.19.12] (A)	--	Neprosin	PREDICTED: uncharacterized protein LOC103940365 [Pyrus x bretschneideri]
ZP017G0107700.1_ZP	--	--	--	--	PREDICTED: uncharacterized protein LOC103432156 [Malus domestica]
ZP013G0108800.1_ZP	molecular_function:"Catalysis of the transfer of ubiquitin from one protein to another via the reaction X-Ub + Y --> Y-Ub + X, where both X-Ub and Y-Ub are covalent linkages." [GOC:BioGRID, GOC:jh2, PMID:9635407](GO:0004842),molecular_function:"Interacting selectively and non-covalently with any protein or protein complex (a complex of two or more proteins that may include other nonprotein molecu…	U-box domain-containing protein 44-like; K08332 vacuolar protein 8 (A)	U-box domain-containing protein 43 OS=Arabidopsis thaliana GN=PUB43 PE=2 SV=1	U-box domain	PREDICTED: U-box domain-containing protein 43-like [Malus domestica]
ZP02G0048100.1_ZP	molecular_function:"Interacting selectively and non-covalently with any protein or protein complex (a complex of two or more proteins that may include other nonprotein molecules)." [GOC:go_curators](GO:0005515)	calcium-binding protein 39-like; K08272 calcium binding protein 39 (A)	F-box protein At5g65850 OS=Arabidopsis thaliana GN=At5g65850 PE=2 SV=1	F-box associated domain	PREDICTED: putative F-box protein At1g53550 [Malus domestica]
ZP014G0169500.1_ZP	molecular_function:"Interacting selectively and non-covalently with a specific double-stranded genomic DNA sequence (sometimes referred to as a motif) within the regulatory region of a gene to modulate transcription. Regulatory regions include promoters (proximal and distal) and enhancers. Genes are transcriptional units, and include bacterial operons." [GOC:txnOH-2018](GO:0003700),biological_pro…	--	Transcription factor bHLH126 OS=Arabidopsis thaliana GN=BHLH126 PE=2 SV=1	Helix-loop-helix DNA-binding domain	PREDICTED: uncharacterized protein LOC103455312 [Malus domestica]
ZP01G0152300.1_ZP	molecular_function:"Interacting selectively and non-covalently with an RNA molecule or a portion thereof." [GOC:jl, GOC:mah](GO:0003723),molecular_function:"Catalysis of the reaction: S-adenosyl-L-methionine + tRNA containing guanine = S-adenosyl-L-homocysteine + tRNA containing N2-methylguanine." [EC:2.1.1.32](GO:0004809),biological_process:"The process in which a pre-tRNA molecule is converted …	tRNA (guanine(26)-N(2))-dimethyltransferase-like; K00555 tRNA (guanine26-N2/guanine27-N2)-dimethyltransferase [EC:2.1.1.215 2.1.1.216] (A)	tRNA (guanine(26)-N(2))-dimethyltransferase OS=Pyrobaculum aerophilum (strain ATCC 51768 / IM2 / DSM 7523 / JCM 9630 / NBRC 100827) GN=trm1 PE=3 SV=1	N2,N2-dimethylguanosine tRNA methyltransferase	PREDICTED: uncharacterized protein LOC103437981 [Malus domestica]
ZP012G0061600.1_ZP	--	--	Remorin OS=Solanum tuberosum PE=1 SV=1	Remorin, C-terminal region	PREDICTED: ABC transporter G family member 7-like [Malus domestica]
ZP012G0155200.1_ZP	biological_process:"The process in which a solute is transported across a lipid bilayer, from one side of a membrane to the other." [GOC:dph, GOC:jid](GO:0055085)	mitochondrial succinate-fumarate transporter 1; K15100 solute carrier family 25 (mitochondrial citrate transporter), member 1 (A)	Mitochondrial succinate-fumarate transporter 1 OS=Arabidopsis thaliana GN=SFC1 PE=2 SV=1	Mitochondrial carrier protein	PREDICTED: mitochondrial succinate-fumarate transporter 1 [Malus domestica]
ZP07G0105800.1_ZP	biological_process:"The formation of plant spores derived from the products of meiosis. The spore gives rise to gametophytes." [GOC:tb](GO:0048236),biological_process:"A process of chromosome organization that is involved in a meiotic cell cycle." [GOC:mah](GO:0070192)	--	Protein PAIR1 OS=Oryza sativa subsp. japonica GN=PAIR1 PE=1 SV=1	--	PREDICTED: protein PAIR1 [Malus domestica]
ZP05G0270800.1_ZP	biological_process:"The hydrolysis of proteins into smaller polypeptides and/or amino acids by cleavage of their peptide bonds." [GOC:bf, GOC:mah](GO:0006508),molecular_function:"Catalysis of the hydrolysis of peptide bonds in a polypeptide chain by a mechanism in which the sulfhydryl group of a cysteine residue at the active center acts as a nucleophile." [GOC:mah, http://merops.sanger.ac.uk/abo…	hypothetical protein; K16292 KDEL-tailed cysteine endopeptidase [EC:3.4.22.-] (A)	Cysteine proteinase RD21a OS=Arabidopsis thaliana GN=RD21A PE=1 SV=1	Granulin	CAC1 protein [Malus hybrid cultivar]
ZP011G0177200.1_ZP	molecular_function:"Catalysis of the reaction: GDP-D-glucose + phosphate = D-glucose-1-P + GDP." [PMID:18463094](GO:0080048)	GDP-L-galactose phosphorylase 1-like; K14190 GDP-L-galactose phosphorylase [EC:2.7.7.69] (A)	GDP-L-galactose phosphorylase 1 OS=Arabidopsis thaliana GN=VTC2 PE=1 SV=1	--	PREDICTED: GDP-L-galactose phosphorylase 1-like [Malus domestica]
ZP01G0112000.1_ZP	--	uncharacterized LOC101211600; K17398 DNA (cytosine-5)-methyltransferase 3A [EC:2.1.1.37] (A)	Serine/threonine-protein kinase ATM OS=Arabidopsis thaliana GN=ATM PE=2 SV=1	PWWP domain	PREDICTED: uncharacterized protein LOC103432529 [Malus domestica]
ZP017G0196000.1_ZP	biological_process:"Any process that modulates the frequency, rate or extent of flower development." [GOC:go_curators](GO:0009909)	--	--	--	PREDICTED: uncharacterized protein LOC103426115 [Malus domestica]
ZP012G0117100.1_ZP	--	interactor of constitutive active ROPs 3-like; K10352 myosin heavy chain (A)	Interactor of constitutive active ROPs 2, chloroplastic OS=Arabidopsis thaliana GN=ICR2 PE=1 SV=1	--	PREDICTED: interactor of constitutive active ROPs 2, chloroplastic-like isoform X2 [Malus domestica]
ZP06G0091800.1_ZP	molecular_function:"Interacting selectively and non-covalently with any protein or protein complex (a complex of two or more proteins that may include other nonprotein molecules)." [GOC:go_curators](GO:0005515)	--	BTB/POZ domain-containing protein At1g63850 OS=Arabidopsis thaliana GN=At1g63850 PE=1 SV=1	--	PREDICTED: BTB/POZ domain-containing protein At1g63850-like [Pyrus x bretschneideri]
ZP014G0036300.1_ZP	--	uncharacterized LOC105650214; K13407 fatty acid omega-hydroxylase [EC:1.14.-.-] (A)	Myosin-binding protein 7 OS=Arabidopsis thaliana GN=MYOB7 PE=1 SV=1	Zein-binding	PREDICTED: uncharacterized protein LOC103453741 [Malus domestica]
ZP03G0154400.1_ZP	molecular_function:"Catalysis of the transfer of a glycosyl group from one compound (donor) to another (acceptor)." [GOC:jl, ISBN:0198506732](GO:0016757)	beta-(1,2)-xylosyltransferase-like; K03714 glycoprotein 2-beta-D-xylosyltransferase [EC:2.4.2.38] (A)	Beta-(1,2)-xylosyltransferase OS=Arabidopsis thaliana GN=XYLT PE=1 SV=1	Protein of unknown function (DUF563)	PREDICTED: beta-(1,2)-xylosyltransferase-like [Malus domestica]
ZP011G0081400.1_ZP	--	--	Nudix hydrolase 9 OS=Arabidopsis thaliana GN=NUDT9 PE=2 SV=1	--	PREDICTED: nudix hydrolase 9 [Pyrus x bretschneideri]
ZP01G0085000.1_ZP	--	lysine-specific demethylase JMJ25; K15601 lysine-specific demethylase 3 [EC:1.14.11.-] (A)	Lysine-specific demethylase JMJ25 OS=Arabidopsis thaliana GN=JMJ25 PE=1 SV=1	JmjC domain, hydroxylase	PREDICTED: lysine-specific demethylase JMJ25 isoform X2 [Pyrus x bretschneideri]
ZP05G0284500.1_ZP	molecular_function:"Interacting selectively and non-covalently with any metal ion." [GOC:ai](GO:0046872)	E3 ubiquitin-protein ligase RMA1H1-like; K10666 E3 ubiquitin-protein ligase RNF5 [EC:2.3.2.27] (A)	E3 ubiquitin-protein ligase RMA1H1 OS=Capsicum annuum GN=RMA1H1 PE=1 SV=1	Zinc finger, C3HC4 type (RING finger)	PREDICTED: E3 ubiquitin-protein ligase RMA1H1-like [Malus domestica]
ZP010G0021000.1_ZP	molecular_function:"Interacting selectively and non-covalently with a specific double-stranded genomic DNA sequence (sometimes referred to as a motif) within the regulatory region of a gene to modulate transcription. Regulatory regions include promoters (proximal and distal) and enhancers. Genes are transcriptional units, and include bacterial operons." [GOC:txnOH-2018](GO:0003700),biological_pro…	G-box-binding factor 4-like; K14432 ABA responsive element binding factor (A)	G-box-binding factor 4 OS=Arabidopsis thaliana GN=GBF4 PE=1 SV=1	bZIP transcription factor	PREDICTED: G-box-binding factor 4-like [Malus domestica]
ZP09G0105700.1_ZP	molecular_function:"Enables the transfer of zinc (Zn) ions from one side of a membrane to the other." [GOC:dgf](GO:0005385),cellular_component:"A lipid bilayer along with all the proteins and protein complexes embedded in it an attached to it." [GOC:dos, GOC:mah, ISBN:0815316194](GO:0016020),cellular_component:"The component of a membrane consisting of the gene products and protein complexes havi…	zinc transporter 8-like; K14709 solute carrier family 39 (zinc transporter), member 1/2/3 (A)	Zinc transporter 1 OS=Arabidopsis thaliana GN=ZIP1 PE=2 SV=1	ZIP Zinc transporter	PREDICTED: LOW QUALITY PROTEIN: zinc transporter 8-like [Malus domestica]
ZP014G0062500.1_ZP	molecular_function:"Interacting selectively and non-covalently with zinc (Zn) ions." [GOC:ai](GO:0008270)	ZFAND1; zinc finger AN1-type containing 1; K07059 uncharacterized protein (A)	Zinc finger AN1 and C2H2 domain-containing stress-associated protein 11 OS=Arabidopsis thaliana GN=SAP11 PE=2 SV=1	AN1-like Zinc finger	PREDICTED: zinc finger AN1 and C2H2 domain-containing stress-associated protein 11-like [Pyrus x bretschneideri]
ZP06G0109300.1_ZP	molecular_function:"Interacting selectively and non-covalently with any protein or protein complex (a complex of two or more proteins that may include other nonprotein molecules)." [GOC:go_curators](GO:0005515),cellular_component:"All of the contents of a cell excluding the plasma membrane and nucleus, but including other subcellular structures." [ISBN:0198547684](GO:0005737),biological_process:"…	E3 ubiquitin-protein ligase SINAT4-like; K04506 E3 ubiquitin-protein ligase SIAH1 [EC:2.3.2.27] (A)	E3 ubiquitin-protein ligase SINAT4 OS=Arabidopsis thaliana GN=SINAT4 PE=2 SV=1	Seven in absentia protein family	PREDICTED: E3 ubiquitin-protein ligase SINAT4-like [Pyrus x bretschneideri]
ZP01G0138700.1_ZP	molecular_function:"Interacting selectively and non-covalently with any protein or protein complex (a complex of two or more proteins that may include other nonprotein molecules)." [GOC:go_curators](GO:0005515)	hypothetical protein; K19502 anoctamin-8 (A)	--	--	PREDICTED: uncharacterized protein LOC103455114 isoform X1 [Malus domestica]
ZP010G0033000.1_ZP	molecular_function:"Any molecular function by which a gene product interacts selectively and non-covalently with DNA (deoxyribonucleic acid)." [GOC:dph, GOC:jl, GOC:tb, GOC:vw](GO:0003677),biological_process:"Any process that modulates the frequency, rate or extent of cellular DNA-templated transcription." [GOC:go_curators, GOC:txnOH](GO:0006355)	NAC domain-containing protein 89-like; K12581 CCR4-NOT transcription complex subunit 7/8 (A)	NAC domain-containing protein 17 OS=Arabidopsis thaliana GN=NAC017 PE=2 SV=1	No apical meristem (NAM) protein	PREDICTED: uncharacterized protein LOC103443912 [Malus domestica]
ZP07G0097000.1_ZP	--	mat2b; methionine adenosyltransferase II, beta; K00789 S-adenosylmethionine synthetase [EC:2.5.1.6] (A)	Methionine adenosyltransferase 2 subunit beta OS=Danio rerio GN=mat2b PE=2 SV=1	RmlD substrate binding domain	PREDICTED: methionine adenosyltransferase 2 subunit beta [Malus domestica]
ZP013G0073300.1_ZP	--	RING-H2 finger protein ATL46-like; K19041 E3 ubiquitin-protein ligase RNF38/44 [EC:2.3.2.27] (A)	RING-H2 finger protein ATL46 OS=Arabidopsis thaliana GN=ATL46 PE=2 SV=1	Ring finger domain	PREDICTED: RING-H2 finger protein ATL46-like isoform X1 [Malus domestica]
ZP015G0018800.1_ZP	molecular_function:"Catalysis of the reaction: donor + hydrogen peroxide = oxidized donor + 2 H2O." [EC:1.11.1.7, RHEA:56136](GO:0004601),biological_process:"Any process that results in a change in state or activity of a cell or an organism (in terms of movement, secretion, enzyme production, gene expression, etc.) as a result of oxidative stress, a state often resulting from exposure to high lev…	peroxidase 9; K00430 peroxidase [EC:1.11.1.7] (A)	Peroxidase 9 OS=Arabidopsis thaliana GN=PER9 PE=1 SV=1	Peroxidase	PREDICTED: peroxidase 9 [Malus domestica]
ZP07G0116200.1_ZP	molecular_function:"Interacting selectively and non-covalently with any protein or protein complex (a complex of two or more proteins that may include other nonprotein molecules)." [GOC:go_curators](GO:0005515)	splicing factor 3A subunit 3; K12827 splicing factor 3A subunit 3 (A)	Protein SDE2 homolog OS=Mus musculus GN=Sde2 PE=1 SV=1	Telomere stability C-terminal	PREDICTED: protein SDE2 homolog [Malus domestica]
ZP09G0075300.1_ZP	--	hypothetical protein; K02184 formin 2 (A)	Formin-like protein 3 OS=Arabidopsis thaliana GN=FH3 PE=2 SV=3	Formin Homology 2 Domain	PREDICTED: LOW QUALITY PROTEIN: formin-like protein 3 [Malus domestica]
ZP011G0082400.1_ZP	molecular_function:"Interacting selectively and non-covalently with a nucleotide, any compound consisting of a nucleoside that is esterified with (ortho)phosphate or an oligophosphate at any hydroxyl group on the ribose or deoxyribose." [GOC:mah, ISBN:0198547684](GO:0000166),molecular_function:"Interacting selectively and non-covalently with ATP, adenosine 5'-triphosphate, a universally important…	calcium-transporting ATPase 1, endoplasmic reticulum-type-like; K01537 Ca2+-transporting ATPase [EC:3.6.3.8] (A)	Calcium-transporting ATPase 1, endoplasmic reticulum-type OS=Arabidopsis thaliana GN=ECA1 PE=1 SV=2	Cation transporter/ATPase, N-terminus	PREDICTED: calcium-transporting ATPase 1, endoplasmic reticulum-type-like [Malus domestica]
ZP015G0319500.1_ZP	--	--	--	--	PREDICTED: uncharacterized protein LOC103956984 isoform X2 [Pyrus x bretschneideri]
ZP017G0056200.1_ZP	biological_process:"The chemical reactions and pathways involving cytokinins, a class of adenine-derived compounds that can function in plants as growth regulators." [ISBN:0387969845](GO:0009690),biological_process:"The chemical reactions and pathways resulting in the formation of cytokinins, a class of adenine-derived compounds that can function in plants as growth regulators." [ISBN:0387969845]…	--	--	--	PREDICTED: uncharacterized protein LOC103404874 [Malus domestica]
ZP01G0120200.1_ZP	molecular_function:"Interacting selectively and non-covalently with any nucleic acid." [GOC:jl](GO:0003676),molecular_function:"Interacting selectively and non-covalently with zinc (Zn) ions." [GOC:ai](GO:0008270)	hypothetical protein; K13091 RNA-binding protein 39 (A)	RNA-binding protein CP31B, chloroplastic OS=Arabidopsis thaliana GN=CP31B PE=1 SV=1	RNA recognition motif. (a.k.a. RRM, RBD, or RNP domain)	PREDICTED: protein gar2-like [Malus domestica]
ZP015G0281600.1_ZP	molecular_function:"Interacting selectively and non-covalently with any polysaccharide, a polymer of many (typically more than 10) monosaccharide residues linked glycosidically." [GOC:mah](GO:0030247)	--	Wall-associated receptor kinase-like 20 OS=Arabidopsis thaliana GN=WAKL20 PE=2 SV=1	Wall-associated receptor kinase galacturonan-binding	PREDICTED: uncharacterized protein LOC103436596 [Malus domestica]
ZP012G0208800.1_ZP	--	--	--	Protein of unknown function (DUF1517)	PREDICTED: uncharacterized protein LOC103423581 [Malus domestica]
ZP014G0013400.1_ZP	molecular_function:"Interacting selectively and non-covalently with ATP, adenosine 5'-triphosphate, a universally important coenzyme and enzyme regulator." [ISBN:0198506732](GO:0005524),cellular_component:"A membrane-bounded organelle of eukaryotic cells in which chromosomes are housed and replicated. In most cells, the nucleus contains all of the cell's chromosomes except the organellar chromoso…	uncharacterized LOC104900526; K15601 lysine-specific demethylase 3 [EC:1.14.11.-] (A)	Growth-regulating factor 3 OS=Arabidopsis thaliana GN=GRF3 PE=2 SV=1	QLQ	PREDICTED: growth-regulating factor 3-like [Malus domestica]
ZP011G0250300.1_ZP	--	probable indole-3-acetic acid-amido synthetase GH3.6; K14487 auxin responsive GH3 gene family (A)	Probable indole-3-acetic acid-amido synthetase GH3.6 OS=Oryza sativa subsp. japonica GN=GH3.6 PE=2 SV=2	GH3 auxin-responsive promoter	PREDICTED: probable indole-3-acetic acid-amido synthetase GH3.6 [Malus domestica]
ZP010G0037500.1_ZP	molecular_function:"Any molecular function by which a gene product interacts selectively and non-covalently with DNA (deoxyribonucleic acid)." [GOC:dph, GOC:jl, GOC:tb, GOC:vw](GO:0003677),molecular_function:"Catalysis of a biochemical reaction at physiological temperatures. In biologically catalyzed reactions, the reactants are known as substrates, and the catalysts are naturally occurring macro…	probable inactive shikimate kinase like 1, chloroplastic; K00891 shikimate kinase [EC:2.7.1.71] (A)	5'-3' exonuclease OS=Aquifex aeolicus (strain VF5) GN=aq_1628 PE=3 SV=1	5'-3' exonuclease, C-terminal SAM fold	PREDICTED: uncharacterized protein LOC103937732 [Pyrus x bretschneideri]
ZP014G0173100.1_ZP	--	alpha-N-acetylglucosaminidase-like; K01205 alpha-N-acetylglucosaminidase [EC:3.2.1.50] (A)	Alpha-N-acetylglucosaminidase OS=Homo sapiens GN=NAGLU PE=1 SV=2	Alpha-N-acetylglucosaminidase (NAGLU) C-terminal domain	PREDICTED: alpha-N-acetylglucosaminidase-like isoform X1 [Malus domestica]
ZP013G0037800.1_ZP	molecular_function:"Interacting selectively and non-covalently with a specific double-stranded genomic DNA sequence (sometimes referred to as a motif) within the regulatory region of a gene to modulate transcription. Regulatory regions include promoters (proximal and distal) and enhancers. Genes are transcriptional units, and include bacterial operons." [GOC:txnOH-2018](GO:0003700)	--	Transcription factor TCP12 OS=Arabidopsis thaliana GN=TCP12 PE=2 SV=1	TCP family transcription factor	PREDICTED: transcription factor TCP18 [Pyrus x bretschneideri]
ZP05G0073700.1_ZP	molecular_function:"Catalysis of the hydrolysis of any O-glycosyl bond." [GOC:mah](GO:0004553),biological_process:"The chemical reactions and pathways involving carbohydrates, any of a group of organic compounds based of the general formula Cx(H2O)y. Includes the formation of carbohydrate derivatives by the addition of a carbohydrate residue to another molecule." [GOC:mah, ISBN:0198506732](GO:000…	hypothetical protein; K19891 glucan endo-1,3-beta-glucosidase 1/2/3 [EC:3.2.1.39] (A)	Glucan endo-1,3-beta-D-glucosidase OS=Olea europaea GN=OLE9 PE=1 SV=1	Glycosyl hydrolases family 17	PREDICTED: glucan endo-1,3-beta-glucosidase 7 [Pyrus x bretschneideri]
ZP013G0099300.1_ZP	--	--	--	--	PREDICTED: uncharacterized protein LOC103935106 [Pyrus x bretschneideri]
ZP015G0225300.1_ZP	molecular_function:"Catalysis of an oxidation-reduction (redox) reaction, a reversible chemical reaction in which the oxidation state of an atom or atoms within a molecule is altered. One substrate acts as a hydrogen or electron donor and becomes oxidized, while the other acts as hydrogen or electron acceptor and becomes reduced." [GOC:go_curators](GO:0016491)	prolycopene isomerase, chloroplastic; K09835 prolycopene isomerase [EC:5.2.1.13] (A)	Pyridine nucleotide-disulfide oxidoreductase domain-containing protein 2 OS=Bos taurus GN=PYROXD2 PE=2 SV=1	Flavin containing amine oxidoreductase	PREDICTED: LOW QUALITY PROTEIN: pyridine nucleotide-disulfide oxidoreductase domain-containing protein 2-like [Pyrus x bretschneideri]
ZP011G0195000.1_ZP	--	--	--	--	PREDICTED: uncharacterized protein LOC103423006 [Malus domestica]
ZP011G0081300.1_ZP	biological_process:"The chemical reactions and pathways resulting in the formation of a fatty acid, any of the aliphatic monocarboxylic acids that can be liberated by hydrolysis from naturally occurring fats and oils. Fatty acids are predominantly straight-chain acids of 4 to 24 carbon atoms, which may be saturated or unsaturated; branched fatty acids and hydroxy fatty acids also occur, and very …	3-ketoacyl-CoA synthase 12-like; K15397 3-ketoacyl-CoA synthase [EC:2.3.1.199] (A)	3-ketoacyl-CoA synthase 12 OS=Arabidopsis thaliana GN=KCS12 PE=2 SV=1	3-Oxoacyl-[acyl-carrier-protein (ACP)] synthase III C terminal	PREDICTED: 3-ketoacyl-CoA synthase 12-like [Malus domestica]
ZP03G0199100.1_ZP	--	probable serine/threonine-protein kinase pats1; K04427 mitogen-activated protein kinase kinase kinase 7 [EC:2.7.11.25] (A)	Protein trichome birefringence-like 31 OS=Arabidopsis thaliana GN=TBL31 PE=2 SV=1	PMR5 N terminal Domain	PREDICTED: protein trichome birefringence-like 31 [Malus domestica]
ZP01G0086500.1_ZP	molecular_function:"Catalysis of the reaction: pyridoxamine 5'-phosphate + H2O + O2 = pyridoxal 5'-phosphate + NH3 + hydrogen peroxide." [EC:1.4.3.5](GO:0004733),biological_process:"The chemical reactions and pathways resulting in the formation of pyridoxine, 2-methyl-3-hydroxy-4,5-bis(hydroxymethyl)pyridine, one of the vitamin B6 compounds." [GOC:ai](GO:0008615),molecular_function:"Interacting s…	hypothetical protein; K00275 pyridoxamine 5'-phosphate oxidase [EC:1.4.3.5] (A)	Pyridoxine/pyridoxamine 5'-phosphate oxidase 2 OS=Arabidopsis thaliana GN=PPOX2 PE=1 SV=2	Pyridoxamine 5'-phosphate oxidase	PREDICTED: pyridoxine/pyridoxamine 5'-phosphate oxidase 2 [Pyrus x bretschneideri]
ZP015G0049200.1_ZP	molecular_function:"Enables the transfer of zinc (Zn) ions from one side of a membrane to the other." [GOC:dgf](GO:0005385),cellular_component:"A lipid bilayer along with all the proteins and protein complexes embedded in it an attached to it." [GOC:dos, GOC:mah, ISBN:0815316194](GO:0016020),cellular_component:"The component of a membrane consisting of the gene products and protein complexes havi…	zinc transporter 4, chloroplastic-like; K14709 solute carrier family 39 (zinc transporter), member 1/2/3 (A)	Zinc transporter 4, chloroplastic OS=Arabidopsis thaliana GN=ZIP4 PE=2 SV=1	ZIP Zinc transporter	PREDICTED: zinc transporter 4, chloroplastic-like isoform X1 [Pyrus x bretschneideri]
ZP011G0029500.1_ZP	--	--	--	--	PREDICTED: uncharacterized protein LOC103422751 [Malus domestica]
ZP05G0104300.1_ZP	molecular_function:"Interacting selectively and non-covalently with any protein or protein complex (a complex of two or more proteins that may include other nonprotein molecules)." [GOC:go_curators](GO:0005515)	hypothetical protein; K14963 COMPASS component SWD3 (A)	DNA damage-binding protein 2 OS=Homo sapiens GN=DDB2 PE=1 SV=1	--	PREDICTED: uncharacterized protein LOC103931711 [Pyrus x bretschneideri]
ZP017G0193300.1_ZP	biological_process:"The chemical reactions and pathways resulting in the formation of phosphatidylcholines, any of a class of glycerophospholipids in which the phosphatidyl group is esterified to the hydroxyl group of choline." [ISBN:0198506732](GO:0006656),molecular_function:"Catalysis of the transfer of a methyl group from S-adenosyl-L-methionine to a substrate." [GOC:mah](GO:0008757)	phosphatidyl-N-methylethanolamine N-methyltransferase; K00550 methylene-fatty-acyl-phospholipid synthase [EC:2.1.1.16] (A)	Phosphatidyl-N-methylethanolamine N-methyltransferase OS=Arabidopsis thaliana GN=PLMT PE=2 SV=1	Phospholipid methyltransferase	PREDICTED: phosphatidyl-N-methylethanolamine N-methyltransferase [Pyrus x bretschneideri]
ZP02G0174500.1_ZP	molecular_function:"Interacting selectively and non-covalently with an RNA molecule or a portion thereof." [GOC:jl, GOC:mah](GO:0003723),molecular_function:"Interacting selectively and non-covalently with any protein or protein complex (a complex of two or more proteins that may include other nonprotein molecules)." [GOC:go_curators](GO:0005515)	eukaryotic translation initiation factor 4G-like; K03260 translation initiation factor 4G (A)	Eukaryotic translation initiation factor 4G OS=Triticum aestivum PE=1 SV=1	MA3 domain	PREDICTED: LOW QUALITY PROTEIN: eukaryotic translation initiation factor 4G-like [Malus domestica]
ZP011G0190100.1_ZP	biological_process:"The formation of the principal water-conducting tissue of a vascular plant." [GOC:tb, ISBN:0471245208](GO:0010089)	--	--	--	PREDICTED: uncharacterized protein LOC103448518 [Malus domestica]
ZP03G0199200.1_ZP	--	hypothetical protein; K11420 euchromatic histone-lysine N-methyltransferase [EC:2.1.1.43] (A)	--	--	PREDICTED: uncharacterized protein LOC103444896 isoform X1 [Malus domestica]
ZP014G0033700.1_ZP	biological_process:"The modification of peptidyl-histidine to 2'-(3-carboxamido-3-(trimethylammonio)propyl)-L-histidine, known as diphthamide, found in translation elongation factor EF-2. The process occurs in eukaryotes and archaea but not eubacteria." [GOC:pde, PMID:20559380, RESID:AA0040](GO:0017183),molecular_function:"Interacting selectively and non-covalently with any metal ion." [GOC:ai](G…	hypothetical protein; K15455 diphthamide biosynthesis protein 3 (A)	--	--	PREDICTED: uncharacterized protein LOC103424296 [Malus domestica]
ZP011G0055400.1_ZP	--	obscurin-like; K12567 titin [EC:2.7.11.1] (A)	Zonadhesin OS=Mus musculus GN=Zan PE=2 SV=1	--	PREDICTED: uncharacterized protein LOC103938601 [Pyrus x bretschneideri]
ZP011G0064300.1_ZP	cellular_component:"A lipid bilayer along with all the proteins and protein complexes embedded in it an attached to it." [GOC:dos, GOC:mah, ISBN:0815316194](GO:0016020),cellular_component:"The component of a membrane consisting of the gene products and protein complexes having at least some part of their peptide sequence embedded in the hydrophobic region of the membrane." [GOC:dos, GOC:go_curato…	inositol transporter 1; K08150 MFS transporter, SP family, solute carrier family 2 (myo-inositol transporter), member 13 (A)	D-xylose-proton symporter-like 3, chloroplastic OS=Arabidopsis thaliana GN=At5g59250 PE=2 SV=2	Sugar (and other) transporter	PREDICTED: D-xylose-proton symporter-like 3, chloroplastic [Malus domestica]
ZP017G0194400.1_ZP	--	dnajb13; DnaJ heat shock protein family (Hsp40) member B13; K09519 DnaJ homolog subfamily B member 13 (A)	Chaperone protein dnaJ 8, chloroplastic OS=Arabidopsis thaliana GN=ATJ8 PE=2 SV=1	DnaJ domain	PREDICTED: chaperone protein dnaJ 8, chloroplastic [Malus domestica]
ZP010G0091000.1_ZP	--	--	--	Late embryogenesis abundant protein	PREDICTED: uncharacterized protein LOC103423045 [Malus domestica]
ZP016G0051900.1_ZP	--	--	--	Protein of unknown function (DUF1336)	PREDICTED: uncharacterized protein LOC103416505 [Malus domestica]
ZP05G0103800.1_ZP	--	deoxycytidine kinase-like; K00893 deoxycitidine kinase [EC:2.7.1.74] (A)	Deoxycytidine kinase OS=Homo sapiens GN=DCK PE=1 SV=1	Deoxynucleoside kinase	PREDICTED: uncharacterized protein LOC103420096 [Malus domestica]
ZP011G0240700.1_ZP	molecular_function:"Catalysis of a biochemical reaction at physiological temperatures. In biologically catalyzed reactions, the reactants are known as substrates, and the catalysts are naturally occurring macromolecular substances known as enzymes. Enzymes possess specific binding sites for substrates, and are usually composed wholly or largely of protein, but RNA that has catalytic activity (rib…	--	Chloroplast stem-loop binding protein of 41 kDa a, chloroplastic OS=Arabidopsis thaliana GN=CSP41A PE=1 SV=1	NAD dependent epimerase/dehydratase family	PREDICTED: chloroplast stem-loop binding protein of 41 kDa a, chloroplastic [Malus domestica]
ZP010G0061100.1_ZP	molecular_function:"Interacting selectively and non-covalently with a specific double-stranded genomic DNA sequence (sometimes referred to as a motif) within the regulatory region of a gene to modulate transcription. Regulatory regions include promoters (proximal and distal) and enhancers. Genes are transcriptional units, and include bacterial operons." [GOC:txnOH-2018](GO:0003700)	polygalacturonase At1g48100-like; K01184 polygalacturonase [EC:3.2.1.15] (A)	Transcription factor RADIALIS OS=Antirrhinum majus GN=RAD PE=1 SV=1	Myb-like DNA-binding domain	PREDICTED: transcription factor RADIALIS-like [Malus domestica]
ZP011G0031400.1_ZP	molecular_function:"Interacting selectively and non-covalently with any protein or protein complex (a complex of two or more proteins that may include other nonprotein molecules)." [GOC:go_curators](GO:0005515)	SCF E3 ubiquitin ligase complex F-box protein grrA; K03360 F-box and leucine-rich repeat protein GRR1 (A)	F-box protein At-B OS=Arabidopsis thaliana GN=ATB PE=2 SV=1	Leucine Rich repeat	PREDICTED: F-box protein At-B-like [Malus domestica]
ZP03G0182900.1_ZP	--	--	--	--	PREDICTED: uncharacterized protein DDB_G0271670-like [Malus domestica]
ZP012G0093400.1_ZP	molecular_function:"Catalysis of the phosphorylation of an amino acid residue in a protein, usually according to the reaction: a protein + ATP = a phosphoprotein + ADP." [MetaCyc:PROTEIN-KINASE-RXN](GO:0004672),molecular_function:"Catalysis of the reaction: protein serine phosphate + H2O = protein serine + phosphate, and protein threonine phosphate + H2O = protein threonine + phosphate." [GOC:bf]…	protein kinase and PP2C-like domain-containing protein; K17506 protein phosphatase 1L [EC:3.1.3.16] (A)	Protein kinase and PP2C-like domain-containing protein OS=Oryza sativa subsp. japonica GN=Os01g0541900 PE=2 SV=1	Protein kinase domain	PREDICTED: protein kinase and PP2C-like domain-containing protein isoform X1 [Pyrus x bretschneideri]
ZP014G0189700.1_ZP	--	--	--	Plant protein of unknown function (DUF863)	PREDICTED: uncharacterized protein LOC103415283 [Malus domestica]
ZP02G0225300.1_ZP	molecular_function:"Interacting selectively and non-covalently with any protein or protein complex (a complex of two or more proteins that may include other nonprotein molecules)." [GOC:go_curators](GO:0005515)	putative pentatricopeptide repeat-containing protein At1g19290; K17964 leucine-rich PPR motif-containing protein, mitochondrial (A)	Pentatricopeptide repeat-containing protein At2g20710, mitochondrial OS=Arabidopsis thaliana GN=At2g20710 PE=2 SV=1	PPR repeat	PREDICTED: pentatricopeptide repeat-containing protein At2g20710, mitochondrial-like [Malus domestica]
ZP06G0101000.1_ZP	molecular_function:"Functions in the initiation of ribosome-mediated translation of mRNA into a polypeptide." [ISBN:0198506732](GO:0003743),molecular_function:"Catalysis of the reaction: GTP + H2O = GDP + phosphate." [ISBN:0198547684, PMID:26832457, PMID:27218782](GO:0003924),molecular_function:"Interacting selectively and non-covalently with GTP, guanosine triphosphate." [GOC:ai](GO:0005525),bio…	translation initiation factor IF-2, mitochondrial; K02519 translation initiation factor IF-2 (A)	Translation initiation factor IF-2 OS=Parvibaculum lavamentivorans (strain DS-1 / DSM 13023 / NCIMB 13966) GN=infB PE=3 SV=1	Translation-initiation factor 2	PREDICTED: translation initiation factor IF-2, mitochondrial [Malus domestica]
ZP08G0020300.1_ZP	molecular_function:"The formation of a protein dimer, a macromolecular structure consists of two noncovalently associated identical or nonidentical subunits." [ISBN:0198506732](GO:0046983)	uncharacterized LOC101301142; K05765 cofilin (A)	Transcription factor bHLH110 OS=Arabidopsis thaliana GN=BHLH110 PE=2 SV=2	--	PREDICTED: transcription factor bHLH110 [Malus domestica]
ZPCtg120022200.1_ZP	molecular_function:"Interacting selectively and non-covalently with any inositol-containing glycerophospholipid, i.e. phosphatidylinositol (PtdIns) and its phosphorylated derivatives." [GOC:bf, ISBN:0198506732, PMID:11395417](GO:0035091)	uncharacterized LOC103429335; K17925 sorting nexin-13 (A)	Sorting nexin-16 OS=Mus musculus GN=Snx16 PE=1 SV=2	Sorting nexin C terminal	PREDICTED: uncharacterized protein LOC103429335 isoform X1 [Malus domestica]
ZP010G0019300.1_ZP	molecular_function:"Catalysis of the thiol-dependent hydrolysis of a peptide bond formed by the C-terminal glycine of ubiquitin and another protein." [GOC:jh2, ISBN:0120793709](GO:0004843),biological_process:"A protein deubiquitination process in which a K48-linked ubiquitin chain, i.e. a polymer of ubiquitin formed by linkages between lysine residues at position 48 of the ubiquitin monomers, is …	Siah2; siah E3 ubiquitin protein ligase 2; K08742 E3 ubiquitin-protein ligase SIAH2 [EC:2.3.2.27] (A)	Protein FAM188A OS=Bos taurus GN=FAM188A PE=2 SV=1	Domain of unknown function (DUF4205)	PREDICTED: protein FAM188A [Malus domestica]
ZP015G0116900.1_ZP	biological_process:"The cellular synthesis of RNA on a template of DNA." [GOC:jl, GOC:txnOH](GO:0006351),molecular_function:"Interacting selectively and non-covalently with DNA of a specific nucleotide composition, e.g. GC-rich DNA binding, or with a specific sequence motif or type of DNA e.g. promotor binding or rDNA binding." [GOC:jl](GO:0043565)	transcription factor TGA1-like; K14431 transcription factor TGA (A)	Transcription factor HBP-1b(c1) (Fragment) OS=Triticum aestivum PE=1 SV=2	Seed dormancy control	PREDICTED: transcription factor HBP-1b(c38)-like [Malus domestica]
ZP02G0081600.1_ZP	molecular_function:"Interacting selectively and non-covalently with an RNA molecule or a portion thereof." [GOC:jl, GOC:mah](GO:0003723),biological_process:"Any process involved in the conversion of one or more primary RNA transcripts into one or more mature RNA molecules." [GOC:mah](GO:0006396),molecular_function:"Catalysis of the transfer of a nucleotidyl group to a reactant." [ISBN:0198506732]…	Trnt1; tRNA nucleotidyl transferase, CCA-adding, 1 (EC:2.7.7.72); K00974 tRNA nucleotidyltransferase (CCA-adding enzyme) [EC:2.7.7.72 3.1.3.- 3.1.4.-] (A)	Poly(A) polymerase I OS=Haemophilus influenzae (strain ATCC 51907 / DSM 11121 / KW20 / Rd) GN=pcnB PE=3 SV=1	Poly A polymerase head domain	PREDICTED: uncharacterized protein LOC103454675 [Malus domestica]
ZP03G0178700.1_ZP	--	hypothetical protein; K14494 DELLA protein (A)	Chitin-inducible gibberellin-responsive protein 1 OS=Oryza sativa subsp. japonica GN=CIGR1 PE=2 SV=1	GRAS domain family	PREDICTED: chitin-inducible gibberellin-responsive protein 1-like [Malus domestica]
ZP06G0039200.1_ZP	--	--	--	Domain of unknown function (DUF702)	PREDICTED: uncharacterized protein LOC103436947 [Malus domestica]
ZP015G0247000.1_ZP	biological_process:"The chemical reactions and pathways involving lipids, compounds soluble in an organic solvent but not, or sparingly, in an aqueous solvent. Includes fatty acids; neutral fats, other fatty-acid esters, and soaps; long-chain (fatty) alcohols and waxes; sphingoids and other long-chain bases; glycolipids, phospholipids and sphingolipids; and carotenes, polyprenols, sterols, terpen…	hypothetical protein; K13110 microfibrillar-associated protein 1 (A)	PI-PLC X domain-containing protein At5g67130 OS=Arabidopsis thaliana GN=At5g67130 PE=1 SV=1	--	PREDICTED: PI-PLC X domain-containing protein At5g67130-like [Malus domestica]
ZP07G0120400.1_ZP	--	uncharacterized LOC102704525; K01227 mannosyl-glycoprotein endo-beta-N-acetylglucosaminidase [EC:3.2.1.96] (A)	LOB domain-containing protein 1 OS=Arabidopsis thaliana GN=LBD1 PE=2 SV=1	Lateral organ boundaries (LOB) domain	PREDICTED: LOB domain-containing protein 1-like [Prunus mume]
ZP013G0131900.1_ZP	molecular_function:"Any molecular function by which a gene product interacts selectively and non-covalently with DNA (deoxyribonucleic acid)." [GOC:dph, GOC:jl, GOC:tb, GOC:vw](GO:0003677),molecular_function:"Interacting selectively and non-covalently with a specific double-stranded genomic DNA sequence (sometimes referred to as a motif) within the regulatory region of a gene to modulate transcri…	AP2D1, ERF1; ethylene-responsive transcription factor RAP2-3-like; K09286 EREBP-like factor (A)	Ethylene-responsive transcription factor RAP2-3 OS=Arabidopsis thaliana GN=RAP2-3 PE=1 SV=2	AP2 domain	ethylene-responsive transcription factor RAP2-3-like [Malus domestica]
ZP03G0070700.1_ZP	molecular_function:"Interacting selectively and non-covalently with any metal ion." [GOC:ai](GO:0046872)	trimethylguanosine synthase; K14292 trimethylguanosine synthase [EC:2.1.1.-] (A)	Copper transport protein ATX1 OS=Arabidopsis thaliana GN=ATX1 PE=1 SV=1	Heavy-metal-associated domain	PREDICTED: uncharacterized protein LOC103418817 [Malus domestica]
ZP08G0051600.1_ZP	molecular_function:"Interacting selectively and non-covalently with a specific double-stranded genomic DNA sequence (sometimes referred to as a motif) within the regulatory region of a gene to modulate transcription. Regulatory regions include promoters (proximal and distal) and enhancers. Genes are transcriptional units, and include bacterial operons." [GOC:txnOH-2018](GO:0003700)	zinc finger protein GIS2-like; K09250 cellular nucleic acid-binding protein (A)	Protein NLP2 OS=Oryza sativa subsp. japonica GN=NLP2 PE=2 SV=2	RWP-RK domain	PREDICTED: uncharacterized protein LOC102621663 [Citrus sinensis]
ZP02G0210800.1_ZP	molecular_function:"Catalysis of a biochemical reaction at physiological temperatures. In biologically catalyzed reactions, the reactants are known as substrates, and the catalysts are naturally occurring macromolecular substances known as enzymes. Enzymes possess specific binding sites for substrates, and are usually composed wholly or largely of protein, but RNA that has catalytic activity (rib…	2-dehydro-3-deoxyphosphogluconate aldolase, 4-hydroxy-2-oxoglutarate aldolase; K01625 2-dehydro-3-deoxyphosphogluconate aldolase / (4S)-4-hydroxy-2-oxoglutarate aldolase [EC:4.1.2.14 4.1.3.42] (A)	KHG/KDPG aldolase OS=Bacillus subtilis (strain 168) GN=kdgA PE=2 SV=1	KDPG and KHG aldolase	PREDICTED: uncharacterized protein LOC103946190 isoform X1 [Pyrus x bretschneideri]
ZP06G0171200.1_ZP	--	21.9 kDa heat shock protein-like; K13993 HSP20 family protein (A)	17.8 kDa class I heat shock protein OS=Arabidopsis thaliana GN=HSP17.8 PE=2 SV=1	Hsp20/alpha crystallin family	PREDICTED: inactive protein RESTRICTED TEV MOVEMENT 2-like [Malus domestica]
ZP012G0019300.1_ZP	--	--	UPF0481 protein At3g47200 OS=Arabidopsis thaliana GN=At3g47200 PE=2 SV=1	Plant protein of unknown function	PREDICTED: uncharacterized protein LOC103339279 [Prunus mume]
ZP011G0110600.1_ZP	--	hypothetical protein; K00901 diacylglycerol kinase (ATP) [EC:2.7.1.107] (A)	--	RAP domain	PREDICTED: uncharacterized protein LOC103447999 [Malus domestica]
ZP01G0147900.1_ZP	--	--	Protein trichome birefringence-like 33 OS=Arabidopsis thaliana GN=TBL33 PE=2 SV=1	GDSL/SGNH-like Acyl-Esterase family found in Pmr5 and Cas1p	hypothetical protein B456_010G194900 [Gossypium raimondii]
ZP03G0179600.1_ZP	molecular_function:"Catalysis of the hydrolysis of any O-glycosyl bond." [GOC:mah](GO:0004553),biological_process:"The chemical reactions and pathways involving carbohydrates, any of a group of organic compounds based of the general formula Cx(H2O)y. Includes the formation of carbohydrate derivatives by the addition of a carbohydrate residue to another molecule." [GOC:mah, ISBN:0198506732](GO:000…	putative beta-glucosidase 41; K01188 beta-glucosidase [EC:3.2.1.21] (A)	Putative beta-glucosidase 41 OS=Arabidopsis thaliana GN=BGLU41 PE=3 SV=2	Glycosyl hydrolase family 1	PREDICTED: putative beta-glucosidase 41 [Malus domestica]
ZP013G0076100.1_ZP	--	AMSH-like ubiquitin thioesterase 2; K11866 STAM-binding protein [EC:3.4.19.12] (A)	--	--	PREDICTED: AMSH-like ubiquitin thioesterase 2 isoform X7 [Fragaria vesca subsp. vesca]
ZP05G0190300.1_ZP	molecular_function:"Interacting selectively and non-covalently with a specific double-stranded genomic DNA sequence (sometimes referred to as a motif) within the regulatory region of a gene to modulate transcription. Regulatory regions include promoters (proximal and distal) and enhancers. Genes are transcriptional units, and include bacterial operons." [GOC:txnOH-2018](GO:0003700),biological_pro…	hypothetical protein; K08867 WNK lysine deficient protein kinase [EC:2.7.11.1] (A)	Transcription factor bHLH155 OS=Arabidopsis thaliana GN=BHLH155 PE=2 SV=1	bHLH-MYC and R2R3-MYB transcription factors N-terminal	PREDICTED: transcription factor bHLH155-like [Pyrus x bretschneideri]
ZP04G0184800.1_ZP	--	pollen-specific protein SF21-like; K18266 protein NDRG1 (A)	Pollen-specific protein SF21 OS=Helianthus annuus GN=SF21 PE=2 SV=1	Ndr family	PREDICTED: pollen-specific protein SF21-like [Malus domestica]
ZP08G0119300.1_ZP	--	GTP-binding protein At2g22870-like; K03978 GTP-binding protein (A)	ACT domain-containing protein ACR2 OS=Arabidopsis thaliana GN=ACR2 PE=3 SV=1	ACT domain	PREDICTED: LOW QUALITY PROTEIN: uncharacterized protein LOC103441484 [Malus domestica]
ZP014G0015400.1_ZP	cellular_component:"A SAGA-type histone acetyltransferase complex that contains Spt8 (in budding yeast) or a homolog thereof; additional polypeptides include Spt group, consisting of Spt7, Spt3, and Spt20/Ada5, which interact with the TATA-binding protein (TBP); the Ada group, consisting of Ada1, Ada2, Ada3, Ada4/Gcn5, and Ada5/Spt20, which is functionally linked to the nucleosomal HAT activity; …	transcription initiation factor TFIID subunit 12; K03126 transcription initiation factor TFIID subunit 12 (A)	Transcription initiation factor TFIID subunit 12 OS=Arabidopsis thaliana GN=TAF12 PE=1 SV=1	Transcription initiation factor TFIID subunit A	PREDICTED: transcription initiation factor TFIID subunit 12 isoform X1 [Pyrus x bretschneideri]
ZP09G0101000.1_ZP	molecular_function:"Interacting selectively and non-covalently with any nucleic acid." [GOC:jl](GO:0003676)	hypothetical protein; K12831 splicing factor 3B subunit 4 (A)	Flowering time control protein FPA OS=Arabidopsis thaliana GN=FPA PE=2 SV=2	RNA recognition motif. (a.k.a. RRM, RBD, or RNP domain)	PREDICTED: flowering time control protein FPA-like [Malus domestica]
ZP015G0093300.1_ZP	molecular_function:"Catalysis of the hydrolysis of any O-glycosyl bond." [GOC:mah](GO:0004553),biological_process:"The chemical reactions and pathways involving carbohydrates, any of a group of organic compounds based of the general formula Cx(H2O)y. Includes the formation of carbohydrate derivatives by the addition of a carbohydrate residue to another molecule." [GOC:mah, ISBN:0198506732](GO:000…	glucan endo-1,3-beta-glucosidase 5; K19893 glucan endo-1,3-beta-glucosidase 5/6 [EC:3.2.1.39] (A)	Glucan endo-1,3-beta-glucosidase 5 OS=Arabidopsis thaliana GN=At4g31140 PE=1 SV=1	X8 domain	PREDICTED: glucan endo-1,3-beta-glucosidase 5 [Malus domestica]
ZP012G0145900.1_ZP	molecular_function:"Interacting selectively and non-covalently with any protein or protein complex (a complex of two or more proteins that may include other nonprotein molecules)." [GOC:go_curators](GO:0005515)	hypothetical protein; K17964 leucine-rich PPR motif-containing protein, mitochondrial (A)	Pentatricopeptide repeat-containing protein At3g09060 OS=Arabidopsis thaliana GN=At3g09060 PE=2 SV=1	PPR repeat	PREDICTED: pentatricopeptide repeat-containing protein At3g09060-like [Malus domestica]
ZP08G0116100.1_ZP	molecular_function:"Any molecular function by which a gene product interacts selectively and non-covalently with DNA (deoxyribonucleic acid)." [GOC:dph, GOC:jl, GOC:tb, GOC:vw](GO:0003677),molecular_function:"Interacting selectively and non-covalently with a specific double-stranded genomic DNA sequence (sometimes referred to as a motif) within the regulatory region of a gene to modulate transcri…	hypothetical protein; K09286 EREBP-like factor (A)	Ethylene-responsive transcription factor SHINE 3 OS=Arabidopsis thaliana GN=SHN3 PE=2 SV=1	AP2 domain	PREDICTED: ethylene-responsive transcription factor SHINE 2-like [Malus domestica]
ZP09G0194600.1_ZP	biological_process:"A cellular transport process in which transported substances are moved in membrane-bounded vesicles; transported substances are enclosed in the vesicle lumen or located in the vesicle membrane. The process begins with a step that directs a substance to the forming vesicle, and includes vesicle budding and coating. Vesicles are then targeted to, and fuse with, an acceptor membr…	--	Sec1 family domain-containing protein MIP3 OS=Arabidopsis thaliana GN=MIP3 PE=1 SV=1	Sec1 family	PREDICTED: uncharacterized protein LOC103444073 [Malus domestica]
ZP03G0145900.1_ZP	molecular_function:"Catalysis of movement along a microtubule, coupled to the hydrolysis of a nucleoside triphosphate (usually ATP)." [GOC:mah, ISBN:0815316194](GO:0003777),molecular_function:"Interacting selectively and non-covalently with ATP, adenosine 5'-triphosphate, a universally important coenzyme and enzyme regulator." [ISBN:0198506732](GO:0005524),biological_process:"A microtubule-based …	phragmoplast orienting kinesin 2; K10400 kinesin family member 15 (A)	Phragmoplast orienting kinesin 2 OS=Arabidopsis thaliana GN=POK2 PE=2 SV=1	Kinesin motor domain	PREDICTED: phragmoplast orienting kinesin 2 [Malus domestica]
ZP07G0048100.1_ZP	biological_process:"Any process that activates or increases the rate or extent of growth, the increase in size or mass of all or part of an organism." [GOC:go_curators](GO:0045927)	phosphatidylinositol-3-phosphatase myotubularin-2-like; K18081 myotubularin-related protein 1/2 [EC:3.1.3.64 3.1.3.95] (A)	--	Protein of unknown function (DUF668)	PREDICTED: uncharacterized protein LOC103416478 [Malus domestica]
ZP09G0048700.1_ZP	biological_process:"Any process that modulates the frequency, rate or extent of cellular DNA-templated transcription." [GOC:go_curators, GOC:txnOH](GO:0006355)	--	Transcription factor UPBEAT1 OS=Arabidopsis thaliana GN=UPB1 PE=2 SV=1	--	PREDICTED: uncharacterized protein LOC103429149 [Malus domestica]
ZP012G0120100.1_ZP	biological_process:"A conserved series of molecular signals found in prokaryotes and eukaryotes; involves autophosphorylation of a histidine kinase and the transfer of the phosphate group to an aspartate that then acts as a phospho-donor to response regulator proteins." [PMID:9191038](GO:0000160),molecular_function:"Interacting selectively and non-covalently with any protein or protein complex (a…	two-component response regulator-like APRR7; K12129 pseudo-response regulator 7 (A)	Two-component response regulator-like APRR7 OS=Arabidopsis thaliana GN=APRR7 PE=1 SV=1	CCT motif	PREDICTED: two-component response regulator-like APRR7 isoform X1 [Pyrus x bretschneideri]
ZP017G0167900.1_ZP	molecular_function:"Interacting selectively and non-covalently with any nucleic acid." [GOC:jl](GO:0003676),molecular_function:"Any molecular function by which a gene product interacts selectively and non-covalently with DNA (deoxyribonucleic acid)." [GOC:dph, GOC:jl, GOC:tb, GOC:vw](GO:0003677),molecular_function:"Catalysis of the reaction: ATP + H2O = ADP + phosphate; this reaction drives the u…	regulator of telomere elongation helicase 1; K11136 regulator of telomere elongation helicase 1 [EC:3.6.4.12] (A)	Regulator of telomere elongation helicase 1 OS=Danio rerio GN=rtel1 PE=3 SV=1	Helicase C-terminal domain	PREDICTED: regulator of telomere elongation helicase 1 [Prunus mume]
ZP013G0099200.1_ZP	biological_process:"The orientation of plant parts under the stimulation of gravity." [ISBN:0198547684](GO:0009630),biological_process:"Any process that modulates the frequency, rate or extent of auxin polar transport." [GOC:obol](GO:2000012)	--	--	--	PREDICTED: uncharacterized protein LOC103452173 isoform X4 [Malus domestica]
ZP05G0082700.1_ZP	biological_process:"The process in which the growth of pollen tube is directed towards the female gametophyte." [GOC:lr](GO:0010183),molecular_function:"Interacting selectively and non-covalently with a mediator complex. The mediator complex is a protein complex that interacts with the carboxy-terminal domain of the largest subunit of RNA polymerase II and plays an active role in transducing the …	--	--	--	PREDICTED: uncharacterized protein LOC103416533 [Malus domestica]
ZP05G0019300.1_ZP	--	--	Protein trichome berefringence-like 7 OS=Arabidopsis thaliana GN=TBL7 PE=3 SV=1	PMR5 N terminal Domain	PREDICTED: protein trichome berefringence-like 7 [Malus domestica]
ZP07G0035400.1_ZP	molecular_function:"Interacting selectively and non-covalently with a nucleotide, any compound consisting of a nucleoside that is esterified with (ortho)phosphate or an oligophosphate at any hydroxyl group on the ribose or deoxyribose." [GOC:mah, ISBN:0198547684](GO:0000166),molecular_function:"Interacting selectively and non-covalently with magnesium (Mg) ions." [GOC:ai](GO:0000287),molecular_fu…	phospholipid-transporting ATPase 1-like; K14802 phospholipid-transporting ATPase [EC:3.6.3.1] (A)	Phospholipid-transporting ATPase 1 OS=Arabidopsis thaliana GN=ALA1 PE=2 SV=1	Cation transport ATPase (P-type)	PREDICTED: phospholipid-transporting ATPase 1-like [Malus domestica]
ZP013G0017900.1_ZP	--	uncharacterized LOC100795409; K18171 COX assembly mitochondrial protein 1 (A)	Transmembrane protein 214-A OS=Xenopus laevis GN=tmem214-a PE=2 SV=1	TMEM214, C-terminal, caspase 4 activator	PREDICTED: uncharacterized protein LOC103451563 [Malus domestica]
ZP01G0059000.1_ZP	molecular_function:"Interacting selectively and non-covalently with any protein or protein complex (a complex of two or more proteins that may include other nonprotein molecules)." [GOC:go_curators](GO:0005515)	uncharacterized LOC103406662; K18726 FAS-associated factor 2 (A)	Plant UBX domain-containing protein 8 OS=Arabidopsis thaliana GN=PUX8 PE=1 SV=1	UBA-like domain	PREDICTED: uncharacterized protein LOC103406662 isoform X1 [Malus domestica]
ZP013G0029200.1_ZP	biological_process:"The directed movement of a nucleotide, any compound consisting of a nucleoside that is esterified with (ortho)phosphate, into, out of or within a cell." [ISBN:0198506732](GO:0006862),biological_process:"The process in which a solute is transported across a lipid bilayer, from one side of a membrane to the other." [GOC:dph, GOC:jid](GO:0055085)	nicotinamide adenine dinucleotide transporter 2, mitochondrial-like; K15115 solute carrier family 25 (mitochondrial folate transporter), member 32 (A)	Nicotinamide adenine dinucleotide transporter 2, mitochondrial OS=Arabidopsis thaliana GN=NDT2 PE=1 SV=1	Mitochondrial carrier protein	PREDICTED: nicotinamide adenine dinucleotide transporter 2, mitochondrial-like [Malus domestica]
ZP01G0082900.1_ZP	--	hypothetical protein; K06236 collagen, type I, alpha (A)	Poly(A) RNA polymerase cid14 OS=Schizosaccharomyces pombe (strain 972 / ATCC 24843) GN=cid14 PE=1 SV=2	--	PREDICTED: uncharacterized protein LOC103406206 isoform X1 [Malus domestica]
ZP08G0048700.1_ZP	molecular_function:"Interacting selectively and non-covalently with a specific double-stranded genomic DNA sequence (sometimes referred to as a motif) within the regulatory region of a gene to modulate transcription. Regulatory regions include promoters (proximal and distal) and enhancers. Genes are transcriptional units, and include bacterial operons." [GOC:txnOH-2018](GO:0003700),biological_pro…	heat shock factor protein HSF30-like; K09419 heat shock transcription factor, other eukaryote (A)	Heat shock factor protein HSF30 OS=Solanum peruvianum GN=HSF30 PE=2 SV=1	HSF-type DNA-binding	PREDICTED: heat shock factor protein HSF30-like isoform X2 [Malus domestica]
ZP07G0192600.1_ZP	molecular_function:"Catalysis of an oxidation-reduction (redox) reaction, a reversible chemical reaction in which the oxidation state of an atom or atoms within a molecule is altered. One substrate acts as a hydrogen or electron donor and becomes oxidized, while the other acts as hydrogen or electron acceptor and becomes reduced." [GOC:go_curators](GO:0016491),molecular_function:"Catalysis of the…	aldo-keto reductase family 4 member C9-like; K00011 aldehyde reductase [EC:1.1.1.21] (A)	Aldo-keto reductase family 4 member C9 OS=Arabidopsis thaliana GN=AKR4C9 PE=1 SV=1	Aldo/keto reductase family	PREDICTED: aldo-keto reductase family 4 member C9 [Malus domestica]
ZP017G0180000.1_ZP	molecular_function:"Catalysis of the reaction: a protein with reduced sulfide groups = a protein with oxidized disulfide bonds." [MetaCyc:DISULFOXRED-RXN](GO:0015035)	putative alpha-N-acetylgalactosaminidase; K01204 alpha-N-acetylgalactosaminidase [EC:3.2.1.49] (A)	DCC family protein At1g52590, chloroplastic OS=Arabidopsis thaliana GN=At1g52590 PE=2 SV=1	Protein of unknown function, DUF393	PREDICTED: DCC family protein At1g52590, chloroplastic [Malus domestica]
ZP017G0202200.1_ZP	molecular_function:"Interacting selectively and non-covalently with a specific double-stranded genomic DNA sequence (sometimes referred to as a motif) within the regulatory region of a gene to modulate transcription. Regulatory regions include promoters (proximal and distal) and enhancers. Genes are transcriptional units, and include bacterial operons." [GOC:txnOH-2018](GO:0003700)	--	Transcription factor TCP4 OS=Arabidopsis thaliana GN=TCP4 PE=1 SV=1	TCP family transcription factor	PREDICTED: transcription factor TCP4-like [Malus domestica]
ZP08G0063500.1_ZP	molecular_function:"Interacting selectively and non-covalently with any nucleic acid." [GOC:jl](GO:0003676)	uncharacterized LOC103441045; K18667 activating signal cointegrator complex subunit 2 (A)	--	SPOC domain	PREDICTED: uncharacterized protein LOC103441045 [Malus domestica]
ZP07G0218300.1_ZP	--	hypothetical protein; K00861 riboflavin kinase [EC:2.7.1.26] (A)	Reticulon-like protein B1 OS=Arabidopsis thaliana GN=RTNLB1 PE=1 SV=1	Reticulon	PREDICTED: reticulon-like protein B1 [Malus domestica]
ZP05G0059400.1_ZP	molecular_function:"Interacting selectively and non-covalently with a specific double-stranded genomic DNA sequence (sometimes referred to as a motif) within the regulatory region of a gene to modulate transcription. Regulatory regions include promoters (proximal and distal) and enhancers. Genes are transcriptional units, and include bacterial operons." [GOC:txnOH-2018](GO:0003700),biological_pro…	transcription factor RF2b-like; K04374 cyclic AMP-dependent transcription factor ATF-4 (A)	Transcription factor RF2b OS=Oryza sativa subsp. japonica GN=RF2b PE=1 SV=2	--	PREDICTED: transcription factor RF2a [Fragaria vesca subsp. vesca]
ZP01G0099600.1_ZP	molecular_function:"Catalysis of the hydrolysis of various bonds, e.g. C-O, C-N, C-C, phosphoric anhydride bonds, etc. Hydrolase is the systematic name for any enzyme of EC class 3." [ISBN:0198506732](GO:0016787)	hypothetical protein; K12867 pre-mRNA-splicing factor SYF1 (A)	Probable inactive purple acid phosphatase 29 OS=Arabidopsis thaliana GN=PAP29 PE=2 SV=1	Calcineurin-like phosphoesterase	PREDICTED: probable inactive purple acid phosphatase 29 [Pyrus x bretschneideri]
ZP014G0159400.1_ZP	biological_process:"Any process that results in a change in state or activity of a cell or an organism (in terms of movement, secretion, enzyme production, gene expression, etc.) as a result of a nitrate stimulus." [GOC:sm](GO:0010167),biological_process:"The directed movement of nitrate into, out of or within a cell, or between cells, by means of some agent such as a transporter or pore." [GOC:k…	manganese-dependent ADP-ribose/CDP-alcohol diphosphatase; K01517 manganese-dependent ADP-ribose/CDP-alcohol diphosphatase [EC:3.6.1.13 3.6.1.16 3.6.1.53] (A)	High-affinity nitrate transporter 3.2 OS=Arabidopsis thaliana GN=NRT3.2 PE=2 SV=1	High-affinity nitrate transporter accessory	PREDICTED: high-affinity nitrate transporter 3.2-like [Malus domestica]
ZP02G0052100.1_ZP	biological_process:"The directed movement of proteins into, out of or within a cell, or between cells, by means of some agent such as a transporter or pore." [GOC:ai](GO:0015031)	dentin sialophosphoprotein; K19476 vacuolar protein sorting-associated protein IST1 (A)	IST1 homolog OS=Homo sapiens GN=IST1 PE=1 SV=1	Regulator of Vps4 activity in the MVB pathway	PREDICTED: dentin sialophosphoprotein isoform X2 [Malus domestica]
ZP017G0060900.1_ZP	--	--	--	--	PREDICTED: uncharacterized protein LOC103404706 isoform X4 [Malus domestica]
ZP015G0115700.1_ZP	biological_process:"The chemical reactions and pathways involving lipids, compounds soluble in an organic solvent but not, or sparingly, in an aqueous solvent. Includes fatty acids; neutral fats, other fatty-acid esters, and soaps; long-chain (fatty) alcohols and waxes; sphingoids and other long-chain bases; glycolipids, phospholipids and sphingolipids; and carotenes, polyprenols, sterols, terpen…	lipase, putative; K18875 enhanced disease susceptibility 1 protein (A)	Lipase-like PAD4 OS=Arabidopsis thaliana GN=PAD4 PE=1 SV=1	-	PREDICTED: lipase-like PAD4 isoform X1 [Pyrus x bretschneideri]
ZP08G0125500.1_ZP	molecular_function:"Interacting selectively and non-covalently with ATP, adenosine 5'-triphosphate, a universally important coenzyme and enzyme regulator." [ISBN:0198506732](GO:0005524),biological_process:"The process of targeting specific proteins to particular regions of the cell, typically membrane-bounded subcellular organelles. Usually requires an organelle specific protein sequence motif." …	protein translocase subunit SECA2, chloroplastic; K03070 preprotein translocase subunit SecA (A)	Protein translocase subunit SECA2, chloroplastic OS=Arabidopsis thaliana GN=SECA2 PE=2 SV=1	SecA DEAD-like domain	PREDICTED: LOW QUALITY PROTEIN: protein translocase subunit SECA2, chloroplastic [Malus domestica]
ZP014G0169100.1_ZP	--	--	CASP-like protein 4A3 OS=Arabidopsis thaliana GN=At2g36330 PE=2 SV=1	Domain of unknown function (DUF588)	PREDICTED: CASP-like protein ARALYDRAFT_482607 [Malus domestica]
ZP05G0305800.1_ZP	--	nin; ninein (GSK3B interacting protein); K16476 ninein (A)	Uncharacterized protein At5g41620 OS=Arabidopsis thaliana GN=At5g41620 PE=2 SV=2	--	PREDICTED: uncharacterized protein LOC103434596 [Malus domestica]
ZP015G0110400.1_ZP	molecular_function:"Interacting selectively and non-covalently with any protein or protein complex (a complex of two or more proteins that may include other nonprotein molecules)." [GOC:go_curators](GO:0005515)	hypothetical protein; K11422 histone-lysine N-methyltransferase SETD1 [EC:2.1.1.43] (A)	Histone-lysine N-methyltransferase trr OS=Drosophila melanogaster GN=trr PE=1 SV=2	PHD-zinc-finger like domain	PREDICTED: uncharacterized protein LOC103456242 isoform X1 [Malus domestica]
ZP015G0305400.1_ZP	molecular_function:"Interacting selectively and non-covalently with ATP, adenosine 5'-triphosphate, a universally important coenzyme and enzyme regulator." [ISBN:0198506732](GO:0005524),biological_process:"The process of targeting specific proteins to particular regions of the cell, typically membrane-bounded subcellular organelles. Usually requires an organelle specific protein sequence motif." …	protein translocase subunit SECA2, chloroplastic-like; K03070 preprotein translocase subunit SecA (A)	Protein translocase subunit SECA2, chloroplastic OS=Arabidopsis thaliana GN=SECA2 PE=2 SV=1	SecA Wing and Scaffold domain	PREDICTED: protein translocase subunit SECA2, chloroplastic isoform X1 [Pyrus x bretschneideri]
ZP08G0079200.1_ZP	--	--	Nodulation protein H OS=Rhizobium meliloti GN=nodH PE=4 SV=1	--	PREDICTED: uncharacterized protein LOC103446577 [Malus domestica]
ZP011G0154900.1_ZP	--	leucoanthocyanidin reductase-like; K13081 leucoanthocyanidin reductase [EC:1.17.1.3] (A)	Isoeugenol synthase 1 OS=Petunia hybrida GN=IGS1 PE=1 SV=1	NmrA-like family	PREDICTED: isoeugenol synthase 1-like isoform X2 [Pyrus x bretschneideri]
ZP013G0099100.1_ZP	molecular_function:"Catalysis of a biochemical reaction at physiological temperatures. In biologically catalyzed reactions, the reactants are known as substrates, and the catalysts are naturally occurring macromolecular substances known as enzymes. Enzymes possess specific binding sites for substrates, and are usually composed wholly or largely of protein, but RNA that has catalytic activity (rib…	sphingosine-1-phosphate lyase; K01634 sphinganine-1-phosphate aldolase [EC:4.1.2.27] (A)	Sphingosine-1-phosphate lyase OS=Arabidopsis thaliana GN=DPL1 PE=1 SV=1	Pyridoxal-dependent decarboxylase conserved domain	PREDICTED: sphingosine-1-phosphate lyase [Malus domestica]
ZP07G0026600.1_ZP	cellular_component:"A lipid bilayer along with all the proteins and protein complexes embedded in it an attached to it." [GOC:dos, GOC:mah, ISBN:0815316194](GO:0016020),cellular_component:"The component of a membrane consisting of the gene products and protein complexes having at least some part of their peptide sequence embedded in the hydrophobic region of the membrane." [GOC:dos, GOC:go_curato…	probable fructose-bisphosphate aldolase 3, chloroplastic; K01623 fructose-bisphosphate aldolase, class I [EC:4.1.2.13] (A)	WAT1-related protein At5g07050 OS=Arabidopsis thaliana GN=At5g07050 PE=2 SV=1	EamA-like transporter family	PREDICTED: WAT1-related protein At5g07050-like [Malus domestica]
ZP013G0113500.1_ZP	--	--	--	--	PREDICTED: LOW QUALITY PROTEIN: uncharacterized protein LOC103452609 isoform X1 [Malus domestica]
ZP011G0189300.1_ZP	molecular_function:"Interacting selectively and non-covalently with any protein or protein complex (a complex of two or more proteins that may include other nonprotein molecules)." [GOC:go_curators](GO:0005515)	beta-glucosidase 46; K05350 beta-glucosidase [EC:3.2.1.21] (A)	Putative F-box/LRR-repeat protein At1g56400 OS=Arabidopsis thaliana GN=At1g56400 PE=2 SV=1	F-box domain	PREDICTED: putative F-box/LRR-repeat protein At1g56400 [Malus domestica]
ZP06G0186100.1_ZP	biological_process:"A process that is carried out at the cellular level which results in the assembly, arrangement of constituent parts, or disassembly of structures formed of microtubules and associated proteins in the cell cortex, i.e. just beneath the plasma membrane of a cell." [GOC:curators, GOC:dph, GOC:jl, GOC:mah](GO:0043622)	protein SPIRAL1-like 3; K18635 protein SPIRAL1 and related proteins (A)	Protein SPIRAL1-like 1 OS=Arabidopsis thaliana GN=SP1L1 PE=2 SV=1	--	PREDICTED: protein SPIRAL1-like 3 [Malus domestica]
ZP013G0188100.1_ZP	molecular_function:"Interacting selectively and non-covalently with any protein or protein complex (a complex of two or more proteins that may include other nonprotein molecules)." [GOC:go_curators](GO:0005515),cellular_component:"A membrane-bounded organelle of eukaryotic cells in which chromosomes are housed and replicated. In most cells, the nucleus contains all of the cell's chromosomes excep…	auxin-responsive protein IAA13-like; K14484 auxin-responsive protein IAA (A)	Auxin-responsive protein IAA12 OS=Arabidopsis thaliana GN=IAA12 PE=1 SV=1	AUX/IAA family	ARF domain class transcription factor [Malus domestica]
ZP014G0165700.1_ZP	biological_process:"The chemical reactions and pathways resulting in the formation of tryptophan, the chiral amino acid 2-amino-3-(1H-indol-3-yl)propanoic acid; tryptophan is synthesized from chorismate via anthranilate." [GOC:mah, ISBN:0471331309, MetaCyc:TRPSYN-PWY](GO:0000162),molecular_function:"Catalysis of the reaction: N-(5-phospho-beta-D-ribosyl)anthranilate + diphosphate = 5-phospho-alph…	anthranilate phosphoribosyltransferase, chloroplastic-like; K00766 anthranilate phosphoribosyltransferase [EC:2.4.2.18] (A)	Anthranilate phosphoribosyltransferase, chloroplastic OS=Arabidopsis thaliana GN=PAT1 PE=2 SV=1	Glycosyl transferase family, helical bundle domain	PREDICTED: LOW QUALITY PROTEIN: anthranilate phosphoribosyltransferase, chloroplastic-like [Malus domestica]
ZP07G0183900.1_ZP	molecular_function:"Catalysis of the phosphorylation of an amino acid residue in a protein, usually according to the reaction: a protein + ATP = a phosphoprotein + ADP." [MetaCyc:PROTEIN-KINASE-RXN](GO:0004672),molecular_function:"Interacting selectively and non-covalently with any protein or protein complex (a complex of two or more proteins that may include other nonprotein molecules)." [GOC:go…	probably inactive receptor-like protein kinase At5g41680; K04730 interleukin-1 receptor-associated kinase 1 [EC:2.7.11.1] (A)	Probable inactive receptor kinase At5g58300 OS=Arabidopsis thaliana GN=At5g58300 PE=2 SV=1	Protein tyrosine kinase	PREDICTED: probable inactive receptor kinase At5g58300 [Malus domestica]
ZP09G0198700.1_ZP	molecular_function:"Interacting selectively and non-covalently with any protein or protein complex (a complex of two or more proteins that may include other nonprotein molecules)." [GOC:go_curators](GO:0005515)	brdt subfamily bromodomain-containing protein; K11684 bromodomain-containing factor 1 (A)	Transcription factor GTE4 OS=Arabidopsis thaliana GN=GTE4 PE=2 SV=1	Bromodomain	PREDICTED: transcription factor GTE4-like [Malus domestica]
ZP011G0098400.1_ZP	molecular_function:"Enables the facilitated diffusion of an ion (by an energy-independent process) by passage through a transmembrane aqueous pore or channel without evidence for a carrier-mediated mechanism. May be either selective (it enables passage of a specific ion only) or non-selective (it enables passage of two or more ions of same charge but different size)." [GOC:cy, GOC:mtg_transport, …	putative cyclic nucleotide-gated ion channel 15; K05391 cyclic nucleotide gated channel, other eukaryote (A)	Putative cyclic nucleotide-gated ion channel 15 OS=Arabidopsis thaliana GN=CNGC15 PE=3 SV=1	Ion transport protein	PREDICTED: putative cyclic nucleotide-gated ion channel 15 [Malus domestica]
ZP012G0200300.1_ZP	molecular_function:"Catalysis of movement along a microtubule, coupled to the hydrolysis of a nucleoside triphosphate (usually ATP)." [GOC:mah, ISBN:0815316194](GO:0003777),molecular_function:"Interacting selectively and non-covalently with ATP, adenosine 5'-triphosphate, a universally important coenzyme and enzyme regulator." [ISBN:0198506732](GO:0005524),biological_process:"A microtubule-based …	kinesin-1-like protein PSS1; K10396 kinesin family member 5 (A)	Kinesin-1-like protein PSS1 OS=Oryza sativa subsp. japonica GN=PSS1 PE=1 SV=1	Kinesin motor domain	PREDICTED: kinesin-1-like protein PSS1 [Malus domestica]
ZP07G0104900.1_ZP	molecular_function:"Enables the transfer of a substance, usually a specific substance or a group of related substances, from one side of a membrane to the other." [GOC:jid, GOC:mtg_transport, ISBN:0815340729](GO:0022857),biological_process:"The process in which a solute is transported across a lipid bilayer, from one side of a membrane to the other." [GOC:dph, GOC:jid](GO:0055085)	probable anion transporter 2, chloroplastic; K08193 MFS transporter, ACS family, solute carrier family 17 (sodium-dependent inorganic phosphate cotransporter), other (A)	Ascorbate transporter, chloroplastic OS=Arabidopsis thaliana GN=PHT4;4 PE=1 SV=1	Major Facilitator Superfamily	PREDICTED: probable anion transporter 2, chloroplastic isoform X1 [Malus domestica]
ZP013G0230400.1_ZP	--	--	--	BNR repeat-like domain	PREDICTED: uncharacterized protein LOC103411789 isoform X1 [Malus domestica]
ZP011G0044100.1_ZP	biological_process:"The covalent alteration of one or more amino acids occurring in proteins, peptides and nascent polypeptides (co-translational, post-translational modifications) occurring at the level of an individual cell. Includes the modification of charged tRNAs that are destined to occur in a protein (pre-translation modification)." [GOC:go_curators](GO:0006464),molecular_function:"Cataly…	ubiquitin-activating enzyme E1 1-like; K03178 ubiquitin-activating enzyme E1 [EC:6.2.1.45] (A)	Ubiquitin-activating enzyme E1 1 OS=Arabidopsis thaliana GN=UBA1 PE=1 SV=1	Ubiquitin-activating enzyme E1 FCCH domain	PREDICTED: ubiquitin-activating enzyme E1 1-like [Malus domestica]
ZP015G0113700.1_ZP	molecular_function:"Interacting selectively and non-covalently with ATP, adenosine 5'-triphosphate, a universally important coenzyme and enzyme regulator." [ISBN:0198506732](GO:0005524),cellular_component:"A lipid bilayer along with all the proteins and protein complexes embedded in it an attached to it." [GOC:dos, GOC:mah, ISBN:0815316194](GO:0016020),molecular_function:"Primary active transport…	ABC transporter G family member 5; K05681 ATP-binding cassette, subfamily G (WHITE), member 2 (A)	ABC transporter G family member 5 OS=Arabidopsis thaliana GN=ABCG5 PE=2 SV=1	-	PREDICTED: ABC transporter G family member 5-like [Malus domestica]
ZP011G0048100.1_ZP	molecular_function:"Catalysis of the transfer of an acetyl group to a nitrogen atom on the acceptor molecule." [GOC:ai](GO:0008080)	hypothetical protein; K11655 bromodomain adjacent to zinc finger domain protein 1A (A)	Increased DNA methylation 1 OS=Arabidopsis thaliana GN=IDM1 PE=1 SV=1	PHD-finger	PREDICTED: uncharacterized protein LOC103429947 [Malus domestica]
ZP06G0080900.1_ZP	molecular_function:"Interacting selectively and non-covalently with any nucleic acid." [GOC:jl](GO:0003676)	RNA binding rRNA processing protein; K14792 rRNA biogenesis protein RRP5 (A)	30S ribosomal protein S1 OS=Staphylococcus haemolyticus (strain JCSC1435) GN=rpsA PE=3 SV=1	S1 RNA binding domain	PREDICTED: uncharacterized protein LOC103437355 isoform X2 [Malus domestica]
ZP05G0182700.1_ZP	molecular_function:"Prevents the dissociation of GDP from the small GTPase Rho, thereby preventing GTP from binding." [GOC:mah](GO:0005094),cellular_component:"All of the contents of a cell excluding the plasma membrane and nucleus, but including other subcellular structures." [ISBN:0198547684](GO:0005737)	rho GDP-dissociation inhibitor 1-like; K12462 Rho GDP-dissociation inhibitor (A)	Rho GDP-dissociation inhibitor 1 OS=Arabidopsis thaliana GN=GDI1 PE=1 SV=1	RHO protein GDP dissociation inhibitor	PREDICTED: rho GDP-dissociation inhibitor 1-like [Malus domestica]
ZP09G0192700.1_ZP	molecular_function:"Catalysis of the reaction: 2-methyl-3-oxopropanoate + CoA + NAD+ = propanoyl-CoA + CO2 + NADH + H+." [EC:1.2.1.27](GO:0004491),molecular_function:"Catalysis of an oxidation-reduction (redox) reaction, a reversible chemical reaction in which the oxidation state of an atom or atoms within a molecule is altered. One substrate acts as a hydrogen or electron donor and becomes oxidi…	methylmalonate-semialdehyde dehydrogenase [acylating], mitochondrial; K00140 malonate-semialdehyde dehydrogenase (acetylating) / methylmalonate-semialdehyde dehydrogenase [EC:1.2.1.18 1.2.1.27] (A)	Methylmalonate-semialdehyde dehydrogenase [acylating], mitochondrial OS=Arabidopsis thaliana GN=ALDH6B2 PE=2 SV=2	Aldehyde dehydrogenase family	PREDICTED: methylmalonate-semialdehyde dehydrogenase [acylating], mitochondrial [Pyrus x bretschneideri]
ZP05G0096400.1_ZP	molecular_function:"Catalysis of the transfer of a glycosyl group from a UDP-sugar to a small hydrophobic molecule." [InterPro:IPR004224, PMID:11846783](GO:0008194)	scopoletin glucosyltransferase; K13496 UDP-glucosyl transferase 73C [EC:2.4.1.-] (A)	Scopoletin glucosyltransferase OS=Nicotiana tabacum GN=TOGT1 PE=1 SV=1	UDP-glucoronosyl and UDP-glucosyl transferase	PREDICTED: scopoletin glucosyltransferase-like [Malus domestica]
ZP014G0192400.1_ZP	molecular_function:"Acting as a marker to identify a membrane and interacting selectively with one or more SNAREs on another membrane to mediate membrane fusion." [GOC:mah, PMID:14570579](GO:0005484),cellular_component:"A protein complex involved in membrane fusion; a stable ternary complex consisting of a four-helix bundle, usually formed from one R-SNARE and three Q-SNAREs with an ionic layer s…	SNAP25 homologous protein SNAP33; K18211 synaptosomal-associated protein 25 (A)	SNAP25 homologous protein SNAP33 OS=Arabidopsis thaliana GN=SNAP33 PE=1 SV=1	--	PREDICTED: SNAP25 homologous protein SNAP33 [Pyrus x bretschneideri]
ZP013G0114400.1_ZP	--	PKDREJ; polycystin (PKD) family receptor for egg jelly; K19921 polycystic kidney disease and receptor for egg jelly-related protein (A)	Late embryogenesis abundant protein D-29 OS=Gossypium hirsutum PE=3 SV=1	--	PREDICTED: late embryogenesis abundant protein 76-like [Malus domestica]
ZP014G0080500.1_ZP	biological_process:"A process that is carried out at the cellular level which results in the assembly, arrangement of constituent parts, or disassembly of cytoskeletal structures comprising microtubules and their associated proteins." [GOC:mah](GO:0000226),cellular_component:"Either of the ends of a spindle, where spindle microtubules are organized; usually contains a microtubule organizing cente…	hypothetical protein; K16569 gamma-tubulin complex component 2 (A)	Gamma-tubulin complex component 2 OS=Arabidopsis thaliana GN=GCP2 PE=1 SV=1	-	hypothetical protein PRUPE_ppa001919mg [Prunus persica]
ZP09G0218700.1_ZP	--	--	--	--	PREDICTED: uncharacterized protein LOC103444194 isoform X1 [Malus domestica]
ZP08G0028300.1_ZP	molecular_function:"Catalysis of a biochemical reaction at physiological temperatures. In biologically catalyzed reactions, the reactants are known as substrates, and the catalysts are naturally occurring macromolecular substances known as enzymes. Enzymes possess specific binding sites for substrates, and are usually composed wholly or largely of protein, but RNA that has catalytic activity (rib…	type I inositol 1,4,5-trisphosphate 5-phosphatase 11; K01106 inositol-1,4,5-trisphosphate 5-phosphatase [EC:3.1.3.56] (A)	Type IV inositol polyphosphate 5-phosphatase 11 OS=Arabidopsis thaliana GN=IP5P11 PE=1 SV=1	Endonuclease/Exonuclease/phosphatase family	PREDICTED: LOW QUALITY PROTEIN: type I inositol 1,4,5-trisphosphate 5-phosphatase 11 [Pyrus x bretschneideri]
ZP014G0179400.1_ZP	cellular_component:"A lipid bilayer along with all the proteins and protein complexes embedded in it an attached to it." [GOC:dos, GOC:mah, ISBN:0815316194](GO:0016020),molecular_function:"Enables the transfer of a substance, usually a specific substance or a group of related substances, from one side of a membrane to the other." [GOC:jid, GOC:mtg_transport, ISBN:0815340729](GO:0022857),biologica…	hypothetical protein; K14638 solute carrier family 15 (peptide/histidine transporter), member 3/4 (A)	Protein NRT1/ PTR FAMILY 4.6 OS=Arabidopsis thaliana GN=NPF4.6 PE=1 SV=1	POT family	hypothetical protein PRUPE_ppa003360mg [Prunus persica]
ZP04G0200600.1_ZP	molecular_function:"Interacting selectively and non-covalently with a nucleotide, any compound consisting of a nucleoside that is esterified with (ortho)phosphate or an oligophosphate at any hydroxyl group on the ribose or deoxyribose." [GOC:mah, ISBN:0198547684](GO:0000166),molecular_function:"Catalysis of the formation of aminoacyl-tRNA from ATP, amino acid, and tRNA with the release of diphosp…	tryptophan--tRNA ligase, cytoplasmic-like; K01867 tryptophanyl-tRNA synthetase [EC:6.1.1.2] (A)	Tryptophan--tRNA ligase, cytoplasmic OS=Arabidopsis thaliana GN=At3g04600 PE=2 SV=1	tRNA synthetases class I (W and Y)	PREDICTED: tryptophan--tRNA ligase, cytoplasmic-like [Pyrus x bretschneideri]
ZP01G0116100.1_ZP	--	--	--	--	PREDICTED: uncharacterized protein LOC103433610 [Malus domestica]
ZP09G0058300.1_ZP	molecular_function:"Catalysis of the reaction: ATP + H2O = ADP + phosphate, to drive the hydrolysis of peptide bonds." [GOC:mah](GO:0004176),molecular_function:"Catalysis of the hydrolysis of internal, alpha-peptide bonds in a polypeptide chain by a mechanism in which water acts as a nucleophile, one or two metal ions hold the water molecule in place, and charged amino acid side chains are ligand…	hypothetical protein; K03798 cell division protease FtsH [EC:3.4.24.-] (A)	ATP-dependent zinc metalloprotease FtsH OS=Thermobaculum terrenum (strain ATCC BAA-798 / YNP1) GN=ftsH PE=3 SV=1	-	PREDICTED: ATP-dependent zinc metalloprotease FTSH 9, chloroplastic-like [Malus domestica]
ZP015G0270500.1_ZP	molecular_function:"Catalysis of the reaction: 2-methyl-3-oxopropanoate + CoA + NAD+ = propanoyl-CoA + CO2 + NADH + H+." [EC:1.2.1.27](GO:0004491),molecular_function:"Catalysis of an oxidation-reduction (redox) reaction, a reversible chemical reaction in which the oxidation state of an atom or atoms within a molecule is altered. One substrate acts as a hydrogen or electron donor and becomes oxidi…	uncharacterized LOC103401538; K00140 malonate-semialdehyde dehydrogenase (acetylating) / methylmalonate-semialdehyde dehydrogenase [EC:1.2.1.18 1.2.1.27] (A)	Methylmalonate-semialdehyde dehydrogenase [acylating], mitochondrial OS=Arabidopsis thaliana GN=ALDH6B2 PE=2 SV=2	Aldehyde dehydrogenase family	PREDICTED: uncharacterized protein LOC103401538 [Malus domestica]
ZP015G0137700.1_ZP	molecular_function:"Interacting selectively and non-covalently with any protein or protein complex (a complex of two or more proteins that may include other nonprotein molecules)." [GOC:go_curators](GO:0005515)	mitochondrial import receptor subunit TOM34-like; K17768 mitochondrial import receptor subunit TOM70 (A)	Tetratricopeptide repeat protein 1 OS=Homo sapiens GN=TTC1 PE=1 SV=1	PB1 domain	PREDICTED: uncharacterized protein LOC103424793 [Malus domestica]
ZP02G0124000.1_ZP	--	Zinc-binding dehydrogenase family protein isoform 1; K07119 uncharacterized protein (A)	2-alkenal reductase (NADP(+)-dependent) OS=Nicotiana tabacum GN=DBR PE=1 SV=1	N-terminal domain of oxidoreductase	PREDICTED: 2-alkenal reductase (NADP(+)-dependent)-like [Malus domestica]
ZP012G0158800.1_ZP	biological_process:"The directed movement of a protein from the cytoplasm to the nucleus." [GOC:jl](GO:0006606),biological_process:"The directed movement of proteins in a cell, including the movement of proteins between specific compartments or structures within a cell, such as organelles of a eukaryotic cell." [GOC:mah](GO:0006886),molecular_function:"Interacting selectively and non-covalently w…	importin subunit beta-1-like; K14293 importin subunit beta-1 (A)	Importin subunit beta-1 OS=Arabidopsis thaliana GN=KPNB1 PE=1 SV=1	HEAT-like repeat	PREDICTED: importin subunit beta-1-like [Pyrus x bretschneideri]
ZP015G0132000.1_ZP	biological_process:"A conserved series of molecular signals found in prokaryotes and eukaryotes; involves autophosphorylation of a histidine kinase and the transfer of the phosphate group to an aspartate that then acts as a phospho-donor to response regulator proteins." [PMID:9191038](GO:0000160),molecular_function:"Any molecular function by which a gene product interacts selectively and non-cova…	two-component response regulator ARR12-like; K14491 two-component response regulator ARR-B family (A)	Two-component response regulator ARR12 OS=Arabidopsis thaliana GN=ARR12 PE=2 SV=2	Myb-like DNA-binding domain	PREDICTED: two-component response regulator ARR12-like isoform X1 [Malus domestica]
ZP016G0064100.1_ZP	molecular_function:"Interacting selectively and non-covalently with any protein or protein complex (a complex of two or more proteins that may include other nonprotein molecules)." [GOC:go_curators](GO:0005515)	protein-methionine sulfoxide oxidase mical3a-like; K19947 protein-methionine sulfoxide oxidase MICAL [EC:1.14.13.-] (A)	Tetratricopeptide repeat protein 38 OS=Xenopus laevis GN=ttc38 PE=2 SV=1	--	PREDICTED: tetratricopeptide repeat protein 38 [Malus domestica]
ZP04G0127500.1_ZP	biological_process:"Any process that modulates the frequency, rate or extent of cellular DNA-templated transcription." [GOC:go_curators, GOC:txnOH](GO:0006355),molecular_function:"Interacting selectively and non-covalently with a histone, any of a group of water-soluble proteins found in association with the DNA of eukaroytic chromosomes. They are involved in the condensation and coiling of chrom…	hypothetical protein; K11728 nucleosome-remodeling factor subunit BPTF (A)	PHD finger protein ALFIN-LIKE 1 OS=Arabidopsis thaliana GN=AL1 PE=1 SV=1	Alfin	PREDICTED: PHD finger protein ALFIN-LIKE 1-like [Malus domestica]
ZP016G0027800.1_ZP	molecular_function:"Catalysis of a biochemical reaction at physiological temperatures. In biologically catalyzed reactions, the reactants are known as substrates, and the catalysts are naturally occurring macromolecular substances known as enzymes. Enzymes possess specific binding sites for substrates, and are usually composed wholly or largely of protein, but RNA that has catalytic activity (rib…	hypothetical protein; K19785 nicotinamide-nucleotide adenylyltransferase [EC:2.7.7.1] (A)	--	Cytidylyltransferase-like	PREDICTED: uncharacterized protein LOC103402662 isoform X1 [Malus domestica]
ZP015G0195000.1_ZP	--	hypothetical protein; K15118 solute carrier family 25, member 38 (A)	Trafficking protein particle complex subunit 11 OS=Bos taurus GN=TRAPPC11 PE=2 SV=1	Foie gras liver health family 1	PREDICTED: trafficking protein particle complex subunit 11 [Pyrus x bretschneideri]
ZP013G0203100.1_ZP	molecular_function:"Enables the transfer of a monosaccharide from one side of a membrane to the other." [GOC:jl, GOC:mtg_transport, ISBN:0815340729](GO:0015145),biological_process:"The process in which a monosaccharide is transported across a lipid bilayer, from one side of a membrane to the other. Monosaccharides are the simplest carbohydrates; they are polyhydric alcohols containing either an a…	inositol transporter 1; K08150 MFS transporter, SP family, solute carrier family 2 (myo-inositol transporter), member 13 (A)	Sugar transport protein 9 OS=Arabidopsis thaliana GN=STP9 PE=1 SV=1	Sugar (and other) transporter	PREDICTED: sugar transport protein 10-like [Malus domestica]
ZP09G0027100.1_ZP	biological_process:"The modification of a protein by cis-trans isomerization of a proline residue." [GOC:krc, PMID:16959570](GO:0000413),molecular_function:"Catalysis of the reaction: peptidyl-proline (omega=180) = peptidyl-proline (omega=0)." [EC:5.2.1.8](GO:0003755)	YALI0E00132p; K10598 peptidyl-prolyl cis-trans isomerase-like 2 [EC:5.2.1.8] (A)	Peptidyl-prolyl cis-trans isomerase CYP38, chloroplastic OS=Arabidopsis thaliana GN=CYP38 PE=1 SV=1	Cyclophilin type peptidyl-prolyl cis-trans isomerase/CLD	CYP38-like protein [Malus baccata]
ZP06G0005700.1_ZP	molecular_function:"Enables the transmembrane transfer of an anion by a voltage-gated channel. An anion is a negatively charged ion. A voltage-gated channel is a channel whose open state is dependent on the voltage across the membrane in which it is embedded." [GOC:mtg_transport, GOC:vw, ISBN:0815340729](GO:0008308),biological_process:"Any process that modulates the frequency, rate or extent of t…	--	Outer envelope pore protein 21B, chloroplastic OS=Arabidopsis thaliana GN=OEP21B PE=2 SV=1	--	PREDICTED: outer envelope pore protein 21B, chloroplastic-like [Malus domestica]
ZP012G0044000.1_ZP	molecular_function:"Catalysis of the hydrolysis of any ester bond." [GOC:jl](GO:0016788)	POPTRDRAFT_570489; hypothetical protein; K17604 zinc finger SWIM domain-containing protein 3 (A)	GDSL esterase/lipase At5g45670 OS=Arabidopsis thaliana GN=At5g45670 PE=2 SV=1	GDSL-like Lipase/Acylhydrolase	PREDICTED: uncharacterized protein LOC103323554 [Prunus mume]
ZP017G0144200.1_ZP	molecular_function:"Interacting selectively and non-covalently with any protein or protein complex (a complex of two or more proteins that may include other nonprotein molecules)." [GOC:go_curators](GO:0005515)	uncharacterized LOC103329149; K19307 25S rRNA (uracil2634-N3)-methyltransferase [EC:2.1.1.313] (A)	--	Protein of unknown function (DUF1296)	PREDICTED: dentin sialophosphoprotein-like isoform X1 [Malus domestica]
ZP09G0026900.1_ZP	--	catalytic, putative; K06941 23S rRNA (adenine2503-C2)-methyltransferase [EC:2.1.1.192] (A)	Deoxynucleoside triphosphate triphosphohydrolase SAMHD1 homolog OS=Dictyostelium discoideum GN=DDB_G0272484 PE=3 SV=1	HD domain	PREDICTED: deoxynucleoside triphosphate triphosphohydrolase SAMHD1 homolog [Malus domestica]
ZP07G0225300.1_ZP	--	nipbl; Nipped-B homolog (Drosophila); K06672 cohesin loading factor subunit SCC2 (A)	Nipped-B-like protein B OS=Danio rerio GN=nipblb PE=2 SV=1	--	PREDICTED: uncharacterized protein LOC103428555 [Malus domestica]
ZP010G0025200.1_ZP	molecular_function:"Interacting selectively and non-covalently with any protein or protein complex (a complex of two or more proteins that may include other nonprotein molecules)." [GOC:go_curators](GO:0005515)	ogt.2, im:7146393, ogtl, wu:fp46c04, wu:fr75f09; O-linked N-acetylglucosamine (GlcNAc) transferase, tandem duplicate 2; K09667 protein O-GlcNAc transferase [EC:2.4.1.255] (A)	Tetratricopeptide repeat protein 27 homolog OS=Dictyostelium discoideum GN=ttc27 PE=3 SV=1	Tetratricopeptide repeat	PREDICTED: LOW QUALITY PROTEIN: tetratricopeptide repeat protein 27 homolog, partial [Malus domestica]
ZP015G0361200.1_ZP	--	uncharacterized LOC103402268; K17964 leucine-rich PPR motif-containing protein, mitochondrial (A)	--	--	PREDICTED: uncharacterized protein LOC103402268 [Malus domestica]
ZP07G0078100.1_ZP	--	--	Probable plastid-lipid-associated protein 11 OS=Arabidopsis thaliana GN=PAP11 PE=2 SV=1	PAP_fibrillin	PREDICTED: probable plastid-lipid-associated protein 11 [Malus domestica]
ZP015G0120000.1_ZP	molecular_function:"Interacting selectively and non-covalently with any protein or protein complex (a complex of two or more proteins that may include other nonprotein molecules)." [GOC:go_curators](GO:0005515),cellular_component:"A membrane-bounded organelle of eukaryotic cells in which chromosomes are housed and replicated. In most cells, the nucleus contains all of the cell's chromosomes excep…	histone-lysine N-methyltransferase ASHH3; K11423 histone-lysine N-methyltransferase SETD2 [EC:2.1.1.43] (A)	Histone-lysine N-methyltransferase ASHH3 OS=Arabidopsis thaliana GN=ASHH3 PE=2 SV=2	SET domain	PREDICTED: histone-lysine N-methyltransferase ASHH3 isoform X1 [Malus domestica]
ZP015G0321800.1_ZP	--	transcription factor TGA7, putative; K14431 transcription factor TGA (A)	Chaperone protein DnaJ OS=Roseiflexus sp. (strain RS-1) GN=dnaJ PE=3 SV=1	DnaJ domain	PREDICTED: uncharacterized protein LOC103416187 [Malus domestica]
ZP015G0359900.1_ZP	--	--	--	--	PREDICTED: protein SSUH2 homolog [Pyrus x bretschneideri]
ZP06G0139700.1_ZP	molecular_function:"Interacting selectively and non-covalently with any protein or protein complex (a complex of two or more proteins that may include other nonprotein molecules)." [GOC:go_curators](GO:0005515)	hypothetical protein; K11724 bromodomain testis-specific protein (A)	Transcription factor GTE10 OS=Arabidopsis thaliana GN=GTE10 PE=1 SV=2	Bromodomain extra-terminal - transcription regulation	PREDICTED: transcription factor GTE10-like [Malus domestica]
ZP015G0308900.1_ZP	molecular_function:"Catalysis of the hydrolysis of internal, alpha-peptide bonds in a polypeptide chain by a mechanism in which a water molecule bound by the side chains of aspartic residues at the active center acts as a nucleophile." [ISBN:0198506732](GO:0004190),biological_process:"The hydrolysis of proteins into smaller polypeptides and/or amino acids by cleavage of their peptide bonds." [GOC…	hypothetical protein; K00924 [EC:2.7.1.-] (A)	Aspartic proteinase Asp1 OS=Oryza sativa subsp. japonica GN=ASP1 PE=2 SV=1	Xylanase inhibitor C-terminal	PREDICTED: aspartic proteinase Asp1-like isoform X1 [Prunus mume]
ZP09G0199400.1_ZP	molecular_function:"Interacting selectively and non-covalently with any protein or protein complex (a complex of two or more proteins that may include other nonprotein molecules)." [GOC:go_curators](GO:0005515)	SORBIDRAFT_10g026180, Sb10g026180; hypothetical protein; K17710 pentatricopeptide repeat domain-containing protein 1 (A)	Pentatricopeptide repeat-containing protein At1g06270 OS=Arabidopsis thaliana GN=At1g06270 PE=2 SV=1	PPR repeat family	PREDICTED: pentatricopeptide repeat-containing protein At1g06270 [Malus domestica]
ZP012G0051700.1_ZP	molecular_function:"Interacting selectively and non-covalently with any nucleic acid." [GOC:jl](GO:0003676)	UBP1-associated protein 2C-like; K12741 heterogeneous nuclear ribonucleoprotein A1/A3 (A)	UBP1-associated protein 2C OS=Arabidopsis thaliana GN=UBA2C PE=2 SV=1	RNA recognition motif. (a.k.a. RRM, RBD, or RNP domain)	PREDICTED: UBP1-associated protein 2C-like isoform X1 [Malus domestica]
ZP03G0171900.1_ZP	biological_process:"The directed movement of proteins in a cell, including the movement of proteins between specific compartments or structures within a cell, such as organelles of a eukaryotic cell." [GOC:mah](GO:0006886),cellular_component:"The space enclosed by the double membrane of a chloroplast but excluding the thylakoid space. It contains DNA, ribosomes and some temporary products of phot…	peptidyl-prolyl cis-trans isomerase FKBP12-like; K01802 peptidylprolyl isomerase [EC:5.2.1.8] (A)	Protein LHCP TRANSLOCATION DEFECT OS=Arabidopsis thaliana GN=LTD PE=1 SV=1	--	PREDICTED: protein LHCP TRANSLOCATION DEFECT [Malus domestica]
ZP06G0178000.1_ZP	molecular_function:"Any molecular function by which a gene product interacts selectively and non-covalently with DNA (deoxyribonucleic acid)." [GOC:dph, GOC:jl, GOC:tb, GOC:vw](GO:0003677),biological_process:"Any process that modulates the frequency, rate or extent of cellular DNA-templated transcription." [GOC:go_curators, GOC:txnOH](GO:0006355)	NAC domain-containing protein 89-like; K12581 CCR4-NOT transcription complex subunit 7/8 (A)	NAC domain-containing protein 100 OS=Arabidopsis thaliana GN=NAC100 PE=2 SV=1	No apical meristem (NAM) protein	PREDICTED: NAC domain-containing protein 100-like [Malus domestica]
ZP05G0040800.1_ZP	molecular_function:"Interacting selectively and non-covalently with copper (Cu) ions." [GOC:ai](GO:0005507),molecular_function:"Catalysis of an oxidation-reduction (redox) reaction, a reversible chemical reaction in which the oxidation state of an atom or atoms within a molecule is altered. One substrate acts as a hydrogen or electron donor and becomes oxidized, while the other acts as hydrogen o…	laccase-14-like; K05909 laccase [EC:1.10.3.2] (A)	Laccase-14 OS=Arabidopsis thaliana GN=LAC14 PE=2 SV=1	Multicopper oxidase	PREDICTED: laccase-14-like [Pyrus x bretschneideri]
ZP013G0191300.1_ZP	--	--	--	--	PREDICTED: uncharacterized protein LOC103453504 [Malus domestica]
ZP04G0032200.1_ZP	molecular_function:"The action of a molecule that contributes to the structural integrity of the ribosome." [GOC:mah](GO:0003735),cellular_component:"An intracellular organelle, about 200 A in diameter, consisting of RNA and protein. It is the site of protein biosynthesis resulting from translation of messenger RNA (mRNA). It consists of two subunits, one large and one small, each containing only…	--	--	--	PREDICTED: uncharacterized protein LOC103432721 [Malus domestica]
ZP015G0083600.1_ZP	molecular_function:"Enables the directed movement of oxygen into, out of or within a cell, or between cells." [GOC:ai](GO:0005344),biological_process:"The directed movement of oxygen (O2) into, out of or within a cell, or between cells, by means of some agent such as a transporter or pore." [GOC:ai](GO:0015671),molecular_function:"Interacting selectively and non-covalently with oxygen (O2)." [GOC…	--	Two-on-two hemoglobin-3 OS=Arabidopsis thaliana GN=GLB3 PE=1 SV=1	Bacterial-like globin	PREDICTED: two-on-two hemoglobin-3 [Malus domestica]
ZP05G0089700.1_ZP	--	FRK1; FLG22-induced receptor-like kinase 1; K16224 senescence-induced receptor-like serine/threonine-protein kinase (A)	Putative leucine-rich repeat receptor-like serine/threonine-protein kinase At2g14440 OS=Arabidopsis thaliana GN=At2g14440 PE=3 SV=1	Carbohydrate-binding protein of the ER	PREDICTED: putative leucine-rich repeat receptor-like serine/threonine-protein kinase At2g14440 [Malus domestica]
ZP014G0167100.1_ZP	--	putative cyclin-B3-1; K05868 cyclin B (A)	--	--	PREDICTED: uncharacterized protein LOC103418647 isoform X1 [Malus domestica]
ZP03G0145500.1_ZP	molecular_function:"Interacting selectively and non-covalently with any nucleic acid." [GOC:jl](GO:0003676),molecular_function:"Interacting selectively and non-covalently with zinc (Zn) ions." [GOC:ai](GO:0008270)	uncharacterized LOC105771904; K09250 cellular nucleic acid-binding protein (A)	Cellular nucleic acid-binding protein homolog OS=Schizosaccharomyces pombe (strain 972 / ATCC 24843) GN=byr3 PE=3 SV=1	Zinc knuckle	PREDICTED: uncharacterized protein LOC103425565 [Malus domestica]
ZP011G0025100.1_ZP	biological_process:"Any process that modulates the frequency, rate or extent of DNA repair." [GOC:go_curators](GO:0006282)	--	--	RecX family	PREDICTED: uncharacterized protein LOC103418701 isoform X3 [Malus domestica]
ZP013G0229600.1_ZP	--	RING-H2 finger protein ATL13-like; K19041 E3 ubiquitin-protein ligase RNF38/44 [EC:2.3.2.27] (A)	RING-H2 finger protein ATL13 OS=Arabidopsis thaliana GN=ATL13 PE=2 SV=2	Ring finger domain	PREDICTED: LOW QUALITY PROTEIN: RING-H2 finger protein ATL13-like [Pyrus x bretschneideri]
ZP010G0093300.1_ZP	molecular_function:"The formation of a protein dimer, a macromolecular structure consists of two noncovalently associated identical or nonidentical subunits." [ISBN:0198506732](GO:0046983)	transcription factor PIF3-like isoform X1; K12126 phytochrome-interacting factor 3 (A)	Transcription factor bHLH85 OS=Arabidopsis thaliana GN=BHLH85 PE=2 SV=1	Helix-loop-helix DNA-binding domain	PREDICTED: transcription factor bHLH139-like [Pyrus x bretschneideri]
ZP03G0081200.1_ZP	biological_process:"Reactions, triggered in response to the presence of a foreign body or the occurrence of an injury, which result in restriction of damage to the organism attacked or prevention/recovery from the infection caused by the attack." [GOC:go_curators](GO:0006952),cellular_component:"The component of a membrane consisting of the gene products and protein complexes having at least some…	MLO-like protein 6; K08472 mlo protein (A)	MLO-like protein 6 OS=Arabidopsis thaliana GN=MLO6 PE=2 SV=2	Mlo family	PREDICTED: MLO-like protein 6 [Pyrus x bretschneideri]
ZP09G0076800.1_ZP	molecular_function:"Interacting selectively and non-covalently with any metal ion." [GOC:ai](GO:0046872)	--	Zinc finger CCCH domain-containing protein 40 OS=Arabidopsis thaliana GN=At3g21810 PE=1 SV=1	--	PREDICTED: zinc finger CCCH domain-containing protein 40 isoform X3 [Malus domestica]
ZP04G0114700.1_ZP	cellular_component:"A lipid bilayer along with all the proteins and protein complexes embedded in it an attached to it." [GOC:dos, GOC:mah, ISBN:0815316194](GO:0016020),molecular_function:"Enables the transfer of a substance, usually a specific substance or a group of related substances, from one side of a membrane to the other." [GOC:jid, GOC:mtg_transport, ISBN:0815340729](GO:0022857),biologica…	protein NRT1/ PTR FAMILY 2.8-like; K14638 solute carrier family 15 (peptide/histidine transporter), member 3/4 (A)	Protein NRT1/ PTR FAMILY 2.8 OS=Arabidopsis thaliana GN=NPF2.8 PE=2 SV=2	POT family	PREDICTED: protein NRT1/ PTR FAMILY 2.8-like [Pyrus x bretschneideri]
ZP05G0279300.1_ZP	--	--	--	--	PREDICTED: uncharacterized protein LOC103434828 [Malus domestica]
ZP013G0050400.1_ZP	--	magnesium transporter MRS2-5-like; K16075 magnesium transporter (A)	Magnesium transporter MRS2-5 OS=Arabidopsis thaliana GN=MRS2-5 PE=2 SV=1	--	PREDICTED: magnesium transporter MRS2-5 [Malus domestica]
ZP08G0149400.1_ZP	molecular_function:"Any molecular function by which a gene product interacts selectively and non-covalently with DNA (deoxyribonucleic acid)." [GOC:dph, GOC:jl, GOC:tb, GOC:vw](GO:0003677)	--	Methyl-CpG-binding domain-containing protein 8 OS=Arabidopsis thaliana GN=MBD8 PE=2 SV=1	AT hook motif	PREDICTED: uncharacterized protein LOC103446573 [Malus domestica]
ZP09G0104400.1_ZP	cellular_component:"A protein complex that catalyzes the reversible oxidation of glycine. In E. coli, it has four components: dihydrolipoamide dehydrogenase, glycine dehydrogenase (decarboxylating), lipoyl-GcvH-protein and aminomethyltransferase, also known as L, P, H, and T." [GOC:mah, MetaCyc:GCVMULTI-CPLX](GO:0005960),biological_process:"The chemical reactions and pathways resulting in the bre…	glycine cleavage system H protein 2, mitochondrial-like; K02437 glycine cleavage system H protein (A)	Glycine cleavage system H protein 2, mitochondrial OS=Arabidopsis thaliana GN=GDH2 PE=2 SV=1	Glycine cleavage H-protein	PREDICTED: LOW QUALITY PROTEIN: glycine cleavage system H protein 2, mitochondrial-like [Malus domestica]
ZP05G0120400.1_ZP	molecular_function:"Catalysis of the hydrolysis of N-terminal amino acid residues from in a polypeptide chain." [GOC:jl, ISBN:0198506732](GO:0004177),cellular_component:"All of the contents of a cell excluding the plasma membrane and nucleus, but including other subcellular structures." [ISBN:0198547684](GO:0005737),biological_process:"The hydrolysis of proteins into smaller polypeptides and/or a…	Os05g0513900; K01259 proline iminopeptidase [EC:3.4.11.5] (A)	Proline iminopeptidase OS=Arabidopsis thaliana GN=PIP PE=2 SV=3	alpha/beta hydrolase fold	predicted protein [Hordeum vulgare subsp. vulgare]
ZP013G0009500.1_ZP	--	Beta-galactosidase 17; K12309 beta-galactosidase [EC:3.2.1.23] (A)	Protein indeterminate-domain 5, chloroplastic OS=Arabidopsis thaliana GN=IDD5 PE=1 SV=1	Zinc-finger double-stranded RNA-binding	zinc finger protein MAGPIE-like [Malus domestica]
ZP04G0108000.1_ZP	--	myb-related protein 3R-1; K09422 myb proto-oncogene protein, plant (A)	Myb-related protein 3R-1 OS=Arabidopsis thaliana GN=MYB3R-1 PE=2 SV=1	Myb-like DNA-binding domain	PREDICTED: myb-related protein 3R-1 isoform X1 [Malus domestica]
ZP010G0094100.1_ZP	--	SLC4A2; solute carrier family 4 (anion exchanger), member 2; K13855 solute carrier family 4 (anion exchanger), member 2 (A)	Interferon-related developmental regulator 1 OS=Sus scrofa GN=IFRD1 PE=2 SV=1	Interferon-related developmental regulator (IFRD)	PREDICTED: interferon-related developmental regulator 1-like [Malus domestica]
ZP014G0141700.1_ZP	--	uncharacterized LOC103415148; K16675 palmitoyltransferase ZDHHC9/14/18 [EC:2.3.1.225] (A)	--	--	PREDICTED: uncharacterized protein LOC103929997 [Pyrus x bretschneideri]
ZP012G0168800.1_ZP	molecular_function:"Catalysis of the phosphorylation of an amino acid residue in a protein, usually according to the reaction: a protein + ATP = a phosphoprotein + ADP." [MetaCyc:PROTEIN-KINASE-RXN](GO:0004672),molecular_function:"Interacting selectively and non-covalently with ATP, adenosine 5'-triphosphate, a universally important coenzyme and enzyme regulator." [ISBN:0198506732](GO:0005524),bi…	probable receptor-like protein kinase At5g15080; K04730 interleukin-1 receptor-associated kinase 1 [EC:2.7.11.1] (A)	Probable receptor-like protein kinase At5g15080 OS=Arabidopsis thaliana GN=At5g15080 PE=2 SV=1	Protein tyrosine kinase	PREDICTED: probable receptor-like protein kinase At3g55450 [Malus domestica]
ZP015G0185500.1_ZP	--	--	--	--	PREDICTED: putative protein TPRXL [Malus domestica]
ZP06G0175500.1_ZP	--	MYB31; myb-related protein 306-like; K09422 myb proto-oncogene protein, plant (A)	Myb-related protein 306 OS=Antirrhinum majus GN=MYB306 PE=2 SV=1	Myb-like DNA-binding domain	PREDICTED: LOW QUALITY PROTEIN: myb-related protein 306-like [Malus domestica]
ZP05G0140200.1_ZP	molecular_function:"Interacting selectively and non-covalently with any protein or protein complex (a complex of two or more proteins that may include other nonprotein molecules)." [GOC:go_curators](GO:0005515)	uncharacterized LOC103436201; K11723 bromodomain-containing protein 7/9 (A)	Bromodomain and PHD finger-containing protein 3 OS=Homo sapiens GN=BRPF3 PE=1 SV=2	Bromodomain	PREDICTED: uncharacterized protein LOC103436201 [Malus domestica]
ZP015G0293400.1_ZP	cellular_component:"All of the contents of a cell excluding the plasma membrane and nucleus, but including other subcellular structures." [ISBN:0198547684](GO:0005737)	programmed cell death protein 2-like; K14801 pre-rRNA-processing protein TSR4 (A)	Programmed cell death protein 2-like OS=Gallus gallus GN=PDCD2L PE=2 SV=1	Programmed cell death protein 2, C-terminal putative domain	PREDICTED: programmed cell death protein 2-like [Malus domestica]
ZP015G0132900.1_ZP	molecular_function:"Interacting selectively and non-covalently with any nucleic acid." [GOC:jl](GO:0003676),molecular_function:"Any molecular function by which a gene product interacts selectively and non-covalently with DNA (deoxyribonucleic acid)." [GOC:dph, GOC:jl, GOC:tb, GOC:vw](GO:0003677),molecular_function:"Interacting selectively and non-covalently with the DNA replication origin, a uniq…	dicer-like protein 4; K11592 endoribonuclease Dicer [EC:3.1.26.-] (A)	Dicer-like protein 4 OS=Arabidopsis thaliana GN=DCL4 PE=1 SV=2	double strand RNA binding domain from DEAD END PROTEIN 1	PREDICTED: dicer-like protein 4 [Pyrus x bretschneideri]
ZP07G0203100.1_ZP	molecular_function:"Catalysis of an oxidation-reduction (redox) reaction in which a CH-OH group act as a hydrogen or electron donor and reduces a hydrogen or electron acceptor." [GOC:ai](GO:0016614)	protein HOTHEAD-like; K00108 choline dehydrogenase [EC:1.1.99.1] (A)	Protein HOTHEAD OS=Arabidopsis thaliana GN=HTH PE=1 SV=1	GMC oxidoreductase	PREDICTED: protein HOTHEAD-like [Pyrus x bretschneideri]
ZP017G0088800.1_ZP	molecular_function:"Catalysis of the reaction: protein tyrosine phosphate + H2O = protein tyrosine + phosphate." [EC:3.1.3.48](GO:0004725),biological_process:"The process of removing one or more phosphoric (ester or anhydride) residues from a molecule." [ISBN:0198506732](GO:0016311),molecular_function:"Catalysis of the hydrolysis of phosphoric monoesters, releasing inorganic phosphate." [GOC:cura…	probable tyrosine-protein phosphatase At1g05000; K18045 tyrosine-protein phosphatase SIW14 [EC:3.1.3.48] (A)	Probable tyrosine-protein phosphatase At1g05000 OS=Arabidopsis thaliana GN=At1g05000 PE=1 SV=1	Tyrosine phosphatase family	PREDICTED: probable tyrosine-protein phosphatase At1g05000 [Malus domestica]
ZP07G0101100.1_ZP	molecular_function:"Interacting selectively and non-covalently with nicotinamide adenine dinucleotide, a coenzyme involved in many redox and biosynthetic reactions; binding may be to either the oxidized form, NAD+, or the reduced form, NADH." [GOC:ai](GO:0051287)	hypothetical protein; K04496 C-terminal binding protein (A)	C-terminal binding protein AN OS=Arabidopsis thaliana GN=AN PE=1 SV=1	D-isomer specific 2-hydroxyacid dehydrogenase, NAD binding domain	PREDICTED: C-terminal binding protein AN [Malus domestica]
ZP05G0300400.1_ZP	cellular_component:"The component of a membrane consisting of the gene products and protein complexes having at least some part of their peptide sequence embedded in the hydrophobic region of the membrane." [GOC:dos, GOC:go_curators](GO:0016021)	--	--	Sulfite exporter TauE/SafE	PREDICTED: uncharacterized protein LOC103434627 [Malus domestica]
ZP06G0005800.1_ZP	biological_process:"A protein modification process that results in the addition of a carbohydrate or carbohydrate derivative unit to a protein amino acid, e.g. the addition of glycan chains to proteins." [GOC:curators, GOC:pr](GO:0006486),cellular_component:"The component of a membrane consisting of the gene products and protein complexes having at least some part of their peptide sequence embedd…	dolichyl-diphosphooligosaccharide--protein glycosyltransferase subunit 1A; K12666 oligosaccharyltransferase complex subunit alpha (ribophorin I) (A)	Dolichyl-diphosphooligosaccharide--protein glycosyltransferase subunit 1A OS=Arabidopsis thaliana GN=OST1A PE=2 SV=1	Ribophorin I	PREDICTED: dolichyl-diphosphooligosaccharide--protein glycosyltransferase subunit 1A [Malus domestica]
ZP01G0132500.1_ZP	--	--	--	--	PREDICTED: uncharacterized protein LOC103435629 [Malus domestica]
ZP015G0235600.1_ZP	molecular_function:"Interacting selectively and non-covalently with any protein or protein complex (a complex of two or more proteins that may include other nonprotein molecules)." [GOC:go_curators](GO:0005515)	uncharacterized LOC100839967; K15095 (+)-neomenthol dehydrogenase [EC:1.1.1.208] (A)	BTB/POZ domain-containing protein At5g66560 OS=Arabidopsis thaliana GN=At5g66560 PE=2 SV=2	NPH3 family	PREDICTED: BTB/POZ domain-containing protein At5g66560-like [Malus domestica]
ZP016G0049800.1_ZP	molecular_function:"Interacting selectively and non-covalently with any protein or protein complex (a complex of two or more proteins that may include other nonprotein molecules)." [GOC:go_curators](GO:0005515),cellular_component:"A lipid bilayer along with all the proteins and protein complexes embedded in it an attached to it." [GOC:dos, GOC:mah, ISBN:0815316194](GO:0016020),molecular_function:…	heparanase-like protein 2; K07964 heparanase 1 [EC:3.2.1.166] (A)	Heparanase-like protein 2 OS=Arabidopsis thaliana GN=At5g61250 PE=2 SV=1	Leucine rich repeat	PREDICTED: heparanase-like protein 2 [Malus domestica]
ZP02G0102700.1_ZP	molecular_function:"Interacting selectively and non-covalently with any metal ion." [GOC:ai](GO:0046872)	inositol-pentakisphosphate 2-kinase-like; K10572 inositol-pentakisphosphate 2-kinase [EC:2.7.1.158] (A)	--	Heavy-metal-associated domain	PREDICTED: uncharacterized protein LOC103407116 [Malus domestica]
ZP08G0009400.1_ZP	molecular_function:"Catalysis of the reaction: 2 glutathione + NADP+ = glutathione disulfide + NADPH + H+." [EC:1.8.1.7, ISBN:0198506732](GO:0004362),molecular_function:"Interacting selectively and non-covalently with any protein or protein complex (a complex of two or more proteins that may include other nonprotein molecules)." [GOC:go_curators](GO:0005515),biological_process:"The chemical react…	prostaglandin E synthase 2-like; K05309 microsomal prostaglandin-E synthase 2 [EC:5.3.99.3] (A)	Prostaglandin E synthase 2 OS=Danio rerio GN=ptges2 PE=2 SV=1	Glutathione S-transferase, N-terminal domain	PREDICTED: prostaglandin E synthase 2-like [Malus domestica]
ZP08G0018200.1_ZP	--	thioredoxin H-type-like; K03671 thioredoxin 1 (A)	Thioredoxin H-type OS=Ricinus communis PE=3 SV=1	Thioredoxin	PREDICTED: thioredoxin H-type-like [Malus domestica]
ZP03G0114400.1_ZP	cellular_component:"A complex composed of TATA binding protein (TBP) and TBP associated factors (TAFs); the total mass is typically about 800 kDa. Most of the TAFs are conserved across species. In TATA-containing promoters for RNA polymerase II (Pol II), TFIID is believed to recognize at least two distinct elements, the TATA element and a downstream promoter element. TFIID is also involved in rec…	transcription initiation factor TFIID subunit 4b-like; K03129 transcription initiation factor TFIID subunit 4 (A)	Transcription initiation factor TFIID subunit 4b OS=Arabidopsis thaliana GN=TAF4B PE=1 SV=1	Transcription initiation factor TFIID component TAF4 family	PREDICTED: transcription initiation factor TFIID subunit 4b-like isoform X1 [Malus domestica]
ZP08G0098200.1_ZP	molecular_function:"Interacting selectively and non-covalently with an RNA molecule or a portion thereof." [GOC:jl, GOC:mah](GO:0003723),biological_process:"Any process involved in the conversion of one or more primary RNA transcripts into one or more mature RNA molecules." [GOC:mah](GO:0006396),biological_process:"Any process involved in the maintenance of an internal steady state of calcium ion…	uncharacterized LOC103428204; K12841 calcium homeostasis endoplasmic reticulum protein (A)	Calcium homeostasis endoplasmic reticulum protein OS=Mus musculus GN=Cherp PE=1 SV=1	RNA polymerase II-binding domain.	PREDICTED: calcium homeostasis endoplasmic reticulum protein-like [Pyrus x bretschneideri]
ZP013G0169100.1_ZP	molecular_function:"Catalysis of the phosphorylation of an amino acid residue in a protein, usually according to the reaction: a protein + ATP = a phosphoprotein + ADP." [MetaCyc:PROTEIN-KINASE-RXN](GO:0004672),molecular_function:"Interacting selectively and non-covalently with ATP, adenosine 5'-triphosphate, a universally important coenzyme and enzyme regulator." [ISBN:0198506732](GO:0005524),bi…	protein LYK5-like; K04730 interleukin-1 receptor-associated kinase 1 [EC:2.7.11.1] (A)	LysM domain receptor-like kinase 4 OS=Arabidopsis thaliana GN=LYK4 PE=1 SV=1	Protein kinase domain	PREDICTED: lysM domain receptor-like kinase 4 [Pyrus x bretschneideri]
ZP015G0366700.1_ZP	molecular_function:"Interacting selectively and non-covalently with a specific double-stranded genomic DNA sequence (sometimes referred to as a motif) within the regulatory region of a gene to modulate transcription. Regulatory regions include promoters (proximal and distal) and enhancers. Genes are transcriptional units, and include bacterial operons." [GOC:txnOH-2018](GO:0003700),biological_pro…	G-box-binding factor 4-like; K14432 ABA responsive element binding factor (A)	G-box-binding factor 4 OS=Arabidopsis thaliana GN=GBF4 PE=1 SV=1	bZIP transcription factor	PREDICTED: G-box-binding factor 4-like [Malus domestica]
ZP08G0042900.1_ZP	--	Actin-binding FH2 protein isoform 1; K02184 formin 2 (A)	Formin-like protein 17 OS=Arabidopsis thaliana GN=FH17 PE=3 SV=2	C2 domain of PTEN tumour-suppressor protein	PREDICTED: LOW QUALITY PROTEIN: formin-like protein 6 [Malus domestica]
ZP07G0167500.1_ZP	molecular_function:"Interacting selectively and non-covalently with copper (Cu) ions." [GOC:ai](GO:0005507),biological_process:"The chemical reactions and pathways involving carbohydrates, any of a group of organic compounds based of the general formula Cx(H2O)y. Includes the formation of carbohydrate derivatives by the addition of a carbohydrate residue to another molecule." [GOC:mah, ISBN:01985…	laccase-4-like; K05909 laccase [EC:1.10.3.2] (A)	Laccase-4 OS=Arabidopsis thaliana GN=IRX12 PE=2 SV=2	Multicopper oxidase	PREDICTED: laccase-4-like [Malus domestica]
ZP015G0156200.1_ZP	molecular_function:"Catalysis of an oxidation-reduction (redox) reaction, a reversible chemical reaction in which the oxidation state of an atom or atoms within a molecule is altered. One substrate acts as a hydrogen or electron donor and becomes oxidized, while the other acts as hydrogen or electron acceptor and becomes reduced." [GOC:go_curators](GO:0016491)	probable chlorophyll(ide) b reductase NYC1, chloroplastic; K13606 chlorophyll(ide) b reductase [EC:1.1.1.294] (A)	Probable chlorophyll(ide) b reductase NYC1, chloroplastic OS=Oryza sativa subsp. japonica GN=NYC1 PE=1 SV=1	short chain dehydrogenase	PREDICTED: probable chlorophyll(ide) b reductase NYC1, chloroplastic [Malus domestica]
ZP08G0013400.1_ZP	molecular_function:"Interacting selectively and non-covalently with any nucleic acid." [GOC:jl](GO:0003676),molecular_function:"Catalysis of the hydrolysis of ester linkages within nucleic acids by removing nucleotide residues from the 3' or 5' end." [GOC:mah, ISBN:0198547684](GO:0004527),molecular_function:"Catalysis of the sequential cleavage of mononucleotides from a free 5' terminus of an RNA…	5'-3' exoribonuclease 3-like; K12619 5'-3' exoribonuclease 2 [EC:3.1.13.-] (A)	5'-3' exoribonuclease 3 OS=Arabidopsis thaliana GN=XRN3 PE=2 SV=1	Zinc knuckle	PREDICTED: 5'-3' exoribonuclease 3-like isoform X1 [Malus domestica]
ZP015G0113300.1_ZP	molecular_function:"Interacting selectively and non-covalently with any protein or protein complex (a complex of two or more proteins that may include other nonprotein molecules)." [GOC:go_curators](GO:0005515),cellular_component:"A membrane-bounded organelle of eukaryotic cells in which chromosomes are housed and replicated. In most cells, the nucleus contains all of the cell's chromosomes excep…	histone-lysine N-methyltransferase ASHH2-like; K11423 histone-lysine N-methyltransferase SETD2 [EC:2.1.1.43] (A)	Histone-lysine N-methyltransferase ASHH2 OS=Arabidopsis thaliana GN=ASHH2 PE=1 SV=1	CW-type Zinc Finger	PREDICTED: histone-lysine N-methyltransferase ASHH2 isoform X3 [Malus domestica]
ZP05G0041800.1_ZP	biological_process:"The directed movement of proteins into, out of or within a cell, or between cells, by means of some agent such as a transporter or pore." [GOC:ai](GO:0015031)	IST1-like protein; K19476 vacuolar protein sorting-associated protein IST1 (A)	IST1-like protein OS=Dictyostelium discoideum GN=DDB_G0289029 PE=3 SV=1	Regulator of Vps4 activity in the MVB pathway	PREDICTED: IST1-like protein [Malus domestica]
ZP013G0047300.1_ZP	--	--	--	--	PREDICTED: dentin sialophosphoprotein-like [Malus domestica]
ZP015G0058000.1_ZP	--	--	--	--	PREDICTED: uncharacterized protein LOC103455887 [Malus domestica]
ZP015G0262900.1_ZP	molecular_function:"Catalysis of the transfer of a methyl group to an acceptor molecule." [ISBN:0198506732](GO:0008168),biological_process:"The chemical reactions and pathways involving pectin, a group of galacturonic acid-containing, water-soluble colloidal carbohydrates of high molecular weight and of net negative charge." [GOC:tair_curators](GO:0045488)	hypothetical protein; K01188 beta-glucosidase [EC:3.2.1.21] (A)	Uncharacterized protein At3g49720 OS=Arabidopsis thaliana GN=At3g49720 PE=2 SV=1	--	PREDICTED: uncharacterized protein At3g49720-like [Pyrus x bretschneideri]
ZP06G0152100.1_ZP	--	RASAL1; RAS protein activator like 1 (GAP1 like); K17632 RAS protein activator-like 1 (A)	C2 and GRAM domain-containing protein At5g50170 OS=Arabidopsis thaliana GN=At5g50170 PE=2 SV=1	Domain of unknown function (DUF4782)	PREDICTED: C2 and GRAM domain-containing protein At5g50170 [Malus domestica]
ZP015G0292200.1_ZP	--	uncharacterized LOC103928968; K19026 spatacsin (A)	Protein DDB_G0268328 OS=Dictyostelium discoideum GN=DDB_G0268328 PE=4 SV=1	Spatacsin C-terminus	PREDICTED: LOW QUALITY PROTEIN: uncharacterized protein LOC103928968 [Pyrus x bretschneideri]
ZP09G0109800.1_ZP	molecular_function:"The formation of a protein dimer, a macromolecular structure consists of two noncovalently associated identical or nonidentical subunits." [ISBN:0198506732](GO:0046983)	transcription factor PIF4-like; K16189 phytochrome-interacting factor 4 (A)	Transcription factor PIF4 OS=Arabidopsis thaliana GN=PIF4 PE=1 SV=1	Helix-loop-helix DNA-binding domain	PREDICTED: transcription factor PIF4-like [Malus domestica]
ZP02G0164300.1_ZP	biological_process:"The cellular catabolic process in which cells digest parts of their own cytoplasm; allows for both recycling of macromolecular constituents under conditions of cellular stress and remodeling the intracellular structure for cell differentiation." [GOC:autophagy, ISBN:0198547684, PMID:11099404, PMID:9412464](GO:0006914),biological_process:"The addition of COPII proteins and adap…	hypothetical protein; K14792 rRNA biogenesis protein RRP5 (A)	Protein transport protein SEC16B homolog OS=Arabidopsis thaliana GN=SEC16B PE=1 SV=1	Vesicle coat trafficking protein Sec16 mid-region	PREDICTED: uncharacterized protein LOC103935676 isoform X2 [Pyrus x bretschneideri]
ZP05G0313800.1_ZP	--	--	--	PDDEXK-like family of unknown function	PREDICTED: uncharacterized protein LOC103434439 [Malus domestica]
ZP01G0156600.1_ZP	--	pheophorbidase; K13544 pheophorbidase [EC:3.1.1.82] (A)	Methylesterase 17 OS=Arabidopsis thaliana GN=MES17 PE=1 SV=1	Alpha/beta hydrolase family	PREDICTED: methylesterase 17-like [Malus domestica]
ZP015G0118800.1_ZP	molecular_function:"Any molecular function by which a gene product interacts selectively and non-covalently with DNA (deoxyribonucleic acid)." [GOC:dph, GOC:jl, GOC:tb, GOC:vw](GO:0003677),molecular_function:"Interacting selectively and non-covalently with any protein or protein complex (a complex of two or more proteins that may include other nonprotein molecules)." [GOC:go_curators](GO:0005515)	hypothetical protein; K01062 platelet-activating factor acetylhydrolase [EC:3.1.1.47] (A)	Uncharacterized protein At5g08430 OS=Arabidopsis thaliana GN=At5g08430 PE=1 SV=2	GYF domain	PREDICTED: uncharacterized protein At5g08430 [Malus domestica]
ZP06G0082500.1_ZP	--	uncharacterized LOC104900389; K03239 translation initiation factor eIF-2B subunit alpha (A)	Protein LURP-one-related 4 OS=Arabidopsis thaliana GN=At1g63410 PE=3 SV=1	LURP-one-related	PREDICTED: protein LURP-one-related 4-like [Malus domestica]
ZP08G0102600.1_ZP	molecular_function:"Catalysis of the hydrolysis of ester linkages within nucleic acids by creating internal breaks." [GOC:mah, ISBN:0198547684](GO:0004519),biological_process:"The process of restoring DNA after damage. Genomes are subject to damage by chemical and physical agents in the environment (e.g. UV and ionizing radiations, chemical mutagens, fungal and bacterial toxins, etc.) and by free…	endonuclease V family protein; K05982 deoxyribonuclease V [EC:3.1.21.7] (A)	Endonuclease V OS=Mus musculus GN=Endov PE=1 SV=2	Endonuclease V	PREDICTED: endonuclease V isoform X2 [Pyrus x bretschneideri]
ZP02G0066800.1_ZP	cellular_component:"The component of a membrane consisting of the gene products and protein complexes having at least some part of their peptide sequence embedded in the hydrophobic region of the membrane." [GOC:dos, GOC:go_curators](GO:0016021),biological_process:"The process in which a solute is transported across a lipid bilayer, from one side of a membrane to the other." [GOC:dph, GOC:jid](GO…	cation/calcium exchanger 4-like; K13754 solute carrier family 24 (sodium/potassium/calcium exchanger), member 6 (A)	Cation/calcium exchanger 4 OS=Arabidopsis thaliana GN=CCX4 PE=2 SV=1	Sodium/calcium exchanger protein	PREDICTED: cation/calcium exchanger 4-like [Pyrus x bretschneideri]
ZP03G0196600.1_ZP	molecular_function:"Interacting selectively and non-covalently with any nucleic acid." [GOC:jl](GO:0003676),biological_process:"Any process involved in the conversion of a primary ribosomal RNA (rRNA) transcript into one or more mature rRNA molecules." [GOC:curators](GO:0006364),molecular_function:"Catalysis of the hydrolysis of ester linkages within nucleic acids by removing nucleotide residues …	RNA exonuclease 4; K18327 RNA exonuclease 4 [EC:3.1.-.-] (A)	RNA exonuclease 4 OS=Xenopus laevis GN=rexo4 PE=2 SV=2	Exonuclease	PREDICTED: RNA exonuclease 4 [Malus domestica]
ZP013G0016200.1_ZP	molecular_function:"Interacting selectively and non-covalently with any protein or protein complex (a complex of two or more proteins that may include other nonprotein molecules)." [GOC:go_curators](GO:0005515)	UBX domain-containing protein 6; K14011 UBX domain-containing protein 6 (A)	Plant UBX domain-containing protein 2 OS=Arabidopsis thaliana GN=PUX2 PE=1 SV=2	PUB domain	PREDICTED: UBX domain-containing protein 6 [Pyrus x bretschneideri]
ZP013G0234300.1_ZP	biological_process:"The chemical reactions and pathways involving carbohydrates, any of a group of organic compounds based of the general formula Cx(H2O)y. Includes the formation of carbohydrate derivatives by the addition of a carbohydrate residue to another molecule." [GOC:mah, ISBN:0198506732](GO:0005975),molecular_function:"Catalysis of the transfer of a phosphorus-containing group from one c…	hypothetical protein; K14309 nuclear pore complex protein Nup93 (A)	FGGY carbohydrate kinase domain-containing protein OS=Mus musculus GN=Fggy PE=2 SV=1	FGGY family of carbohydrate kinases, N-terminal domain	PREDICTED: FGGY carbohydrate kinase domain-containing protein-like [Malus domestica]
ZP01G0163100.1_ZP	molecular_function:"Catalysis of the reaction: an orthophosphoric monoester + H2O = an alcohol + phosphate, with an acid pH optimum." [EC:3.1.3.2](GO:0003993)	Os03g0332500; K02866 large subunit ribosomal protein L10e (A)	Acid phosphatase 1 OS=Solanum lycopersicum GN=APS1 PE=2 SV=1	HAD superfamily, subfamily IIIB (Acid phosphatase)	PREDICTED: acid phosphatase 1-like [Malus domestica]
ZP05G0164500.1_ZP	--	--	--	--	PREDICTED: uncharacterized protein LOC103435844 [Malus domestica]
ZP014G0113200.1_ZP	molecular_function:"Interacting selectively and non-covalently with monomeric or multimeric forms of actin, including actin filaments." [GOC:clt](GO:0003779)	intracellular protein transport protein USO1; K10352 myosin heavy chain (A)	--	KIP1-like protein	PREDICTED: uncharacterized protein PFB0765w-like [Pyrus x bretschneideri]
ZP011G0051700.1_ZP	molecular_function:"Interacting selectively and non-covalently with any nucleic acid." [GOC:jl](GO:0003676),molecular_function:"Interacting selectively and non-covalently with any metal ion." [GOC:ai](GO:0046872)	zinc finger CCCH domain-containing protein 25-like; K13107 RNA-binding motif protein, X-linked 2 (A)	Zinc finger CCCH domain-containing protein 42 OS=Arabidopsis thaliana GN=At3g47120 PE=2 SV=1	-	PREDICTED: zinc finger CCCH domain-containing protein 25-like [Pyrus x bretschneideri]
ZP09G0110400.1_ZP	molecular_function:"Interacting selectively and non-covalently with any protein or protein complex (a complex of two or more proteins that may include other nonprotein molecules)." [GOC:go_curators](GO:0005515),biological_process:"The series of molecular signals mediated by salicylic acid involved in systemic acquired resistance." [GOC:jy](GO:0009862),cellular_component:"The component of a membra…	regulatory protein NPR3-like; K14508 regulatory protein NPR1 (A)	Regulatory protein NPR3 OS=Arabidopsis thaliana GN=NPR3 PE=1 SV=1	Domain of unknown function (DUF3420)	PREDICTED: LOW QUALITY PROTEIN: regulatory protein NPR3-like, partial [Malus domestica]
ZP011G0188000.1_ZP	molecular_function:"Interacting selectively and non-covalently with any nucleic acid." [GOC:jl](GO:0003676),molecular_function:"Any molecular function by which a gene product interacts selectively and non-covalently with DNA (deoxyribonucleic acid)." [GOC:dph, GOC:jl, GOC:tb, GOC:vw](GO:0003677),molecular_function:"Catalysis of the reaction: deoxynucleoside triphosphate + DNA(n) = diphosphate + D…	uncharacterized LOC103430112; K02335 DNA polymerase I [EC:2.7.7.7] (A)	DNA polymerase I A, chloroplastic/mitochondrial OS=Arabidopsis thaliana GN=POLIA PE=2 SV=1	DNA polymerase family A	PREDICTED: uncharacterized protein LOC103430112 [Malus domestica]
ZP016G0066700.1_ZP	molecular_function:"Interacting selectively and non-covalently with any nucleic acid." [GOC:jl](GO:0003676),molecular_function:"Interacting selectively and non-covalently with ATP, adenosine 5'-triphosphate, a universally important coenzyme and enzyme regulator." [ISBN:0198506732](GO:0005524)	hypothetical protein; K12599 antiviral helicase SKI2 [EC:3.6.4.-] (A)	DEAD-box ATP-dependent RNA helicase ISE2, chloroplastic OS=Arabidopsis thaliana GN=ISE2 PE=1 SV=2	DSHCT (NUC185) domain	PREDICTED: DEAD-box ATP-dependent RNA helicase ISE2, chloroplastic [Malus domestica]
ZP01G0041900.1_ZP	molecular_function:"A protein or a member of a complex that interacts specifically and non-covalently with a DNA-bound DNA-binding transcription factor to repress the transcription of specific genes. Corepressors often act by altering chromatin structure and modifications. For example, one class of transcription coregulators modifies chromatin structure through covalent modification of histones. …	protein SCAI-like; K15498 serine/threonine-protein phosphatase 6 catalytic subunit [EC:3.1.3.16] (A)	Protein SCAI OS=Homo sapiens GN=SCAI PE=1 SV=2	Protein SCAI	PREDICTED: protein SCAI-like isoform X1 [Malus domestica]
ZP03G0099000.1_ZP	--	SORBIDRAFT_03g046345, Sb03g046345; hypothetical protein; K07562 nonsense-mediated mRNA decay protein 3 (A)	Protein RETICULATA-RELATED 1 OS=Arabidopsis thaliana GN=RER1 PE=2 SV=1	Protein RETICULATA-related	PREDICTED: uncharacterized protein LOC103423945 [Malus domestica]
ZP09G0198800.1_ZP	molecular_function:"Interacting selectively and non-covalently with a specific double-stranded genomic DNA sequence (sometimes referred to as a motif) within the regulatory region of a gene to modulate transcription. Regulatory regions include promoters (proximal and distal) and enhancers. Genes are transcriptional units, and include bacterial operons." [GOC:txnOH-2018](GO:0003700)	--	Transcription factor TCP4 OS=Arabidopsis thaliana GN=TCP4 PE=1 SV=1	TCP family transcription factor	PREDICTED: transcription factor TCP4-like [Malus domestica]
ZP012G0171600.1_ZP	--	deleted in malignant brain tumors 1 protein-like; K13912 deleted in malignant brain tumors 1 protein (A)	--	--	PREDICTED: sialidase-like [Malus domestica]
ZP05G0041600.1_ZP	biological_process:"The transport of protons across a membrane to generate an electrochemical gradient (proton-motive force) that powers ATP synthesis." [ISBN:0716731363](GO:0015986),cellular_component:"A lipid bilayer along with all the proteins and protein complexes embedded in it an attached to it." [GOC:dos, GOC:mah, ISBN:0815316194](GO:0016020),molecular_function:"Enables the synthesis of AT…	ATP synthase delta chain, chloroplastic; K02113 F-type H+-transporting ATPase subunit delta (A)	ATP synthase delta chain, chloroplastic OS=Nicotiana tabacum GN=ATPD PE=2 SV=1	ATP synthase delta (OSCP) subunit	PREDICTED: ATP synthase delta chain, chloroplastic [Malus domestica]
ZP09G0188200.1_ZP	--	tubby-like protein 8; K19600 tubby-related protein 1 (A)	Tubby-like protein 8 OS=Arabidopsis thaliana GN=TULP8 PE=2 SV=1	Tub family	PREDICTED: tubby-like protein 8 isoform X1 [Malus domestica]
ZP014G0108900.1_ZP	molecular_function:"Enables the transfer of potassium ions (K+) from one side of a membrane to the other." [GOC:ai](GO:0015079),cellular_component:"A lipid bilayer along with all the proteins and protein complexes embedded in it an attached to it." [GOC:dos, GOC:mah, ISBN:0815316194](GO:0016020),biological_process:"A process in which a potassium ion is transported from one side of a membrane to t…	potassium transporter 3; K03549 KUP system potassium uptake protein (A)	Probable potassium transporter 2 OS=Oryza sativa subsp. japonica GN=HAK2 PE=2 SV=1	K+ potassium transporter	PREDICTED: potassium transporter 3 isoform X1 [Pyrus x bretschneideri]
ZP011G0063100.1_ZP	molecular_function:"Catalysis of the hydrolysis of phosphoric monoesters, releasing inorganic phosphate." [GOC:curators, GOC:pg](GO:0016791),molecular_function:"Interacting selectively and non-covalently with cations, charged atoms or groups of atoms with a net positive charge." [GOC:jl](GO:0043169)	probable protein phosphatase 2C 24; K14497 protein phosphatase 2C [EC:3.1.3.16] (A)	Probable protein phosphatase 2C 24 OS=Arabidopsis thaliana GN=At2g29380 PE=2 SV=1	Protein phosphatase 2C	PREDICTED: probable protein phosphatase 2C 24 [Malus domestica]
ZP011G0103700.1_ZP	--	--	--	--	PREDICTED: uncharacterized protein LOC103448052 [Malus domestica]
ZP015G0116700.1_ZP	--	uncharacterized protein At1g10890-like; K13173 arginine and glutamate-rich protein 1 (A)	Uncharacterized protein At1g10890 OS=Arabidopsis thaliana GN=At1g10890 PE=4 SV=1	Arginine and glutamate-rich 1	PREDICTED: uncharacterized protein At1g10890-like isoform X1 [Malus domestica]
ZP015G0356000.1_ZP	molecular_function:"Interacting selectively and non-covalently with GTP, guanosine triphosphate." [GOC:ai](GO:0005525)	LAMB4; laminin, beta 4; K06245 laminin, beta 4 (A)	Protein AIG1 OS=Arabidopsis thaliana GN=AIG1 PE=2 SV=1	AIG1 family	PREDICTED: protein AIG1-like [Malus domestica]
ZP05G0055500.1_ZP	biological_process:"Any process that results in a change in state or activity of a cell or an organism (in terms of movement, secretion, enzyme production, gene expression, etc.) as a result of oxidative stress, a state often resulting from exposure to high levels of reactive oxygen species, e.g. superoxide anions, hydrogen peroxide (H2O2), and hydroxyl radicals." [GOC:jl, PMID:12115731](GO:00069…	peptide methionine sulfoxide reductase B5-like; K07305 peptide-methionine (R)-S-oxide reductase [EC:1.8.4.12] (A)	Peptide methionine sulfoxide reductase B2, chloroplastic OS=Arabidopsis thaliana GN=MSRB2 PE=1 SV=1	SelR domain	PREDICTED: peptide methionine sulfoxide reductase B5-like [Malus domestica]
ZP03G0033900.1_ZP	--	hypothetical protein; K06236 collagen, type I, alpha (A)	--	--	PREDICTED: uncharacterized protein LOC103418780 [Malus domestica]
ZP01G0117400.1_ZP	molecular_function:"Interacting selectively and non-covalently with any protein or protein complex (a complex of two or more proteins that may include other nonprotein molecules)." [GOC:go_curators](GO:0005515)	DAPK1; death-associated protein kinase 1; K08803 death-associated protein kinase [EC:2.7.11.1] (A)	Ankyrin repeat-containing protein At3g12360 OS=Arabidopsis thaliana GN=At3g12360 PE=2 SV=1	Ankyrin repeats (3 copies)	PREDICTED: ankyrin repeat-containing protein At3g12360 [Malus domestica]
ZP017G0052400.1_ZP	molecular_function:"Interacting selectively and non-covalently with an RNA molecule or a portion thereof." [GOC:jl, GOC:mah](GO:0003723),molecular_function:"Catalysis of the reaction: S-adenosyl-L-methionine + tRNA containing guanine = S-adenosyl-L-homocysteine + tRNA containing N2-methylguanine." [EC:2.1.1.32](GO:0004809),biological_process:"The process in which a pre-tRNA molecule is converted …	probable tRNA (guanine(26)-N(2))-dimethyltransferase 2; K00555 tRNA (guanine26-N2/guanine27-N2)-dimethyltransferase [EC:2.1.1.215 2.1.1.216] (A)	Probable tRNA (guanine(26)-N(2))-dimethyltransferase 2 OS=Arabidopsis thaliana GN=At3g02320 PE=2 SV=3	N2,N2-dimethylguanosine tRNA methyltransferase	PREDICTED: probable tRNA (guanine(26)-N(2))-dimethyltransferase 2 [Malus domestica]
ZP08G0163800.1_ZP	--	--	--	--	PREDICTED: uncharacterized protein LOC103441672 [Malus domestica]
ZP01G0201700.1_ZP	molecular_function:"Enables the facilitated diffusion of an ion (by an energy-independent process) by passage through a transmembrane aqueous pore or channel without evidence for a carrier-mediated mechanism. May be either selective (it enables passage of a specific ion only) or non-selective (it enables passage of two or more ions of same charge but different size)." [GOC:cy, GOC:mtg_transport, …	cyclic nucleotide-gated ion channel 1-like; K05391 cyclic nucleotide gated channel, other eukaryote (A)	Cyclic nucleotide-gated ion channel 1 OS=Arabidopsis thaliana GN=CNGC1 PE=1 SV=1	Ion transport protein	PREDICTED: cyclic nucleotide-gated ion channel 1-like isoform X2 [Malus domestica]
ZP013G0036800.1_ZP	molecular_function:"Any molecular function by which a gene product interacts selectively and non-covalently with DNA (deoxyribonucleic acid)." [GOC:dph, GOC:jl, GOC:tb, GOC:vw](GO:0003677),molecular_function:"Interacting selectively and non-covalently with a specific double-stranded genomic DNA sequence (sometimes referred to as a motif) within the regulatory region of a gene to modulate transcri…	AP2/ERF and B3 domain-containing transcription factor RAV1-like; K09287 RAV-like factor (A)	AP2/ERF and B3 domain-containing transcription repressor TEM1 OS=Arabidopsis thaliana GN=TEM1 PE=1 SV=1	B3 DNA binding domain	PREDICTED: AP2/ERF and B3 domain-containing transcription factor RAV1-like [Malus domestica]
ZP08G0049500.1_ZP	--	cytokinin riboside 5'-monophosphate phosphoribohydrolase LOG8-like; K06966 uncharacterized protein (A)	Cytokinin riboside 5'-monophosphate phosphoribohydrolase LOG8 OS=Arabidopsis thaliana GN=LOG8 PE=1 SV=1	Possible lysine decarboxylase	PREDICTED: cytokinin riboside 5'-monophosphate phosphoribohydrolase LOG8-like [Malus domestica]
ZP03G0229500.1_ZP	molecular_function:"Interacting selectively and non-covalently with monomeric or multimeric forms of actin, including actin filaments." [GOC:clt](GO:0003779)	nuclear-pore anchor; K09291 nucleoprotein TPR (A)	Protein NETWORKED 3C OS=Arabidopsis thaliana GN=NET3C PE=1 SV=1	KIP1-like protein	PREDICTED: stress response protein NST1-like [Malus domestica]
ZP017G0087600.1_ZP	--	--	--	--	PREDICTED: uncharacterized protein LOC103404952 [Malus domestica]
ZP015G0109800.1_ZP	molecular_function:"Interacting selectively and non-covalently with calcium ions (Ca2+)." [GOC:ai](GO:0005509),biological_process:"The process in which a calcium ion (Ca2+) is transported across a mitochondrial membrane, into or out of the mitochondrion." [GOC:ai](GO:0006851)	putative protein serine/threonine kinase; K08815 tau tubulin kinase [EC:2.7.11.26] (A)	Calcium uptake protein 1, mitochondrial OS=Xenopus tropicalis GN=micu1 PE=2 SV=2	EF hand	PREDICTED: calcium uptake protein 1 homolog, mitochondrial [Malus domestica]
ZP013G0037400.1_ZP	biological_process:"The joining together of exons from one or more primary transcripts of messenger RNA (mRNA) and the excision of intron sequences, via a spliceosomal mechanism, so that mRNA consisting only of the joined exons is produced." [GOC:krc, ISBN:0198506732, ISBN:0879695897](GO:0000398),molecular_function:"Any molecular function by which a gene product interacts selectively and non-cova…	PAX3- and PAX7-binding protein 1; K13211 GC-rich sequence DNA-binding factor (A)	PAX3- and PAX7-binding protein 1 OS=Homo sapiens GN=PAXBP1 PE=1 SV=2	GC-rich sequence DNA-binding factor-like protein	PREDICTED: PAX3- and PAX7-binding protein 1-like [Pyrus x bretschneideri]
ZP012G0097400.1_ZP	molecular_function:"Interacting selectively and non-covalently with any nucleic acid." [GOC:jl](GO:0003676),molecular_function:"Catalysis of the reaction: ATP + H2O = ADP + phosphate; this reaction drives the unwinding of an RNA helix." [EC:3.6.4.13, GOC:jl](GO:0003724),molecular_function:"Interacting selectively and non-covalently with ATP, adenosine 5'-triphosphate, a universally important coen…	dnaJ homolog subfamily C member 28-like; K19373 DnaJ homolog subfamily C member 28 (A)	DEAD-box ATP-dependent RNA helicase 38 OS=Arabidopsis thaliana GN=RH38 PE=1 SV=2	Domain of unknown function (DUF1992)	PREDICTED: dnaJ homolog subfamily C member 28-like [Malus domestica]
ZP013G0233100.1_ZP	molecular_function:"Catalysis of the phosphorylation of an amino acid residue in a protein, usually according to the reaction: a protein + ATP = a phosphoprotein + ADP." [MetaCyc:PROTEIN-KINASE-RXN](GO:0004672),molecular_function:"Interacting selectively and non-covalently with ATP, adenosine 5'-triphosphate, a universally important coenzyme and enzyme regulator." [ISBN:0198506732](GO:0005524),bi…	CBL-interacting serine/threonine-protein kinase 21; K07198 5'-AMP-activated protein kinase, catalytic alpha subunit [EC:2.7.11.11] (A)	CBL-interacting serine/threonine-protein kinase 21 OS=Arabidopsis thaliana GN=CIPK21 PE=1 SV=1	NAF domain	PREDICTED: CBL-interacting serine/threonine-protein kinase 21 [Malus domestica]
ZP017G0083100.1_ZP	molecular_function:"Catalysis of the phosphorylation of an amino acid residue in a protein, usually according to the reaction: a protein + ATP = a phosphoprotein + ADP." [MetaCyc:PROTEIN-KINASE-RXN](GO:0004672),molecular_function:"Interacting selectively and non-covalently with ATP, adenosine 5'-triphosphate, a universally important coenzyme and enzyme regulator." [ISBN:0198506732](GO:0005524),bi…	mitogen-activated protein kinase kinase kinase NPK1; K04421 mitogen-activated protein kinase kinase kinase 3 [EC:2.7.11.25] (A)	Mitogen-activated protein kinase kinase kinase A OS=Dictyostelium discoideum GN=mkkA PE=1 SV=2	Protein kinase domain	PREDICTED: mitogen-activated protein kinase kinase kinase ANP1-like [Malus domestica]
ZP015G0118300.1_ZP	biological_process:"Any process that activates or increases the rate or extent of growth, the increase in size or mass of all or part of an organism." [GOC:go_curators](GO:0045927)	uncharacterized LOC105771841; K12812 ATP-dependent RNA helicase UAP56/SUB2 [EC:3.6.4.13] (A)	--	Domain of unknown function (DUF3475)	PREDICTED: uncharacterized protein LOC103967922 [Pyrus x bretschneideri]
ZP016G0040100.1_ZP	biological_process:"The directed movement of proteins in a cell, including the movement of proteins between specific compartments or structures within a cell, such as organelles of a eukaryotic cell." [GOC:mah](GO:0006886),molecular_function:"Interacting selectively and non-covalently with a small monomeric GTPase." [GOC:mah](GO:0031267)	exportin-2; K18423 exportin-2 (importin alpha re-exporter) (A)	Importin-9 OS=Mus musculus GN=Ipo9 PE=1 SV=3	Importin-beta N-terminal domain	PREDICTED: importin-9 [Malus domestica]
ZP015G0319700.1_ZP	--	--	--	--	PREDICTED: uncharacterized serine-rich protein C215.13 [Malus domestica]
ZP014G0039100.1_ZP	molecular_function:"Interacting selectively and non-covalently with any nucleic acid." [GOC:jl](GO:0003676),molecular_function:"Catalysis of the transfer of a methyl group to an acceptor molecule." [ISBN:0198506732](GO:0008168),molecular_function:"Catalysis of the transfer of a methyl group from S-adenosyl-L-methionine to the epsilon-amino group of a lysine residue in a protein substrate." [PMID:…	putative nadh-ubiquinone oxidoreductase 40 kda subunit protein; K03953 NADH dehydrogenase (ubiquinone) 1 alpha subcomplex subunit 9 (A)	Protein-lysine N-methyltransferase N6amt2 OS=Mus musculus GN=N6amt2 PE=2 SV=1	Probable N6-adenine methyltransferase	PREDICTED: N(6)-adenine-specific DNA methyltransferase 2 [Pyrus x bretschneideri]
ZP014G0070300.1_ZP	molecular_function:"Interacting selectively and non-covalently with any nucleic acid." [GOC:jl](GO:0003676),molecular_function:"Catalysis of the exonucleolytic cleavage of poly(A) to 5'-AMP." [EC:3.1.13.4, ISBN:0198547684](GO:0004535),cellular_component:"The Ccr4-Not complex is an eukaryotically conserved deadenylase that can initiate cytoplasmic mRNA decay, and reduce translation by releasing po…	putative CCR4-associated factor 1 homolog 8; K12581 CCR4-NOT transcription complex subunit 7/8 (A)	Probable CCR4-associated factor 1 homolog 5 OS=Arabidopsis thaliana GN=CAF1-5 PE=2 SV=1	CAF1 family ribonuclease	PREDICTED: putative CCR4-associated factor 1 homolog 8 isoform X1 [Malus domestica]
ZP017G0191700.1_ZP	cellular_component:"The gel-like material, with considerable fine structure, that lies in the matrix space, or lumen, of a mitochondrion. It contains the enzymes of the tricarboxylic acid cycle and, in some organisms, the enzymes concerned with fatty acid oxidation." [GOC:as, ISBN:0198506732](GO:0005759)	uncharacterized protein At2g39795, mitochondrial-like; K15414 complement component 1 Q subcomponent-binding protein, mitochondrial (A)	Uncharacterized protein At2g39795, mitochondrial OS=Arabidopsis thaliana GN=At2g39795 PE=2 SV=1	Mitochondrial glycoprotein	PREDICTED: uncharacterized protein At2g39795, mitochondrial-like [Malus domestica]
ZP015G0267100.1_ZP	biological_process:"A cellular homeostatic process involved in the maintenance of an internal steady state of glucose within a cell or between a cell and its external environment." [GOC:dph, GOC:go_curators, GOC:tb](GO:0001678),molecular_function:"Catalysis of the reaction: ATP + D-hexose = ADP + D-hexose 6-phosphate." [EC:2.7.1.1](GO:0004396),molecular_function:"Interacting selectively and non-c…	probable hexokinase-like 2 protein; K00844 hexokinase [EC:2.7.1.1] (A)	Probable hexokinase-like 2 protein OS=Arabidopsis thaliana GN=At4g37840 PE=3 SV=1	Hexokinase	PREDICTED: probable hexokinase-like 2 protein [Malus domestica]
ZP014G0029800.1_ZP	--	DCN1-like protein 4; K17824 DCN1-like protein 4/5 (A)	DCN1-like protein 4 OS=Danio rerio GN=dcun1d4 PE=3 SV=2	Cullin binding	PREDICTED: DCN1-like protein 4 [Malus domestica]
ZP01G0044700.1_ZP	molecular_function:"Enables the active transport of a solute across a membrane by a mechanism whereby two or more species are transported in opposite directions in a tightly coupled process not directly linked to a form of energy other than chemiosmotic energy. The reaction is: solute A(out) + solute B(in) = solute A(in) + solute B(out)." [GOC:mtg_transport, ISBN:0815340729, PMID:10839820](GO:001…	protein TRANSPARENT TESTA 12-like; K03327 multidrug resistance protein, MATE family (A)	Protein TRANSPARENT TESTA 12 OS=Arabidopsis thaliana GN=TT12 PE=2 SV=1	MatE	PREDICTED: protein TRANSPARENT TESTA 12-like [Malus domestica]
ZP013G0001200.1_ZP	molecular_function:"Interacting selectively and non-covalently with any nucleic acid." [GOC:jl](GO:0003676)	hypothetical protein; K03695 ATP-dependent Clp protease ATP-binding subunit ClpB (A)	G patch domain and ankyrin repeat-containing protein 1 homolog OS=Caenorhabditis elegans GN=ZK1320.7 PE=3 SV=3	G-patch domain	PREDICTED: G patch domain-containing protein 11 [Malus domestica]
ZP07G0030100.1_ZP	molecular_function:"Catalysis of the hydrolysis of internal, alpha-peptide bonds in a polypeptide chain by a mechanism in which a water molecule bound by the side chains of aspartic residues at the active center acts as a nucleophile." [ISBN:0198506732](GO:0004190),biological_process:"The hydrolysis of proteins into smaller polypeptides and/or amino acids by cleavage of their peptide bonds." [GOC…	hypothetical protein; K01381 saccharopepsin [EC:3.4.23.25] (A)	Aspartic proteinase nepenthesin-1 OS=Nepenthes gracilis GN=nep1 PE=1 SV=1	Xylanase inhibitor N-terminal	PREDICTED: protein ASPARTIC PROTEASE IN GUARD CELL 2-like [Malus domestica]
ZP05G0290700.1_ZP	--	--	--	--	PREDICTED: glycine-rich cell wall structural protein 1.8-like, partial [Malus domestica]
ZP09G0144500.1_ZP	biological_process:"The hydrolysis of proteins into smaller polypeptides and/or amino acids by cleavage of their peptide bonds." [GOC:bf, GOC:mah](GO:0006508),molecular_function:"Catalysis of the hydrolysis of peptide bonds by a mechanism in which water acts as a nucleophile, one or two metal ions hold the water molecule in place, and charged amino acid side chains are ligands for the metal ions.…	aminopeptidase M1-like; K08776 puromycin-sensitive aminopeptidase [EC:3.4.11.-] (A)	Aminopeptidase M1 OS=Arabidopsis thaliana GN=APM1 PE=1 SV=1	-	PREDICTED: aminopeptidase M1-like isoform X1 [Malus domestica]
ZP017G0185300.1_ZP	biological_process:"The directed movement of proteins into, out of or within a cell, or between cells, by means of some agent such as a transporter or pore." [GOC:ai](GO:0015031),molecular_function:"Interacting selectively and non-covalently with any inositol-containing glycerophospholipid, i.e. phosphatidylinositol (PtdIns) and its phosphorylated derivatives." [GOC:bf, ISBN:0198506732, PMID:1139…	--	--	PX domain	PREDICTED: uncharacterized protein LOC103437290 [Malus domestica]
ZP05G0046300.1_ZP	--	--	--	Protein of unknown function (DUF688)	PREDICTED: probable serine/threonine-protein kinase DDB_G0278665 [Malus domestica]
ZP01G0062400.1_ZP	--	uncharacterized LOC100546750; K00678 phosphatidylcholine-retinol O-acyltransferase [EC:2.3.1.135] (A)	--	Acyclic terpene utilisation family protein AtuA	hypothetical protein PRUPE_ppa002638mg [Prunus persica]
ZP05G0275700.1_ZP	molecular_function:"Catalysis of the reaction: donor + hydrogen peroxide = oxidized donor + 2 H2O." [EC:1.11.1.7, RHEA:56136](GO:0004601),biological_process:"Any process that results in a change in state or activity of a cell or an organism (in terms of movement, secretion, enzyme production, gene expression, etc.) as a result of oxidative stress, a state often resulting from exposure to high lev…	peroxidase 19; K00430 peroxidase [EC:1.11.1.7] (A)	Peroxidase 19 OS=Arabidopsis thaliana GN=PER19 PE=2 SV=1	Peroxidase	PREDICTED: peroxidase 19 [Malus domestica]
ZP08G0210800.1_ZP	molecular_function:"Any molecular function by which a gene product interacts selectively and non-covalently with DNA (deoxyribonucleic acid)." [GOC:dph, GOC:jl, GOC:tb, GOC:vw](GO:0003677),biological_process:"Any process that modulates the frequency, rate or extent of cellular DNA-templated transcription." [GOC:go_curators, GOC:txnOH](GO:0006355)	NAC domain-containing protein 89-like; K12581 CCR4-NOT transcription complex subunit 7/8 (A)	Putative NAC domain-containing protein 94 OS=Arabidopsis thaliana GN=ANAC094 PE=3 SV=1	No apical meristem (NAM) protein	PREDICTED: NAC transcription factor 25 isoform X1 [Pyrus x bretschneideri]
ZP07G0139600.1_ZP	molecular_function:"Catalysis of the phosphorylation of an amino acid residue in a protein, usually according to the reaction: a protein + ATP = a phosphoprotein + ADP." [MetaCyc:PROTEIN-KINASE-RXN](GO:0004672),molecular_function:"Interacting selectively and non-covalently with ATP, adenosine 5'-triphosphate, a universally important coenzyme and enzyme regulator." [ISBN:0198506732](GO:0005524),bi…	uncharacterized aarF domain-containing protein kinase At1g79600, chloroplastic; K08869 aarF domain-containing kinase (A)	Uncharacterized protein sll0005 OS=Synechocystis sp. (strain PCC 6803 / Kazusa) GN=sll0005 PE=3 SV=1	ABC1 family	PREDICTED: uncharacterized aarF domain-containing protein kinase At1g79600, chloroplastic [Malus domestica]
ZP06G0193600.1_ZP	molecular_function:"Interacting selectively and non-covalently with a specific double-stranded genomic DNA sequence (sometimes referred to as a motif) within the regulatory region of a gene to modulate transcription. Regulatory regions include promoters (proximal and distal) and enhancers. Genes are transcriptional units, and include bacterial operons." [GOC:txnOH-2018](GO:0003700)	--	Transcription factor TCP18 OS=Arabidopsis thaliana GN=TCP18 PE=2 SV=1	TCP family transcription factor	PREDICTED: transcription factor TCP18-like [Malus domestica]
ZP01G0145900.1_ZP	molecular_function:"Any molecular function by which a gene product interacts selectively and non-covalently with DNA (deoxyribonucleic acid)." [GOC:dph, GOC:jl, GOC:tb, GOC:vw](GO:0003677),molecular_function:"Interacting selectively and non-covalently with a specific double-stranded genomic DNA sequence (sometimes referred to as a motif) within the regulatory region of a gene to modulate transcri…	hypothetical protein; K06236 collagen, type I, alpha (A)	Putative Myb family transcription factor At1g14600 OS=Arabidopsis thaliana GN=At1g14600 PE=2 SV=2	Myb-like DNA-binding domain	PREDICTED: uncharacterized protein LOC103437524 isoform X1 [Malus domestica]
ZP08G0131000.1_ZP	molecular_function:"Any molecular function by which a gene product interacts selectively and non-covalently with DNA (deoxyribonucleic acid)." [GOC:dph, GOC:jl, GOC:tb, GOC:vw](GO:0003677),molecular_function:"Interacting selectively and non-covalently with single-stranded DNA." [GOC:elh, GOC:vw, PMID:22976174](GO:0003697),molecular_function:"Interacting selectively and non-covalently with ATP, ad…	DNA repair protein recA homolog 2, mitochondrial; K03553 recombination protein RecA (A)	DNA repair protein recA homolog 2, mitochondrial OS=Arabidopsis thaliana GN=At3g10140 PE=2 SV=1	recA bacterial DNA recombination protein	PREDICTED: DNA repair protein recA homolog 2, mitochondrial [Malus domestica]
ZP015G0257800.1_ZP	biological_process:"The modification of a protein by cis-trans isomerization of a proline residue." [GOC:krc, PMID:16959570](GO:0000413),molecular_function:"Catalysis of the reaction: peptidyl-proline (omega=180) = peptidyl-proline (omega=0)." [EC:5.2.1.8](GO:0003755),molecular_function:"Catalysis of the transfer of ubiquitin from one protein to another via the reaction X-Ub + Y --> Y-Ub + X, whe…	peptidyl-prolyl cis-trans isomerase CYP65-like; K10598 peptidyl-prolyl cis-trans isomerase-like 2 [EC:5.2.1.8] (A)	Peptidyl-prolyl cis-trans isomerase CYP65 OS=Arabidopsis thaliana GN=CYP65 PE=2 SV=1	Rtf2 RING-finger	PREDICTED: peptidyl-prolyl cis-trans isomerase CYP65-like [Pyrus x bretschneideri]
ZP07G0086600.1_ZP	molecular_function:"Catalysis of the reaction: NAD+ + (ADP-D-ribosyl)(n)-acceptor = nicotinamide + (ADP-D-ribosyl)(n+1)-acceptor." [EC:2.4.2.30](GO:0003950)	tRNA 2'-phosphotransferase 1-like; K10669 2'-phosphotransferase [EC:2.7.1.160] (A)	tRNA 2'-phosphotransferase 1 OS=Danio rerio GN=trpt1 PE=2 SV=2	RNA 2'-phosphotransferase, Tpt1 / KptA family	PREDICTED: tRNA 2'-phosphotransferase 1-like [Malus domestica]
ZP03G0059700.1_ZP	--	hypothetical protein; K03255 protein TIF31 (A)	Telomere repeat-binding protein 5 OS=Arabidopsis thaliana GN=TRP5 PE=1 SV=2	--	PREDICTED: telomere repeat-binding protein 5-like isoform X1 [Malus domestica]
ZP015G0320900.1_ZP	molecular_function:"Any molecular function by which a gene product interacts selectively and non-covalently with DNA (deoxyribonucleic acid)." [GOC:dph, GOC:jl, GOC:tb, GOC:vw](GO:0003677),cellular_component:"A membrane-bounded organelle of eukaryotic cells in which chromosomes are housed and replicated. In most cells, the nucleus contains all of the cell's chromosomes except the organellar chrom…	ARF3-2; auxin response factor 3; K14486 auxin response factor (A)	Auxin response factor 17 OS=Arabidopsis thaliana GN=ARF17 PE=2 SV=1	Auxin response factor	PREDICTED: auxin response factor 17 [Malus domestica]
ZP08G0050700.1_ZP	--	--	--	N-terminal C2 in EEIG1 and EHBP1 proteins	PREDICTED: uncharacterized protein LOC103410598 [Malus domestica]
ZP010G0036900.1_ZP	molecular_function:"The action of a molecule that contributes to the structural integrity of the ribosome." [GOC:mah](GO:0003735),cellular_component:"An intracellular organelle, about 200 A in diameter, consisting of RNA and protein. It is the site of protein biosynthesis resulting from translation of messenger RNA (mRNA). It consists of two subunits, one large and one small, each containing only…	50S ribosomal protein L12, chloroplastic-like; K02935 large subunit ribosomal protein L7/L12 (A)	50S ribosomal protein L12, chloroplastic OS=Pyropia yezoensis GN=rpl12 PE=3 SV=1	Ribosomal protein L7/L12 C-terminal domain	PREDICTED: 50S ribosomal protein L12, chloroplastic-like [Pyrus x bretschneideri]
ZP04G0164200.1_ZP	molecular_function:"Catalysis of a biochemical reaction at physiological temperatures. In biologically catalyzed reactions, the reactants are known as substrates, and the catalysts are naturally occurring macromolecular substances known as enzymes. Enzymes possess specific binding sites for substrates, and are usually composed wholly or largely of protein, but RNA that has catalytic activity (rib…	phospholipase D p1; K01115 phospholipase D1/2 [EC:3.1.4.4] (A)	Phospholipase D p1 OS=Arabidopsis thaliana GN=PLDP1 PE=1 SV=1	PLD-like domain	PREDICTED: phospholipase D p1 [Malus domestica]
ZP07G0043200.1_ZP	biological_process:"Any process in which RNA molecules inactivate expression of target genes." [GOC:dph, GOC:mah, GOC:tb, PMID:15020054](GO:0031047)	--	Protein SUPPRESSOR OF GENE SILENCING 3 OS=Solanum lycopersicum GN=SGS3 PE=1 SV=1	XS domain	PREDICTED: uncharacterized protein LOC103438801 [Malus domestica]
ZP017G0069000.1_ZP	biological_process:"The aggregation, arrangement and bonding together of proteins and a box H/ACA snoRNA to form a box H/ACA small nucleolar ribonucleoprotein (snoRNP) complex." [GOC:krc, PMID:12515383](GO:0000493),biological_process:"The intramolecular conversion of uridine to pseudouridine within an RNA molecule. This posttranscriptional base modification occurs in tRNA, rRNA, and snRNAs." [GOC…	uncharacterized LOC103404735; K14763 H/ACA ribonucleoprotein complex non-core subunit NAF1 (A)	H/ACA ribonucleoprotein complex non-core subunit NAF1 OS=Rattus norvegicus GN=Naf1 PE=2 SV=1	Gar1/Naf1 RNA binding region	PREDICTED: uncharacterized protein LOC103404735 [Malus domestica]
ZP017G0057400.1_ZP	--	EVI5-like protein; K19944 TBC1 domain family member 10 (A)	EVI5-like protein OS=Homo sapiens GN=EVI5L PE=1 SV=1	Rab-GTPase-TBC domain	PREDICTED: EVI5-like protein [Malus domestica]
ZP014G0022200.1_ZP	molecular_function:"Interacting selectively and non-covalently with any protein or protein complex (a complex of two or more proteins that may include other nonprotein molecules)." [GOC:go_curators](GO:0005515)	uncharacterized LOC101308302; K18999 RNA polymerase II C-terminal domain phosphatase-like 3/4 [EC:3.1.3.16] (A)	Putative F-box protein At1g47390 OS=Arabidopsis thaliana GN=At1g47390 PE=3 SV=1	F-box domain	PREDICTED: uncharacterized protein LOC103454045 [Malus domestica]
ZP06G0151100.1_ZP	molecular_function:"Catalysis of the phosphorylation of an amino acid residue in a protein, usually according to the reaction: a protein + ATP = a phosphoprotein + ADP." [MetaCyc:PROTEIN-KINASE-RXN](GO:0004672),molecular_function:"Catalysis of the reactions: ATP + protein serine = ADP + protein serine phosphate, and ATP + protein threonine = ADP + protein threonine phosphate." [GOC:bf, RHEA:17989…	probable serine/threonine-protein kinase WNK3; K08867 WNK lysine deficient protein kinase [EC:2.7.11.1] (A)	Probable serine/threonine-protein kinase WNK2 OS=Oryza sativa subsp. japonica GN=WNK2 PE=2 SV=1	Protein kinase domain	PREDICTED: probable serine/threonine-protein kinase WNK3 isoform X2 [Malus domestica]
ZP05G0103000.1_ZP	molecular_function:"Any molecular function by which a gene product interacts selectively and non-covalently with DNA (deoxyribonucleic acid)." [GOC:dph, GOC:jl, GOC:tb, GOC:vw](GO:0003677)	homeobox protein HAT3.1; K11657 remodeling and spacing factor 1 (A)	Homeobox protein HAT3.1 OS=Arabidopsis thaliana GN=HAT3.1 PE=2 SV=3	Homeobox domain	PREDICTED: homeobox protein HAT3.1-like isoform X2 [Malus domestica]
ZP01G0154400.1_ZP	molecular_function:"Catalysis of the transfer of ubiquitin from one protein to another via the reaction X-Ub + Y --> Y-Ub + X, where both X-Ub and Y-Ub are covalent linkages." [GOC:BioGRID, GOC:jh2, PMID:9635407](GO:0004842),biological_process:"The process in which one or more ubiquitin groups are added to a protein." [GOC:ai](GO:0016567)	transcription elongation factor TFIIS; K03145 transcription elongation factor S-II (A)	U-box domain-containing protein 62 OS=Arabidopsis thaliana GN=PUB62 PE=2 SV=1	--	PREDICTED: U-box domain-containing protein 62-like [Pyrus x bretschneideri]
ZP05G0183500.1_ZP	biological_process:"Any process that results in a change in state or activity of a cell or an organism (in terms of movement, secretion, enzyme production, gene expression, etc.) as a result of a metal ion stimulus." [GOC:sm](GO:0010038),molecular_function:"Catalysis of the reaction: glutathione + Glu(-Cys)(n)-Gly = Gly + Glu(-Cys)(n+1)-Gly." [EC:2.3.2.15](GO:0016756),molecular_function:"Interact…	glutathione gamma-glutamylcysteinyltransferase 3-like; K05941 glutathione gamma-glutamylcysteinyltransferase [EC:2.3.2.15] (A)	Glutathione gamma-glutamylcysteinyltransferase 1 OS=Lotus japonicus GN=PCS1 PE=2 SV=1	Phytochelatin synthase	PREDICTED: glutathione gamma-glutamylcysteinyltransferase 1-like isoform X1 [Pyrus x bretschneideri]
ZP07G0140600.1_ZP	biological_process:"The intramolecular conversion of uridine to pseudouridine within an RNA molecule. This posttranscriptional base modification occurs in tRNA, rRNA, and snRNAs." [GOC:hjd, GOC:mah](GO:0001522),molecular_function:"Interacting selectively and non-covalently with an RNA molecule or a portion thereof." [GOC:jl, GOC:mah](GO:0003723),biological_process:"The covalent alteration of one …	pseudouridine synthase; K15454 tRNA pseudouridine synthase 9 [EC:5.4.99.-] (A)	RNA pseudouridine synthase 5 OS=Arabidopsis thaliana GN=At3g52260 PE=2 SV=2	RNA pseudouridylate synthase	PREDICTED: RNA pseudouridine synthase 5 isoform X1 [Malus domestica]
ZP05G0319000.1_ZP	molecular_function:"Catalysis of the hydrolysis of various bonds, e.g. C-O, C-N, C-C, phosphoric anhydride bonds, etc. Hydrolase is the systematic name for any enzyme of EC class 3." [ISBN:0198506732](GO:0016787)	Enolase-phosphatase E1, putative; K09880 enolase-phosphatase E1 [EC:3.1.3.77] (A)	Nudix hydrolase 2 OS=Arabidopsis thaliana GN=NUDT2 PE=1 SV=1	-	PREDICTED: nudix hydrolase 2-like isoform X1 [Malus domestica]
ZP014G0055200.1_ZP	--	--	--	--	PREDICTED: F-box/LRR-repeat protein At3g58900-like [Prunus mume]
ZP011G0203500.1_ZP	molecular_function:"Catalysis of the hydrolysis of any O-glycosyl bond." [GOC:mah](GO:0004553),biological_process:"The chemical reactions and pathways involving carbohydrates, any of a group of organic compounds based of the general formula Cx(H2O)y. Includes the formation of carbohydrate derivatives by the addition of a carbohydrate residue to another molecule." [GOC:mah, ISBN:0198506732](GO:000…	beta-glucosidase 18-like; K05350 beta-glucosidase [EC:3.2.1.21] (A)	Beta-glucosidase 18 OS=Oryza sativa subsp. japonica GN=BGLU18 PE=3 SV=2	Glycosyl hydrolase family 1	PREDICTED: beta-glucosidase 18-like isoform X2 [Malus domestica]
ZP02G0024200.1_ZP	molecular_function:"Interacting selectively and non-covalently with any protein or protein complex (a complex of two or more proteins that may include other nonprotein molecules)." [GOC:go_curators](GO:0005515)	--	--	--	PREDICTED: uncharacterized protein LOC103448064 [Malus domestica]
ZP09G0199700.1_ZP	biological_process:"Any process that modulates the frequency, rate or extent of cellular DNA-templated transcription." [GOC:go_curators, GOC:txnOH](GO:0006355),biological_process:"Any process that activates, maintains or increases long-day photoperiodism, where the response associated with the photoperiodism is flowering. Flowering is defined by the switch from the vegetative to the reproductive …	--	Transcription factor VOZ1 OS=Arabidopsis thaliana GN=VOZ1 PE=1 SV=1	--	PREDICTED: uncharacterized protein LOC103421985 [Malus domestica]
ZP017G0115800.1_ZP	molecular_function:"Interacting selectively and non-covalently with any protein or protein complex (a complex of two or more proteins that may include other nonprotein molecules)." [GOC:go_curators](GO:0005515)	uncharacterized LOC103329149; K19307 25S rRNA (uracil2634-N3)-methyltransferase [EC:2.1.1.313] (A)	--	Protein of unknown function (DUF1296)	PREDICTED: uncharacterized protein LOC103405294 [Malus domestica]
ZP017G0169700.1_ZP	cellular_component:"A multisubunit complex that is located at the centromeric region of DNA and provides an attachment point for the spindle microtubules." [GOC:elh](GO:0000776),molecular_function:"Interacting selectively and non-covalently with a centromere, a region of chromosome where the spindle fibers attach during mitosis and meiosis." [GOC:jl, SO:0000577](GO:0019237),biological_process:"Th…	--	--	--	PREDICTED: uncharacterized protein LOC103405517 [Malus domestica]
ZP01G0089400.1_ZP	molecular_function:"Catalysis of the phosphorylation of an amino acid residue in a protein, usually according to the reaction: a protein + ATP = a phosphoprotein + ADP." [MetaCyc:PROTEIN-KINASE-RXN](GO:0004672),molecular_function:"Interacting selectively and non-covalently with ATP, adenosine 5'-triphosphate, a universally important coenzyme and enzyme regulator." [ISBN:0198506732](GO:0005524),bi…	CDPK-related kinase 3-like; K13412 calcium-dependent protein kinase [EC:2.7.11.1] (A)	CDPK-related kinase 3 OS=Arabidopsis thaliana GN=CRK3 PE=1 SV=1	Protein kinase domain	PREDICTED: CDPK-related kinase 3 isoform X1 [Pyrus x bretschneideri]
ZP06G0109100.1_ZP	molecular_function:"Interacting selectively and non-covalently with calcium ions (Ca2+)." [GOC:ai](GO:0005509)	calcineurin B-like protein 7; K06268 serine/threonine-protein phosphatase 2B regulatory subunit (A)	Calcineurin B-like protein 7 OS=Oryza sativa subsp. japonica GN=CBL7 PE=2 SV=1	EF hand	PREDICTED: calcineurin B-like protein 7 [Malus domestica]
ZP01G0068900.1_ZP	--	--	--	--	PREDICTED: uncharacterized protein LOC103957377 [Pyrus x bretschneideri]
ZP08G0003300.1_ZP	--	--	--	--	PREDICTED: uncharacterized protein LOC103410415 [Malus domestica]
ZP014G0149700.1_ZP	molecular_function:"Interacting selectively and non-covalently with any protein or protein complex (a complex of two or more proteins that may include other nonprotein molecules)." [GOC:go_curators](GO:0005515),cellular_component:"A small, dense body one or more of which are present in the nucleus of eukaryotic cells. It is rich in RNA and protein, is not bounded by a limiting membrane, and is no…	WD repeat-containing protein 74-like; K14841 ribosome biogenesis protein NSA1 (A)	WD repeat-containing protein 74 OS=Bos taurus GN=WDR74 PE=2 SV=1	--	PREDICTED: WD repeat-containing protein 74-like [Malus domestica]
ZP09G0027700.1_ZP	molecular_function:"Enables the facilitated diffusion of an ion (by an energy-independent process) by passage through a transmembrane aqueous pore or channel without evidence for a carrier-mediated mechanism. May be either selective (it enables passage of a specific ion only) or non-selective (it enables passage of two or more ions of same charge but different size)." [GOC:cy, GOC:mtg_transport, …	putative cyclic nucleotide-gated ion channel 18; K05391 cyclic nucleotide gated channel, other eukaryote (A)	Putative cyclic nucleotide-gated ion channel 18 OS=Arabidopsis thaliana GN=CNGC18 PE=3 SV=1	Ion transport protein	PREDICTED: putative cyclic nucleotide-gated ion channel 18 [Malus domestica]
ZP05G0092100.1_ZP	molecular_function:"Interacting selectively and non-covalently with any protein or protein complex (a complex of two or more proteins that may include other nonprotein molecules)." [GOC:go_curators](GO:0005515)	hypothetical protein; K17710 pentatricopeptide repeat domain-containing protein 1 (A)	Pentatricopeptide repeat-containing protein At4g33990 OS=Arabidopsis thaliana GN=EMB2758 PE=3 SV=2	PPR repeat	PREDICTED: pentatricopeptide repeat-containing protein At4g33990 [Malus domestica]
ZP015G0078600.1_ZP	molecular_function:"Catalysis of the reaction: N-substituted aminoacyl-tRNA + H2O = N-substituted amino acid + tRNA." [EC:3.1.1.29](GO:0004045)	peptidyl-tRNA hydrolase 2, mitochondrial; K04794 peptidyl-tRNA hydrolase, PTH2 family [EC:3.1.1.29] (A)	Peptidyl-tRNA hydrolase 2, mitochondrial OS=Bos taurus GN=PTRH2 PE=2 SV=1	Peptidyl-tRNA hydrolase PTH2	PREDICTED: peptidyl-tRNA hydrolase 2, mitochondrial isoform X1 [Pyrus x bretschneideri]
ZP013G0148400.1_ZP	--	hypothetical protein; K15200 general transcription factor 3C polypeptide 2 (A)	Protein ABCI12, chloroplastic OS=Arabidopsis thaliana GN=ABCI12 PE=2 SV=1	Cobalt transport protein	PREDICTED: protein ABCI12, chloroplastic-like [Malus domestica]
ZP017G0058600.1_ZP	molecular_function:"Interacting selectively and non-covalently with any metal ion." [GOC:ai](GO:0046872)	uncharacterized LOC105784008; K00161 pyruvate dehydrogenase E1 component alpha subunit [EC:1.2.4.1] (A)	Protein FLX-like 2 OS=Arabidopsis thaliana GN=FLXL2 PE=1 SV=1	Zinc finger, C3HC4 type (RING finger)	PREDICTED: uncharacterized protein LOC103404692 isoform X1 [Malus domestica]
ZP011G0109400.1_ZP	--	SORBIDRAFT_03g046345, Sb03g046345; hypothetical protein; K07562 nonsense-mediated mRNA decay protein 3 (A)	Protein RETICULATA-RELATED 1 OS=Arabidopsis thaliana GN=RER1 PE=2 SV=1	Protein RETICULATA-related	PREDICTED: uncharacterized protein LOC103448009 [Malus domestica]
ZP013G0033700.1_ZP	biological_process:"Any process that modulates the frequency, rate or extent of systemic acquired resistance." [GOC:sm](GO:0010112)	--	--	--	PREDICTED: protein NIM1-INTERACTING 2-like [Pyrus x bretschneideri]
ZP01G0093000.1_ZP	molecular_function:"The formation of a protein dimer, a macromolecular structure consists of two noncovalently associated identical or nonidentical subunits." [ISBN:0198506732](GO:0046983)	transcription factor bHLH96; K18485 myogenic factor 6 (A)	Transcription factor bHLH70 OS=Arabidopsis thaliana GN=BHLH70 PE=2 SV=1	Helix-loop-helix DNA-binding domain	PREDICTED: LOW QUALITY PROTEIN: transcription factor bHLH57 [Malus domestica]
ZP06G0157800.1_ZP	molecular_function:"Interacting selectively and non-covalently with any inositol-containing glycerophospholipid, i.e. phosphatidylinositol (PtdIns) and its phosphorylated derivatives." [GOC:bf, ISBN:0198506732, PMID:11395417](GO:0035091)	POPTRDRAFT_252138; hypothetical protein; K19330 run domain Beclin-1 interacting and cysteine-rich containing protein (A)	Pleckstrin homology domain-containing family M member 3 OS=Homo sapiens GN=PLEKHM3 PE=2 SV=2	PX domain	PREDICTED: uncharacterized protein LOC103437702 [Malus domestica]
ZP07G0182700.1_ZP	molecular_function:"Interacting selectively and non-covalently with a specific double-stranded genomic DNA sequence (sometimes referred to as a motif) within the regulatory region of a gene to modulate transcription. Regulatory regions include promoters (proximal and distal) and enhancers. Genes are transcriptional units, and include bacterial operons." [GOC:txnOH-2018](GO:0003700),biological_pro…	hypothetical protein; K16225 probable WRKY transcription factor 52 (A)	Probable WRKY transcription factor 70 OS=Arabidopsis thaliana GN=WRKY70 PE=2 SV=1	WRKY DNA -binding domain	PREDICTED: probable WRKY transcription factor 70 [Pyrus x bretschneideri]
ZP05G0294500.1_ZP	--	putative cyclin-D6-1; K18812 cyclin D6, plant (A)	Putative cyclin-D6-1 OS=Arabidopsis thaliana GN=CYCD6-1 PE=3 SV=1	Cyclin, C-terminal domain	PREDICTED: putative cyclin-D6-1 [Malus domestica]
ZP015G0207900.1_ZP	molecular_function:"Interacting selectively and non-covalently with any protein or protein complex (a complex of two or more proteins that may include other nonprotein molecules)." [GOC:go_curators](GO:0005515)	--	Protein POLLENLESS 3-LIKE 2 OS=Arabidopsis thaliana GN=At3g51280 PE=2 SV=1	Tetratricopeptide repeat	PREDICTED: uncharacterized protein LOC103401066 [Malus domestica]
ZP011G0038000.1_ZP	biological_process:"The process in which a solute is transported across a lipid bilayer, from one side of a membrane to the other." [GOC:dph, GOC:jid](GO:0055085)	mitoferrin; K15113 solute carrier family 25 (mitochondrial iron transporter), member 28/37 (A)	Mitoferrin OS=Dictyostelium discoideum GN=mcfF PE=3 SV=1	Mitochondrial carrier protein	PREDICTED: mitoferrin [Malus domestica]
ZP03G0038800.1_ZP	--	uncharacterized LOC102704525; K01227 mannosyl-glycoprotein endo-beta-N-acetylglucosaminidase [EC:3.2.1.96] (A)	LOB domain-containing protein 13 OS=Arabidopsis thaliana GN=LBD13 PE=2 SV=2	Lateral organ boundaries (LOB) domain	PREDICTED: LOB domain-containing protein 15-like [Malus domestica]
ZP05G0089200.1_ZP	molecular_function:"Interacting selectively and non-covalently with ATP, adenosine 5'-triphosphate, a universally important coenzyme and enzyme regulator." [ISBN:0198506732](GO:0005524),molecular_function:"Catalysis of the reaction: ATP + H2O = ADP + phosphate. This reaction requires the presence of one or more nucleosomes." [GOC:mah, PMID:19165147](GO:0070615)	DNA repair and recombination protein RAD54; K10875 DNA repair and recombination protein RAD54 and RAD54-like protein [EC:3.6.4.-] (A)	Protein CHROMATIN REMODELING 25 OS=Arabidopsis thaliana GN=CHR25 PE=1 SV=1	Helicase conserved C-terminal domain	PREDICTED: DNA repair and recombination protein RAD54 [Malus domestica]
ZP02G0085000.1_ZP	--	zinc finger protein, putative; K15692 E3 ubiquitin-protein ligase RNF13 [EC:2.3.2.27] (A)	Rhodanese-like domain-containing protein 15, chloroplastic OS=Arabidopsis thaliana GN=STR15 PE=2 SV=1	Rhodanese-like domain	PREDICTED: thiosulfate sulfurtransferase 16, chloroplastic-like [Malus domestica]
ZP015G0158900.1_ZP	molecular_function:"Interacting selectively and non-covalently with ATP, adenosine 5'-triphosphate, a universally important coenzyme and enzyme regulator." [ISBN:0198506732](GO:0005524),biological_process:"A system for the correction of errors in which an incorrect base, which cannot form hydrogen bonds with the corresponding base in the parent strand, is incorporated into the daughter strand. Th…	DNA mismatch repair protein MSH7-like; K08737 DNA mismatch repair protein MSH6 (A)	DNA mismatch repair protein MSH7 OS=Arabidopsis thaliana GN=MSH7 PE=1 SV=1	MutS domain III	PREDICTED: DNA mismatch repair protein MSH7-like isoform X1 [Pyrus x bretschneideri]
ZP03G0014300.1_ZP	molecular_function:"The formation of a protein dimer, a macromolecular structure consists of two noncovalently associated identical or nonidentical subunits." [ISBN:0198506732](GO:0046983)	transcription factor PIF3-like; K12126 phytochrome-interacting factor 3 (A)	Transcription factor bHLH122 OS=Arabidopsis thaliana GN=BHLH122 PE=1 SV=1	Helix-loop-helix DNA-binding domain	PREDICTED: transcription factor bHLH122-like isoform X1 [Malus domestica]
ZP015G0143600.1_ZP	molecular_function:"A protein or a member of a complex that interacts specifically and non-covalently with a DNA-bound DNA-binding transcription factor to either activate or repress the transcription of specific genes. Coregulators often act by altering chromatin structure and modifications. For example, one class of transcription coregulators modifies chromatin structure through covalent modific…	histone acetyltransferase; K04498 E1A/CREB-binding protein [EC:2.3.1.48] (A)	--	--	PREDICTED: uncharacterized protein LOC103415739 [Malus domestica]
ZP08G0084900.1_ZP	--	uncharacterized LOC103957072; K11793 cereblon (A)	Protein cereblon OS=Homo sapiens GN=CRBN PE=1 SV=1	Yippee zinc-binding/DNA-binding /Mis18, centromere assembly	PREDICTED: uncharacterized protein LOC103957072 isoform X1 [Pyrus x bretschneideri]
ZP03G0069200.1_ZP	molecular_function:"Catalysis of the reaction: GTP + 3 H(2)O = 2,5-diamino-6-hydroxy-4-(5-phosphoribosylamino)-pyrimidine + diphosphate + formate + 3 H(+)." [EC:3.5.4.25, RHEA:23704](GO:0003935),molecular_function:"Catalysis of the reaction: D-ribulose 5-phosphate = (2S)-2-hydroxy-3-oxobutyl phosphate + formate + H(+)." [EC:4.1.99.12, RHEA:18457](GO:0008686),biological_process:"The chemical react…	monofunctional riboflavin biosynthesis protein RIBA 3, chloroplastic; K14652 3,4-dihydroxy 2-butanone 4-phosphate synthase / GTP cyclohydrolase II [EC:4.1.99.12 3.5.4.25] (A)	Monofunctional riboflavin biosynthesis protein RIBA 3, chloroplastic OS=Arabidopsis thaliana GN=RIBA3 PE=1 SV=1	GTP cyclohydrolase II	PREDICTED: monofunctional riboflavin biosynthesis protein RIBA 3, chloroplastic [Malus domestica]
ZP011G0043900.1_ZP	molecular_function:"Binds to and increases the activity of a GTPase, an enzyme that catalyzes the hydrolysis of GTP." [GOC:mah](GO:0005096)	rab3 GTPase-activating protein catalytic subunit; K18270 Rab3 GTPase-activating protein catalytic subunit (A)	Rab3 GTPase-activating protein catalytic subunit OS=Xenopus laevis GN=rab3gap1 PE=2 SV=1	Rab3 GTPase-activating protein catalytic subunit	PREDICTED: rab3 GTPase-activating protein catalytic subunit [Pyrus x bretschneideri]
ZP09G0055300.1_ZP	--	--	--	--	PREDICTED: kanadaptin-like [Malus domestica]
ZP06G0193900.1_ZP	--	leucoanthocyanidin reductase-like; K13081 leucoanthocyanidin reductase [EC:1.17.1.3] (A)	Leucoanthocyanidin reductase OS=Desmodium uncinatum GN=LAR PE=1 SV=1	NmrA-like family	PREDICTED: leucoanthocyanidin reductase-like isoform X1 [Malus domestica]
ZP09G0189800.1_ZP	molecular_function:"Interacting selectively and non-covalently with ATP, adenosine 5'-triphosphate, a universally important coenzyme and enzyme regulator." [ISBN:0198506732](GO:0005524),molecular_function:"Catalysis of the reaction: ATP + H2O = ADP + phosphate + 2 H+. May or may not be coupled to another reaction." [EC:3.6.1.3, GOC:jl](GO:0016887)	--	Ribulose bisphosphate carboxylase/oxygenase activase, chloroplastic OS=Solanum pennellii PE=2 SV=1	ATPase family associated with various cellular activities (AAA)	PREDICTED: ribulose bisphosphate carboxylase/oxygenase activase, chloroplastic [Malus domestica]
ZP02G0028500.1_ZP	molecular_function:"Interacting selectively and non-covalently with any protein or protein complex (a complex of two or more proteins that may include other nonprotein molecules)." [GOC:go_curators](GO:0005515),molecular_function:"Interacting selectively and non-covalently with zinc (Zn) ions." [GOC:ai](GO:0008270)	uncharacterized LOC100250295; K03452 magnesium/proton exchanger (A)	Pentatricopeptide repeat-containing protein At1g08070, chloroplastic OS=Arabidopsis thaliana GN=PCMP-H12 PE=2 SV=1	DYW family of nucleic acid deaminases	PREDICTED: LOW QUALITY PROTEIN: pentatricopeptide repeat-containing protein At1g08070-like [Malus domestica]
ZP013G0044300.1_ZP	biological_process:"The chemical reactions and pathways resulting in the breakdown of amino acids, organic acids containing one or more amino substituents." [GOC:ai](GO:0009063)	protein PHYLLO, chloroplastic-like; K14759 isochorismate synthase / 2-succinyl-5-enolpyruvyl-6-hydroxy-3-cyclohexene-1- carboxylate synthase / 2-succinyl-6-hydroxy-2,4-cyclohexadiene-1-carboxylate synthase / O-succinylbenzoate synthase [EC:5.4.4.2 2.2.1.9 4.2.99.20 4.2.1.113] (A)	Protein PHYLLO, chloroplastic OS=Arabidopsis thaliana GN=PHYLLO PE=2 SV=2	Enolase C-terminal domain-like	PREDICTED: uncharacterized protein LOC103452302 [Malus domestica]
ZP06G0148400.1_ZP	biological_process:"The formation of the principal food-conducting tissue of a vascular plant." [GOC:tb, ISBN:0471245208](GO:0010088)	uncharacterized LOC103421379; K17609 nucleoredoxin [EC:1.8.1.8] (A)	Protein SIEVE ELEMENT OCCLUSION B OS=Arabidopsis thaliana GN=SEOB PE=1 SV=1	Sieve element occlusion C-terminus	PREDICTED: uncharacterized protein LOC103437653 [Malus domestica]
ZP05G0097500.1_ZP	molecular_function:"Catalysis of the reaction: protein tyrosine phosphate + H2O = protein tyrosine + phosphate." [EC:3.1.3.48](GO:0004725),biological_process:"The process of removing one or more phosphoric (ester or anhydride) residues from a molecule." [ISBN:0198506732](GO:0016311)	phosphatidylinositol 3,4,5-trisphosphate 3-phosphatase and dual-specificity protein phosphatase PTEN; K01110 phosphatidylinositol-3,4,5-trisphosphate 3-phosphatase and dual-specificity protein phosphatase PTEN [EC:3.1.3.16 3.1.3.48 3.1.3.67] (A)	Phosphatidylinositol 3,4,5-trisphosphate 3-phosphatase and dual-specificity protein phosphatase PTEN OS=Dictyostelium discoideum GN=pteN PE=2 SV=1	--	PREDICTED: phosphatidylinositol 3,4,5-trisphosphate 3-phosphatase and dual-specificity protein phosphatase PTEN [Malus domestica]
ZP08G0106900.1_ZP	--	cyclin-A2-2-like; K06627 cyclin A (A)	Cyclin-A2-1 OS=Arabidopsis thaliana GN=CYCA2-1 PE=2 SV=3	Cyclin, N-terminal domain	PREDICTED: cyclin-A2-2-like [Pyrus x bretschneideri]
ZP01G0100900.1_ZP	cellular_component:"The region of a chromosome that includes the centromeric DNA and associated proteins. In monocentric chromosomes, this region corresponds to a single area of the chromosome, whereas in holocentric chromosomes, it is evenly distributed along the chromosome." [GOC:cjm, GOC:elh, GOC:kmv, GOC:pr](GO:0000775),cellular_component:"A membrane-bounded organelle of eukaryotic cells in w…	serine/threonine protein phosphatase 2A 57 kDa regulatory subunit B' beta isoform-like; K11584 serine/threonine-protein phosphatase 2A regulatory subunit B' (A)	Shugoshin-1 OS=Zea mays GN=SGO1 PE=2 SV=1	Shugoshin C terminus	PREDICTED: shugoshin-1-like isoform X1 [Pyrus x bretschneideri]
ZP08G0033100.1_ZP	molecular_function:"Any molecular function by which a gene product interacts selectively and non-covalently with DNA (deoxyribonucleic acid)." [GOC:dph, GOC:jl, GOC:tb, GOC:vw](GO:0003677),biological_process:"Any process that modulates the frequency, rate or extent of cellular DNA-templated transcription." [GOC:go_curators, GOC:txnOH](GO:0006355)	homeobox protein BEL1 homolog; K16670 homeobox protein Meis2 (A)	Homeobox protein ATH1 OS=Arabidopsis thaliana GN=ATH1 PE=1 SV=1	Associated with HOX	PREDICTED: homeobox protein ATH1 [Malus domestica]
ZP01G0034500.1_ZP	molecular_function:"Interacting selectively and non-covalently with any protein or protein complex (a complex of two or more proteins that may include other nonprotein molecules)." [GOC:go_curators](GO:0005515)	--	--	PLAT/LH2 domain	PREDICTED: lipoxygenase homology domain-containing protein 1-like [Pyrus x bretschneideri]
ZP017G0178800.1_ZP	--	uncharacterized LOC103446271; K13506 glycerol-3-phosphate O-acyltransferase 3/4 [EC:2.3.1.15] (A)	Uncharacterized protein At1g04910 OS=Arabidopsis thaliana GN=At1g04910 PE=2 SV=1	GDP-fucose protein O-fucosyltransferase	PREDICTED: uncharacterized protein At1g04910 isoform X1 [Malus domestica]
ZP01G0059100.1_ZP	molecular_function:"Catalysis of the transfer of a methyl group to an acceptor molecule." [ISBN:0198506732](GO:0008168)	probable methyltransferase PMT28; K16302 metal transporter CNNM (A)	Probable methyltransferase PMT15 OS=Arabidopsis thaliana GN=At4g00750 PE=2 SV=1	Putative S-adenosyl-L-methionine-dependent methyltransferase	PREDICTED: probable methyltransferase PMT15, partial [Malus domestica]
ZP013G0131400.1_ZP	molecular_function:"Catalysis of the hydrolysis of phosphoric monoesters, releasing inorganic phosphate." [GOC:curators, GOC:pg](GO:0016791)	probable protein phosphatase 2C 73-like; K19704 protein phosphatase PTC1 [EC:3.1.3.16] (A)	Probable protein phosphatase 2C 34 OS=Arabidopsis thaliana GN=At3g05640 PE=2 SV=1	Protein phosphatase 2C	PREDICTED: probable protein phosphatase 2C 34 [Malus domestica]
ZP07G0075600.1_ZP	molecular_function:"Interacting selectively and non-covalently with a nucleotide, any compound consisting of a nucleoside that is esterified with (ortho)phosphate or an oligophosphate at any hydroxyl group on the ribose or deoxyribose." [GOC:mah, ISBN:0198547684](GO:0000166),molecular_function:"Catalysis of the reaction: ATP + glycine + tRNA(Gly) = AMP + diphosphate + glycyl-tRNA(Gly)." [EC:6.1.1…	glycine--tRNA ligase 2, chloroplastic/mitochondrial; K14164 glycyl-tRNA synthetase [EC:6.1.1.14] (A)	Glycine--tRNA ligase, chloroplastic/mitochondrial 2 OS=Arabidopsis thaliana GN=EDD1 PE=1 SV=1	Glycyl-tRNA synthetase beta subunit	PREDICTED: glycine--tRNA ligase 2, chloroplastic/mitochondrial isoform X2 [Malus domestica]
ZP08G0077800.1_ZP	--	--	Succinate dehydrogenase subunit 5, mitochondrial OS=Arabidopsis thaliana GN=SDH5 PE=1 SV=1	Domain of unknown function (DUF4370)	PREDICTED: uncharacterized protein At1g47420, mitochondrial-like [Pyrus x bretschneideri]
ZP04G0116900.1_ZP	--	--	--	--	PREDICTED: uncharacterized protein LOC103433532 [Malus domestica]
ZP012G0163400.1_ZP	cellular_component:"Any of the various filamentous elements that form the internal framework of cells, and typically remain after treatment of the cells with mild detergent to remove membrane constituents and soluble components of the cytoplasm. The term embraces intermediate filaments, microfilaments, microtubules, the microtrabecular lattice, and other structures characterized by a polymeric fi…	SCAR-like protein 2; K01595 phosphoenolpyruvate carboxylase [EC:4.1.1.31] (A)	Protein SCAR2 OS=Arabidopsis thaliana GN=SCAR2 PE=1 SV=1	--	PREDICTED: protein SCAR2-like isoform X2 [Malus domestica]
ZP016G0036700.1_ZP	molecular_function:"Any molecular function by which a gene product interacts selectively and non-covalently with DNA (deoxyribonucleic acid)." [GOC:dph, GOC:jl, GOC:tb, GOC:vw](GO:0003677),molecular_function:"Interacting selectively and non-covalently with a specific double-stranded genomic DNA sequence (sometimes referred to as a motif) within the regulatory region of a gene to modulate transcri…	--	NAC domain-containing protein 8 OS=Arabidopsis thaliana GN=NAC008 PE=2 SV=1	No apical meristem (NAM) protein	PREDICTED: NAC domain-containing protein 8-like [Malus domestica]
ZP03G0109200.1_ZP	molecular_function:"Interacting selectively and non-covalently with calcium ions (Ca2+)." [GOC:ai](GO:0005509)	probable calcium-binding protein CML48; K13448 calcium-binding protein CML (A)	Probable calcium-binding protein CML48 OS=Arabidopsis thaliana GN=CML48 PE=2 SV=2	EF-hand domain	PREDICTED: probable calcium-binding protein CML48 [Malus domestica]
ZP04G0156000.1_ZP	cellular_component:"The part of the cytoplasm that does not contain organelles but which does contain other particulate matter, such as protein complexes." [GOC:hjd, GOC:jl](GO:0005829),biological_process:"The hydrolysis of proteins into smaller polypeptides and/or amino acids by cleavage of their peptide bonds." [GOC:bf, GOC:mah](GO:0006508),molecular_function:"Catalysis of the release of the N-…	pyroglutamyl-peptidase 1-like protein; K01304 pyroglutamyl-peptidase [EC:3.4.19.3] (A)	Pyrrolidone-carboxylate peptidase OS=Pyrococcus furiosus (strain ATCC 43587 / DSM 3638 / JCM 8422 / Vc1) GN=pcp PE=1 SV=1	Pyroglutamyl peptidase	PREDICTED: pyroglutamyl-peptidase 1-like protein [Pyrus x bretschneideri]
ZP015G0060600.1_ZP	--	hypothetical protein; K16591 HAUS augmin-like complex subunit 8 (A)	QWRF motif-containing protein 2 OS=Arabidopsis thaliana GN=QWRF2 PE=2 SV=1	QWRF family	PREDICTED: QWRF motif-containing protein 2-like [Malus domestica]
ZP015G0069500.1_ZP	molecular_function:"Catalysis of the incorporation of one atom from molecular oxygen into a compound and the reduction of the other atom of oxygen to water." [ISBN:0198506732](GO:0004497),molecular_function:"Interacting selectively and non-covalently with iron (Fe) ions." [GOC:ai](GO:0005506),molecular_function:"Catalysis of an oxidation-reduction (redox) reaction in which hydrogen or electrons a…	abscisic acid 8'-hydroxylase 4-like; K09843 (+)-abscisic acid 8'-hydroxylase [EC:1.14.13.93] (A)	Abscisic acid 8'-hydroxylase 4 OS=Arabidopsis thaliana GN=CYP707A4 PE=2 SV=2	Cytochrome P450	PREDICTED: abscisic acid 8'-hydroxylase 4-like [Malus domestica]
ZP05G0044700.1_ZP	--	--	--	Protein of unknown function (DUF616)	PREDICTED: uncharacterized protein LOC103443880 [Malus domestica]
ZP07G0092300.1_ZP	molecular_function:"Interacting selectively and non-covalently with ATP, adenosine 5'-triphosphate, a universally important coenzyme and enzyme regulator." [ISBN:0198506732](GO:0005524),molecular_function:"Catalysis of the reaction: ATP + H2O = ADP + phosphate + 2 H+. May or may not be coupled to another reaction." [EC:3.6.1.3, GOC:jl](GO:0016887)	ATPase GET3; K01551 arsenite-transporting ATPase [EC:3.6.3.16] (A)	ATPase ASNA1 homolog OS=Aedes aegypti GN=AAEL011136 PE=3 SV=1	Anion-transporting ATPase	PREDICTED: ATPase GET3 [Malus domestica]
ZP013G0011500.1_ZP	molecular_function:"Catalysis of a biochemical reaction at physiological temperatures. In biologically catalyzed reactions, the reactants are known as substrates, and the catalysts are naturally occurring macromolecular substances known as enzymes. Enzymes possess specific binding sites for substrates, and are usually composed wholly or largely of protein, but RNA that has catalytic activity (rib…	type I inositol 1,4,5-trisphosphate 5-phosphatase CVP2-like; K01099 phosphatidylinositol-bisphosphatase [EC:3.1.3.36] (A)	Type IV inositol polyphosphate 5-phosphatase 9 OS=Arabidopsis thaliana GN=IP5P9 PE=1 SV=1	Endonuclease/Exonuclease/phosphatase family	PREDICTED: type I inositol 1,4,5-trisphosphate 5-phosphatase CVP2 [Malus domestica]
ZP014G0039500.1_ZP	--	--	--	--	PREDICTED: uncharacterized protein LOC103453760 [Malus domestica]
ZP09G0223600.1_ZP	--	--	Increased DNA methylation 3 OS=Arabidopsis thaliana GN=IDM3 PE=1 SV=1	--	PREDICTED: uncharacterized protein LOC103411831 [Malus domestica]
ZP03G0152700.1_ZP	molecular_function:"Interacting selectively and non-covalently with any nucleic acid." [GOC:jl](GO:0003676),molecular_function:"Interacting selectively and non-covalently with any metal ion." [GOC:ai](GO:0046872)	--	Zinc finger CCCH domain-containing protein 18 OS=Arabidopsis thaliana GN=At2g05160 PE=2 SV=1	Zinc finger C-x8-C-x5-C-x3-H type (and similar)	PREDICTED: zinc finger CCCH domain-containing protein 18-like isoform X1 [Malus domestica]
ZP010G0100900.1_ZP	molecular_function:"Interacting selectively and non-covalently with a nucleotide, any compound consisting of a nucleoside that is esterified with (ortho)phosphate or an oligophosphate at any hydroxyl group on the ribose or deoxyribose." [GOC:mah, ISBN:0198547684](GO:0000166),molecular_function:"Interacting selectively and non-covalently with any nucleic acid." [GOC:jl](GO:0003676),molecular_funct…	aspartate--tRNA ligase, mitochondrial; K01876 aspartyl-tRNA synthetase [EC:6.1.1.12] (A)	Aspartate--tRNA ligase, chloroplastic/mitochondrial OS=Arabidopsis thaliana GN=At4g33760 PE=2 SV=1	GAD domain	PREDICTED: aspartate--tRNA ligase, mitochondrial isoform X1 [Pyrus x bretschneideri]
ZP014G0050200.1_ZP	--	--	--	Cotton fibre expressed protein	PREDICTED: uncharacterized protein LOC103454261 [Malus domestica]
ZP011G0101500.1_ZP	molecular_function:"Catalysis of the reaction: CTP + dolichol = CDP + dolichyl phosphate." [EC:2.7.1.108](GO:0004168),biological_process:"The chemical reactions and pathways resulting in the formation of dolichyl diphosphate, a phosphorylated dolichol derivative." [GOC:jl](GO:0043048)	dolichol kinase; K00902 dolichol kinase [EC:2.7.1.108] (A)	Dolichol kinase OS=Mus musculus GN=Dolk PE=2 SV=1	--	PREDICTED: dolichol kinase isoform X1 [Malus domestica]
ZP015G0059400.1_ZP	cellular_component:"The outer, i.e. cytoplasm-facing, lipid bilayer of the mitochondrial envelope." [GOC:ai](GO:0005741),molecular_function:"Enables the transmembrane transfer of an anion by a voltage-gated channel. An anion is a negatively charged ion. A voltage-gated channel is a channel whose open state is dependent on the voltage across the membrane in which it is embedded." [GOC:mtg_transpor…	mitochondrial outer membrane protein porin 2-like; K15040 voltage-dependent anion channel protein 2 (A)	Mitochondrial outer membrane protein porin 2 OS=Arabidopsis thaliana GN=VDAC2 PE=1 SV=1	Eukaryotic porin	PREDICTED: mitochondrial outer membrane protein porin 2-like [Malus domestica]
ZP09G0224600.1_ZP	--	protein ODORANT1-like; K09422 myb proto-oncogene protein, plant (A)	Protein ODORANT1 OS=Petunia hybrida GN=ODO1 PE=2 SV=1	Myb-like DNA-binding domain	PREDICTED: protein ODORANT1-like [Malus domestica]
ZP012G0196900.1_ZP	--	--	--	Domain of unknown function (DUF1995)	PREDICTED: uncharacterized protein LOC103430474 [Malus domestica]
ZP05G0155600.1_ZP	--	--	--	--	PREDICTED: uncharacterized protein LOC103408347 [Malus domestica]
ZP015G0249000.1_ZP	molecular_function:"Interacting selectively and non-covalently with a specific double-stranded genomic DNA sequence (sometimes referred to as a motif) within the regulatory region of a gene to modulate transcription. Regulatory regions include promoters (proximal and distal) and enhancers. Genes are transcriptional units, and include bacterial operons." [GOC:txnOH-2018](GO:0003700),biological_pro…	WRKY transcription factor, putative; K13425 WRKY transcription factor 22 (A)	Probable WRKY transcription factor 7 OS=Arabidopsis thaliana GN=WRKY7 PE=2 SV=1	Plant zinc cluster domain	PREDICTED: probable WRKY transcription factor 7 [Malus domestica]
ZP09G0088000.1_ZP	cellular_component:"That part of a multicellular organism outside the cells proper, usually taken to be outside the plasma membranes, and occupied by fluid." [ISBN:0198547684](GO:0005615),molecular_function:"Interacting selectively and non-covalently with a lipid." [GOC:ai](GO:0008289)	putative BPI/LBP family protein At1g04970; K05399 lipopolysaccharide-binding protein (A)	Putative BPI/LBP family protein At1g04970 OS=Arabidopsis thaliana GN=At1g04970 PE=2 SV=1	LBP / BPI / CETP family, C-terminal domain	PREDICTED: putative BPI/LBP family protein At1g04970 [Malus domestica]
ZP05G0298500.1_ZP	molecular_function:"Interacting selectively and non-covalently with any protein or protein complex (a complex of two or more proteins that may include other nonprotein molecules)." [GOC:go_curators](GO:0005515)	pentatricopeptide repeat-containing protein At1g52620-like; K17964 leucine-rich PPR motif-containing protein, mitochondrial (A)	Pentatricopeptide repeat-containing protein At3g13160, mitochondrial OS=Arabidopsis thaliana GN=At3g13160 PE=2 SV=1	PPR repeat family	PREDICTED: pentatricopeptide repeat-containing protein At3g13160, mitochondrial-like [Malus domestica]
ZP02G0103600.1_ZP	molecular_function:"Enables the energy-independent facilitated diffusion, mediated by passage of a solute through a transmembrane aqueous pore or channel. Stereospecificity is not exhibited but this transport may be specific for a particular molecular species or class of molecules." [GOC:mtg_transport, ISBN:0815340729, TC:1.-.-.-.-](GO:0015267),cellular_component:"A lipid bilayer along with all t…	probable aquaporin SIP2-1; K09875 aquaporin SIP (A)	Probable aquaporin SIP2-1 OS=Arabidopsis thaliana GN=SIP2-1 PE=2 SV=1	Major intrinsic protein	PREDICTED: probable aquaporin SIP2-1 [Malus domestica]
ZP014G0146900.1_ZP	cellular_component:"A membrane-bounded organelle of eukaryotic cells in which chromosomes are housed and replicated. In most cells, the nucleus contains all of the cell's chromosomes except the organellar chromosomes, and is the site of RNA synthesis and processing. In some species, or in specialized cell types, RNA metabolism or DNA replication may be absent." [GOC:go_curators](GO:0005634),cellu…	snurportin-1-like; K13151 snurportin-1 (A)	Snurportin-1 OS=Rattus norvegicus GN=Snupn PE=2 SV=1	--	PREDICTED: LOW QUALITY PROTEIN: snurportin-1-like isoform X1 [Malus domestica]
ZP05G0062200.1_ZP	--	hypothetical protein; K15710 E3 ubiquitin-protein ligase SHPRH [EC:3.6.4.- 2.3.2.27] (A)	Coiled-coil domain-containing protein 90B, mitochondrial OS=Homo sapiens GN=CCDC90B PE=1 SV=2	Protein of unknown function (DUF1640)	PREDICTED: protein FMP32, mitochondrial-like [Malus domestica]
ZP09G0209100.1_ZP	--	--	--	Domain of unknown function (DUF4281)	PREDICTED: uncharacterized protein LOC103444131 [Malus domestica]
ZP07G0096000.1_ZP	molecular_function:"Interacting selectively and non-covalently with any protein or protein complex (a complex of two or more proteins that may include other nonprotein molecules)." [GOC:go_curators](GO:0005515)	uncharacterized LOC100635132; K10260 F-box and WD-40 domain protein 7 (A)	F-box protein At4g00755 OS=Arabidopsis thaliana GN=At4g00755 PE=2 SV=1	--	PREDICTED: F-box protein At4g00755 [Malus domestica]
ZP015G0198000.1_ZP	molecular_function:"Interacting selectively and non-covalently with any protein or protein complex (a complex of two or more proteins that may include other nonprotein molecules)." [GOC:go_curators](GO:0005515)	uncharacterized LOC103720924; K08518 syntaxin-binding protein 5 (A)	Syntaxin-binding protein 5 OS=Rattus norvegicus GN=Stxbp5 PE=1 SV=1	Lethal giant larvae(Lgl) like, C-terminal	PREDICTED: uncharacterized protein LOC103425029 [Malus domestica]
ZP016G0056700.1_ZP	--	vacuolar amino acid transporter 1-like; K15015 solute carrier family 32 (vesicular inhibitory amino acid transporter) (A)	--	Protein of unknown function (DUF1666)	PREDICTED: uncharacterized protein LOC103402899 [Malus domestica]
ZP017G0148900.1_ZP	molecular_function:"Catalysis of a biochemical reaction at physiological temperatures. In biologically catalyzed reactions, the reactants are known as substrates, and the catalysts are naturally occurring macromolecular substances known as enzymes. Enzymes possess specific binding sites for substrates, and are usually composed wholly or largely of protein, but RNA that has catalytic activity (rib…	phospholipase D epsilon-like; K01115 phospholipase D1/2 [EC:3.1.4.4] (A)	Phospholipase D epsilon OS=Arabidopsis thaliana GN=PLDEPSILON PE=3 SV=1	C2 domain	PREDICTED: phospholipase D epsilon-like [Pyrus x bretschneideri]
ZP010G0041800.1_ZP	molecular_function:"Catalysis of the reaction: ATP + H2O = ADP + phosphate, to drive the hydrolysis of peptide bonds." [GOC:mah](GO:0004176),molecular_function:"Catalysis of the hydrolysis of internal, alpha-peptide bonds in a polypeptide chain by a catalytic mechanism that involves a catalytic triad consisting of a serine nucleophile that is activated by a proton relay involving an acidic residu…	ATP-dependent Clp protease proteolytic subunit 6, chloroplastic-like; K01358 ATP-dependent Clp protease, protease subunit [EC:3.4.21.92] (A)	ATP-dependent Clp protease proteolytic subunit 6, chloroplastic OS=Arabidopsis thaliana GN=CLPP6 PE=1 SV=1	Clp protease	PREDICTED: ATP-dependent Clp protease proteolytic subunit 6, chloroplastic-like isoform X3 [Pyrus x bretschneideri]
ZP013G0202400.1_ZP	molecular_function:"Catalysis of the hydrolysis of any O-glycosyl bond." [GOC:mah](GO:0004553),molecular_function:"Interacting selectively and non-covalently with any protein or protein complex (a complex of two or more proteins that may include other nonprotein molecules)." [GOC:go_curators](GO:0005515),cellular_component:"The rigid or semi-rigid envelope lying outside the cell membrane of plant…	hypothetical protein; K08235 xyloglucan:xyloglucosyl transferase [EC:2.4.1.207] (A)	Probable xyloglucan endotransglucosylase/hydrolase protein 23 OS=Arabidopsis thaliana GN=XTH23 PE=2 SV=1	PPR repeat	PREDICTED: pentatricopeptide repeat-containing protein At3g09040, mitochondrial-like [Malus domestica]
ZP05G0040500.1_ZP	molecular_function:"Catalysis of the incorporation of one atom from molecular oxygen into a compound and the reduction of the other atom of oxygen to water." [ISBN:0198506732](GO:0004497),molecular_function:"Interacting selectively and non-covalently with iron (Fe) ions." [GOC:ai](GO:0005506),molecular_function:"Catalysis of an oxidation-reduction (redox) reaction in which hydrogen or electrons a…	cytochrome P450 78A5-like; K00517 [EC:1.14.-.-] (A)	Cytochrome P450 78A7 OS=Arabidopsis thaliana GN=CYP78A7 PE=2 SV=1	Cytochrome P450	PREDICTED: cytochrome P450 78A7 [Malus domestica]
ZP010G0071800.1_ZP	biological_process:"The nonsense-mediated decay pathway for nuclear-transcribed mRNAs degrades mRNAs in which an amino-acid codon has changed to a nonsense codon; this prevents the translation of such mRNAs into truncated, and potentially harmful, proteins." [GOC:krc, GOC:ma, PMID:10025395](GO:0000184),molecular_function:"Catalysis of the reactions: ATP + protein serine = ADP + protein serine pho…	uncharacterized LOC103402261; K08873 serine/threonine-protein kinase SMG1 [EC:2.7.11.1] (A)	Serine/threonine-protein kinase SMG1 OS=Mus musculus GN=Smg1 PE=1 SV=3	Serine/threonine-protein kinase smg-1	PREDICTED: uncharacterized protein LOC103402261 [Malus domestica]
ZP011G0216300.1_ZP	molecular_function:"Interacting selectively and non-covalently with any nucleic acid." [GOC:jl](GO:0003676)	uncharacterized exonuclease domain-containing protein At3g15140; K18416 3'-5' exoribonuclease 1 [EC:3.1.-.-] (A)	Uncharacterized exonuclease domain-containing protein At3g15140 OS=Arabidopsis thaliana GN=At3g15140 PE=2 SV=1	Exonuclease	PREDICTED: uncharacterized exonuclease domain-containing protein At3g15140 [Malus domestica]
ZP015G0236700.1_ZP	molecular_function:"Catalysis of the reaction: GTP + H2O = GDP + phosphate." [ISBN:0198547684, PMID:26832457, PMID:27218782](GO:0003924),biological_process:"The cellular process in which a signal is conveyed to trigger a change in the activity or state of a cell. Signal transduction begins with reception of a signal (e.g. a ligand binding to a receptor or receptor activation by a stimulus such as…	extra-large guanine nucleotide-binding protein 1-like; K04630 guanine nucleotide-binding protein G(i) subunit alpha (A)	Extra-large guanine nucleotide-binding protein 1 OS=Arabidopsis thaliana GN=XLG1 PE=1 SV=2	G-protein alpha subunit	PREDICTED: extra-large guanine nucleotide-binding protein 1-like [Pyrus x bretschneideri]
ZP013G0206600.1_ZP	molecular_function:"Any molecular function by which a gene product interacts selectively and non-covalently with DNA (deoxyribonucleic acid)." [GOC:dph, GOC:jl, GOC:tb, GOC:vw](GO:0003677)	homeobox protein HAT3.1; K11657 remodeling and spacing factor 1 (A)	Pathogenesis-related homeodomain protein OS=Arabidopsis thaliana GN=PRH PE=2 SV=1	PHD-finger	PREDICTED: pathogenesis-related homeodomain protein-like [Malus domestica]
ZP08G0070000.1_ZP	--	--	Transcription factor EMB1444 OS=Arabidopsis thaliana GN=EMB1444 PE=2 SV=1	bHLH-MYC and R2R3-MYB transcription factors N-terminal	PREDICTED: uncharacterized protein LOC103945329 [Pyrus x bretschneideri]
ZP014G0130300.1_ZP	molecular_function:"Catalysis of the hydrolysis of any O-glycosyl bond." [GOC:mah](GO:0004553),biological_process:"The chemical reactions and pathways involving carbohydrates, any of a group of organic compounds based of the general formula Cx(H2O)y. Includes the formation of carbohydrate derivatives by the addition of a carbohydrate residue to another molecule." [GOC:mah, ISBN:0198506732](GO:000…	hypothetical protein; K19891 glucan endo-1,3-beta-glucosidase 1/2/3 [EC:3.2.1.39] (A)	Glucan endo-1,3-beta-glucosidase 11 OS=Arabidopsis thaliana GN=At1g32860 PE=1 SV=1	Glycosyl hydrolases family 17	PREDICTED: glucan endo-1,3-beta-glucosidase 11-like isoform X2 [Malus domestica]
ZP09G0135300.1_ZP	molecular_function:"Catalysis of the hydrolysis of any ester bond." [GOC:jl](GO:0016788)	hypothetical protein; K00679 phospholipid:diacylglycerol acyltransferase [EC:2.3.1.158] (A)	GDSL esterase/lipase 1 OS=Arabidopsis thaliana GN=GLIP1 PE=1 SV=1	GDSL-like Lipase/Acylhydrolase	PREDICTED: GDSL esterase/lipase 1-like [Malus domestica]
ZP016G0024800.1_ZP	cellular_component:"A membrane-bounded organelle of eukaryotic cells in which chromosomes are housed and replicated. In most cells, the nucleus contains all of the cell's chromosomes except the organellar chromosomes, and is the site of RNA synthesis and processing. In some species, or in specialized cell types, RNA metabolism or DNA replication may be absent." [GOC:go_curators](GO:0005634),biolo…	probable histone chaperone ASF1A; K10753 histone chaperone ASF1 (A)	Probable histone chaperone ASF1A OS=Arabidopsis thaliana GN=ASF1A PE=2 SV=1	ASF1 like histone chaperone	PREDICTED: probable histone chaperone ASF1A [Malus domestica]
ZP08G0101800.1_ZP	--	lysosomal alpha-mannosidase-like; K01191 alpha-mannosidase [EC:3.2.1.24] (A)	--	Protein of unknown function (DUF1644)	PREDICTED: uncharacterized protein LOC103410805 [Malus domestica]
ZP011G0017200.1_ZP	molecular_function:"The formation of a protein dimer, a macromolecular structure consists of two noncovalently associated identical or nonidentical subunits." [ISBN:0198506732](GO:0046983)	PIF3; hypothetical protein; K12126 phytochrome-interacting factor 3 (A)	Transcription factor bHLH130 OS=Arabidopsis thaliana GN=BHLH130 PE=1 SV=1	Helix-loop-helix DNA-binding domain	PREDICTED: transcription factor bHLH130-like isoform X1 [Malus domestica]
ZP012G0203400.1_ZP	molecular_function:"Catalysis of the reaction: protein tyrosine phosphate + H2O = protein tyrosine + phosphate." [EC:3.1.3.48](GO:0004725),biological_process:"The process of removing one or more phosphoric (ester or anhydride) residues from a molecule." [ISBN:0198506732](GO:0016311)	hypothetical protein; K09518 DnaJ homolog subfamily B member 12 (A)	Chaperone protein DnaJ OS=Helicobacter pylori (strain ATCC 700392 / 26695) GN=dnaJ PE=3 SV=1	DnaJ domain	PREDICTED: LOW QUALITY PROTEIN: uncharacterized protein LOC103430484 [Malus domestica]
ZP05G0266700.1_ZP	molecular_function:"Any molecular function by which a gene product interacts selectively and non-covalently with DNA (deoxyribonucleic acid)." [GOC:dph, GOC:jl, GOC:tb, GOC:vw](GO:0003677),molecular_function:"Catalysis of the reaction: deoxynucleoside triphosphate + DNA(n) = diphosphate + DNA(n+1); the synthesis of DNA from deoxyribonucleotide triphosphates in the presence of a DNA template and a…	replication factor C 37 kDa subunit (ISS); K10755 replication factor C subunit 2/4 (A)	Protein STICHEL-like 3 OS=Arabidopsis thaliana GN=At4g18820 PE=3 SV=1	DNA polymerase III, delta subunit	PREDICTED: protein STICHEL-like 3 [Malus domestica]
ZP08G0081600.1_ZP	--	uncharacterized LOC101757948; K10606 E3 ubiquitin-protein ligase FANCL [EC:2.3.2.27] (A)	Putative lipase YOR059C OS=Saccharomyces cerevisiae (strain ATCC 204508 / S288c) GN=YOR059C PE=1 SV=1	Putative serine esterase (DUF676)	PREDICTED: uncharacterized protein LOC103415452 [Malus domestica]
ZP017G0173100.1_ZP	--	uncharacterized LOC100839967; K15095 (+)-neomenthol dehydrogenase [EC:1.1.1.208] (A)	Root phototropism protein 3 OS=Arabidopsis thaliana GN=RPT3 PE=1 SV=2	NPH3 family	PREDICTED: root phototropism protein 3-like [Malus domestica]
ZP06G0033500.1_ZP	molecular_function:"Catalysis of the transfer of ubiquitin from one protein to another via the reaction X-Ub + Y --> Y-Ub + X, where both X-Ub and Y-Ub are covalent linkages." [GOC:BioGRID, GOC:jh2, PMID:9635407](GO:0004842),molecular_function:"Interacting selectively and non-covalently with any protein or protein complex (a complex of two or more proteins that may include other nonprotein molecu…	E3 ubiquitin-protein ligase RNF14; K11971 E3 ubiquitin-protein ligase RNF14 [EC:2.3.2.27] (A)	E3 ubiquitin-protein ligase RNF14 OS=Homo sapiens GN=RNF14 PE=1 SV=1	IBR domain, a half RING-finger domain	PREDICTED: E3 ubiquitin-protein ligase RNF14 isoform X2 [Pyrus x bretschneideri]
[truncated: 198 more rows]
