# Supplementary material for: Pan-genome analysis of 13 Malus accessions reveals structural and sequence variations associated with fruit traits
Source: Nat Commun. 2023 Nov 15;14:7377. doi: 10.1038/s41467-023-43270-7 (PMC10651928; doi:10.1038/s41467-023-43270-7)
Supplement: Supplementary file 17 — Supplementary Data 14 [file 41467_2023_43270_MOESM17_ESM.xlsx]

## Sheet: Supplementary Data 14
Supplementary Data 14. The number of gCNVs in Malus assemblies.
Gene	GS	OR	SD	FJ	GA	CNV	no
GS01G0039700.1	0	0	0	0	1	CNV	pick
GS03G0106900.1	0	0	0	0	1	CNV	pick
GS02G0244800.1	0	0	0	0	1	CNV	pick
GSCtg3150000100.1	0	0	0	1	0	CNV	pick
GSCtg1280001500.1	0	0	0	1	0	CNV	pick
GSCtg1970002000.1	0	0	0	1	0	CNV	pick
GSCtg1760000200.1	0	0	0	1	0	CNV	pick
GSCtg7320000300.1	0	0	0	1	0	CNV	pick
GS01G0085500.1	0	0	0	1	0	CNV	pick
GSCtg10001200.1	0	0	0	1	0	CNV	pick
GSCtg1540000100.1	0	0	0	1	0	CNV	pick
GS08G0003200.1	0	0	0	1	0	CNV	pick
GSCtg8850000100.1	0	0	0	1	0	CNV	pick
GS010G0295300.1	0	0	0	1	0	CNV	pick
GSCtg1390000300.1	0	0	0	1	0	CNV	pick
GS02G0074600.1	0	0	0	1	0	CNV	pick
GS06G0140800.1	0	0	0	1	0	CNV	pick
GSCtg7360000200.1	0	0	0	1	0	CNV	pick
GS012G0101500.1	0	0	0	1	1	CNV	pick
GSCtg5500001300.1	0	0	0	2	0	CNV	pick
GSCtg6190000100.1	0	0	0	2	0	CNV	pick
GSCtg4970000100.1	0	0	0	2	0	CNV	pick
GSCtg9130000200.1	0	0	0	2	0	CNV	pick
GSCtg6510001200.1	0	0	0	3	0	CNV	pick
GSCtg5500002200.1	0	0	1	0	0	CNV	pick
GSCtg1280000500.1	0	0	1	0	0	CNV	pick
GSCtg1970001200.1	0	0	1	0	0	CNV	pick
GSCtg4780000100.1	0	0	1	0	0	CNV	pick
GSCtg2750000700.1	0	0	1	0	0	CNV	pick
GS07G0200000.1	0	0	1	0	0	CNV	pick
GS09G0088600.1	0	0	1	0	0	CNV	pick
GS09G0177300.1	0	0	1	0	0	CNV	pick
GSCtg1440000100.1	0	0	1	0	0	CNV	pick
GS017G0168900.1	0	0	1	0	1	CNV	pick
GS017G0169000.1	0	0	1	0	1	CNV	pick
GS03G0067500.1	0	0	1	0	1	CNV	pick
GS011G0253000.1	0	0	1	0	1	CNV	pick
GSCtg1420000400.1	0	0	1	0	1	CNV	pick
GSCtg1910000100.1	0	0	1	1	0	CNV	pick
GSCtg5690000600.1	0	0	1	1	0	CNV	pick
GS013G0104300.1	0	0	1	1	0	CNV	pick
GS014G0122100.1	0	0	1	1	0	CNV	pick
GSCtg3160000200.1	0	0	1	1	0	CNV	pick
GS05G0196700.1	0	0	1	1	0	CNV	pick
GS010G0031600.1	0	0	1	1	1	CNV	pick
GS03G0215500.1	0	0	1	1	1	CNV	pick
GS05G0108300.1	0	0	1	1	1	CNV	pick
GS05G0178800.1	0	0	1	1	1	CNV	pick
GS03G0128600.1	0	0	1	1	2	CNV	pick
GS012G0059800.1	0	0	1	8	4	CNV	pick
GSCtg3770000100.1	0	0	2	0	0	CNV	pick
GS011G0114900.1	0	0	2	1	0	CNV	pick
GS05G0103900.1	0	0	2	1	1	CNV	pick
GS015G0087300.1	0	0	2	1	1	CNV	pick
GSCtg7030000700.1	0	0	2	2	0	CNV	pick
GS010G0009800.1	0	0	2	2	0	CNV	pick
GSCtg9370001700.1	0	0	2	2	0	CNV	pick
GSCtg1970002600.1	0	0	2	3	0	CNV	pick
GSCtg5500001800.1	0	0	5	3	0	CNV	pick
GSCtg7640000200.1	0	0	9	10	0	CNV	pick
GSCtg7630001000.1	0	1	0	0	0	CNV	pick
GSCtg3000000400.1	0	1	0	0	0	CNV	pick
GS09G0232900.1	0	1	0	0	0	CNV	pick
GS05G0006100.1	0	1	0	0	0	CNV	pick
GS05G0144000.1	0	1	0	0	0	CNV	pick
GS012G0151600.1	0	1	0	0	0	CNV	pick
GS017G0002600.1	0	1	0	0	1	CNV	pick
GSCtg1000000100.1	0	1	0	0	1	CNV	pick
GS011G0092400.1	0	1	0	0	1	CNV	pick
GS010G0130700.1	0	1	0	1	0	CNV	pick
GS010G0276200.1	0	1	0	1	1	CNV	pick
GS011G0031100.1	0	1	0	1	1	CNV	pick
GS02G0034200.1	0	1	0	1	1	CNV	pick
GS05G0186900.1	0	1	0	1	1	CNV	pick
GSCtg3160001000.1	0	1	0	2	0	CNV	pick
GSCtg100000200.1	0	1	0	2	1	CNV	pick
GSCtg5970000600.1	0	1	0	4	0	CNV	pick
GSCtg2520000300.1	0	1	0	6	0	CNV	pick
GSCtg3060000100.1	0	1	0	8	0	CNV	pick
GSCtg5170000100.1	0	1	1	0	0	CNV	pick
GS02G0158200.1	0	1	1	0	0	CNV	pick
GSCtg2810001000.1	0	1	1	0	0	CNV	pick
GS017G0243000.1	0	1	1	0	1	CNV	pick
GS04G0035000.1	0	1	1	0	1	CNV	pick
GS016G0199300.1	0	1	1	0	1	CNV	pick
GSCtg4510000200.1	0	1	1	1	0	CNV	pick
GS05G0145900.1	0	1	1	1	0	CNV	pick
GS013G0225600.1	0	1	1	1	1	CNV	pick
GS013G0228300.1	0	1	1	1	1	CNV	pick
GSCtg1080000100.1	0	1	1	1	1	CNV	pick
GS014G0136500.1	0	1	1	1	1	CNV	pick
GS03G0147700.1	0	1	1	1	1	CNV	pick
GS06G0112600.1	0	1	1	1	1	CNV	pick
GS06G0133600.1	0	1	1	1	1	CNV	pick
GSCtg1500000100.1	0	1	1	1	1	CNV	pick
GSCtg5970000100.1	0	1	1	2	0	CNV	pick
GSCtg5040000100.1	0	1	1	4	0	CNV	pick
GSCtg8900000100.1	0	1	2	1	0	CNV	pick
GS03G0170200.1	0	1	2	2	0	CNV	pick
GSCtg2810000200.1	0	1	10	0	0	CNV	pick
GSCtg3060000400.1	0	2	0	2	0	CNV	pick
GSCtg6560000900.1	0	2	0	2	0	CNV	pick
GSCtg7820000100.1	0	2	5	3	0	CNV	pick
GSCtg5530000300.1	0	3	0	0	0	CNV	pick
GSCtg2180000400.1	0	3	0	4	0	CNV	pick
GSCtg1970002300.1	0	3	2	0	0	CNV	pick
GS013G0160100.1	0	3	2	0	4	CNV	pick
GSCtg1970003000.1	0	3	2	1	0	CNV	pick
GSCtg2750000500.1	0	3	2	3	0	CNV	pick
GS012G0083800.1	0	3	2	4	2	CNV	pick
GSCtg3690000100.1	0	3	2	7	0	CNV	pick
GS08G0142100.1	0	4	0	1	0	CNV	pick
GSCtg3060000300.1	0	4	6	2	0	CNV	pick
GSCtg7140000200.1	0	8	4	7	3	CNV	pick
GSCtg1650001000.1	0	9	8	8	0	CNV	pick
GSCtg7140000600.1	0	10	5	2	0	CNV	pick
GSCtg4000000700.1	0	10	10	8	0	CNV	pick
GSCtg3010000100.1	1	0	0	0	0	CNV	pick
GSCtg3010000200.1	1	0	0	0	0	CNV	pick
GSCtg3010000300.1	1	0	0	0	0	CNV	pick
GSCtg3010000400.1	1	0	0	0	0	CNV	pick
GSCtg3010000500.1	1	0	0	0	0	CNV	pick
GSCtg3010000600.1	1	0	0	0	0	CNV	pick
GSCtg3010000700.1	1	0	0	0	0	CNV	pick
GSCtg3010000800.1	1	0	0	0	0	CNV	pick
GSCtg3010000900.1	1	0	0	0	0	CNV	pick
GSCtg3010001000.1	1	0	0	0	0	CNV	pick
GSCtg3010001100.1	1	0	0	0	0	CNV	pick
GSCtg3010001200.1	1	0	0	0	0	CNV	pick
GSCtg3010001300.1	1	0	0	0	0	CNV	pick
GSCtg5400000100.1	1	0	0	0	0	CNV	pick
GSCtg2950000200.1	1	0	0	0	0	CNV	pick
GSCtg5970000200.1	1	0	0	0	0	CNV	pick
GSCtg6070000200.1	1	0	0	0	0	CNV	pick
GSCtg6510000300.1	1	0	0	0	0	CNV	pick
GSCtg1970002100.1	1	0	0	0	0	CNV	pick
GS01G0008600.1	1	0	0	0	0	CNV	pick
GS01G0028000.1	1	0	0	0	0	CNV	pick
GS01G0028800.1	1	0	0	0	0	CNV	pick
GS01G0035600.1	1	0	0	0	0	CNV	pick
GS01G0039400.1	1	0	0	0	0	CNV	pick
GS01G0042600.1	1	0	0	0	0	CNV	pick
GS01G0053400.1	1	0	0	0	0	CNV	pick
GS01G0053700.1	1	0	0	0	0	CNV	pick
GS01G0056900.1	1	0	0	0	0	CNV	pick
GS01G0057000.1	1	0	0	0	0	CNV	pick
GS01G0057100.1	1	0	0	0	0	CNV	pick
GS01G0092900.1	1	0	0	0	0	CNV	pick
GS01G0103900.1	1	0	0	0	0	CNV	pick
GS01G0104000.1	1	0	0	0	0	CNV	pick
GS01G0104100.1	1	0	0	0	0	CNV	pick
GS01G0104200.1	1	0	0	0	0	CNV	pick
GS01G0104300.1	1	0	0	0	0	CNV	pick
GS01G0104600.1	1	0	0	0	0	CNV	pick
GS01G0104700.1	1	0	0	0	0	CNV	pick
GS01G0104800.1	1	0	0	0	0	CNV	pick
GS01G0105200.1	1	0	0	0	0	CNV	pick
GS01G0105300.1	1	0	0	0	0	CNV	pick
GS01G0109300.1	1	0	0	0	0	CNV	pick
GS01G0114100.1	1	0	0	0	0	CNV	pick
GS01G0114500.1	1	0	0	0	0	CNV	pick
GS01G0114600.1	1	0	0	0	0	CNV	pick
GS01G0116800.1	1	0	0	0	0	CNV	pick
GS01G0162300.1	1	0	0	0	0	CNV	pick
GS01G0162600.1	1	0	0	0	0	CNV	pick
GS01G0163200.1	1	0	0	0	0	CNV	pick
GS01G0165100.1	1	0	0	0	0	CNV	pick
GSCtg3090000100.1	1	0	0	0	0	CNV	pick
GSCtg10000500.1	1	0	0	0	0	CNV	pick
GSCtg6080000600.1	1	0	0	0	0	CNV	pick
GS08G0013000.1	1	0	0	0	0	CNV	pick
GS08G0013600.1	1	0	0	0	0	CNV	pick
GS08G0031100.1	1	0	0	0	0	CNV	pick
GS08G0031200.1	1	0	0	0	0	CNV	pick
GS08G0031300.1	1	0	0	0	0	CNV	pick
GS08G0033000.1	1	0	0	0	0	CNV	pick
GS08G0039200.1	1	0	0	0	0	CNV	pick
GS08G0055800.1	1	0	0	0	0	CNV	pick
GS08G0056100.1	1	0	0	0	0	CNV	pick
GS08G0059900.1	1	0	0	0	0	CNV	pick
GS08G0061900.1	1	0	0	0	0	CNV	pick
GS08G0063100.1	1	0	0	0	0	CNV	pick
GS08G0063700.1	1	0	0	0	0	CNV	pick
GS08G0063800.1	1	0	0	0	0	CNV	pick
GS08G0063900.1	1	0	0	0	0	CNV	pick
GS08G0064000.1	1	0	0	0	0	CNV	pick
GS08G0064100.1	1	0	0	0	0	CNV	pick
GS08G0064300.1	1	0	0	0	0	CNV	pick
GS08G0065500.1	1	0	0	0	0	CNV	pick
GS08G0069900.1	1	0	0	0	0	CNV	pick
GS08G0071700.1	1	0	0	0	0	CNV	pick
GS08G0074600.1	1	0	0	0	0	CNV	pick
GS08G0074900.1	1	0	0	0	0	CNV	pick
GS08G0076200.1	1	0	0	0	0	CNV	pick
GS08G0086000.1	1	0	0	0	0	CNV	pick
GS08G0093400.1	1	0	0	0	0	CNV	pick
GS08G0093800.1	1	0	0	0	0	CNV	pick
GS08G0094000.1	1	0	0	0	0	CNV	pick
GS08G0094300.1	1	0	0	0	0	CNV	pick
GS08G0094400.1	1	0	0	0	0	CNV	pick
GS08G0096400.1	1	0	0	0	0	CNV	pick
GS08G0096700.1	1	0	0	0	0	CNV	pick
GS08G0098300.1	1	0	0	0	0	CNV	pick
GS08G0098800.1	1	0	0	0	0	CNV	pick
GS08G0101200.1	1	0	0	0	0	CNV	pick
GS08G0101300.1	1	0	0	0	0	CNV	pick
GS08G0101400.1	1	0	0	0	0	CNV	pick
GS08G0101500.1	1	0	0	0	0	CNV	pick
GS08G0101600.1	1	0	0	0	0	CNV	pick
GS08G0102700.1	1	0	0	0	0	CNV	pick
GS08G0104100.1	1	0	0	0	0	CNV	pick
GS08G0110500.1	1	0	0	0	0	CNV	pick
GS08G0112100.1	1	0	0	0	0	CNV	pick
GS08G0112200.1	1	0	0	0	0	CNV	pick
GS08G0142200.1	1	0	0	0	0	CNV	pick
GS08G0142300.1	1	0	0	0	0	CNV	pick
GS08G0144900.1	1	0	0	0	0	CNV	pick
GS08G0149000.1	1	0	0	0	0	CNV	pick
GS08G0154300.1	1	0	0	0	0	CNV	pick
GS08G0157800.1	1	0	0	0	0	CNV	pick
GS08G0158000.1	1	0	0	0	0	CNV	pick
GS08G0159900.1	1	0	0	0	0	CNV	pick
GS08G0183100.1	1	0	0	0	0	CNV	pick
GSCtg5920000400.1	1	0	0	0	0	CNV	pick
GSCtg840000100.1	1	0	0	0	0	CNV	pick
GSCtg500000100.1	1	0	0	0	0	CNV	pick
GSCtg7630000300.1	1	0	0	0	0	CNV	pick
GSCtg4160000100.1	1	0	0	0	0	CNV	pick
GS013G0000800.1	1	0	0	0	0	CNV	pick
GS013G0003800.1	1	0	0	0	0	CNV	pick
GS013G0004000.1	1	0	0	0	0	CNV	pick
GS013G0004200.1	1	0	0	0	0	CNV	pick
GS013G0008700.1	1	0	0	0	0	CNV	pick
GS013G0028600.1	1	0	0	0	0	CNV	pick
GS013G0029300.1	1	0	0	0	0	CNV	pick
GS013G0066600.1	1	0	0	0	0	CNV	pick
GS013G0072800.1	1	0	0	0	0	CNV	pick
GS013G0093100.1	1	0	0	0	0	CNV	pick
GS013G0093200.1	1	0	0	0	0	CNV	pick
GS013G0094300.1	1	0	0	0	0	CNV	pick
GS013G0094700.1	1	0	0	0	0	CNV	pick
GS013G0117000.1	1	0	0	0	0	CNV	pick
GS013G0145200.1	1	0	0	0	0	CNV	pick
GS013G0145500.1	1	0	0	0	0	CNV	pick
GS013G0146000.1	1	0	0	0	0	CNV	pick
GS013G0147000.1	1	0	0	0	0	CNV	pick
GS013G0149500.1	1	0	0	0	0	CNV	pick
GS013G0150400.1	1	0	0	0	0	CNV	pick
GS013G0150800.1	1	0	0	0	0	CNV	pick
GS013G0152400.1	1	0	0	0	0	CNV	pick
GS013G0156400.1	1	0	0	0	0	CNV	pick
GS013G0159500.1	1	0	0	0	0	CNV	pick
GS013G0161600.1	1	0	0	0	0	CNV	pick
GS013G0165400.1	1	0	0	0	0	CNV	pick
GS013G0165900.1	1	0	0	0	0	CNV	pick
GS013G0166600.1	1	0	0	0	0	CNV	pick
GS013G0171200.1	1	0	0	0	0	CNV	pick
GS013G0222200.1	1	0	0	0	0	CNV	pick
GS013G0222300.1	1	0	0	0	0	CNV	pick
GS013G0225700.1	1	0	0	0	0	CNV	pick
GS013G0225800.1	1	0	0	0	0	CNV	pick
GS013G0226200.1	1	0	0	0	0	CNV	pick
GS013G0228000.1	1	0	0	0	0	CNV	pick
GS013G0228100.1	1	0	0	0	0	CNV	pick
GS013G0228200.1	1	0	0	0	0	CNV	pick
GS013G0228500.1	1	0	0	0	0	CNV	pick
GS013G0228600.1	1	0	0	0	0	CNV	pick
GS013G0228800.1	1	0	0	0	0	CNV	pick
GS013G0228900.1	1	0	0	0	0	CNV	pick
GS013G0229700.1	1	0	0	0	0	CNV	pick
GS013G0229900.1	1	0	0	0	0	CNV	pick
GS013G0230000.1	1	0	0	0	0	CNV	pick
GS013G0230100.1	1	0	0	0	0	CNV	pick
GS013G0232700.1	1	0	0	0	0	CNV	pick
GS013G0235200.1	1	0	0	0	0	CNV	pick
GS013G0235500.1	1	0	0	0	0	CNV	pick
GS013G0235600.1	1	0	0	0	0	CNV	pick
GS013G0235700.1	1	0	0	0	0	CNV	pick
GS013G0235800.1	1	0	0	0	0	CNV	pick
GS013G0235900.1	1	0	0	0	0	CNV	pick
GS013G0236400.1	1	0	0	0	0	CNV	pick
GS013G0236800.1	1	0	0	0	0	CNV	pick
GS013G0236900.1	1	0	0	0	0	CNV	pick
GS013G0237000.1	1	0	0	0	0	CNV	pick
GS013G0238200.1	1	0	0	0	0	CNV	pick
GS013G0239700.1	1	0	0	0	0	CNV	pick
GS013G0240100.1	1	0	0	0	0	CNV	pick
GS013G0240200.1	1	0	0	0	0	CNV	pick
GS013G0241500.1	1	0	0	0	0	CNV	pick
GS013G0241600.1	1	0	0	0	0	CNV	pick
GS013G0242900.1	1	0	0	0	0	CNV	pick
GS013G0243300.1	1	0	0	0	0	CNV	pick
GS013G0243700.1	1	0	0	0	0	CNV	pick
GS013G0244200.1	1	0	0	0	0	CNV	pick
GS013G0246500.1	1	0	0	0	0	CNV	pick
GS013G0247300.1	1	0	0	0	0	CNV	pick
GS013G0249500.1	1	0	0	0	0	CNV	pick
GS013G0249800.1	1	0	0	0	0	CNV	pick
GS013G0250800.1	1	0	0	0	0	CNV	pick
GS013G0255100.1	1	0	0	0	0	CNV	pick
GS013G0255800.1	1	0	0	0	0	CNV	pick
GS013G0256100.1	1	0	0	0	0	CNV	pick
GS013G0257100.1	1	0	0	0	0	CNV	pick
GS013G0258600.1	1	0	0	0	0	CNV	pick
GS013G0259800.1	1	0	0	0	0	CNV	pick
GS013G0259900.1	1	0	0	0	0	CNV	pick
GS013G0260300.1	1	0	0	0	0	CNV	pick
GS013G0260900.1	1	0	0	0	0	CNV	pick
GSCtg6390000200.1	1	0	0	0	0	CNV	pick
GSCtg8200000300.1	1	0	0	0	0	CNV	pick
GSCtg7970000500.1	1	0	0	0	0	CNV	pick
GSCtg150000200.1	1	0	0	0	0	CNV	pick
GS07G0015500.1	1	0	0	0	0	CNV	pick
GS07G0019800.1	1	0	0	0	0	CNV	pick
GS07G0027200.1	1	0	0	0	0	CNV	pick
GS07G0030300.1	1	0	0	0	0	CNV	pick
GS07G0030400.1	1	0	0	0	0	CNV	pick
GS07G0030500.1	1	0	0	0	0	CNV	pick
GS07G0031100.1	1	0	0	0	0	CNV	pick
GS07G0031600.1	1	0	0	0	0	CNV	pick
GS07G0032000.1	1	0	0	0	0	CNV	pick
GS07G0032300.1	1	0	0	0	0	CNV	pick
GS07G0035300.1	1	0	0	0	0	CNV	pick
GS07G0141500.1	1	0	0	0	0	CNV	pick
GS07G0223400.1	1	0	0	0	0	CNV	pick
GS017G0007400.1	1	0	0	0	0	CNV	pick
GS017G0007500.1	1	0	0	0	0	CNV	pick
GS017G0020200.1	1	0	0	0	0	CNV	pick
GS017G0022500.1	1	0	0	0	0	CNV	pick
GS017G0026100.1	1	0	0	0	0	CNV	pick
GS017G0026200.1	1	0	0	0	0	CNV	pick
GS017G0026300.1	1	0	0	0	0	CNV	pick
GS017G0028500.1	1	0	0	0	0	CNV	pick
GS017G0032400.1	1	0	0	0	0	CNV	pick
GS017G0033300.1	1	0	0	0	0	CNV	pick
GS017G0046300.1	1	0	0	0	0	CNV	pick
GS017G0046400.1	1	0	0	0	0	CNV	pick
GS017G0046600.1	1	0	0	0	0	CNV	pick
GS017G0047600.1	1	0	0	0	0	CNV	pick
GS017G0047900.1	1	0	0	0	0	CNV	pick
GS017G0051500.1	1	0	0	0	0	CNV	pick
GS017G0054200.1	1	0	0	0	0	CNV	pick
GS017G0054300.1	1	0	0	0	0	CNV	pick
GS017G0054400.1	1	0	0	0	0	CNV	pick
GS017G0057900.1	1	0	0	0	0	CNV	pick
GS017G0064400.1	1	0	0	0	0	CNV	pick
GS017G0065300.1	1	0	0	0	0	CNV	pick
GS017G0065500.1	1	0	0	0	0	CNV	pick
GS017G0065600.1	1	0	0	0	0	CNV	pick
GS017G0065700.1	1	0	0	0	0	CNV	pick
GS017G0065800.1	1	0	0	0	0	CNV	pick
GS017G0066000.1	1	0	0	0	0	CNV	pick
GS017G0066600.1	1	0	0	0	0	CNV	pick
GS017G0066800.1	1	0	0	0	0	CNV	pick
GS017G0067000.1	1	0	0	0	0	CNV	pick
GS017G0067200.1	1	0	0	0	0	CNV	pick
GS017G0067300.1	1	0	0	0	0	CNV	pick
GS017G0067500.1	1	0	0	0	0	CNV	pick
GS017G0071500.1	1	0	0	0	0	CNV	pick
GS017G0075300.1	1	0	0	0	0	CNV	pick
GS017G0077000.1	1	0	0	0	0	CNV	pick
GS017G0077100.1	1	0	0	0	0	CNV	pick
GS017G0081400.1	1	0	0	0	0	CNV	pick
GS017G0092100.1	1	0	0	0	0	CNV	pick
GS017G0101500.1	1	0	0	0	0	CNV	pick
GS017G0102500.1	1	0	0	0	0	CNV	pick
GS017G0104100.1	1	0	0	0	0	CNV	pick
GS017G0106000.1	1	0	0	0	0	CNV	pick
GS017G0115800.1	1	0	0	0	0	CNV	pick
GS017G0125800.1	1	0	0	0	0	CNV	pick
GS017G0209200.1	1	0	0	0	0	CNV	pick
GS017G0209400.1	1	0	0	0	0	CNV	pick
GS017G0210800.1	1	0	0	0	0	CNV	pick
GS017G0213900.1	1	0	0	0	0	CNV	pick
GS017G0214800.1	1	0	0	0	0	CNV	pick
GS017G0218700.1	1	0	0	0	0	CNV	pick
GS017G0218800.1	1	0	0	0	0	CNV	pick
GS017G0218900.1	1	0	0	0	0	CNV	pick
GS017G0220300.1	1	0	0	0	0	CNV	pick
GS017G0222600.1	1	0	0	0	0	CNV	pick
GS017G0222900.1	1	0	0	0	0	CNV	pick
GS017G0223100.1	1	0	0	0	0	CNV	pick
GS017G0223200.1	1	0	0	0	0	CNV	pick
GS017G0223500.1	1	0	0	0	0	CNV	pick
GS017G0223600.1	1	0	0	0	0	CNV	pick
GS017G0224000.1	1	0	0	0	0	CNV	pick
GS017G0224500.1	1	0	0	0	0	CNV	pick
GS017G0226100.1	1	0	0	0	0	CNV	pick
GS017G0226700.1	1	0	0	0	0	CNV	pick
GS017G0226800.1	1	0	0	0	0	CNV	pick
GS017G0227200.1	1	0	0	0	0	CNV	pick
GS017G0227400.1	1	0	0	0	0	CNV	pick
GS017G0227500.1	1	0	0	0	0	CNV	pick
GS017G0227600.1	1	0	0	0	0	CNV	pick
GS017G0227700.1	1	0	0	0	0	CNV	pick
GS017G0228000.1	1	0	0	0	0	CNV	pick
GS017G0228100.1	1	0	0	0	0	CNV	pick
GS017G0230700.1	1	0	0	0	0	CNV	pick
GS017G0230800.1	1	0	0	0	0	CNV	pick
GS017G0230900.1	1	0	0	0	0	CNV	pick
GS017G0231000.1	1	0	0	0	0	CNV	pick
GS017G0233500.1	1	0	0	0	0	CNV	pick
GS017G0236200.1	1	0	0	0	0	CNV	pick
GS017G0244500.1	1	0	0	0	0	CNV	pick
GS017G0250800.1	1	0	0	0	0	CNV	pick
GSCtg8020000600.1	1	0	0	0	0	CNV	pick
GSCtg1620000200.1	1	0	0	0	0	CNV	pick
GS010G0006800.1	1	0	0	0	0	CNV	pick
GS010G0009600.1	1	0	0	0	0	CNV	pick
GS010G0013800.1	1	0	0	0	0	CNV	pick
GS010G0014800.1	1	0	0	0	0	CNV	pick
GS010G0015200.1	1	0	0	0	0	CNV	pick
GS010G0015600.1	1	0	0	0	0	CNV	pick
GS010G0022700.1	1	0	0	0	0	CNV	pick
GS010G0026900.1	1	0	0	0	0	CNV	pick
GS010G0027100.1	1	0	0	0	0	CNV	pick
GS010G0030800.1	1	0	0	0	0	CNV	pick
GS010G0032000.1	1	0	0	0	0	CNV	pick
GS010G0075500.1	1	0	0	0	0	CNV	pick
GS010G0075600.1	1	0	0	0	0	CNV	pick
GS010G0076300.1	1	0	0	0	0	CNV	pick
GS010G0092500.1	1	0	0	0	0	CNV	pick
GS010G0098300.1	1	0	0	0	0	CNV	pick
GS010G0099500.1	1	0	0	0	0	CNV	pick
GS010G0103900.1	1	0	0	0	0	CNV	pick
GS010G0107500.1	1	0	0	0	0	CNV	pick
GS010G0113700.1	1	0	0	0	0	CNV	pick
GS010G0115900.1	1	0	0	0	0	CNV	pick
GS010G0119000.1	1	0	0	0	0	CNV	pick
GS010G0121600.1	1	0	0	0	0	CNV	pick
GS010G0125000.1	1	0	0	0	0	CNV	pick
GS010G0125100.1	1	0	0	0	0	CNV	pick
GS010G0128700.1	1	0	0	0	0	CNV	pick
GS010G0128800.1	1	0	0	0	0	CNV	pick
GS010G0130900.1	1	0	0	0	0	CNV	pick
GS010G0131100.1	1	0	0	0	0	CNV	pick
GS010G0131400.1	1	0	0	0	0	CNV	pick
GS010G0131500.1	1	0	0	0	0	CNV	pick
GS010G0134000.1	1	0	0	0	0	CNV	pick
GS010G0134400.1	1	0	0	0	0	CNV	pick
GS010G0136900.1	1	0	0	0	0	CNV	pick
GS010G0137000.1	1	0	0	0	0	CNV	pick
GS010G0139500.1	1	0	0	0	0	CNV	pick
GS010G0142700.1	1	0	0	0	0	CNV	pick
GS010G0144500.1	1	0	0	0	0	CNV	pick
GS010G0149700.1	1	0	0	0	0	CNV	pick
GS010G0151000.1	1	0	0	0	0	CNV	pick
GS010G0155600.1	1	0	0	0	0	CNV	pick
GS010G0161100.1	1	0	0	0	0	CNV	pick
GS010G0226500.1	1	0	0	0	0	CNV	pick
GS010G0230600.1	1	0	0	0	0	CNV	pick
GS010G0233400.1	1	0	0	0	0	CNV	pick
GS010G0235500.1	1	0	0	0	0	CNV	pick
GS010G0235600.1	1	0	0	0	0	CNV	pick
GS010G0236300.1	1	0	0	0	0	CNV	pick
GS010G0241200.1	1	0	0	0	0	CNV	pick
GS010G0243500.1	1	0	0	0	0	CNV	pick
GS010G0249300.1	1	0	0	0	0	CNV	pick
GS010G0276300.1	1	0	0	0	0	CNV	pick
GS010G0276400.1	1	0	0	0	0	CNV	pick
GS010G0278600.1	1	0	0	0	0	CNV	pick
GS010G0279600.1	1	0	0	0	0	CNV	pick
GS010G0280300.1	1	0	0	0	0	CNV	pick
GS010G0286000.1	1	0	0	0	0	CNV	pick
GS010G0286200.1	1	0	0	0	0	CNV	pick
GS010G0287500.1	1	0	0	0	0	CNV	pick
GS010G0298700.1	1	0	0	0	0	CNV	pick
GS010G0300300.1	1	0	0	0	0	CNV	pick
GS010G0300500.1	1	0	0	0	0	CNV	pick
GS010G0300800.1	1	0	0	0	0	CNV	pick
GS010G0303800.1	1	0	0	0	0	CNV	pick
GS010G0305000.1	1	0	0	0	0	CNV	pick
GS010G0305100.1	1	0	0	0	0	CNV	pick
GS010G0305400.1	1	0	0	0	0	CNV	pick
GS010G0306100.1	1	0	0	0	0	CNV	pick
GS010G0306200.1	1	0	0	0	0	CNV	pick
GS04G0004600.1	1	0	0	0	0	CNV	pick
GS04G0006400.1	1	0	0	0	0	CNV	pick
GS04G0009100.1	1	0	0	0	0	CNV	pick
GS04G0009300.1	1	0	0	0	0	CNV	pick
GS04G0009400.1	1	0	0	0	0	CNV	pick
GS04G0010200.1	1	0	0	0	0	CNV	pick
GS04G0010400.1	1	0	0	0	0	CNV	pick
GS04G0011600.1	1	0	0	0	0	CNV	pick
GS04G0021000.1	1	0	0	0	0	CNV	pick
GS04G0022700.1	1	0	0	0	0	CNV	pick
GS04G0024800.1	1	0	0	0	0	CNV	pick
GS04G0025400.1	1	0	0	0	0	CNV	pick
GS04G0027100.1	1	0	0	0	0	CNV	pick
GS04G0029200.1	1	0	0	0	0	CNV	pick
GS04G0030200.1	1	0	0	0	0	CNV	pick
GS04G0030300.1	1	0	0	0	0	CNV	pick
GS04G0030400.1	1	0	0	0	0	CNV	pick
GS04G0030500.1	1	0	0	0	0	CNV	pick
GS04G0030700.1	1	0	0	0	0	CNV	pick
GS04G0030800.1	1	0	0	0	0	CNV	pick
GS04G0030900.1	1	0	0	0	0	CNV	pick
GS04G0031000.1	1	0	0	0	0	CNV	pick
GS04G0069200.1	1	0	0	0	0	CNV	pick
GS04G0082500.1	1	0	0	0	0	CNV	pick
GS04G0084300.1	1	0	0	0	0	CNV	pick
GS04G0086300.1	1	0	0	0	0	CNV	pick
GS04G0128000.1	1	0	0	0	0	CNV	pick
GS04G0133800.1	1	0	0	0	0	CNV	pick
GS04G0135400.1	1	0	0	0	0	CNV	pick
GS04G0137200.1	1	0	0	0	0	CNV	pick
GS04G0157300.1	1	0	0	0	0	CNV	pick
GS04G0161900.1	1	0	0	0	0	CNV	pick
GS04G0168700.1	1	0	0	0	0	CNV	pick
GS04G0170000.1	1	0	0	0	0	CNV	pick
GS04G0170800.1	1	0	0	0	0	CNV	pick
GS04G0199600.1	1	0	0	0	0	CNV	pick
GS04G0199700.1	1	0	0	0	0	CNV	pick
GSCtg9370003400.1	1	0	0	0	0	CNV	pick
GSCtg590000200.1	1	0	0	0	0	CNV	pick
GSCtg6540000100.1	1	0	0	0	0	CNV	pick
GS014G0043400.1	1	0	0	0	0	CNV	pick
GS014G0046400.1	1	0	0	0	0	CNV	pick
GS014G0047500.1	1	0	0	0	0	CNV	pick
GS014G0051800.1	1	0	0	0	0	CNV	pick
GS014G0056000.1	1	0	0	0	0	CNV	pick
GS014G0058000.1	1	0	0	0	0	CNV	pick
GS014G0059100.1	1	0	0	0	0	CNV	pick
GS014G0059200.1	1	0	0	0	0	CNV	pick
GS014G0059300.1	1	0	0	0	0	CNV	pick
GS014G0059400.1	1	0	0	0	0	CNV	pick
GS014G0139800.1	1	0	0	0	0	CNV	pick
GS014G0174500.1	1	0	0	0	0	CNV	pick
GS014G0174900.1	1	0	0	0	0	CNV	pick
GS014G0180400.1	1	0	0	0	0	CNV	pick
GS014G0180800.1	1	0	0	0	0	CNV	pick
GS014G0185300.1	1	0	0	0	0	CNV	pick
GS014G0186000.1	1	0	0	0	0	CNV	pick
GS014G0186200.1	1	0	0	0	0	CNV	pick
GS014G0186600.1	1	0	0	0	0	CNV	pick
GS014G0186800.1	1	0	0	0	0	CNV	pick
GS014G0186900.1	1	0	0	0	0	CNV	pick
GS014G0199500.1	1	0	0	0	0	CNV	pick
GS014G0200900.1	1	0	0	0	0	CNV	pick
GS014G0202700.1	1	0	0	0	0	CNV	pick
GS014G0206100.1	1	0	0	0	0	CNV	pick
GS014G0207900.1	1	0	0	0	0	CNV	pick
GS014G0217100.1	1	0	0	0	0	CNV	pick
GS014G0220000.1	1	0	0	0	0	CNV	pick
GSCtg5350000100.1	1	0	0	0	0	CNV	pick
GSCtg940000100.1	1	0	0	0	0	CNV	pick
GSCtg2480000300.1	1	0	0	0	0	CNV	pick
GS09G0011700.1	1	0	0	0	0	CNV	pick
GS09G0011900.1	1	0	0	0	0	CNV	pick
GS09G0012000.1	1	0	0	0	0	CNV	pick
GS09G0019900.1	1	0	0	0	0	CNV	pick
GS09G0020200.1	1	0	0	0	0	CNV	pick
GS09G0020300.1	1	0	0	0	0	CNV	pick
GS09G0020400.1	1	0	0	0	0	CNV	pick
GS09G0020800.1	1	0	0	0	0	CNV	pick
GS09G0026400.1	1	0	0	0	0	CNV	pick
GS09G0029700.1	1	0	0	0	0	CNV	pick
GS09G0031000.1	1	0	0	0	0	CNV	pick
GS09G0064800.1	1	0	0	0	0	CNV	pick
GS09G0070500.1	1	0	0	0	0	CNV	pick
GS09G0077000.1	1	0	0	0	0	CNV	pick
GS09G0078000.1	1	0	0	0	0	CNV	pick
GS09G0078100.1	1	0	0	0	0	CNV	pick
GS09G0082400.1	1	0	0	0	0	CNV	pick
GS09G0082500.1	1	0	0	0	0	CNV	pick
GS09G0082700.1	1	0	0	0	0	CNV	pick
GS09G0085100.1	1	0	0	0	0	CNV	pick
GS09G0086200.1	1	0	0	0	0	CNV	pick
GS09G0094600.1	1	0	0	0	0	CNV	pick
GS09G0096400.1	1	0	0	0	0	CNV	pick
GS09G0100000.1	1	0	0	0	0	CNV	pick
GS09G0111700.1	1	0	0	0	0	CNV	pick
GS09G0113000.1	1	0	0	0	0	CNV	pick
GS09G0113100.1	1	0	0	0	0	CNV	pick
GS09G0119500.1	1	0	0	0	0	CNV	pick
GS09G0125700.1	1	0	0	0	0	CNV	pick
GS09G0129200.1	1	0	0	0	0	CNV	pick
GS09G0131500.1	1	0	0	0	0	CNV	pick
GS09G0161800.1	1	0	0	0	0	CNV	pick
GS09G0163400.1	1	0	0	0	0	CNV	pick
GS09G0163500.1	1	0	0	0	0	CNV	pick
GS09G0171600.1	1	0	0	0	0	CNV	pick
GS09G0174600.1	1	0	0	0	0	CNV	pick
GS09G0174700.1	1	0	0	0	0	CNV	pick
GS09G0174800.1	1	0	0	0	0	CNV	pick
GS09G0176100.1	1	0	0	0	0	CNV	pick
GS09G0201200.1	1	0	0	0	0	CNV	pick
GS09G0201400.1	1	0	0	0	0	CNV	pick
GS09G0201600.1	1	0	0	0	0	CNV	pick
GS09G0203100.1	1	0	0	0	0	CNV	pick
GS09G0203400.1	1	0	0	0	0	CNV	pick
GS09G0204200.1	1	0	0	0	0	CNV	pick
GS09G0206300.1	1	0	0	0	0	CNV	pick
GS09G0207700.1	1	0	0	0	0	CNV	pick
GS09G0209500.1	1	0	0	0	0	CNV	pick
GS09G0211000.1	1	0	0	0	0	CNV	pick
GS09G0211600.1	1	0	0	0	0	CNV	pick
GS09G0212300.1	1	0	0	0	0	CNV	pick
GS09G0212800.1	1	0	0	0	0	CNV	pick
GS09G0213100.1	1	0	0	0	0	CNV	pick
GS09G0213900.1	1	0	0	0	0	CNV	pick
GS09G0218200.1	1	0	0	0	0	CNV	pick
GS09G0220700.1	1	0	0	0	0	CNV	pick
GS09G0220900.1	1	0	0	0	0	CNV	pick
GS09G0236100.1	1	0	0	0	0	CNV	pick
GS09G0236200.1	1	0	0	0	0	CNV	pick
GS09G0236300.1	1	0	0	0	0	CNV	pick
GS09G0236400.1	1	0	0	0	0	CNV	pick
GS09G0236600.1	1	0	0	0	0	CNV	pick
GS09G0236700.1	1	0	0	0	0	CNV	pick
GS09G0236800.1	1	0	0	0	0	CNV	pick
GS09G0236900.1	1	0	0	0	0	CNV	pick
GS09G0237200.1	1	0	0	0	0	CNV	pick
GS09G0237300.1	1	0	0	0	0	CNV	pick
GS09G0237500.1	1	0	0	0	0	CNV	pick
GS09G0238200.1	1	0	0	0	0	CNV	pick
GS09G0239900.1	1	0	0	0	0	CNV	pick
GS09G0240600.1	1	0	0	0	0	CNV	pick
GS09G0244300.1	1	0	0	0	0	CNV	pick
GS09G0245000.1	1	0	0	0	0	CNV	pick
GS09G0245500.1	1	0	0	0	0	CNV	pick
GS09G0245600.1	1	0	0	0	0	CNV	pick
GS09G0245700.1	1	0	0	0	0	CNV	pick
GS09G0245800.1	1	0	0	0	0	CNV	pick
GS09G0245900.1	1	0	0	0	0	CNV	pick
GS09G0247800.1	1	0	0	0	0	CNV	pick
GS09G0247900.1	1	0	0	0	0	CNV	pick
GS09G0248100.1	1	0	0	0	0	CNV	pick
GS09G0254300.1	1	0	0	0	0	CNV	pick
GS09G0256000.1	1	0	0	0	0	CNV	pick
GS09G0256100.1	1	0	0	0	0	CNV	pick
GS09G0256200.1	1	0	0	0	0	CNV	pick
GS09G0256300.1	1	0	0	0	0	CNV	pick
GS09G0256700.1	1	0	0	0	0	CNV	pick
GS09G0257000.1	1	0	0	0	0	CNV	pick
GS09G0257100.1	1	0	0	0	0	CNV	pick
GS09G0257200.1	1	0	0	0	0	CNV	pick
GS09G0257300.1	1	0	0	0	0	CNV	pick
GS09G0257400.1	1	0	0	0	0	CNV	pick
GS09G0257500.1	1	0	0	0	0	CNV	pick
GS09G0257800.1	1	0	0	0	0	CNV	pick
GS09G0257900.1	1	0	0	0	0	CNV	pick
GS09G0258000.1	1	0	0	0	0	CNV	pick
GS09G0258100.1	1	0	0	0	0	CNV	pick
GS09G0258300.1	1	0	0	0	0	CNV	pick
GS09G0258400.1	1	0	0	0	0	CNV	pick
GS09G0258500.1	1	0	0	0	0	CNV	pick
GS09G0258600.1	1	0	0	0	0	CNV	pick
GS09G0258700.1	1	0	0	0	0	CNV	pick
GS09G0258800.1	1	0	0	0	0	CNV	pick
GS09G0258900.1	1	0	0	0	0	CNV	pick
GSCtg9360000400.1	1	0	0	0	0	CNV	pick
GSCtg9360002800.1	1	0	0	0	0	CNV	pick
GSCtg9360004800.1	1	0	0	0	0	CNV	pick
GSCtg9380003600.1	1	0	0	0	0	CNV	pick
GSCtg7010001400.1	1	0	0	0	0	CNV	pick
GSCtg8810000500.1	1	0	0	0	0	CNV	pick
GSCtg8810001300.1	1	0	0	0	0	CNV	pick
GS03G0001800.1	1	0	0	0	0	CNV	pick
GS03G0008500.1	1	0	0	0	0	CNV	pick
GS03G0010400.1	1	0	0	0	0	CNV	pick
GS03G0011700.1	1	0	0	0	0	CNV	pick
GS03G0016600.1	1	0	0	0	0	CNV	pick
GS03G0017800.1	1	0	0	0	0	CNV	pick
GS03G0017900.1	1	0	0	0	0	CNV	pick
GS03G0022100.1	1	0	0	0	0	CNV	pick
GS03G0049600.1	1	0	0	0	0	CNV	pick
GS03G0056900.1	1	0	0	0	0	CNV	pick
GS03G0057100.1	1	0	0	0	0	CNV	pick
GS03G0057600.1	1	0	0	0	0	CNV	pick
GS03G0057700.1	1	0	0	0	0	CNV	pick
GS03G0100900.1	1	0	0	0	0	CNV	pick
GS03G0101600.1	1	0	0	0	0	CNV	pick
GS03G0117000.1	1	0	0	0	0	CNV	pick
GS03G0137600.1	1	0	0	0	0	CNV	pick
GS03G0144500.1	1	0	0	0	0	CNV	pick
GS03G0146300.1	1	0	0	0	0	CNV	pick
GS03G0146700.1	1	0	0	0	0	CNV	pick
GS03G0147300.1	1	0	0	0	0	CNV	pick
GS03G0149000.1	1	0	0	0	0	CNV	pick
GS03G0156400.1	1	0	0	0	0	CNV	pick
GS03G0164300.1	1	0	0	0	0	CNV	pick
GS03G0165200.1	1	0	0	0	0	CNV	pick
GS03G0171000.1	1	0	0	0	0	CNV	pick
GS03G0171200.1	1	0	0	0	0	CNV	pick
GS03G0173900.1	1	0	0	0	0	CNV	pick
GS03G0183000.1	1	0	0	0	0	CNV	pick
GS03G0183500.1	1	0	0	0	0	CNV	pick
GS03G0186700.1	1	0	0	0	0	CNV	pick
GS03G0188300.1	1	0	0	0	0	CNV	pick
GS03G0188900.1	1	0	0	0	0	CNV	pick
GS03G0189200.1	1	0	0	0	0	CNV	pick
GS03G0196000.1	1	0	0	0	0	CNV	pick
GS03G0198500.1	1	0	0	0	0	CNV	pick
GS03G0198600.1	1	0	0	0	0	CNV	pick
GS03G0198700.1	1	0	0	0	0	CNV	pick
GS03G0203600.1	1	0	0	0	0	CNV	pick
GS03G0204200.1	1	0	0	0	0	CNV	pick
GS03G0208300.1	1	0	0	0	0	CNV	pick
GS03G0208400.1	1	0	0	0	0	CNV	pick
GS03G0209400.1	1	0	0	0	0	CNV	pick
GS03G0209800.1	1	0	0	0	0	CNV	pick
GS03G0215800.1	1	0	0	0	0	CNV	pick
GS03G0215900.1	1	0	0	0	0	CNV	pick
GS03G0216700.1	1	0	0	0	0	CNV	pick
GS03G0218400.1	1	0	0	0	0	CNV	pick
GS03G0220700.1	1	0	0	0	0	CNV	pick
GS03G0220800.1	1	0	0	0	0	CNV	pick
GS03G0221000.1	1	0	0	0	0	CNV	pick
GS03G0222400.1	1	0	0	0	0	CNV	pick
GSCtg3500000100.1	1	0	0	0	0	CNV	pick
GSCtg490000100.1	1	0	0	0	0	CNV	pick
GSCtg490000200.1	1	0	0	0	0	CNV	pick
GSCtg490000300.1	1	0	0	0	0	CNV	pick
GSCtg490000400.1	1	0	0	0	0	CNV	pick
GSCtg490000500.1	1	0	0	0	0	CNV	pick
GSCtg490000600.1	1	0	0	0	0	CNV	pick
GSCtg490000700.1	1	0	0	0	0	CNV	pick
GSCtg490000800.1	1	0	0	0	0	CNV	pick
GSCtg490000900.1	1	0	0	0	0	CNV	pick
GSCtg490001000.1	1	0	0	0	0	CNV	pick
GSCtg490001100.1	1	0	0	0	0	CNV	pick
GSCtg490001200.1	1	0	0	0	0	CNV	pick
GSCtg490001300.1	1	0	0	0	0	CNV	pick
GSCtg490001400.1	1	0	0	0	0	CNV	pick
GSCtg490001500.1	1	0	0	0	0	CNV	pick
GSCtg490001600.1	1	0	0	0	0	CNV	pick
GSCtg490001700.1	1	0	0	0	0	CNV	pick
GSCtg490001800.1	1	0	0	0	0	CNV	pick
GSCtg4120000100.1	1	0	0	0	0	CNV	pick
GSCtg3770000300.1	1	0	0	0	0	CNV	pick
GSCtg3770000400.1	1	0	0	0	0	CNV	pick
GS011G0018000.1	1	0	0	0	0	CNV	pick
GS011G0029700.1	1	0	0	0	0	CNV	pick
GS011G0044600.1	1	0	0	0	0	CNV	pick
GS011G0052700.1	1	0	0	0	0	CNV	pick
GS011G0052800.1	1	0	0	0	0	CNV	pick
GS011G0053000.1	1	0	0	0	0	CNV	pick
GS011G0053200.1	1	0	0	0	0	CNV	pick
GS011G0058500.1	1	0	0	0	0	CNV	pick
GS011G0058600.1	1	0	0	0	0	CNV	pick
GS011G0058700.1	1	0	0	0	0	CNV	pick
GS011G0058900.1	1	0	0	0	0	CNV	pick
GS011G0059000.1	1	0	0	0	0	CNV	pick
GS011G0071900.1	1	0	0	0	0	CNV	pick
GS011G0087300.1	1	0	0	0	0	CNV	pick
GS011G0088000.1	1	0	0	0	0	CNV	pick
GS011G0089500.1	1	0	0	0	0	CNV	pick
GS011G0091000.1	1	0	0	0	0	CNV	pick
GS011G0094600.1	1	0	0	0	0	CNV	pick
GS011G0094700.1	1	0	0	0	0	CNV	pick
GS011G0101800.1	1	0	0	0	0	CNV	pick
GS011G0102100.1	1	0	0	0	0	CNV	pick
GS011G0125800.1	1	0	0	0	0	CNV	pick
GS011G0136500.1	1	0	0	0	0	CNV	pick
GS011G0136600.1	1	0	0	0	0	CNV	pick
GS011G0137500.1	1	0	0	0	0	CNV	pick
GS011G0181400.1	1	0	0	0	0	CNV	pick
GS011G0183300.1	1	0	0	0	0	CNV	pick
GS011G0184700.1	1	0	0	0	0	CNV	pick
GS011G0187200.1	1	0	0	0	0	CNV	pick
GS011G0187900.1	1	0	0	0	0	CNV	pick
GS011G0188800.1	1	0	0	0	0	CNV	pick
GS011G0193600.1	1	0	0	0	0	CNV	pick
GS011G0199300.1	1	0	0	0	0	CNV	pick
GS011G0200800.1	1	0	0	0	0	CNV	pick
GS011G0201500.1	1	0	0	0	0	CNV	pick
GS011G0203200.1	1	0	0	0	0	CNV	pick
GS011G0203300.1	1	0	0	0	0	CNV	pick
GS011G0203500.1	1	0	0	0	0	CNV	pick
GS011G0204100.1	1	0	0	0	0	CNV	pick
GS011G0204400.1	1	0	0	0	0	CNV	pick
GS011G0205000.1	1	0	0	0	0	CNV	pick
GS011G0206200.1	1	0	0	0	0	CNV	pick
GS011G0207800.1	1	0	0	0	0	CNV	pick
GS011G0207900.1	1	0	0	0	0	CNV	pick
GS011G0208500.1	1	0	0	0	0	CNV	pick
GS011G0208600.1	1	0	0	0	0	CNV	pick
GS011G0208800.1	1	0	0	0	0	CNV	pick
GS011G0223500.1	1	0	0	0	0	CNV	pick
GS011G0223700.1	1	0	0	0	0	CNV	pick
GS011G0241600.1	1	0	0	0	0	CNV	pick
GS011G0263800.1	1	0	0	0	0	CNV	pick
GS02G0020700.1	1	0	0	0	0	CNV	pick
GS02G0020800.1	1	0	0	0	0	CNV	pick
GS02G0022200.1	1	0	0	0	0	CNV	pick
GS02G0022300.1	1	0	0	0	0	CNV	pick
GS02G0022500.1	1	0	0	0	0	CNV	pick
GS02G0022600.1	1	0	0	0	0	CNV	pick
GS02G0022700.1	1	0	0	0	0	CNV	pick
GS02G0022800.1	1	0	0	0	0	CNV	pick
GS02G0023100.1	1	0	0	0	0	CNV	pick
GS02G0023200.1	1	0	0	0	0	CNV	pick
GS02G0023300.1	1	0	0	0	0	CNV	pick
GS02G0033900.1	1	0	0	0	0	CNV	pick
GS02G0037500.1	1	0	0	0	0	CNV	pick
GS02G0038400.1	1	0	0	0	0	CNV	pick
GS02G0041800.1	1	0	0	0	0	CNV	pick
GS02G0042200.1	1	0	0	0	0	CNV	pick
GS02G0042300.1	1	0	0	0	0	CNV	pick
GS02G0042700.1	1	0	0	0	0	CNV	pick
GS02G0042800.1	1	0	0	0	0	CNV	pick
GS02G0045500.1	1	0	0	0	0	CNV	pick
GS02G0045800.1	1	0	0	0	0	CNV	pick
GS02G0064100.1	1	0	0	0	0	CNV	pick
GS02G0064200.1	1	0	0	0	0	CNV	pick
GS02G0064300.1	1	0	0	0	0	CNV	pick
GS02G0064400.1	1	0	0	0	0	CNV	pick
GS02G0064500.1	1	0	0	0	0	CNV	pick
GS02G0064600.1	1	0	0	0	0	CNV	pick
GS02G0064700.1	1	0	0	0	0	CNV	pick
GS02G0064900.1	1	0	0	0	0	CNV	pick
GS02G0065000.1	1	0	0	0	0	CNV	pick
GS02G0065600.1	1	0	0	0	0	CNV	pick
GS02G0067900.1	1	0	0	0	0	CNV	pick
GS02G0068100.1	1	0	0	0	0	CNV	pick
GS02G0068200.1	1	0	0	0	0	CNV	pick
GS02G0068600.1	1	0	0	0	0	CNV	pick
GS02G0068700.1	1	0	0	0	0	CNV	pick
GS02G0068800.1	1	0	0	0	0	CNV	pick
GS02G0068900.1	1	0	0	0	0	CNV	pick
GS02G0069200.1	1	0	0	0	0	CNV	pick
GS02G0069400.1	1	0	0	0	0	CNV	pick
GS02G0072800.1	1	0	0	0	0	CNV	pick
GS02G0079000.1	1	0	0	0	0	CNV	pick
GS02G0086600.1	1	0	0	0	0	CNV	pick
GS02G0086900.1	1	0	0	0	0	CNV	pick
GS02G0087100.1	1	0	0	0	0	CNV	pick
GS02G0087300.1	1	0	0	0	0	CNV	pick
GS02G0087400.1	1	0	0	0	0	CNV	pick
GS02G0111200.1	1	0	0	0	0	CNV	pick
GS02G0120100.1	1	0	0	0	0	CNV	pick
GS02G0121400.1	1	0	0	0	0	CNV	pick
GS02G0124900.1	1	0	0	0	0	CNV	pick
GS02G0135500.1	1	0	0	0	0	CNV	pick
GS02G0136600.1	1	0	0	0	0	CNV	pick
GS02G0144000.1	1	0	0	0	0	CNV	pick
GS02G0159800.1	1	0	0	0	0	CNV	pick
GS02G0172700.1	1	0	0	0	0	CNV	pick
GS02G0183800.1	1	0	0	0	0	CNV	pick
GS02G0183900.1	1	0	0	0	0	CNV	pick
GS02G0184000.1	1	0	0	0	0	CNV	pick
GS02G0187000.1	1	0	0	0	0	CNV	pick
GS02G0187800.1	1	0	0	0	0	CNV	pick
GS02G0188900.1	1	0	0	0	0	CNV	pick
GS02G0193300.1	1	0	0	0	0	CNV	pick
GS02G0193600.1	1	0	0	0	0	CNV	pick
GS02G0194400.1	1	0	0	0	0	CNV	pick
GS02G0196600.1	1	0	0	0	0	CNV	pick
GS02G0196800.1	1	0	0	0	0	CNV	pick
GS02G0197500.1	1	0	0	0	0	CNV	pick
GS02G0199900.1	1	0	0	0	0	CNV	pick
GS02G0201200.1	1	0	0	0	0	CNV	pick
GS02G0202300.1	1	0	0	0	0	CNV	pick
GS02G0202400.1	1	0	0	0	0	CNV	pick
GS02G0203600.1	1	0	0	0	0	CNV	pick
GS02G0205300.1	1	0	0	0	0	CNV	pick
GS02G0207700.1	1	0	0	0	0	CNV	pick
GS02G0208300.1	1	0	0	0	0	CNV	pick
GS02G0208400.1	1	0	0	0	0	CNV	pick
GS02G0210500.1	1	0	0	0	0	CNV	pick
GS02G0211800.1	1	0	0	0	0	CNV	pick
GS02G0213000.1	1	0	0	0	0	CNV	pick
GS02G0214700.1	1	0	0	0	0	CNV	pick
GS02G0219500.1	1	0	0	0	0	CNV	pick
GS02G0219800.1	1	0	0	0	0	CNV	pick
GS02G0219900.1	1	0	0	0	0	CNV	pick
GS02G0220200.1	1	0	0	0	0	CNV	pick
GS02G0221000.1	1	0	0	0	0	CNV	pick
GS02G0221900.1	1	0	0	0	0	CNV	pick
GS02G0222000.1	1	0	0	0	0	CNV	pick
GS02G0224200.1	1	0	0	0	0	CNV	pick
GS02G0229400.1	1	0	0	0	0	CNV	pick
GS02G0230000.1	1	0	0	0	0	CNV	pick
GS02G0230200.1	1	0	0	0	0	CNV	pick
GS02G0230300.1	1	0	0	0	0	CNV	pick
GSCtg8970000200.1	1	0	0	0	0	CNV	pick
GS05G0045500.1	1	0	0	0	0	CNV	pick
GS05G0045600.1	1	0	0	0	0	CNV	pick
GS05G0051600.1	1	0	0	0	0	CNV	pick
GS05G0059800.1	1	0	0	0	0	CNV	pick
GS05G0062200.1	1	0	0	0	0	CNV	pick
GS05G0066800.1	1	0	0	0	0	CNV	pick
GS05G0068400.1	1	0	0	0	0	CNV	pick
GS05G0070000.1	1	0	0	0	0	CNV	pick
GS05G0071400.1	1	0	0	0	0	CNV	pick
GS05G0081200.1	1	0	0	0	0	CNV	pick
GS05G0092100.1	1	0	0	0	0	CNV	pick
GS05G0102600.1	1	0	0	0	0	CNV	pick
GS05G0103800.1	1	0	0	0	0	CNV	pick
GS05G0110200.1	1	0	0	0	0	CNV	pick
GS05G0111900.1	1	0	0	0	0	CNV	pick
GS05G0118700.1	1	0	0	0	0	CNV	pick
GS05G0135100.1	1	0	0	0	0	CNV	pick
GS05G0144100.1	1	0	0	0	0	CNV	pick
GS05G0144200.1	1	0	0	0	0	CNV	pick
GS05G0144400.1	1	0	0	0	0	CNV	pick
GS05G0144800.1	1	0	0	0	0	CNV	pick
GS05G0152700.1	1	0	0	0	0	CNV	pick
GS05G0177100.1	1	0	0	0	0	CNV	pick
GS05G0177200.1	1	0	0	0	0	CNV	pick
GS05G0178200.1	1	0	0	0	0	CNV	pick
GS05G0178400.1	1	0	0	0	0	CNV	pick
GS05G0178700.1	1	0	0	0	0	CNV	pick
GS05G0187100.1	1	0	0	0	0	CNV	pick
GS05G0187200.1	1	0	0	0	0	CNV	pick
GS05G0189800.1	1	0	0	0	0	CNV	pick
GS05G0193600.1	1	0	0	0	0	CNV	pick
GS05G0195800.1	1	0	0	0	0	CNV	pick
GS05G0198500.1	1	0	0	0	0	CNV	pick
GS05G0198600.1	1	0	0	0	0	CNV	pick
GS05G0198700.1	1	0	0	0	0	CNV	pick
GS05G0198900.1	1	0	0	0	0	CNV	pick
GS05G0200000.1	1	0	0	0	0	CNV	pick
GS05G0204800.1	1	0	0	0	0	CNV	pick
GS05G0204900.1	1	0	0	0	0	CNV	pick
GS05G0211400.1	1	0	0	0	0	CNV	pick
GS05G0212400.1	1	0	0	0	0	CNV	pick
GS05G0212600.1	1	0	0	0	0	CNV	pick
GS05G0213600.1	1	0	0	0	0	CNV	pick
GS05G0215100.1	1	0	0	0	0	CNV	pick
GS05G0222700.1	1	0	0	0	0	CNV	pick
GS05G0223300.1	1	0	0	0	0	CNV	pick
GS05G0223500.1	1	0	0	0	0	CNV	pick
GS05G0226000.1	1	0	0	0	0	CNV	pick
GS05G0226900.1	1	0	0	0	0	CNV	pick
GS05G0227300.1	1	0	0	0	0	CNV	pick
GS05G0228500.1	1	0	0	0	0	CNV	pick
GS05G0230700.1	1	0	0	0	0	CNV	pick
GS05G0231000.1	1	0	0	0	0	CNV	pick
GS05G0231100.1	1	0	0	0	0	CNV	pick
GS05G0231400.1	1	0	0	0	0	CNV	pick
GS05G0231600.1	1	0	0	0	0	CNV	pick
GS05G0231700.1	1	0	0	0	0	CNV	pick
GS05G0231800.1	1	0	0	0	0	CNV	pick
GS05G0231900.1	1	0	0	0	0	CNV	pick
GS05G0232000.1	1	0	0	0	0	CNV	pick
GS05G0232100.1	1	0	0	0	0	CNV	pick
GS05G0232300.1	1	0	0	0	0	CNV	pick
GS05G0233700.1	1	0	0	0	0	CNV	pick
GS05G0235300.1	1	0	0	0	0	CNV	pick
GS05G0243000.1	1	0	0	0	0	CNV	pick
GS05G0244600.1	1	0	0	0	0	CNV	pick
GS05G0247800.1	1	0	0	0	0	CNV	pick
GS05G0248000.1	1	0	0	0	0	CNV	pick
GS05G0248200.1	1	0	0	0	0	CNV	pick
GS05G0262300.1	1	0	0	0	0	CNV	pick
GS05G0263400.1	1	0	0	0	0	CNV	pick
GS05G0267900.1	1	0	0	0	0	CNV	pick
GS05G0281200.1	1	0	0	0	0	CNV	pick
GS05G0281300.1	1	0	0	0	0	CNV	pick
GS05G0285100.1	1	0	0	0	0	CNV	pick
GS05G0285200.1	1	0	0	0	0	CNV	pick
GS05G0287700.1	1	0	0	0	0	CNV	pick
GS05G0295400.1	1	0	0	0	0	CNV	pick
GS05G0296900.1	1	0	0	0	0	CNV	pick
GS05G0299500.1	1	0	0	0	0	CNV	pick
GS05G0299600.1	1	0	0	0	0	CNV	pick
GS05G0299900.1	1	0	0	0	0	CNV	pick
GS05G0305600.1	1	0	0	0	0	CNV	pick
GS05G0306000.1	1	0	0	0	0	CNV	pick
GS05G0309200.1	1	0	0	0	0	CNV	pick
GS05G0320500.1	1	0	0	0	0	CNV	pick
GSCtg2180000500.1	1	0	0	0	0	CNV	pick
GSCtg3540000100.1	1	0	0	0	0	CNV	pick
GS06G0004800.1	1	0	0	0	0	CNV	pick
GS06G0006700.1	1	0	0	0	0	CNV	pick
GS06G0006800.1	1	0	0	0	0	CNV	pick
GS06G0008900.1	1	0	0	0	0	CNV	pick
GS06G0010800.1	1	0	0	0	0	CNV	pick
GS06G0011100.1	1	0	0	0	0	CNV	pick
GS06G0012500.1	1	0	0	0	0	CNV	pick
GS06G0012700.1	1	0	0	0	0	CNV	pick
GS06G0012800.1	1	0	0	0	0	CNV	pick
GS06G0012900.1	1	0	0	0	0	CNV	pick
GS06G0013200.1	1	0	0	0	0	CNV	pick
GS06G0013300.1	1	0	0	0	0	CNV	pick
GS06G0014000.1	1	0	0	0	0	CNV	pick
GS06G0014700.1	1	0	0	0	0	CNV	pick
GS06G0016500.1	1	0	0	0	0	CNV	pick
GS06G0018500.1	1	0	0	0	0	CNV	pick
GS06G0020600.1	1	0	0	0	0	CNV	pick
GS06G0025600.1	1	0	0	0	0	CNV	pick
GS06G0025700.1	1	0	0	0	0	CNV	pick
GS06G0027700.1	1	0	0	0	0	CNV	pick
GS06G0032500.1	1	0	0	0	0	CNV	pick
GS06G0032900.1	1	0	0	0	0	CNV	pick
GS06G0033200.1	1	0	0	0	0	CNV	pick
GS06G0034600.1	1	0	0	0	0	CNV	pick
GS06G0035900.1	1	0	0	0	0	CNV	pick
GS06G0036100.1	1	0	0	0	0	CNV	pick
GS06G0037500.1	1	0	0	0	0	CNV	pick
GS06G0037800.1	1	0	0	0	0	CNV	pick
GS06G0039200.1	1	0	0	0	0	CNV	pick
GS06G0041200.1	1	0	0	0	0	CNV	pick
GS06G0041800.1	1	0	0	0	0	CNV	pick
GS06G0044500.1	1	0	0	0	0	CNV	pick
GS06G0047100.1	1	0	0	0	0	CNV	pick
GS06G0049300.1	1	0	0	0	0	CNV	pick
GS06G0049400.1	1	0	0	0	0	CNV	pick
GS06G0050000.1	1	0	0	0	0	CNV	pick
GS06G0050700.1	1	0	0	0	0	CNV	pick
GS06G0052300.1	1	0	0	0	0	CNV	pick
GS06G0053400.1	1	0	0	0	0	CNV	pick
GS06G0053500.1	1	0	0	0	0	CNV	pick
GS06G0055400.1	1	0	0	0	0	CNV	pick
GS06G0056100.1	1	0	0	0	0	CNV	pick
GS06G0057900.1	1	0	0	0	0	CNV	pick
GS06G0058000.1	1	0	0	0	0	CNV	pick
GS06G0058900.1	1	0	0	0	0	CNV	pick
GS06G0059000.1	1	0	0	0	0	CNV	pick
GS06G0059300.1	1	0	0	0	0	CNV	pick
GS06G0064000.1	1	0	0	0	0	CNV	pick
GS06G0065100.1	1	0	0	0	0	CNV	pick
GS06G0065500.1	1	0	0	0	0	CNV	pick
GS06G0066600.1	1	0	0	0	0	CNV	pick
GS06G0067900.1	1	0	0	0	0	CNV	pick
GS06G0068900.1	1	0	0	0	0	CNV	pick
GS06G0070700.1	1	0	0	0	0	CNV	pick
GS06G0071900.1	1	0	0	0	0	CNV	pick
GS06G0074700.1	1	0	0	0	0	CNV	pick
GS06G0074800.1	1	0	0	0	0	CNV	pick
GS06G0074900.1	1	0	0	0	0	CNV	pick
GS06G0075000.1	1	0	0	0	0	CNV	pick
GS06G0077300.1	1	0	0	0	0	CNV	pick
GS06G0077400.1	1	0	0	0	0	CNV	pick
GS06G0077500.1	1	0	0	0	0	CNV	pick
GS06G0077800.1	1	0	0	0	0	CNV	pick
GS06G0077900.1	1	0	0	0	0	CNV	pick
GS06G0083600.1	1	0	0	0	0	CNV	pick
GS06G0086500.1	1	0	0	0	0	CNV	pick
GS06G0087000.1	1	0	0	0	0	CNV	pick
GS06G0087100.1	1	0	0	0	0	CNV	pick
GS06G0088300.1	1	0	0	0	0	CNV	pick
GS06G0088500.1	1	0	0	0	0	CNV	pick
GS06G0091100.1	1	0	0	0	0	CNV	pick
GS06G0091600.1	1	0	0	0	0	CNV	pick
GS06G0091700.1	1	0	0	0	0	CNV	pick
GS06G0092400.1	1	0	0	0	0	CNV	pick
GS06G0092500.1	1	0	0	0	0	CNV	pick
GS06G0094600.1	1	0	0	0	0	CNV	pick
GS06G0096100.1	1	0	0	0	0	CNV	pick
GS06G0098500.1	1	0	0	0	0	CNV	pick
GS06G0100400.1	1	0	0	0	0	CNV	pick
GS06G0102800.1	1	0	0	0	0	CNV	pick
GS06G0156500.1	1	0	0	0	0	CNV	pick
GS06G0161000.1	1	0	0	0	0	CNV	pick
GS06G0170600.1	1	0	0	0	0	CNV	pick
GS06G0172300.1	1	0	0	0	0	CNV	pick
GS06G0172400.1	1	0	0	0	0	CNV	pick
GS06G0172500.1	1	0	0	0	0	CNV	pick
GS06G0183700.1	1	0	0	0	0	CNV	pick
GSCtg6660000100.1	1	0	0	0	0	CNV	pick
GS016G0036400.1	1	0	0	0	0	CNV	pick
GS016G0049800.1	1	0	0	0	0	CNV	pick
GS016G0049900.1	1	0	0	0	0	CNV	pick
GS016G0064000.1	1	0	0	0	0	CNV	pick
GS016G0065800.1	1	0	0	0	0	CNV	pick
GS016G0066800.1	1	0	0	0	0	CNV	pick
GS016G0074100.1	1	0	0	0	0	CNV	pick
GS016G0076700.1	1	0	0	0	0	CNV	pick
GS016G0093700.1	1	0	0	0	0	CNV	pick
GS016G0094400.1	1	0	0	0	0	CNV	pick
GS016G0094500.1	1	0	0	0	0	CNV	pick
GS016G0100300.1	1	0	0	0	0	CNV	pick
GS016G0103300.1	1	0	0	0	0	CNV	pick
GS016G0104200.1	1	0	0	0	0	CNV	pick
GS016G0104600.1	1	0	0	0	0	CNV	pick
GS016G0105800.1	1	0	0	0	0	CNV	pick
GS016G0107500.1	1	0	0	0	0	CNV	pick
GS016G0109600.1	1	0	0	0	0	CNV	pick
GS016G0109700.1	1	0	0	0	0	CNV	pick
GS016G0109900.1	1	0	0	0	0	CNV	pick
GS016G0113100.1	1	0	0	0	0	CNV	pick
GS016G0113200.1	1	0	0	0	0	CNV	pick
GS016G0113300.1	1	0	0	0	0	CNV	pick
GS016G0113400.1	1	0	0	0	0	CNV	pick
GS016G0113700.1	1	0	0	0	0	CNV	pick
GS016G0114300.1	1	0	0	0	0	CNV	pick
GS016G0115300.1	1	0	0	0	0	CNV	pick
GS016G0117100.1	1	0	0	0	0	CNV	pick
GS016G0117600.1	1	0	0	0	0	CNV	pick
GS016G0118200.1	1	0	0	0	0	CNV	pick
GS016G0118600.1	1	0	0	0	0	CNV	pick
GS016G0118700.1	1	0	0	0	0	CNV	pick
GS016G0119000.1	1	0	0	0	0	CNV	pick
GS016G0119600.1	1	0	0	0	0	CNV	pick
GS016G0120000.1	1	0	0	0	0	CNV	pick
GS016G0120100.1	1	0	0	0	0	CNV	pick
GS016G0120300.1	1	0	0	0	0	CNV	pick
GS016G0127300.1	1	0	0	0	0	CNV	pick
GS016G0174700.1	1	0	0	0	0	CNV	pick
GS016G0176000.1	1	0	0	0	0	CNV	pick
GS016G0183600.1	1	0	0	0	0	CNV	pick
GS016G0185100.1	1	0	0	0	0	CNV	pick
GS016G0187000.1	1	0	0	0	0	CNV	pick
GS016G0235300.1	1	0	0	0	0	CNV	pick
GS016G0237100.1	1	0	0	0	0	CNV	pick
GS016G0240300.1	1	0	0	0	0	CNV	pick
GS016G0241500.1	1	0	0	0	0	CNV	pick
GS016G0243200.1	1	0	0	0	0	CNV	pick
GS016G0246300.1	1	0	0	0	0	CNV	pick
GS016G0248500.1	1	0	0	0	0	CNV	pick
GS016G0251800.1	1	0	0	0	0	CNV	pick
GS016G0252500.1	1	0	0	0	0	CNV	pick
GS016G0257800.1	1	0	0	0	0	CNV	pick
GS016G0259200.1	1	0	0	0	0	CNV	pick
GS016G0260000.1	1	0	0	0	0	CNV	pick
GS016G0260300.1	1	0	0	0	0	CNV	pick
GS016G0260400.1	1	0	0	0	0	CNV	pick
GS016G0262600.1	1	0	0	0	0	CNV	pick
GS016G0263200.1	1	0	0	0	0	CNV	pick
GS016G0265200.1	1	0	0	0	0	CNV	pick
GS016G0265600.1	1	0	0	0	0	CNV	pick
GSCtg8870000400.1	1	0	0	0	0	CNV	pick
GSCtg200000100.1	1	0	0	0	0	CNV	pick
GSCtg7900000100.1	1	0	0	0	0	CNV	pick
GSCtg3190000100.1	1	0	0	0	0	CNV	pick
GS012G0054600.1	1	0	0	0	0	CNV	pick
GS012G0058900.1	1	0	0	0	0	CNV	pick
GS012G0076200.1	1	0	0	0	0	CNV	pick
GS012G0079000.1	1	0	0	0	0	CNV	pick
GS012G0079600.1	1	0	0	0	0	CNV	pick
GS012G0079700.1	1	0	0	0	0	CNV	pick
GS012G0080200.1	1	0	0	0	0	CNV	pick
GS012G0080300.1	1	0	0	0	0	CNV	pick
GS012G0094500.1	1	0	0	0	0	CNV	pick
GS012G0114900.1	1	0	0	0	0	CNV	pick
GS012G0115000.1	1	0	0	0	0	CNV	pick
GS012G0197600.1	1	0	0	0	0	CNV	pick
GS012G0198300.1	1	0	0	0	0	CNV	pick
GS012G0205200.1	1	0	0	0	0	CNV	pick
GS012G0209400.1	1	0	0	0	0	CNV	pick
GS012G0211200.1	1	0	0	0	0	CNV	pick
GS012G0211900.1	1	0	0	0	0	CNV	pick
GS012G0214500.1	1	0	0	0	0	CNV	pick
GS012G0215000.1	1	0	0	0	0	CNV	pick
GS012G0216800.1	1	0	0	0	0	CNV	pick
GS012G0217700.1	1	0	0	0	0	CNV	pick
GS012G0228100.1	1	0	0	0	0	CNV	pick
GS012G0229800.1	1	0	0	0	0	CNV	pick
GS015G0040400.1	1	0	0	0	0	CNV	pick
GS015G0042900.1	1	0	0	0	0	CNV	pick
GS015G0043500.1	1	0	0	0	0	CNV	pick
GS015G0045600.1	1	0	0	0	0	CNV	pick
GS015G0045700.1	1	0	0	0	0	CNV	pick
GS015G0045800.1	1	0	0	0	0	CNV	pick
GS015G0046600.1	1	0	0	0	0	CNV	pick
GS015G0048800.1	1	0	0	0	0	CNV	pick
GS015G0053500.1	1	0	0	0	0	CNV	pick
GS015G0054900.1	1	0	0	0	0	CNV	pick
GS015G0058200.1	1	0	0	0	0	CNV	pick
GS015G0063700.1	1	0	0	0	0	CNV	pick
GS015G0063800.1	1	0	0	0	0	CNV	pick
GS015G0064800.1	1	0	0	0	0	CNV	pick
GS015G0070900.1	1	0	0	0	0	CNV	pick
GS015G0072500.1	1	0	0	0	0	CNV	pick
GS015G0072900.1	1	0	0	0	0	CNV	pick
GS015G0073600.1	1	0	0	0	0	CNV	pick
GS015G0073800.1	1	0	0	0	0	CNV	pick
GS015G0076600.1	1	0	0	0	0	CNV	pick
GS015G0077300.1	1	0	0	0	0	CNV	pick
GS015G0081200.1	1	0	0	0	0	CNV	pick
GS015G0081400.1	1	0	0	0	0	CNV	pick
GS015G0081500.1	1	0	0	0	0	CNV	pick
GS015G0081700.1	1	0	0	0	0	CNV	pick
GS015G0081800.1	1	0	0	0	0	CNV	pick
GS015G0084000.1	1	0	0	0	0	CNV	pick
GS015G0084700.1	1	0	0	0	0	CNV	pick
GS015G0143700.1	1	0	0	0	0	CNV	pick
GS015G0182400.1	1	0	0	0	0	CNV	pick
GS015G0194300.1	1	0	0	0	0	CNV	pick
GS015G0202800.1	1	0	0	0	0	CNV	pick
GS015G0207100.1	1	0	0	0	0	CNV	pick
GS015G0209300.1	1	0	0	0	0	CNV	pick
GS015G0233300.1	1	0	0	0	0	CNV	pick
GS015G0238400.1	1	0	0	0	0	CNV	pick
GS015G0262600.1	1	0	0	0	0	CNV	pick
GS015G0265700.1	1	0	0	0	0	CNV	pick
GS015G0267000.1	1	0	0	0	0	CNV	pick
GS015G0287600.1	1	0	0	0	0	CNV	pick
GS015G0364400.1	1	0	0	0	0	CNV	pick
GS015G0366900.1	1	0	0	0	0	CNV	pick
GSCtg2620000100.1	1	0	0	0	0	CNV	pick
GS01G0086500.1	1	0	0	0	1	CNV	pick
GS01G0149800.1	1	0	0	0	1	CNV	pick
GS01G0150100.1	1	0	0	0	1	CNV	pick
GS01G0150300.1	1	0	0	0	1	CNV	pick
GS01G0150400.1	1	0	0	0	1	CNV	pick
GS01G0150900.1	1	0	0	0	1	CNV	pick
GS01G0151000.1	1	0	0	0	1	CNV	pick
GS01G0151300.1	1	0	0	0	1	CNV	pick
GS01G0154900.1	1	0	0	0	1	CNV	pick
GS08G0091500.1	1	0	0	0	1	CNV	pick
GS08G0105200.1	1	0	0	0	1	CNV	pick
GS08G0105400.1	1	0	0	0	1	CNV	pick
GS08G0110800.1	1	0	0	0	1	CNV	pick
GS013G0081600.1	1	0	0	0	1	CNV	pick
GS013G0084500.1	1	0	0	0	1	CNV	pick
GS013G0222700.1	1	0	0	0	1	CNV	pick
GS013G0240000.1	1	0	0	0	1	CNV	pick
GS013G0250400.1	1	0	0	0	1	CNV	pick
GS013G0250500.1	1	0	0	0	1	CNV	pick
GS07G0020500.1	1	0	0	0	1	CNV	pick
GS07G0025500.1	1	0	0	0	1	CNV	pick
GS07G0030200.1	1	0	0	0	1	CNV	pick
GS07G0030900.1	1	0	0	0	1	CNV	pick
GS07G0031500.1	1	0	0	0	1	CNV	pick
GS07G0032700.1	1	0	0	0	1	CNV	pick
GS07G0034100.1	1	0	0	0	1	CNV	pick
GS017G0020300.1	1	0	0	0	1	CNV	pick
GS017G0020400.1	1	0	0	0	1	CNV	pick
GS017G0021700.1	1	0	0	0	1	CNV	pick
GS017G0053700.1	1	0	0	0	1	CNV	pick
GS017G0060000.1	1	0	0	0	1	CNV	pick
GS017G0065400.1	1	0	0	0	1	CNV	pick
GS017G0066700.1	1	0	0	0	1	CNV	pick
GS017G0066900.1	1	0	0	0	1	CNV	pick
GS017G0081600.1	1	0	0	0	1	CNV	pick
GS017G0099900.1	1	0	0	0	1	CNV	pick
GS017G0105900.1	1	0	0	0	1	CNV	pick
GS017G0215000.1	1	0	0	0	1	CNV	pick
GS017G0222800.1	1	0	0	0	1	CNV	pick
GS017G0227900.1	1	0	0	0	1	CNV	pick
GS017G0229700.1	1	0	0	0	1	CNV	pick
GS017G0232000.1	1	0	0	0	1	CNV	pick
GS017G0250600.1	1	0	0	0	1	CNV	pick
GS010G0006100.1	1	0	0	0	1	CNV	pick
GS010G0006300.1	1	0	0	0	1	CNV	pick
GS010G0006400.1	1	0	0	0	1	CNV	pick
GS010G0013900.1	1	0	0	0	1	CNV	pick
GS010G0014900.1	1	0	0	0	1	CNV	pick
GS010G0018800.1	1	0	0	0	1	CNV	pick
GS010G0026800.1	1	0	0	0	1	CNV	pick
GS010G0076800.1	1	0	0	0	1	CNV	pick
GS010G0077000.1	1	0	0	0	1	CNV	pick
GS010G0089700.1	1	0	0	0	1	CNV	pick
GS010G0089900.1	1	0	0	0	1	CNV	pick
GS010G0091000.1	1	0	0	0	1	CNV	pick
GS010G0099100.1	1	0	0	0	1	CNV	pick
GS010G0101900.1	1	0	0	0	1	CNV	pick
GS010G0110200.1	1	0	0	0	1	CNV	pick
GS010G0111500.1	1	0	0	0	1	CNV	pick
GS010G0115300.1	1	0	0	0	1	CNV	pick
GS010G0116500.1	1	0	0	0	1	CNV	pick
GS010G0126000.1	1	0	0	0	1	CNV	pick
GS010G0130800.1	1	0	0	0	1	CNV	pick
GS010G0134300.1	1	0	0	0	1	CNV	pick
GS010G0137400.1	1	0	0	0	1	CNV	pick
GS010G0139600.1	1	0	0	0	1	CNV	pick
GS010G0139900.1	1	0	0	0	1	CNV	pick
GS010G0142600.1	1	0	0	0	1	CNV	pick
GS010G0142800.1	1	0	0	0	1	CNV	pick
GS010G0144200.1	1	0	0	0	1	CNV	pick
GS010G0148500.1	1	0	0	0	1	CNV	pick
GS010G0151800.1	1	0	0	0	1	CNV	pick
GS010G0152000.1	1	0	0	0	1	CNV	pick
GS010G0154500.1	1	0	0	0	1	CNV	pick
GS010G0154600.1	1	0	0	0	1	CNV	pick
GS010G0154700.1	1	0	0	0	1	CNV	pick
GS010G0155000.1	1	0	0	0	1	CNV	pick
GS010G0155100.1	1	0	0	0	1	CNV	pick
GS010G0159000.1	1	0	0	0	1	CNV	pick
GS010G0159100.1	1	0	0	0	1	CNV	pick
GS010G0159200.1	1	0	0	0	1	CNV	pick
GS010G0223000.1	1	0	0	0	1	CNV	pick
GS010G0226800.1	1	0	0	0	1	CNV	pick
GS010G0229900.1	1	0	0	0	1	CNV	pick
GS010G0230700.1	1	0	0	0	1	CNV	pick
GS010G0249900.1	1	0	0	0	1	CNV	pick
GS010G0289100.1	1	0	0	0	1	CNV	pick
GS010G0299500.1	1	0	0	0	1	CNV	pick
GS010G0300400.1	1	0	0	0	1	CNV	pick
GS010G0300900.1	1	0	0	0	1	CNV	pick
GS010G0302900.1	1	0	0	0	1	CNV	pick
GS04G0022800.1	1	0	0	0	1	CNV	pick
GS04G0056400.1	1	0	0	0	1	CNV	pick
GS04G0058300.1	1	0	0	0	1	CNV	pick
GS04G0063300.1	1	0	0	0	1	CNV	pick
GS04G0065700.1	1	0	0	0	1	CNV	pick
GS04G0078600.1	1	0	0	0	1	CNV	pick
GS04G0199300.1	1	0	0	0	1	CNV	pick
GS04G0199500.1	1	0	0	0	1	CNV	pick
GS04G0206100.1	1	0	0	0	1	CNV	pick
GSCtg9370002600.1	1	0	0	0	1	CNV	pick
GSCtg9370003000.1	1	0	0	0	1	CNV	pick
GS014G0028900.1	1	0	0	0	1	CNV	pick
GS014G0085800.1	1	0	0	0	1	CNV	pick
GS014G0086400.1	1	0	0	0	1	CNV	pick
GS014G0099700.1	1	0	0	0	1	CNV	pick
GS014G0106500.1	1	0	0	0	1	CNV	pick
GS014G0106600.1	1	0	0	0	1	CNV	pick
GS014G0111300.1	1	0	0	0	1	CNV	pick
GS014G0124100.1	1	0	0	0	1	CNV	pick
GS014G0125600.1	1	0	0	0	1	CNV	pick
GS014G0129900.1	1	0	0	0	1	CNV	pick
GS014G0130400.1	1	0	0	0	1	CNV	pick
GS014G0143700.1	1	0	0	0	1	CNV	pick
GS014G0148700.1	1	0	0	0	1	CNV	pick
GS014G0150200.1	1	0	0	0	1	CNV	pick
GS014G0152700.1	1	0	0	0	1	CNV	pick
GS014G0155100.1	1	0	0	0	1	CNV	pick
GS014G0157100.1	1	0	0	0	1	CNV	pick
GS014G0160600.1	1	0	0	0	1	CNV	pick
GS014G0165000.1	1	0	0	0	1	CNV	pick
GS014G0166100.1	1	0	0	0	1	CNV	pick
GS014G0168400.1	1	0	0	0	1	CNV	pick
GS014G0170100.1	1	0	0	0	1	CNV	pick
GS014G0177400.1	1	0	0	0	1	CNV	pick
GS014G0182500.1	1	0	0	0	1	CNV	pick
GS09G0020900.1	1	0	0	0	1	CNV	pick
GS09G0066000.1	1	0	0	0	1	CNV	pick
GS09G0074100.1	1	0	0	0	1	CNV	pick
GS09G0127300.1	1	0	0	0	1	CNV	pick
GS09G0127900.1	1	0	0	0	1	CNV	pick
GS09G0128300.1	1	0	0	0	1	CNV	pick
GS09G0128400.1	1	0	0	0	1	CNV	pick
GS09G0128500.1	1	0	0	0	1	CNV	pick
GS09G0133900.1	1	0	0	0	1	CNV	pick
GS09G0134100.1	1	0	0	0	1	CNV	pick
GS09G0162200.1	1	0	0	0	1	CNV	pick
GS09G0162400.1	1	0	0	0	1	CNV	pick
GS09G0162500.1	1	0	0	0	1	CNV	pick
GS09G0200900.1	1	0	0	0	1	CNV	pick
GS09G0238600.1	1	0	0	0	1	CNV	pick
GS09G0248500.1	1	0	0	0	1	CNV	pick
GS09G0256600.1	1	0	0	0	1	CNV	pick
GS03G0109500.1	1	0	0	0	1	CNV	pick
GS03G0109600.1	1	0	0	0	1	CNV	pick
GS03G0146400.1	1	0	0	0	1	CNV	pick
GS03G0166600.1	1	0	0	0	1	CNV	pick
GS03G0166700.1	1	0	0	0	1	CNV	pick
GS03G0166900.1	1	0	0	0	1	CNV	pick
GS03G0171100.1	1	0	0	0	1	CNV	pick
GS03G0171500.1	1	0	0	0	1	CNV	pick
GS03G0171600.1	1	0	0	0	1	CNV	pick
GS03G0183800.1	1	0	0	0	1	CNV	pick
GS03G0204700.1	1	0	0	0	1	CNV	pick
GS03G0237800.1	1	0	0	0	1	CNV	pick
GS03G0238200.1	1	0	0	0	1	CNV	pick
GS03G0239700.1	1	0	0	0	1	CNV	pick
GS011G0029400.1	1	0	0	0	1	CNV	pick
GS011G0030800.1	1	0	0	0	1	CNV	pick
GS011G0033500.1	1	0	0	0	1	CNV	pick
GS011G0043200.1	1	0	0	0	1	CNV	pick
GS011G0047400.1	1	0	0	0	1	CNV	pick
GS011G0053100.1	1	0	0	0	1	CNV	pick
GS011G0064100.1	1	0	0	0	1	CNV	pick
GS011G0064200.1	1	0	0	0	1	CNV	pick
GS011G0064400.1	1	0	0	0	1	CNV	pick
GS011G0067300.1	1	0	0	0	1	CNV	pick
GS011G0067600.1	1	0	0	0	1	CNV	pick
GS011G0068300.1	1	0	0	0	1	CNV	pick
GS011G0069600.1	1	0	0	0	1	CNV	pick
GS011G0069700.1	1	0	0	0	1	CNV	pick
GS011G0069800.1	1	0	0	0	1	CNV	pick
GS011G0074000.1	1	0	0	0	1	CNV	pick
GS011G0074300.1	1	0	0	0	1	CNV	pick
GS011G0074400.1	1	0	0	0	1	CNV	pick
GS011G0076600.1	1	0	0	0	1	CNV	pick
GS011G0107200.1	1	0	0	0	1	CNV	pick
GS011G0167100.1	1	0	0	0	1	CNV	pick
GS011G0199400.1	1	0	0	0	1	CNV	pick
GS011G0215700.1	1	0	0	0	1	CNV	pick
GS011G0256500.1	1	0	0	0	1	CNV	pick
GS011G0257600.1	1	0	0	0	1	CNV	pick
GS011G0257700.1	1	0	0	0	1	CNV	pick
GS011G0260100.1	1	0	0	0	1	CNV	pick
GS011G0260500.1	1	0	0	0	1	CNV	pick
GS02G0031400.1	1	0	0	0	1	CNV	pick
GS02G0033800.1	1	0	0	0	1	CNV	pick
GS02G0034300.1	1	0	0	0	1	CNV	pick
GS02G0042100.1	1	0	0	0	1	CNV	pick
GS02G0042900.1	1	0	0	0	1	CNV	pick
GS02G0062100.1	1	0	0	0	1	CNV	pick
GS02G0065900.1	1	0	0	0	1	CNV	pick
GS02G0068300.1	1	0	0	0	1	CNV	pick
GS02G0069300.1	1	0	0	0	1	CNV	pick
GS02G0166900.1	1	0	0	0	1	CNV	pick
GS02G0172300.1	1	0	0	0	1	CNV	pick
GS02G0181700.1	1	0	0	0	1	CNV	pick
GS02G0196400.1	1	0	0	0	1	CNV	pick
GS02G0197300.1	1	0	0	0	1	CNV	pick
GS02G0197700.1	1	0	0	0	1	CNV	pick
GS02G0201700.1	1	0	0	0	1	CNV	pick
GS02G0201800.1	1	0	0	0	1	CNV	pick
GS02G0203100.1	1	0	0	0	1	CNV	pick
GS02G0204500.1	1	0	0	0	1	CNV	pick
GS02G0209800.1	1	0	0	0	1	CNV	pick
GS02G0211900.1	1	0	0	0	1	CNV	pick
GS02G0232100.1	1	0	0	0	1	CNV	pick
GS02G0232200.1	1	0	0	0	1	CNV	pick
GS02G0256400.1	1	0	0	0	1	CNV	pick
GS05G0138500.1	1	0	0	0	1	CNV	pick
GS05G0138900.1	1	0	0	0	1	CNV	pick
GS05G0150400.1	1	0	0	0	1	CNV	pick
GS05G0152100.1	1	0	0	0	1	CNV	pick
GS05G0168300.1	1	0	0	0	1	CNV	pick
GS05G0168400.1	1	0	0	0	1	CNV	pick
GS05G0168500.1	1	0	0	0	1	CNV	pick
GS05G0169200.1	1	0	0	0	1	CNV	pick
GS05G0173200.1	1	0	0	0	1	CNV	pick
GS05G0173300.1	1	0	0	0	1	CNV	pick
GS05G0223100.1	1	0	0	0	1	CNV	pick
GS05G0230800.1	1	0	0	0	1	CNV	pick
GS05G0232200.1	1	0	0	0	1	CNV	pick
GS05G0234100.1	1	0	0	0	1	CNV	pick
GS05G0236500.1	1	0	0	0	1	CNV	pick
GS05G0237000.1	1	0	0	0	1	CNV	pick
GS05G0237200.1	1	0	0	0	1	CNV	pick
GS05G0294400.1	1	0	0	0	1	CNV	pick
GS05G0294600.1	1	0	0	0	1	CNV	pick
GS06G0018600.1	1	0	0	0	1	CNV	pick
GS06G0066400.1	1	0	0	0	1	CNV	pick
GS06G0074200.1	1	0	0	0	1	CNV	pick
GS06G0105300.1	1	0	0	0	1	CNV	pick
GS06G0107200.1	1	0	0	0	1	CNV	pick
GS06G0139100.1	1	0	0	0	1	CNV	pick
GS016G0036700.1	1	0	0	0	1	CNV	pick
GS016G0118900.1	1	0	0	0	1	CNV	pick
GS016G0133500.1	1	0	0	0	1	CNV	pick
GS016G0140400.1	1	0	0	0	1	CNV	pick
GS016G0141000.1	1	0	0	0	1	CNV	pick
GS016G0142300.1	1	0	0	0	1	CNV	pick
GS016G0154000.1	1	0	0	0	1	CNV	pick
GS016G0187500.1	1	0	0	0	1	CNV	pick
GS016G0195200.1	1	0	0	0	1	CNV	pick
GS012G0058400.1	1	0	0	0	1	CNV	pick
GS012G0087800.1	1	0	0	0	1	CNV	pick
GS012G0134400.1	1	0	0	0	1	CNV	pick
GS012G0194400.1	1	0	0	0	1	CNV	pick
GS012G0197500.1	1	0	0	0	1	CNV	pick
GS012G0199600.1	1	0	0	0	1	CNV	pick
GS012G0201500.1	1	0	0	0	1	CNV	pick
GS012G0201700.1	1	0	0	0	1	CNV	pick
GS012G0203000.1	1	0	0	0	1	CNV	pick
GS012G0203200.1	1	0	0	0	1	CNV	pick
GS015G0073000.1	1	0	0	0	1	CNV	pick
GS015G0073100.1	1	0	0	0	1	CNV	pick
GS015G0250400.1	1	0	0	0	1	CNV	pick
GS015G0298900.1	1	0	0	0	1	CNV	pick
GS015G0299800.1	1	0	0	0	1	CNV	pick
GS015G0317600.1	1	0	0	0	1	CNV	pick
GS015G0330900.1	1	0	0	0	1	CNV	pick
GS015G0344000.1	1	0	0	0	1	CNV	pick
GS015G0346600.1	1	0	0	0	1	CNV	pick
GS015G0346700.1	1	0	0	0	1	CNV	pick
GS015G0346800.1	1	0	0	0	1	CNV	pick
GS015G0357700.1	1	0	0	0	1	CNV	pick
GS015G0357800.1	1	0	0	0	1	CNV	pick
GS015G0359300.1	1	0	0	0	1	CNV	pick
GS013G0222800.1	1	0	0	0	2	CNV	pick
GS010G0155700.1	1	0	0	0	2	CNV	pick
GS014G0050900.1	1	0	0	0	2	CNV	pick
GS014G0175200.1	1	0	0	0	2	CNV	pick
GS09G0244100.1	1	0	0	0	2	CNV	pick
GS09G0244200.1	1	0	0	0	2	CNV	pick
GS011G0068700.1	1	0	0	0	2	CNV	pick
GS011G0068800.1	1	0	0	0	2	CNV	pick
GS011G0068900.1	1	0	0	0	2	CNV	pick
GS011G0069300.1	1	0	0	0	2	CNV	pick
GS016G0256000.1	1	0	0	0	2	CNV	pick
GS016G0130800.1	1	0	0	0	3	CNV	pick
GSCtg1380000100.1	1	0	0	1	0	CNV	pick
GSCtg1050000200.1	1	0	0	1	0	CNV	pick
GSCtg1970000900.1	1	0	0	1	0	CNV	pick
GS01G0009600.1	1	0	0	1	0	CNV	pick
GS01G0098900.1	1	0	0	1	0	CNV	pick
GS01G0118100.1	1	0	0	1	0	CNV	pick
GS01G0118200.1	1	0	0	1	0	CNV	pick
GS01G0118300.1	1	0	0	1	0	CNV	pick
GS01G0180500.1	1	0	0	1	0	CNV	pick
GS08G0041100.1	1	0	0	1	0	CNV	pick
GS08G0043100.1	1	0	0	1	0	CNV	pick
GS08G0043300.1	1	0	0	1	0	CNV	pick
GS08G0047500.1	1	0	0	1	0	CNV	pick
GS08G0049900.1	1	0	0	1	0	CNV	pick
GS08G0050000.1	1	0	0	1	0	CNV	pick
GS08G0051600.1	1	0	0	1	0	CNV	pick
GS08G0052700.1	1	0	0	1	0	CNV	pick
GS08G0116500.1	1	0	0	1	0	CNV	pick
GS08G0119200.1	1	0	0	1	0	CNV	pick
GS08G0119500.1	1	0	0	1	0	CNV	pick
GS08G0123400.1	1	0	0	1	0	CNV	pick
GS08G0136500.1	1	0	0	1	0	CNV	pick
GS08G0136600.1	1	0	0	1	0	CNV	pick
GS08G0138300.1	1	0	0	1	0	CNV	pick
GS08G0155500.1	1	0	0	1	0	CNV	pick
GS08G0157900.1	1	0	0	1	0	CNV	pick
GS08G0170700.1	1	0	0	1	0	CNV	pick
GS08G0191200.1	1	0	0	1	0	CNV	pick
GS013G0241700.1	1	0	0	1	0	CNV	pick
GS013G0243500.1	1	0	0	1	0	CNV	pick
GS013G0260400.1	1	0	0	1	0	CNV	pick
GS07G0141400.1	1	0	0	1	0	CNV	pick
GS07G0192200.1	1	0	0	1	0	CNV	pick
GS07G0198800.1	1	0	0	1	0	CNV	pick
GS07G0199900.1	1	0	0	1	0	CNV	pick
GS07G0212200.1	1	0	0	1	0	CNV	pick
GS017G0022100.1	1	0	0	1	0	CNV	pick
GS017G0214700.1	1	0	0	1	0	CNV	pick
GS017G0214900.1	1	0	0	1	0	CNV	pick
GS017G0215500.1	1	0	0	1	0	CNV	pick
GS017G0221400.1	1	0	0	1	0	CNV	pick
GS017G0224800.1	1	0	0	1	0	CNV	pick
GS017G0245500.1	1	0	0	1	0	CNV	pick
GSCtg2330000300.1	1	0	0	1	0	CNV	pick
GS010G0015000.1	1	0	0	1	0	CNV	pick
GS010G0020800.1	1	0	0	1	0	CNV	pick
GS010G0022500.1	1	0	0	1	0	CNV	pick
GS04G0034800.1	1	0	0	1	0	CNV	pick
GS04G0035200.1	1	0	0	1	0	CNV	pick
GS04G0035400.1	1	0	0	1	0	CNV	pick
GS04G0035700.1	1	0	0	1	0	CNV	pick
GS04G0038000.1	1	0	0	1	0	CNV	pick
GS04G0039300.1	1	0	0	1	0	CNV	pick
GS04G0039600.1	1	0	0	1	0	CNV	pick
GS04G0042400.1	1	0	0	1	0	CNV	pick
GS04G0043400.1	1	0	0	1	0	CNV	pick
GS04G0043600.1	1	0	0	1	0	CNV	pick
GS04G0043800.1	1	0	0	1	0	CNV	pick
GS04G0043900.1	1	0	0	1	0	CNV	pick
GS04G0047100.1	1	0	0	1	0	CNV	pick
GS04G0123600.1	1	0	0	1	0	CNV	pick
GS014G0035700.1	1	0	0	1	0	CNV	pick
GS014G0037200.1	1	0	0	1	0	CNV	pick
GS014G0038700.1	1	0	0	1	0	CNV	pick
GS014G0038800.1	1	0	0	1	0	CNV	pick
GS014G0040300.1	1	0	0	1	0	CNV	pick
GS014G0040400.1	1	0	0	1	0	CNV	pick
GS014G0040500.1	1	0	0	1	0	CNV	pick
GS014G0040600.1	1	0	0	1	0	CNV	pick
GS014G0040700.1	1	0	0	1	0	CNV	pick
GS014G0040800.1	1	0	0	1	0	CNV	pick
GS014G0041000.1	1	0	0	1	0	CNV	pick
GS014G0042500.1	1	0	0	1	0	CNV	pick
GS014G0043900.1	1	0	0	1	0	CNV	pick
GS014G0046600.1	1	0	0	1	0	CNV	pick
GS014G0057800.1	1	0	0	1	0	CNV	pick
GSCtg3160002900.1	1	0	0	1	0	CNV	pick
GS09G0026500.1	1	0	0	1	0	CNV	pick
GS09G0045700.1	1	0	0	1	0	CNV	pick
GS09G0070000.1	1	0	0	1	0	CNV	pick
GS09G0074500.1	1	0	0	1	0	CNV	pick
GS09G0201500.1	1	0	0	1	0	CNV	pick
GS09G0217400.1	1	0	0	1	0	CNV	pick
GS09G0236000.1	1	0	0	1	0	CNV	pick
GS09G0238900.1	1	0	0	1	0	CNV	pick
GS03G0055100.1	1	0	0	1	0	CNV	pick
GS03G0057300.1	1	0	0	1	0	CNV	pick
GS03G0148200.1	1	0	0	1	0	CNV	pick
GS03G0155300.1	1	0	0	1	0	CNV	pick
GS03G0203900.1	1	0	0	1	0	CNV	pick
GS03G0206800.1	1	0	0	1	0	CNV	pick
GS03G0208500.1	1	0	0	1	0	CNV	pick
GS03G0209600.1	1	0	0	1	0	CNV	pick
GS03G0246300.1	1	0	0	1	0	CNV	pick
GS011G0003600.1	1	0	0	1	0	CNV	pick
GS011G0016000.1	1	0	0	1	0	CNV	pick
GS011G0210100.1	1	0	0	1	0	CNV	pick
GS02G0003200.1	1	0	0	1	0	CNV	pick
GS02G0003400.1	1	0	0	1	0	CNV	pick
GS02G0004300.1	1	0	0	1	0	CNV	pick
GS02G0004500.1	1	0	0	1	0	CNV	pick
GS02G0072500.1	1	0	0	1	0	CNV	pick
GS02G0076300.1	1	0	0	1	0	CNV	pick
GS02G0079100.1	1	0	0	1	0	CNV	pick
GS02G0121500.1	1	0	0	1	0	CNV	pick
GS02G0132600.1	1	0	0	1	0	CNV	pick
GS02G0155100.1	1	0	0	1	0	CNV	pick
GS02G0212100.1	1	0	0	1	0	CNV	pick
GS02G0230600.1	1	0	0	1	0	CNV	pick
GS05G0242200.1	1	0	0	1	0	CNV	pick
GS05G0256900.1	1	0	0	1	0	CNV	pick
GS05G0259500.1	1	0	0	1	0	CNV	pick
GS05G0271100.1	1	0	0	1	0	CNV	pick
GS05G0271800.1	1	0	0	1	0	CNV	pick
GS05G0296200.1	1	0	0	1	0	CNV	pick
GSCtg9230000900.1	1	0	0	1	0	CNV	pick
GSCtg8070000100.1	1	0	0	1	0	CNV	pick
GS06G0013800.1	1	0	0	1	0	CNV	pick
GS06G0049500.1	1	0	0	1	0	CNV	pick
GS06G0156200.1	1	0	0	1	0	CNV	pick
GS016G0058500.1	1	0	0	1	0	CNV	pick
GS016G0063800.1	1	0	0	1	0	CNV	pick
GS016G0076600.1	1	0	0	1	0	CNV	pick
GS016G0076800.1	1	0	0	1	0	CNV	pick
GS016G0092100.1	1	0	0	1	0	CNV	pick
GS016G0092200.1	1	0	0	1	0	CNV	pick
GS016G0099600.1	1	0	0	1	0	CNV	pick
GS016G0107800.1	1	0	0	1	0	CNV	pick
GS016G0200300.1	1	0	0	1	0	CNV	pick
GS016G0200500.1	1	0	0	1	0	CNV	pick
GSCtg2790000100.1	1	0	0	1	0	CNV	pick
GS012G0015500.1	1	0	0	1	0	CNV	pick
GS012G0017200.1	1	0	0	1	0	CNV	pick
GS012G0045700.1	1	0	0	1	0	CNV	pick
GS012G0047600.1	1	0	0	1	0	CNV	pick
GS012G0112300.1	1	0	0	1	0	CNV	pick
GS012G0122100.1	1	0	0	1	0	CNV	pick
GS012G0229000.1	1	0	0	1	0	CNV	pick
GS015G0260500.1	1	0	0	1	0	CNV	pick
GS015G0356200.1	1	0	0	1	0	CNV	pick
GS015G0381000.1	1	0	0	1	0	CNV	pick
GS015G0381800.1	1	0	0	1	0	CNV	pick
GS015G0385100.1	1	0	0	1	0	CNV	pick
GS015G0393200.1	1	0	0	1	0	CNV	pick
GS01G0041400.1	1	0	0	1	1	CNV	pick
GS01G0054200.1	1	0	0	1	1	CNV	pick
GS01G0087500.1	1	0	0	1	1	CNV	pick
GS01G0091400.1	1	0	0	1	1	CNV	pick
GS01G0095800.1	1	0	0	1	1	CNV	pick
GS01G0095900.1	1	0	0	1	1	CNV	pick
GS01G0096000.1	1	0	0	1	1	CNV	pick
GS01G0097600.1	1	0	0	1	1	CNV	pick
GS01G0106500.1	1	0	0	1	1	CNV	pick
GS01G0106800.1	1	0	0	1	1	CNV	pick
GS01G0106900.1	1	0	0	1	1	CNV	pick
GS08G0012900.1	1	0	0	1	1	CNV	pick
GS08G0028800.1	1	0	0	1	1	CNV	pick
GS08G0029000.1	1	0	0	1	1	CNV	pick
GS08G0036300.1	1	0	0	1	1	CNV	pick
GS08G0036400.1	1	0	0	1	1	CNV	pick
GS08G0067200.1	1	0	0	1	1	CNV	pick
GS08G0080800.1	1	0	0	1	1	CNV	pick
GS08G0113100.1	1	0	0	1	1	CNV	pick
GS08G0114100.1	1	0	0	1	1	CNV	pick
GS08G0115300.1	1	0	0	1	1	CNV	pick
GS08G0115700.1	1	0	0	1	1	CNV	pick
GS08G0117700.1	1	0	0	1	1	CNV	pick
GS08G0118000.1	1	0	0	1	1	CNV	pick
GS08G0120200.1	1	0	0	1	1	CNV	pick
GS08G0120400.1	1	0	0	1	1	CNV	pick
GS08G0122200.1	1	0	0	1	1	CNV	pick
GS08G0122300.1	1	0	0	1	1	CNV	pick
GS08G0122900.1	1	0	0	1	1	CNV	pick
GS08G0123300.1	1	0	0	1	1	CNV	pick
GS08G0123700.1	1	0	0	1	1	CNV	pick
GS08G0131200.1	1	0	0	1	1	CNV	pick
GS08G0143100.1	1	0	0	1	1	CNV	pick
GS08G0149600.1	1	0	0	1	1	CNV	pick
GS08G0178600.1	1	0	0	1	1	CNV	pick
GS08G0188000.1	1	0	0	1	1	CNV	pick
GS08G0190100.1	1	0	0	1	1	CNV	pick
GS08G0190300.1	1	0	0	1	1	CNV	pick
GS08G0190400.1	1	0	0	1	1	CNV	pick
GS08G0190800.1	1	0	0	1	1	CNV	pick
GS08G0190900.1	1	0	0	1	1	CNV	pick
GS08G0191000.1	1	0	0	1	1	CNV	pick
GS013G0260200.1	1	0	0	1	1	CNV	pick
GS017G0015600.1	1	0	0	1	1	CNV	pick
GS017G0023000.1	1	0	0	1	1	CNV	pick
GS017G0052600.1	1	0	0	1	1	CNV	pick
GS017G0072400.1	1	0	0	1	1	CNV	pick
GS017G0080600.1	1	0	0	1	1	CNV	pick
GS017G0094800.1	1	0	0	1	1	CNV	pick
GS017G0224400.1	1	0	0	1	1	CNV	pick
GS017G0228200.1	1	0	0	1	1	CNV	pick
GS010G0011300.1	1	0	0	1	1	CNV	pick
GS010G0011400.1	1	0	0	1	1	CNV	pick
GS010G0023100.1	1	0	0	1	1	CNV	pick
GS010G0023200.1	1	0	0	1	1	CNV	pick
GS010G0023300.1	1	0	0	1	1	CNV	pick
GS010G0023400.1	1	0	0	1	1	CNV	pick
GS010G0074600.1	1	0	0	1	1	CNV	pick
GS010G0126700.1	1	0	0	1	1	CNV	pick
GS010G0278500.1	1	0	0	1	1	CNV	pick
GS010G0304200.1	1	0	0	1	1	CNV	pick
GS04G0052100.1	1	0	0	1	1	CNV	pick
GS04G0053000.1	1	0	0	1	1	CNV	pick
GS014G0038900.1	1	0	0	1	1	CNV	pick
GS014G0148900.1	1	0	0	1	1	CNV	pick
GS09G0045400.1	1	0	0	1	1	CNV	pick
GS09G0045500.1	1	0	0	1	1	CNV	pick
GS09G0046500.1	1	0	0	1	1	CNV	pick
GS09G0078300.1	1	0	0	1	1	CNV	pick
GS09G0101400.1	1	0	0	1	1	CNV	pick
GS09G0102600.1	1	0	0	1	1	CNV	pick
GS09G0128600.1	1	0	0	1	1	CNV	pick
GS09G0218300.1	1	0	0	1	1	CNV	pick
GS09G0222000.1	1	0	0	1	1	CNV	pick
GS09G0225100.1	1	0	0	1	1	CNV	pick
GS09G0230800.1	1	0	0	1	1	CNV	pick
GS09G0231000.1	1	0	0	1	1	CNV	pick
GS09G0233000.1	1	0	0	1	1	CNV	pick
GS09G0243000.1	1	0	0	1	1	CNV	pick
GSCtg9380001900.1	1	0	0	1	1	CNV	pick
GSCtg9380002000.1	1	0	0	1	1	CNV	pick
GS03G0055000.1	1	0	0	1	1	CNV	pick
GS03G0181800.1	1	0	0	1	1	CNV	pick
GS03G0195800.1	1	0	0	1	1	CNV	pick
GS03G0204000.1	1	0	0	1	1	CNV	pick
GS03G0204100.1	1	0	0	1	1	CNV	pick
GS03G0213800.1	1	0	0	1	1	CNV	pick
GS03G0220900.1	1	0	0	1	1	CNV	pick
GS03G0221300.1	1	0	0	1	1	CNV	pick
GS03G0225500.1	1	0	0	1	1	CNV	pick
GS03G0235800.1	1	0	0	1	1	CNV	pick
GS03G0238000.1	1	0	0	1	1	CNV	pick
GS03G0239000.1	1	0	0	1	1	CNV	pick
GS03G0244300.1	1	0	0	1	1	CNV	pick
GS011G0004300.1	1	0	0	1	1	CNV	pick
GS011G0015800.1	1	0	0	1	1	CNV	pick
GS011G0016800.1	1	0	0	1	1	CNV	pick
GS011G0057600.1	1	0	0	1	1	CNV	pick
GS011G0072600.1	1	0	0	1	1	CNV	pick
GS011G0075500.1	1	0	0	1	1	CNV	pick
GS011G0165600.1	1	0	0	1	1	CNV	pick
GS011G0238400.1	1	0	0	1	1	CNV	pick
GS02G0042400.1	1	0	0	1	1	CNV	pick
GS02G0047800.1	1	0	0	1	1	CNV	pick
GS02G0062200.1	1	0	0	1	1	CNV	pick
GS02G0183500.1	1	0	0	1	1	CNV	pick
GS02G0186100.1	1	0	0	1	1	CNV	pick
GS02G0202200.1	1	0	0	1	1	CNV	pick
GS02G0258200.1	1	0	0	1	1	CNV	pick
GS02G0258300.1	1	0	0	1	1	CNV	pick
GS02G0258400.1	1	0	0	1	1	CNV	pick
GS02G0259900.1	1	0	0	1	1	CNV	pick
GS02G0260700.1	1	0	0	1	1	CNV	pick
GS05G0003200.1	1	0	0	1	1	CNV	pick
GS05G0070800.1	1	0	0	1	1	CNV	pick
GS05G0102400.1	1	0	0	1	1	CNV	pick
GS05G0102800.1	1	0	0	1	1	CNV	pick
GS05G0110100.1	1	0	0	1	1	CNV	pick
GS05G0116100.1	1	0	0	1	1	CNV	pick
GS05G0144900.1	1	0	0	1	1	CNV	pick
GS05G0178600.1	1	0	0	1	1	CNV	pick
GS05G0232400.1	1	0	0	1	1	CNV	pick
GS05G0284400.1	1	0	0	1	1	CNV	pick
GS05G0287600.1	1	0	0	1	1	CNV	pick
GS05G0294300.1	1	0	0	1	1	CNV	pick
GS06G0088800.1	1	0	0	1	1	CNV	pick
GS06G0137600.1	1	0	0	1	1	CNV	pick
GS06G0137700.1	1	0	0	1	1	CNV	pick
GS06G0137900.1	1	0	0	1	1	CNV	pick
GS06G0138300.1	1	0	0	1	1	CNV	pick
GS06G0138400.1	1	0	0	1	1	CNV	pick
GS06G0138600.1	1	0	0	1	1	CNV	pick
GS06G0141100.1	1	0	0	1	1	CNV	pick
GS06G0141500.1	1	0	0	1	1	CNV	pick
GS06G0144000.1	1	0	0	1	1	CNV	pick
GS06G0144300.1	1	0	0	1	1	CNV	pick
GS06G0150600.1	1	0	0	1	1	CNV	pick
GS06G0150700.1	1	0	0	1	1	CNV	pick
GS06G0150800.1	1	0	0	1	1	CNV	pick
GS06G0151000.1	1	0	0	1	1	CNV	pick
GS06G0153400.1	1	0	0	1	1	CNV	pick
GS06G0153800.1	1	0	0	1	1	CNV	pick
GS06G0156700.1	1	0	0	1	1	CNV	pick
GS06G0157400.1	1	0	0	1	1	CNV	pick
GS016G0022700.1	1	0	0	1	1	CNV	pick
GS016G0138400.1	1	0	0	1	1	CNV	pick
GS016G0199100.1	1	0	0	1	1	CNV	pick
GS012G0002800.1	1	0	0	1	1	CNV	pick
GS012G0004800.1	1	0	0	1	1	CNV	pick
GS012G0004900.1	1	0	0	1	1	CNV	pick
GS012G0010800.1	1	0	0	1	1	CNV	pick
GS012G0010900.1	1	0	0	1	1	CNV	pick
GS012G0011000.1	1	0	0	1	1	CNV	pick
GS012G0014000.1	1	0	0	1	1	CNV	pick
GS012G0017300.1	1	0	0	1	1	CNV	pick
GS012G0021200.1	1	0	0	1	1	CNV	pick
GS012G0023200.1	1	0	0	1	1	CNV	pick
GS012G0024800.1	1	0	0	1	1	CNV	pick
GS012G0025900.1	1	0	0	1	1	CNV	pick
GS012G0026000.1	1	0	0	1	1	CNV	pick
GS012G0026100.1	1	0	0	1	1	CNV	pick
GS012G0026400.1	1	0	0	1	1	CNV	pick
GS012G0027200.1	1	0	0	1	1	CNV	pick
GS012G0029600.1	1	0	0	1	1	CNV	pick
GS012G0029700.1	1	0	0	1	1	CNV	pick
GS012G0032500.1	1	0	0	1	1	CNV	pick
GS012G0046500.1	1	0	0	1	1	CNV	pick
GS012G0047300.1	1	0	0	1	1	CNV	pick
GS012G0072300.1	1	0	0	1	1	CNV	pick
GS012G0088300.1	1	0	0	1	1	CNV	pick
GS012G0095600.1	1	0	0	1	1	CNV	pick
GS012G0099300.1	1	0	0	1	1	CNV	pick
GS012G0109900.1	1	0	0	1	1	CNV	pick
GS012G0122700.1	1	0	0	1	1	CNV	pick
GS012G0123000.1	1	0	0	1	1	CNV	pick
GS012G0128800.1	1	0	0	1	1	CNV	pick
GS015G0003100.1	1	0	0	1	1	CNV	pick
GS015G0003200.1	1	0	0	1	1	CNV	pick
GS015G0003300.1	1	0	0	1	1	CNV	pick
GS015G0003400.1	1	0	0	1	1	CNV	pick
GS015G0008400.1	1	0	0	1	1	CNV	pick
GS015G0010600.1	1	0	0	1	1	CNV	pick
GS015G0260100.1	1	0	0	1	1	CNV	pick
GS015G0260200.1	1	0	0	1	1	CNV	pick
GS015G0298700.1	1	0	0	1	1	CNV	pick
GS015G0329800.1	1	0	0	1	1	CNV	pick
GS015G0329900.1	1	0	0	1	1	CNV	pick
GS015G0330000.1	1	0	0	1	1	CNV	pick
GS015G0330400.1	1	0	0	1	1	CNV	pick
GS015G0330700.1	1	0	0	1	1	CNV	pick
GS015G0330800.1	1	0	0	1	1	CNV	pick
GS015G0364300.1	1	0	0	1	1	CNV	pick
GS017G0061900.1	1	0	0	1	2	CNV	pick
GS09G0164000.1	1	0	0	1	2	CNV	pick
GS02G0031200.1	1	0	0	1	2	CNV	pick
GS02G0031300.1	1	0	0	1	2	CNV	pick
GSCtg1980000100.1	1	0	0	2	0	CNV	pick
GSCtg10001300.1	1	0	0	2	0	CNV	pick
GS013G0243900.1	1	0	0	2	0	CNV	pick
GSCtg4680000200.1	1	0	0	2	0	CNV	pick
GSCtg1620000100.1	1	0	0	2	0	CNV	pick
GS09G0188600.1	1	0	0	2	0	CNV	pick
GSCtg7010000300.1	1	0	0	2	0	CNV	pick
GSCtg7920000300.1	1	0	0	2	0	CNV	pick
GS05G0071300.1	1	0	0	2	0	CNV	pick
GS012G0046400.1	1	0	0	2	1	CNV	pick
GSCtg5040000300.1	1	0	0	3	0	CNV	pick
GSCtg3060000600.1	1	0	0	3	0	CNV	pick
GSCtg10000300.1	1	0	0	3	0	CNV	pick
GS011G0134800.1	1	0	0	4	0	CNV	pick
GSCtg3210000200.1	1	0	0	4	0	CNV	pick
GSCtg50000100.1	1	0	0	5	0	CNV	pick
GSCtg5500000400.1	1	0	0	7	0	CNV	pick
GS01G0101500.1	1	0	1	0	0	CNV	pick
GS01G0105400.1	1	0	1	0	0	CNV	pick
GS01G0105500.1	1	0	1	0	0	CNV	pick
GS01G0132800.1	1	0	1	0	0	CNV	pick
GS01G0133000.1	1	0	1	0	0	CNV	pick
GS01G0133100.1	1	0	1	0	0	CNV	pick
GS01G0161800.1	1	0	1	0	0	CNV	pick
GSCtg10000200.1	1	0	1	0	0	CNV	pick
GS08G0003400.1	1	0	1	0	0	CNV	pick
GS08G0007400.1	1	0	1	0	0	CNV	pick
GS08G0017100.1	1	0	1	0	0	CNV	pick
GS08G0091300.1	1	0	1	0	0	CNV	pick
GS08G0167700.1	1	0	1	0	0	CNV	pick
GS08G0168100.1	1	0	1	0	0	CNV	pick
GS08G0168200.1	1	0	1	0	0	CNV	pick
GS08G0168300.1	1	0	1	0	0	CNV	pick
GS08G0168400.1	1	0	1	0	0	CNV	pick
GS08G0169000.1	1	0	1	0	0	CNV	pick
GS08G0169500.1	1	0	1	0	0	CNV	pick
GS08G0171500.1	1	0	1	0	0	CNV	pick
GS08G0171600.1	1	0	1	0	0	CNV	pick
GS08G0171700.1	1	0	1	0	0	CNV	pick
GS08G0171800.1	1	0	1	0	0	CNV	pick
GS013G0198300.1	1	0	1	0	0	CNV	pick
GS013G0198400.1	1	0	1	0	0	CNV	pick
GS013G0198500.1	1	0	1	0	0	CNV	pick
GS013G0209900.1	1	0	1	0	0	CNV	pick
GS07G0132000.1	1	0	1	0	0	CNV	pick
GS07G0217800.1	1	0	1	0	0	CNV	pick
GS017G0132500.1	1	0	1	0	0	CNV	pick
GS017G0221000.1	1	0	1	0	0	CNV	pick
GS017G0222300.1	1	0	1	0	0	CNV	pick
GS017G0227300.1	1	0	1	0	0	CNV	pick
GS017G0228500.1	1	0	1	0	0	CNV	pick
GS017G0244900.1	1	0	1	0	0	CNV	pick
GS017G0250500.1	1	0	1	0	0	CNV	pick
GS010G0003500.1	1	0	1	0	0	CNV	pick
GS010G0016400.1	1	0	1	0	0	CNV	pick
GS010G0031200.1	1	0	1	0	0	CNV	pick
GS010G0031300.1	1	0	1	0	0	CNV	pick
GS010G0032200.1	1	0	1	0	0	CNV	pick
GS010G0050400.1	1	0	1	0	0	CNV	pick
GS010G0091500.1	1	0	1	0	0	CNV	pick
GS010G0120300.1	1	0	1	0	0	CNV	pick
GS010G0127900.1	1	0	1	0	0	CNV	pick
GS010G0129300.1	1	0	1	0	0	CNV	pick
GS010G0129400.1	1	0	1	0	0	CNV	pick
GS010G0129800.1	1	0	1	0	0	CNV	pick
GS010G0129900.1	1	0	1	0	0	CNV	pick
GS010G0131200.1	1	0	1	0	0	CNV	pick
GS010G0131600.1	1	0	1	0	0	CNV	pick
GS010G0203300.1	1	0	1	0	0	CNV	pick
GS04G0001500.1	1	0	1	0	0	CNV	pick
GS04G0002500.1	1	0	1	0	0	CNV	pick
GS04G0006500.1	1	0	1	0	0	CNV	pick
GS04G0009000.1	1	0	1	0	0	CNV	pick
GS04G0009900.1	1	0	1	0	0	CNV	pick
GS04G0011700.1	1	0	1	0	0	CNV	pick
GS04G0011900.1	1	0	1	0	0	CNV	pick
GS04G0021900.1	1	0	1	0	0	CNV	pick
GS04G0025300.1	1	0	1	0	0	CNV	pick
GS04G0025500.1	1	0	1	0	0	CNV	pick
GS04G0031100.1	1	0	1	0	0	CNV	pick
GS04G0092000.1	1	0	1	0	0	CNV	pick
GS04G0099400.1	1	0	1	0	0	CNV	pick
GS04G0132900.1	1	0	1	0	0	CNV	pick
GS04G0133000.1	1	0	1	0	0	CNV	pick
GS014G0051000.1	1	0	1	0	0	CNV	pick
GS09G0051500.1	1	0	1	0	0	CNV	pick
GS09G0051600.1	1	0	1	0	0	CNV	pick
GS09G0055100.1	1	0	1	0	0	CNV	pick
GS09G0055200.1	1	0	1	0	0	CNV	pick
GS09G0055700.1	1	0	1	0	0	CNV	pick
GS09G0079000.1	1	0	1	0	0	CNV	pick
GS09G0085700.1	1	0	1	0	0	CNV	pick
GS09G0094500.1	1	0	1	0	0	CNV	pick
GS09G0094700.1	1	0	1	0	0	CNV	pick
GS09G0116500.1	1	0	1	0	0	CNV	pick
GS09G0164300.1	1	0	1	0	0	CNV	pick
GS09G0165500.1	1	0	1	0	0	CNV	pick
GS09G0233900.1	1	0	1	0	0	CNV	pick
GS09G0237600.1	1	0	1	0	0	CNV	pick
GS09G0245200.1	1	0	1	0	0	CNV	pick
GS09G0246000.1	1	0	1	0	0	CNV	pick
GSCtg8810002100.1	1	0	1	0	0	CNV	pick
GS03G0057200.1	1	0	1	0	0	CNV	pick
GS03G0148800.1	1	0	1	0	0	CNV	pick
GS03G0149400.1	1	0	1	0	0	CNV	pick
GS03G0150800.1	1	0	1	0	0	CNV	pick
GS03G0155600.1	1	0	1	0	0	CNV	pick
GS03G0198300.1	1	0	1	0	0	CNV	pick
GS03G0211800.1	1	0	1	0	0	CNV	pick
GS03G0226100.1	1	0	1	0	0	CNV	pick
GS03G0230300.1	1	0	1	0	0	CNV	pick
GS03G0230800.1	1	0	1	0	0	CNV	pick
GS03G0232000.1	1	0	1	0	0	CNV	pick
GS011G0039700.1	1	0	1	0	0	CNV	pick
GS011G0053400.1	1	0	1	0	0	CNV	pick
GS011G0057300.1	1	0	1	0	0	CNV	pick
GS011G0101400.1	1	0	1	0	0	CNV	pick
GS011G0213000.1	1	0	1	0	0	CNV	pick
GS011G0216200.1	1	0	1	0	0	CNV	pick
GS011G0238600.1	1	0	1	0	0	CNV	pick
GS011G0245900.1	1	0	1	0	0	CNV	pick
GS02G0012700.1	1	0	1	0	0	CNV	pick
GS02G0026300.1	1	0	1	0	0	CNV	pick
GS02G0033600.1	1	0	1	0	0	CNV	pick
GS02G0045700.1	1	0	1	0	0	CNV	pick
GS02G0046100.1	1	0	1	0	0	CNV	pick
GS02G0066100.1	1	0	1	0	0	CNV	pick
GS02G0067300.1	1	0	1	0	0	CNV	pick
GS02G0069500.1	1	0	1	0	0	CNV	pick
GS02G0074200.1	1	0	1	0	0	CNV	pick
GS02G0074800.1	1	0	1	0	0	CNV	pick
GS02G0075000.1	1	0	1	0	0	CNV	pick
GS02G0078300.1	1	0	1	0	0	CNV	pick
GS02G0086700.1	1	0	1	0	0	CNV	pick
GS02G0150400.1	1	0	1	0	0	CNV	pick
GS02G0184600.1	1	0	1	0	0	CNV	pick
GS02G0202500.1	1	0	1	0	0	CNV	pick
GS02G0221800.1	1	0	1	0	0	CNV	pick
GS02G0226000.1	1	0	1	0	0	CNV	pick
GS02G0226100.1	1	0	1	0	0	CNV	pick
GS02G0226600.1	1	0	1	0	0	CNV	pick
GS02G0226900.1	1	0	1	0	0	CNV	pick
GS02G0229200.1	1	0	1	0	0	CNV	pick
GS02G0232700.1	1	0	1	0	0	CNV	pick
GS02G0233500.1	1	0	1	0	0	CNV	pick
GS02G0233600.1	1	0	1	0	0	CNV	pick
GS02G0241100.1	1	0	1	0	0	CNV	pick
GS02G0241200.1	1	0	1	0	0	CNV	pick
GS05G0041700.1	1	0	1	0	0	CNV	pick
GS05G0050600.1	1	0	1	0	0	CNV	pick
GS05G0053600.1	1	0	1	0	0	CNV	pick
GS05G0055400.1	1	0	1	0	0	CNV	pick
GS05G0055600.1	1	0	1	0	0	CNV	pick
GS05G0060100.1	1	0	1	0	0	CNV	pick
GS05G0063300.1	1	0	1	0	0	CNV	pick
GS05G0063400.1	1	0	1	0	0	CNV	pick
GS05G0067900.1	1	0	1	0	0	CNV	pick
GS05G0069600.1	1	0	1	0	0	CNV	pick
GS05G0070100.1	1	0	1	0	0	CNV	pick
GS05G0070200.1	1	0	1	0	0	CNV	pick
GS05G0104000.1	1	0	1	0	0	CNV	pick
GS05G0107400.1	1	0	1	0	0	CNV	pick
GS05G0111100.1	1	0	1	0	0	CNV	pick
GS05G0133800.1	1	0	1	0	0	CNV	pick
GS016G0113500.1	1	0	1	0	0	CNV	pick
GS016G0132300.1	1	0	1	0	0	CNV	pick
GS016G0157300.1	1	0	1	0	0	CNV	pick
GS016G0158500.1	1	0	1	0	0	CNV	pick
GS016G0159200.1	1	0	1	0	0	CNV	pick
GS016G0159800.1	1	0	1	0	0	CNV	pick
GS016G0163400.1	1	0	1	0	0	CNV	pick
GS016G0163500.1	1	0	1	0	0	CNV	pick
GS016G0163600.1	1	0	1	0	0	CNV	pick
GS016G0165300.1	1	0	1	0	0	CNV	pick
GS016G0165900.1	1	0	1	0	0	CNV	pick
GS016G0167200.1	1	0	1	0	0	CNV	pick
GS016G0171600.1	1	0	1	0	0	CNV	pick
GS016G0172700.1	1	0	1	0	0	CNV	pick
GS016G0175900.1	1	0	1	0	0	CNV	pick
GS016G0178000.1	1	0	1	0	0	CNV	pick
GS016G0178700.1	1	0	1	0	0	CNV	pick
GS016G0187100.1	1	0	1	0	0	CNV	pick
GS012G0107900.1	1	0	1	0	0	CNV	pick
GS015G0066900.1	1	0	1	0	0	CNV	pick
GS015G0136500.1	1	0	1	0	0	CNV	pick
GS015G0243300.1	1	0	1	0	0	CNV	pick
GS015G0261200.1	1	0	1	0	0	CNV	pick
GS01G0114300.1	1	0	1	0	1	CNV	pick
GS01G0137000.1	1	0	1	0	1	CNV	pick
GS01G0137100.1	1	0	1	0	1	CNV	pick
GS01G0145200.1	1	0	1	0	1	CNV	pick
GS01G0145300.1	1	0	1	0	1	CNV	pick
GS01G0146300.1	1	0	1	0	1	CNV	pick
GS01G0146800.1	1	0	1	0	1	CNV	pick
GS01G0147000.1	1	0	1	0	1	CNV	pick
[truncated: 6,781 more rows]
