# Supplementary material for: Pan-genome analysis of 13 Malus accessions reveals structural and sequence variations associated with fruit traits
Source: Nat Commun. 2023 Nov 15;14:7377. doi: 10.1038/s41467-023-43270-7 (PMC10651928; doi:10.1038/s41467-023-43270-7)
Supplement: Supplementary file 18 — Supplementary Data 15 [file 41467_2023_43270_MOESM18_ESM.xlsx]

## Sheet: Supplementary Data 15
Supplementary Data 15. The function annotation of gCNVs in 13 Malus fruit peels.
Gene ID	p-value	GO description	KEGG description	Swisspront description	Pfam description	NR description
GS017G0026100	0	--	uncharacterized LOC103454610; K00225 L-galactono-1,4-lactone dehydrogenase [EC:1.3.2.3] (A)	--	gag-polypeptide of LTR copia-type	PREDICTED: uncharacterized protein LOC103953204 [Pyrus x bretschneideri]
GS011G0257200	0.0198234	--	--	Uncharacterized protein At5g01610 OS=Arabidopsis thaliana GN=At5g01610 PE=1 SV=1	Protein of unknown function, DUF538	PREDICTED: uncharacterized protein At5g01610-like [Malus domestica]
GS09G0231000	0.0175773	molecular_function:"Interacting selectively and non-covalently with a nucleotide, any compound consisting of a nucleoside that is esterified with (ortho)phosphate or an oligophosphate at any hydroxyl group on the ribose or deoxyribose." [GOC:mah, ISBN:0198547684](GO:0000166)	trans-1,2-dihydrobenzene-1,2-diol dehydrogenase-like; K00078 dihydrodiol dehydrogenase / D-xylose 1-dehydrogenase (NADP) [EC:1.3.1.20 1.1.1.179] (A)	Uncharacterized oxidoreductase At4g09670 OS=Arabidopsis thaliana GN=At4g09670 PE=1 SV=1	Oxidoreductase family, NAD-binding Rossmann fold	PREDICTED: uncharacterized oxidoreductase At4g09670 isoform x1 [Malus domestica]
GS09G0245700	0.00126391	molecular_function:"Interacting selectively and non-covalently with ADP, adenosine 5'-diphosphate." [GOC:jl](GO:0043531)	disease resistance protein At4g27190-like; K13459 disease resistance protein RPS2 (A)	Disease resistance protein At4g27190 OS=Arabidopsis thaliana GN=At4g27190 PE=2 SV=1	NB-ARC domain	PREDICTED: disease resistance protein At4g27190-like [Pyrus x bretschneideri]
GS02G0022700	0	--	--	--	--	PREDICTED: uncharacterized protein LOC103939148 [Pyrus x bretschneideri]
GS02G0201200	1.78444e-05	molecular_function:"Interacting selectively and non-covalently with any polysaccharide, a polymer of many (typically more than 10) monosaccharide residues linked glycosidically." [GOC:mah](GO:0030247)	hypothetical protein; K04730 interleukin-1 receptor-associated kinase 1 [EC:2.7.11.1] (A)	Putative RING-H2 finger protein ATL21A OS=Arabidopsis thaliana GN=ATL21A PE=3 SV=1	Wall-associated receptor kinase galacturonan-binding	PREDICTED: uncharacterized protein LOC103410241 [Malus domestica]
GS010G0300300	0.0393411	cellular_component:"A lipid bilayer along with all the proteins and protein complexes embedded in it an attached to it." [GOC:dos, GOC:mah, ISBN:0815316194](GO:0016020),molecular_function:"Enables the transfer of a substance, usually a specific substance or a group of related substances, from one side of a membrane to the other." [GOC:jid, GOC:mtg_transport, ISBN:0815340729](GO:0022857),biologica…	tonoplast dicarboxylate transporter-like; K14445 solute carrier family 13 (sodium-dependent dicarboxylate transporter), member 2/3/5 (A)	Tonoplast dicarboxylate transporter OS=Arabidopsis thaliana GN=TDT PE=2 SV=2	Sodium:sulfate symporter transmembrane region	PREDICTED: LOW QUALITY PROTEIN: tonoplast dicarboxylate transporter-like [Malus domestica]
GS010G0298700	0.0124758	--	U4/U6.U5 tri-snRNP-associated protein 2-like; K12847 U4/U6.U5 tri-snRNP-associated protein 2 (A)	--	--	PREDICTED: U4/U6.U5 tri-snRNP-associated protein 2-like [Malus domestica]
GS02G0064200	0	--	ent-kaurene oxidase, chloroplastic-like; K04122 ent-kaurene oxidase [EC:1.14.13.78] (A)	--	--	ent-kaurene oxidase [Pyrus communis]
GS010G0115300	0.0311202	molecular_function:"Catalysis of the transfer of a methyl group to an acceptor molecule." [ISBN:0198506732](GO:0008168)	methyltransferase-like protein 16 homolog; K06970 23S rRNA (adenine1618-N6)-methyltransferase [EC:2.1.1.181] (A)	Methyltransferase-like protein 16 homolog OS=Dictyostelium discoideum GN=DDB_G0275203 PE=3 SV=1	Protein of unknown function (DUF890)	PREDICTED: LOW QUALITY PROTEIN: methyltransferase-like protein 16 homolog [Pyrus x bretschneideri]
GS05G0189800	0	--	--	Oxysterol-binding protein-related protein 3A OS=Arabidopsis thaliana GN=ORP3A PE=1 SV=1	--	PREDICTED: oxysterol-binding protein-related protein 3C-like isoform x2 [Malus domestica]
GSCtg1980000300	1.40426e-24	cellular_component:"A complex located in a photosynthetic membrane that consists of a photoreaction center associated with accessory pigments and electron carriers. Examples of this component are found in Arabidopsis thaliana and in photosynthetic bacterial and archaeal species." [GOC:ds, GOC:mah, ISBN:0140514031, PMID:9821949](GO:0009521),biological_process:"A process, occurring as part of photo…	psbB; photosystem II CP47 chlorophyll apoprotein; K02704 photosystem II CP47 chlorophyll apoprotein (A)	Photosystem II CP47 reaction center protein OS=Vitis vinifera GN=psbB PE=3 SV=1	Photosystem II protein	photosystem II CP47 chlorophyll apoprotein [Prunus persica]
GS04G0055000	0.0196344	--	--	--	--	PREDICTED: uncharacterized protein LOC103339528 [Prunus mume]
GS015G0386500	0.0103104	--	uncharacterized LOC103927904; K02945 small subunit ribosomal protein S1 (A)	Golgin-84 OS=Oryza sativa subsp. japonica GN=Os01g0744400 PE=2 SV=1	--	PREDICTED: uncharacterized protein LOC103934693 isoform x2 [Pyrus x bretschneideri]
GS013G0246500	0	--	--	--	--	--
GS011G0022300	0.0105943	--	hypothetical protein; K14800 pre-rRNA-processing protein TSR2 (A)	--	--	hypothetical protein PRUPE_ppa011615mg [Prunus persica]
GS07G0081400	0.0255583	molecular_function:"Interacting selectively and non-covalently with any protein or protein complex (a complex of two or more proteins that may include other nonprotein molecules)." [GOC:go_curators](GO:0005515),biological_process:"The cellular process in which a signal is conveyed to trigger a change in the activity or state of a cell. Signal transduction begins with reception of a signal (e.g. a…	uncharacterized protein At2g41620-like; K14309 nuclear pore complex protein Nup93 (A)	TMV resistance protein N OS=Nicotiana glutinosa GN=N PE=1 SV=1	NB-ARC domain	PREDICTED: TMV resistance protein N-like [Malus domestica]
GS06G0012700	0	--	callose synthase 10-like; K11000 callose synthase [EC:2.4.1.-] (A)	Callose synthase 10 OS=Arabidopsis thaliana GN=CALS10 PE=2 SV=5	--	PREDICTED: callose synthase 10-like [Malus domestica]
GS01G0150400	0.0124995	cellular_component:"The component of a membrane consisting of the gene products and protein complexes having at least some part of their peptide sequence embedded in the hydrophobic region of the membrane." [GOC:dos, GOC:go_curators](GO:0016021),molecular_function:"Catalysis of an oxidation-reduction (redox) reaction, a reversible chemical reaction in which the oxidation state of an atom or atoms…	probable quinone oxidoreductase; K00344 NADPH2:quinone reductase [EC:1.6.5.5] (A)	Hexose carrier protein HEX6 OS=Ricinus communis GN=HEX6 PE=2 SV=1	Sugar (and other) transporter	PREDICTED: probable quinone oxidoreductase [Malus domestica]
GSCtg840000100	0	cellular_component:"A complex located in a photosynthetic membrane that consists of a photoreaction center associated with accessory pigments and electron carriers. Examples of this component are found in Arabidopsis thaliana and in photosynthetic bacterial and archaeal species." [GOC:ds, GOC:mah, ISBN:0140514031, PMID:9821949](GO:0009521),biological_process:"A process, occurring as part of photo…	psbB; photosystem II CP47 chlorophyll apoprotein; K02704 photosystem II CP47 chlorophyll apoprotein (A)	Photosystem II CP47 reaction center protein OS=Vitis vinifera GN=psbB PE=3 SV=1	Photosystem II protein	photosystem II CP47 chlorophyll apoprotein, partial [Fragaria pentaphylla]
GS015G0345600	0.0167358	--	formin-like protein 20; K05747 Wiskott-Aldrich syndrome protein (A)	--	--	PREDICTED: leucine-rich repeat extensin-like protein 3 [Malus domestica]
GS010G0247600	7.8416e-06	molecular_function:"Any molecular function by which a gene product interacts selectively and non-covalently with DNA (deoxyribonucleic acid)." [GOC:dph, GOC:jl, GOC:tb, GOC:vw](GO:0003677),molecular_function:"Catalysis of a biochemical reaction at physiological temperatures. In biologically catalyzed reactions, the reactants are known as substrates, and the catalysts are naturally occurring macro…	exonuclease 1-like; K10746 exonuclease 1 [EC:3.1.-.-] (A)	Exonuclease 1 OS=Arabidopsis thaliana GN=EXO1 PE=2 SV=2	XPG I-region	PREDICTED: exonuclease 1-like isoform x1 [Malus domestica]
GS011G0258600	0.000276086	molecular_function:"Interacting selectively and non-covalently with any protein or protein complex (a complex of two or more proteins that may include other nonprotein molecules)." [GOC:go_curators](GO:0005515),molecular_function:"Interacting selectively and non-covalently with zinc (Zn) ions." [GOC:ai](GO:0008270)	uncharacterized LOC100250295; K03452 magnesium/proton exchanger (A)	Pentatricopeptide repeat-containing protein At3g62890 OS=Arabidopsis thaliana GN=PCMP-H82 PE=2 SV=1	PPR repeat	PREDICTED: pentatricopeptide repeat-containing protein At3g62890-like [Malus domestica]
GS010G0305100	0.00778164	--	uncharacterized LOC102625866; K04077 chaperonin GroEL (A)	--	--	PREDICTED: uncharacterized protein LOC103401772 [Malus domestica]
GS011G0069200	0.0275565	--	--	--	--	PREDICTED: uncharacterized protein LOC103957779 [Pyrus x bretschneideri]
GS03G0144500	0.00897868	--	--	--	--	--
GS010G0130900	0.00860568	--	--	Uncharacterized protein ycf39 OS=Porphyra purpurea GN=ycf39 PE=3 SV=1	--	PREDICTED: uncharacterized protein LOC103450212 [Malus domestica]
GS014G0040500	0.0186207	molecular_function:"Interacting selectively and non-covalently with any protein or protein complex (a complex of two or more proteins that may include other nonprotein molecules)." [GOC:go_curators](GO:0005515),molecular_function:"Interacting selectively and non-covalently with ADP, adenosine 5'-diphosphate." [GOC:jl](GO:0043531)	putative disease resistance protein RGA3; K19613 leucine-rich repeat protein SHOC2 (A)	Putative disease resistance RPP13-like protein 1 OS=Arabidopsis thaliana GN=RPPL1 PE=3 SV=1	Leucine rich repeat	PREDICTED: putative disease resistance RPP13-like protein 1 [Fragaria vesca subsp. vesca]
GS03G0017800	0	--	--	--	--	--
GS012G0225500	0.0192788	molecular_function:"Interacting selectively and non-covalently with any protein or protein complex (a complex of two or more proteins that may include other nonprotein molecules)." [GOC:go_curators](GO:0005515),molecular_function:"Interacting selectively and non-covalently with zinc (Zn) ions." [GOC:ai](GO:0008270)	uncharacterized LOC100250295; K03452 magnesium/proton exchanger (A)	Putative pentatricopeptide repeat-containing protein At3g23330 OS=Arabidopsis thaliana GN=PCMP-H32 PE=3 SV=1	PPR repeat family	PREDICTED: putative pentatricopeptide repeat-containing protein At3g23330 [Fragaria vesca subsp. vesca]
GS05G0213600	0	molecular_function:"Interacting selectively and non-covalently with any protein or protein complex (a complex of two or more proteins that may include other nonprotein molecules)." [GOC:go_curators](GO:0005515)	SORBIDRAFT_06g028760, Sb06g028760; hypothetical protein; K13420 LRR receptor-like serine/threonine-protein kinase FLS2 [EC:2.7.11.1] (A)	Probable LRR receptor-like serine/threonine-protein kinase At4g08850 OS=Arabidopsis thaliana GN=At4g08850 PE=2 SV=3	Leucine rich repeat N-terminal domain	PREDICTED: probable LRR receptor-like serine/threonine-protein kinase At4g08850 [Malus domestica]
GS08G0056100	0	--	DNA helicase INO80-like; K11665 DNA helicase INO80 [EC:3.6.4.12] (A)	--	--	PREDICTED: DNA helicase INO80-like [Malus domestica]
GS03G0057700	0.00911695	--	--	--	--	PREDICTED: uncharacterized protein LOC103436644 [Malus domestica]
GS010G0015200	0.00266718	--	--	--	--	PREDICTED: LOW QUALITY PROTEIN: transcription factor RLM1-like [Malus domestica]
GS03G0221000	7.05102e-06	molecular_function:"Interacting selectively and non-covalently with any protein or protein complex (a complex of two or more proteins that may include other nonprotein molecules)." [GOC:go_curators](GO:0005515)	DNA topoisomerase 2-like; K03164 DNA topoisomerase II [EC:5.99.1.3] (A)	ETO1-like protein 1 OS=Arabidopsis thaliana GN=EOL1 PE=1 SV=1	Domain of unknown function	PREDICTED: uncharacterized protein LOC103960094 isoform x5 [Pyrus x bretschneideri]
GS010G0248100	0.0395055	molecular_function:"Interacting selectively and non-covalently with any protein or protein complex (a complex of two or more proteins that may include other nonprotein molecules)." [GOC:go_curators](GO:0005515)	probable protein phosphatase 2C 26; K17508 protein phosphatase PTC7 [EC:3.1.3.16] (A)	Pentatricopeptide repeat-containing protein At4g18975, chloroplastic OS=Arabidopsis thaliana GN=At4g18975 PE=2 SV=2	--	PREDICTED: pentatricopeptide repeat-containing protein At4g18975, chloroplastic-like [Malus domestica]
GS03G0196000	0.0197136	--	hypothetical protein; K18469 TBC1 domain family member 5 (A)	TBC1 domain family member 22B OS=Homo sapiens GN=TBC1D22B PE=1 SV=3	Rab-GTPase-TBC domain	PREDICTED: TBC1 domain family member 22B-like [Pyrus x bretschneideri]
GS015G0344700	0.00929854	--	RING-H2 finger protein ATL38-like; K10664 E3 ubiquitin-protein ligase ATL6/9/15/31/42/55 [EC:2.3.2.27] (A)	E3 ubiquitin-protein ligase ATL6 OS=Arabidopsis thaliana GN=ATL6 PE=1 SV=2	Ring finger domain	PREDICTED: RING-H2 finger protein ATL38-like [Pyrus x bretschneideri]
GS02G0069200	0	--	TMV resistance protein N-like; K19613 leucine-rich repeat protein SHOC2 (A)	Disease resistance protein RPS6 OS=Arabidopsis thaliana GN=RPS6 PE=1 SV=1	--	PREDICTED: TMV resistance protein N-like [Malus domestica]
GS014G0161900	0.0123662	molecular_function:"Stops, prevents or reduces the activity of a cysteine-type endopeptidase, any enzyme that hydrolyzes peptide bonds in polypeptides by a mechanism in which the sulfhydryl group of a cysteine residue at the active center acts as a nucleophile." [GOC:dph, GOC:tb](GO:0004869)	--	Multicystatin OS=Solanum tuberosum PE=1 SV=1	--	PREDICTED: uncharacterized protein LOC103417392 isoform x3 [Malus domestica]
GS010G0115900	1.40426e-24	--	--	--	--	PREDICTED: zinc finger BED domain-containing protein RICESLEEPER 2-like [Pyrus x bretschneideri]
GS03G0215800	0	--	uncharacterized LOC103430801; K08518 syntaxin-binding protein 5 (A)	--	gag-polypeptide of LTR copia-type	PREDICTED: uncharacterized protein LOC105436058 isoform x1 [Cucumis sativus]
GS010G0134400	0	--	actin cytoskeleton-regulatory complex protein PAN1-like; K20045 intersectin (A)	--	--	PREDICTED: LOW QUALITY PROTEIN: actin cytoskeleton-regulatory complex protein PAN1-like [Malus domestica]
GS011G0057400	0.00248073	--	tyrosine/DOPA decarboxylase; K01592 tyrosine decarboxylase [EC:4.1.1.25] (A)	--	Protein of unknown function (DUF674)	PREDICTED: uncharacterized protein LOC103929824 [Pyrus x bretschneideri]
GS010G0247300	0.0193788	--	--	--	--	PREDICTED: GDSL esterase/lipase At4g10955-like, partial [Malus domestica]
GS04G0023800	0.0100728	--	--	--	--	PREDICTED: uncharacterized protein LOC103438241 [Malus domestica]
GS03G0249100	0.0453706	--	--	Protein trichome birefringence-like 6 OS=Arabidopsis thaliana GN=TBL6 PE=2 SV=1	GDSL/SGNH-like Acyl-Esterase family found in Pmr5 and Cas1p	PREDICTED: uncharacterized protein LOC103432681 [Malus domestica]
GS03G0220400	0.000246899	molecular_function:"Catalysis of the phosphorylation of an amino acid residue in a protein, usually according to the reaction: a protein + ATP = a phosphoprotein + ADP." [MetaCyc:PROTEIN-KINASE-RXN](GO:0004672),molecular_function:"Interacting selectively and non-covalently with ATP, adenosine 5'-triphosphate, a universally important coenzyme and enzyme regulator." [ISBN:0198506732](GO:0005524),bi…	probable protein phosphatase 2C 51; K17505 protein phosphatase 1K [EC:3.1.3.16] (A)	Probable protein phosphatase 2C 51 OS=Arabidopsis thaliana GN=At3g63340 PE=2 SV=2	Protein phosphatase 2C	PREDICTED: uncharacterized protein LOC103960091 isoform x1 [Pyrus x bretschneideri]
GS05G0198600	0.000510895	--	--	--	--	--
GS014G0174800	0.0475744	--	--	--	--	PREDICTED: uncharacterized protein LOC103455284 [Malus domestica]
GS05G0126700	0.0489741	molecular_function:"Functions in the initiation of ribosome-mediated translation of mRNA into a polypeptide." [ISBN:0198506732](GO:0003743),biological_process:"The process preceding formation of the peptide bond between the first two amino acids of a protein. This includes the formation of a complex of the ribosome, mRNA or circRNA, and an initiation complex that contains the first aminoacyl-tRNA…	uncharacterized LOC103440792; K02520 translation initiation factor IF-3 (A)	Translation initiation factor IF-3 OS=Ruegeria pomeroyi (strain ATCC 700808 / DSM 15171 / DSS-3) GN=infC PE=3 SV=1	Translation initiation factor IF-3, N-terminal domain	PREDICTED: uncharacterized protein LOC103440792 [Malus domestica]
GS011G0020400	0.00651595	molecular_function:"Interacting selectively and non-covalently with any carbohydrate, which includes monosaccharides, oligosaccharides and polysaccharides as well as substances derived from monosaccharides by reduction of the carbonyl group (alditols), by oxidation of one or more hydroxy groups to afford the corresponding aldehydes, ketones, or carboxylic acids, or by replacement of one or more h…	L-type lectin-domain containing receptor kinase IV.2-like; K04730 interleukin-1 receptor-associated kinase 1 [EC:2.7.11.1] (A)	Probable L-type lectin-domain containing receptor kinase S.7 OS=Arabidopsis thaliana GN=LECRKS7 PE=2 SV=1	Legume lectin domain	PREDICTED: LOW QUALITY PROTEIN: probable L-type lectin-domain containing receptor kinase S.7 [Malus domestica]
GS07G0065300	0.0174786	--	--	--	--	PREDICTED: uncharacterized protein LOC103441673 isoform x1 [Malus domestica]
GS017G0013500	0.00564092	molecular_function:"Catalysis of a biochemical reaction at physiological temperatures. In biologically catalyzed reactions, the reactants are known as substrates, and the catalysts are naturally occurring macromolecular substances known as enzymes. Enzymes possess specific binding sites for substrates, and are usually composed wholly or largely of protein, but RNA that has catalytic activity (rib…	hypothetical protein; K08726 soluble epoxide hydrolase / lipid-phosphate phosphatase [EC:3.3.2.10 3.1.3.76] (A)	Bifunctional epoxide hydrolase 2 OS=Homo sapiens GN=EPHX2 PE=1 SV=2	alpha/beta hydrolase fold	PREDICTED: bifunctional epoxide hydrolase 2-like [Malus domestica]
GS013G0165900	0	--	POPTRDRAFT_645347; INDOLE-3-ACETATE BETA-D-GLUCOSYLTRANSFERASE family protein; K12338 anthocyanidin 3-O-glucoside 5-O-glucosyltransferase [EC:2.4.1.298] (A)	UDP-glycosyltransferase 75D1 OS=Arabidopsis thaliana GN=UGT75D1 PE=2 SV=2	--	PREDICTED: anthocyanidin 3-O-glucoside 5-O-glucosyltransferase 2-like [Malus domestica]
GS016G0003900	0.0436927	biological_process:"The process in which a solute is transported across a lipid bilayer, from one side of a membrane to the other." [GOC:dph, GOC:jid](GO:0055085)	probable ribose-5-phosphate isomerase 2; K01807 ribose 5-phosphate isomerase A [EC:5.3.1.6] (A)	Probable metal-nicotianamine transporter YSL7 OS=Arabidopsis thaliana GN=YSL7 PE=2 SV=1	OPT oligopeptide transporter protein	PREDICTED: probable metal-nicotianamine transporter YSL7 [Malus domestica]
GS08G0149000	0.0275493	molecular_function:"Interacting selectively and non-covalently with a nonidentical protein to form a heterodimer." [GOC:ai](GO:0046982)	TRM112-like protein At1g22270; K15448 multifunctional methyltransferase subunit TRM112 (A)	Multifunctional methyltransferase subunit TRM112-like protein At1g78190 OS=Arabidopsis thaliana GN=At1g78190 PE=2 SV=1	Trm112p-like protein	PREDICTED: TRM112-like protein At1g22270 [Malus domestica]
GS05G0178700	0.00689581	molecular_function:"Catalysis of the phosphorylation of an amino acid residue in a protein, usually according to the reaction: a protein + ATP = a phosphoprotein + ADP." [MetaCyc:PROTEIN-KINASE-RXN](GO:0004672),molecular_function:"Interacting selectively and non-covalently with any protein or protein complex (a complex of two or more proteins that may include other nonprotein molecules)." [GOC:go…	LRR receptor-like serine/threonine-protein kinase FLS2; K13420 LRR receptor-like serine/threonine-protein kinase FLS2 [EC:2.7.11.1] (A)	Probable LRR receptor-like serine/threonine-protein kinase At4g08850 OS=Arabidopsis thaliana GN=At4g08850 PE=2 SV=3	Leucine rich repeat	PREDICTED: probable LRR receptor-like serine/threonine-protein kinase At4g08850 [Malus domestica]
GS05G0246600	0.0322425	--	--	--	--	--
GS05G0146200	0.0429281	--	--	--	--	--
GS011G0069600	0.0207557	--	--	--	--	--
GS09G0055500	0.00442525	--	--	--	--	hypothetical protein PRUPE_ppa020202mg [Prunus persica]
GS05G0237200	0.0291504	molecular_function:"Catalysis of the reaction: ATP + UTP + NH3 = ADP + phosphate + CTP." [EC:6.3.4.2](GO:0003883),biological_process:"The chemical reactions and pathways resulting in the formation of a pyrimidine nucleotide, a compound consisting of nucleoside (a pyrimidine base linked to a deoxyribose or ribose sugar) esterified with a phosphate group at either the 3' or 5'-hydroxyl group of the…	CTP synthase-like; K01937 CTP synthase [EC:6.3.4.2] (A)	CTP synthase 1 OS=Danio rerio GN=ctps1 PE=1 SV=1	CTP synthase N-terminus	PREDICTED: CTP synthase-like [Malus domestica]
GS011G0203300	9.99484e-05	--	--	--	--	--
GS03G0022100	0.0287496	--	--	--	--	PREDICTED: uncharacterized protein LOC103408844 [Malus domestica]
GS017G0032400	0.0335729	biological_process:"The chemical reactions and pathways involving lipids, compounds soluble in an organic solvent but not, or sparingly, in an aqueous solvent. Includes fatty acids; neutral fats, other fatty-acid esters, and soaps; long-chain (fatty) alcohols and waxes; sphingoids and other long-chain bases; glycolipids, phospholipids and sphingolipids; and carotenes, polyprenols, sterols, terpen…	protein EDS1L-like; K18875 enhanced disease susceptibility 1 protein (A)	Senescence-associated carboxylesterase 101 OS=Arabidopsis thaliana GN=SAG101 PE=1 SV=1	-	PREDICTED: senescence-associated carboxylesterase 101-like [Malus domestica]
GS017G0020200	0	molecular_function:"Interacting selectively and non-covalently with any protein or protein complex (a complex of two or more proteins that may include other nonprotein molecules)." [GOC:go_curators](GO:0005515)	Bipolar kinesin KRP-130, putative; K10398 kinesin family member 11 (A)	Putative pentatricopeptide repeat-containing protein At3g01580 OS=Arabidopsis thaliana GN=PCMP-E87 PE=3 SV=2	PPR repeat	PREDICTED: putative pentatricopeptide repeat-containing protein At3g01580 [Pyrus x bretschneideri]
GS02G0042700	0.00502427	--	transcription factor RAX1-like; K09422 myb proto-oncogene protein, plant (A)	Transcription factor RAX3 OS=Arabidopsis thaliana GN=RAX3 PE=2 SV=1	--	PREDICTED: transcription factor RAx1-like [Malus domestica]
GS016G0171500	0.00603099	biological_process:"The joining together of exons from one or more primary transcripts of messenger RNA (mRNA) and the excision of intron sequences, via a spliceosomal mechanism, so that mRNA consisting only of the joined exons is produced." [GOC:krc, ISBN:0198506732, ISBN:0879695897](GO:0000398),cellular_component:"A protein complex consisting of Prp19 and associated proteins that is involved in…	U-box domain-containing protein 72; K10599 pre-mRNA-processing factor 19 [EC:2.3.2.27] (A)	Pre-mRNA-processing factor 19 OS=Oryza sativa subsp. japonica GN=PRP19 PE=2 SV=1	--	PREDICTED: uncharacterized protein LOC103405516 [Malus domestica]
GS016G0137100	0	molecular_function:"Catalysis of the phosphorylation of an amino acid residue in a protein, usually according to the reaction: a protein + ATP = a phosphoprotein + ADP." [MetaCyc:PROTEIN-KINASE-RXN](GO:0004672),molecular_function:"Interacting selectively and non-covalently with ATP, adenosine 5'-triphosphate, a universally important coenzyme and enzyme regulator." [ISBN:0198506732](GO:0005524),bi…	CBL-interacting serine/threonine-protein kinase 6-like; K07198 5'-AMP-activated protein kinase, catalytic alpha subunit [EC:2.7.11.11] (A)	CBL-interacting serine/threonine-protein kinase 6 OS=Arabidopsis thaliana GN=CIPK6 PE=1 SV=1	Protein kinase domain	PREDICTED: CBL-interacting serine/threonine-protein kinase 6-like [Pyrus x bretschneideri]
GS09G0011700	0.0124284	molecular_function:"Interacting selectively and non-covalently with ATP, adenosine 5'-triphosphate, a universally important coenzyme and enzyme regulator." [ISBN:0198506732](GO:0005524),biological_process:"Any cellular metabolic process involving nucleobases, nucleosides, nucleotides and nucleic acids." [GOC:ai](GO:0006139),molecular_function:"Catalysis of the transfer of a phosphate group, usual…	adenylate kinase 1, mitochondrial; K00939 adenylate kinase [EC:2.7.4.3] (A)	Probable adenylate kinase 7, mitochondrial OS=Arabidopsis thaliana GN=At3g01820 PE=2 SV=1	Adenylate kinase	PREDICTED: adenylate kinase 1, mitochondrial [Malus domestica]
GS03G0247100	0.038621	molecular_function:"Catalysis of the phosphorylation of a histidine residue in response to detection of an extracellular signal such as a chemical ligand or change in environment, to initiate a change in cell state or activity. The two-component sensor is a histidine kinase that autophosphorylates a histidine residue in its active site. The phosphate is then transferred to an aspartate residue in…	ethylene response sensor 1-like; K14509 ethylene receptor [EC:2.7.13.-] (A)	Ethylene receptor OS=Prunus persica GN=ETR1 PE=2 SV=1	GAF domain	ethylene receptor [Malus domestica]
GS08G0076200	0.00689581	molecular_function:"Interacting selectively and non-covalently with calcium ions (Ca2+)." [GOC:ai](GO:0005509)	hypothetical protein; K02183 calmodulin (A)	Polcalcin Jun o 2 OS=Juniperus oxycedrus PE=1 SV=2	EF-hand domain pair	PREDICTED: probable calcium-binding protein CML10 [Malus domestica]
GS014G0131800	3.97186e-24	--	--	--	--	--
GS015G0081200	0.042164	--	peptidyl-prolyl cis-trans isomerase G-like; K13172 serine/arginine repetitive matrix protein 2 (A)	--	--	PREDICTED: ABC transporter F family member 4-like [Malus domestica]
GS05G0322100	0	--	--	--	--	PREDICTED: uncharacterized protein LOC103429894 [Malus domestica]
GS017G0185200	0	molecular_function:"Interacting selectively and non-covalently with any protein or protein complex (a complex of two or more proteins that may include other nonprotein molecules)." [GOC:go_curators](GO:0005515)	probable disease resistance protein At5g63020; K13459 disease resistance protein RPS2 (A)	--	--	PREDICTED: probable disease resistance protein At5g63020 [Pyrus x bretschneideri]
GS016G0234000	0.00134978	--	--	--	--	PREDICTED: glutamic acid-rich protein-like [Malus domestica]
GS013G0235700	0.0179031	cellular_component:"The component of a membrane consisting of the gene products and protein complexes having at least some part of their peptide sequence embedded in the hydrophobic region of the membrane." [GOC:dos, GOC:go_curators](GO:0016021)	hypothetical protein; K17345 tetraspanin-5 (A)	Tetraspanin-8 OS=Arabidopsis thaliana GN=TET8 PE=2 SV=1	Tetraspanin family	PREDICTED: tetraspanin-8-like [Malus domestica]
GS015G0111900	0.021912	--	hypothetical protein; K07119 uncharacterized protein (A)	--	--	PREDICTED: 2-alkenal reductase (NADP(+)-dependent)-like [Malus domestica]
GS012G0029900	0	--	uncharacterized LOC100789604; K10704 ubiquitin-conjugating enzyme E2 variant (A)	--	Domain of unknown function (DUF4218)	PREDICTED: uncharacterized protein LOC103436169 [Malus domestica]
GS017G0064400	0	--	--	--	--	PREDICTED: F-box/kelch-repeat protein At3g23880-like [Malus domestica]
GS07G0210200	0	--	--	--	--	PREDICTED: uncharacterized protein LOC103941925 isoform x2 [Pyrus x bretschneideri]
GS013G0185000	0.00395064	--	--	Protein LIGHT-DEPENDENT SHORT HYPOCOTYLS 6 OS=Arabidopsis thaliana GN=LSH6 PE=1 SV=1	Protein of unknown function (DUF640)	PREDICTED: protein LIGHT-DEPENDENT SHORT HYPOCOTYLS 4-like [Malus domestica]
GS015G0063800	0.0201349	molecular_function:"Interacting selectively and non-covalently with ADP, adenosine 5'-diphosphate." [GOC:jl](GO:0043531)	putative disease resistance protein RGA1; K15078 structure-specific endonuclease subunit SLX1 [EC:3.6.1.-] (A)	Putative disease resistance protein At3g14460 OS=Arabidopsis thaliana GN=At3g14460 PE=3 SV=1	NB-ARC domain	PREDICTED: putative disease resistance protein RGA3 [Malus domestica]
GS014G0198000	0.00473112	--	--	--	--	PREDICTED: putative FBD-associated F-box protein At5g56700 [Prunus mume]
GS07G0006400	0	--	peptidase, putative (EC:3.4.21.25); K18443 golgi-specific brefeldin A-resistance guanine nucleotide exchange factor 1 (A)	Cucumisin OS=Cucumis melo PE=1 SV=1	--	PREDICTED: cucumisin-like, partial [Prunus mume]
GS02G0068600	0.010818	molecular_function:"Functions in the initiation of ribosome-mediated translation of mRNA into a polypeptide." [ISBN:0198506732](GO:0003743),cellular_component:"All of the contents of a cell excluding the plasma membrane and nucleus, but including other subcellular structures." [ISBN:0198547684](GO:0005737),cellular_component:"A complex of several polypeptides that plays at least two important rol…	eukaryotic translation initiation factor 3 subunit K-like; K15028 translation initiation factor 3 subunit K (A)	Eukaryotic translation initiation factor 3 subunit K OS=Arabidopsis thaliana GN=TIF3K1 PE=2 SV=1	CSN8/PSMD8/EIF3K family	PREDICTED: eukaryotic translation initiation factor 3 subunit K-like [Malus domestica]
GS03G0057100	0	molecular_function:"Interacting selectively and non-covalently with any nucleic acid." [GOC:jl](GO:0003676),biological_process:"The process in which a segment of DNA is incorporated into another, usually larger, DNA molecule such as a chromosome." [GOC:mah](GO:0015074)	probable serine/threonine-protein kinase GCN2; K16196 eukaryotic translation initiation factor 2-alpha kinase 4 [EC:2.7.11.1] (A)	Transposon Ty3-I Gag-Pol polyprotein OS=Saccharomyces cerevisiae (strain ATCC 204508 / S288c) GN=TY3B-I PE=3 SV=2	-	hypothetical protein PRUPE_ppa019597mg, partial [Prunus persica]
GS016G0064000	0.0385914	--	--	--	--	PREDICTED: LOW QUALITY PROTEIN: uncharacterized protein At1g27050-like [Malus domestica]
GS05G0198500	9.97521e-05	molecular_function:"Catalysis of the reaction: ATP + UTP + NH3 = ADP + phosphate + CTP." [EC:6.3.4.2](GO:0003883),biological_process:"The chemical reactions and pathways resulting in the formation of a pyrimidine nucleotide, a compound consisting of nucleoside (a pyrimidine base linked to a deoxyribose or ribose sugar) esterified with a phosphate group at either the 3' or 5'-hydroxyl group of the…	CTP synthase-like; K01937 CTP synthase [EC:6.3.4.2] (A)	CTP synthase OS=Dictyostelium discoideum GN=ctps PE=3 SV=1	CTP synthase N-terminus	PREDICTED: CTP synthase-like [Malus domestica]
GS017G0230900	0	molecular_function:"Interacting selectively and non-covalently with calcium ions (Ca2+)." [GOC:ai](GO:0005509)	probable calcium-binding protein CML23; K13448 calcium-binding protein CML (A)	Probable calcium-binding protein CML26 OS=Arabidopsis thaliana GN=CML26 PE=1 SV=1	--	PREDICTED: probable calcium-binding protein CML23 [Malus domestica]
GS011G0184700	0	--	--	--	--	PREDICTED: uncharacterized protein LOC103934434 isoform x1 [Pyrus x bretschneideri]
GS012G0054900	0.0154477	molecular_function:"Any molecular function by which a gene product interacts selectively and non-covalently with DNA (deoxyribonucleic acid)." [GOC:dph, GOC:jl, GOC:tb, GOC:vw](GO:0003677),cellular_component:"A membrane-bounded organelle of eukaryotic cells in which chromosomes are housed and replicated. In most cells, the nucleus contains all of the cell's chromosomes except the organellar chrom…	uncharacterized LOC103401427; K13415 protein brassinosteroid insensitive 1 [EC:2.7.10.1 2.7.11.1] (A)	Squamosa promoter-binding-like protein 9 OS=Arabidopsis thaliana GN=SPL9 PE=2 SV=2	SBP domain	SPL domain class transcription factor [Malus domestica]
GS07G0160400	5.68054e-05	--	peptidase, putative (EC:3.4.21.25); K18443 golgi-specific brefeldin A-resistance guanine nucleotide exchange factor 1 (A)	Cucumisin OS=Cucumis melo PE=1 SV=1	-	PREDICTED: cucumisin-like [Malus domestica]
GS03G0046700	0.0352228	--	--	--	Domain of unknown function (DUF3527)	PREDICTED: uncharacterized protein LOC103419334 [Malus domestica]
GS010G0286000	3.97186e-24	molecular_function:"Interacting selectively and non-covalently with any protein or protein complex (a complex of two or more proteins that may include other nonprotein molecules)." [GOC:go_curators](GO:0005515)	tyrosine-sulfated glycopeptide receptor 1-like; K19613 leucine-rich repeat protein SHOC2 (A)	Tyrosine-sulfated glycopeptide receptor 1 OS=Arabidopsis thaliana GN=PSYR1 PE=2 SV=1	Leucine rich repeat	PREDICTED: tyrosine-sulfated glycopeptide receptor 1-like [Malus domestica]
GS017G0081400	0.00114769	--	--	--	--	--
GS010G0155600	0.0141706	molecular_function:"Interacting selectively and non-covalently with an RNA molecule or a portion thereof." [GOC:jl, GOC:mah](GO:0003723),molecular_function:"Catalysis of the two-stage endonucleolytic cleavage to nucleoside 3'-phosphates and 3'-phosphooligonucleotides with 2',3'-cyclic phosphate intermediates." [EC:4.6.1.19](GO:0033897)	ribonuclease MC-like; K01166 ribonuclease T2 [EC:3.1.27.1] (A)	Ribonuclease S-7 OS=Pyrus pyrifolia PE=1 SV=1	Ribonuclease T2 family	PREDICTED: putative F-box/kelch-repeat protein At3g17540 [Malus domestica]
GSCtg5880000100	0.000480441	--	--	--	--	PREDICTED: LOW QUALITY PROTEIN: uncharacterized protein LOC105179429 [Sesamum indicum]
GS010G0249900	0.0409302	molecular_function:"Catalysis of the phosphorylation of an amino acid residue in a protein, usually according to the reaction: a protein + ATP = a phosphoprotein + ADP." [MetaCyc:PROTEIN-KINASE-RXN](GO:0004672),molecular_function:"Interacting selectively and non-covalently with any protein or protein complex (a complex of two or more proteins that may include other nonprotein molecules)." [GOC:go…	probable LRR receptor-like serine/threonine-protein kinase At1g53440; K04733 interleukin-1 receptor-associated kinase 4 [EC:2.7.11.1] (A)	Probable LRR receptor-like serine/threonine-protein kinase RFK1 OS=Arabidopsis thaliana GN=RKF1 PE=1 SV=1	Di-glucose binding within endoplasmic reticulum	PREDICTED: uncharacterized protein LOC105650163 [Jatropha curcas]
GS012G0038600	0	--	--	--	--	PREDICTED: uncharacterized protein LOC103965021 [Pyrus x bretschneideri]
GS09G0012000	0.019334	--	probable adenylate kinase 7, mitochondrial; K00939 adenylate kinase [EC:2.7.4.3] (A)	--	--	PREDICTED: probable adenylate kinase 7, mitochondrial [Pyrus x bretschneideri]
GS017G0054400	0.0164801	--	--	Uncharacterized protein C9orf85 homolog OS=Mus musculus PE=2 SV=1	Uncharacterized conserved protein (DUF2039)	PREDICTED: uncharacterized protein C9orf85 homolog isoform x1 [Malus domestica]
GSCtg1390000400	0.0214072	--	--	Uncharacterized protein ycf68 OS=Saccharum officinarum GN=ycf68-1 PE=3 SV=1	Protein of unknown function (DUF2647)	Ycf68 protein (chloroplast) [Carnegiea gigantea]
GS06G0128600	0	--	--	TPD1 protein homolog 1 OS=Arabidopsis thaliana GN=TDL1 PE=2 SV=1	--	PREDICTED: uncharacterized protein LOC103437510 [Malus domestica]
GS04G0133000	0.000104695	--	--	--	--	--
GS02G0065000	7.26565e-09	molecular_function:"Interacting selectively and non-covalently with ADP, adenosine 5'-diphosphate." [GOC:jl](GO:0043531)	protein SUPPRESSOR OF npr1-1, CONSTITUTIVE 1-like; K19613 leucine-rich repeat protein SHOC2 (A)	Protein SUPPRESSOR OF npr1-1, CONSTITUTIVE 1 OS=Arabidopsis thaliana GN=SNC1 PE=1 SV=3	NB-ARC domain	PREDICTED: TMV resistance protein N-like [Malus domestica]
GS09G0248100	7.51655e-07	biological_process:"The successive addition of amino acid residues to a nascent polypeptide chain during protein biosynthesis in the cytoplasm." [GOC:hjd](GO:0002182),molecular_function:"The action of a molecule that contributes to the structural integrity of the ribosome." [GOC:mah](GO:0003735),cellular_component:"The large subunit of a ribosome located in the cytosol." [GOC:mtg_sensu](GO:002262…	60S acidic ribosomal protein P2B-like; K02943 large subunit ribosomal protein LP2 (A)	60S acidic ribosomal protein P2 OS=Parthenium argentatum PE=3 SV=1	60s Acidic ribosomal protein	PREDICTED: LOW QUALITY PROTEIN: 60S acidic ribosomal protein P2B-like [Malus domestica]
GS02G0184000	0.00945275	--	DNA replication ATP-dependent helicase/nuclease DNA2; K10742 DNA replication ATP-dependent helicase Dna2 [EC:3.6.4.12] (A)	DNA replication ATP-dependent helicase/nuclease DNA2 OS=Xenopus laevis GN=dna2 PE=1 SV=1	DNA replication factor Dna2	PREDICTED: DNA replication ATP-dependent helicase/nuclease DNA2 [Pyrus x bretschneideri]
GS014G0096700	0	--	--	--	--	PREDICTED: tripartite motif-containing protein 65-like isoform x2 [Malus domestica]
GS016G0250900	0	--	--	--	--	--
GS015G0131400	0.0037672	--	--	--	--	--
GS02G0045500	0.00340545	molecular_function:"Interacting selectively and non-covalently with ADP, adenosine 5'-diphosphate." [GOC:jl](GO:0043531)	putative disease resistance protein RGA3; K19613 leucine-rich repeat protein SHOC2 (A)	Putative disease resistance protein RGA4 OS=Solanum bulbocastanum GN=RGA4 PE=2 SV=1	NB-ARC domain	PREDICTED: putative disease resistance protein RGA3 [Malus domestica]
GS09G0236300	0	--	uncharacterized LOC103413093; K01285 lysosomal Pro-X carboxypeptidase [EC:3.4.16.2] (A)	--	--	PREDICTED: uncharacterized protein LOC103414088 [Malus domestica]
GS016G0133400	2.89966e-05	molecular_function:"Stops, prevents or reduces the activity of a protein phosphatase, an enzyme that hydrolyzes phosphate groups from phosphorylated proteins." [GOC:ai](GO:0004864),biological_process:"Reactions, triggered in response to the presence of a foreign body or the occurrence of an injury, which result in restriction of damage to the organism attacked or prevention/recovery from the infe…	--	Major allergen Pru av 1 OS=Prunus avium GN=PRUA1 PE=1 SV=1	Pathogenesis-related protein Bet v I family	major allergen Mal d 1.03G [Malus domestica]
GS013G0028600	0.0230966	molecular_function:"Catalysis of the phosphorylation of an amino acid residue in a protein, usually according to the reaction: a protein + ATP = a phosphoprotein + ADP." [MetaCyc:PROTEIN-KINASE-RXN](GO:0004672),molecular_function:"Interacting selectively and non-covalently with ATP, adenosine 5'-triphosphate, a universally important coenzyme and enzyme regulator." [ISBN:0198506732](GO:0005524),bi…	probable serine/threonine-protein kinase At1g18390; K04730 interleukin-1 receptor-associated kinase 1 [EC:2.7.11.1] (A)	Probable serine/threonine-protein kinase At1g18390 OS=Arabidopsis thaliana GN=At1g18390 PE=2 SV=2	Protein kinase domain	PREDICTED: probable serine/threonine-protein kinase At1g18390 [Pyrus x bretschneideri]
GS015G0394700	0.000256339	molecular_function:"Interacting selectively and non-covalently with any nucleic acid." [GOC:jl](GO:0003676)	uncharacterized RNA-binding protein C1827.05c-like; K14838 nucleolar protein 15 (A)	MKI67 FHA domain-interacting nucleolar phosphoprotein OS=Danio rerio GN=nifk PE=2 SV=2	RNA recognition motif. (a.k.a. RRM, RBD, or RNP domain)	PREDICTED: uncharacterized RNA-binding protein C1827.05c [Malus domestica]
GS02G0088500	0.0181467	molecular_function:"Interacting selectively and non-covalently with any protein or protein complex (a complex of two or more proteins that may include other nonprotein molecules)." [GOC:go_curators](GO:0005515)	--	F-box protein At4g35930 OS=Arabidopsis thaliana GN=At4g35930 PE=2 SV=1	--	PREDICTED: F-box protein At4g35930-like [Malus domestica]
GS013G0055400	0.00502371	cellular_component:"The component of a membrane consisting of the gene products and protein complexes having at least some part of their peptide sequence embedded in the hydrophobic region of the membrane." [GOC:dos, GOC:go_curators](GO:0016021)	putative histone acetylase complex subunit paf400 protein; K08874 transformation/transcription domain-associated protein (A)	Phosphate transporter PHO1 homolog 3 OS=Arabidopsis thaliana GN=PHO1;H3 PE=2 SV=2	EXS family	PREDICTED: phosphate transporter PHO1 homolog 3-like [Malus domestica]
GS02G0068900	0	--	protein SUPPRESSOR OF npr1-1, CONSTITUTIVE 1-like; K19613 leucine-rich repeat protein SHOC2 (A)	TMV resistance protein N OS=Nicotiana glutinosa GN=N PE=1 SV=1	--	PREDICTED: TMV resistance protein N-like [Malus domestica]
GS015G0311000	0.0101636	--	probable amino acid permease 7; K14209 solute carrier family 36 (proton-coupled amino acid transporter) (A)	Amino acid permease 3 OS=Arabidopsis thaliana GN=AAP3 PE=1 SV=2	Transmembrane amino acid transporter protein	PREDICTED: amino acid permease 3-like [Malus domestica]
GS09G0242000	0	molecular_function:"Interacting selectively and non-covalently with a lipid." [GOC:ai](GO:0008289)	homeobox-leucine zipper protein HDG11-like; K09338 homeobox-leucine zipper protein (A)	Homeobox-leucine zipper protein HDG11 OS=Arabidopsis thaliana GN=HDG11 PE=1 SV=1	START domain	PREDICTED: LOW QUALITY PROTEIN: homeobox-leucine zipper protein HDG11-like [Malus domestica]
GS03G0203600	0	--	--	--	--	PREDICTED: uncharacterized protein LOC103932350 isoform x2 [Pyrus x bretschneideri]
GS06G0129100	0.0212714	molecular_function:"Catalysis of the transfer of an acyl group, other than amino-acyl, from one compound (donor) to another (acceptor)." [GOC:jl](GO:0016747)	omega-hydroxypalmitate O-feruloyl transferase-like; K15400 omega-hydroxypalmitate O-feruloyl transferase [EC:2.3.1.188] (A)	Omega-hydroxypalmitate O-feruloyl transferase OS=Arabidopsis thaliana GN=HHT1 PE=1 SV=1	Transferase family	PREDICTED: omega-hydroxypalmitate O-feruloyl transferase-like [Malus domestica]
GS010G0300000	0.02773	--	--	--	--	--
GS09G0020600	0.00411702	molecular_function:"Interacting selectively and non-covalently with any nucleic acid." [GOC:jl](GO:0003676),molecular_function:"Interacting selectively and non-covalently with zinc (Zn) ions." [GOC:ai](GO:0008270),biological_process:"The process in which a segment of DNA is incorporated into another, usually larger, DNA molecule such as a chromosome." [GOC:mah](GO:0015074)	Os11g0157000; K12619 5'-3' exoribonuclease 2 [EC:3.1.13.-] (A)	Retrovirus-related Pol polyprotein from transposon TNT 1-94 OS=Nicotiana tabacum PE=2 SV=1	gag-polypeptide of LTR copia-type	RecName: Full=Retrovirus-related Pol polyprotein from transposon TNT 1-94; Includes: RecName: Full=Protease; Includes: RecName: Full=Reverse transcriptase; Includes: RecName: Full=Endonuclease [Nicotiana tabacum]
GSCtg7790000200	0.00254011	--	olfactory receptor 142-like; K04257 olfactory receptor (A)	Putative uncharacterized protein ART2 OS=Saccharomyces cerevisiae (strain ATCC 204508 / S288c) GN=ART2 PE=5 SV=1	--	senescence-associated protein [Medicago truncatula]
GS01G0105200	0	molecular_function:"Interacting selectively and non-covalently with any nucleic acid." [GOC:jl](GO:0003676),biological_process:"The process in which a segment of DNA is incorporated into another, usually larger, DNA molecule such as a chromosome." [GOC:mah](GO:0015074)	uncharacterized LOC103415220; K02941 large subunit ribosomal protein LP0 (A)	Gypsy retrotransposon integrase-like protein 1 OS=Macaca fascicularis GN=GIN1 PE=2 SV=1	-	PREDICTED: uncharacterized protein LOC103415359 [Malus domestica]
GS09G0201200	0.00853407	--	hypothetical protein; K05337 ferredoxin (A)	Ferredoxin-1 OS=Desulfovibrio africanus GN=fd1 PE=1 SV=3	4Fe-4S single cluster domain of Ferredoxin I	PREDICTED: zuotin-like [Pyrus x bretschneideri]
GS05G0232300	2.34415e-06	--	--	Protein ROOT HAIR DEFECTIVE 3 homolog 2 OS=Arabidopsis thaliana GN=At5g45160 PE=2 SV=1	Root hair defective 3 GTP-binding protein (RHD3)	PREDICTED: protein ROOT HAIR DEFECTIVE 3 homolog 2-like [Malus domestica]
GS011G0052700	0.0166309	--	hypothetical protein; K19613 leucine-rich repeat protein SHOC2 (A)	Putative disease resistance protein At3g14460 OS=Arabidopsis thaliana GN=At3g14460 PE=3 SV=1	--	PREDICTED: putative disease resistance RPP13-like protein 1 isoform x1 [Pyrus x bretschneideri]
GS010G0306000	0.00427326	molecular_function:"Catalysis of the hydrolysis of various bonds, e.g. C-O, C-N, C-C, phosphoric anhydride bonds, etc. Hydrolase is the systematic name for any enzyme of EC class 3." [ISBN:0198506732](GO:0016787)	NUDT18; nudix (nucleoside diphosphate linked moiety X)-type motif 18; K17817 8-oxo-dGDP phosphatase [EC:3.6.1.58] (A)	Nudix hydrolase 2 OS=Arabidopsis thaliana GN=NUDT2 PE=1 SV=1	-	PREDICTED: nudix hydrolase 2 isoform x2 [Pyrus x bretschneideri]
GS08G0204700	0.0108943	--	--	--	--	PREDICTED: uncharacterized protein LOC103441960 [Malus domestica]
GS014G0084300	0.0340543	--	hypothetical protein; K04628 2-hydroxyacylsphingosine 1-beta-galactosyltransferase [EC:2.4.1.45] (A)	UDP-glucose iridoid glucosyltransferase OS=Catharanthus roseus GN=UGT76A2 PE=1 SV=1	--	hypothetical protein PRUPE_ppa020483mg [Prunus persica]
GS05G0006600	0.0190851	--	--	--	--	PREDICTED: uncharacterized protein LOC103956546 isoform x2 [Pyrus x bretschneideri]
GS010G0063700	0.00481782	--	tubulin alpha-2 chain; K07374 tubulin alpha (A)	Tubulin alpha-5 chain OS=Zea mays GN=TUBA5 PE=2 SV=1	--	--
GS09G0258900	0.000729791	molecular_function:"Interacting selectively and non-covalently with any protein or protein complex (a complex of two or more proteins that may include other nonprotein molecules)." [GOC:go_curators](GO:0005515),cellular_component:"A membrane-bounded organelle of eukaryotic cells in which chromosomes are housed and replicated. In most cells, the nucleus contains all of the cell's chromosomes excep…	auxin-responsive protein IAA1-like; K14484 auxin-responsive protein IAA (A)	Auxin-responsive protein IAA17 OS=Arabidopsis thaliana GN=IAA17 PE=1 SV=2	AUX/IAA family	auxin-responsive Aux/IAA protein [Pyrus pyrifolia]
GS015G0077300	0.00257023	--	LRR receptor-like serine/threonine-protein kinase EFR; K13428 LRR receptor-like serine/threonine-protein kinase EFR [EC:2.7.11.1] (A)	Photosystem II stability/assembly factor HCF136, chloroplastic OS=Oryza sativa subsp. japonica GN=HCF136 PE=3 SV=1	Photosynthesis system II assembly factor YCF48	PREDICTED: photosystem II stability/assembly factor HCF136, chloroplastic-like [Malus domestica]
GS016G0173500	0.00469168	--	--	--	--	--
GSCtg2910000100	0	molecular_function:"Catalysis of an oxidation-reduction (redox) reaction in which NADH or NADPH acts as a hydrogen or electron donor and reduces a hydrogen or electron acceptor." [GOC:ai](GO:0016651),molecular_function:"Interacting selectively and non-covalently with a quinone, any member of a class of diketones derivable from aromatic compounds by conversion of two CH groups into CO groups with …	nad7, C3258_p16; NADH dehydrogenase subunit 7; K03935 NADH dehydrogenase (ubiquinone) Fe-S protein 2 [EC:1.6.5.3 1.6.99.3] (A)	NADH dehydrogenase [ubiquinone] iron-sulfur protein 2 OS=Nicotiana sylvestris GN=NAD7 PE=2 SV=1	Respiratory-chain NADH dehydrogenase, 49 Kd subunit	NADH dehydrogenase subunit 7 (mitochondrion) [Malus domestica]
GS09G0026400	0.0357745	molecular_function:"Interacting selectively and non-covalently with zinc (Zn) ions." [GOC:ai](GO:0008270),molecular_function:"Catalysis of an oxidation-reduction (redox) reaction, a reversible chemical reaction in which the oxidation state of an atom or atoms within a molecule is altered. One substrate acts as a hydrogen or electron donor and becomes oxidized, while the other acts as hydrogen or …	2-methylene-furan-3-one reductase-like; K18980 2-methylene-furan-3-one reductase [EC:1.3.1.105] (A)	2-methylene-furan-3-one reductase OS=Fragaria ananassa GN=EO PE=1 SV=2	Zinc-binding dehydrogenase	PREDICTED: 2-methylene-furan-3-one reductase-like [Malus domestica]
GS015G0343800	3.97186e-24	molecular_function:"Any molecular entity that serves as an electron acceptor and electron donor in an electron transport chain. An electron transport chain is a process in which a series of electron carriers operate together to transfer electrons from donors to any of several different terminal electron acceptors to generate a transmembrane electrochemical gradient." [ISBN:0198506732](GO:0009055)	--	Blue copper protein OS=Pisum sativum PE=2 SV=1	Plastocyanin-like domain	PREDICTED: blue copper protein-like [Malus domestica]
GS02G0079000	0	molecular_function:"Interacting selectively and non-covalently with any protein or protein complex (a complex of two or more proteins that may include other nonprotein molecules)." [GOC:go_curators](GO:0005515)	protein ACCELERATED CELL DEATH 6-like; K19626 inversin (A)	Ankyrin repeat-containing protein At3g12360 OS=Arabidopsis thaliana GN=At3g12360 PE=2 SV=1	Ankyrin repeats (3 copies)	PREDICTED: ankyrin repeat-containing protein At5g02620-like [Pyrus x bretschneideri]
GS017G0227200	0	--	threonine--tRNA ligase, mitochondrial; K01868 threonyl-tRNA synthetase [EC:6.1.1.3] (A)	Ribosomal RNA small subunit methyltransferase, chloroplastic OS=Arabidopsis thaliana GN=PFC1 PE=2 SV=1	--	PREDICTED: uncharacterized protein LOC103450312 isoform x1 [Malus domestica]
GS06G0057900	0	molecular_function:"Interacting selectively and non-covalently with GTP, guanosine triphosphate." [GOC:ai](GO:0005525)	elongation factor G-2, chloroplastic-like; K02355 elongation factor G (A)	Elongation factor G-2, chloroplastic OS=Glycine max GN=fusA2 PE=3 SV=1	Elongation factor Tu domain 2	PREDICTED: LOW QUALITY PROTEIN: elongation factor G-2, chloroplastic-like [Malus domestica]
GS015G0048800	0.012012	molecular_function:"Catalysis of a biochemical reaction at physiological temperatures. In biologically catalyzed reactions, the reactants are known as substrates, and the catalysts are naturally occurring macromolecular substances known as enzymes. Enzymes possess specific binding sites for substrates, and are usually composed wholly or largely of protein, but RNA that has catalytic activity (rib…	polygalacturonase-like; K01184 polygalacturonase [EC:3.2.1.15] (A)	3-oxo-Delta(4,5)-steroid 5-beta-reductase OS=Arabidopsis thaliana GN=VEP1 PE=1 SV=1	NAD dependent epimerase/dehydratase family	PREDICTED: 3-oxo-Delta(4,5)-steroid 5-beta-reductase-like [Malus domestica]
GS04G0009100	1.87188e-05	molecular_function:"Interacting selectively and non-covalently with any protein or protein complex (a complex of two or more proteins that may include other nonprotein molecules)." [GOC:go_curators](GO:0005515),biological_process:"The cellular process in which a signal is conveyed to trigger a change in the activity or state of a cell. Signal transduction begins with reception of a signal (e.g. a…	TMV resistance protein N-like; K19613 leucine-rich repeat protein SHOC2 (A)	TMV resistance protein N OS=Nicotiana glutinosa GN=N PE=1 SV=1	NB-ARC domain	PREDICTED: TMV resistance protein N-like isoform x2 [Malus domestica]
GS016G0210300	0.0242399	--	--	--	--	PREDICTED: uncharacterized protein LOC103401812 [Malus domestica]
GS08G0098300	0	--	--	--	--	PREDICTED: WPP domain-containing protein 2-like [Pyrus x bretschneideri]
GS05G0231000	3.97186e-24	--	--	--	--	PREDICTED: uncharacterized protein LOC103432869 isoform x3 [Malus domestica]
GS016G0133700	0.000715535	molecular_function:"Stops, prevents or reduces the activity of a protein phosphatase, an enzyme that hydrolyzes phosphate groups from phosphorylated proteins." [GOC:ai](GO:0004864),biological_process:"Reactions, triggered in response to the presence of a foreign body or the occurrence of an injury, which result in restriction of damage to the organism attacked or prevention/recovery from the infe…	--	Major allergen Pru ar 1 OS=Prunus armeniaca PE=1 SV=1	Pathogenesis-related protein Bet v I family	Mal d 1-like [Malus domestica]
GS03G0216700	0	molecular_function:"Interacting selectively and non-covalently with nickel (Ni) cations." [GOC:ai](GO:0016151),biological_process:"The chemical reactions and pathways resulting in the breakdown of urea, the water soluble compound O=C-(NH2)2." [GOC:jl](GO:0043419)	urease-like; K01427 urease [EC:3.5.1.5] (A)	Urease OS=Oryza sativa subsp. japonica GN=Os12g0234800 PE=3 SV=2	Urease, gamma subunit	PREDICTED: urease-like [Malus domestica]
GSCtg2620000100	0	--	--	--	--	hypothetical protein MTR_0002s0250 [Medicago truncatula]
GS013G0145500	0.00247734	--	--	CASP-like protein 1D2 OS=Glycine max PE=2 SV=1	Domain of unknown function (DUF588)	PREDICTED: CASP-like protein VIT_05s0020g01830 [Malus domestica]
GS012G0070600	0.0159915	--	--	--	--	--
GS05G0013900	0.0416231	--	gibberellin 2-beta-dioxygenase-like; K04125 gibberellin 2-oxidase [EC:1.14.11.13] (A)	--	--	PREDICTED: LOW QUALITY PROTEIN: 1-aminocyclopropane-1-carboxylate oxidase-like [Malus domestica]
GS02G0022500	0.0122592	molecular_function:"Interacting selectively and non-covalently with any protein or protein complex (a complex of two or more proteins that may include other nonprotein molecules)." [GOC:go_curators](GO:0005515),molecular_function:"Interacting selectively and non-covalently with ADP, adenosine 5'-diphosphate." [GOC:jl](GO:0043531)	TMV resistance protein N-like; K19613 leucine-rich repeat protein SHOC2 (A)	TMV resistance protein N OS=Nicotiana glutinosa GN=N PE=1 SV=1	NB-ARC domain	PREDICTED: TMV resistance protein N-like [Pyrus x bretschneideri]
GS011G0046100	0	--	F-box protein SKIP2; K10268 F-box and leucine-rich repeat protein 2/20 (A)	F-box protein SKIP2 OS=Arabidopsis thaliana GN=SKIP2 PE=1 SV=1	--	PREDICTED: LOW QUALITY PROTEIN: F-box protein SKIP2-like [Malus domestica]
GS016G0176000	0	molecular_function:"Catalysis of the hydrolysis of any non-peptide carbon-nitrogen bond in a linear amidine, a compound of the form R-C(=NH)-NH2." [ISBN:0198506732](GO:0016813)	probable ureidoglycolate hydrolase; K18151 ureidoglycolate amidohydrolase [EC:3.5.1.116] (A)	Probable ureidoglycolate hydrolase OS=Oryza sativa subsp. japonica GN=UAH PE=1 SV=2	--	PREDICTED: LOW QUALITY PROTEIN: probable ureidoglycolate hydrolase [Malus domestica]
GS016G0212500	0.0424349	molecular_function:"Interacting selectively and non-covalently with any protein or protein complex (a complex of two or more proteins that may include other nonprotein molecules)." [GOC:go_curators](GO:0005515)	nucleolar and coiled-body phosphoprotein 1; K11294 nucleolin (A)	Nucleolar and coiled-body phosphoprotein 1 OS=Rattus norvegicus GN=Nolc1 PE=1 SV=1	SRP40, C-terminal domain	PREDICTED: suppressor protein SRP40-like isoform x1 [Pyrus x bretschneideri]
GS09G0257400	3.12072e-05	molecular_function:"Catalysis of the reaction: ATP(out) + ADP(in) = ATP(in) + ADP(out)." [TC:2.A.29.1.1](GO:0005471),biological_process:"The directed movement of a nucleotide, any compound consisting of a nucleoside that is esterified with (ortho)phosphate, into, out of or within a cell." [ISBN:0198506732](GO:0006862),cellular_component:"The component of a membrane consisting of the gene products…	plastidic ATP/ADP-transporter-like; K03301 ATP:ADP antiporter, AAA family (A)	Plastidic ATP/ADP-transporter OS=Solanum tuberosum PE=2 SV=2	TLC ATP/ADP transporter	PREDICTED: plastidic ATP/ADP-transporter-like [Pyrus x bretschneideri]
GS09G0213000	0.000134663	molecular_function:"Catalysis of an oxidation-reduction (redox) reaction, a reversible chemical reaction in which the oxidation state of an atom or atoms within a molecule is altered. One substrate acts as a hydrogen or electron donor and becomes oxidized, while the other acts as hydrogen or electron acceptor and becomes reduced." [GOC:go_curators](GO:0016491)	tropinone reductase homolog; K08081 tropinone reductase I [EC:1.1.1.206] (A)	Tropinone reductase homolog At2g29150 OS=Arabidopsis thaliana GN=At2g29150 PE=1 SV=1	short chain dehydrogenase	PREDICTED: tropinone reductase homolog isoform x1 [Malus domestica]
GS02G0197500	0.0403887	--	--	--	--	--
GS09G0206300	0	--	--	--	--	PREDICTED: protein ZINC INDUCED FACILITATOR-LIKE 1-like [Pyrus x bretschneideri]
GS013G0255800	0	--	--	--	--	DNA polymerase zeta catalytic subunit [Plasmodium falciparum RAJ116]
GS015G0356200	0.0320191	molecular_function:"Interacting selectively and non-covalently with any nucleic acid." [GOC:jl](GO:0003676),molecular_function:"The action of a molecule that contributes to the structural integrity of the ribosome." [GOC:mah](GO:0003735),molecular_function:"Catalysis of a biochemical reaction at physiological temperatures. In biologically catalyzed reactions, the reactants are known as substrates…	uncharacterized LOC103419048; K00815 tyrosine aminotransferase [EC:2.6.1.5] (A)	60S ribosomal protein L3-1 OS=Arabidopsis thaliana GN=ARP1 PE=2 SV=5	Serine hydroxymethyltransferase	PREDICTED: uncharacterized protein LOC103445822 [Malus domestica]
GS016G0150600	0.00286312	molecular_function:"Catalysis of the hydrolysis of phosphoric monoesters, releasing inorganic phosphate." [GOC:curators, GOC:pg](GO:0016791),molecular_function:"Interacting selectively and non-covalently with cations, charged atoms or groups of atoms with a net positive charge." [GOC:jl](GO:0043169)	protein phosphatase 2C and cyclic nucleotide-binding/kinase domain-containing protein; K19477 cGMP-dependent protein kinase 2 [EC:2.7.11.12] (A)	Probable protein phosphatase 2C 35 OS=Arabidopsis thaliana GN=At3g06270 PE=2 SV=1	Protein phosphatase 2C	PREDICTED: probable protein phosphatase 2C 35 [Malus domestica]
GS04G0017400	0.00462473	--	--	--	--	--
GS03G0011700	0.00439604	--	--	Coiled-coil domain-containing protein 22 homolog OS=Nematostella vectensis GN=v1g180167 PE=3 SV=1	Protein of unknown function (DUF812)	PREDICTED: LOW QUALITY PROTEIN: coiled-coil domain-containing protein 22 homolog [Pyrus x bretschneideri]
GS015G0207100	0	--	--	--	--	--
GS015G0260000	0.000828803	--	--	--	--	--
GS02G0068100	1.74025e-08	molecular_function:"Interacting selectively and non-covalently with any protein or protein complex (a complex of two or more proteins that may include other nonprotein molecules)." [GOC:go_curators](GO:0005515),biological_process:"The cellular process in which a signal is conveyed to trigger a change in the activity or state of a cell. Signal transduction begins with reception of a signal (e.g. a…	TMV resistance protein N-like; K19613 leucine-rich repeat protein SHOC2 (A)	TMV resistance protein N OS=Nicotiana glutinosa GN=N PE=1 SV=1	TIR domain	PREDICTED: TMV resistance protein N-like [Pyrus x bretschneideri]
GS03G0215900	0.00802971	--	uncharacterized LOC103430801; K08518 syntaxin-binding protein 5 (A)	--	gag-polypeptide of LTR copia-type	PREDICTED: uncharacterized protein LOC105436058 isoform x1 [Cucumis sativus]
GS05G0305600	0.00129399	--	--	--	--	PREDICTED: uncharacterized protein LOC103434498 [Malus domestica]
GS07G0000900	0.0013622	molecular_function:"Interacting selectively and non-covalently with calmodulin, a calcium-binding protein with many roles, both in the calcium-bound and calcium-free states." [GOC:krc](GO:0005516)	--	--	Plant calmodulin-binding domain	PREDICTED: uncharacterized protein LOC103957650 [Pyrus x bretschneideri]
GS011G0074300	0.00274895	--	--	--	--	PREDICTED: uncharacterized protein LOC103411211 isoform x2 [Malus domestica]
GS06G0081200	0.0430611	--	--	--	--	PREDICTED: myosin-11-like [Malus domestica]
GS02G0124900	0	molecular_function:"Catalysis of the reaction: red chlorophyll catabolite + reduced ferredoxin + 2 H+ = primary fluorescent catabolite + oxidized ferredoxin. This reaction is the reduction of the C20/C1 double bond in the pyrrole system of red chlorophyll catabolite (RCC) to a colorless tetrapyrrole (pFCC) with a strong blue fluorescence." [PMID:10743659](GO:0051743)	red chlorophyll catabolite reductase, chloroplastic-like; K13545 red chlorophyll catabolite reductase [EC:1.3.7.12] (A)	Red chlorophyll catabolite reductase, chloroplastic OS=Arabidopsis thaliana GN=RCCR PE=1 SV=2	Red chlorophyll catabolite reductase (RCC reductase)	PREDICTED: red chlorophyll catabolite reductase, chloroplastic-like [Malus domestica]
GS07G0019800	0.0196323	molecular_function:"Interacting selectively and non-covalently with zinc (Zn) ions." [GOC:ai](GO:0008270)	uncharacterized LOC100819268; K12501 homogentisate solanesyltransferase [EC:2.5.1.117] (A)	TNF receptor-associated factor 5 OS=Homo sapiens GN=TRAF5 PE=1 SV=2	TRAF-type zinc finger	PREDICTED: uncharacterized protein LOC103428421 [Malus domestica]
GS02G0022300	0	--	uncharacterized LOC103404556; K14314 nuclear pore complex protein Nup210 (A)	--	--	PREDICTED: LOW QUALITY PROTEIN: uncharacterized protein LOC103426713 [Malus domestica]
GS017G0227500	0	--	cell division protein FtsZ homolog 1, chloroplastic-like; K03531 cell division protein FtsZ (A)	Cell division protein FtsZ homolog 1, chloroplastic OS=Arabidopsis thaliana GN=FTSZ1 PE=1 SV=2	FtsZ family, C-terminal domain	FtsZ1 protein [Manihot esculenta]
GS011G0114900	0.0131301	--	soluble inorganic pyrophosphatase-like; K01507 inorganic pyrophosphatase [EC:3.6.1.1] (A)	--	--	PREDICTED: zinc finger BED domain-containing protein RICESLEEPER 2-like [Pyrus x bretschneideri]
GS02G0137100	0.00132741	cellular_component:"A membrane-bounded organelle of eukaryotic cells in which chromosomes are housed and replicated. In most cells, the nucleus contains all of the cell's chromosomes except the organellar chromosomes, and is the site of RNA synthesis and processing. In some species, or in specialized cell types, RNA metabolism or DNA replication may be absent." [GOC:go_curators](GO:0005634)	uncharacterized LOC103403989; K11492 condensin-2 complex subunit G2 (A)	Condensin-2 complex subunit G2 OS=Xenopus laevis GN=ncapg2 PE=1 SV=1	Condensin II non structural maintenance of chromosomes subunit	PREDICTED: uncharacterized protein LOC103403989 isoform x2 [Malus domestica]
GS02G0023100	1.40426e-24	--	Nucleolysin TIAR; K13201 nucleolysin TIA-1/TIAR (A)	--	--	PREDICTED: uncharacterized protein LOC101313543 [Fragaria vesca subsp. vesca]
GS02G0246400	0.0175082	molecular_function:"Interacting selectively and non-covalently with any protein or protein complex (a complex of two or more proteins that may include other nonprotein molecules)." [GOC:go_curators](GO:0005515),biological_process:"The cellular process in which a signal is conveyed to trigger a change in the activity or state of a cell. Signal transduction begins with reception of a signal (e.g. a…	TMV resistance protein N-like; K19613 leucine-rich repeat protein SHOC2 (A)	TMV resistance protein N OS=Nicotiana glutinosa GN=N PE=1 SV=1	NB-ARC domain	PREDICTED: TMV resistance protein N-like [Malus domestica]
GS03G0207900	0	--	tyrosine-sulfated glycopeptide receptor 1-like; K19613 leucine-rich repeat protein SHOC2 (A)	Receptor-like protein 2 OS=Arabidopsis thaliana GN=RLP2 PE=2 SV=1	--	PREDICTED: receptor-like protein 2 [Malus domestica]
GS011G0012600	0.00470353	molecular_function:"Interacting selectively and non-covalently with a specific double-stranded genomic DNA sequence (sometimes referred to as a motif) within the regulatory region of a gene to modulate transcription. Regulatory regions include promoters (proximal and distal) and enhancers. Genes are transcriptional units, and include bacterial operons." [GOC:txnOH-2018](GO:0003700),biological_pro…	--	--	--	PREDICTED: uncharacterized protein LOC103402722 [Malus domestica]
GS011G0069500	0.0194896	--	pyruvate kinase, cytosolic isozyme-like; K00873 pyruvate kinase [EC:2.7.1.40] (A)	--	--	PREDICTED: pyruvate kinase, cytosolic isozyme-like [Pyrus x bretschneideri]
GS07G0064500	0.00678726	biological_process:"Programmed cell death induced by singlet oxygen. Programmed cell death is the cell death resulting from activation of endogenous cellular processes." [GOC:mtg_apoptosis, PMID:17075038](GO:0010343)	--	Protein EXECUTER 1, chloroplastic OS=Arabidopsis thaliana GN=EX1 PE=1 SV=1	--	PREDICTED: protein ExECUTER 1, chloroplastic-like [Malus domestica]
GS05G0193600	0	--	uncharacterized LOC103452780; K04564 superoxide dismutase, Fe-Mn family [EC:1.15.1.1] (A)	--	--	PREDICTED: uncharacterized protein LOC103411989 [Malus domestica]
GS015G0281600	0.0170279	--	--	--	--	--
GS03G0192300	0	--	--	--	--	PREDICTED: putative glycine-rich cell wall structural protein 1 isoform x2 [Pyrus x bretschneideri]
GS015G0072400	0.0267162	--	--	Laminin subunit alpha-2 OS=Homo sapiens GN=LAMA2 PE=1 SV=4	--	PREDICTED: putative leucine-rich repeat-containing protein DDB_G0290503 [Malus domestica]
GS010G0198200	0.0498049	molecular_function:"Interacting selectively and non-covalently with any nucleic acid." [GOC:jl](GO:0003676),molecular_function:"Catalysis of the reaction: ATP + H2O = ADP + phosphate; this reaction drives the unwinding of an RNA helix." [EC:3.6.4.13, GOC:jl](GO:0003724),molecular_function:"Interacting selectively and non-covalently with ATP, adenosine 5'-triphosphate, a universally important coen…	DEAD-box ATP-dependent RNA helicase 10; K14777 ATP-dependent RNA helicase DDX47/RRP3 [EC:3.6.4.13] (A)	DEAD-box ATP-dependent RNA helicase 10 OS=Arabidopsis thaliana GN=RH10 PE=2 SV=2	Helicase conserved C-terminal domain	PREDICTED: DEAD-box ATP-dependent RNA helicase 10 [Malus domestica]
GS05G0305400	0	molecular_function:"Interacting selectively and non-covalently with any nucleic acid." [GOC:jl](GO:0003676),molecular_function:"Interacting selectively and non-covalently with zinc (Zn) ions." [GOC:ai](GO:0008270)	uncharacterized LOC103401222; K01738 cysteine synthase A [EC:2.5.1.47] (A)	Retrovirus-related Pol polyprotein from transposon TNT 1-94 OS=Nicotiana tabacum PE=2 SV=1	--	hypothetical protein VITISV_034155 [Vitis vinifera]
GSCtg10000200	0.00038986	--	--	--	--	hypothetical protein MTR_0002s0250 [Medicago truncatula]
GS09G0218300	5.4391e-05	molecular_function:"Catalysis of the reaction: N-substituted aminoacyl-tRNA + H2O = N-substituted amino acid + tRNA." [EC:3.1.1.29](GO:0004045)	ptrhd1, c2orf79; peptidyl-tRNA hydrolase domain containing 1; K04794 peptidyl-tRNA hydrolase, PTH2 family [EC:3.1.1.29] (A)	Putative peptidyl-tRNA hydrolase PTRHD1 OS=Bos taurus GN=PTRHD1 PE=2 SV=2	Peptidyl-tRNA hydrolase PTH2	PREDICTED: putative peptidyl-tRNA hydrolase PTRHD1 [Malus domestica]
GS05G0206800	0.0397666	molecular_function:"Catalysis of a biochemical reaction at physiological temperatures. In biologically catalyzed reactions, the reactants are known as substrates, and the catalysts are naturally occurring macromolecular substances known as enzymes. Enzymes possess specific binding sites for substrates, and are usually composed wholly or largely of protein, but RNA that has catalytic activity (rib…	acetylornithine aminotransferase, mitochondrial-like; K00818 acetylornithine aminotransferase [EC:2.6.1.11] (A)	Acetylornithine aminotransferase, mitochondrial OS=Alnus glutinosa GN=AG118 PE=2 SV=1	Aminotransferase class-III	PREDICTED: acetylornithine aminotransferase, mitochondrial-like [Malus domestica]
GS08G0204100	0.0104979	biological_process:"The intramolecular conversion of uridine to pseudouridine within an RNA molecule. This posttranscriptional base modification occurs in tRNA, rRNA, and snRNAs." [GOC:hjd, GOC:mah](GO:0001522),molecular_function:"Interacting selectively and non-covalently with an RNA molecule or a portion thereof." [GOC:jl, GOC:mah](GO:0003723),biological_process:"The covalent alteration of one …	tRNA pseudouridine synthase-like 1; K06173 tRNA pseudouridine38-40 synthase [EC:5.4.99.12] (A)	tRNA pseudouridine synthase A OS=Parvibaculum lavamentivorans (strain DS-1 / DSM 13023 / NCIMB 13966) GN=truA PE=3 SV=1	tRNA pseudouridine synthase	PREDICTED: tRNA pseudouridine synthase-like 1 isoform x1 [Malus domestica]
GS03G0217600	0.0401253	--	--	--	--	PREDICTED: uncharacterized protein LOC103405516 [Malus domestica]
GS016G0144000	0	molecular_function:"Catalysis of the reaction: protein-S-S-glutathione + glutathione-SH = protein-SH + glutathione-S-S-glutathione." [GOC:jd, PMID:18992757](GO:0097573)	monothiol glutaredoxin-S2-like; K03676 glutaredoxin 3 (A)	Monothiol glutaredoxin-S2 OS=Arabidopsis thaliana GN=GRXS2 PE=3 SV=1	Glutaredoxin	PREDICTED: monothiol glutaredoxin-S2-like [Malus domestica]
GS08G0138300	0.00180278	biological_process:"The synthesis of RNA from a DNA template by RNA polymerase III, originating at an RNAP III promoter." [GOC:jl, GOC:txnOH, PMID:12381659](GO:0006383)	DNA-directed RNA polymerase III subunit rpc31-like; K03024 DNA-directed RNA polymerase III subunit RPC7 (A)	--	--	PREDICTED: DNA-directed RNA polymerase III subunit rpc31-like [Pyrus x bretschneideri]
GS017G0065500	0	--	--	Ankyrin repeat-containing protein At3g12360 OS=Arabidopsis thaliana GN=At3g12360 PE=2 SV=1	Domain of unknown function	PREDICTED: uncharacterized protein LOC103432100 [Malus domestica]
GS012G0077300	0.0417939	molecular_function:"Interacting selectively and non-covalently with calmodulin, a calcium-binding protein with many roles, both in the calcium-bound and calcium-free states." [GOC:krc](GO:0005516)	--	--	Plant calmodulin-binding domain	PREDICTED: uncharacterized protein LOC103436383 [Malus domestica]
GS02G0048000	0.0144334	--	--	--	--	PREDICTED: uncharacterized protein LOC103951948 [Pyrus x bretschneideri]
GS05G0207300	0.00462471	biological_process:"Any process that results in a change in state or activity of a cell or an organism (in terms of movement, secretion, enzyme production, gene expression, etc.) as a result of an auxin stimulus." [GOC:jl](GO:0009733)	auxin-induced protein X15-like; K14488 SAUR family protein (A)	Auxin-responsive protein SAUR72 OS=Arabidopsis thaliana GN=SAUR72 PE=2 SV=1	Auxin responsive protein	PREDICTED: auxin-induced protein x15-like [Malus domestica]
GS010G0278600	0	--	cell cycle checkpoint protein RAD17; K06662 cell cycle checkpoint protein (A)	Uncharacterized protein At2g29880 OS=Arabidopsis thaliana GN=At2g29880 PE=2 SV=1	Myb/SANT-like DNA-binding domain	PREDICTED: uncharacterized protein At2g29880 [Malus domestica]
GSCtg9380003400	0.00431419	--	--	--	--	PREDICTED: uncharacterized protein LOC103417884 [Malus domestica]
GS015G0299800	0.0239944	--	--	--	Domain of unknown function (DUF3511)	hypothetical protein PRUPE_ppa013987mg [Prunus persica]
GS09G0236900	0	molecular_function:"Interacting selectively and non-covalently with ADP, adenosine 5'-diphosphate." [GOC:jl](GO:0043531)	disease resistance protein At4g27190-like; K13459 disease resistance protein RPS2 (A)	Disease resistance protein At4g27190 OS=Arabidopsis thaliana GN=At4g27190 PE=2 SV=1	NB-ARC domain	PREDICTED: disease resistance protein At4g27190-like [Pyrus x bretschneideri]
GS010G0075600	0.000822563	--	--	--	--	--
GS05G0204200	0.00857825	molecular_function:"Catalysis of the phosphorylation of an amino acid residue in a protein, usually according to the reaction: a protein + ATP = a phosphoprotein + ADP." [MetaCyc:PROTEIN-KINASE-RXN](GO:0004672),molecular_function:"Interacting selectively and non-covalently with ATP, adenosine 5'-triphosphate, a universally important coenzyme and enzyme regulator." [ISBN:0198506732](GO:0005524),bi…	G-type lectin S-receptor-like serine/threonine-protein kinase SD1-1; K04733 interleukin-1 receptor-associated kinase 4 [EC:2.7.11.1] (A)	G-type lectin S-receptor-like serine/threonine-protein kinase At4g27290 OS=Arabidopsis thaliana GN=At4g27290 PE=3 SV=4	PAN-like domain	PREDICTED: G-type lectin S-receptor-like serine/threonine-protein kinase At4g27290 isoform x1 [Pyrus x bretschneideri]
GS015G0073200	0.0259386	--	--	--	--	--
GS05G0148100	0.0080057	molecular_function:"Interacting selectively and non-covalently with any protein or protein complex (a complex of two or more proteins that may include other nonprotein molecules)." [GOC:go_curators](GO:0005515),biological_process:"Progression through the phases of the meiotic cell cycle, in which canonically a cell replicates to produce four offspring with half the chromosomal content of the prog…	rhodanese-like domain-containing protein 4, chloroplastic; K17525 chitinase domain-containing protein 1 (A)	TPR repeat-containing protein ZIP4 OS=Arabidopsis thaliana GN=ZIP4 PE=2 SV=1	Meiosis protein SPO22/ZIP4 like	PREDICTED: uncharacterized protein LOC103949548 [Pyrus x bretschneideri]
GS011G0252400	0	molecular_function:"Catalysis of the phosphorylation of an amino acid residue in a protein, usually according to the reaction: a protein + ATP = a phosphoprotein + ADP." [MetaCyc:PROTEIN-KINASE-RXN](GO:0004672),molecular_function:"Interacting selectively and non-covalently with ATP, adenosine 5'-triphosphate, a universally important coenzyme and enzyme regulator." [ISBN:0198506732](GO:0005524),bi…	wee1-like protein kinase; K06632 wee1-like protein kinase [EC:2.7.11.1] (A)	Wee1-like protein kinase OS=Arabidopsis thaliana GN=WEE1 PE=1 SV=1	Protein kinase domain	PREDICTED: wee1-like protein kinase [Malus domestica]
GS08G0082300	0.00443214	--	--	--	--	PREDICTED: uncharacterized protein LOC103435977 [Malus domestica]
GS016G0138800	0.0139505	--	dolichyl-diphosphooligosaccharide--protein glycosyltransferase subunit STT3A; K07151 dolichyl-diphosphooligosaccharide--protein glycosyltransferase [EC:2.4.99.18] (A)	Translationally-controlled tumor protein homolog OS=Hevea brasiliensis GN=TCTP PE=2 SV=1	Translationally controlled tumour protein	PREDICTED: translationally-controlled tumor protein homolog [Pyrus x bretschneideri]
GS016G0262400	0.0347731	--	alkylated DNA repair protein alkB homolog 8-like; K10770 alkylated DNA repair protein alkB homolog 8 [EC:1.14.11.- 2.1.1.229] (A)	--	--	PREDICTED: uncharacterized protein LOC103931124 [Pyrus x bretschneideri]
GS017G0222900	1.37304e-05	--	replication protein A 70 kDa DNA-binding subunit-like; K07466 replication factor A1 (A)	--	--	PREDICTED: replication protein A 70 kDa DNA-binding subunit-like [Malus domestica]
GS02G0087200	0.0260554	molecular_function:"Any molecular function by which a gene product interacts selectively and non-covalently with DNA (deoxyribonucleic acid)." [GOC:dph, GOC:jl, GOC:tb, GOC:vw](GO:0003677),molecular_function:"Catalysis of the reaction: nucleoside triphosphate + RNA(n) = diphosphate + RNA(n+1). Utilizes a DNA template, i.e. the catalysis of DNA-template-directed extension of the 3'-end of an RNA s…	DNA-directed RNA polymerase II subunit 1-like; K03006 DNA-directed RNA polymerase II subunit RPB1 [EC:2.7.7.6] (A)	DNA-directed RNA polymerase II subunit 1 OS=Arabidopsis thaliana GN=NRPB1 PE=1 SV=3	RNA polymerase Rpb1, domain 2	PREDICTED: LOW QUALITY PROTEIN: DNA-directed RNA polymerase II subunit 1-like [Malus domestica]
GS015G0347300	0.00757302	--	uncharacterized LOC100792815; K03868 RING-box protein 1 (A)	GEM-like protein 1 OS=Arabidopsis thaliana GN=FIP1 PE=1 SV=1	GRAM domain	PREDICTED: GEM-like protein 1 [Malus domestica]
GS017G0053700	0.0349046	--	--	--	--	PREDICTED: beta-galactosidase 3-like isoform x2 [Malus domestica]
GS06G0162200	0.0112552	molecular_function:"Interacting selectively and non-covalently with any protein or protein complex (a complex of two or more proteins that may include other nonprotein molecules)." [GOC:go_curators](GO:0005515)	myosin heavy chain kinase B-like; K14963 COMPASS component SWD3 (A)	Vegetative incompatibility protein HET-E-1 OS=Podospora anserina GN=HET-E1 PE=3 SV=1	WD domain, G-beta repeat	PREDICTED: F-box/WD repeat-containing protein sel-10-like [Malus domestica]
GS05G0206000	0.0161489	--	uncharacterized LOC102704525; K01227 mannosyl-glycoprotein endo-beta-N-acetylglucosaminidase [EC:3.2.1.96] (A)	LOB domain-containing protein 4 OS=Arabidopsis thaliana GN=LBD4 PE=2 SV=1	Lateral organ boundaries (LOB) domain	PREDICTED: LOB domain-containing protein 4-like [Malus domestica]
GS05G0059500	0	--	--	Phosphatidylinositol/phosphatidylcholine transfer protein SFH12 OS=Arabidopsis thaliana GN=SFH12 PE=2 SV=1	--	PREDICTED: phosphatidylinositol/phosphatidylcholine transfer protein SFH3-like [Pyrus x bretschneideri]
GSCtg9140000600	0.0117365	molecular_function:"Interacting selectively and non-covalently with magnesium (Mg) ions." [GOC:ai](GO:0000287),molecular_function:"Catalysis of the reaction: ATP + acetyl-CoA + HCO3- = ADP + phosphate + malonyl-CoA." [EC:6.4.1.2](GO:0003989),biological_process:"The chemical reactions and pathways resulting in the formation of a fatty acid, any of the aliphatic monocarboxylic acids that can be lib…	accD, CP95_p058; acetyl-CoA carboxylase carboxyltransferase beta subunit; K01963 acetyl-CoA carboxylase carboxyl transferase subunit beta [EC:6.4.1.2] (A)	Acetyl-coenzyme A carboxylase carboxyl transferase subunit beta, chloroplastic OS=Morus indica GN=accD PE=3 SV=1	Carboxyl transferase domain	acetyl-CoA carboxyltransferase beta subunit [Pyrus pyrifolia]
GS01G0096100	0.000605925	--	--	--	--	--
GS09G0242600	0.0385797	molecular_function:"Interacting selectively and non-covalently with magnesium (Mg) ions." [GOC:ai](GO:0000287),molecular_function:"Catalysis of the reaction: isocitrate + NADP+ = 2-oxoglutarate + CO2 + NADPH + H+." [EC:1.1.1.42](GO:0004450),biological_process:"The chemical reactions and pathways involving isocitrate, the anion of isocitric acid, 1-hydroxy-1,2,3-propanetricarboxylic acid. Isocitra…	isocitrate dehydrogenase [NADP]; K00031 isocitrate dehydrogenase [EC:1.1.1.42] (A)	Isocitrate dehydrogenase [NADP], chloroplastic (Fragment) OS=Medicago sativa PE=2 SV=1	Isocitrate/isopropylmalate dehydrogenase	PREDICTED: isocitrate dehydrogenase [NADP] [Pyrus x bretschneideri]
GS05G0188900	0	molecular_function:"The formation of a protein dimer, a macromolecular structure consists of two noncovalently associated identical or nonidentical subunits." [ISBN:0198506732](GO:0046983)	Transcription factor AtMYC2, putative (EC:1.3.1.74); K13422 transcription factor MYC2 (A)	Transcription factor bHLH3 OS=Arabidopsis thaliana GN=BHLH3 PE=2 SV=1	Helix-loop-helix DNA-binding domain	PREDICTED: transcription factor bHLH3-like [Pyrus x bretschneideri]
GS08G0064300	0.0314948	molecular_function:"Interacting selectively and non-covalently with any protein or protein complex (a complex of two or more proteins that may include other nonprotein molecules)." [GOC:go_curators](GO:0005515),biological_process:"The nucleotide-excision repair process that carries out preferential repair of DNA lesions on the actively transcribed strand of the DNA duplex. In addition, the transc…	DNA excision repair protein ERCC-8-like; K10570 DNA excision repair protein ERCC-8 (A)	DNA excision repair protein ERCC-8 OS=Bos taurus GN=ERCC8 PE=2 SV=1	--	PREDICTED: LOW QUALITY PROTEIN: DNA excision repair protein ERCC-8-like [Malus domestica]
GS03G0095500	0.0229058	--	--	Uncharacterized protein C227.17c OS=Schizosaccharomyces pombe (strain 972 / ATCC 24843) GN=SPAC227.17c PE=4 SV=1	Protein of unknown function (DUF3128)	PREDICTED: uncharacterized protein C227.17c-like [Pyrus x bretschneideri]
GS07G0115100	0.00924327	--	--	--	--	unnamed protein product [Coffea canephora]
GS02G0226600	0.00128276	molecular_function:"Catalysis of the reaction: 2-oxoglutarate + lipoamide = S-succinyldihydrolipoamide + CO2." [EC:1.2.4.2](GO:0004591),biological_process:"A nearly universal metabolic pathway in which the acetyl group of acetyl coenzyme A is effectively oxidized to two CO2 and four pairs of electrons are transferred to coenzymes. The acetyl group combines with oxaloacetate to form citrate, which…	2-oxoglutarate dehydrogenase, mitochondrial-like; K00164 2-oxoglutarate dehydrogenase E1 component [EC:1.2.4.2] (A)	2-oxoglutarate dehydrogenase, mitochondrial OS=Dictyostelium discoideum GN=ogdh PE=3 SV=1	Dehydrogenase E1 component	PREDICTED: 2-oxoglutarate dehydrogenase, mitochondrial-like [Pyrus x bretschneideri]
GS09G0180000	0	molecular_function:"Interacting selectively and non-covalently with any nucleic acid." [GOC:jl](GO:0003676),molecular_function:"Interacting selectively and non-covalently with chromatin, the network of fibers of DNA, protein, and sometimes RNA, that make up the chromosomes of the eukaryotic nucleus during interphase." [GOC:jl, ISBN:0198506732, PMID:20404130](GO:0003682)	--	--	BAH domain	PREDICTED: uncharacterized protein LOC103926578 [Pyrus x bretschneideri]
GS017G0188700	0.00862855	molecular_function:"Any molecular function by which a gene product interacts selectively and non-covalently with DNA (deoxyribonucleic acid)." [GOC:dph, GOC:jl, GOC:tb, GOC:vw](GO:0003677)	--	B3 domain-containing protein Os03g0619800 OS=Oryza sativa subsp. japonica GN=Os03g0619800 PE=3 SV=1	B3 DNA binding domain	PREDICTED: B3 domain-containing protein Os03g0619600-like [Malus domestica]
GS05G0212400	0.0456903	--	putative cyclin-B3-1; K05868 cyclin B (A)	Elongation factor Tu GTP-binding domain-containing protein 1 OS=Mus musculus GN=Eftud1 PE=2 SV=1	--	PREDICTED: cyclin-B1-5-like isoform x2 [Pyrus x bretschneideri]
GS04G0004600	0.000661775	--	--	Trophinin OS=Homo sapiens GN=TRO PE=1 SV=3	--	PREDICTED: fibroin heavy chain isoform x10 [Bactrocera cucurbitae]
GS03G0149900	0.000815672	--	--	Putative WEB family protein At1g65010, chloroplastic OS=Arabidopsis thaliana GN=At1g65010 PE=1 SV=1	--	PREDICTED: putative WEB family protein At1g65010, chloroplastic [Malus domestica]
GS09G0140300	0.0131234	molecular_function:"Any molecular function by which a gene product interacts selectively and non-covalently with DNA (deoxyribonucleic acid)." [GOC:dph, GOC:jl, GOC:tb, GOC:vw](GO:0003677),molecular_function:"Interacting selectively and non-covalently with a specific double-stranded genomic DNA sequence (sometimes referred to as a motif) within the regulatory region of a gene to modulate transcri…	ethylene-responsive transcription factor 3-like; K09286 EREBP-like factor (A)	Ethylene-responsive transcription factor 3 OS=Arabidopsis thaliana GN=ERF3 PE=1 SV=1	AP2 domain	PREDICTED: ethylene-responsive transcription factor 3-like [Pyrus x bretschneideri]
GS016G0134400	0.0456698	molecular_function:"Catalysis of the random hydrolysis of (1->4)-alpha-D-galactosiduronic linkages in pectate and other galacturonans." [EC:3.2.1.15](GO:0004650),biological_process:"The chemical reactions and pathways involving carbohydrates, any of a group of organic compounds based of the general formula Cx(H2O)y. Includes the formation of carbohydrate derivatives by the addition of a carbohydr…	hypothetical protein; K00784 ribonuclease Z [EC:3.1.26.11] (A)	Probable polygalacturonase OS=Vitis vinifera GN=GSVIVT00026920001 PE=1 SV=1	Glycosyl hydrolases family 28	PREDICTED: probable polygalacturonase [Malus domestica]
GS010G0131600	0.0496354	--	--	Uncharacterized protein ycf39 OS=Porphyra purpurea GN=ycf39 PE=3 SV=1	--	PREDICTED: uncharacterized protein ycf39 [Pyrus x bretschneideri]
GS09G0162500	0.0349991	molecular_function:"Catalysis of the phosphorylation of an amino acid residue in a protein, usually according to the reaction: a protein + ATP = a phosphoprotein + ADP." [MetaCyc:PROTEIN-KINASE-RXN](GO:0004672),molecular_function:"Interacting selectively and non-covalently with ATP, adenosine 5'-triphosphate, a universally important coenzyme and enzyme regulator." [ISBN:0198506732](GO:0005524),bi…	hypothetical protein; K16224 senescence-induced receptor-like serine/threonine-protein kinase (A)	Probable LRR receptor-like serine/threonine-protein kinase At1g51860 OS=Arabidopsis thaliana GN=At1g51860 PE=2 SV=2	Protein tyrosine kinase	PREDICTED: probable LRR receptor-like serine/threonine-protein kinase At1g51880 [Malus domestica]
GS015G0264600	0.0140471	--	--	--	--	PREDICTED: uncharacterized protein LOC103453240 [Malus domestica]
GS012G0151100	0	--	--	--	--	--
GS08G0019500	0.0285576	molecular_function:"Catalysis of the transfer of a methyl group to an acceptor molecule." [ISBN:0198506732](GO:0008168)	uncharacterized LOC103450432; K07056 16S rRNA (cytidine1402-2'-O)-methyltransferase [EC:2.1.1.198] (A)	Ribosomal RNA small subunit methyltransferase I OS=Vibrio cholerae serotype O1 (strain ATCC 39315 / El Tor Inaba N16961) GN=rsmI PE=3 SV=1	--	PREDICTED: uncharacterized protein LOC103450432 [Malus domestica]
GS02G0021600	0.00136816	molecular_function:"Interacting selectively and non-covalently with ADP, adenosine 5'-diphosphate." [GOC:jl](GO:0043531)	TMV resistance protein N-like; K19613 leucine-rich repeat protein SHOC2 (A)	TMV resistance protein N OS=Nicotiana glutinosa GN=N PE=1 SV=1	NB-ARC domain	PREDICTED: TMV resistance protein N-like [Malus domestica]
GS012G0131300	0.0238364	--	transcription factor RAX1-like; K09422 myb proto-oncogene protein, plant (A)	Transcription factor RAX2 OS=Arabidopsis thaliana GN=RAX2 PE=1 SV=1	--	PREDICTED: uncharacterized protein LOC103430371 [Malus domestica]
GS010G0300100	0.0033759	cellular_component:"A lipid bilayer along with all the proteins and protein complexes embedded in it an attached to it." [GOC:dos, GOC:mah, ISBN:0815316194](GO:0016020),molecular_function:"Enables the transfer of a substance, usually a specific substance or a group of related substances, from one side of a membrane to the other." [GOC:jid, GOC:mtg_transport, ISBN:0815340729](GO:0022857),biologica…	tonoplast dicarboxylate transporter-like; K14445 solute carrier family 13 (sodium-dependent dicarboxylate transporter), member 2/3/5 (A)	Tonoplast dicarboxylate transporter OS=Arabidopsis thaliana GN=TDT PE=2 SV=2	Sodium:sulfate symporter transmembrane region	PREDICTED: LOW QUALITY PROTEIN: tonoplast dicarboxylate transporter-like [Malus domestica]
GS017G0057900	0	--	--	--	--	--
GS010G0014800	0.0217031	--	--	--	--	--
GS02G0244400	0.0388429	biological_process:"The chemical reactions and pathways resulting in the breakdown of a protein or peptide by hydrolysis of its peptide bonds, initiated by the covalent attachment of a ubiquitin group, or multiple ubiquitin groups, to the protein." [GOC:go_curators](GO:0006511)	SKP1-like protein 1A; K03094 S-phase kinase-associated protein 1 (A)	SKP1-like protein 1B OS=Arabidopsis thaliana GN=SKP1B PE=1 SV=1	eIF3 subunit 6 N terminal domain	PREDICTED: SKP1-like protein 1A [Pyrus x bretschneideri]
GS04G0080100	0.00735434	--	TMV resistance protein N-like; K19613 leucine-rich repeat protein SHOC2 (A)	Probable disease resistance protein RPP1 OS=Arabidopsis thaliana GN=RPP1 PE=2 SV=1	--	PREDICTED: TMV resistance protein N-like [Pyrus x bretschneideri]
GS05G0223500	0	molecular_function:"Interacting selectively and non-covalently with the oxidized form, FAD, of flavin-adenine dinucleotide, the coenzyme or the prosthetic group of various flavoprotein oxidoreductase enzymes." [GOC:mah](GO:0071949)	zeaxanthin epoxidase, chloroplastic-like; K09838 zeaxanthin epoxidase [EC:1.14.13.90] (A)	Zeaxanthin epoxidase, chloroplastic OS=Prunus armeniaca PE=2 SV=1	NAD(P)-binding Rossmann-like domain	PREDICTED: LOW QUALITY PROTEIN: zeaxanthin epoxidase, chloroplastic-like [Malus domestica]
GS02G0068200	0	--	--	--	--	--
GS017G0026200	0	--	--	--	--	PREDICTED: uncharacterized protein LOC103447697 [Malus domestica]
GS017G0067500	0.00017814	--	--	--	--	PREDICTED: uncharacterized protein LOC103417139 [Malus domestica]
GS01G0036400	0.0362345	biological_process:"The chemical reactions and pathways involving starch, the most important reserve polysaccharide in plants. It is a glucan consisting of two components, amylose and amylopectin, which are both glucose homopolymers. Starch is synthesized as a temporary storage form of carbon and can be catabolized to produce sucrose." [ISBN:0198506732](GO:0005982),biological_process:"Any biologi…	hypothetical protein; K14165 atypical dual specificity phosphatase [EC:3.1.3.16 3.1.3.48] (A)	Phosphoglucan phosphatase DSP4, amyloplastic OS=Castanea sativa GN=DSP4 PE=1 SV=1	Dual specificity phosphatase, catalytic domain	PREDICTED: phosphoglucan phosphatase DSP4, amyloplastic-like isoform x2 [Pyrus x bretschneideri]
GS02G0042300	0	molecular_function:"Enables the facilitated diffusion of an ion (by an energy-independent process) by passage through a transmembrane aqueous pore or channel without evidence for a carrier-mediated mechanism. May be either selective (it enables passage of a specific ion only) or non-selective (it enables passage of two or more ions of same charge but different size)." [GOC:cy, GOC:mtg_transport, …	hypothetical protein; K05391 cyclic nucleotide gated channel, other eukaryote (A)	Cyclic nucleotide-gated ion channel 1 OS=Arabidopsis thaliana GN=CNGC1 PE=1 SV=1	Ion transport protein	PREDICTED: uncharacterized protein LOC103936744 isoform x5 [Pyrus x bretschneideri]
GS08G0200700	0.0431834	--	--	--	--	--
GS05G0168200	0.0492783	molecular_function:"Catalysis of the reaction: ATP + L-threonine + tRNA(Thr) = AMP + diphosphate + L-threonyl-tRNA(Thr)." [EC:6.1.1.3](GO:0004829),molecular_function:"Interacting selectively and non-covalently with ATP, adenosine 5'-triphosphate, a universally important coenzyme and enzyme regulator." [ISBN:0198506732](GO:0005524),cellular_component:"All of the contents of a cell excluding the pl…	threonine--tRNA ligase, mitochondrial-like; K01868 threonyl-tRNA synthetase [EC:6.1.1.3] (A)	Threonine--tRNA ligase, chloroplastic/mitochondrial 2 OS=Arabidopsis thaliana GN=EMB2761 PE=2 SV=1	--	PREDICTED: uncharacterized protein LOC103423248 [Malus domestica]
GS05G0285100	2.22011e-05	--	long chain base biosynthesis protein 2a-like; K00654 serine palmitoyltransferase [EC:2.3.1.50] (A)	--	--	Endoplasmic reticulum metallopeptidase 1 [Aegilops tauschii]
GS016G0126300	0	biological_process:"The chemical reactions and pathways involving a nucleoside, a nucleobase linked to either beta-D-ribofuranose (a ribonucleoside) or 2-deoxy-beta-D-ribofuranose, (a deoxyribonucleoside), e.g. adenosine, guanosine, inosine, cytidine, uridine and deoxyadenosine, deoxyguanosine, deoxycytidine and thymidine (= deoxythymidine)." [GOC:ma](GO:0009116)	adenine phosphoribosyltransferase 1-like; K00759 adenine phosphoribosyltransferase [EC:2.4.2.7] (A)	Adenine phosphoribosyltransferase 1, chloroplastic OS=Arabidopsis thaliana GN=APT1 PE=1 SV=2	Phosphoribosyl transferase domain	PREDICTED: adenine phosphoribosyltransferase 1-like [Malus domestica]
GS017G0057800	0.0302862	--	--	--	Rapid ALkalinization Factor (RALF)	hypothetical protein PRUPE_ppa013500mg [Prunus persica]
GS017G0226700	0	--	--	--	NPH3 family	PREDICTED: BTB/POZ domain-containing protein NPY1 [Malus domestica]
GS01G0007500	0	biological_process:"The process of introducing a phosphate group into a molecule, usually with the formation of a phosphoric ester, a phosphoric anhydride or a phosphoric amide." [ISBN:0198506732](GO:0016310),molecular_function:"Catalysis of the transfer of a phosphorus-containing group from one compound (donor) to another (acceptor)." [GOC:jl, ISBN:0198506732](GO:0016772)	histidine kinase 3-like; K14489 arabidopsis histidine kinase 2/3/4 (cytokinin receptor) [EC:2.7.13.3] (A)	Histidine kinase CKI1 OS=Arabidopsis thaliana GN=CKI1 PE=1 SV=1	Histidine kinase-, DNA gyrase B-, and HSP90-like ATPase	PREDICTED: histidine kinase CKI1-like [Malus domestica]
GS010G0226500	0.03888	biological_process:"A process that is carried out at the cellular level which results in the assembly, arrangement of constituent parts, or disassembly of the chloroplast." [GOC:jid](GO:0009658)	--	Pentatricopeptide repeat-containing protein At1g30610, chloroplastic OS=Arabidopsis thaliana GN=EMB2279 PE=2 SV=1	--	PREDICTED: uncharacterized protein LOC103422328 [Malus domestica]
GS08G0069600	0	--	decapping nuclease DXO homolog, chloroplastic-like; K14845 RAT1-interacting protein (A)	Decapping nuclease DXO homolog, chloroplastic OS=Arabidopsis thaliana GN=At4g17620 PE=1 SV=1	RAI1 like PD-(D/E)XK nuclease	PREDICTED: decapping nuclease DxO homolog, chloroplastic-like isoform x3 [Malus domestica]
GS09G0020400	0	--	--	--	--	PREDICTED: uncharacterized protein LOC103411322 [Malus domestica]
GS017G0068300	0.0488229	--	KH domain-containing protein At4g18375-like; K13162 poly(rC)-binding protein 2/3/4 (A)	--	--	PREDICTED: uncharacterized protein LOC103935359 [Pyrus x bretschneideri]
GS08G0002900	0.043391	molecular_function:"Interacting selectively and non-covalently with any protein or protein complex (a complex of two or more proteins that may include other nonprotein molecules)." [GOC:go_curators](GO:0005515)	WD-40 repeat-containing protein MSI2-like; K10752 histone-binding protein RBBP4 (A)	WD repeat-containing protein DWA2 OS=Arabidopsis thaliana GN=DWA2 PE=1 SV=1	--	PREDICTED: WD repeat-containing protein DWA2 [Pyrus x bretschneideri]
GS011G0257600	0.0478756	--	--	--	--	--
GS09G0048400	0	--	--	--	--	PREDICTED: uncharacterized protein LOC103413971 isoform x1 [Malus domestica]
GS09G0245400	0.0394203	--	--	--	--	--
GS010G0287500	0.00378059	molecular_function:"The action of a molecule that contributes to the structural integrity of the ribosome." [GOC:mah](GO:0003735),cellular_component:"An intracellular organelle, about 200 A in diameter, consisting of RNA and protein. It is the site of protein biosynthesis resulting from translation of messenger RNA (mRNA). It consists of two subunits, one large and one small, each containing only…	60S ribosomal protein L27-like; K02901 large subunit ribosomal protein L27e (A)	60S ribosomal protein L27 OS=Pisum sativum GN=RPL27 PE=2 SV=1	Ribosomal L27e protein family	PREDICTED: 60S ribosomal protein L27-like [Malus domestica]
GS013G0005900	0.0314786	molecular_function:"Interacting selectively and non-covalently with any protein or protein complex (a complex of two or more proteins that may include other nonprotein molecules)." [GOC:go_curators](GO:0005515)	pre-mRNA-processing protein 40C-like; K12824 transcription elongation regulator 1 (A)	Pre-mRNA-processing protein 40C OS=Arabidopsis thaliana GN=MED35C PE=1 SV=1	WW domain	PREDICTED: LOW QUALITY PROTEIN: pre-mRNA-processing protein 40C-like [Malus domestica]
GS05G0140800	0.00787027	molecular_function:"Catalysis of the transfer of a glycosyl group from one compound (donor) to another (acceptor)." [GOC:jl, ISBN:0198506732](GO:0016757)	GAUT5/LGT5; K13648 alpha-1,4-galacturonosyltransferase [EC:2.4.1.43] (A)	Probable galacturonosyltransferase-like 10 OS=Arabidopsis thaliana GN=GATL10 PE=2 SV=1	Glycosyl transferase family 8	PREDICTED: probable galacturonosyltransferase-like 10 [Malus domestica]
GSCtg9380002100	0.0347336	--	ras-related protein Rab-3D-like; K07884 Ras-related protein Rab-3D (A)	Transmembrane protein 205 OS=Xenopus laevis GN=tmem205 PE=2 SV=1	Domain of unknown function (DUF4149)	PREDICTED: transmembrane protein 205-like [Malus domestica]
GS02G0062100	0.00527287	biological_process:"The orientation of plant parts under the stimulation of gravity." [ISBN:0198547684](GO:0009630),biological_process:"Any process that modulates the frequency, rate or extent of the growth of all or part of an organism so that it occurs at its proper speed, either globally or in a specific part of the organism's development." [GOC:ems, GOC:mah](GO:0040008)	uncharacterized LOC18427489; K00940 nucleoside-diphosphate kinase [EC:2.7.4.6] (A)	--	--	PREDICTED: uncharacterized protein LOC103929730 [Pyrus x bretschneideri]
GS015G0073100	0.0404784	--	hypothetical protein; K07393 putative glutathione S-transferase (A)	UPF0481 protein At3g47200 OS=Arabidopsis thaliana GN=At3g47200 PE=2 SV=1	Plant protein of unknown function	PREDICTED: UPF0481 protein At3g47200-like [Malus domestica]
GS01G0040100	0	molecular_function:"Interacting selectively and non-covalently with any carbohydrate, which includes monosaccharides, oligosaccharides and polysaccharides as well as substances derived from monosaccharides by reduction of the carbonyl group (alditols), by oxidation of one or more hydroxy groups to afford the corresponding aldehydes, ketones, or carboxylic acids, or by replacement of one or more h…	L-type lectin-domain containing receptor kinase IX.1-like; K04730 interleukin-1 receptor-associated kinase 1 [EC:2.7.11.1] (A)	L-type lectin-domain containing receptor kinase IX.1 OS=Arabidopsis thaliana GN=LECRK91 PE=2 SV=1	Legume lectin domain	PREDICTED: L-type lectin-domain containing receptor kinase Ix.1 [Malus domestica]
GS05G0189100	0.00144367	--	translation factor GUF1 homolog, mitochondrial-like; K06207 GTP-binding protein (A)	GTP-binding protein TypA/BipA homolog OS=Bacillus subtilis (strain 168) GN=typA PE=3 SV=1	--	PREDICTED: translation factor GUF1 homolog, mitochondrial-like [Malus domestica]
GS02G0012400	0.0429382	molecular_function:"Any molecular entity that serves as an electron acceptor and electron donor in an electron transport chain. An electron transport chain is a process in which a series of electron carriers operate together to transfer electrons from donors to any of several different terminal electron acceptors to generate a transmembrane electrochemical gradient." [ISBN:0198506732](GO:0009055)	--	Blue copper protein OS=Arabidopsis thaliana GN=BCB PE=1 SV=2	Plastocyanin-like domain	PREDICTED: blue copper protein-like [Malus domestica]
GS03G0189200	0	--	--	Pentatricopeptide repeat-containing protein At2g17670 OS=Arabidopsis thaliana GN=At2g17670 PE=2 SV=1	PPR repeat	PREDICTED: pentatricopeptide repeat-containing protein At2g17670 [Pyrus x bretschneideri]
GS03G0056900	0	--	--	Uncharacterized protein At2g17340 OS=Arabidopsis thaliana GN=At2g17340 PE=1 SV=1	--	PREDICTED: uncharacterized protein At2g17340-like [Pyrus x bretschneideri]
GSCtg500000100	1.40426e-24	--	--	Uncharacterized protein ycf68 OS=Eucalyptus globulus subsp. globulus GN=ycf68-1 PE=3 SV=1	--	hypothetical protein MTR_0002s0250 [Medicago truncatula]
GS015G0154700	0.0416224	molecular_function:"Interacting selectively and non-covalently with a specific double-stranded genomic DNA sequence (sometimes referred to as a motif) within the regulatory region of a gene to modulate transcription. Regulatory regions include promoters (proximal and distal) and enhancers. Genes are transcriptional units, and include bacterial operons." [GOC:txnOH-2018](GO:0003700)	--	--	--	PREDICTED: uncharacterized protein LOC103944022 [Pyrus x bretschneideri]
GS017G0022500	0	--	hypothetical protein; K12271 signal recognition particle 43 kDa protein (A)	Signal recognition particle 43 kDa protein, chloroplastic OS=Arabidopsis thaliana GN=CAO PE=1 SV=2	--	hypothetical protein PRUPE_ppa008415mg [Prunus persica]
GS06G0088500	0	--	--	K(+) efflux antiporter 6 OS=Arabidopsis thaliana GN=KEA6 PE=2 SV=1	--	PREDICTED: K(+) efflux antiporter 6-like isoform x2 [Pyrus x bretschneideri]
GS03G0247200	0.0108973	molecular_function:"Catalysis of a biochemical reaction at physiological temperatures. In biologically catalyzed reactions, the reactants are known as substrates, and the catalysts are naturally occurring macromolecular substances known as enzymes. Enzymes possess specific binding sites for substrates, and are usually composed wholly or largely of protein, but RNA that has catalytic activity (rib…	fumarate hydratase 1, mitochondrial-like; K01679 fumarate hydratase, class II [EC:4.2.1.2] (A)	Fumarate hydratase 1, mitochondrial OS=Arabidopsis thaliana GN=FUM1 PE=2 SV=2	Lyase	PREDICTED: LOW QUALITY PROTEIN: fumarate hydratase 1, mitochondrial-like [Pyrus x bretschneideri]
GS03G0156400	0	biological_process:"The chemical reactions and pathways involving lipids, compounds soluble in an organic solvent but not, or sparingly, in an aqueous solvent. Includes fatty acids; neutral fats, other fatty-acid esters, and soaps; long-chain (fatty) alcohols and waxes; sphingoids and other long-chain bases; glycolipids, phospholipids and sphingolipids; and carotenes, polyprenols, sterols, terpen…	--	Probable long-chain-alcohol O-fatty-acyltransferase 4 OS=Arabidopsis thaliana GN=AT4 PE=2 SV=1	--	PREDICTED: long-chain-alcohol O-fatty-acyltransferase-like [Pyrus x bretschneideri]
GS011G0108400	0	--	putative disease resistance protein At3g14460; K19613 leucine-rich repeat protein SHOC2 (A)	Putative disease resistance RPP13-like protein 1 OS=Arabidopsis thaliana GN=RPPL1 PE=3 SV=1	--	PREDICTED: putative disease resistance RPP13-like protein 1 [Malus domestica]
GS010G0305000	0	--	--	Oligopeptide transporter 3 OS=Arabidopsis thaliana GN=OPT3 PE=2 SV=3	--	PREDICTED: oligopeptide transporter 3-like [Malus domestica]
GS010G0187100	0.00233077	molecular_function:"Interacting selectively and non-covalently with a specific double-stranded genomic DNA sequence (sometimes referred to as a motif) within the regulatory region of a gene to modulate transcription. Regulatory regions include promoters (proximal and distal) and enhancers. Genes are transcriptional units, and include bacterial operons." [GOC:txnOH-2018](GO:0003700),biological_pro…	transcription factor HBP-1a-like; K09060 plant G-box-binding factor (A)	Light-inducible protein CPRF2 OS=Petroselinum crispum GN=CPRF2 PE=2 SV=2	Basic leucine-zipper C terminal	PREDICTED: light-inducible protein CPRF2-like isoform x1 [Malus domestica]
GS010G0309200	0.0278514	--	hypothetical protein; K13126 polyadenylate-binding protein (A)	--	Histidine phosphatase superfamily (branch 1)	PREDICTED: uncharacterized protein LOC103963698 [Pyrus x bretschneideri]
GS03G0151100	0.0283486	cellular_component:"A lipid bilayer along with all the proteins and protein complexes embedded in it an attached to it." [GOC:dos, GOC:mah, ISBN:0815316194](GO:0016020),biological_process:"The directed movement of metal ions, any metal ion with an electric charge, into, out of or within a cell, or between cells, by means of some agent such as a transporter or pore." [GOC:ai](GO:0030001),molecular…	zinc transporter 11-like; K14709 solute carrier family 39 (zinc transporter), member 1/2/3 (A)	Zinc transporter 11 OS=Arabidopsis thaliana GN=ZIP11 PE=2 SV=1	ZIP Zinc transporter	PREDICTED: zinc transporter 11-like isoform x1 [Malus domestica]
GS01G0151300	0.0232642	--	--	--	--	--
GS02G0020700	0	--	tudor domain-containing protein 3; K18404 tudor domain-containing protein 3 (A)	--	--	PREDICTED: tudor domain-containing protein 3 [Pyrus x bretschneideri]
GS06G0042100	0.0460018	biological_process:"The chemical reactions and pathways resulting in the breakdown of a protein or peptide by hydrolysis of its peptide bonds, initiated by the covalent attachment of a ubiquitin group, or multiple ubiquitin groups, to the protein." [GOC:go_curators](GO:0006511),molecular_function:"Interacting selectively and non-covalently with a ubiquitin protein ligase enzyme, any of the E3 pro…	cullin-1-like; K03347 cullin 1 (A)	Cullin-1 OS=Arabidopsis thaliana GN=CUL1 PE=1 SV=1	Cullin family	PREDICTED: cullin-1-like [Malus domestica]
GS017G0065600	0	--	uncharacterized protein DDB_G0275933; K18171 COX assembly mitochondrial protein 1 (A)	--	Cytochrome c oxidase biogenesis protein Cmc1 like	PREDICTED: uncharacterized protein DDB_G0275933 [Malus domestica]
GSCtg8810001400	0.0149069	--	--	Protein TAR1 OS=Saccharomyces cerevisiae (strain ATCC 204508 / S288c) GN=TAR1 PE=2 SV=1	--	PREDICTED: uncharacterized protein LOC103933717 [Pyrus x bretschneideri]
GS02G0172700	0	--	uncharacterized LOC103427975; K12819 pre-mRNA-processing factor SLU7 (A)	--	Retrotransposon gag protein	PREDICTED: uncharacterized protein LOC103410170 [Malus domestica]
GSCtg1280000800	0.0495687	--	--	--	--	PREDICTED: uncharacterized protein LOC103941498 [Pyrus x bretschneideri]
GS012G0075700	0.0121209	molecular_function:"Catalysis of a biochemical reaction at physiological temperatures. In biologically catalyzed reactions, the reactants are known as substrates, and the catalysts are naturally occurring macromolecular substances known as enzymes. Enzymes possess specific binding sites for substrates, and are usually composed wholly or largely of protein, but RNA that has catalytic activity (rib…	bifunctional purine biosynthesis protein purH-like; K00602 phosphoribosylaminoimidazolecarboxamide formyltransferase / IMP cyclohydrolase [EC:2.1.2.3 3.5.4.10] (A)	Bifunctional purine biosynthesis protein PurH OS=Bacillus cereus (strain 03BB102) GN=purH PE=3 SV=1	AICARFT/IMPCHase bienzyme	PREDICTED: bifunctional purine biosynthesis protein purH-like [Malus domestica]
GS04G0170800	0.000344493	--	--	--	--	hypothetical protein PRUPE_ppa009571mg [Prunus persica]
GS016G0255700	0.00636363	molecular_function:"Catalysis of the reaction: GTP + H2O = GDP + phosphate." [ISBN:0198547684, PMID:26832457, PMID:27218782](GO:0003924),biological_process:"A series of molecular signals that proceeds with an activated receptor promoting the exchange of GDP for GTP on the alpha-subunit of an associated heterotrimeric G-protein complex. The GTP-bound activated alpha-G-protein then dissociates from…	GPA1; GPA1 heterotrimeric G protein alpha subunit protein; K04630 guanine nucleotide-binding protein G(i) subunit alpha (A)	Extra-large guanine nucleotide-binding protein 3 OS=Arabidopsis thaliana GN=XLG3 PE=1 SV=1	--	hypothetical protein CICLE_v10000243mg [Citrus clementina]
GS017G0066000	0.00098537	--	DEAD-box ATP-dependent RNA helicase 42-like; K12811 ATP-dependent RNA helicase DDX46/PRP5 [EC:3.6.4.13] (A)	DEAD-box ATP-dependent RNA helicase 42 OS=Arabidopsis thaliana GN=RH42 PE=1 SV=2	--	PREDICTED: DEAD-box ATP-dependent RNA helicase 42-like [Pyrus x bretschneideri]
GS013G0139400	0.0373324	--	--	Translationally-controlled tumor protein homolog OS=Hevea brasiliensis GN=TCTP PE=2 SV=1	Translationally controlled tumour protein	PREDICTED: translationally-controlled tumor protein homolog [Pyrus x bretschneideri]
GS06G0034600	0.0316149	--	--	F-box protein At1g49360 OS=Arabidopsis thaliana GN=At1g49360 PE=2 SV=1	--	PREDICTED: uncharacterized protein LOC103333944 [Prunus mume]
GS05G0232000	0.00159592	--	--	Protein ROOT HAIR DEFECTIVE 3 homolog 2 OS=Arabidopsis thaliana GN=At5g45160 PE=2 SV=1	--	PREDICTED: protein ROOT HAIR DEFECTIVE 3 homolog 2-like isoform x1 [Malus domestica]
GS04G0161900	6.23708e-06	molecular_function:"Interacting selectively and non-covalently with any nucleic acid." [GOC:jl](GO:0003676)	--	--	--	PREDICTED: uncharacterized protein LOC103930078 [Pyrus x bretschneideri]
GS011G0238700	0	--	--	--	--	PREDICTED: uncharacterized protein LOC103448999 [Malus domestica]
GS02G0260300	0.020575	--	--	--	--	--
GS017G0001000	0.049288	--	--	--	Family of unknown function (DUF716)	PREDICTED: uncharacterized protein LOC103404124 [Malus domestica]
GS08G0063900	0.0235638	molecular_function:"Interacting selectively and non-covalently with ADP, adenosine 5'-diphosphate." [GOC:jl](GO:0043531)	disease resistance protein At4g27190-like; K13459 disease resistance protein RPS2 (A)	Probable disease resistance protein At4g27220 OS=Arabidopsis thaliana GN=At4g27220 PE=2 SV=1	NB-ARC domain	PREDICTED: disease resistance protein RPS2-like [Pyrus x bretschneideri]
GS01G0043100	0	molecular_function:"Catalysis of the reaction: source of phosphate + oxaloacetate = phosphoenolpyruvate + CO2 + other reaction products." [EC:4.1.1.32](GO:0004611),molecular_function:"Catalysis of the reaction: ATP + oxaloacetate = ADP + CO(2) + H(+) + phosphoenolpyruvate." [EC:4.1.1.49, RHEA:18617](GO:0004612),molecular_function:"Interacting selectively and non-covalently with ATP, adenosine 5'-…	phosphoenolpyruvate carboxykinase [ATP]-like; K01610 phosphoenolpyruvate carboxykinase (ATP) [EC:4.1.1.49] (A)	Phosphoenolpyruvate carboxykinase [ATP] OS=Cucumis sativus GN=PCK PE=2 SV=1	--	PREDICTED: phosphoenolpyruvate carboxykinase [ATP]-like [Citrus sinensis]
GS015G0009400	0	--	--	--	--	--
GS010G0307400	0.0184661	molecular_function:"Interacting selectively and non-covalently with any protein or protein complex (a complex of two or more proteins that may include other nonprotein molecules)." [GOC:go_curators](GO:0005515),molecular_function:"Interacting selectively and non-covalently with zinc (Zn) ions." [GOC:ai](GO:0008270)	uncharacterized LOC100250295; K03452 magnesium/proton exchanger (A)	Pentatricopeptide repeat-containing protein At5g04780 OS=Arabidopsis thaliana GN=PCMP-H16 PE=2 SV=2	PPR repeat	PREDICTED: pentatricopeptide repeat-containing protein At5g04780 [Malus domestica]
GS09G0247900	1.07093e-06	molecular_function:"Interacting selectively and non-covalently with any nucleic acid." [GOC:jl](GO:0003676)	uncharacterized LOC103407876; K12900 FUS-interacting serine-arginine-rich protein 1 (A)	Serine/arginine-rich SC35-like splicing factor SCL28 OS=Arabidopsis thaliana GN=SCL28 PE=1 SV=1	RNA recognition motif. (a.k.a. RRM, RBD, or RNP domain)	PREDICTED: uncharacterized protein LOC103407876 isoform x1 [Malus domestica]
GS02G0203900	0.0320478	--	probable sodium/metabolite cotransporter BASS4, chloroplastic; K14347 solute carrier family 10 (sodium/bile acid cotransporter), member 7 (A)	Probable sodium/metabolite cotransporter BASS4, chloroplastic OS=Arabidopsis thaliana GN=BASS4 PE=3 SV=1	SBF-like CPA transporter family (DUF4137)	PREDICTED: probable sodium/metabolite cotransporter BASS4, chloroplastic [Pyrus x bretschneideri]
GS011G0208800	0	--	--	Dynamin-related protein 5A OS=Arabidopsis thaliana GN=DRP5A PE=2 SV=1	--	PREDICTED: dynamin-related protein 5A [Pyrus x bretschneideri]
GS07G0015500	0.00157343	molecular_function:"Interacting selectively and non-covalently with ADP, adenosine 5'-diphosphate." [GOC:jl](GO:0043531)	putative disease resistance RPP13-like protein 1; K19613 leucine-rich repeat protein SHOC2 (A)	Putative disease resistance RPP13-like protein 1 OS=Arabidopsis thaliana GN=RPPL1 PE=3 SV=1	NB-ARC domain	PREDICTED: putative disease resistance RPP13-like protein 1 [Malus domestica]
GS02G0064900	5.20462e-07	molecular_function:"Interacting selectively and non-covalently with any protein or protein complex (a complex of two or more proteins that may include other nonprotein molecules)." [GOC:go_curators](GO:0005515),biological_process:"The cellular process in which a signal is conveyed to trigger a change in the activity or state of a cell. Signal transduction begins with reception of a signal (e.g. a…	TMV resistance protein N-like; K19613 leucine-rich repeat protein SHOC2 (A)	Disease resistance protein RML1A OS=Arabidopsis thaliana GN=RLM1A PE=3 SV=1	NB-ARC domain	PREDICTED: protein SUPPRESSOR OF npr1-1, CONSTITUTIVE 1-like [Malus domestica]
GS02G0064500	0	molecular_function:"Catalysis of the phosphorylation of an amino acid residue in a protein, usually according to the reaction: a protein + ATP = a phosphoprotein + ADP." [MetaCyc:PROTEIN-KINASE-RXN](GO:0004672),molecular_function:"Interacting selectively and non-covalently with ATP, adenosine 5'-triphosphate, a universally important coenzyme and enzyme regulator." [ISBN:0198506732](GO:0005524),bi…	MAPKK, MKK1; mitogen-activated protein kinase kinase 2-like; K04368 mitogen-activated protein kinase kinase 1 [EC:2.7.12.2] (A)	Mitogen-activated protein kinase kinase 2 OS=Arabidopsis thaliana GN=MKK2 PE=1 SV=2	Protein kinase domain	PREDICTED: mitogen-activated protein kinase kinase 2-like [Malus domestica]
GS015G0353600	0	--	UDP-D-xylose:L-fucose alpha-1,3-D-xylosyltransferase MGP4-like; K11714 rhamnogalacturonan II specific xylosyltransferase [EC:2.4.2.-] (A)	UDP-D-xylose:L-fucose alpha-1,3-D-xylosyltransferase MGP4 OS=Arabidopsis thaliana GN=MGP4 PE=2 SV=1	--	PREDICTED: UDP-D-xylose:L-fucose alpha-1,3-D-xylosyltransferase MGP4-like [Malus domestica]
GS016G0242500	1.40426e-24	biological_process:"The chemical reactions and pathways resulting in the breakdown of a polysaccharide, a polymer of many (typically more than 10) monosaccharide residues linked glycosidically." [GOC:go_curators](GO:0000272),molecular_function:"Catalysis of the reaction: (1,4-alpha-D-glucosyl)(n+1) + H2O = (1,4-alpha-D-glucosyl)(n-1) + alpha-maltose. This reaction is the hydrolysis of 1,4-alpha-g…	beta-amylase 2, chloroplastic-like; K01177 beta-amylase [EC:3.2.1.2] (A)	Beta-amylase 7 OS=Arabidopsis thaliana GN=BAM7 PE=2 SV=2	Glycosyl hydrolase family 14	PREDICTED: uncharacterized protein LOC103444504 [Malus domestica]
GS016G0103300	0.000715727	--	uncharacterized LOC100792815; K03868 RING-box protein 1 (A)	GEM-like protein 5 OS=Arabidopsis thaliana GN=At5g13200 PE=1 SV=1	GRAM domain	PREDICTED: GEM-like protein 5 [Pyrus x bretschneideri]
GS010G0144400	0	--	CDT1-like protein a, chloroplastic; K10727 chromatin licensing and DNA replication factor 1 (A)	CDT1-like protein a, chloroplastic OS=Arabidopsis thaliana GN=CDT1A PE=1 SV=1	--	PREDICTED: CDT1-like protein a, chloroplastic [Pyrus x bretschneideri]
GS012G0220800	0.00454759	--	--	--	--	PREDICTED: uncharacterized protein LOC103451092 [Malus domestica]
GS06G0013400	0	--	--	--	--	PREDICTED: uncharacterized protein LOC103933202 [Pyrus x bretschneideri]
GS09G0256500	0.0012097	molecular_function:"Interacting selectively and non-covalently with ATP, adenosine 5'-triphosphate, a universally important coenzyme and enzyme regulator." [ISBN:0198506732](GO:0005524),biological_process:"The process of assisting in the covalent and noncovalent assembly of single chain polypeptides or multisubunit complexes into the correct tertiary structure." [GOC:go_curators, GOC:rb](GO:00064…	dnaJ homolog 1, mitochondrial-like; K03686 molecular chaperone DnaJ (A)	Chaperone protein DnaJ OS=Thermosynechococcus elongatus (strain BP-1) GN=dnaJ PE=3 SV=2	DnaJ C terminal domain	PREDICTED: dnaJ homolog 1, mitochondrial-like isoform x1 [Malus domestica]
GSCtg7820000800	0.0474807	--	--	--	--	hypothetical protein CICLE_v10029531mg [Citrus clementina]
GS05G0266600	0.0325797	molecular_function:"Interacting selectively and non-covalently with any protein or protein complex (a complex of two or more proteins that may include other nonprotein molecules)." [GOC:go_curators](GO:0005515)	probable LRR receptor-like serine/threonine-protein kinase At3g47570; K13420 LRR receptor-like serine/threonine-protein kinase FLS2 [EC:2.7.11.1] (A)	LRR receptor-like serine/threonine-protein kinase EFR OS=Arabidopsis thaliana GN=EFR PE=1 SV=1	Leucine Rich Repeat	PREDICTED: putative receptor-like protein kinase At3g47110 [Malus domestica]
GS010G0305900	0	--	--	--	--	hypothetical protein BVRB_4g090280 [Beta vulgaris subsp. vulgaris]
GS017G0107200	0.0313987	biological_process:"The chemical reactions and pathways resulting in the formation of glycogen, a polydisperse, highly branched glucan composed of chains of D-glucose residues." [ISBN:0198506732](GO:0005978),molecular_function:"Catalysis of the reaction: alpha-D-glucose 1-phosphate + ATP = ADP-glucose + diphosphate." [EC:2.7.7.27, RHEA:12120](GO:0008878),biological_process:"The chemical reactions…	glucose-1-phosphate adenylyltransferase small subunit, chloroplastic/amyloplastic; K00975 glucose-1-phosphate adenylyltransferase [EC:2.7.7.27] (A)	Glucose-1-phosphate adenylyltransferase small subunit, chloroplastic/amyloplastic (Fragment) OS=Beta vulgaris GN=AGPB1 PE=2 SV=1	Nucleotidyl transferase	ADP glucose pyrophosphorylase small subunit 1-like protein [Malus domestica]
GS02G0042200	0	molecular_function:"Interacting selectively and non-covalently with ATP, adenosine 5'-triphosphate, a universally important coenzyme and enzyme regulator." [ISBN:0198506732](GO:0005524),biological_process:"The process of assisting in the covalent and noncovalent assembly of single chain polypeptides or multisubunit complexes into the correct tertiary structure." [GOC:go_curators, GOC:rb](GO:00064…	heat shock protein 90-1-like; K04079 molecular chaperone HtpG (A)	Heat shock protein 83 OS=Ipomoea nil GN=HSP83A PE=2 SV=1	Hsp90 protein	hypothetical protein EUGRSUZ_C02653 [Eucalyptus grandis]
GS011G0207900	0.00567159	molecular_function:"Catalysis of the transfer of a methyl group to an acceptor molecule." [ISBN:0198506732](GO:0008168)	uncharacterized LOC103450432; K07056 16S rRNA (cytidine1402-2'-O)-methyltransferase [EC:2.1.1.198] (A)	Ribosomal RNA small subunit methyltransferase I OS=Rhizobium loti (strain MAFF303099) GN=rsmI PE=3 SV=1	Tetrapyrrole (Corrin/Porphyrin) Methylases	PREDICTED: uncharacterized protein LOC103450432 [Malus domestica]
GSCtg7630001000	0.00610432	--	olfactory receptor 142-like; K04257 olfactory receptor (A)	Putative uncharacterized protein ART3 OS=Saccharomyces cerevisiae (strain ATCC 204508 / S288c) GN=ART3 PE=5 SV=1	--	senescence-associated protein, putative [Medicago truncatula]
GS014G0174900	0.037051	--	--	--	--	--
GS03G0245000	0.036369	molecular_function:"Interacting selectively and non-covalently with any nucleic acid." [GOC:jl](GO:0003676),molecular_function:"Catalysis of the reaction: NAD+ + (ADP-D-ribosyl)(n)-acceptor = nicotinamide + (ADP-D-ribosyl)(n+1)-acceptor." [EC:2.4.2.30](GO:0003950),biological_process:"The transfer, from NAD, of ADP-ribose to protein amino acids." [GOC:pr, RESID:AA0040, RESID:AA0168, RESID:AA0169, …	poly [ADP-ribose] polymerase 2-like; K10798 poly [ADP-ribose] polymerase [EC:2.4.2.30] (A)	Poly [ADP-ribose] polymerase 2 OS=Arabidopsis thaliana GN=PARP2 PE=2 SV=1	RNA recognition motif. (a.k.a. RRM, RBD, or RNP domain)	PREDICTED: poly [ADP-ribose] polymerase 2-like isoform x1 [Malus domestica]
GS014G0186800	0.00133486	--	--	--	--	hypothetical protein PHAVU_007G094700g [Phaseolus vulgaris]
GS013G0200900	0	cellular_component:"A lipid bilayer along with all the proteins and protein complexes embedded in it an attached to it." [GOC:dos, GOC:mah, ISBN:0815316194](GO:0016020)	hypothetical protein; K19027 zinc finger FYVE domain-containing protein 26 (A)	Dirigent protein 18 OS=Arabidopsis thaliana GN=DIR18 PE=2 SV=1	Dirigent-like protein	PREDICTED: probable serine incorporator [Pyrus x bretschneideri]
GS01G0056900	0.00552355	--	probable glycerol-3-phosphate acyltransferase 8; K13508 glycerol-3-phosphate acyltransferase [EC:2.3.1.15] (A)	Glycerol-3-phosphate 2-O-acyltransferase 4 OS=Arabidopsis thaliana GN=GPAT4 PE=1 SV=1	Cell division control protein 14, SIN component	PREDICTED: uncharacterized protein LOC103932258 [Pyrus x bretschneideri]
GS04G0033100	0.030068	--	uncharacterized LOC103416083; K19476 vacuolar protein sorting-associated protein IST1 (A)	Nuclear pore complex protein NUP98A OS=Arabidopsis thaliana GN=NUP98A PE=1 SV=1	--	PREDICTED: uncharacterized protein LOC103416083 [Malus domestica]
GS06G0065500	0.0393539	--	--	--	--	hypothetical protein PRUPE_ppa023220mg [Prunus persica]
GS05G0207700	0.00133071	--	myb-related protein Myb4-like; K09422 myb proto-oncogene protein, plant (A)	Myb-related protein Myb4 OS=Oryza sativa subsp. japonica GN=MYB4 PE=2 SV=2	Myb-like DNA-binding domain	PREDICTED: myb-related protein Myb4-like [Malus domestica]
GS05G0208500	0.00818413	--	protein PHOTOPERIOD-INDEPENDENT EARLY FLOWERING 1; K11320 E1A-binding protein p400 [EC:3.6.4.-] (A)	--	--	PREDICTED: protein PHOTOPERIOD-INDEPENDENT EARLY FLOWERING 1-like [Pyrus x bretschneideri]
GS05G0067500	0	--	--	--	--	PREDICTED: probable disease resistance protein At4g33300, partial [Malus domestica]
GS02G0211800	0.00310404	molecular_function:"Interacting selectively and non-covalently with copper (Cu) ions." [GOC:ai](GO:0005507),molecular_function:"Catalysis of an oxidation-reduction (redox) reaction, a reversible chemical reaction in which the oxidation state of an atom or atoms within a molecule is altered. One substrate acts as a hydrogen or electron donor and becomes oxidized, while the other acts as hydrogen o…	putative laccase-9; K05909 laccase [EC:1.10.3.2] (A)	Laccase-14 OS=Arabidopsis thaliana GN=LAC14 PE=2 SV=1	Multicopper oxidase	PREDICTED: putative laccase-9 [Pyrus x bretschneideri]
GS09G0171600	0	--	--	--	--	hypothetical protein POPTR_0001s18460g [Populus trichocarpa]
GS014G0024700	0.0306972	molecular_function:"Interacting selectively and non-covalently with magnesium (Mg) ions." [GOC:ai](GO:0000287),molecular_function:"Catalysis of the reaction: CoA + substrate-serine = adenosine 3',5'-bisphosphate + substrate-serine-4'-phosphopantetheine. The transfer of the 4'-phosphopantetheine (Ppant) co-factor from coenzyme A to the hydroxyl side chain of the serine residue of acyl- or peptidyl…	L-aminoadipate-semialdehyde dehydrogenase-phosphopantetheinyl transferase-like; K06133 4'-phosphopantetheinyl transferase [EC:2.7.8.-] (A)	4'-phosphopantetheinyl transferase OS=Bacillus subtilis GN=lpa-14 PE=3 SV=1	4'-phosphopantetheinyl transferase superfamily	PREDICTED: L-aminoadipate-semialdehyde dehydrogenase-phosphopantetheinyl transferase-like [Pyrus x bretschneideri]
GS012G0099400	0	--	--	Protein SHOOT GRAVITROPISM 6 OS=Arabidopsis thaliana GN=SGR6 PE=2 SV=1	--	PREDICTED: protein SHOOT GRAVITROPISM 6 [Pyrus x bretschneideri]
GS016G0165600	0.0323896	molecular_function:"Catalysis of the hydrolysis of phosphoric monoesters, releasing inorganic phosphate." [GOC:curators, GOC:pg](GO:0016791),biological_process:"The process of removing one or more phosphate groups from a phosphatidylinositol." [ISBN:0198506732](GO:0046856)	type I inositol 1,4,5-trisphosphate 5-phosphatase CVP2; K01099 phosphatidylinositol-bisphosphatase [EC:3.1.3.36] (A)	Type IV inositol polyphosphate 5-phosphatase 6 OS=Arabidopsis thaliana GN=IP5P6 PE=1 SV=2	--	PREDICTED: LOW QUALITY PROTEIN: type I inositol 1,4,5-trisphosphate 5-phosphatase CVP2-like [Malus domestica]
GS01G0053700	0	molecular_function:"Interacting selectively and non-covalently with any protein or protein complex (a complex of two or more proteins that may include other nonprotein molecules)." [GOC:go_curators](GO:0005515)	probable serine/threonine-protein kinase At5g41260; K14500 BR-signaling kinase [EC:2.7.11.1] (A)	Probable serine/threonine-protein kinase At5g41260 OS=Arabidopsis thaliana GN=At5g41260 PE=1 SV=1	--	PREDICTED: probable serine/threonine-protein kinase At5g41260 isoform x2 [Pyrus x bretschneideri]
GS015G0378000	0.000840545	cellular_component:"A protein complex that catalyzes the reversible oxidation of glycine. In E. coli, it has four components: dihydrolipoamide dehydrogenase, glycine dehydrogenase (decarboxylating), lipoyl-GcvH-protein and aminomethyltransferase, also known as L, P, H, and T." [GOC:mah, MetaCyc:GCVMULTI-CPLX](GO:0005960),biological_process:"A process that is carried out at the cellular level whic…	glycine cleavage system H protein, mitochondrial-like; K02437 glycine cleavage system H protein (A)	Glycine cleavage system H protein, mitochondrial OS=Flaveria trinervia GN=GDCSH PE=2 SV=1	Glycine cleavage H-protein	PREDICTED: glycine cleavage system H protein, mitochondrial-like [Malus domestica]
GS07G0030500	0.0441765	molecular_function:"Interacting selectively and non-covalently with any protein or protein complex (a complex of two or more proteins that may include other nonprotein molecules)." [GOC:go_curators](GO:0005515)	Di-glucose binding protein with Kinesin motor domain; K10406 kinesin family member C2/C3 (A)	Receptor-like protein 12 OS=Arabidopsis thaliana GN=RLP12 PE=2 SV=2	Leucine rich repeat	PREDICTED: probable leucine-rich repeat receptor-like protein kinase At1g35710, partial [Malus domestica]
GS06G0087000	0	molecular_function:"Interacting selectively and non-covalently with any protein or protein complex (a complex of two or more proteins that may include other nonprotein molecules)." [GOC:go_curators](GO:0005515)	pentatricopeptide repeat-containing protein At2g04860; K01176 alpha-amylase [EC:3.2.1.1] (A)	Pentatricopeptide repeat-containing protein At2g37320 OS=Arabidopsis thaliana GN=PCMP-E50 PE=2 SV=1	PPR repeat	hypothetical protein PRUPE_ppa023983mg, partial [Prunus persica]
GS017G0227400	0	--	glucomannan 4-beta-mannosyltransferase 2; K13680 beta-mannan synthase [EC:2.4.1.32] (A)	Glucomannan 4-beta-mannosyltransferase 9 OS=Arabidopsis thaliana GN=CSLA9 PE=2 SV=1	--	PREDICTED: glucomannan 4-beta-mannosyltransferase 2-like [Malus domestica]
GS09G0245800	0	cellular_component:"A membrane-bounded organelle of eukaryotic cells in which chromosomes are housed and replicated. In most cells, the nucleus contains all of the cell's chromosomes except the organellar chromosomes, and is the site of RNA synthesis and processing. In some species, or in specialized cell types, RNA metabolism or DNA replication may be absent." [GOC:go_curators](GO:0005634),biolo…	ribosome biogenesis regulatory protein homolog; K14852 regulator of ribosome biosynthesis (A)	Ribosome biogenesis regulatory protein homolog OS=Arabidopsis thaliana GN=At2g37990 PE=2 SV=2	--	PREDICTED: ribosome biogenesis regulatory protein homolog [Pyrus x bretschneideri]
GS017G0223100	0.00702692	molecular_function:"Catalysis of the phosphorylation of an amino acid residue in a protein, usually according to the reaction: a protein + ATP = a phosphoprotein + ADP." [MetaCyc:PROTEIN-KINASE-RXN](GO:0004672),molecular_function:"Interacting selectively and non-covalently with ATP, adenosine 5'-triphosphate, a universally important coenzyme and enzyme regulator." [ISBN:0198506732](GO:0005524),bi…	G-type lectin S-receptor-like serine/threonine-protein kinase At1g11280; K04733 interleukin-1 receptor-associated kinase 4 [EC:2.7.11.1] (A)	G-type lectin S-receptor-like serine/threonine-protein kinase At1g61370 OS=Arabidopsis thaliana GN=At1g61370 PE=3 SV=2	Protein tyrosine kinase	PREDICTED: G-type lectin S-receptor-like serine/threonine-protein kinase At1g61500 [Malus domestica]
GS016G0002600	0.0348258	molecular_function:"Any molecular function by which a gene product interacts selectively and non-covalently with DNA (deoxyribonucleic acid)." [GOC:dph, GOC:jl, GOC:tb, GOC:vw](GO:0003677),biological_process:"Any process that modulates the frequency, rate or extent of cellular DNA-templated transcription." [GOC:go_curators, GOC:txnOH](GO:0006355),biological_process:"Any process that results in a …	auxin response factor 9; K14486 auxin response factor (A)	Auxin response factor 9 OS=Arabidopsis thaliana GN=ARF9 PE=1 SV=1	--	PREDICTED: auxin response factor 9 [Malus domestica]
GS016G0262100	0.0265956	molecular_function:"Interacting selectively and non-covalently with monomeric or multimeric forms of actin, including actin filaments." [GOC:clt](GO:0003779)	hypothetical protein; K19882 O-palmitoleoyl-L-serine hydrolase [EC:3.1.1.98] (A)	--	Profilin	PREDICTED: uncharacterized protein LOC103931122 [Pyrus x bretschneideri]
GS02G0087400	1.40426e-24	--	--	F-box protein SKIP23 OS=Arabidopsis thaliana GN=SKIP23 PE=1 SV=1	Protein of unknown function (DUF295)	PREDICTED: F-box protein SKIP23-like [Malus domestica]
GS010G0032000	0	molecular_function:"Interacting selectively and non-covalently with a chaperone protein, a class of proteins that bind to nascent or unfolded polypeptides and ensure correct folding or transport." [PMID:10585443](GO:0051087)	protein SGT1 homolog; K12795 suppressor of G2 allele of SKP1 (A)	Protein SGT1 homolog B OS=Arabidopsis thaliana GN=SGT1B PE=1 SV=1	--	PREDICTED: protein SGT1 homolog [Pyrus x bretschneideri]
GS07G0031100	0	--	--	--	--	PREDICTED: uncharacterized protein LOC103406092 [Malus domestica]
GS010G0204300	0.0103825	--	--	--	--	--
GS017G0198700	0	--	hypothetical protein; K07466 replication factor A1 (A)	--	--	PREDICTED: uncharacterized protein LOC103402228 [Malus domestica]
GS07G0078400	0.0307796	--	nucleolar GTP-binding protein 2; K14537 nuclear GTP-binding protein (A)	--	--	PREDICTED: uncharacterized protein LOC103427590 [Malus domestica]
GS016G0147600	0.0170045	biological_process:"The transfer of electrons from NADH to ubiquinone that occurs during oxidative phosphorylation." [ISBN:0716731363](GO:0006120)	NADH dehydrogenase [ubiquinone] 1 alpha subcomplex subunit 8-B-like; K03952 NADH dehydrogenase (ubiquinone) 1 alpha subcomplex subunit 8 (A)	NADH dehydrogenase [ubiquinone] 1 alpha subcomplex subunit 8-B OS=Arabidopsis thaliana GN=At5g18800 PE=1 SV=1	CHCH domain	PREDICTED: NADH dehydrogenase [ubiquinone] 1 alpha subcomplex subunit 8-B-like [Pyrus x bretschneideri]
GS011G0252200	0	molecular_function:"Interacting selectively and non-covalently with a specific double-stranded genomic DNA sequence (sometimes referred to as a motif) within the regulatory region of a RNA polymerase II-transcribed gene to activate or increase transcription. Regulatory regions include promoters (proximal and distal) and enhancers. Genes are transcriptional units." [GOC:aruk, GOC:txnOH-2018, PMID:…	nuclear transcription factor Y subunit B-5-like; K08065 nuclear transcription Y subunit beta (A)	Nuclear transcription factor Y subunit B-5 OS=Arabidopsis thaliana GN=NFYB5 PE=2 SV=1	Histone-like transcription factor (CBF/NF-Y) and archaeal histone	PREDICTED: LOW QUALITY PROTEIN: nuclear transcription factor Y subunit B-5-like [Malus domestica]
GS011G0030800	0.020832	--	--	--	--	--
GS04G0133800	0	molecular_function:"Interacting selectively and non-covalently with any protein or protein complex (a complex of two or more proteins that may include other nonprotein molecules)." [GOC:go_curators](GO:0005515)	Di-glucose binding protein with Kinesin motor domain; K10406 kinesin family member C2/C3 (A)	LRR receptor-like serine/threonine-protein kinase EFR OS=Arabidopsis thaliana GN=EFR PE=1 SV=1	Leucine rich repeat N-terminal domain	PREDICTED: receptor-like protein 12 [Pyrus x bretschneideri]
GS01G0182100	0.00671101	molecular_function:"Catalysis of the hydrolysis of any O-glycosyl bond." [GOC:mah](GO:0004553),biological_process:"The chemical reactions and pathways involving carbohydrates, any of a group of organic compounds based of the general formula Cx(H2O)y. Includes the formation of carbohydrate derivatives by the addition of a carbohydrate residue to another molecule." [GOC:mah, ISBN:0198506732](GO:000…	acidic endochitinase-like; K01183 chitinase [EC:3.2.1.14] (A)	Acidic endochitinase OS=Cucumis sativus PE=1 SV=1	Glycosyl hydrolases family 18	PREDICTED: acidic endochitinase-like [Malus domestica]
GS02G0065600	0	--	--	Outer envelope pore protein 37, chloroplastic OS=Pisum sativum GN=OEP37 PE=1 SV=1	--	PREDICTED: outer envelope pore protein 37, chloroplastic-like [Malus domestica]
GS02G0201900	0.000285236	--	uncharacterized LOC103926670; K07466 replication factor A1 (A)	--	--	PREDICTED: uncharacterized protein LOC103411034 [Malus domestica]
GS09G0247800	0	molecular_function:"Interacting selectively and non-covalently with any protein or protein complex (a complex of two or more proteins that may include other nonprotein molecules)." [GOC:go_curators](GO:0005515),biological_process:"The cellular process in which a signal is conveyed to trigger a change in the activity or state of a cell. Signal transduction begins with reception of a signal (e.g. a…	protein SUPPRESSOR OF npr1-1, CONSTITUTIVE 1-like; K14638 solute carrier family 15 (peptide/histidine transporter), member 3/4 (A)	TMV resistance protein N OS=Nicotiana glutinosa GN=N PE=1 SV=1	TIR domain	PREDICTED: TMV resistance protein N-like [Prunus mume]
GS05G0144200	0.0110158	molecular_function:"Enables the transmembrane transfer of a chloride ion by a voltage-gated channel. A voltage-gated channel is a channel whose open state is dependent on the voltage across the membrane in which it is embedded." [GOC:mtg_transport, ISBN:0815340729](GO:0005247),biological_process:"The directed movement of chloride into, out of or within a cell, or between cells, by means of some a…	H(+)/Cl(-) exchange transporter 3; K05012 chloride channel 3/4/5 (A)	Chloride channel protein CLC-e OS=Arabidopsis thaliana GN=CLC-E PE=2 SV=2	Voltage gated chloride channel	PREDICTED: chloride channel protein CLC-e-like [Malus domestica]
GS013G0183400	0.000539097	molecular_function:"Enables the transfer of a inorganic phosphate from one side of a membrane to the other, up its concentration gradient. The transporter binds the solute and undergoes a series of conformational changes. Transport works equally well in either direction and is driven by a chemiosmotic source of energy. Secondary active transporters include symporters and antiporters." [GOC:mtg_tr…	inorganic phosphate transporter 1-4-like; K08176 MFS transporter, PHS family, inorganic phosphate transporter (A)	Inorganic phosphate transporter 1-4 OS=Arabidopsis thaliana GN=PHT1-4 PE=1 SV=1	Sugar (and other) transporter	PREDICTED: inorganic phosphate transporter 1-4-like [Malus domestica]
GS02G0257100	0.0254975	--	--	--	--	--
GS016G0150700	0.000447611	molecular_function:"Catalysis of the reaction: S-adenosyl-L-methionine + H(+) = S-adenosylmethioninamine + CO(2)." [EC:4.1.1.50, RHEA:15981](GO:0004014),biological_process:"The chemical reactions and pathways resulting in the formation of spermine, a polybasic amine found in human sperm, in ribosomes and in some viruses and involved in nucleic acid packaging." [GOC:curators](GO:0006597),biologica…	S-adenosylmethionine decarboxylase proenzyme 2-like; K01611 S-adenosylmethionine decarboxylase [EC:4.1.1.50] (A)	S-adenosylmethionine decarboxylase proenzyme 4 OS=Arabidopsis thaliana GN=SAMDC4 PE=1 SV=1	Adenosylmethionine decarboxylase	PREDICTED: S-adenosylmethionine decarboxylase proenzyme 2-like [Malus domestica]
GS011G0234700	0	--	--	--	--	PREDICTED: uncharacterized protein LOC103410753 [Malus domestica]
GS05G0204800	0	--	--	Rhodanese-like domain-containing protein 11, chloroplastic OS=Arabidopsis thaliana GN=STR11 PE=2 SV=1	--	PREDICTED: rhodanese-like domain-containing protein 11, chloroplastic [Pyrus x bretschneideri]
GSCtg5530000300	0.0179885	--	olfactory receptor 142-like; K04257 olfactory receptor (A)	Putative uncharacterized protein ART2 OS=Saccharomyces cerevisiae (strain ATCC 204508 / S288c) GN=ART2 PE=5 SV=1	--	senescence-associated protein [Medicago truncatula]
GS03G0007700	0.0230449	--	--	--	--	PREDICTED: uncharacterized protein LOC103963352 [Pyrus x bretschneideri]
GS015G0015900	0.0198776	--	--	--	--	--
GS06G0119900	0.00276228	molecular_function:"Interacting selectively and non-covalently with any nucleic acid." [GOC:jl](GO:0003676),molecular_function:"Interacting selectively and non-covalently with any protein or protein complex (a complex of two or more proteins that may include other nonprotein molecules)." [GOC:go_curators](GO:0005515),cellular_component:"A membrane-bounded organelle of eukaryotic cells in which ch…	hypothetical protein; K10862 tyrosyl-DNA phosphodiesterase 1 [EC:3.1.4.-] (A)	Tyrosyl-DNA phosphodiesterase 1 OS=Arabidopsis thaliana GN=TDP1 PE=1 SV=1	FHA domain	PREDICTED: uncharacterized protein LOC103420531 isoform x1 [Malus domestica]
GS07G0092200	0.0293133	--	60S acidic ribosomal protein P2A-like; K02943 large subunit ribosomal protein LP2 (A)	--	60s Acidic ribosomal protein	PREDICTED: LOW QUALITY PROTEIN: 60S acidic ribosomal protein P2A-like [Pyrus x bretschneideri]
GS06G0126100	3.4348e-05	--	--	Early light-induced protein 1, chloroplastic OS=Arabidopsis thaliana GN=ELIP1 PE=1 SV=1	Chlorophyll A-B binding protein	PREDICTED: early light-induced protein 1, chloroplastic-like [Malus domestica]
GS01G0004800	0.00163214	molecular_function:"Catalysis of the hydrolysis of any O-glycosyl bond." [GOC:mah](GO:0004553),biological_process:"The chemical reactions and pathways involving carbohydrates, any of a group of organic compounds based of the general formula Cx(H2O)y. Includes the formation of carbohydrate derivatives by the addition of a carbohydrate residue to another molecule." [GOC:mah, ISBN:0198506732](GO:000…	probable glucan 1,3-alpha-glucosidase; K05546 alpha 1,3-glucosidase [EC:3.2.1.84] (A)	Probable glucan 1,3-alpha-glucosidase OS=Arabidopsis thaliana GN=PSL5 PE=1 SV=1	Glycosyl hydrolases family 31	PREDICTED: probable glucan 1,3-alpha-glucosidase [Pyrus x bretschneideri]
GS014G0083000	0.0383267	--	--	JmjC domain-containing protein 4 OS=Mus musculus GN=Jmjd4 PE=2 SV=1	--	PREDICTED: jmjC domain-containing protein 4 isoform x2 [Malus domestica]
GS017G0026300	0	molecular_function:"Interacting selectively and non-covalently with any nucleic acid." [GOC:jl](GO:0003676),biological_process:"The process in which a segment of DNA is incorporated into another, usually larger, DNA molecule such as a chromosome." [GOC:mah](GO:0015074)	uncharacterized LOC104808371; K12447 UDP-sugar pyrophosphorylase [EC:2.7.7.64] (A)	Copia protein OS=Drosophila melanogaster GN=GIP PE=1 SV=3	Integrase core domain	PREDICTED: uncharacterized protein LOC103421687 [Malus domestica]
GS016G0113300	0.00546269	molecular_function:"Inhibition of the reactions brought about by dioxygen (O2) or peroxides. Usually the antioxidant is effective because it can itself be more easily oxidized than the substance protected. The term is often applied to components that can trap free radicals, thereby breaking the chain reaction that normally leads to extensive biological damage." [ISBN:0198506732](GO:0016209),molec…	1-Cys peroxiredoxin; K11188 peroxiredoxin 6, 1-Cys peroxiredoxin [EC:1.11.1.7 1.11.1.15 3.1.1.-] (A)	1-Cys peroxiredoxin OS=Medicago truncatula PE=2 SV=1	AhpC/TSA family	PREDICTED: 1-Cys peroxiredoxin [Pyrus x bretschneideri]
GS02G0174600	0.00229162	--	TMV resistance protein N-like; K19613 leucine-rich repeat protein SHOC2 (A)	--	--	PREDICTED: probable WRKY transcription factor 19 [Malus domestica]
GS013G0184700	0	molecular_function:"Catalysis of the reaction: a D-threo-aldose + NAD+ = a D-threo-aldono-1,5-lactone + NADH." [EC:1.1.1.122, MetaCyc:D-THREO-ALDOSE-1-DEHYDROGENASE-RXN](GO:0047834)	homeobox-leucine zipper protein HDG11-like; K09338 homeobox-leucine zipper protein (A)	Protein tas OS=Shigella flexneri GN=tas PE=3 SV=1	Aldo/keto reductase family	PREDICTED: aldo-keto reductase-like [Pyrus x bretschneideri]
GS015G0286400	0.014829	--	--	--	--	PREDICTED: U-box domain-containing protein 51-like [Malus domestica]
GS02G0230000	0.0246475	--	putative disease resistance protein At3g14460; K19613 leucine-rich repeat protein SHOC2 (A)	Putative disease resistance protein At3g14460 OS=Arabidopsis thaliana GN=At3g14460 PE=3 SV=1	--	PREDICTED: putative disease resistance protein At3g14460 [Malus domestica]
GS09G0020300	0.0184363	--	hypothetical protein; K01869 leucyl-tRNA synthetase [EC:6.1.1.4] (A)	Altered inheritance of mitochondria protein 32 OS=Debaryomyces hansenii (strain ATCC 36239 / CBS 767 / JCM 1990 / NBRC 0083 / IGC 2968) GN=AIM32 PE=3 SV=2	Sucrase/ferredoxin-like	PREDICTED: altered inheritance of mitochondria protein 32-like [Pyrus x bretschneideri]
GS016G0210000	0.0396095	molecular_function:"Interacting selectively and non-covalently with a specific double-stranded genomic DNA sequence (sometimes referred to as a motif) within the regulatory region of a gene to modulate transcription. Regulatory regions include promoters (proximal and distal) and enhancers. Genes are transcriptional units, and include bacterial operons." [GOC:txnOH-2018](GO:0003700)	hypothetical protein; K16221 transcription factor TCP21 (protein CCA1 HIKING EXPEDITION) (A)	Transcription factor TCP7 OS=Arabidopsis thaliana GN=TCP7 PE=2 SV=1	TCP family transcription factor	PREDICTED: transcription factor TCP7 [Pyrus x bretschneideri]
GS05G0178200	0.00785052	molecular_function:"Catalysis of the phosphorylation of an amino acid residue in a protein, usually according to the reaction: a protein + ATP = a phosphoprotein + ADP." [MetaCyc:PROTEIN-KINASE-RXN](GO:0004672),molecular_function:"Interacting selectively and non-covalently with any protein or protein complex (a complex of two or more proteins that may include other nonprotein molecules)." [GOC:go…	probable LRR receptor-like serine/threonine-protein kinase At4g08850; K04730 interleukin-1 receptor-associated kinase 1 [EC:2.7.11.1] (A)	Probable LRR receptor-like serine/threonine-protein kinase At4g08850 OS=Arabidopsis thaliana GN=At4g08850 PE=2 SV=3	Leucine rich repeat	hypothetical protein JCGZ_15779 [Jatropha curcas]
GS01G0104600	0	molecular_function:"Catalysis of the phosphorylation of an amino acid residue in a protein, usually according to the reaction: a protein + ATP = a phosphoprotein + ADP." [MetaCyc:PROTEIN-KINASE-RXN](GO:0004672),molecular_function:"Interacting selectively and non-covalently with ATP, adenosine 5'-triphosphate, a universally important coenzyme and enzyme regulator." [ISBN:0198506732](GO:0005524),bi…	hypothetical protein; K05391 cyclic nucleotide gated channel, other eukaryote (A)	Wall-associated receptor kinase 5 OS=Arabidopsis thaliana GN=WAK5 PE=2 SV=1	Protein kinase domain	PREDICTED: uncharacterized protein LOC103936744 isoform x5 [Pyrus x bretschneideri]
GS05G0144400	0.00408312	--	animal HSPA9 nucleotide-binding domain protein; K03283 heat shock 70kDa protein 1/8 (A)	Putative disease resistance protein At4g11170 OS=Arabidopsis thaliana GN=At4g11170 PE=2 SV=1	--	PREDICTED: LOW QUALITY PROTEIN: probable WRKY transcription factor 52 [Malus domestica]
GS012G0072300	0.000342008	molecular_function:"Catalysis of the hydrolysis of internal, alpha-peptide bonds in a polypeptide chain by a mechanism in which a water molecule bound by the side chains of aspartic residues at the active center acts as a nucleophile." [ISBN:0198506732](GO:0004190),biological_process:"The hydrolysis of proteins into smaller polypeptides and/or amino acids by cleavage of their peptide bonds." [GOC…	DNA damage-inducible protein 1-like; K11885 DNA damage-inducible protein 1 (A)	DNA damage-inducible protein 1 OS=Cryptococcus neoformans var. neoformans serotype D (strain JEC21 / ATCC MYA-565) GN=DDI1 PE=3 SV=1	Aspartyl protease	PREDICTED: DNA damage-inducible protein 1-like [Malus domestica]
GS010G0000700	0.0339112	--	probable serine/threonine-protein kinase At4g35230; K14500 BR-signaling kinase [EC:2.7.11.1] (A)	Probable serine/threonine-protein kinase At4g35230 OS=Arabidopsis thaliana GN=At4g35230 PE=1 SV=1	--	PREDICTED: probable serine/threonine-protein kinase At4g35230 [Malus domestica]
GS015G0081800	0.000641816	--	--	--	--	PREDICTED: uncharacterized protein LOC103456125 isoform x2 [Malus domestica]
GS017G0067300	0	--	DEAD-box ATP-dependent RNA helicase 42-like; K12811 ATP-dependent RNA helicase DDX46/PRP5 [EC:3.6.4.13] (A)	DEAD-box ATP-dependent RNA helicase 42 OS=Arabidopsis thaliana GN=RH42 PE=1 SV=2	--	PREDICTED: DEAD-box ATP-dependent RNA helicase 42-like [Pyrus x bretschneideri]
GS02G0152300	0	molecular_function:"Interacting selectively and non-covalently with nicotinamide adenine dinucleotide, a coenzyme involved in many redox and biosynthetic reactions; binding may be to either the oxidized form, NAD+, or the reduced form, NADH." [GOC:ai](GO:0051287)	hypothetical protein; K15919 hydroxypyruvate reductase 2 (A)	Glyoxylate/hydroxypyruvate reductase HPR3 OS=Arabidopsis thaliana GN=HPR3 PE=2 SV=1	D-isomer specific 2-hydroxyacid dehydrogenase, NAD binding domain	hypothetical protein PRUPE_ppa021663mg [Prunus persica]
GSCtg3160001200	0.0430354	--	olfactory receptor 142-like; K04257 olfactory receptor (A)	Putative uncharacterized protein ART2 OS=Saccharomyces cerevisiae (strain ATCC 204508 / S288c) GN=ART2 PE=5 SV=1	--	senescence-associated protein [Medicago truncatula]
GS06G0096100	0.0314948	molecular_function:"Interacting selectively and non-covalently with any metal ion." [GOC:ai](GO:0046872)	uncharacterized LOC103445672; K14516 ethylene-responsive transcription factor 1 (A)	Zinc finger CCCH domain-containing protein 67 OS=Arabidopsis thaliana GN=At5g63260 PE=2 SV=2	Zinc finger C-x8-C-x5-C-x3-H type (and similar)	PREDICTED: zinc finger CCCH domain-containing protein 43-like [Malus domestica]
GS05G0130300	0.0279853	--	--	--	--	--
GS012G0105200	0.0424143	molecular_function:"Catalysis of the sequential cleavage of nucleotides (such as mononucleotides or dinucleotides) from a free 5' terminus of a single-stranded DNA molecule." [GOC:ai, GOC:elh, PMID:20086101](GO:0045145)	exonuclease V, chloroplastic; K17815 exonuclease V [EC:3.1.-.-] (A)	Exonuclease V, chloroplastic OS=Arabidopsis thaliana GN=At5g60370 PE=2 SV=1	Exonuclease V - a 5' deoxyribonuclease	PREDICTED: exonuclease V, chloroplastic [Malus domestica]
GS02G0022600	1.40426e-24	--	--	--	--	--
GS010G0229900	0.029234	--	--	--	--	PREDICTED: uncharacterized protein LOC103446161 [Malus domestica]
GSCtg9380000400	0.00470514	molecular_function:"Interacting selectively and non-covalently with a specific double-stranded genomic DNA sequence (sometimes referred to as a motif) within the regulatory region of a gene to modulate transcription. Regulatory regions include promoters (proximal and distal) and enhancers. Genes are transcriptional units, and include bacterial operons." [GOC:txnOH-2018](GO:0003700),biological_pro…	DNA-binding protein EMBP-1-like; K09060 plant G-box-binding factor (A)	Ocs element-binding factor 1 OS=Zea mays GN=OBF1 PE=2 SV=2	bZIP transcription factor	PREDICTED: ocs element-binding factor 1-like [Malus domestica]
GS05G0309200	0	molecular_function:"Interacting selectively and non-covalently with a nucleotide, any compound consisting of a nucleoside that is esterified with (ortho)phosphate or an oligophosphate at any hydroxyl group on the ribose or deoxyribose." [GOC:mah, ISBN:0198547684](GO:0000166),molecular_function:"The hydrolysis of an incorrectly aminoacylated tRNA." [GOC:hjd, PMID:14663147, PMID:16087889](GO:000216…	putative leucine--tRNA ligase, mitochondrial; K01869 leucyl-tRNA synthetase [EC:6.1.1.4] (A)	Leucine--tRNA ligase, chloroplastic/mitochondrial OS=Arabidopsis thaliana GN=EMB2369 PE=2 SV=1	Leucyl-tRNA synthetase, Domain 2	PREDICTED: LOW QUALITY PROTEIN: putative leucine--tRNA ligase, mitochondrial [Malus domestica]
GS011G0166200	0.0315195	molecular_function:"Interacting selectively and non-covalently with ATP, adenosine 5'-triphosphate, a universally important coenzyme and enzyme regulator." [ISBN:0198506732](GO:0005524),cellular_component:"The component of a membrane consisting of the gene products and protein complexes having at least some part of their peptide sequence embedded in the hydrophobic region of the membrane." [GOC:d…	putative ABC transporter C family member 15; K05665 ATP-binding cassette, subfamily C (CFTR/MRP), member 1 (A)	ABC transporter C family member 3 OS=Arabidopsis thaliana GN=ABCC3 PE=1 SV=1	ABC transporter	PREDICTED: ABC transporter C family member 3-like [Malus domestica]
GSCtg3000000400	0.00172175	--	--	Putative uncharacterized protein ART3 OS=Saccharomyces cerevisiae (strain ATCC 204508 / S288c) GN=ART3 PE=5 SV=1	--	hypothetical protein MTR_5g051030 [Medicago truncatula]
GSCtg2960000100	0.00369358	--	rps3, C3258_p05; ribosomal protein S3; K02982 small subunit ribosomal protein S3 (A)	Ribosomal protein S3, mitochondrial OS=Petunia hybrida GN=YRPS3 PE=2 SV=1	--	ribosomal protein S3 (mitochondrion) [Malus domestica]
GS013G0246700	0.0462051	--	--	--	--	putative COBL7 (COBRA-LIKE 7) [Malus domestica]
*P-value < 0.05 by hypergeometric test and FDR adjustments.
