# Supplementary material for: Pan-genome analysis of 13 Malus accessions reveals structural and sequence variations associated with fruit traits
Source: Nat Commun. 2023 Nov 15;14:7377. doi: 10.1038/s41467-023-43270-7 (PMC10651928; doi:10.1038/s41467-023-43270-7)
Supplement: Supplementary file 19 — Supplementary Data 16 [file 41467_2023_43270_MOESM19_ESM.xlsx]

## Sheet: Supplementary Data 16
Supplementary Data 16. The function annotation of gCNVs in 13 Malus fruit flesh.
Gene ID	p-value	GO description	KEGG description	Swisspront description	Pfam description	NR description
GS04G0132700	0.0130443	molecular_function:"Catalysis of the phosphorylation of an amino acid residue in a protein, usually according to the reaction: a protein + ATP = a phosphoprotein + ADP." [MetaCyc:PROTEIN-KINASE-RXN](GO:0004672),molecular_function:"Interacting selectively and non-covalently with any protein or protein complex (a complex of two or more proteins that may include other nonprotein molecules)." [GOC:go…	probable LRR receptor-like serine/threonine-protein kinase At3g47570; K04730 interleukin-1 receptor-associated kinase 1 [EC:2.7.11.1] (A)	Probable LRR receptor-like serine/threonine-protein kinase At3g47570 OS=Arabidopsis thaliana GN=At3g47570 PE=2 SV=1	Leucine rich repeat	PREDICTED: probable LRR receptor-like serine/threonine-protein kinase At3g47570 [Malus domestica]
GSCtg6510001200	0.0367929	--	--	--	--	PREDICTED: zinc finger MYM-type protein 1-like [Malus domestica]
GS017G0026100	0	--	uncharacterized LOC103454610; K00225 L-galactono-1,4-lactone dehydrogenase [EC:1.3.2.3] (A)	--	gag-polypeptide of LTR copia-type	PREDICTED: uncharacterized protein LOC103953204 [Pyrus x bretschneideri]
GS09G0244200	0.0408042	--	--	--	--	PREDICTED: uncharacterized protein LOC103956822 isoform x2 [Pyrus x bretschneideri]
GS011G0257200	0.0151755	--	--	Uncharacterized protein At5g01610 OS=Arabidopsis thaliana GN=At5g01610 PE=1 SV=1	Protein of unknown function, DUF538	PREDICTED: uncharacterized protein At5g01610-like [Malus domestica]
GS08G0017000	0.00576729	molecular_function:"Catalysis of the reaction: pectin + n H2O = n methanol + pectate." [EC:3.1.1.11](GO:0030599),biological_process:"The series of events leading to chemical and structural alterations of an existing cell wall that can result in loosening, increased extensibility or disassembly." [GOC:jl](GO:0042545)	hypothetical protein; K01051 pectinesterase [EC:3.1.1.11] (A)	Probable pectinesterase 48 OS=Arabidopsis thaliana GN=PME48 PE=2 SV=2	Pectinesterase	hypothetical protein PRUPE_ppa007533mg [Prunus persica]
GS03G0094200	0.016585	--	--	--	--	PREDICTED: uncharacterized protein LOC103423924 [Malus domestica]
GS09G0245700	9.65278e-05	molecular_function:"Interacting selectively and non-covalently with ADP, adenosine 5'-diphosphate." [GOC:jl](GO:0043531)	disease resistance protein At4g27190-like; K13459 disease resistance protein RPS2 (A)	Disease resistance protein At4g27190 OS=Arabidopsis thaliana GN=At4g27190 PE=2 SV=1	NB-ARC domain	PREDICTED: disease resistance protein At4g27190-like [Pyrus x bretschneideri]
GS02G0022700	1.40426e-24	--	--	--	--	PREDICTED: uncharacterized protein LOC103939148 [Pyrus x bretschneideri]
GS02G0201200	0	molecular_function:"Interacting selectively and non-covalently with any polysaccharide, a polymer of many (typically more than 10) monosaccharide residues linked glycosidically." [GOC:mah](GO:0030247)	hypothetical protein; K04730 interleukin-1 receptor-associated kinase 1 [EC:2.7.11.1] (A)	Putative RING-H2 finger protein ATL21A OS=Arabidopsis thaliana GN=ATL21A PE=3 SV=1	Wall-associated receptor kinase galacturonan-binding	PREDICTED: uncharacterized protein LOC103410241 [Malus domestica]
GS014G0175200	0.0313471	--	--	--	--	--
GSCtg7640000200	0.0202298	--	--	Protein TAR1 OS=Kluyveromyces lactis (strain ATCC 8585 / CBS 2359 / DSM 70799 / NBRC 1267 / NRRL Y-1140 / WM37) GN=TAR1-A PE=4 SV=2	--	hypothetical protein MTR_132s0010, partial [Medicago truncatula]
GS02G0064200	0	--	ent-kaurene oxidase, chloroplastic-like; K04122 ent-kaurene oxidase [EC:1.14.13.78] (A)	--	--	ent-kaurene oxidase [Pyrus communis]
GS016G0032100	0.00178589	--	--	--	--	PREDICTED: uncharacterized protein LOC103436148 isoform x2 [Malus domestica]
GS05G0189800	0	--	--	Oxysterol-binding protein-related protein 3A OS=Arabidopsis thaliana GN=ORP3A PE=1 SV=1	--	PREDICTED: oxysterol-binding protein-related protein 3C-like isoform x2 [Malus domestica]
GS014G0067100	0.019814	--	ABC transporter A family member 1-like; K05643 ATP-binding cassette, subfamily A (ABC1), member 3 (A)	ABC transporter A family member 1 OS=Arabidopsis thaliana GN=ABCA1 PE=2 SV=2	--	PREDICTED: ABC transporter A family member 1-like [Pyrus x bretschneideri]
GS016G0243200	0.00156835	--	--	--	--	PREDICTED: uncharacterized protein LOC103434351 [Malus domestica]
GS06G0121700	0.0169055	--	TPR repeat region protein; K18168 succinate dehydrogenase assembly factor 2 (A)	Succinate dehydrogenase assembly factor 2, mitochondrial OS=Arabidopsis thaliana GN=SDHAF2 PE=1 SV=1	Flavinator of succinate dehydrogenase	PREDICTED: uncharacterized protein LOC103448287 [Malus domestica]
GS013G0246500	0	--	--	--	--	--
GS011G0022300	0.00729124	--	hypothetical protein; K14800 pre-rRNA-processing protein TSR2 (A)	--	--	hypothetical protein PRUPE_ppa011615mg [Prunus persica]
GS02G0196600	5.89326e-05	molecular_function:"Catalysis of the sequential cleavage of nucleotides (such as mononucleotides or dinucleotides) from a free 5' terminus of a single-stranded DNA molecule." [GOC:ai, GOC:elh, PMID:20086101](GO:0045145)	exonuclease V, chloroplastic; K17815 exonuclease V [EC:3.1.-.-] (A)	Exonuclease V, chloroplastic OS=Arabidopsis thaliana GN=At5g60370 PE=2 SV=1	--	PREDICTED: exonuclease V, chloroplastic [Malus domestica]
GS06G0012700	0	--	callose synthase 10-like; K11000 callose synthase [EC:2.4.1.-] (A)	Callose synthase 10 OS=Arabidopsis thaliana GN=CALS10 PE=2 SV=5	--	PREDICTED: callose synthase 10-like [Malus domestica]
GS01G0150400	0.0436015	cellular_component:"The component of a membrane consisting of the gene products and protein complexes having at least some part of their peptide sequence embedded in the hydrophobic region of the membrane." [GOC:dos, GOC:go_curators](GO:0016021),molecular_function:"Catalysis of an oxidation-reduction (redox) reaction, a reversible chemical reaction in which the oxidation state of an atom or atoms…	probable quinone oxidoreductase; K00344 NADPH2:quinone reductase [EC:1.6.5.5] (A)	Hexose carrier protein HEX6 OS=Ricinus communis GN=HEX6 PE=2 SV=1	Sugar (and other) transporter	PREDICTED: probable quinone oxidoreductase [Malus domestica]
GS010G0247600	0.00423079	molecular_function:"Any molecular function by which a gene product interacts selectively and non-covalently with DNA (deoxyribonucleic acid)." [GOC:dph, GOC:jl, GOC:tb, GOC:vw](GO:0003677),molecular_function:"Catalysis of a biochemical reaction at physiological temperatures. In biologically catalyzed reactions, the reactants are known as substrates, and the catalysts are naturally occurring macro…	exonuclease 1-like; K10746 exonuclease 1 [EC:3.1.-.-] (A)	Exonuclease 1 OS=Arabidopsis thaliana GN=EXO1 PE=2 SV=2	XPG I-region	PREDICTED: exonuclease 1-like isoform x1 [Malus domestica]
GS04G0078600	0.00831851	--	--	--	--	PREDICTED: uncharacterized protein LOC103444090 [Malus domestica]
GS03G0144500	0.00256672	--	--	--	--	--
GS09G0213900	0	--	--	--	--	--
GS013G0052600	0.0126332	molecular_function:"Any molecular function by which a gene product interacts selectively and non-covalently with DNA (deoxyribonucleic acid)." [GOC:dph, GOC:jl, GOC:tb, GOC:vw](GO:0003677)	hypothetical protein; K11940 heat shock protein HspQ (A)	F-box only protein 21 OS=Mus musculus GN=Fbxo21 PE=2 SV=1	Hemimethylated DNA-binding protein YccV like	PREDICTED: uncharacterized protein LOC103947222 [Pyrus x bretschneideri]
GS010G0130900	0.000192365	--	--	Uncharacterized protein ycf39 OS=Porphyra purpurea GN=ycf39 PE=3 SV=1	--	PREDICTED: uncharacterized protein LOC103450212 [Malus domestica]
GS03G0017800	0	--	--	--	--	--
GSCtg9360004800	0	molecular_function:"Enables the facilitated diffusion of an ion (by an energy-independent process) by passage through a transmembrane aqueous pore or channel without evidence for a carrier-mediated mechanism. May be either selective (it enables passage of a specific ion only) or non-selective (it enables passage of two or more ions of same charge but different size)." [GOC:cy, GOC:mtg_transport, …	cyclic nucleotide-gated ion channel 1-like; K05391 cyclic nucleotide gated channel, other eukaryote (A)	Cyclic nucleotide-gated ion channel 1 OS=Arabidopsis thaliana GN=CNGC1 PE=1 SV=1	Ion transport protein	PREDICTED: cyclic nucleotide-gated ion channel 1-like isoform x1 [Malus domestica]
GS08G0052500	0.033418	--	putative methyltransferase NSUN5; K15264 putative methyltransferase [EC:2.1.1.-] (A)	Probable 28S rRNA (cytosine-C(5))-methyltransferase OS=Homo sapiens GN=NSUN5 PE=1 SV=2	--	PREDICTED: putative methyltransferase NSUN5 [Pyrus x bretschneideri]
GS08G0205400	0.0309515	molecular_function:"Catalysis of the incorporation of one atom from molecular oxygen into a compound and the reduction of the other atom of oxygen to water." [ISBN:0198506732](GO:0004497),molecular_function:"Interacting selectively and non-covalently with iron (Fe) ions." [GOC:ai](GO:0005506),molecular_function:"Catalysis of the transfer of a methyl group to an acceptor molecule." [ISBN:019850673…	cytochrome P450 98A2-like; K09754 coumaroylquinate(coumaroylshikimate) 3'-monooxygenase [EC:1.14.13.36] (A)	Cytochrome P450 98A2 OS=Glycine max GN=CYP98A2 PE=2 SV=1	Methyltransferase domain	PREDICTED: cytochrome P450 98A2-like [Malus domestica]
GS010G0015200	0	--	--	--	--	PREDICTED: LOW QUALITY PROTEIN: transcription factor RLM1-like [Malus domestica]
GS015G0344700	0.000349807	--	RING-H2 finger protein ATL38-like; K10664 E3 ubiquitin-protein ligase ATL6/9/15/31/42/55 [EC:2.3.2.27] (A)	E3 ubiquitin-protein ligase ATL6 OS=Arabidopsis thaliana GN=ATL6 PE=1 SV=2	Ring finger domain	PREDICTED: RING-H2 finger protein ATL38-like [Pyrus x bretschneideri]
GS02G0069200	6.54782e-06	--	TMV resistance protein N-like; K19613 leucine-rich repeat protein SHOC2 (A)	Disease resistance protein RPS6 OS=Arabidopsis thaliana GN=RPS6 PE=1 SV=1	--	PREDICTED: TMV resistance protein N-like [Malus domestica]
GS03G0215800	0	--	uncharacterized LOC103430801; K08518 syntaxin-binding protein 5 (A)	--	gag-polypeptide of LTR copia-type	PREDICTED: uncharacterized protein LOC105436058 isoform x1 [Cucumis sativus]
GS010G0134400	0	--	actin cytoskeleton-regulatory complex protein PAN1-like; K20045 intersectin (A)	--	--	PREDICTED: LOW QUALITY PROTEIN: actin cytoskeleton-regulatory complex protein PAN1-like [Malus domestica]
GS08G0113100	0.00593737	--	tRNA (cytosine(38)-C(5))-methyltransferase-like; K15336 tRNA (cytosine38-C5)-methyltransferase [EC:2.1.1.204] (A)	tRNA (cytosine(38)-C(5))-methyltransferase OS=Homo sapiens GN=TRDMT1 PE=1 SV=1	--	PREDICTED: tRNA (cytosine(38)-C(5))-methyltransferase-like [Pyrus x bretschneideri]
GSCtg2180000500	0.0409058	--	--	--	--	hypothetical protein MTR_5g051170 [Medicago truncatula]
GS011G0057400	0.00771432	--	tyrosine/DOPA decarboxylase; K01592 tyrosine decarboxylase [EC:4.1.1.25] (A)	--	Protein of unknown function (DUF674)	PREDICTED: uncharacterized protein LOC103929824 [Pyrus x bretschneideri]
GS017G0092100	1.24026e-06	biological_process:"The modification of a protein by cis-trans isomerization of a proline residue." [GOC:krc, PMID:16959570](GO:0000413),molecular_function:"Catalysis of the reaction: peptidyl-proline (omega=180) = peptidyl-proline (omega=0)." [EC:5.2.1.8](GO:0003755),biological_process:"The chemical reactions and pathways involving lipids, compounds soluble in an organic solvent but not, or spar…	palmitoyl-monogalactosyldiacylglycerol delta-7 desaturase, chloroplastic-like; K00507 stearoyl-CoA desaturase (Delta-9 desaturase) [EC:1.14.19.1] (A)	Palmitoyl-monogalactosyldiacylglycerol delta-7 desaturase, chloroplastic OS=Arabidopsis thaliana GN=ADS3 PE=2 SV=2	Cyclophilin type peptidyl-prolyl cis-trans isomerase/CLD	PREDICTED: palmitoyl-monogalactosyldiacylglycerol delta-7 desaturase, chloroplastic-like [Malus domestica]
GS07G0051700	0.0339371	--	--	--	--	unknown [Zea mays]
GS05G0198600	0	--	--	--	--	--
GS01G0008900	0	--	--	--	--	PREDICTED: uncharacterized protein LOC103421119 [Malus domestica]
GS010G0183100	0.00221999	--	--	--	--	--
GS017G0013500	4.07794e-05	molecular_function:"Catalysis of a biochemical reaction at physiological temperatures. In biologically catalyzed reactions, the reactants are known as substrates, and the catalysts are naturally occurring macromolecular substances known as enzymes. Enzymes possess specific binding sites for substrates, and are usually composed wholly or largely of protein, but RNA that has catalytic activity (rib…	hypothetical protein; K08726 soluble epoxide hydrolase / lipid-phosphate phosphatase [EC:3.3.2.10 3.1.3.76] (A)	Bifunctional epoxide hydrolase 2 OS=Homo sapiens GN=EPHX2 PE=1 SV=2	alpha/beta hydrolase fold	PREDICTED: bifunctional epoxide hydrolase 2-like [Malus domestica]
GS013G0165900	1.40426e-24	--	POPTRDRAFT_645347; INDOLE-3-ACETATE BETA-D-GLUCOSYLTRANSFERASE family protein; K12338 anthocyanidin 3-O-glucoside 5-O-glucosyltransferase [EC:2.4.1.298] (A)	UDP-glycosyltransferase 75D1 OS=Arabidopsis thaliana GN=UGT75D1 PE=2 SV=2	--	PREDICTED: anthocyanidin 3-O-glucoside 5-O-glucosyltransferase 2-like [Malus domestica]
GS016G0003900	0.0136644	biological_process:"The process in which a solute is transported across a lipid bilayer, from one side of a membrane to the other." [GOC:dph, GOC:jid](GO:0055085)	probable ribose-5-phosphate isomerase 2; K01807 ribose 5-phosphate isomerase A [EC:5.3.1.6] (A)	Probable metal-nicotianamine transporter YSL7 OS=Arabidopsis thaliana GN=YSL7 PE=2 SV=1	OPT oligopeptide transporter protein	PREDICTED: probable metal-nicotianamine transporter YSL7 [Malus domestica]
GS014G0040700	0.0460401	molecular_function:"Interacting selectively and non-covalently with ADP, adenosine 5'-diphosphate." [GOC:jl](GO:0043531)	TMV resistance protein N, putative; K19613 leucine-rich repeat protein SHOC2 (A)	Disease resistance protein ADR2 OS=Arabidopsis thaliana GN=ADR2 PE=2 SV=1	NB-ARC domain	PREDICTED: TMV resistance protein N-like [Pyrus x bretschneideri]
GS05G0246600	0.00292769	--	--	--	--	--
GS05G0146200	0.0203327	--	--	--	--	--
GS01G0114500	0	molecular_function:"Interacting selectively and non-covalently with ATP, adenosine 5'-triphosphate, a universally important coenzyme and enzyme regulator." [ISBN:0198506732](GO:0005524),molecular_function:"Catalysis of the reaction: ATP + H2O = ADP + phosphate + 2 H+. May or may not be coupled to another reaction." [EC:3.6.1.3, GOC:jl](GO:0016887)	heat shock cognate 70 kDa protein-like; K03283 heat shock 70kDa protein 1/8 (A)	Heat shock cognate 70 kDa protein OS=Petunia hybrida GN=HSP70 PE=2 SV=1	Hsp70 protein	PREDICTED: heat shock cognate 70 kDa protein-like [Malus domestica]
GS07G0059300	0.0350798	molecular_function:"Interacting selectively and non-covalently with any protein or protein complex (a complex of two or more proteins that may include other nonprotein molecules)." [GOC:go_curators](GO:0005515),biological_process:"The cellular process in which a signal is conveyed to trigger a change in the activity or state of a cell. Signal transduction begins with reception of a signal (e.g. a…	protein SUPPRESSOR OF npr1-1, CONSTITUTIVE 1-like; K14638 solute carrier family 15 (peptide/histidine transporter), member 3/4 (A)	TMV resistance protein N OS=Nicotiana glutinosa GN=N PE=1 SV=1	PPR repeat family	PREDICTED: toll/interleukin-1 receptor-like protein [Malus domestica]
GSCtg1440000100	0	--	--	--	--	BnaUnng00840D [Brassica napus]
GS05G0237200	0.0197145	molecular_function:"Catalysis of the reaction: ATP + UTP + NH3 = ADP + phosphate + CTP." [EC:6.3.4.2](GO:0003883),biological_process:"The chemical reactions and pathways resulting in the formation of a pyrimidine nucleotide, a compound consisting of nucleoside (a pyrimidine base linked to a deoxyribose or ribose sugar) esterified with a phosphate group at either the 3' or 5'-hydroxyl group of the…	CTP synthase-like; K01937 CTP synthase [EC:6.3.4.2] (A)	CTP synthase 1 OS=Danio rerio GN=ctps1 PE=1 SV=1	CTP synthase N-terminus	PREDICTED: CTP synthase-like [Malus domestica]
GS011G0203300	0	--	--	--	--	--
GS03G0022100	0.00369761	--	--	--	--	PREDICTED: uncharacterized protein LOC103408844 [Malus domestica]
GS017G0020200	0	molecular_function:"Interacting selectively and non-covalently with any protein or protein complex (a complex of two or more proteins that may include other nonprotein molecules)." [GOC:go_curators](GO:0005515)	Bipolar kinesin KRP-130, putative; K10398 kinesin family member 11 (A)	Putative pentatricopeptide repeat-containing protein At3g01580 OS=Arabidopsis thaliana GN=PCMP-E87 PE=3 SV=2	PPR repeat	PREDICTED: putative pentatricopeptide repeat-containing protein At3g01580 [Pyrus x bretschneideri]
GS02G0042700	0.0064688	--	transcription factor RAX1-like; K09422 myb proto-oncogene protein, plant (A)	Transcription factor RAX3 OS=Arabidopsis thaliana GN=RAX3 PE=2 SV=1	--	PREDICTED: transcription factor RAx1-like [Malus domestica]
GS016G0171500	0.0158645	biological_process:"The joining together of exons from one or more primary transcripts of messenger RNA (mRNA) and the excision of intron sequences, via a spliceosomal mechanism, so that mRNA consisting only of the joined exons is produced." [GOC:krc, ISBN:0198506732, ISBN:0879695897](GO:0000398),cellular_component:"A protein complex consisting of Prp19 and associated proteins that is involved in…	U-box domain-containing protein 72; K10599 pre-mRNA-processing factor 19 [EC:2.3.2.27] (A)	Pre-mRNA-processing factor 19 OS=Oryza sativa subsp. japonica GN=PRP19 PE=2 SV=1	--	PREDICTED: uncharacterized protein LOC103405516 [Malus domestica]
GS03G0100100	0.017778	--	probable rhamnose biosynthetic enzyme 1; K12451 3,5-epimerase/4-reductase [EC:5.1.3.- 1.1.1.-] (A)	Bifunctional dTDP-4-dehydrorhamnose 3,5-epimerase/dTDP-4-dehydrorhamnose reductase OS=Arabidopsis thaliana GN=NRS/ER PE=1 SV=1	--	PREDICTED: probable rhamnose biosynthetic enzyme 1 [Malus domestica]
GS08G0015800	0.0462707	--	uncharacterized LOC103454610; K00225 L-galactono-1,4-lactone dehydrogenase [EC:1.3.2.3] (A)	--	gag-polypeptide of LTR copia-type	PREDICTED: uncharacterized protein LOC103416349 [Malus domestica]
GS09G0011700	0.0041742	molecular_function:"Interacting selectively and non-covalently with ATP, adenosine 5'-triphosphate, a universally important coenzyme and enzyme regulator." [ISBN:0198506732](GO:0005524),biological_process:"Any cellular metabolic process involving nucleobases, nucleosides, nucleotides and nucleic acids." [GOC:ai](GO:0006139),molecular_function:"Catalysis of the transfer of a phosphate group, usual…	adenylate kinase 1, mitochondrial; K00939 adenylate kinase [EC:2.7.4.3] (A)	Probable adenylate kinase 7, mitochondrial OS=Arabidopsis thaliana GN=At3g01820 PE=2 SV=1	Adenylate kinase	PREDICTED: adenylate kinase 1, mitochondrial [Malus domestica]
GS08G0076200	0	molecular_function:"Interacting selectively and non-covalently with calcium ions (Ca2+)." [GOC:ai](GO:0005509)	hypothetical protein; K02183 calmodulin (A)	Polcalcin Jun o 2 OS=Juniperus oxycedrus PE=1 SV=2	EF-hand domain pair	PREDICTED: probable calcium-binding protein CML10 [Malus domestica]
GS09G0163400	0	molecular_function:"Interacting selectively and non-covalently with calcium ions (Ca2+)." [GOC:ai](GO:0005509)	probable calcium-binding protein CML23; K13448 calcium-binding protein CML (A)	Probable calcium-binding protein CML27 OS=Arabidopsis thaliana GN=CML27 PE=1 SV=1	--	PREDICTED: uncharacterized protein LOC103411648 [Malus domestica]
GS09G0244300	0.00106919	--	--	--	--	PREDICTED: uncharacterized protein LOC103445080 [Malus domestica]
GS017G0068700	0.00109322	--	--	--	Domain of unknown function	PREDICTED: uncharacterized protein LOC103935347 isoform x1 [Pyrus x bretschneideri]
GS05G0322100	0	--	--	--	--	PREDICTED: uncharacterized protein LOC103429894 [Malus domestica]
GS016G0234000	0.00469287	--	--	--	--	PREDICTED: glutamic acid-rich protein-like [Malus domestica]
GS012G0151600	0.036316	molecular_function:"Catalysis of the reaction: acyl-CoA + acceptor = 2,3-dehydroacyl-CoA + reduced acceptor." [EC:1.3.99.3](GO:0003995),molecular_function:"Catalysis of an oxidation-reduction (redox) reaction in which a CH-CH group acts as a hydrogen or electron donor and reduces a hydrogen or electron acceptor." [GOC:ai](GO:0016627),molecular_function:"Interacting selectively and non-covalently …	acyl-coenzyme A oxidase 4, peroxisomal-like; K00232 acyl-CoA oxidase [EC:1.3.3.6] (A)	Acyl-coenzyme A oxidase 4, peroxisomal OS=Arabidopsis thaliana GN=ACX4 PE=1 SV=1	Acyl-CoA dehydrogenase, middle domain	PREDICTED: acyl-coenzyme A oxidase 4, peroxisomal-like [Malus domestica]
GS02G0246300	0.0242584	--	--	--	--	PREDICTED: uncharacterized protein LOC103413885 [Malus domestica]
GS013G0241500	0	molecular_function:"Catalysis of the hydrolysis of internal, alpha-peptide bonds in a polypeptide chain by a mechanism in which a water molecule bound by the side chains of aspartic residues at the active center acts as a nucleophile." [ISBN:0198506732](GO:0004190),biological_process:"The hydrolysis of proteins into smaller polypeptides and/or amino acids by cleavage of their peptide bonds." [GOC…	aspartyl protease family protein; K00924 [EC:2.7.1.-] (A)	Aspartic proteinase-like protein 2 OS=Arabidopsis thaliana GN=At1g65240 PE=1 SV=2	Xylanase inhibitor C-terminal	PREDICTED: aspartic proteinase-like protein 2 [Malus domestica]
GS05G0312800	0.0114453	--	Cysteine/Histidine-rich C1 domain family protein, putative; K16219 protein N-terminal methyltransferase [EC:2.1.1.244] (A)	Protein PHLOEM PROTEIN 2-LIKE A1 OS=Arabidopsis thaliana GN=PP2A1 PE=2 SV=1	Phloem protein 2	PREDICTED: uncharacterized protein PHLOEM PROTEIN 2-LIKE A4-like [Malus domestica]
GS017G0225600	0.0460231	cellular_component:"A membrane-bounded organelle of eukaryotic cells in which chromosomes are housed and replicated. In most cells, the nucleus contains all of the cell's chromosomes except the organellar chromosomes, and is the site of RNA synthesis and processing. In some species, or in specialized cell types, RNA metabolism or DNA replication may be absent." [GOC:go_curators](GO:0005634),biolo…	histone chaperone ASF1B-like; K10753 histone chaperone ASF1 (A)	Histone chaperone ASF1B OS=Arabidopsis thaliana GN=ASF1B PE=1 SV=1	ASF1 like histone chaperone	PREDICTED: histone chaperone ASF1B-like [Malus domestica]
GS013G0185000	0.000109262	--	--	Protein LIGHT-DEPENDENT SHORT HYPOCOTYLS 6 OS=Arabidopsis thaliana GN=LSH6 PE=1 SV=1	Protein of unknown function (DUF640)	PREDICTED: protein LIGHT-DEPENDENT SHORT HYPOCOTYLS 4-like [Malus domestica]
GS014G0198000	0.000284624	--	--	--	--	PREDICTED: putative FBD-associated F-box protein At5g56700 [Prunus mume]
GS05G0191800	0.00446968	molecular_function:"Catalysis of an oxidation-reduction (redox) reaction, a reversible chemical reaction in which the oxidation state of an atom or atoms within a molecule is altered. One substrate acts as a hydrogen or electron donor and becomes oxidized, while the other acts as hydrogen or electron acceptor and becomes reduced." [GOC:go_curators](GO:0016491)	bx6; benzoxazin 6 (EC:1.14.20.2); K13229 2,4-dihydroxy-1,4-benzoxazin-3-one-glucoside dioxygenase [EC:1.14.20.2] (A)	1-aminocyclopropane-1-carboxylate oxidase homolog 1 OS=Arabidopsis thaliana GN=At1g06620 PE=2 SV=1	non-haem dioxygenase in morphine synthesis N-terminal	PREDICTED: 1-aminocyclopropane-1-carboxylate oxidase homolog 1-like [Malus domestica]
GS05G0044000	0.00476833	molecular_function:"Interacting selectively and non-covalently with any protein or protein complex (a complex of two or more proteins that may include other nonprotein molecules)." [GOC:go_curators](GO:0005515)	--	Pentatricopeptide repeat-containing protein At5g09450, mitochondrial OS=Arabidopsis thaliana GN=At5g09450 PE=2 SV=1	--	PREDICTED: pentatricopeptide repeat-containing protein At5g09450, mitochondrial-like [Pyrus x bretschneideri]
GS03G0057100	0	molecular_function:"Interacting selectively and non-covalently with any nucleic acid." [GOC:jl](GO:0003676),biological_process:"The process in which a segment of DNA is incorporated into another, usually larger, DNA molecule such as a chromosome." [GOC:mah](GO:0015074)	probable serine/threonine-protein kinase GCN2; K16196 eukaryotic translation initiation factor 2-alpha kinase 4 [EC:2.7.11.1] (A)	Transposon Ty3-I Gag-Pol polyprotein OS=Saccharomyces cerevisiae (strain ATCC 204508 / S288c) GN=TY3B-I PE=3 SV=2	-	hypothetical protein PRUPE_ppa019597mg, partial [Prunus persica]
GS016G0064000	0	--	--	--	--	PREDICTED: LOW QUALITY PROTEIN: uncharacterized protein At1g27050-like [Malus domestica]
GS05G0198500	1.88791e-05	molecular_function:"Catalysis of the reaction: ATP + UTP + NH3 = ADP + phosphate + CTP." [EC:6.3.4.2](GO:0003883),biological_process:"The chemical reactions and pathways resulting in the formation of a pyrimidine nucleotide, a compound consisting of nucleoside (a pyrimidine base linked to a deoxyribose or ribose sugar) esterified with a phosphate group at either the 3' or 5'-hydroxyl group of the…	CTP synthase-like; K01937 CTP synthase [EC:6.3.4.2] (A)	CTP synthase OS=Dictyostelium discoideum GN=ctps PE=3 SV=1	CTP synthase N-terminus	PREDICTED: CTP synthase-like [Malus domestica]
GS09G0126900	0.000180419	molecular_function:"Interacting selectively and non-covalently with any protein or protein complex (a complex of two or more proteins that may include other nonprotein molecules)." [GOC:go_curators](GO:0005515)	hypothetical protein; K17710 pentatricopeptide repeat domain-containing protein 1 (A)	Pentatricopeptide repeat-containing protein At2g03880, mitochondrial OS=Arabidopsis thaliana GN=PCMP-H44 PE=2 SV=1	PPR repeat	PREDICTED: LOW QUALITY PROTEIN: pentatricopeptide repeat-containing protein At2g03880, mitochondrial-like [Malus domestica]
GS016G0257300	0.0421953	molecular_function:"Interacting selectively and non-covalently with any nucleic acid." [GOC:jl](GO:0003676),molecular_function:"The formation of a protein dimer, a macromolecular structure consists of two noncovalently associated identical or nonidentical subunits." [ISBN:0198506732](GO:0046983)	29 kDa ribonucleoprotein A, chloroplastic-like; K11294 nucleolin (A)	Transcription factor bHLH25 OS=Arabidopsis thaliana GN=BHLH25 PE=2 SV=2	Helix-loop-helix DNA-binding domain	PREDICTED: transcription factor bHLH18-like [Pyrus x bretschneideri]
GS011G0069000	0.0104609	--	histone-lysine N-methyltransferase SUVR5-like; K11419 histone-lysine N-methyltransferase SUV39H [EC:2.1.1.43] (A)	Histone-lysine N-methyltransferase SUVR5 OS=Arabidopsis thaliana GN=SUVR5 PE=1 SV=3	--	PREDICTED: histone-lysine N-methyltransferase SUVR5-like [Malus domestica]
GS04G0017300	0.000216183	molecular_function:"Interacting selectively and non-covalently with any protein or protein complex (a complex of two or more proteins that may include other nonprotein molecules)." [GOC:go_curators](GO:0005515)	ankyrin-1-like; K10406 kinesin family member C2/C3 (A)	Espin OS=Rattus norvegicus GN=Espn PE=1 SV=2	Ankyrin repeats (3 copies)	PREDICTED: ankyrin repeat-containing protein At5g02620-like [Pyrus x bretschneideri]
GS010G0286000	0	molecular_function:"Interacting selectively and non-covalently with any protein or protein complex (a complex of two or more proteins that may include other nonprotein molecules)." [GOC:go_curators](GO:0005515)	tyrosine-sulfated glycopeptide receptor 1-like; K19613 leucine-rich repeat protein SHOC2 (A)	Tyrosine-sulfated glycopeptide receptor 1 OS=Arabidopsis thaliana GN=PSYR1 PE=2 SV=1	Leucine rich repeat	PREDICTED: tyrosine-sulfated glycopeptide receptor 1-like [Malus domestica]
GS017G0081400	0	--	--	--	--	--
GS04G0013600	0.0308283	molecular_function:"Catalysis of the reaction: S-adenosyl-L-homocysteine + H2O = adenosine + L-homocysteine." [EC:3.3.1.1](GO:0004013)	adenosylhomocysteinase; K01251 adenosylhomocysteinase [EC:3.3.1.1] (A)	Adenosylhomocysteinase OS=Petroselinum crispum GN=SAHH PE=2 SV=2	S-adenosyl-L-homocysteine hydrolase	PREDICTED: adenosylhomocysteinase [Pyrus x bretschneideri]
GS010G0155600	0.0028346	molecular_function:"Interacting selectively and non-covalently with an RNA molecule or a portion thereof." [GOC:jl, GOC:mah](GO:0003723),molecular_function:"Catalysis of the two-stage endonucleolytic cleavage to nucleoside 3'-phosphates and 3'-phosphooligonucleotides with 2',3'-cyclic phosphate intermediates." [EC:4.6.1.19](GO:0033897)	ribonuclease MC-like; K01166 ribonuclease T2 [EC:3.1.27.1] (A)	Ribonuclease S-7 OS=Pyrus pyrifolia PE=1 SV=1	Ribonuclease T2 family	PREDICTED: putative F-box/kelch-repeat protein At3g17540 [Malus domestica]
GS010G0249900	0.0176243	molecular_function:"Catalysis of the phosphorylation of an amino acid residue in a protein, usually according to the reaction: a protein + ATP = a phosphoprotein + ADP." [MetaCyc:PROTEIN-KINASE-RXN](GO:0004672),molecular_function:"Interacting selectively and non-covalently with any protein or protein complex (a complex of two or more proteins that may include other nonprotein molecules)." [GOC:go…	probable LRR receptor-like serine/threonine-protein kinase At1g53440; K04733 interleukin-1 receptor-associated kinase 4 [EC:2.7.11.1] (A)	Probable LRR receptor-like serine/threonine-protein kinase RFK1 OS=Arabidopsis thaliana GN=RKF1 PE=1 SV=1	Di-glucose binding within endoplasmic reticulum	PREDICTED: uncharacterized protein LOC105650163 [Jatropha curcas]
GS012G0038600	0	--	--	--	--	PREDICTED: uncharacterized protein LOC103965021 [Pyrus x bretschneideri]
GS09G0012000	2.74687e-05	--	probable adenylate kinase 7, mitochondrial; K00939 adenylate kinase [EC:2.7.4.3] (A)	--	--	PREDICTED: probable adenylate kinase 7, mitochondrial [Pyrus x bretschneideri]
GS016G0094500	0	--	polynucleotide 5'-hydroxyl-kinase NOL9-like; K06947 polynucleotide 5'-hydroxyl-kinase GRC3/NOL9 [EC:2.7.1.-] (A)	Polynucleotide 5'-hydroxyl-kinase NOL9 OS=Arabidopsis thaliana GN=At5g11010 PE=2 SV=1	mRNA cleavage and polyadenylation factor CLP1 P-loop	PREDICTED: polynucleotide 5'-hydroxyl-kinase NOL9-like [Pyrus x bretschneideri]
GSCtg1970001200	0.00301111	--	--	Putative uncharacterized protein YLR154W-F OS=Saccharomyces cerevisiae (strain ATCC 204508 / S288c) GN=YLR154W-F PE=5 SV=1	--	hypothetical protein L484_002553 [Morus notabilis]
GS04G0056400	0.00110172	--	50S ribosomal protein L4, chloroplastic-like; K02926 large subunit ribosomal protein L4 (A)	50S ribosomal protein L4, chloroplastic OS=Arabidopsis thaliana GN=RPL4 PE=2 SV=2	--	PREDICTED: 50S ribosomal protein L4, chloroplastic-like isoform x2 [Malus domestica]
GS015G0150000	0.00923343	biological_process:"The process, involving the sharing and interaction of the single locus incompatibility haplotypes, involved in the recognition or rejection of the self pollen by cells in the stigma. This process ensures out-breeding in certain plant species." [GOC:dph, GOC:pj, GOC:tb](GO:0048544)	hypothetical protein; K07573 exosome complex component CSL4 (A)	G-type lectin S-receptor-like serine/threonine-protein kinase CES101 OS=Arabidopsis thaliana GN=CES101 PE=2 SV=2	D-mannose binding lectin	PREDICTED: G-type lectin S-receptor-like serine/threonine-protein kinase CES101 [Malus domestica]
GS017G0054400	0.0314577	--	--	Uncharacterized protein C9orf85 homolog OS=Mus musculus PE=2 SV=1	Uncharacterized conserved protein (DUF2039)	PREDICTED: uncharacterized protein C9orf85 homolog isoform x1 [Malus domestica]
GS04G0133000	0.0173198	--	--	--	--	--
GS02G0065000	2.64832e-07	molecular_function:"Interacting selectively and non-covalently with ADP, adenosine 5'-diphosphate." [GOC:jl](GO:0043531)	protein SUPPRESSOR OF npr1-1, CONSTITUTIVE 1-like; K19613 leucine-rich repeat protein SHOC2 (A)	Protein SUPPRESSOR OF npr1-1, CONSTITUTIVE 1 OS=Arabidopsis thaliana GN=SNC1 PE=1 SV=3	NB-ARC domain	PREDICTED: TMV resistance protein N-like [Malus domestica]
GS01G0154200	0	molecular_function:"Catalysis of a biochemical reaction at physiological temperatures. In biologically catalyzed reactions, the reactants are known as substrates, and the catalysts are naturally occurring macromolecular substances known as enzymes. Enzymes possess specific binding sites for substrates, and are usually composed wholly or largely of protein, but RNA that has catalytic activity (rib…	trehalose-phosphate phosphatase A-like; K01087 trehalose 6-phosphate phosphatase [EC:3.1.3.12] (A)	Trehalose-phosphate phosphatase A OS=Arabidopsis thaliana GN=TPPA PE=1 SV=1	Trehalose-phosphatase	PREDICTED: trehalose-phosphate phosphatase A-like isoform x1 [Malus domestica]
GS09G0248100	1.91556e-07	biological_process:"The successive addition of amino acid residues to a nascent polypeptide chain during protein biosynthesis in the cytoplasm." [GOC:hjd](GO:0002182),molecular_function:"The action of a molecule that contributes to the structural integrity of the ribosome." [GOC:mah](GO:0003735),cellular_component:"The large subunit of a ribosome located in the cytosol." [GOC:mtg_sensu](GO:002262…	60S acidic ribosomal protein P2B-like; K02943 large subunit ribosomal protein LP2 (A)	60S acidic ribosomal protein P2 OS=Parthenium argentatum PE=3 SV=1	60s Acidic ribosomal protein	PREDICTED: LOW QUALITY PROTEIN: 60S acidic ribosomal protein P2B-like [Malus domestica]
GS04G0203300	8.85987e-05	--	--	--	--	PREDICTED: receptor-like protein kinase ANxUR2 [Pyrus x bretschneideri]
GS02G0045500	0.0202503	molecular_function:"Interacting selectively and non-covalently with ADP, adenosine 5'-diphosphate." [GOC:jl](GO:0043531)	putative disease resistance protein RGA3; K19613 leucine-rich repeat protein SHOC2 (A)	Putative disease resistance protein RGA4 OS=Solanum bulbocastanum GN=RGA4 PE=2 SV=1	NB-ARC domain	PREDICTED: putative disease resistance protein RGA3 [Malus domestica]
GS09G0236300	0	--	uncharacterized LOC103413093; K01285 lysosomal Pro-X carboxypeptidase [EC:3.4.16.2] (A)	--	--	PREDICTED: uncharacterized protein LOC103414088 [Malus domestica]
GS09G0068100	0	molecular_function:"Interacting selectively and non-covalently with flavin mono nucleotide. Flavin mono nucleotide (FMN) is the coenzyme or the prosthetic group of various flavoprotein oxidoreductase enzymes." [GOC:tb](GO:0010181),molecular_function:"Interacting selectively and non-covalently with cations, charged atoms or groups of atoms with a net positive charge." [GOC:jl](GO:0043169)	Ent2, GB17929; equilibrative nucleoside transporter 2; K15014 solute carrier family 29 (equilibrative nucleoside transporter), member 1/2/3 (A)	NADPH-dependent diflavin oxidoreductase 1 OS=Arabidopsis thaliana GN=ATR3 PE=1 SV=1	Flavodoxin	PREDICTED: NADPH-dependent diflavin oxidoreductase 1-like [Pyrus x bretschneideri]
GS015G0394700	1.40426e-24	molecular_function:"Interacting selectively and non-covalently with any nucleic acid." [GOC:jl](GO:0003676)	uncharacterized RNA-binding protein C1827.05c-like; K14838 nucleolar protein 15 (A)	MKI67 FHA domain-interacting nucleolar phosphoprotein OS=Danio rerio GN=nifk PE=2 SV=2	RNA recognition motif. (a.k.a. RRM, RBD, or RNP domain)	PREDICTED: uncharacterized RNA-binding protein C1827.05c [Malus domestica]
GS017G0244500	0.0329034	molecular_function:"Interacting selectively and non-covalently with any protein or protein complex (a complex of two or more proteins that may include other nonprotein molecules)." [GOC:go_curators](GO:0005515)	WD-40 repeat-containing protein MSI4; K10752 histone-binding protein RBBP4 (A)	WD-40 repeat-containing protein MSI4 OS=Arabidopsis thaliana GN=MSI4 PE=1 SV=3	--	PREDICTED: WD-40 repeat-containing protein MSI4 isoform x1 [Malus domestica]
GS02G0068900	0	--	protein SUPPRESSOR OF npr1-1, CONSTITUTIVE 1-like; K19613 leucine-rich repeat protein SHOC2 (A)	TMV resistance protein N OS=Nicotiana glutinosa GN=N PE=1 SV=1	--	PREDICTED: TMV resistance protein N-like [Malus domestica]
GS015G0330100	0.0145993	molecular_function:"Catalysis of the phosphorylation of an amino acid residue in a protein, usually according to the reaction: a protein + ATP = a phosphoprotein + ADP." [MetaCyc:PROTEIN-KINASE-RXN](GO:0004672),molecular_function:"Interacting selectively and non-covalently with any protein or protein complex (a complex of two or more proteins that may include other nonprotein molecules)." [GOC:go…	LRR receptor-like serine/threonine-protein kinase EFR; K13428 LRR receptor-like serine/threonine-protein kinase EFR [EC:2.7.11.1] (A)	Probable LRR receptor-like serine/threonine-protein kinase At3g47570 OS=Arabidopsis thaliana GN=At3g47570 PE=2 SV=1	Leucine rich repeat N-terminal domain	PREDICTED: probable LRR receptor-like serine/threonine-protein kinase At3g47570 [Malus domestica]
GS04G0118500	0.0357046	molecular_function:"Any molecular function by which a gene product interacts selectively and non-covalently with DNA (deoxyribonucleic acid)." [GOC:dph, GOC:jl, GOC:tb, GOC:vw](GO:0003677),biological_process:"Any process that modulates the frequency, rate or extent of cellular DNA-templated transcription." [GOC:go_curators, GOC:txnOH](GO:0006355)	BEL1-like homeodomain protein 9; K15613 homeobox protein Meis1 (A)	BEL1-like homeodomain protein 9 OS=Arabidopsis thaliana GN=BLH9 PE=1 SV=1	Homeobox KN domain	PREDICTED: BEL1-like homeodomain protein 9 [Malus domestica]
GS015G0327100	0.0103439	cellular_component:"A protein complex located in the mitochondrial inner membrane that forms part of the mitochondrial respiratory chain. Contains about 10 polypeptide subunits including four redox centers: cytochrome b/b6, cytochrome c1 and an 2Fe-2S cluster. Catalyzes the oxidation of ubiquinol by oxidized cytochrome c1." [GOC:mtg_sensu, ISBN:0198547684](GO:0005750),biological_process:"The tran…	cytochrome b-c1 complex subunit 9-like; K00419 ubiquinol-cytochrome c reductase subunit 9 (A)	Cytochrome b-c1 complex subunit 9 OS=Solanum tuberosum PE=1 SV=1	Ubiquinol-cytochrome C reductase, UQCRX/QCR9 like	PREDICTED: cytochrome b-c1 complex subunit 9-like [Malus domestica]
GSCtg4960000100	0.000480441	--	--	--	--	hypothetical protein (mitochondrion) [Vicia faba]
GS09G0242000	0	molecular_function:"Interacting selectively and non-covalently with a lipid." [GOC:ai](GO:0008289)	homeobox-leucine zipper protein HDG11-like; K09338 homeobox-leucine zipper protein (A)	Homeobox-leucine zipper protein HDG11 OS=Arabidopsis thaliana GN=HDG11 PE=1 SV=1	START domain	PREDICTED: LOW QUALITY PROTEIN: homeobox-leucine zipper protein HDG11-like [Malus domestica]
GS04G0065700	0.0144051	--	probable serine/threonine-protein kinase At5g41260; K14500 BR-signaling kinase [EC:2.7.11.1] (A)	Probable serine/threonine-protein kinase At5g41260 OS=Arabidopsis thaliana GN=At5g41260 PE=1 SV=1	--	PREDICTED: probable serine/threonine-protein kinase At5g41260 [Malus domestica]
GS04G0009400	0	--	--	--	--	PREDICTED: tRNA (uracil-5-)-methyltransferase homolog A [Pyrus x bretschneideri]
GS013G0062100	0.000104252	--	quinolinate synthase, chloroplastic; K03517 quinolinate synthase [EC:2.5.1.72] (A)	SufE-like protein 2, chloroplastic OS=Arabidopsis thaliana GN=SUFE2 PE=2 SV=1	Fe-S metabolism associated domain	PREDICTED: quinolinate synthase, chloroplastic [Malus domestica]
GSCtg3160000200	0.0116945	--	--	Protein TAR1 OS=Kluyveromyces lactis (strain ATCC 8585 / CBS 2359 / DSM 70799 / NBRC 1267 / NRRL Y-1140 / WM37) GN=TAR1-A PE=4 SV=2	--	hypothetical protein MTR_5g051030 [Medicago truncatula]
GS01G0105200	0	molecular_function:"Interacting selectively and non-covalently with any nucleic acid." [GOC:jl](GO:0003676),biological_process:"The process in which a segment of DNA is incorporated into another, usually larger, DNA molecule such as a chromosome." [GOC:mah](GO:0015074)	uncharacterized LOC103415220; K02941 large subunit ribosomal protein LP0 (A)	Gypsy retrotransposon integrase-like protein 1 OS=Macaca fascicularis GN=GIN1 PE=2 SV=1	-	PREDICTED: uncharacterized protein LOC103415359 [Malus domestica]
GS010G0214100	0.0144641	biological_process:"The aggregation, arrangement and bonding together of a vacuolar proton-transporting V-type ATPase complex, proton-transporting two-sector ATPase complex that couples ATP hydrolysis to the transport of protons across the vacuolar membrane." [GOC:BHF, GOC:mah](GO:0070072)	--	--	VMA21-like domain	PREDICTED: uncharacterized protein LOC103445991 [Malus domestica]
GS09G0201200	0.00106919	--	hypothetical protein; K05337 ferredoxin (A)	Ferredoxin-1 OS=Desulfovibrio africanus GN=fd1 PE=1 SV=3	4Fe-4S single cluster domain of Ferredoxin I	PREDICTED: zuotin-like [Pyrus x bretschneideri]
GS05G0232300	0.025104	--	--	Protein ROOT HAIR DEFECTIVE 3 homolog 2 OS=Arabidopsis thaliana GN=At5g45160 PE=2 SV=1	Root hair defective 3 GTP-binding protein (RHD3)	PREDICTED: protein ROOT HAIR DEFECTIVE 3 homolog 2-like [Malus domestica]
GS011G0058600	0	--	prolyl endopeptidase-like; K01354 oligopeptidase B [EC:3.4.21.83] (A)	Beta-galactosidase 8 OS=Arabidopsis thaliana GN=BGAL8 PE=2 SV=2	Glycosyl hydrolases family 35	PREDICTED: prolyl endopeptidase-like [Malus domestica]
GS011G0052700	0.000533951	--	hypothetical protein; K19613 leucine-rich repeat protein SHOC2 (A)	Putative disease resistance protein At3g14460 OS=Arabidopsis thaliana GN=At3g14460 PE=3 SV=1	--	PREDICTED: putative disease resistance RPP13-like protein 1 isoform x1 [Pyrus x bretschneideri]
GS011G0152000	0.0275565	--	uncharacterized LOC103649263; K07466 replication factor A1 (A)	--	Helitron helicase-like domain at N-terminus	PREDICTED: uncharacterized protein LOC103935142 [Pyrus x bretschneideri]
GS05G0048100	0.0291047	--	--	--	--	--
GS017G0015600	0.0345897	molecular_function:"Interacting selectively and non-covalently with any protein or protein complex (a complex of two or more proteins that may include other nonprotein molecules)." [GOC:go_curators](GO:0005515)	--	F-box/kelch-repeat protein At1g57790 OS=Arabidopsis thaliana GN=At1g57790 PE=2 SV=1	F-box domain	PREDICTED: F-box protein At4g00893-like [Malus domestica]
GS08G0204700	0.0120554	--	--	--	--	PREDICTED: uncharacterized protein LOC103441960 [Malus domestica]
GSCtg8870000300	0.000378805	--	--	--	--	permease, partial [Mucor ambiguus]
GS016G0152200	0.0217829	biological_process:"The chemical reactions and pathways resulting in the formation of a deoxyribonucleotide, a compound consisting of deoxyribonucleoside (a base linked to a deoxyribose sugar) esterified with a phosphate group at either the 3' or 5'-hydroxyl group of the sugar." [GOC:go_curators, ISBN:0198506732](GO:0009263),molecular_function:"Catalysis of an oxidation-reduction (redox) reaction…	ribonucleoside-diphosphate reductase small chain A-like; K10808 ribonucleoside-diphosphate reductase subunit M2 [EC:1.17.4.1] (A)	Ribonucleoside-diphosphate reductase small chain A OS=Arabidopsis thaliana GN=RNR2A PE=1 SV=2	Ribonucleotide reductase, small chain	PREDICTED: ribonucleoside-diphosphate reductase small chain A-like isoform x1 [Malus domestica]
GS05G0006600	0.00479195	--	--	--	--	PREDICTED: uncharacterized protein LOC103956546 isoform x2 [Pyrus x bretschneideri]
GSCtg9380000100	0.0478769	molecular_function:"Interacting selectively and non-covalently with any nucleic acid." [GOC:jl](GO:0003676),molecular_function:"Catalysis of the endonucleolytic cleavage of RNA in RNA-DNA hybrids to 5'-phosphomonoesters." [EC:3.1.26.4](GO:0004523)	hypothetical protein; K19041 E3 ubiquitin-protein ligase RNF38/44 [EC:2.3.2.27] (A)	Putative RING-H2 finger protein ATL69 OS=Arabidopsis thaliana GN=ATL69 PE=3 SV=1	Reverse transcriptase-like	PREDICTED: putative RING-H2 finger protein ATL69 [Pyrus x bretschneideri]
GS02G0202300	0.00128718	--	hypothetical protein; K04730 interleukin-1 receptor-associated kinase 1 [EC:2.7.11.1] (A)	--	--	PREDICTED: uncharacterized protein LOC103444796 [Malus domestica]
GS011G0235300	0.0460276	--	--	--	--	--
GS02G0079000	0	molecular_function:"Interacting selectively and non-covalently with any protein or protein complex (a complex of two or more proteins that may include other nonprotein molecules)." [GOC:go_curators](GO:0005515)	protein ACCELERATED CELL DEATH 6-like; K19626 inversin (A)	Ankyrin repeat-containing protein At3g12360 OS=Arabidopsis thaliana GN=At3g12360 PE=2 SV=1	Ankyrin repeats (3 copies)	PREDICTED: ankyrin repeat-containing protein At5g02620-like [Pyrus x bretschneideri]
GS06G0057900	0	molecular_function:"Interacting selectively and non-covalently with GTP, guanosine triphosphate." [GOC:ai](GO:0005525)	elongation factor G-2, chloroplastic-like; K02355 elongation factor G (A)	Elongation factor G-2, chloroplastic OS=Glycine max GN=fusA2 PE=3 SV=1	Elongation factor Tu domain 2	PREDICTED: LOW QUALITY PROTEIN: elongation factor G-2, chloroplastic-like [Malus domestica]
GS012G0080300	0.0147257	--	--	Protein SABRE OS=Arabidopsis thaliana GN=SAB PE=1 SV=1	--	PREDICTED: uncharacterized protein LOC103441728 [Malus domestica]
GS015G0048800	0.00300164	molecular_function:"Catalysis of a biochemical reaction at physiological temperatures. In biologically catalyzed reactions, the reactants are known as substrates, and the catalysts are naturally occurring macromolecular substances known as enzymes. Enzymes possess specific binding sites for substrates, and are usually composed wholly or largely of protein, but RNA that has catalytic activity (rib…	polygalacturonase-like; K01184 polygalacturonase [EC:3.2.1.15] (A)	3-oxo-Delta(4,5)-steroid 5-beta-reductase OS=Arabidopsis thaliana GN=VEP1 PE=1 SV=1	NAD dependent epimerase/dehydratase family	PREDICTED: 3-oxo-Delta(4,5)-steroid 5-beta-reductase-like [Malus domestica]
GS04G0009100	0.0148437	molecular_function:"Interacting selectively and non-covalently with any protein or protein complex (a complex of two or more proteins that may include other nonprotein molecules)." [GOC:go_curators](GO:0005515),biological_process:"The cellular process in which a signal is conveyed to trigger a change in the activity or state of a cell. Signal transduction begins with reception of a signal (e.g. a…	TMV resistance protein N-like; K19613 leucine-rich repeat protein SHOC2 (A)	TMV resistance protein N OS=Nicotiana glutinosa GN=N PE=1 SV=1	NB-ARC domain	PREDICTED: TMV resistance protein N-like isoform x2 [Malus domestica]
GS017G0047900	1.40426e-24	--	--	--	--	PREDICTED: anthocyanidin 3-O-glucosyltransferase 2-like [Prunus mume]
GS08G0098300	0	--	--	--	--	PREDICTED: WPP domain-containing protein 2-like [Pyrus x bretschneideri]
GS017G0167500	0.006543	--	--	--	--	--
GS016G0133700	0.0143343	molecular_function:"Stops, prevents or reduces the activity of a protein phosphatase, an enzyme that hydrolyzes phosphate groups from phosphorylated proteins." [GOC:ai](GO:0004864),biological_process:"Reactions, triggered in response to the presence of a foreign body or the occurrence of an injury, which result in restriction of damage to the organism attacked or prevention/recovery from the infe…	--	Major allergen Pru ar 1 OS=Prunus armeniaca PE=1 SV=1	Pathogenesis-related protein Bet v I family	Mal d 1-like [Malus domestica]
GSCtg7380000300	0.0287689	--	--	Protein TAR1 OS=Kluyveromyces lactis (strain ATCC 8585 / CBS 2359 / DSM 70799 / NBRC 1267 / NRRL Y-1140 / WM37) GN=TAR1-A PE=4 SV=2	--	hypothetical protein MTR_5g050970 [Medicago truncatula]
GS016G0176000	0	molecular_function:"Catalysis of the hydrolysis of any non-peptide carbon-nitrogen bond in a linear amidine, a compound of the form R-C(=NH)-NH2." [ISBN:0198506732](GO:0016813)	probable ureidoglycolate hydrolase; K18151 ureidoglycolate amidohydrolase [EC:3.5.1.116] (A)	Probable ureidoglycolate hydrolase OS=Oryza sativa subsp. japonica GN=UAH PE=1 SV=2	--	PREDICTED: LOW QUALITY PROTEIN: probable ureidoglycolate hydrolase [Malus domestica]
GS016G0212500	0.00559502	molecular_function:"Interacting selectively and non-covalently with any protein or protein complex (a complex of two or more proteins that may include other nonprotein molecules)." [GOC:go_curators](GO:0005515)	nucleolar and coiled-body phosphoprotein 1; K11294 nucleolin (A)	Nucleolar and coiled-body phosphoprotein 1 OS=Rattus norvegicus GN=Nolc1 PE=1 SV=1	SRP40, C-terminal domain	PREDICTED: suppressor protein SRP40-like isoform x1 [Pyrus x bretschneideri]
GS02G0064700	0	--	--	--	--	PREDICTED: LOW QUALITY PROTEIN: uncharacterized protein LOC103448858 [Malus domestica]
GS011G0064400	0.0245944	--	--	--	--	PREDICTED: uncharacterized protein LOC103412856 isoform x1 [Malus domestica]
GS013G0072800	0	biological_process:"Any process that modulates the frequency, rate or extent of cellular DNA-templated transcription." [GOC:go_curators, GOC:txnOH](GO:0006355)	--	Transcription factor PAR2 OS=Arabidopsis thaliana GN=PAR2 PE=3 SV=1	--	PREDICTED: transcription factor PAR2 [Malus domestica]
GS09G0257400	0.000103631	molecular_function:"Catalysis of the reaction: ATP(out) + ADP(in) = ATP(in) + ADP(out)." [TC:2.A.29.1.1](GO:0005471),biological_process:"The directed movement of a nucleotide, any compound consisting of a nucleoside that is esterified with (ortho)phosphate, into, out of or within a cell." [ISBN:0198506732](GO:0006862),cellular_component:"The component of a membrane consisting of the gene products…	plastidic ATP/ADP-transporter-like; K03301 ATP:ADP antiporter, AAA family (A)	Plastidic ATP/ADP-transporter OS=Solanum tuberosum PE=2 SV=2	TLC ATP/ADP transporter	PREDICTED: plastidic ATP/ADP-transporter-like [Pyrus x bretschneideri]
GS016G0183600	0	--	MYB23; myb-related protein Myb4-like; K09422 myb proto-oncogene protein, plant (A)	Myb-related protein Myb4 OS=Oryza sativa subsp. japonica GN=MYB4 PE=2 SV=2	Myb-like DNA-binding domain	MYB23 [Malus domestica]
GS013G0255800	0	--	--	--	--	DNA polymerase zeta catalytic subunit [Plasmodium falciparum RAJ116]
GS015G0356200	0.0361481	molecular_function:"Interacting selectively and non-covalently with any nucleic acid." [GOC:jl](GO:0003676),molecular_function:"The action of a molecule that contributes to the structural integrity of the ribosome." [GOC:mah](GO:0003735),molecular_function:"Catalysis of a biochemical reaction at physiological temperatures. In biologically catalyzed reactions, the reactants are known as substrates…	uncharacterized LOC103419048; K00815 tyrosine aminotransferase [EC:2.6.1.5] (A)	60S ribosomal protein L3-1 OS=Arabidopsis thaliana GN=ARP1 PE=2 SV=5	Serine hydroxymethyltransferase	PREDICTED: uncharacterized protein LOC103445822 [Malus domestica]
GS012G0224400	0.0147956	molecular_function:"Catalysis of the hydrolysis of various bonds, e.g. C-O, C-N, C-C, phosphoric anhydride bonds, etc. Hydrolase is the systematic name for any enzyme of EC class 3." [ISBN:0198506732](GO:0016787)	hypothetical protein; K11729 acyl-CoA dehydrogenase family member 10 (A)	--	Haloacid dehalogenase-like hydrolase	PREDICTED: uncharacterized protein LOC103423602 [Malus domestica]
GS015G0207100	5.73315e-07	--	--	--	--	--
GS02G0137300	0	molecular_function:"Catalysis of the reaction: hydroxymethylbilane = H(2)O + uroporphyrinogen III." [EC:4.2.1.75, RHEA:18965](GO:0004852),biological_process:"The chemical reactions and pathways resulting in the formation of uroporphyrinogen III." [GOC:ai](GO:0006780),biological_process:"The chemical reactions and pathways leading to the formation of tetrapyrroles, natural pigments containing four…	uroporphyrinogen-III synthase, chloroplastic-like; K01719 uroporphyrinogen-III synthase [EC:4.2.1.75] (A)	Uroporphyrinogen-III synthase, chloroplastic OS=Arabidopsis thaliana GN=UROS PE=2 SV=2	Uroporphyrinogen-III synthase HemD	PREDICTED: uroporphyrinogen-III synthase, chloroplastic-like isoform x4 [Pyrus x bretschneideri]
GS02G0068100	6.99548e-06	molecular_function:"Interacting selectively and non-covalently with any protein or protein complex (a complex of two or more proteins that may include other nonprotein molecules)." [GOC:go_curators](GO:0005515),biological_process:"The cellular process in which a signal is conveyed to trigger a change in the activity or state of a cell. Signal transduction begins with reception of a signal (e.g. a…	TMV resistance protein N-like; K19613 leucine-rich repeat protein SHOC2 (A)	TMV resistance protein N OS=Nicotiana glutinosa GN=N PE=1 SV=1	TIR domain	PREDICTED: TMV resistance protein N-like [Pyrus x bretschneideri]
GS08G0202500	0.00181223	--	ubiquitin-like domain-containing CTD phosphatase; K17618 ubiquitin-like domain-containing CTD phosphatase 1 [EC:3.1.3.16] (A)	Ubiquitin-like domain-containing CTD phosphatase OS=Arabidopsis thaliana GN=At4g06599 PE=2 SV=1	NLI interacting factor-like phosphatase	PREDICTED: LOW QUALITY PROTEIN: ubiquitin-like domain-containing CTD phosphatase [Malus domestica]
GS02G0161300	0.0307226	--	--	--	--	--
GS05G0305600	1.32933e-07	--	--	--	--	PREDICTED: uncharacterized protein LOC103434498 [Malus domestica]
GS013G0051700	0.00418708	molecular_function:"Interacting selectively and non-covalently with any protein or protein complex (a complex of two or more proteins that may include other nonprotein molecules)." [GOC:go_curators](GO:0005515)	SLOW growth protein; K19589 release factor glutamine methyltransferase [EC:2.1.1.297] (A)	Pentatricopeptide repeat-containing protein At5g66520 OS=Arabidopsis thaliana GN=PCMP-H61 PE=2 SV=1	PPR repeat	PREDICTED: pentatricopeptide repeat-containing protein At5g66520-like [Malus domestica]
GS07G0000900	0.000795228	molecular_function:"Interacting selectively and non-covalently with calmodulin, a calcium-binding protein with many roles, both in the calcium-bound and calcium-free states." [GOC:krc](GO:0005516)	--	--	Plant calmodulin-binding domain	PREDICTED: uncharacterized protein LOC103957650 [Pyrus x bretschneideri]
GS011G0074300	0.0196895	--	--	--	--	PREDICTED: uncharacterized protein LOC103411211 isoform x2 [Malus domestica]
GSCtg5500003200	0.0138468	--	--	Putative uncharacterized protein ART3 OS=Saccharomyces cerevisiae (strain ATCC 204508 / S288c) GN=ART3 PE=5 SV=1	--	senescence-associated protein [Medicago truncatula]
GS01G0086100	0.00836681	--	--	--	--	--
GS06G0081200	0.0176975	--	--	--	--	PREDICTED: myosin-11-like [Malus domestica]
GS07G0019800	0.00748246	molecular_function:"Interacting selectively and non-covalently with zinc (Zn) ions." [GOC:ai](GO:0008270)	uncharacterized LOC100819268; K12501 homogentisate solanesyltransferase [EC:2.5.1.117] (A)	TNF receptor-associated factor 5 OS=Homo sapiens GN=TRAF5 PE=1 SV=2	TRAF-type zinc finger	PREDICTED: uncharacterized protein LOC103428421 [Malus domestica]
GS02G0022300	0	--	uncharacterized LOC103404556; K14314 nuclear pore complex protein Nup210 (A)	--	--	PREDICTED: LOW QUALITY PROTEIN: uncharacterized protein LOC103426713 [Malus domestica]
GS01G0110400	9.2512e-05	--	--	--	--	--
GS06G0087100	0	--	uncharacterized LOC100250295; K03452 magnesium/proton exchanger (A)	Pentatricopeptide repeat-containing protein At4g13650 OS=Arabidopsis thaliana GN=PCMP-H42 PE=2 SV=2	--	PREDICTED: putative pentatricopeptide repeat-containing protein At3g25970 [Prunus mume]
GS02G0230100	0.000970743	--	putative disease resistance protein At3g14460; K19613 leucine-rich repeat protein SHOC2 (A)	Putative disease resistance RPP13-like protein 1 OS=Arabidopsis thaliana GN=RPPL1 PE=3 SV=1	--	PREDICTED: putative disease resistance RPP13-like protein 1 [Malus domestica]
GS09G0128300	0.0129693	--	probable galactinol--sucrose galactosyltransferase 2; K06617 raffinose synthase [EC:2.4.1.82] (A)	Probable galactinol--sucrose galactosyltransferase 2 OS=Arabidopsis thaliana GN=RFS2 PE=2 SV=2	Raffinose synthase or seed imbibition protein Sip1	PREDICTED: probable galactinol--sucrose galactosyltransferase 2 [Pyrus x bretschneideri]
GS02G0023100	0	--	Nucleolysin TIAR; K13201 nucleolysin TIA-1/TIAR (A)	--	--	PREDICTED: uncharacterized protein LOC101313543 [Fragaria vesca subsp. vesca]
GS02G0178400	0	molecular_function:"Catalysis of the reaction: GTP + H2O = GDP + phosphate." [ISBN:0198547684, PMID:26832457, PMID:27218782](GO:0003924),molecular_function:"Interacting selectively and non-covalently with GTP, guanosine triphosphate." [GOC:ai](GO:0005525),biological_process:"Any series of molecular signals in which a small monomeric GTPase relays one or more of the signals." [GOC:mah](GO:0007264)	rac-like GTP-binding protein RAC2; K04392 Ras-related C3 botulinum toxin substrate 1 (A)	Rac-like GTP-binding protein 7 OS=Oryza sativa subsp. japonica GN=RAC7 PE=2 SV=1	Ras family	PREDICTED: rac-like GTP-binding protein RAC2 [Pyrus x bretschneideri]
GS011G0069500	0.00232255	--	pyruvate kinase, cytosolic isozyme-like; K00873 pyruvate kinase [EC:2.7.1.40] (A)	--	--	PREDICTED: pyruvate kinase, cytosolic isozyme-like [Pyrus x bretschneideri]
GS07G0007800	0.0136033	--	--	--	--	PREDICTED: uncharacterized protein LOC103420509 [Malus domestica]
GS05G0193600	0	--	uncharacterized LOC103452780; K04564 superoxide dismutase, Fe-Mn family [EC:1.15.1.1] (A)	--	--	PREDICTED: uncharacterized protein LOC103411989 [Malus domestica]
GS02G0052200	0.00244848	molecular_function:"Catalysis of the transfer of a glycosyl group from a UDP-sugar to a small hydrophobic molecule." [InterPro:IPR004224, PMID:11846783](GO:0008194)	hypothetical protein; K18823 soyasaponin III rhamnosyltransferase [EC:2.4.1.273] (A)	UDP-glycosyltransferase 91C1 OS=Arabidopsis thaliana GN=UGT91C1 PE=2 SV=1	UDP-glucoronosyl and UDP-glucosyl transferase	PREDICTED: UDP-glycosyltransferase 91C1-like [Malus domestica]
GS010G0226300	0.0428105	biological_process:"A process that is carried out at the cellular level which results in the assembly, arrangement of constituent parts, or disassembly of the chloroplast." [GOC:jid](GO:0009658)	--	Pentatricopeptide repeat-containing protein At1g30610, chloroplastic OS=Arabidopsis thaliana GN=EMB2279 PE=2 SV=1	--	PREDICTED: pentatricopeptide repeat-containing protein At1g30610, chloroplastic-like [Malus domestica]
GS016G0150900	0.023306	molecular_function:"Interacting selectively and non-covalently with any protein or protein complex (a complex of two or more proteins that may include other nonprotein molecules)." [GOC:go_curators](GO:0005515)	AP-5 complex subunit mu; K19023 AP-5 complex subunit mu-1 (A)	AP-5 complex subunit mu OS=Arabidopsis thaliana GN=AP5M PE=2 SV=1	Adaptor complexes medium subunit family	PREDICTED: AP-5 complex subunit mu isoform x1 [Malus domestica]
GS05G0206800	0.00386619	molecular_function:"Catalysis of a biochemical reaction at physiological temperatures. In biologically catalyzed reactions, the reactants are known as substrates, and the catalysts are naturally occurring macromolecular substances known as enzymes. Enzymes possess specific binding sites for substrates, and are usually composed wholly or largely of protein, but RNA that has catalytic activity (rib…	acetylornithine aminotransferase, mitochondrial-like; K00818 acetylornithine aminotransferase [EC:2.6.1.11] (A)	Acetylornithine aminotransferase, mitochondrial OS=Alnus glutinosa GN=AG118 PE=2 SV=1	Aminotransferase class-III	PREDICTED: acetylornithine aminotransferase, mitochondrial-like [Malus domestica]
GS013G0259500	0.024605	--	--	--	--	BnaAnng36730D [Brassica napus]
GS011G0022900	0.0200882	molecular_function:"Catalysis of the phosphorylation of an amino acid residue in a protein, usually according to the reaction: a protein + ATP = a phosphoprotein + ADP." [MetaCyc:PROTEIN-KINASE-RXN](GO:0004672),molecular_function:"Interacting selectively and non-covalently with ATP, adenosine 5'-triphosphate, a universally important coenzyme and enzyme regulator." [ISBN:0198506732](GO:0005524),bi…	serine/threonine-protein kinase HT1-like; K17535 serine/threonine-protein kinase TNNI3K [EC:2.7.11.1] (A)	Serine/threonine-protein kinase HT1 OS=Arabidopsis thaliana GN=HT1 PE=1 SV=1	Protein tyrosine kinase	PREDICTED: serine/threonine-protein kinase HT1-like [Pyrus x bretschneideri]
GS03G0156900	0.0208712	molecular_function:"Any molecular function by which a gene product interacts selectively and non-covalently with DNA (deoxyribonucleic acid)." [GOC:dph, GOC:jl, GOC:tb, GOC:vw](GO:0003677),molecular_function:"The formation of a protein dimer, a macromolecular structure consists of two noncovalently associated identical or nonidentical subunits." [ISBN:0198506732](GO:0046983)	protein argonaute 4B-like; K11593 eukaryotic translation initiation factor 2C (A)	Zinc finger BED domain-containing protein RICESLEEPER 2 OS=Oryza sativa subsp. japonica GN=Os03g0733400 PE=2 SV=1	hAT family C-terminal dimerisation region	PREDICTED: zinc finger BED domain-containing protein RICESLEEPER 2-like [Fragaria vesca subsp. vesca]
GS03G0217600	0.0358883	--	--	--	--	PREDICTED: uncharacterized protein LOC103405516 [Malus domestica]
GS05G0045500	0	--	beta-ureidopropionase-like; K01431 beta-ureidopropionase [EC:3.5.1.6] (A)	Beta-ureidopropionase OS=Arabidopsis thaliana GN=PYD3 PE=1 SV=1	--	PREDICTED: beta-ureidopropionase-like [Pyrus x bretschneideri]
GS015G0084700	0	--	--	--	--	--
GS016G0093700	0.0299876	molecular_function:"Catalysis of the incorporation of one atom from molecular oxygen into a compound and the reduction of the other atom of oxygen to water." [ISBN:0198506732](GO:0004497),molecular_function:"Interacting selectively and non-covalently with iron (Fe) ions." [GOC:ai](GO:0005506),molecular_function:"Catalysis of an oxidation-reduction (redox) reaction in which hydrogen or electrons a…	geraniol 8-hydroxylase-like; K00512 steroid 17alpha-monooxygenase / 17alpha-hydroxyprogesterone aldolase [EC:1.14.14.19 4.1.2.30] (A)	Geraniol 8-hydroxylase OS=Swertia mussotii GN=CYP76B10 PE=1 SV=1	Cytochrome P450	PREDICTED: geraniol 8-hydroxylase-like [Pyrus x bretschneideri]
GS013G0259400	0.0165039	--	lysosomal alpha-mannosidase-like; K01191 alpha-mannosidase [EC:3.2.1.24] (A)	--	--	PREDICTED: lysosomal alpha-mannosidase-like [Malus domestica]
GS017G0065500	0	--	--	Ankyrin repeat-containing protein At3g12360 OS=Arabidopsis thaliana GN=At3g12360 PE=2 SV=1	Domain of unknown function	PREDICTED: uncharacterized protein LOC103432100 [Malus domestica]
GS05G0207300	0.00402966	biological_process:"Any process that results in a change in state or activity of a cell or an organism (in terms of movement, secretion, enzyme production, gene expression, etc.) as a result of an auxin stimulus." [GOC:jl](GO:0009733)	auxin-induced protein X15-like; K14488 SAUR family protein (A)	Auxin-responsive protein SAUR72 OS=Arabidopsis thaliana GN=SAUR72 PE=2 SV=1	Auxin responsive protein	PREDICTED: auxin-induced protein x15-like [Malus domestica]
GS08G0039200	0.0138478	--	nuclear pore complex protein Nup155; K14312 nuclear pore complex protein Nup155 (A)	Nuclear pore complex protein NUP155 OS=Arabidopsis thaliana GN=NUP155 PE=1 SV=1	--	PREDICTED: LOW QUALITY PROTEIN: nuclear pore complex protein Nup155 [Prunus mume]
GS010G0278600	0	--	cell cycle checkpoint protein RAD17; K06662 cell cycle checkpoint protein (A)	Uncharacterized protein At2g29880 OS=Arabidopsis thaliana GN=At2g29880 PE=2 SV=1	Myb/SANT-like DNA-binding domain	PREDICTED: uncharacterized protein At2g29880 [Malus domestica]
GS05G0281200	0	molecular_function:"Interacting selectively and non-covalently with any protein or protein complex (a complex of two or more proteins that may include other nonprotein molecules)." [GOC:go_curators](GO:0005515),molecular_function:"Catalysis of an oxidation-reduction (redox) reaction, a reversible chemical reaction in which the oxidation state of an atom or atoms within a molecule is altered. One …	linoleate 13S-lipoxygenase 3-1, chloroplastic-like; K00454 lipoxygenase [EC:1.13.11.12] (A)	Linoleate 13S-lipoxygenase 3-1, chloroplastic OS=Solanum tuberosum GN=LOX3.1 PE=1 SV=1	PLAT/LH2 domain	PREDICTED: linoleate 13S-lipoxygenase 3-1, chloroplastic-like [Pyrus x bretschneideri]
GSCtg9380003400	0.00139513	--	--	--	--	PREDICTED: uncharacterized protein LOC103417884 [Malus domestica]
GS02G0065900	0.0105436	molecular_function:"Interacting selectively and non-covalently with any protein or protein complex (a complex of two or more proteins that may include other nonprotein molecules)." [GOC:go_curators](GO:0005515),biological_process:"The cellular process in which a signal is conveyed to trigger a change in the activity or state of a cell. Signal transduction begins with reception of a signal (e.g. a…	TMV resistance protein N-like; K19613 leucine-rich repeat protein SHOC2 (A)	TMV resistance protein N OS=Nicotiana glutinosa GN=N PE=1 SV=1	TIR domain	PREDICTED: TMV resistance protein N-like [Malus domestica]
GS016G0204600	0.0160931	molecular_function:"Enables the transfer of a nucleoside, a nucleobase linked to either beta-D-ribofuranose (ribonucleoside) or 2-deoxy-beta-D-ribofuranose, (a deoxyribonucleotide) from one side of a membrane to the other." [GOC:ai](GO:0005337),cellular_component:"The component of a membrane consisting of the gene products and protein complexes having at least some part of their peptide sequence …	equilibrative nucleotide transporter 3-like; K15014 solute carrier family 29 (equilibrative nucleoside transporter), member 1/2/3 (A)	Equilibrative nucleotide transporter 2 OS=Arabidopsis thaliana GN=ENT2 PE=2 SV=1	--	PREDICTED: equilibrative nucleotide transporter 3-like [Malus domestica]
GS09G0236900	0	molecular_function:"Interacting selectively and non-covalently with ADP, adenosine 5'-diphosphate." [GOC:jl](GO:0043531)	disease resistance protein At4g27190-like; K13459 disease resistance protein RPS2 (A)	Disease resistance protein At4g27190 OS=Arabidopsis thaliana GN=At4g27190 PE=2 SV=1	NB-ARC domain	PREDICTED: disease resistance protein At4g27190-like [Pyrus x bretschneideri]
GS010G0075600	0.00123929	--	--	--	--	--
GS015G0073200	0.0274344	--	--	--	--	--
GS05G0146400	0.0430071	molecular_function:"Interacting selectively and non-covalently with any protein or protein complex (a complex of two or more proteins that may include other nonprotein molecules)." [GOC:go_curators](GO:0005515),biological_process:"The cellular process in which a signal is conveyed to trigger a change in the activity or state of a cell. Signal transduction begins with reception of a signal (e.g. a…	hypothetical protein; K19613 leucine-rich repeat protein SHOC2 (A)	TMV resistance protein N OS=Nicotiana glutinosa GN=N PE=1 SV=1	TIR domain	PREDICTED: TMV resistance protein N-like [Malus domestica]
GS017G0222900	4.92171e-06	--	replication protein A 70 kDa DNA-binding subunit-like; K07466 replication factor A1 (A)	--	--	PREDICTED: replication protein A 70 kDa DNA-binding subunit-like [Malus domestica]
GS016G0204500	0.0264099	cellular_component:"A large complex of the mitochondrial outer membrane that mediates transport of proteins into all mitochondrial compartments." [PMID:12581629](GO:0005742),biological_process:"The import of proteins across the outer and inner mitochondrial membranes into the matrix. Unfolded proteins enter the mitochondrial matrix with a chaperone protein; the information required to target the …	mitochondrial import receptor subunit TOM7-2-like; K17771 mitochondrial import receptor subunit TOM7 (A)	Mitochondrial import receptor subunit TOM7-1 OS=Solanum tuberosum GN=TOM7-1 PE=3 SV=3	TOM7 family	PREDICTED: mitochondrial import receptor subunit TOM7-2-like [Malus domestica]
GS017G0053700	0.0281118	--	--	--	--	PREDICTED: beta-galactosidase 3-like isoform x2 [Malus domestica]
GS013G0013700	4.37658e-05	molecular_function:"Catalysis of the phosphorylation of an amino acid residue in a protein, usually according to the reaction: a protein + ATP = a phosphoprotein + ADP." [MetaCyc:PROTEIN-KINASE-RXN](GO:0004672),molecular_function:"Interacting selectively and non-covalently with any protein or protein complex (a complex of two or more proteins that may include other nonprotein molecules)." [GOC:go…	probable LRR receptor-like serine/threonine-protein kinase At4g08850; K04733 interleukin-1 receptor-associated kinase 4 [EC:2.7.11.1] (A)	Probable LRR receptor-like serine/threonine-protein kinase At4g08850 OS=Arabidopsis thaliana GN=At4g08850 PE=2 SV=3	Leucine Rich repeat	PREDICTED: probable leucine-rich repeat receptor-like protein kinase At1g35710 [Malus domestica]
GS011G0246900	0.0213619	molecular_function:"Catalysis of the hydrolysis of various bonds, e.g. C-O, C-N, C-C, phosphoric anhydride bonds, etc. Hydrolase is the systematic name for any enzyme of EC class 3." [ISBN:0198506732](GO:0016787)	GID1c; gibberellin receptor GID1B-like; K14493 gibberellin receptor GID1 [EC:3.-.-.-] (A)	Gibberellin receptor GID1B OS=Arabidopsis thaliana GN=GID1B PE=1 SV=1	alpha/beta hydrolase fold	GID1c [Malus domestica]
GS05G0262300	0.000454457	molecular_function:"Catalysis of the phosphorylation of an amino acid residue in a protein, usually according to the reaction: a protein + ATP = a phosphoprotein + ADP." [MetaCyc:PROTEIN-KINASE-RXN](GO:0004672),molecular_function:"Interacting selectively and non-covalently with any protein or protein complex (a complex of two or more proteins that may include other nonprotein molecules)." [GOC:go…	probable LRR receptor-like serine/threonine-protein kinase At1g53440; K04733 interleukin-1 receptor-associated kinase 4 [EC:2.7.11.1] (A)	Probable leucine-rich repeat receptor-like serine/threonine-protein kinase At3g14840 OS=Arabidopsis thaliana GN=LRR-RLK PE=2 SV=1	Di-glucose binding within endoplasmic reticulum	PREDICTED: probable LRR receptor-like serine/threonine-protein kinase At1g07650 [Pyrus x bretschneideri]
GS05G0188900	0	molecular_function:"The formation of a protein dimer, a macromolecular structure consists of two noncovalently associated identical or nonidentical subunits." [ISBN:0198506732](GO:0046983)	Transcription factor AtMYC2, putative (EC:1.3.1.74); K13422 transcription factor MYC2 (A)	Transcription factor bHLH3 OS=Arabidopsis thaliana GN=BHLH3 PE=2 SV=1	Helix-loop-helix DNA-binding domain	PREDICTED: transcription factor bHLH3-like [Pyrus x bretschneideri]
GS08G0064300	0	molecular_function:"Interacting selectively and non-covalently with any protein or protein complex (a complex of two or more proteins that may include other nonprotein molecules)." [GOC:go_curators](GO:0005515),biological_process:"The nucleotide-excision repair process that carries out preferential repair of DNA lesions on the actively transcribed strand of the DNA duplex. In addition, the transc…	DNA excision repair protein ERCC-8-like; K10570 DNA excision repair protein ERCC-8 (A)	DNA excision repair protein ERCC-8 OS=Bos taurus GN=ERCC8 PE=2 SV=1	--	PREDICTED: LOW QUALITY PROTEIN: DNA excision repair protein ERCC-8-like [Malus domestica]
GS010G0214200	0.000902739	molecular_function:"Enables the transfer of zinc (Zn) ions from one side of a membrane to the other." [GOC:dgf](GO:0005385),cellular_component:"A lipid bilayer along with all the proteins and protein complexes embedded in it an attached to it." [GOC:dos, GOC:mah, ISBN:0815316194](GO:0016020),cellular_component:"The component of a membrane consisting of the gene products and protein complexes havi…	zinc transporter 1-like; K14709 solute carrier family 39 (zinc transporter), member 1/2/3 (A)	Zinc transporter 1 OS=Arabidopsis thaliana GN=ZIP1 PE=2 SV=1	ZIP Zinc transporter	PREDICTED: zinc transporter 1-like [Malus domestica]
GS05G0192800	0.0281323	molecular_function:"Interacting selectively and non-covalently with single-stranded DNA." [GOC:elh, GOC:vw, PMID:22976174](GO:0003697),biological_process:"The cellular metabolic process in which a cell duplicates one or more molecules of DNA. DNA replication begins when specific sequences, known as origins of replication, are recognized and bound by initiation proteins, and ends when the original…	hypothetical protein; K01810 glucose-6-phosphate isomerase [EC:5.3.1.9] (A)	Protein OSB1, mitochondrial OS=Arabidopsis thaliana GN=OSB1 PE=1 SV=1	Single-strand binding protein family	PREDICTED: protein OSB2, chloroplastic-like [Pyrus x bretschneideri]
GS04G0004600	0	--	--	Trophinin OS=Homo sapiens GN=TRO PE=1 SV=3	--	PREDICTED: fibroin heavy chain isoform x10 [Bactrocera cucurbitae]
GS02G0069400	0.0171212	molecular_function:"Interacting selectively and non-covalently with ATP, adenosine 5'-triphosphate, a universally important coenzyme and enzyme regulator." [ISBN:0198506732](GO:0005524),biological_process:"A microtubule-based process that results in the movement of organelles, other microtubules, or other cellular components. Examples include motor-driven movement along microtubules and movement …	kinesin-like protein NACK2; K11498 centromeric protein E (A)	Kinesin-like protein NACK2 OS=Arabidopsis thaliana GN=NACK2 PE=1 SV=1	Domain of unknown function (DUF3490)	PREDICTED: kinesin-like protein NACK2 [Pyrus x bretschneideri]
GS02G0160900	0.00562652	molecular_function:"Catalysis of the reaction: GTP + H2O = GDP + phosphate." [ISBN:0198547684, PMID:26832457, PMID:27218782](GO:0003924),molecular_function:"Interacting selectively and non-covalently with GTP, guanosine triphosphate." [GOC:ai](GO:0005525)	ras-related protein Rab11D; K07904 Ras-related protein Rab-11A (A)	Ras-related protein Rab11D OS=Lotus japonicus GN=RAB11D PE=2 SV=1	Ras family	PREDICTED: ras-related protein Rab11D [Pyrus x bretschneideri]
GS014G0066800	0.0198477	--	eukaryotic initiation factor 4A; K03257 translation initiation factor 4A (A)	--	--	PREDICTED: eukaryotic initiation factor 4A-like isoform x2 [Pyrus x bretschneideri]
GS06G0164300	0.0171317	molecular_function:"Any molecular function by which a gene product interacts selectively and non-covalently with DNA (deoxyribonucleic acid)." [GOC:dph, GOC:jl, GOC:tb, GOC:vw](GO:0003677)	hypothetical protein; K08869 aarF domain-containing kinase (A)	Transcription factor MYB1R1 OS=Solanum tuberosum PE=2 SV=1	Myb-like DNA-binding domain	transcription factor MYB1R1-like [Malus domestica]
GS010G0205100	0.0462051	--	myb-like DNA-binding domain protein; K15198 transcription factor TFIIIB component B'' (A)	--	--	hypothetical protein [Malus domestica]
GS06G0134200	0.0166165	molecular_function:"Catalysis of the hydrolysis of any O-glycosyl bond." [GOC:mah](GO:0004553),biological_process:"The chemical reactions and pathways involving carbohydrates, any of a group of organic compounds based of the general formula Cx(H2O)y. Includes the formation of carbohydrate derivatives by the addition of a carbohydrate residue to another molecule." [GOC:mah, ISBN:0198506732](GO:000…	beta-glucosidase 24-like; K01188 beta-glucosidase [EC:3.2.1.21] (A)	Beta-glucosidase 24 OS=Oryza sativa subsp. japonica GN=BGLU24 PE=2 SV=1	Glycosyl hydrolase family 1	PREDICTED: beta-glucosidase 24-like [Malus domestica]
GS017G0066800	0	--	--	--	--	--
GS02G0021600	0.00693312	molecular_function:"Interacting selectively and non-covalently with ADP, adenosine 5'-diphosphate." [GOC:jl](GO:0043531)	TMV resistance protein N-like; K19613 leucine-rich repeat protein SHOC2 (A)	TMV resistance protein N OS=Nicotiana glutinosa GN=N PE=1 SV=1	NB-ARC domain	PREDICTED: TMV resistance protein N-like [Malus domestica]
GS012G0131300	0.00499105	--	transcription factor RAX1-like; K09422 myb proto-oncogene protein, plant (A)	Transcription factor RAX2 OS=Arabidopsis thaliana GN=RAX2 PE=1 SV=1	--	PREDICTED: uncharacterized protein LOC103430371 [Malus domestica]
GS08G0188200	0.0228824	--	probable serine/threonine-protein kinase At4g35230; K14500 BR-signaling kinase [EC:2.7.11.1] (A)	Probable serine/threonine-protein kinase At4g35230 OS=Arabidopsis thaliana GN=At4g35230 PE=1 SV=1	--	PREDICTED: probable serine/threonine-protein kinase At4g35230 isoform x1 [Pyrus x bretschneideri]
GS017G0057900	0	--	--	--	--	--
GS010G0014800	0.00668873	--	--	--	--	--
GS016G0094400	0	--	--	--	--	PREDICTED: inverted formin-2-like [Malus domestica]
GS02G0022800	0	--	--	--	--	PREDICTED: TMV resistance protein N-like [Pyrus x bretschneideri]
GS015G0054900	0	molecular_function:"Catalysis of a biochemical reaction at physiological temperatures. In biologically catalyzed reactions, the reactants are known as substrates, and the catalysts are naturally occurring macromolecular substances known as enzymes. Enzymes possess specific binding sites for substrates, and are usually composed wholly or largely of protein, but RNA that has catalytic activity (rib…	methionine gamma-lyase-like; K01761 methionine-gamma-lyase [EC:4.4.1.11] (A)	Methionine gamma-lyase OS=Arabidopsis thaliana GN=MGL PE=1 SV=1	Cys/Met metabolism PLP-dependent enzyme	PREDICTED: methionine gamma-lyase-like [Malus domestica]
GS05G0223500	0.00128718	molecular_function:"Interacting selectively and non-covalently with the oxidized form, FAD, of flavin-adenine dinucleotide, the coenzyme or the prosthetic group of various flavoprotein oxidoreductase enzymes." [GOC:mah](GO:0071949)	zeaxanthin epoxidase, chloroplastic-like; K09838 zeaxanthin epoxidase [EC:1.14.13.90] (A)	Zeaxanthin epoxidase, chloroplastic OS=Prunus armeniaca PE=2 SV=1	NAD(P)-binding Rossmann-like domain	PREDICTED: LOW QUALITY PROTEIN: zeaxanthin epoxidase, chloroplastic-like [Malus domestica]
GS011G0105000	0.00705964	--	glucose-6-phosphate/phosphate translocator 1, chloroplastic-like; K15283 solute carrier family 35, member E1 (A)	Glucose-6-phosphate/phosphate translocator 1, chloroplastic OS=Arabidopsis thaliana GN=GPT1 PE=2 SV=1	Triose-phosphate Transporter family	PREDICTED: glucose-6-phosphate/phosphate translocator 1, chloroplastic-like [Malus domestica]
GS02G0068200	1.40426e-24	--	--	--	--	--
GS017G0026200	0	--	--	--	--	PREDICTED: uncharacterized protein LOC103447697 [Malus domestica]
GS08G0052700	0.0480262	--	17.1 kDa class II heat shock protein-like; K13993 HSP20 family protein (A)	17.9 kDa class II heat shock protein OS=Glycine max GN=HSP17.9-D PE=3 SV=1	Hsp20/alpha crystallin family	PREDICTED: 17.3 kDa class II heat shock protein-like [Malus domestica]
GS017G0067500	0.00258929	--	--	--	--	PREDICTED: uncharacterized protein LOC103417139 [Malus domestica]
GS02G0042300	0	molecular_function:"Enables the facilitated diffusion of an ion (by an energy-independent process) by passage through a transmembrane aqueous pore or channel without evidence for a carrier-mediated mechanism. May be either selective (it enables passage of a specific ion only) or non-selective (it enables passage of two or more ions of same charge but different size)." [GOC:cy, GOC:mtg_transport, …	hypothetical protein; K05391 cyclic nucleotide gated channel, other eukaryote (A)	Cyclic nucleotide-gated ion channel 1 OS=Arabidopsis thaliana GN=CNGC1 PE=1 SV=1	Ion transport protein	PREDICTED: uncharacterized protein LOC103936744 isoform x5 [Pyrus x bretschneideri]
GS06G0173200	0.00310488	--	--	--	--	--
GS05G0168200	0.0408409	molecular_function:"Catalysis of the reaction: ATP + L-threonine + tRNA(Thr) = AMP + diphosphate + L-threonyl-tRNA(Thr)." [EC:6.1.1.3](GO:0004829),molecular_function:"Interacting selectively and non-covalently with ATP, adenosine 5'-triphosphate, a universally important coenzyme and enzyme regulator." [ISBN:0198506732](GO:0005524),cellular_component:"All of the contents of a cell excluding the pl…	threonine--tRNA ligase, mitochondrial-like; K01868 threonyl-tRNA synthetase [EC:6.1.1.3] (A)	Threonine--tRNA ligase, chloroplastic/mitochondrial 2 OS=Arabidopsis thaliana GN=EMB2761 PE=2 SV=1	--	PREDICTED: uncharacterized protein LOC103423248 [Malus domestica]
GS05G0285100	0.00102247	--	long chain base biosynthesis protein 2a-like; K00654 serine palmitoyltransferase [EC:2.3.1.50] (A)	--	--	Endoplasmic reticulum metallopeptidase 1 [Aegilops tauschii]
GS01G0056600	0.0463203	molecular_function:"Interacting selectively and non-covalently with any protein or protein complex (a complex of two or more proteins that may include other nonprotein molecules)." [GOC:go_curators](GO:0005515)	LRR receptor-like serine/threonine-protein kinase GSO1; K19613 leucine-rich repeat protein SHOC2 (A)	Receptor-like protein 12 OS=Arabidopsis thaliana GN=RLP12 PE=2 SV=2	Leucine Rich repeat	PREDICTED: LRR receptor-like serine/threonine-protein kinase GSO1 [Malus domestica]
GS03G0016600	0.0168036	molecular_function:"Catalysis of the hydrolysis of internal, alpha-peptide bonds in a polypeptide chain by a mechanism in which a water molecule bound by the side chains of aspartic residues at the active center acts as a nucleophile." [ISBN:0198506732](GO:0004190),biological_process:"The hydrolysis of proteins into smaller polypeptides and/or amino acids by cleavage of their peptide bonds." [GOC…	--	Protein ASPARTIC PROTEASE IN GUARD CELL 1 OS=Arabidopsis thaliana GN=ASPG1 PE=1 SV=1	--	PREDICTED: protein ASPARTIC PROTEASE IN GUARD CELL 1-like [Malus domestica]
GS017G0226700	0	--	--	--	NPH3 family	PREDICTED: BTB/POZ domain-containing protein NPY1 [Malus domestica]
GS016G0151800	0.0236494	molecular_function:"Catalysis of the reaction: ATP + GMP = ADP + GDP." [EC:2.7.4.8](GO:0004385),biological_process:"The chemical reactions and pathways involving a purine nucleotide, a compound consisting of nucleoside (a purine base linked to a deoxyribose or ribose sugar) esterified with a phosphate group at either the 3' or 5'-hydroxyl group of the sugar." [GOC:go_curators, ISBN:0198506732](GO…	guanylate kinase-like; K00942 guanylate kinase [EC:2.7.4.8] (A)	Guanylate kinase 2, chloroplastic/mitochondrial OS=Oryza sativa subsp. japonica GN=V2 PE=1 SV=1	Guanylate kinase	PREDICTED: guanylate kinase-like [Malus domestica]
GS015G0088800	0	--	--	--	--	--
GS017G0209400	0.00799078	--	senescence-specific cysteine protease SAG39; K16292 KDEL-tailed cysteine endopeptidase [EC:3.4.22.-] (A)	--	--	PREDICTED: thiol protease SEN102-like [Malus domestica]
GS017G0226800	1.40426e-24	molecular_function:"Interacting selectively and non-covalently with any protein or protein complex (a complex of two or more proteins that may include other nonprotein molecules)." [GOC:go_curators](GO:0005515)	hypothetical protein; K04079 molecular chaperone HtpG (A)	F-box/kelch-repeat protein At3g06240 OS=Arabidopsis thaliana GN=At3g06240 PE=2 SV=1	F-box associated	MdFBx3 [Malus domestica]
GS08G0074500	0.0199511	molecular_function:"Interacting selectively and non-covalently with any protein or protein complex (a complex of two or more proteins that may include other nonprotein molecules)." [GOC:go_curators](GO:0005515),molecular_function:"Interacting selectively and non-covalently with ADP, adenosine 5'-diphosphate." [GOC:jl](GO:0043531)	putative disease resistance protein RGA3; K15078 structure-specific endonuclease subunit SLX1 [EC:3.6.1.-] (A)	Putative disease resistance protein RGA3 OS=Solanum bulbocastanum GN=RGA3 PE=2 SV=2	NB-ARC domain	PREDICTED: putative disease resistance protein RGA3 [Malus domestica]
GS010G0303000	0	--	--	--	--	PREDICTED: uncharacterized protein LOC103446906 [Malus domestica]
GS07G0190800	0	--	--	--	--	--
GS010G0299700	0.0335887	--	--	--	--	PREDICTED: major latex allergen Hev b 5-like [Malus domestica]
GS016G0208400	0	molecular_function:"Catalysis of the phosphorylation of an amino acid residue in a protein, usually according to the reaction: a protein + ATP = a phosphoprotein + ADP." [MetaCyc:PROTEIN-KINASE-RXN](GO:0004672),molecular_function:"Interacting selectively and non-covalently with ATP, adenosine 5'-triphosphate, a universally important coenzyme and enzyme regulator." [ISBN:0198506732](GO:0005524),bi…	putative receptor-like protein kinase At4g00960; K04733 interleukin-1 receptor-associated kinase 4 [EC:2.7.11.1] (A)	Probable LRR receptor-like serine/threonine-protein kinase At1g56140 OS=Arabidopsis thaliana GN=At1g56140 PE=2 SV=2	Protein kinase domain	PREDICTED: putative serine/threonine-protein kinase, partial [Pyrus x bretschneideri]
GS014G0043900	0.000917563	--	--	--	--	PREDICTED: probable inactive purple acid phosphatase 16 [Malus domestica]
GS013G0117000	0	--	--	Succinate dehydrogenase assembly factor 4, mitochondrial OS=Dictyostelium discoideum GN=DDB_G0278459 PE=3 SV=1	Protein of unknown function (DUF1674)	PREDICTED: UPF0369 protein C6orf57 homolog [Malus domestica]
GS010G0287500	0.0217835	molecular_function:"The action of a molecule that contributes to the structural integrity of the ribosome." [GOC:mah](GO:0003735),cellular_component:"An intracellular organelle, about 200 A in diameter, consisting of RNA and protein. It is the site of protein biosynthesis resulting from translation of messenger RNA (mRNA). It consists of two subunits, one large and one small, each containing only…	60S ribosomal protein L27-like; K02901 large subunit ribosomal protein L27e (A)	60S ribosomal protein L27 OS=Pisum sativum GN=RPL27 PE=2 SV=1	Ribosomal L27e protein family	PREDICTED: 60S ribosomal protein L27-like [Malus domestica]
GS013G0005900	0.00497638	molecular_function:"Interacting selectively and non-covalently with any protein or protein complex (a complex of two or more proteins that may include other nonprotein molecules)." [GOC:go_curators](GO:0005515)	pre-mRNA-processing protein 40C-like; K12824 transcription elongation regulator 1 (A)	Pre-mRNA-processing protein 40C OS=Arabidopsis thaliana GN=MED35C PE=1 SV=1	WW domain	PREDICTED: LOW QUALITY PROTEIN: pre-mRNA-processing protein 40C-like [Malus domestica]
GS05G0140800	0.00104262	molecular_function:"Catalysis of the transfer of a glycosyl group from one compound (donor) to another (acceptor)." [GOC:jl, ISBN:0198506732](GO:0016757)	GAUT5/LGT5; K13648 alpha-1,4-galacturonosyltransferase [EC:2.4.1.43] (A)	Probable galacturonosyltransferase-like 10 OS=Arabidopsis thaliana GN=GATL10 PE=2 SV=1	Glycosyl transferase family 8	PREDICTED: probable galacturonosyltransferase-like 10 [Malus domestica]
GS05G0178800	0.0346962	molecular_function:"Interacting selectively and non-covalently with any nucleic acid." [GOC:jl](GO:0003676),molecular_function:"Interacting selectively and non-covalently with an RNA molecule or a portion thereof." [GOC:jl, GOC:mah](GO:0003723)	heterogeneous nuclear ribonucleoprotein 1-like; K14411 RNA-binding protein Musashi (A)	Heterogeneous nuclear ribonucleoprotein 1 OS=Arabidopsis thaliana GN=RNP1 PE=1 SV=1	RNA recognition motif. (a.k.a. RRM, RBD, or RNP domain)	PREDICTED: heterogeneous nuclear ribonucleoprotein 1-like [Malus domestica]
GS01G0040100	0	molecular_function:"Interacting selectively and non-covalently with any carbohydrate, which includes monosaccharides, oligosaccharides and polysaccharides as well as substances derived from monosaccharides by reduction of the carbonyl group (alditols), by oxidation of one or more hydroxy groups to afford the corresponding aldehydes, ketones, or carboxylic acids, or by replacement of one or more h…	L-type lectin-domain containing receptor kinase IX.1-like; K04730 interleukin-1 receptor-associated kinase 1 [EC:2.7.11.1] (A)	L-type lectin-domain containing receptor kinase IX.1 OS=Arabidopsis thaliana GN=LECRK91 PE=2 SV=1	Legume lectin domain	PREDICTED: L-type lectin-domain containing receptor kinase Ix.1 [Malus domestica]
GS05G0189100	0.0450458	--	translation factor GUF1 homolog, mitochondrial-like; K06207 GTP-binding protein (A)	GTP-binding protein TypA/BipA homolog OS=Bacillus subtilis (strain 168) GN=typA PE=3 SV=1	--	PREDICTED: translation factor GUF1 homolog, mitochondrial-like [Malus domestica]
GS09G0132700	3.97186e-24	molecular_function:"Catalysis of the reaction: (S)-2,3-epoxysqualene = lanosterol. This is a cyclization reaction that forms the sterol nucleus." [EC:5.4.99.7, RHEA:14621](GO:0000250),cellular_component:"An intracellular non-membrane-bounded organelle comprising a matrix of coalesced lipids surrounded by a phospholipid monolayer. May include associated proteins." [GOC:mah, GOC:tb](GO:0005811),bio…	beta-amyrin synthase; K15813 beta-amyrin synthase [EC:5.4.99.39] (A)	Beta-amyrin synthase OS=Betula platyphylla GN=OSCBPY PE=1 SV=1	Squalene-hopene cyclase C-terminal domain	PREDICTED: beta-amyrin synthase [Malus domestica]
GS03G0189200	0	--	--	Pentatricopeptide repeat-containing protein At2g17670 OS=Arabidopsis thaliana GN=At2g17670 PE=2 SV=1	PPR repeat	PREDICTED: pentatricopeptide repeat-containing protein At2g17670 [Pyrus x bretschneideri]
GS03G0056900	0	--	--	Uncharacterized protein At2g17340 OS=Arabidopsis thaliana GN=At2g17340 PE=1 SV=1	--	PREDICTED: uncharacterized protein At2g17340-like [Pyrus x bretschneideri]
GS010G0189800	0.0264934	molecular_function:"Interacting selectively and non-covalently with any protein or protein complex (a complex of two or more proteins that may include other nonprotein molecules)." [GOC:go_curators](GO:0005515),biological_process:"The chemical reactions and pathways involving glutathione, the tripeptide glutamylcysteinylglycine, which acts as a coenzyme for some enzymes and as an antioxidant in t…	F3F9.11; K00799 glutathione S-transferase [EC:2.5.1.18] (A)	Probable glutathione S-transferase OS=Nicotiana tabacum PE=2 SV=1	Glutathione S-transferase, C-terminal domain	F3F9.11 [Arabidopsis thaliana]
GS015G0154700	0.00522843	molecular_function:"Interacting selectively and non-covalently with a specific double-stranded genomic DNA sequence (sometimes referred to as a motif) within the regulatory region of a gene to modulate transcription. Regulatory regions include promoters (proximal and distal) and enhancers. Genes are transcriptional units, and include bacterial operons." [GOC:txnOH-2018](GO:0003700)	--	--	--	PREDICTED: uncharacterized protein LOC103944022 [Pyrus x bretschneideri]
GS017G0022500	0	--	hypothetical protein; K12271 signal recognition particle 43 kDa protein (A)	Signal recognition particle 43 kDa protein, chloroplastic OS=Arabidopsis thaliana GN=CAO PE=1 SV=2	--	hypothetical protein PRUPE_ppa008415mg [Prunus persica]
GS06G0088500	0	--	--	K(+) efflux antiporter 6 OS=Arabidopsis thaliana GN=KEA6 PE=2 SV=1	--	PREDICTED: K(+) efflux antiporter 6-like isoform x2 [Pyrus x bretschneideri]
GS06G0039200	0.000779749	molecular_function:"Catalysis of the transfer of a group, e.g. a methyl group, glycosyl group, acyl group, phosphorus-containing, or other groups, from one compound (generally regarded as the donor) to another compound (generally regarded as the acceptor). Transferase is the systematic name for any enzyme of EC class 2." [ISBN:0198506732](GO:0016740)	--	UDP-3-O-(3-hydroxymyristoyl)glucosamine N-acyltransferase OS=Wigglesworthia glossinidia brevipalpis GN=lpxD PE=3 SV=1	--	PREDICTED: uncharacterized protein LOC105850434, partial [Hydra vulgaris]
GS015G0176800	0.0437119	--	--	--	--	PREDICTED: uncharacterized protein LOC103400954 [Malus domestica]
GS011G0223800	0.00719751	--	putative pirin-like protein At3g59260; K06911 uncharacterized protein (A)	F-box/LRR-repeat protein At1g06630 OS=Arabidopsis thaliana GN=At1g06630 PE=2 SV=1	FBD	PREDICTED: LOW QUALITY PROTEIN: putative F-box/LRR-repeat protein At5g41840 [Malus domestica]
GS08G0166000	0.00217107	--	--	--	--	--
GSCtg5500002200	0.029395	--	olfactory receptor 142-like; K04257 olfactory receptor (A)	Putative uncharacterized protein ART2 OS=Saccharomyces cerevisiae (strain ATCC 204508 / S288c) GN=ART2 PE=5 SV=1	--	senescence-associated protein [Medicago truncatula]
GS06G0012500	0	--	--	--	--	--
GS010G0013800	0	--	probable L-type lectin-domain containing receptor kinase S.7; K04730 interleukin-1 receptor-associated kinase 1 [EC:2.7.11.1] (A)	L-type lectin-domain containing receptor kinase S.6 OS=Arabidopsis thaliana GN=LECRKS6 PE=2 SV=1	--	PREDICTED: L-type lectin-domain containing receptor kinase S.6-like [Malus domestica]
GS01G0104700	0	--	ribosomal N-lysine methyltransferase 4; K19199 histone-lysine N-methyltransferase SETD3 [EC:2.1.1.43] (A)	K(+) efflux antiporter 6 OS=Arabidopsis thaliana GN=KEA6 PE=2 SV=1	--	PREDICTED: uncharacterized protein LOC103417713 isoform x2 [Malus domestica]
GS05G0226900	0	--	adenosylhomocysteinase-like; K01251 adenosylhomocysteinase [EC:3.3.1.1] (A)	--	--	hypothetical protein PRUPE_ppa022196mg [Prunus persica]
GS013G0185200	0	--	uncharacterized LOC103414113; K18577 mannosylglycoprotein endo-beta-mannosidase [EC:3.2.1.152] (A)	--	--	PREDICTED: pentatricopeptide repeat-containing protein At1g33350-like [Malus domestica]
GS010G0305000	0	--	--	Oligopeptide transporter 3 OS=Arabidopsis thaliana GN=OPT3 PE=2 SV=3	--	PREDICTED: oligopeptide transporter 3-like [Malus domestica]
GS010G0187100	0.0293445	molecular_function:"Interacting selectively and non-covalently with a specific double-stranded genomic DNA sequence (sometimes referred to as a motif) within the regulatory region of a gene to modulate transcription. Regulatory regions include promoters (proximal and distal) and enhancers. Genes are transcriptional units, and include bacterial operons." [GOC:txnOH-2018](GO:0003700),biological_pro…	transcription factor HBP-1a-like; K09060 plant G-box-binding factor (A)	Light-inducible protein CPRF2 OS=Petroselinum crispum GN=CPRF2 PE=2 SV=2	Basic leucine-zipper C terminal	PREDICTED: light-inducible protein CPRF2-like isoform x1 [Malus domestica]
GS03G0245300	0.0026865	--	--	Uncharacterized protein At5g01610 OS=Arabidopsis thaliana GN=At5g01610 PE=1 SV=1	Protein of unknown function, DUF538	PREDICTED: uncharacterized protein LOC103432605 [Malus domestica]
GS02G0087100	0	molecular_function:"Any molecular function by which a gene product interacts selectively and non-covalently with DNA (deoxyribonucleic acid)." [GOC:dph, GOC:jl, GOC:tb, GOC:vw](GO:0003677),molecular_function:"Catalysis of the reaction: nucleoside triphosphate + RNA(n) = diphosphate + RNA(n+1). Utilizes a DNA template, i.e. the catalysis of DNA-template-directed extension of the 3'-end of an RNA s…	hypothetical protein; K03010 DNA-directed RNA polymerase II subunit RPB2 [EC:2.7.7.6] (A)	DNA-directed RNA polymerase II subunit RPB2 OS=Solanum lycopersicum GN=RPB2 PE=2 SV=1	RNA polymerase Rpb2, domain 2	hypothetical protein PRUPE_ppa000425mg [Prunus persica]
GS01G0151300	0.0132357	--	--	--	--	--
GS016G0177600	0	molecular_function:"Catalysis of the phosphorylation of an amino acid residue in a protein, usually according to the reaction: a protein + ATP = a phosphoprotein + ADP." [MetaCyc:PROTEIN-KINASE-RXN](GO:0004672),molecular_function:"Interacting selectively and non-covalently with ATP, adenosine 5'-triphosphate, a universally important coenzyme and enzyme regulator." [ISBN:0198506732](GO:0005524),bi…	serine/threonine-protein kinase BLUS1-like; K08835 serine/threonine-protein kinase OSR1/STK39 [EC:2.7.11.1] (A)	Serine/threonine-protein kinase BLUS1 OS=Arabidopsis thaliana GN=BLUS1 PE=1 SV=1	Protein kinase domain	PREDICTED: serine/threonine-protein kinase BLUS1-like [Prunus mume]
GS012G0209400	0.0305166	molecular_function:"Catalysis of an oxidation-reduction (redox) reaction, a reversible chemical reaction in which the oxidation state of an atom or atoms within a molecule is altered. One substrate acts as a hydrogen or electron donor and becomes oxidized, while the other acts as hydrogen or electron acceptor and becomes reduced." [GOC:go_curators](GO:0016491),molecular_function:"Catalysis of the…	probable aldo-keto reductase 2-like; K05275 pyridoxine 4-dehydrogenase [EC:1.1.1.65] (A)	Probable aldo-keto reductase 1 OS=Glycine max GN=AKR1 PE=2 SV=1	Aldo/keto reductase family	PREDICTED: perakine reductase-like [Malus domestica]
GS010G0303800	0	--	--	--	--	ATPase, partial [Desulfocapsa sulfexigens]
GS010G0015500	0.0361438	molecular_function:"Interacting selectively and non-covalently with zinc (Zn) ions." [GOC:ai](GO:0008270)	uncharacterized LOC101300290; K17086 transmembrane 9 superfamily member 2/4 (A)	--	SWIM zinc finger	PREDICTED: uncharacterized protein LOC103436680 isoform x1 [Malus domestica]
GS02G0020700	0	--	tudor domain-containing protein 3; K18404 tudor domain-containing protein 3 (A)	--	--	PREDICTED: tudor domain-containing protein 3 [Pyrus x bretschneideri]
GS01G0103900	0.0154121	molecular_function:"Catalysis of the phosphorylation of an amino acid residue in a protein, usually according to the reaction: a protein + ATP = a phosphoprotein + ADP." [MetaCyc:PROTEIN-KINASE-RXN](GO:0004672),molecular_function:"Interacting selectively and non-covalently with ATP, adenosine 5'-triphosphate, a universally important coenzyme and enzyme regulator." [ISBN:0198506732](GO:0005524),bi…	wall-associated receptor kinase 4-like; K04733 interleukin-1 receptor-associated kinase 4 [EC:2.7.11.1] (A)	Wall-associated receptor kinase 3 OS=Arabidopsis thaliana GN=WAK3 PE=2 SV=2	Protein kinase domain	PREDICTED: putative leucine-rich repeat receptor-like serine/threonine-protein kinase At3g53590 [Malus domestica]
GS011G0002700	0.0479982	--	--	--	--	PREDICTED: uncharacterized protein LOC103446973 [Malus domestica]
GS04G0039000	0.0473488	molecular_function:"Interacting selectively and non-covalently with GTP, guanosine triphosphate." [GOC:ai](GO:0005525)	uncharacterized LOC104597468; K03977 GTPase (A)	GTPase Der OS=Parvibaculum lavamentivorans (strain DS-1 / DSM 13023 / NCIMB 13966) GN=der PE=3 SV=1	KH-domain-like of EngA bacterial GTPase enzymes, C-terminal	PREDICTED: uncharacterized protein LOC103336908 [Prunus mume]
GS017G0065600	1.5144e-07	--	uncharacterized protein DDB_G0275933; K18171 COX assembly mitochondrial protein 1 (A)	--	Cytochrome c oxidase biogenesis protein Cmc1 like	PREDICTED: uncharacterized protein DDB_G0275933 [Malus domestica]
GS02G0172700	0	--	uncharacterized LOC103427975; K12819 pre-mRNA-processing factor SLU7 (A)	--	Retrotransposon gag protein	PREDICTED: uncharacterized protein LOC103410170 [Malus domestica]
GS010G0024400	0.0259051	biological_process:"Any process involved in the conversion of a primary ribosomal RNA (rRNA) transcript into one or more mature rRNA molecules." [GOC:curators](GO:0006364),molecular_function:"Interacting selectively and non-covalently with ribosomal RNA." [GOC:jl](GO:0019843),molecular_function:"Interacting selectively and non-covalently with an unprocessed ribosomal RNA transcript." [GOC:jl](GO:…	U3 small nucleolar ribonucleoprotein protein IMP4-like; K14561 U3 small nucleolar ribonucleoprotein protein IMP4 (A)	U3 small nucleolar ribonucleoprotein protein IMP4 OS=Rattus norvegicus GN=Imp4 PE=2 SV=1	Brix domain	PREDICTED: U3 small nucleolar ribonucleoprotein protein IMP4-like [Pyrus x bretschneideri]
GS012G0075700	0	molecular_function:"Catalysis of a biochemical reaction at physiological temperatures. In biologically catalyzed reactions, the reactants are known as substrates, and the catalysts are naturally occurring macromolecular substances known as enzymes. Enzymes possess specific binding sites for substrates, and are usually composed wholly or largely of protein, but RNA that has catalytic activity (rib…	bifunctional purine biosynthesis protein purH-like; K00602 phosphoribosylaminoimidazolecarboxamide formyltransferase / IMP cyclohydrolase [EC:2.1.2.3 3.5.4.10] (A)	Bifunctional purine biosynthesis protein PurH OS=Bacillus cereus (strain 03BB102) GN=purH PE=3 SV=1	AICARFT/IMPCHase bienzyme	PREDICTED: bifunctional purine biosynthesis protein purH-like [Malus domestica]
GS08G0013600	0	molecular_function:"Interacting selectively and non-covalently with any nucleic acid." [GOC:jl](GO:0003676),biological_process:"The process in which a segment of DNA is incorporated into another, usually larger, DNA molecule such as a chromosome." [GOC:mah](GO:0015074)	uncharacterized LOC104808371; K12447 UDP-sugar pyrophosphorylase [EC:2.7.7.64] (A)	Retrovirus-related Pol polyprotein from transposon TNT 1-94 OS=Nicotiana tabacum PE=2 SV=1	Integrase core domain	PREDICTED: uncharacterized protein LOC103446021 [Malus domestica]
GS04G0152600	0.0133722	molecular_function:"Catalysis of the reaction: UDP-D-galacturonate + 1,4-alpha-D-galacturonosyl(n) = 1,4-alpha-D-galacturonosyl(n+1) + UDP." [EC:2.4.1.43, MetaCyc:2.4.1.43-RXN](GO:0047262)	probable galacturonosyltransferase 7; K13648 alpha-1,4-galacturonosyltransferase [EC:2.4.1.43] (A)	Probable galacturonosyltransferase 7 OS=Arabidopsis thaliana GN=GAUT7 PE=1 SV=2	--	PREDICTED: probable galacturonosyltransferase 7 isoform x1 [Pyrus x bretschneideri]
GS03G0011300	0.0390335	molecular_function:"A protein or a member of a complex that interacts specifically and non-covalently with a DNA-bound DNA-binding transcription factor to either activate or repress the transcription of specific genes. Coregulators often act by altering chromatin structure and modifications. For example, one class of transcription coregulators modifies chromatin structure through covalent modific…	mediator of RNA polymerase II transcription subunit 15a-like; K14972 PAX-interacting protein 1 (A)	Mediator of RNA polymerase II transcription subunit 15a OS=Arabidopsis thaliana GN=MED15A PE=1 SV=1	KIX domain	PREDICTED: uncharacterized protein LOC103422533, partial [Malus domestica]
GS016G0255700	0.00344062	molecular_function:"Catalysis of the reaction: GTP + H2O = GDP + phosphate." [ISBN:0198547684, PMID:26832457, PMID:27218782](GO:0003924),biological_process:"A series of molecular signals that proceeds with an activated receptor promoting the exchange of GDP for GTP on the alpha-subunit of an associated heterotrimeric G-protein complex. The GTP-bound activated alpha-G-protein then dissociates from…	GPA1; GPA1 heterotrimeric G protein alpha subunit protein; K04630 guanine nucleotide-binding protein G(i) subunit alpha (A)	Extra-large guanine nucleotide-binding protein 3 OS=Arabidopsis thaliana GN=XLG3 PE=1 SV=1	--	hypothetical protein CICLE_v10000243mg [Citrus clementina]
GS06G0034600	0	--	--	F-box protein At1g49360 OS=Arabidopsis thaliana GN=At1g49360 PE=2 SV=1	--	PREDICTED: uncharacterized protein LOC103333944 [Prunus mume]
GS04G0013100	0.0486541	molecular_function:"Interacting selectively and non-covalently with any nucleic acid." [GOC:jl](GO:0003676)	glycine-rich RNA-binding protein 4, mitochondrial-like; K12741 heterogeneous nuclear ribonucleoprotein A1/A3 (A)	Glycine-rich RNA-binding protein 4, mitochondrial OS=Arabidopsis thaliana GN=RBG4 PE=2 SV=1	RNA recognition motif. (a.k.a. RRM, RBD, or RNP domain)	PREDICTED: glycine-rich RNA-binding protein 4, mitochondrial [Malus domestica]
GS04G0161900	0.00216673	molecular_function:"Interacting selectively and non-covalently with any nucleic acid." [GOC:jl](GO:0003676)	--	--	--	PREDICTED: uncharacterized protein LOC103930078 [Pyrus x bretschneideri]
GS05G0019400	0	cellular_component:"A multi-subunit complex embedded in the mitochondrial inner membrane that mediates the inner membrane insertion of multi-transmembrane spanning proteins that contain internal targeting elements. In yeast cells, TIM22 is a 300-kDa complex, consisting of four membrane integral subunits, Tim22, Tim54, Tim18 and Sdh3, and a peripheral chaperone complex consisting of the small TIM …	mitochondrial import inner membrane translocase subunit TIM22-2-like; K17790 mitochondrial import inner membrane translocase subunit TIM22 (A)	Mitochondrial import inner membrane translocase subunit TIM22-2 OS=Arabidopsis thaliana GN=TIM22-2 PE=1 SV=1	--	PREDICTED: mitochondrial import inner membrane translocase subunit TIM22-2-like isoform x1 [Pyrus x bretschneideri]
GS017G0001000	0.0232148	--	--	--	Family of unknown function (DUF716)	PREDICTED: uncharacterized protein LOC103404124 [Malus domestica]
GS010G0155700	0.0129276	molecular_function:"Interacting selectively and non-covalently with any protein or protein complex (a complex of two or more proteins that may include other nonprotein molecules)." [GOC:go_curators](GO:0005515)	uncharacterized LOC103421216; K11138 telomere-associated protein RIF1 (A)	F-box/kelch-repeat protein At3g06240 OS=Arabidopsis thaliana GN=At3g06240 PE=2 SV=1	F-box domain	PREDICTED: putative F-box/kelch-repeat protein At3g17540 [Malus domestica]
GS01G0043100	0	molecular_function:"Catalysis of the reaction: source of phosphate + oxaloacetate = phosphoenolpyruvate + CO2 + other reaction products." [EC:4.1.1.32](GO:0004611),molecular_function:"Catalysis of the reaction: ATP + oxaloacetate = ADP + CO(2) + H(+) + phosphoenolpyruvate." [EC:4.1.1.49, RHEA:18617](GO:0004612),molecular_function:"Interacting selectively and non-covalently with ATP, adenosine 5'-…	phosphoenolpyruvate carboxykinase [ATP]-like; K01610 phosphoenolpyruvate carboxykinase (ATP) [EC:4.1.1.49] (A)	Phosphoenolpyruvate carboxykinase [ATP] OS=Cucumis sativus GN=PCK PE=2 SV=1	--	PREDICTED: phosphoenolpyruvate carboxykinase [ATP]-like [Citrus sinensis]
GS011G0187200	0.00541761	molecular_function:"The action of a molecule that contributes to the structural integrity of the ribosome." [GOC:mah](GO:0003735),cellular_component:"An intracellular organelle, about 200 A in diameter, consisting of RNA and protein. It is the site of protein biosynthesis resulting from translation of messenger RNA (mRNA). It consists of two subunits, one large and one small, each containing only…	60S ribosomal protein L6-like; K02934 large subunit ribosomal protein L6e (A)	60S ribosomal protein L6 OS=Mesembryanthemum crystallinum GN=RPL6 PE=2 SV=1	Ribosomal protein L6, N-terminal domain	PREDICTED: 60S ribosomal protein L6-like [Malus domestica]
GS09G0247900	6.53589e-08	molecular_function:"Interacting selectively and non-covalently with any nucleic acid." [GOC:jl](GO:0003676)	uncharacterized LOC103407876; K12900 FUS-interacting serine-arginine-rich protein 1 (A)	Serine/arginine-rich SC35-like splicing factor SCL28 OS=Arabidopsis thaliana GN=SCL28 PE=1 SV=1	RNA recognition motif. (a.k.a. RRM, RBD, or RNP domain)	PREDICTED: uncharacterized protein LOC103407876 isoform x1 [Malus domestica]
GS02G0203900	0.0408155	--	probable sodium/metabolite cotransporter BASS4, chloroplastic; K14347 solute carrier family 10 (sodium/bile acid cotransporter), member 7 (A)	Probable sodium/metabolite cotransporter BASS4, chloroplastic OS=Arabidopsis thaliana GN=BASS4 PE=3 SV=1	SBF-like CPA transporter family (DUF4137)	PREDICTED: probable sodium/metabolite cotransporter BASS4, chloroplastic [Pyrus x bretschneideri]
GS03G0207800	0.000585639	molecular_function:"Interacting selectively and non-covalently with any protein or protein complex (a complex of two or more proteins that may include other nonprotein molecules)." [GOC:go_curators](GO:0005515)	tyrosine-sulfated glycopeptide receptor 1-like; K19613 leucine-rich repeat protein SHOC2 (A)	Receptor-like protein 2 OS=Arabidopsis thaliana GN=RLP2 PE=2 SV=1	Leucine Rich repeat	PREDICTED: receptor-like protein 2 [Malus domestica]
GS07G0015500	0	molecular_function:"Interacting selectively and non-covalently with ADP, adenosine 5'-diphosphate." [GOC:jl](GO:0043531)	putative disease resistance RPP13-like protein 1; K19613 leucine-rich repeat protein SHOC2 (A)	Putative disease resistance RPP13-like protein 1 OS=Arabidopsis thaliana GN=RPPL1 PE=3 SV=1	NB-ARC domain	PREDICTED: putative disease resistance RPP13-like protein 1 [Malus domestica]
GS02G0064900	3.38605e-05	molecular_function:"Interacting selectively and non-covalently with any protein or protein complex (a complex of two or more proteins that may include other nonprotein molecules)." [GOC:go_curators](GO:0005515),biological_process:"The cellular process in which a signal is conveyed to trigger a change in the activity or state of a cell. Signal transduction begins with reception of a signal (e.g. a…	TMV resistance protein N-like; K19613 leucine-rich repeat protein SHOC2 (A)	Disease resistance protein RML1A OS=Arabidopsis thaliana GN=RLM1A PE=3 SV=1	NB-ARC domain	PREDICTED: protein SUPPRESSOR OF npr1-1, CONSTITUTIVE 1-like [Malus domestica]
GS02G0064500	1.40233e-08	molecular_function:"Catalysis of the phosphorylation of an amino acid residue in a protein, usually according to the reaction: a protein + ATP = a phosphoprotein + ADP." [MetaCyc:PROTEIN-KINASE-RXN](GO:0004672),molecular_function:"Interacting selectively and non-covalently with ATP, adenosine 5'-triphosphate, a universally important coenzyme and enzyme regulator." [ISBN:0198506732](GO:0005524),bi…	MAPKK, MKK1; mitogen-activated protein kinase kinase 2-like; K04368 mitogen-activated protein kinase kinase 1 [EC:2.7.12.2] (A)	Mitogen-activated protein kinase kinase 2 OS=Arabidopsis thaliana GN=MKK2 PE=1 SV=2	Protein kinase domain	PREDICTED: mitogen-activated protein kinase kinase 2-like [Malus domestica]
GS015G0353600	0	--	UDP-D-xylose:L-fucose alpha-1,3-D-xylosyltransferase MGP4-like; K11714 rhamnogalacturonan II specific xylosyltransferase [EC:2.4.2.-] (A)	UDP-D-xylose:L-fucose alpha-1,3-D-xylosyltransferase MGP4 OS=Arabidopsis thaliana GN=MGP4 PE=2 SV=1	--	PREDICTED: UDP-D-xylose:L-fucose alpha-1,3-D-xylosyltransferase MGP4-like [Malus domestica]
GS016G0242500	0	biological_process:"The chemical reactions and pathways resulting in the breakdown of a polysaccharide, a polymer of many (typically more than 10) monosaccharide residues linked glycosidically." [GOC:go_curators](GO:0000272),molecular_function:"Catalysis of the reaction: (1,4-alpha-D-glucosyl)(n+1) + H2O = (1,4-alpha-D-glucosyl)(n-1) + alpha-maltose. This reaction is the hydrolysis of 1,4-alpha-g…	beta-amylase 2, chloroplastic-like; K01177 beta-amylase [EC:3.2.1.2] (A)	Beta-amylase 7 OS=Arabidopsis thaliana GN=BAM7 PE=2 SV=2	Glycosyl hydrolase family 14	PREDICTED: uncharacterized protein LOC103444504 [Malus domestica]
GS013G0182000	0.00122919	--	probable 2-oxoacid dependent dioxygenase; K13525 transitional endoplasmic reticulum ATPase (A)	1-aminocyclopropane-1-carboxylate oxidase homolog OS=Solanum lycopersicum GN=ACO3 PE=2 SV=1	non-haem dioxygenase in morphine synthesis N-terminal	hypothetical protein PRUPE_ppa007477mg [Prunus persica]
GS04G0022700	0	--	--	--	--	--
GS05G0126500	0.0394499	molecular_function:"Interacting selectively and non-covalently with the oxidized form, FAD, of flavin-adenine dinucleotide, the coenzyme or the prosthetic group of various flavoprotein oxidoreductase enzymes." [GOC:mah](GO:0071949)	uncharacterized LOC103503469; K00480 salicylate hydroxylase [EC:1.14.13.1] (A)	FAD-dependent urate hydroxylase OS=Klebsiella pneumoniae subsp. pneumoniae (strain ATCC 700721 / MGH 78578) GN=hpxO PE=1 SV=1	FAD binding domain	FAD/NAD(P)-binding oxidoreductase family protein [Medicago truncatula]
GS06G0013400	0	--	--	--	--	PREDICTED: uncharacterized protein LOC103933202 [Pyrus x bretschneideri]
GS017G0066600	0	molecular_function:"Interacting selectively and non-covalently with any protein or protein complex (a complex of two or more proteins that may include other nonprotein molecules)." [GOC:go_curators](GO:0005515),molecular_function:"Interacting selectively and non-covalently with flavin mono nucleotide. Flavin mono nucleotide (FMN) is the coenzyme or the prosthetic group of various flavoprotein oxi…	NADPH-dependent diflavin oxidoreductase 1; K15014 solute carrier family 29 (equilibrative nucleoside transporter), member 1/2/3 (A)	NADPH-dependent diflavin oxidoreductase 1 OS=Arabidopsis thaliana GN=ATR3 PE=1 SV=1	Flavodoxin	PREDICTED: uncharacterized protein LOC103417138 [Malus domestica]
GS09G0256500	5.0858e-07	molecular_function:"Interacting selectively and non-covalently with ATP, adenosine 5'-triphosphate, a universally important coenzyme and enzyme regulator." [ISBN:0198506732](GO:0005524),biological_process:"The process of assisting in the covalent and noncovalent assembly of single chain polypeptides or multisubunit complexes into the correct tertiary structure." [GOC:go_curators, GOC:rb](GO:00064…	dnaJ homolog 1, mitochondrial-like; K03686 molecular chaperone DnaJ (A)	Chaperone protein DnaJ OS=Thermosynechococcus elongatus (strain BP-1) GN=dnaJ PE=3 SV=2	DnaJ C terminal domain	PREDICTED: dnaJ homolog 1, mitochondrial-like isoform x1 [Malus domestica]
GSCtg7030000700	0.0165911	--	--	Protein TAR1 OS=Kluyveromyces lactis (strain ATCC 8585 / CBS 2359 / DSM 70799 / NBRC 1267 / NRRL Y-1140 / WM37) GN=TAR1-A PE=4 SV=2	--	hypothetical protein MTR_5g051030 [Medicago truncatula]
GS016G0119600	0	--	--	Nucleoprotein OS=Lettuce big-vein associated virus (isolate Japan/Kagawa) GN=N PE=3 SV=1	Rhabdovirus nucleoprotein	PREDICTED: uncharacterized protein LOC103421926 isoform x2 [Malus domestica]
GS017G0222600	0.0306881	molecular_function:"Interacting selectively and non-covalently with any polysaccharide, a polymer of many (typically more than 10) monosaccharide residues linked glycosidically." [GOC:mah](GO:0030247)	hypothetical protein; K04730 interleukin-1 receptor-associated kinase 1 [EC:2.7.11.1] (A)	Uncharacterized protein At1g18380 OS=Arabidopsis thaliana GN=At1g18380 PE=2 SV=1	Wall-associated receptor kinase C-terminal	PREDICTED: probable receptor-like protein kinase At1g67000 isoform x1 [Malus domestica]
GS06G0133800	0.0435527	molecular_function:"Interacting selectively and non-covalently with any protein or protein complex (a complex of two or more proteins that may include other nonprotein molecules)." [GOC:go_curators](GO:0005515)	protein ROOT INITIATION DEFECTIVE 3-like; K14829 pre-rRNA-processing protein IPI3 (A)	Protein ROOT INITIATION DEFECTIVE 3 OS=Arabidopsis thaliana GN=RID3 PE=1 SV=1	WD domain, G-beta repeat	PREDICTED: protein ROOT INITIATION DEFECTIVE 3-like [Malus domestica]
GS02G0042200	0	molecular_function:"Interacting selectively and non-covalently with ATP, adenosine 5'-triphosphate, a universally important coenzyme and enzyme regulator." [ISBN:0198506732](GO:0005524),biological_process:"The process of assisting in the covalent and noncovalent assembly of single chain polypeptides or multisubunit complexes into the correct tertiary structure." [GOC:go_curators, GOC:rb](GO:00064…	heat shock protein 90-1-like; K04079 molecular chaperone HtpG (A)	Heat shock protein 83 OS=Ipomoea nil GN=HSP83A PE=2 SV=1	Hsp90 protein	hypothetical protein EUGRSUZ_C02653 [Eucalyptus grandis]
GS04G0146800	0.00579107	--	--	--	--	PREDICTED: uncharacterized protein LOC103966726 isoform x2 [Pyrus x bretschneideri]
GS04G0037900	0.0300982	molecular_function:"Interacting selectively and non-covalently with calcium ions (Ca2+)." [GOC:ai](GO:0005509)	calmodulin-like protein 3; K13448 calcium-binding protein CML (A)	Calmodulin-like protein 5 OS=Arabidopsis thaliana GN=CML5 PE=2 SV=2	EF-hand domain pair	PREDICTED: calmodulin-like protein 3 [Malus domestica]
GS03G0035800	0.0207384	--	--	SelT-like protein OS=Arabidopsis thaliana GN=At3g47300 PE=2 SV=2	--	PREDICTED: LOW QUALITY PROTEIN: leucine-rich repeat-containing protein 40-like [Malus domestica]
GS014G0186800	0.00177567	--	--	--	--	hypothetical protein PHAVU_007G094700g [Phaseolus vulgaris]
GS09G0088300	0.022054	molecular_function:"Interacting selectively and non-covalently with any protein or protein complex (a complex of two or more proteins that may include other nonprotein molecules)." [GOC:go_curators](GO:0005515)	Bipolar kinesin KRP-130, putative; K10398 kinesin family member 11 (A)	Pentatricopeptide repeat-containing protein At1g25360 OS=Arabidopsis thaliana GN=PCMP-H74 PE=2 SV=1	--	PREDICTED: uncharacterized protein LOC103429084 [Malus domestica]
GS01G0056900	0.0193771	--	probable glycerol-3-phosphate acyltransferase 8; K13508 glycerol-3-phosphate acyltransferase [EC:2.3.1.15] (A)	Glycerol-3-phosphate 2-O-acyltransferase 4 OS=Arabidopsis thaliana GN=GPAT4 PE=1 SV=1	Cell division control protein 14, SIN component	PREDICTED: uncharacterized protein LOC103932258 [Pyrus x bretschneideri]
GS01G0081300	0.0301837	biological_process:"The directed movement of substances from the Golgi back to the endoplasmic reticulum, mediated by vesicles bearing specific protein coats such as COPI or COG." [ISBN:0716731363, PMID:16510524](GO:0006890),biological_process:"Any process that modulates the rate, frequency, or extent of ER to Golgi vesicle-mediated transport, the directed movement of substances from the endoplas…	putative calcium-transporting atpase type 2c member 1 protein; K01537 Ca2+-transporting ATPase [EC:3.6.3.8] (A)	Conserved oligomeric Golgi complex subunit 4 OS=Arabidopsis thaliana GN=COG4 PE=2 SV=1	RINT-1 / TIP-1 family	PREDICTED: conserved oligomeric Golgi complex subunit 4 [Malus domestica]
GS09G0082900	0	molecular_function:"Enables the transmembrane transfer of an ion by a channel that opens when a specific ligand has been bound by the channel complex or one of its constituent parts." [GOC:mtg_transport, ISBN:0815340729](GO:0015276),cellular_component:"A lipid bilayer along with all the proteins and protein complexes embedded in it an attached to it." [GOC:dos, GOC:mah, ISBN:0815316194](GO:001602…	glutamate receptor 3.4-like; K05387 glutamate receptor, ionotropic, plant (A)	Glutamate receptor 3.4 OS=Arabidopsis thaliana GN=GLR3.4 PE=2 SV=2	Ligand-gated ion channel	PREDICTED: glutamate receptor 3.4-like [Malus domestica]
GS09G0171600	0	--	--	--	--	hypothetical protein POPTR_0001s18460g [Populus trichocarpa]
GS016G0201300	0	--	--	--	--	hypothetical protein PRUPE_ppa026776mg, partial [Prunus persica]
GS010G0170700	0.0140275	molecular_function:"Interacting selectively and non-covalently with magnesium (Mg) ions." [GOC:ai](GO:0000287),molecular_function:"Catalysis of a biochemical reaction at physiological temperatures. In biologically catalyzed reactions, the reactants are known as substrates, and the catalysts are naturally occurring macromolecular substances known as enzymes. Enzymes possess specific binding sites …	hypothetical protein; K00873 pyruvate kinase [EC:2.7.1.40] (A)	Probable pyruvate kinase, cytosolic isozyme OS=Arabidopsis thaliana GN=At4g26390 PE=3 SV=1	Protein of unknown function (DUF1077)	PREDICTED: uncharacterized protein LOC103444737 [Malus domestica]
GS016G0258700	0.023842	--	hypothetical protein; K03695 ATP-dependent Clp protease ATP-binding subunit ClpB (A)	Transmembrane protein 45B OS=Homo sapiens GN=TMEM45B PE=1 SV=1	Family of unknown function (DUF716)	PREDICTED: transmembrane protein 45B-like [Malus domestica]
GS015G0324100	0.0328985	biological_process:"Covalent attachment of the ubiquitin-like protein UFM1 to another protein." [GOC:vw, PMID:20018847](GO:0071569)	BRCA1-A complex subunit BRE-like; K12173 BRCA1-A complex subunit BRE (A)	Thaumatin-like protein OS=Arabidopsis thaliana GN=At1g18250 PE=2 SV=2	Thaumatin family	PREDICTED: pathogenesis-related protein 5-like [Malus domestica]
GS01G0053700	0	molecular_function:"Interacting selectively and non-covalently with any protein or protein complex (a complex of two or more proteins that may include other nonprotein molecules)." [GOC:go_curators](GO:0005515)	probable serine/threonine-protein kinase At5g41260; K14500 BR-signaling kinase [EC:2.7.11.1] (A)	Probable serine/threonine-protein kinase At5g41260 OS=Arabidopsis thaliana GN=At5g41260 PE=1 SV=1	--	PREDICTED: probable serine/threonine-protein kinase At5g41260 isoform x2 [Pyrus x bretschneideri]
GS08G0063100	0.0330161	--	--	--	--	--
GS011G0011000	0.0496594	--	--	--	--	--
GS05G0179100	0.0158144	biological_process:"The process of restoring DNA after damage. Genomes are subject to damage by chemical and physical agents in the environment (e.g. UV and ionizing radiations, chemical mutagens, fungal and bacterial toxins, etc.) and by free radicals or alkylating agents endogenously generated in metabolism. DNA is also damaged because of errors during its replication. A variety of different DN…	protein BREAST CANCER SUSCEPTIBILITY 1 homolog; K10683 BRCA1-associated RING domain protein 1 (A)	Protein BREAST CANCER SUSCEPTIBILITY 1 homolog OS=Arabidopsis thaliana GN=BRCA1 PE=1 SV=1	--	PREDICTED: protein BREAST CANCER SUSCEPTIBILITY 1 homolog [Pyrus x bretschneideri]
GSCtg9370003400	0.0057836	--	probable serine/threonine-protein kinase pats1; K04427 mitogen-activated protein kinase kinase kinase 7 [EC:2.7.11.25] (A)	Protein trichome birefringence-like 1 OS=Arabidopsis thaliana GN=TBL1 PE=2 SV=1	GDSL/SGNH-like Acyl-Esterase family found in Pmr5 and Cas1p	PREDICTED: protein trichome birefringence-like 1 [Malus domestica]
GS011G0152100	0.000381848	--	uncharacterized LOC106417485; K15255 ATP-dependent DNA helicase PIF1 [EC:3.6.4.12] (A)	--	--	PREDICTED: uncharacterized protein LOC103451453 [Malus domestica]
GS07G0030500	0	molecular_function:"Interacting selectively and non-covalently with any protein or protein complex (a complex of two or more proteins that may include other nonprotein molecules)." [GOC:go_curators](GO:0005515)	Di-glucose binding protein with Kinesin motor domain; K10406 kinesin family member C2/C3 (A)	Receptor-like protein 12 OS=Arabidopsis thaliana GN=RLP12 PE=2 SV=2	Leucine rich repeat	PREDICTED: probable leucine-rich repeat receptor-like protein kinase At1g35710, partial [Malus domestica]
GS06G0126800	0.034653	molecular_function:"Catalysis of a biochemical reaction at physiological temperatures. In biologically catalyzed reactions, the reactants are known as substrates, and the catalysts are naturally occurring macromolecular substances known as enzymes. Enzymes possess specific binding sites for substrates, and are usually composed wholly or largely of protein, but RNA that has catalytic activity (rib…	long chain base biosynthesis protein 1-like; K00654 serine palmitoyltransferase [EC:2.3.1.50] (A)	Long chain base biosynthesis protein 1 OS=Arabidopsis thaliana GN=LCB1 PE=1 SV=1	Aminotransferase class I and II	PREDICTED: long chain base biosynthesis protein 1-like, partial [Malus domestica]
GS06G0087000	0	molecular_function:"Interacting selectively and non-covalently with any protein or protein complex (a complex of two or more proteins that may include other nonprotein molecules)." [GOC:go_curators](GO:0005515)	pentatricopeptide repeat-containing protein At2g04860; K01176 alpha-amylase [EC:3.2.1.1] (A)	Pentatricopeptide repeat-containing protein At2g37320 OS=Arabidopsis thaliana GN=PCMP-E50 PE=2 SV=1	PPR repeat	hypothetical protein PRUPE_ppa023983mg, partial [Prunus persica]
GS017G0227400	0	--	glucomannan 4-beta-mannosyltransferase 2; K13680 beta-mannan synthase [EC:2.4.1.32] (A)	Glucomannan 4-beta-mannosyltransferase 9 OS=Arabidopsis thaliana GN=CSLA9 PE=2 SV=1	--	PREDICTED: glucomannan 4-beta-mannosyltransferase 2-like [Malus domestica]
GS015G0022800	0	--	--	--	--	PREDICTED: uncharacterized protein LOC103434351 [Malus domestica]
GS02G0087400	0	--	--	F-box protein SKIP23 OS=Arabidopsis thaliana GN=SKIP23 PE=1 SV=1	Protein of unknown function (DUF295)	PREDICTED: F-box protein SKIP23-like [Malus domestica]
GS010G0032000	0	molecular_function:"Interacting selectively and non-covalently with a chaperone protein, a class of proteins that bind to nascent or unfolded polypeptides and ensure correct folding or transport." [PMID:10585443](GO:0051087)	protein SGT1 homolog; K12795 suppressor of G2 allele of SKP1 (A)	Protein SGT1 homolog B OS=Arabidopsis thaliana GN=SGT1B PE=1 SV=1	--	PREDICTED: protein SGT1 homolog [Pyrus x bretschneideri]
GS02G0113100	0.000512952	--	tRNA-dihydrouridine synthase 2; K05543 tRNA-dihydrouridine synthase 2 [EC:1.3.1.91] (A)	Probable vacuolar amino acid transporter YPQ3 OS=Saccharomyces cerevisiae (strain ATCC 204508 / S288c) GN=RTC2 PE=1 SV=1	PQ loop repeat	PREDICTED: lysosomal amino acid transporter 1-like [Malus domestica]
GS012G0155400	0.0490953	--	ATP-citrate synthase beta chain protein 1-like; K01648 ATP citrate (pro-S)-lyase [EC:2.3.3.8] (A)	ATP-citrate synthase beta chain protein 1 OS=Oryza sativa subsp. japonica GN=ACLB-1 PE=2 SV=1	--	PREDICTED: LOW QUALITY PROTEIN: ATP-citrate synthase beta chain protein 1-like [Elaeis guineensis]
GS015G0070900	0	--	DNA polymerase theta; K02349 DNA polymerase theta [EC:2.7.7.7] (A)	Helicase and polymerase-containing protein TEBICHI OS=Arabidopsis thaliana GN=TEB PE=2 SV=1	--	PREDICTED: uncharacterized acetyltransferase At3g50280-like [Malus domestica]
GS04G0133800	0	molecular_function:"Interacting selectively and non-covalently with any protein or protein complex (a complex of two or more proteins that may include other nonprotein molecules)." [GOC:go_curators](GO:0005515)	Di-glucose binding protein with Kinesin motor domain; K10406 kinesin family member C2/C3 (A)	LRR receptor-like serine/threonine-protein kinase EFR OS=Arabidopsis thaliana GN=EFR PE=1 SV=1	Leucine rich repeat N-terminal domain	PREDICTED: receptor-like protein 12 [Pyrus x bretschneideri]
GS02G0065600	0	--	--	Outer envelope pore protein 37, chloroplastic OS=Pisum sativum GN=OEP37 PE=1 SV=1	--	PREDICTED: outer envelope pore protein 37, chloroplastic-like [Malus domestica]
GS02G0201900	0.00240116	--	uncharacterized LOC103926670; K07466 replication factor A1 (A)	--	--	PREDICTED: uncharacterized protein LOC103411034 [Malus domestica]
GS017G0142400	0.0121991	--	--	--	--	--
GS09G0247800	0	molecular_function:"Interacting selectively and non-covalently with any protein or protein complex (a complex of two or more proteins that may include other nonprotein molecules)." [GOC:go_curators](GO:0005515),biological_process:"The cellular process in which a signal is conveyed to trigger a change in the activity or state of a cell. Signal transduction begins with reception of a signal (e.g. a…	protein SUPPRESSOR OF npr1-1, CONSTITUTIVE 1-like; K14638 solute carrier family 15 (peptide/histidine transporter), member 3/4 (A)	TMV resistance protein N OS=Nicotiana glutinosa GN=N PE=1 SV=1	TIR domain	PREDICTED: TMV resistance protein N-like [Prunus mume]
GS05G0144200	0	molecular_function:"Enables the transmembrane transfer of a chloride ion by a voltage-gated channel. A voltage-gated channel is a channel whose open state is dependent on the voltage across the membrane in which it is embedded." [GOC:mtg_transport, ISBN:0815340729](GO:0005247),biological_process:"The directed movement of chloride into, out of or within a cell, or between cells, by means of some a…	H(+)/Cl(-) exchange transporter 3; K05012 chloride channel 3/4/5 (A)	Chloride channel protein CLC-e OS=Arabidopsis thaliana GN=CLC-E PE=2 SV=2	Voltage gated chloride channel	PREDICTED: chloride channel protein CLC-e-like [Malus domestica]
GSCtg5350000100	0	--	--	--	--	hypothetical protein MTR_0002s0250 [Medicago truncatula]
GS016G0261900	0.000369803	molecular_function:"Catalysis of a biochemical reaction at physiological temperatures. In biologically catalyzed reactions, the reactants are known as substrates, and the catalysts are naturally occurring macromolecular substances known as enzymes. Enzymes possess specific binding sites for substrates, and are usually composed wholly or largely of protein, but RNA that has catalytic activity (rib…	carbon catabolite repressor protein 4 homolog 4; K12603 CCR4-NOT transcription complex subunit 6 [EC:3.1.13.4] (A)	Carbon catabolite repressor protein 4 homolog 4 OS=Arabidopsis thaliana GN=CCR4-4 PE=2 SV=1	Endonuclease/Exonuclease/phosphatase family	PREDICTED: carbon catabolite repressor protein 4 homolog 4 isoform x1 [Pyrus x bretschneideri]
GS05G0207600	0.0055827	--	--	--	--	PREDICTED: putative protein TPRxL [Malus domestica]
GS06G0164100	0.00853609	--	--	--	--	PREDICTED: uncharacterized protein LOC103437769 [Malus domestica]
GS05G0204800	0	--	--	Rhodanese-like domain-containing protein 11, chloroplastic OS=Arabidopsis thaliana GN=STR11 PE=2 SV=1	--	PREDICTED: rhodanese-like domain-containing protein 11, chloroplastic [Pyrus x bretschneideri]
GS06G0084600	0	--	--	F-box protein CPR30 OS=Arabidopsis thaliana GN=CPR30 PE=1 SV=2	--	PREDICTED: F-box protein CPR30-like [Prunus mume]
GS03G0007700	0.0192517	--	--	--	--	PREDICTED: uncharacterized protein LOC103963352 [Pyrus x bretschneideri]
GS015G0015900	0.00906359	--	--	--	--	--
GS04G0038000	0.00686774	--	--	--	--	PREDICTED: putative disease resistance protein At1g50180 [Malus domestica]
GS016G0158500	0.0146442	molecular_function:"Enables the transmembrane transfer of a chloride ion by a voltage-gated channel. A voltage-gated channel is a channel whose open state is dependent on the voltage across the membrane in which it is embedded." [GOC:mtg_transport, ISBN:0815340729](GO:0005247),biological_process:"The directed movement of chloride into, out of or within a cell, or between cells, by means of some a…	chloride channel protein CLC-d-like; K05016 chloride channel 7 (A)	Chloride channel protein CLC-d OS=Arabidopsis thaliana GN=CLC-D PE=1 SV=2	Voltage gated chloride channel	PREDICTED: chloride channel protein CLC-d-like [Pyrus x bretschneideri]
GS011G0181200	0.0165683	--	Nodulation receptor kinase precursor, putative (EC:2.7.11.30); K04730 interleukin-1 receptor-associated kinase 1 [EC:2.7.11.1] (A)	--	--	PREDICTED: zinc finger CCCH domain-containing protein 20-like [Pyrus x bretschneideri]
GS017G0026300	0	molecular_function:"Interacting selectively and non-covalently with any nucleic acid." [GOC:jl](GO:0003676),biological_process:"The process in which a segment of DNA is incorporated into another, usually larger, DNA molecule such as a chromosome." [GOC:mah](GO:0015074)	uncharacterized LOC104808371; K12447 UDP-sugar pyrophosphorylase [EC:2.7.7.64] (A)	Copia protein OS=Drosophila melanogaster GN=GIP PE=1 SV=3	Integrase core domain	PREDICTED: uncharacterized protein LOC103421687 [Malus domestica]
GS016G0113300	0.0213246	molecular_function:"Inhibition of the reactions brought about by dioxygen (O2) or peroxides. Usually the antioxidant is effective because it can itself be more easily oxidized than the substance protected. The term is often applied to components that can trap free radicals, thereby breaking the chain reaction that normally leads to extensive biological damage." [ISBN:0198506732](GO:0016209),molec…	1-Cys peroxiredoxin; K11188 peroxiredoxin 6, 1-Cys peroxiredoxin [EC:1.11.1.7 1.11.1.15 3.1.1.-] (A)	1-Cys peroxiredoxin OS=Medicago truncatula PE=2 SV=1	AhpC/TSA family	PREDICTED: 1-Cys peroxiredoxin [Pyrus x bretschneideri]
GS02G0174600	0.0350562	--	TMV resistance protein N-like; K19613 leucine-rich repeat protein SHOC2 (A)	--	--	PREDICTED: probable WRKY transcription factor 19 [Malus domestica]
GS010G0030600	0.0200517	--	--	--	--	PREDICTED: uncharacterized protein LOC103418560 [Malus domestica]
GS03G0010600	0.0372856	--	--	--	--	PREDICTED: pinin-like [Malus domestica]
GS02G0135500	0.0181552	--	serine/threonine-protein kinase 38-like; K08790 serine/threonine kinase 38 [EC:2.7.11.1] (A)	Serine/threonine-protein kinase 38-like OS=Homo sapiens GN=STK38L PE=1 SV=3	--	PREDICTED: serine/threonine-protein kinase 38-like [Malus domestica]
GS05G0233900	0.0482795	molecular_function:"Interacting selectively and non-covalently with a nucleotide, any compound consisting of a nucleoside that is esterified with (ortho)phosphate or an oligophosphate at any hydroxyl group on the ribose or deoxyribose." [GOC:mah, ISBN:0198547684](GO:0000166),molecular_function:"Catalysis of the formation of aminoacyl-tRNA from ATP, amino acid, and tRNA with the release of diphosp…	probable threonine--tRNA ligase, cytoplasmic; K01868 threonyl-tRNA synthetase [EC:6.1.1.3] (A)	Threonine--tRNA ligase, chloroplastic/mitochondrial 2 OS=Arabidopsis thaliana GN=EMB2761 PE=2 SV=1	tRNA synthetase class II core domain (G, H, P, S and T)	PREDICTED: LOW QUALITY PROTEIN: probable threonine--tRNA ligase, cytoplasmic [Malus domestica]
GS016G0109000	0.0034503	--	uncharacterized protein At2g17340-like; K09680 type II pantothenate kinase [EC:2.7.1.33] (A)	Uncharacterized protein At2g17340 OS=Arabidopsis thaliana GN=At2g17340 PE=1 SV=1	Protein of unknown function DUF89	PREDICTED: uncharacterized protein LOC103405339 isoform x2 [Malus domestica]
GS011G0260700	0.0345272	molecular_function:"Interacting selectively and non-covalently with ATP, adenosine 5'-triphosphate, a universally important coenzyme and enzyme regulator." [ISBN:0198506732](GO:0005524),cellular_component:"The component of a membrane consisting of the gene products and protein complexes having at least some part of their peptide sequence embedded in the hydrophobic region of the membrane." [GOC:d…	ABC transporter C family member 14-like; K05665 ATP-binding cassette, subfamily C (CFTR/MRP), member 1 (A)	ABC transporter C family member 4 OS=Arabidopsis thaliana GN=ABCC4 PE=2 SV=2	ABC transporter transmembrane region	PREDICTED: ABC transporter C family member 14-like [Pyrus x bretschneideri]
GS09G0203400	0.00275187	--	--	--	--	unknown [Zea mays]
GSCtg9380001400	0.0370895	molecular_function:"Catalysis of the reaction: GTP + H2O = GDP + phosphate." [ISBN:0198547684, PMID:26832457, PMID:27218782](GO:0003924),molecular_function:"Interacting selectively and non-covalently with GTP, guanosine triphosphate." [GOC:ai](GO:0005525),biological_process:"The directed movement of proteins in a cell, including the movement of proteins between specific compartments or structures…	GTP-binding protein SAR1A; K07953 GTP-binding protein SAR1 [EC:3.6.5.-] (A)	GTP-binding protein SAR1A OS=Arabidopsis thaliana GN=SAR1A PE=2 SV=1	Domain of unknown function (DUF4228)	BnaCnng01100D [Brassica napus]
GS05G0295800	0.0136254	--	uncharacterized LOC103407086; K02736 20S proteasome subunit beta 7 [EC:3.4.25.1] (A)	--	--	PREDICTED: uncharacterized protein LOC103407086 [Malus domestica]
GS01G0104600	0	molecular_function:"Catalysis of the phosphorylation of an amino acid residue in a protein, usually according to the reaction: a protein + ATP = a phosphoprotein + ADP." [MetaCyc:PROTEIN-KINASE-RXN](GO:0004672),molecular_function:"Interacting selectively and non-covalently with ATP, adenosine 5'-triphosphate, a universally important coenzyme and enzyme regulator." [ISBN:0198506732](GO:0005524),bi…	hypothetical protein; K05391 cyclic nucleotide gated channel, other eukaryote (A)	Wall-associated receptor kinase 5 OS=Arabidopsis thaliana GN=WAK5 PE=2 SV=1	Protein kinase domain	PREDICTED: uncharacterized protein LOC103936744 isoform x5 [Pyrus x bretschneideri]
GS02G0039000	0.0402189	molecular_function:"Catalysis of the phosphorylation of an amino acid residue in a protein, usually according to the reaction: a protein + ATP = a phosphoprotein + ADP." [MetaCyc:PROTEIN-KINASE-RXN](GO:0004672),molecular_function:"Interacting selectively and non-covalently with any protein or protein complex (a complex of two or more proteins that may include other nonprotein molecules)." [GOC:go…	Kinase family protein with leucine-rich repeat domain, putative; K00924 [EC:2.7.1.-] (A)	Receptor-like protein kinase HSL1 OS=Arabidopsis thaliana GN=HSL1 PE=2 SV=1	Protein kinase domain	PREDICTED: receptor-like protein kinase HSL1 [Malus domestica]
GS011G0058900	0.00743353	--	hypothetical protein; K13459 disease resistance protein RPS2 (A)	Probable disease resistance protein At4g27220 OS=Arabidopsis thaliana GN=At4g27220 PE=2 SV=1	--	PREDICTED: uncharacterized protein LOC103412844 [Malus domestica]
GS05G0233000	0	--	POPTRDRAFT_761821; hypothetical protein; K04730 interleukin-1 receptor-associated kinase 1 [EC:2.7.11.1] (A)	Probable LRR receptor-like serine/threonine-protein kinase At1g56130 OS=Arabidopsis thaliana GN=At1g56130 PE=2 SV=2	Di-glucose binding within endoplasmic reticulum	PREDICTED: probable LRR receptor-like serine/threonine-protein kinase At1g56140 [Malus domestica]
GS015G0081800	0	--	--	--	--	PREDICTED: uncharacterized protein LOC103456125 isoform x2 [Malus domestica]
GS015G0072200	0.0129369	--	hypothetical protein; K07466 replication factor A1 (A)	--	Helitron helicase-like domain at N-terminus	PREDICTED: uncharacterized protein LOC103422277 isoform x1 [Malus domestica]
GS017G0067300	0	--	DEAD-box ATP-dependent RNA helicase 42-like; K12811 ATP-dependent RNA helicase DDX46/PRP5 [EC:3.6.4.13] (A)	DEAD-box ATP-dependent RNA helicase 42 OS=Arabidopsis thaliana GN=RH42 PE=1 SV=2	--	PREDICTED: DEAD-box ATP-dependent RNA helicase 42-like [Pyrus x bretschneideri]
GS08G0119400	0.0222867	molecular_function:"The action of a molecule that contributes to the structural integrity of the ribosome." [GOC:mah](GO:0003735),cellular_component:"An intracellular organelle, about 200 A in diameter, consisting of RNA and protein. It is the site of protein biosynthesis resulting from translation of messenger RNA (mRNA). It consists of two subunits, one large and one small, each containing only…	60S ribosomal protein L38-like; K02923 large subunit ribosomal protein L38e (A)	60S ribosomal protein L38 OS=Arabidopsis thaliana GN=RPL38A PE=3 SV=1	Ribosomal L38e protein family	PREDICTED: 60S ribosomal protein L38-like, partial [Malus domestica]
GS015G0386200	0.0136429	molecular_function:"Interacting selectively and non-covalently with any protein or protein complex (a complex of two or more proteins that may include other nonprotein molecules)." [GOC:go_curators](GO:0005515)	Eix1; EIX receptor 1; K13466 EIX receptor 1/2 (A)	Probably inactive leucine-rich repeat receptor-like protein kinase At5g06940 OS=Arabidopsis thaliana GN=At5g06940 PE=3 SV=1	Leucine rich repeat N-terminal domain	PREDICTED: LOW QUALITY PROTEIN: LRR receptor-like serine/threonine-protein kinase FLS2 [Malus domestica]
GS05G0207000	0.0195101	molecular_function:"Enables the transfer of potassium ions (K+) from one side of a membrane to the other." [GOC:ai](GO:0015079),cellular_component:"A lipid bilayer along with all the proteins and protein complexes embedded in it an attached to it." [GOC:dos, GOC:mah, ISBN:0815316194](GO:0016020),biological_process:"A process in which a potassium ion is transported from one side of a membrane to t…	probable potassium transporter 13; K03549 KUP system potassium uptake protein (A)	Probable potassium transporter 13 OS=Oryza sativa subsp. japonica GN=HAK13 PE=2 SV=1	K+ potassium transporter	PREDICTED: probable potassium transporter 13 isoform x3 [Malus domestica]
GS05G0244600	0	--	--	--	--	PREDICTED: WPP domain-associated protein-like [Pyrus x bretschneideri]
GS05G0130300	0.0105842	--	--	--	--	--
GS02G0022600	0	--	--	--	--	--
GS011G0117900	0	biological_process:"The chemical reactions and pathways resulting in the formation of lipids, compounds soluble in an organic solvent but not, or sparingly, in an aqueous solvent." [GOC:go_curators](GO:0008610),molecular_function:"Catalysis of the reaction: (R)-3-hydroxytetradecanoyl-[acyl-carrier protein] + UDP-N-acetylglucosamine = [acyl-carrier protein] + UDP-3-O-(3-hydroxytetradecanoyl)-N-ace…	uncharacterized LOC103442782; K08900 mitochondrial chaperone BCS1 (A)	Probable acyl-[acyl-carrier-protein]--UDP-N-acetylglucosamine O-acyltransferase, mitochondrial OS=Arabidopsis thaliana GN=LPXA PE=1 SV=1	--	PREDICTED: LOW QUALITY PROTEIN: uncharacterized protein LOC103442782 [Malus domestica]
GS05G0309200	1.40426e-24	molecular_function:"Interacting selectively and non-covalently with a nucleotide, any compound consisting of a nucleoside that is esterified with (ortho)phosphate or an oligophosphate at any hydroxyl group on the ribose or deoxyribose." [GOC:mah, ISBN:0198547684](GO:0000166),molecular_function:"The hydrolysis of an incorrectly aminoacylated tRNA." [GOC:hjd, PMID:14663147, PMID:16087889](GO:000216…	putative leucine--tRNA ligase, mitochondrial; K01869 leucyl-tRNA synthetase [EC:6.1.1.4] (A)	Leucine--tRNA ligase, chloroplastic/mitochondrial OS=Arabidopsis thaliana GN=EMB2369 PE=2 SV=1	Leucyl-tRNA synthetase, Domain 2	PREDICTED: LOW QUALITY PROTEIN: putative leucine--tRNA ligase, mitochondrial [Malus domestica]
GS03G0220700	0	molecular_function:"Interacting selectively and non-covalently with any protein or protein complex (a complex of two or more proteins that may include other nonprotein molecules)." [GOC:go_curators](GO:0005515)	ankyrin-3; K10380 ankyrin (A)	Ankyrin-3 OS=Rattus norvegicus GN=Ank3 PE=1 SV=3	Ankyrin repeats (3 copies)	PREDICTED: uncharacterized protein LOC103960143 [Pyrus x bretschneideri]
GS011G0166200	0.000822439	molecular_function:"Interacting selectively and non-covalently with ATP, adenosine 5'-triphosphate, a universally important coenzyme and enzyme regulator." [ISBN:0198506732](GO:0005524),cellular_component:"The component of a membrane consisting of the gene products and protein complexes having at least some part of their peptide sequence embedded in the hydrophobic region of the membrane." [GOC:d…	putative ABC transporter C family member 15; K05665 ATP-binding cassette, subfamily C (CFTR/MRP), member 1 (A)	ABC transporter C family member 3 OS=Arabidopsis thaliana GN=ABCC3 PE=1 SV=1	ABC transporter	PREDICTED: ABC transporter C family member 3-like [Malus domestica]
GS012G0003100	0.0298906	biological_process:"Dynamic structural changes to eukaryotic chromatin occurring throughout the cell division cycle. These changes range from the local changes necessary for transcriptional regulation to global changes necessary for chromosome segregation." [GOC:jid, GOC:vw, PMID:12697820](GO:0006338),cellular_component:"A multisubunit protein complex that contains the Ino80p ATPase; exhibits chr…	chromatin-remodeling complex subunit ies6; K11667 INO80 complex subunit C (A)	INO80 complex subunit C OS=Mus musculus GN=Ino80c PE=2 SV=1	YL1 nuclear protein C-terminal domain	PREDICTED: chromatin-remodeling complex subunit ies6 [Pyrus x bretschneideri]
GS03G0219500	0.0143801	--	--	--	--	--
GSCtg1280000500	0.0181862	--	olfactory receptor 142-like; K04257 olfactory receptor (A)	Putative uncharacterized protein ART2 OS=Saccharomyces cerevisiae (strain ATCC 204508 / S288c) GN=ART2 PE=5 SV=1	--	senescence-associated protein [Medicago truncatula]
GS013G0246700	0.0462051	--	--	--	--	putative COBL7 (COBRA-LIKE 7) [Malus domestica]
GSCtg4000000200	0.0319279	--	--	--	--	PREDICTED: uncharacterized protein LOC103412910 [Malus domestica]
GS012G0062700	0	molecular_function:"Interacting selectively and non-covalently with any protein or protein complex (a complex of two or more proteins that may include other nonprotein molecules)." [GOC:go_curators](GO:0005515),biological_process:"The cellular process in which a signal is conveyed to trigger a change in the activity or state of a cell. Signal transduction begins with reception of a signal (e.g. a…	TMV resistance protein N-like; K19613 leucine-rich repeat protein SHOC2 (A)	TMV resistance protein N OS=Nicotiana glutinosa GN=N PE=1 SV=1	TIR domain	PREDICTED: uncharacterized protein LOC103449735 [Malus domestica]
GS012G0155300	0.0181673	--	--	--	--	--
GS014G0041700	0	molecular_function:"Interacting selectively and non-covalently with any nucleic acid." [GOC:jl](GO:0003676)	protein RRP5 homolog; K14792 rRNA biogenesis protein RRP5 (A)	Protein RRP5 homolog OS=Homo sapiens GN=PDCD11 PE=1 SV=3	S1 RNA binding domain	PREDICTED: protein RRP5 homolog [Prunus mume]
*P-value < 0.05 by hypergeometric test and FDR adjustments.
