# Supplementary material for: Pan-genome analysis of 13 Malus accessions reveals structural and sequence variations associated with fruit traits
Source: Nat Commun. 2023 Nov 15;14:7377. doi: 10.1038/s41467-023-43270-7 (PMC10651928; doi:10.1038/s41467-023-43270-7)
Supplement: Supplementary file 20 — Supplementary Data 17 [file 41467_2023_43270_MOESM20_ESM.xlsx]

## Sheet: Supplementary Data 17
Supplementary Data 17. The function annotation of gCNVs in 13 Malus leaves.
Gene ID	p-value	GO description	KEGG description	Swisspront description	Pfam description	NR description
GS05G0000300	0.0112309	molecular_function:"Interacting selectively and non-covalently with any nucleic acid." [GOC:jl](GO:0003676),molecular_function:"Interacting selectively and non-covalently with messenger RNA (mRNA), an intermediate molecule between DNA and protein. mRNA includes UTR and coding sequences, but does not contain introns." [GOC:kmv, GOC:pr, SO:0000234](GO:0003729)	hypothetical protein; K12741 heterogeneous nuclear ribonucleoprotein A1/A3 (A)	Probable RNA-binding protein ARP1 OS=Arabidopsis thaliana GN=ARP1 PE=2 SV=1	RNA recognition motif. (a.k.a. RRM, RBD, or RNP domain)	PREDICTED: RNA-binding protein 24-A-like isoform X1 [Malus domestica]
GS017G0024600	0.00554609	molecular_function:"Catalysis of a biochemical reaction at physiological temperatures. In biologically catalyzed reactions, the reactants are known as substrates, and the catalysts are naturally occurring macromolecular substances known as enzymes. Enzymes possess specific binding sites for substrates, and are usually composed wholly or largely of protein, but RNA that has catalytic activity (rib…	probable galactinol--sucrose galactosyltransferase 5; K06617 raffinose synthase [EC:2.4.1.82] (A)	Probable galactinol--sucrose galactosyltransferase 5 OS=Arabidopsis thaliana GN=RFS5 PE=1 SV=1	Raffinose synthase or seed imbibition protein Sip1	PREDICTED: probable galactinol--sucrose galactosyltransferase 5 [Malus domestica]
GS05G0152600	0.0184349	--	--	--	--	PREDICTED: uncharacterized protein LOC103941942 [Pyrus x bretschneideri]
GS07G0056800	0.0363383	--	3-epi-6-deoxocathasterone 23-monooxygenase-like; K12638 3-epi-6-deoxocathasterone 23-monooxygenase [EC:1.14.13.112] (A)	PRA1 family protein F2 OS=Arabidopsis thaliana GN=PRA1F2 PE=1 SV=1	PRA1 family protein	PREDICTED: PRA1 family protein F4-like [Malus domestica]
GS09G0258300	0.000960922	molecular_function:"Interacting selectively and non-covalently with ATP, adenosine 5'-triphosphate, a universally important coenzyme and enzyme regulator." [ISBN:0198506732](GO:0005524),molecular_function:"Catalysis of the reaction: ATP + H2O = ADP + phosphate + 2 H+. May or may not be coupled to another reaction." [EC:3.6.1.3, GOC:jl](GO:0016887)	katanin p60 ATPase-containing subunit A1-like; K07767 katanin p60 ATPase-containing subunit A1 [EC:3.6.4.3] (A)	Katanin p60 ATPase-containing subunit A1 OS=Arabidopsis thaliana GN=AAA1 PE=1 SV=1	-	PREDICTED: katanin p60 ATPase-containing subunit A1-like isoform X1 [Pyrus x bretschneideri]
GS016G0221600	0.0405939	molecular_function:"Interacting selectively and non-covalently with any protein or protein complex (a complex of two or more proteins that may include other nonprotein molecules)." [GOC:go_curators](GO:0005515)	WD repeat-containing protein 75-like; K14552 NET1-associated nuclear protein 1 (U3 small nucleolar RNA-associated protein 17) (A)	WD repeat-containing protein 75 OS=Danio rerio GN=wdr75 PE=2 SV=2	WD domain, G-beta repeat	PREDICTED: LOW QUALITY PROTEIN: WD repeat-containing protein 75-like [Malus domestica]
GS017G0018500	0.00344183	molecular_function:"Catalysis of the hydrolysis of any ester bond." [GOC:jl](GO:0016788)	GDSL-like Lipase/Acylhydrolase superfamily protein; K01206 alpha-L-fucosidase [EC:3.2.1.51] (A)	GDSL esterase/lipase At5g14450 OS=Arabidopsis thaliana GN=At5g14450 PE=2 SV=1	GDSL-like Lipase/Acylhydrolase	PREDICTED: GDSL esterase/lipase At5g14450 [Malus domestica]
GS01G0198300	0.0436239	--	--	UNC93-like protein 2 OS=Arabidopsis thaliana GN=At1g18010 PE=2 SV=2	Ion channel regulatory protein UNC-93	PREDICTED: UNC93-like protein 1 [Malus domestica]
GS03G0046900	0.0270698	--	probable disease resistance protein At4g27220; K13459 disease resistance protein RPS2 (A)	Probable disease resistance protein At4g27220 OS=Arabidopsis thaliana GN=At4g27220 PE=2 SV=1	--	PREDICTED: uncharacterized protein LOC103420354 [Malus domestica]
GS09G0245700	0.0141481	molecular_function:"Interacting selectively and non-covalently with ADP, adenosine 5'-diphosphate." [GOC:jl](GO:0043531)	disease resistance protein At4g27190-like; K13459 disease resistance protein RPS2 (A)	Disease resistance protein At4g27190 OS=Arabidopsis thaliana GN=At4g27190 PE=2 SV=1	NB-ARC domain	PREDICTED: disease resistance protein At4g27190-like [Pyrus x bretschneideri]
GS012G0000500	0.020422	molecular_function:"Interacting selectively and non-covalently with any protein or protein complex (a complex of two or more proteins that may include other nonprotein molecules)." [GOC:go_curators](GO:0005515),molecular_function:"Catalysis of the hydrolysis of various bonds, e.g. C-O, C-N, C-C, phosphoric anhydride bonds, etc. Hydrolase is the systematic name for any enzyme of EC class 3." [ISBN…	apyrase 2-like; K14641 apyrase [EC:3.6.1.5] (A)	Pentatricopeptide repeat-containing protein At5g15010, mitochondrial OS=Arabidopsis thaliana GN=At5g15010 PE=2 SV=2	PPR repeat	PREDICTED: pentatricopeptide repeat-containing protein At5g15010, mitochondrial [Pyrus x bretschneideri]
GS011G0130900	0.0105735	--	F-box and associated interaction domain protein; K11649 SWI/SNF related-matrix-associated actin-dependent regulator of chromatin subfamily C (A)	F-box protein At3g07870 OS=Arabidopsis thaliana GN=At3g07870 PE=2 SV=1	F-box associated domain	PREDICTED: F-box protein At3g07870-like [Prunus mume]
GS04G0074000	0.0158031	--	--	--	--	PREDICTED: uncharacterized protein LOC103413447 [Malus domestica]
GS07G0082400	0.00136429	--	ABC transporter B family member 11-like; K05658 ATP-binding cassette, subfamily B (MDR/TAP), member 1 [EC:3.6.3.44] (A)	--	Protein of unknown function (DUF 659)	hypothetical protein VITISV_015874 [Vitis vinifera]
GS014G0135500	0.0417378	--	aspartate--tRNA ligase, cytoplasmic 1-like; K01876 aspartyl-tRNA synthetase [EC:6.1.1.12] (A)	Aspartate--tRNA ligase 2, cytoplasmic OS=Arabidopsis thaliana GN=IBI1 PE=1 SV=1	--	PREDICTED: aspartate--tRNA ligase, cytoplasmic 1-like, partial [Pyrus x bretschneideri]
GS010G0125400	0.036669	--	--	--	Late embryogenesis abundant protein	PREDICTED: uncharacterized protein LOC103411669 [Malus domestica]
GS010G0300300	0.0231071	cellular_component:"A lipid bilayer along with all the proteins and protein complexes embedded in it an attached to it." [GOC:dos, GOC:mah, ISBN:0815316194](GO:0016020),molecular_function:"Enables the transfer of a substance, usually a specific substance or a group of related substances, from one side of a membrane to the other." [GOC:jid, GOC:mtg_transport, ISBN:0815340729](GO:0022857),biologica…	tonoplast dicarboxylate transporter-like; K14445 solute carrier family 13 (sodium-dependent dicarboxylate transporter), member 2/3/5 (A)	Tonoplast dicarboxylate transporter OS=Arabidopsis thaliana GN=TDT PE=2 SV=2	Sodium:sulfate symporter transmembrane region	PREDICTED: LOW QUALITY PROTEIN: tonoplast dicarboxylate transporter-like [Malus domestica]
GSCtg1250000400	0.0235214	molecular_function:"Enables the transfer of a proton from one side of a membrane to the other." [GOC:ai](GO:0015078),biological_process:"The transport of protons across a membrane to generate an electrochemical gradient (proton-motive force) that powers ATP synthesis." [ISBN:0716731363](GO:0015986),cellular_component:"All non-F1 subunits of a hydrogen-transporting ATP synthase, including integral…	atpI; ATP synthase CF0 subunit IV; K02108 F-type H+-transporting ATPase subunit a (A)	ATP synthase subunit a, chloroplastic OS=Vitis vinifera GN=atpI PE=3 SV=1	ATP synthase A chain	ATP synthase CF0 subunit IV [Pyrus pyrifolia]
GS017G0238400	0.0456329	molecular_function:"Catalysis of the transfer of a phosphorus-containing group from one compound (donor) to an alcohol group (acceptor)." [GOC:jl](GO:0016773)	putative fructokinase-5; K00847 fructokinase [EC:2.7.1.4] (A)	Probable fructokinase-5 OS=Arabidopsis thaliana GN=At4g10260 PE=2 SV=1	pfkB family carbohydrate kinase	PREDICTED: putative fructokinase-5 [Pyrus x bretschneideri]
GS016G0012800	0.000588738	--	--	--	--	PREDICTED: inverted formin-2-like [Malus domestica]
GS015G0013200	0.00690737	--	--	--	--	PREDICTED: uncharacterized protein LOC103954346 [Pyrus x bretschneideri]
GS016G0166000	0.0456329	--	ATP-dependent RNA helicase SUPV3L1, mitochondrial-like; K17675 ATP-dependent RNA helicase SUPV3L1/SUV3 [EC:3.6.4.13] (A)	ATP-dependent RNA helicase SUV3, mitochondrial OS=Arabidopsis thaliana GN=SUV3 PE=1 SV=1	--	PREDICTED: ATP-dependent RNA helicase SUPV3L1, mitochondrial-like [Malus domestica]
GS017G0223900	0.0239162	biological_process:"The chemical reactions and pathways involving phospholipids, any lipid containing phosphoric acid as a mono- or diester." [ISBN:0198506732](GO:0006644),molecular_function:"Catalysis of the reaction: a phospholipid + H2O = a lipid + phosphate." [GOC:jl](GO:0042577)	lipid phosphate phosphatase 2-like; K18693 diacylglycerol diphosphate phosphatase / phosphatidate phosphatase [EC:3.1.3.81 3.1.3.4] (A)	Putative lipid phosphate phosphatase 3, chloroplastic OS=Arabidopsis thaliana GN=LPP3 PE=2 SV=1	PAP2 superfamily	PREDICTED: lipid phosphate phosphatase 2-like [Pyrus x bretschneideri]
GS02G0064200	1.89151e-87	--	ent-kaurene oxidase, chloroplastic-like; K04122 ent-kaurene oxidase [EC:1.14.13.78] (A)	--	--	ent-kaurene oxidase [Pyrus communis]
GS016G0032100	0.0194486	--	--	--	--	PREDICTED: uncharacterized protein LOC103436148 isoform X2 [Malus domestica]
GS04G0019900	0.0428951	molecular_function:"The action of a molecule that contributes to the structural integrity of the ribosome." [GOC:mah](GO:0003735),molecular_function:"Stops, prevents or reduces the activity of a cysteine-type endopeptidase, any enzyme that hydrolyzes peptide bonds in polypeptides by a mechanism in which the sulfhydryl group of a cysteine residue at the active center acts as a nucleophile." [GOC:d…	40S ribosomal protein S8; K02995 small subunit ribosomal protein S8e (A)	40S ribosomal protein S8 OS=Zea mays GN=RPS8 PE=2 SV=2	Ribosomal protein S8e	PREDICTED: 40S ribosomal protein S8 [Pyrus x bretschneideri]
GS013G0038500	0.01861	molecular_function:"Catalysis of an oxidation-reduction (redox) reaction, a reversible chemical reaction in which the oxidation state of an atom or atoms within a molecule is altered. One substrate acts as a hydrogen or electron donor and becomes oxidized, while the other acts as hydrogen or electron acceptor and becomes reduced." [GOC:go_curators](GO:0016491)	--	Clavaminate synthase-like protein At3g21360 OS=Arabidopsis thaliana GN=At3g21360 PE=1 SV=1	Taurine catabolism dioxygenase TauD, TfdA family	PREDICTED: clavaminate synthase-like protein At3g21360 [Malus domestica]
GS015G0242300	0.0481688	molecular_function:"Catalysis of the transfer of an acyl group, other than amino-acyl, from one compound (donor) to another (acceptor)." [GOC:jl](GO:0016747)	BAHD acyltransferase DCR; K19747 BAHD acyltransferase [EC:2.3.1.-] (A)	Uncharacterized acetyltransferase At3g50280 OS=Arabidopsis thaliana GN=At3g50280 PE=3 SV=1	Transferase family	PREDICTED: uncharacterized acetyltransferase At3g50280-like [Malus domestica]
GS01G0017200	0.00130778	--	shikimate kinase, chloroplastic-like; K00891 shikimate kinase [EC:2.7.1.71] (A)	Shikimate kinase, chloroplastic OS=Solanum lycopersicum GN=SK PE=1 SV=1	Shikimate kinase	PREDICTED: shikimate kinase, chloroplastic-like [Malus domestica]
GS015G0089400	0.0387971	molecular_function:"Catalysis of the transfer of a methyl group to an acceptor molecule." [ISBN:0198506732](GO:0008168)	tRNA (cytosine(38)-C(5))-methyltransferase-like; K15336 tRNA (cytosine38-C5)-methyltransferase [EC:2.1.1.204] (A)	tRNA (cytosine(38)-C(5))-methyltransferase OS=Rattus norvegicus GN=Trdmt1 PE=2 SV=1	C-5 cytosine-specific DNA methylase	PREDICTED: tRNA (cytosine(38)-C(5))-methyltransferase-like [Malus domestica]
GS05G0005600	0.0456329	--	--	--	--	PREDICTED: uncharacterized protein LOC103450738 [Malus domestica]
GS016G0138900	0.00965547	molecular_function:"Catalysis of the transfer of ubiquitin from one protein to another via the reaction X-Ub + Y --> Y-Ub + X, where both X-Ub and Y-Ub are covalent linkages." [GOC:BioGRID, GOC:jh2, PMID:9635407](GO:0004842)	--	--	--	PREDICTED: uncharacterized protein LOC103323020 [Prunus mume]
GS06G0012700	0.0316578	--	callose synthase 10-like; K11000 callose synthase [EC:2.4.1.-] (A)	Callose synthase 10 OS=Arabidopsis thaliana GN=CALS10 PE=2 SV=5	--	PREDICTED: callose synthase 10-like [Malus domestica]
GS09G0218200	0.0444934	molecular_function:"The action of a molecule that contributes to the structural integrity of a complex or its assembly within or outside a cell." [GOC:mah, GOC:vw](GO:0005198),biological_process:"The directed movement of proteins in a cell, including the movement of proteins between specific compartments or structures within a cell, such as organelles of a eukaryotic cell." [GOC:mah](GO:0006886),…	--	Clathrin light chain 1 OS=Arabidopsis thaliana GN=At2g20760 PE=2 SV=1	--	PREDICTED: clathrin light chain 1-like [Malus domestica]
GS012G0073200	0.00412959	--	homocysteine S-methyltransferase 1; K00547 homocysteine S-methyltransferase [EC:2.1.1.10] (A)	Homocysteine S-methyltransferase 1 OS=Brassica oleracea var. italica GN=HMT1 PE=1 SV=1	Homocysteine S-methyltransferase	PREDICTED: protein IQ-DOMAIN 14 [Malus domestica]
GS05G0215600	0.0226928	molecular_function:"Catalysis of the hydrolysis of internal, alpha-peptide bonds in a polypeptide chain by a mechanism in which a water molecule bound by the side chains of aspartic residues at the active center acts as a nucleophile." [ISBN:0198506732](GO:0004190),biological_process:"The hydrolysis of proteins into smaller polypeptides and/or amino acids by cleavage of their peptide bonds." [GOC…	protein ASPARTIC PROTEASE IN GUARD CELL 1-like; K01381 saccharopepsin [EC:3.4.23.25] (A)	Aspartic proteinase nepenthesin-1 OS=Nepenthes gracilis GN=nep1 PE=1 SV=1	Xylanase inhibitor C-terminal	PREDICTED: aspartic proteinase nepenthesin-1-like [Malus domestica]
GS08G0015900	0.0219545	molecular_function:"Interacting selectively and non-covalently with any protein or protein complex (a complex of two or more proteins that may include other nonprotein molecules)." [GOC:go_curators](GO:0005515),biological_process:"The cellular process in which a signal is conveyed to trigger a change in the activity or state of a cell. Signal transduction begins with reception of a signal (e.g. a…	protein SUPPRESSOR OF npr1-1, CONSTITUTIVE 1-like; K14638 solute carrier family 15 (peptide/histidine transporter), member 3/4 (A)	TMV resistance protein N OS=Nicotiana glutinosa GN=N PE=1 SV=1	TIR domain	PREDICTED: TMV resistance protein N-like [Pyrus x bretschneideri]
GS02G0261000	0.0110307	--	--	--	--	PREDICTED: LOW QUALITY PROTEIN: uncharacterized protein LOC103954956 [Pyrus x bretschneideri]
GS06G0001100	0.0172533	--	--	--	Protein of unknown function (DUF1668)	PREDICTED: uncharacterized protein LOC103939748 isoform X2 [Pyrus x bretschneideri]
GS016G0127300	0.0433617	molecular_function:"Catalysis of a biochemical reaction at physiological temperatures. In biologically catalyzed reactions, the reactants are known as substrates, and the catalysts are naturally occurring macromolecular substances known as enzymes. Enzymes possess specific binding sites for substrates, and are usually composed wholly or largely of protein, but RNA that has catalytic activity (rib…	ATP-citrate synthase beta chain protein 2; K01648 ATP citrate (pro-S)-lyase [EC:2.3.3.8] (A)	ATP-citrate synthase beta chain protein 2 OS=Arabidopsis thaliana GN=ACLB-2 PE=1 SV=1	Citrate synthase, C-terminal domain	PREDICTED: ATP-citrate synthase beta chain protein 2 [Malus domestica]
GS013G0243700	0.0409279	molecular_function:"The action of a molecule that contributes to the structural integrity of the ribosome." [GOC:mah](GO:0003735),cellular_component:"An intracellular organelle, about 200 A in diameter, consisting of RNA and protein. It is the site of protein biosynthesis resulting from translation of messenger RNA (mRNA). It consists of two subunits, one large and one small, each containing only…	60S ribosomal protein L3; K02925 large subunit ribosomal protein L3e (A)	60S ribosomal protein L3 OS=Oryza sativa subsp. japonica GN=RPL3 PE=2 SV=2	Ribosomal protein L3	PREDICTED: 60S ribosomal protein L3 [Malus domestica]
GS09G0213900	0.0402158	--	--	--	--	--
GSCtg7630000100	0.0139288	--	--	--	--	hypothetical protein AMTR_s00191p00042090 [Amborella trichopoda]
GS04G0150100	0.0311258	--	--	Late embryogenesis abundant protein At1g64065 OS=Arabidopsis thaliana GN=At1g64065 PE=2 SV=1	Late embryogenesis abundant protein	PREDICTED: uncharacterized protein LOC103408507 [Malus domestica]
GS07G0056400	4.14563e-06	--	--	--	--	--
GS07G0004700	0.0466824	--	--	--	--	PREDICTED: uncharacterized protein LOC103450163 [Malus domestica]
GS017G0061900	0.0258996	--	acetolactate synthase small subunit 2, chloroplastic-like; K01653 acetolactate synthase I/III small subunit [EC:2.2.1.6] (A)	--	--	PREDICTED: UDP-glycosyltransferase 75D1-like [Malus domestica]
GS014G0040500	0.0438874	molecular_function:"Interacting selectively and non-covalently with any protein or protein complex (a complex of two or more proteins that may include other nonprotein molecules)." [GOC:go_curators](GO:0005515),molecular_function:"Interacting selectively and non-covalently with ADP, adenosine 5'-diphosphate." [GOC:jl](GO:0043531)	putative disease resistance protein RGA3; K19613 leucine-rich repeat protein SHOC2 (A)	Putative disease resistance RPP13-like protein 1 OS=Arabidopsis thaliana GN=RPPL1 PE=3 SV=1	Leucine rich repeat	PREDICTED: putative disease resistance RPP13-like protein 1 [Fragaria vesca subsp. vesca]
GS02G0099300	1.46498e-07	molecular_function:"Catalysis of the hydrolysis of any O-glycosyl bond." [GOC:mah](GO:0004553),biological_process:"The chemical reactions and pathways involving carbohydrates, any of a group of organic compounds based of the general formula Cx(H2O)y. Includes the formation of carbohydrate derivatives by the addition of a carbohydrate residue to another molecule." [GOC:mah, ISBN:0198506732](GO:000…	beta-glucosidase 4-like; K01188 beta-glucosidase [EC:3.2.1.21] (A)	Beta-glucosidase 42 OS=Arabidopsis thaliana GN=BGLU42 PE=2 SV=1	Glycosyl hydrolase family 1	PREDICTED: LOW QUALITY PROTEIN: beta-glucosidase 4-like [Malus domestica]
GS03G0017800	0.00120797	--	--	--	--	--
GS010G0155400	0.00392848	molecular_function:"Catalysis of the reaction: an orthophosphoric monoester + H2O = an alcohol + phosphate, with an acid pH optimum." [EC:3.1.3.2](GO:0003993),molecular_function:"Catalysis of the hydrolysis of various bonds, e.g. C-O, C-N, C-C, phosphoric anhydride bonds, etc. Hydrolase is the systematic name for any enzyme of EC class 3." [ISBN:0198506732](GO:0016787)	An13g01750; acid phosphatase; K01078 acid phosphatase [EC:3.1.3.2] (A)	Purple acid phosphatase 15 OS=Arabidopsis thaliana GN=PAP15 PE=1 SV=1	Calcineurin-like phosphoesterase	PREDICTED: LOW QUALITY PROTEIN: purple acid phosphatase 15-like, partial [Malus domestica]
GS01G0119300	0.00104514	molecular_function:"Catalysis of an oxidation-reduction (redox) reaction, a reversible chemical reaction in which the oxidation state of an atom or atoms within a molecule is altered. One substrate acts as a hydrogen or electron donor and becomes oxidized, while the other acts as hydrogen or electron acceptor and becomes reduced." [GOC:go_curators](GO:0016491)	tropinone reductase homolog At1g07440-like; K08081 tropinone reductase I [EC:1.1.1.206] (A)	Tropinone reductase homolog At5g06060 OS=Arabidopsis thaliana GN=At5g06060 PE=2 SV=1	C2H2-type zinc finger	PREDICTED: tropinone reductase homolog At1g07440-like [Pyrus x bretschneideri]
GS05G0213600	0.0096527	molecular_function:"Interacting selectively and non-covalently with any protein or protein complex (a complex of two or more proteins that may include other nonprotein molecules)." [GOC:go_curators](GO:0005515)	SORBIDRAFT_06g028760, Sb06g028760; hypothetical protein; K13420 LRR receptor-like serine/threonine-protein kinase FLS2 [EC:2.7.11.1] (A)	Probable LRR receptor-like serine/threonine-protein kinase At4g08850 OS=Arabidopsis thaliana GN=At4g08850 PE=2 SV=3	Leucine rich repeat N-terminal domain	PREDICTED: probable LRR receptor-like serine/threonine-protein kinase At4g08850 [Malus domestica]
GS01G0008200	7.23397e-05	molecular_function:"Interacting selectively and non-covalently with a specific double-stranded genomic DNA sequence (sometimes referred to as a motif) within the regulatory region of a gene to modulate transcription. Regulatory regions include promoters (proximal and distal) and enhancers. Genes are transcriptional units, and include bacterial operons." [GOC:txnOH-2018](GO:0003700),biological_pro…	probable WRKY transcription factor 26; K13424 WRKY transcription factor 33 (A)	Probable WRKY transcription factor 13 OS=Arabidopsis thaliana GN=WRKY13 PE=2 SV=1	WRKY DNA -binding domain	PREDICTED: probable WRKY transcription factor 13 [Malus domestica]
GS08G0101800	0.00285213	molecular_function:"Interacting selectively and non-covalently with any nucleic acid." [GOC:jl](GO:0003676),molecular_function:"Interacting selectively and non-covalently with zinc (Zn) ions." [GOC:ai](GO:0008270)	uncharacterized LOC103417009; K00654 serine palmitoyltransferase [EC:2.3.1.50] (A)	Retrovirus-related Pol polyprotein from transposon TNT 1-94 OS=Nicotiana tabacum PE=2 SV=1	gag-polypeptide of LTR copia-type	PREDICTED: LOW QUALITY PROTEIN: uncharacterized protein LOC103417009 [Malus domestica]
GS015G0287500	0.0228599	--	uncharacterized LOC103427975; K12819 pre-mRNA-processing factor SLU7 (A)	Transposon Ty3-I Gag-Pol polyprotein OS=Saccharomyces cerevisiae (strain ATCC 204508 / S288c) GN=TY3B-I PE=3 SV=2	Reverse transcriptase (RNA-dependent DNA polymerase)	PREDICTED: uncharacterized protein LOC103407249 [Malus domestica]
GS09G0158900	0.0406003	molecular_function:"Any molecular function by which a gene product interacts selectively and non-covalently with DNA (deoxyribonucleic acid)." [GOC:dph, GOC:jl, GOC:tb, GOC:vw](GO:0003677),biological_process:"Any process that modulates the frequency, rate or extent of cellular DNA-templated transcription." [GOC:go_curators, GOC:txnOH](GO:0006355)	serine/threonine protein phosphatase 2A 55 kDa regulatory subunit B beta isoform-like; K04354 serine/threonine-protein phosphatase 2A regulatory subunit B (A)	Dof zinc finger protein DOF1.7 OS=Arabidopsis thaliana GN=DOF1.7 PE=2 SV=1	Dof domain, zinc finger	PREDICTED: dof zinc finger protein DOF3.1 [Malus domestica]
GS08G0056100	0.00470574	--	DNA helicase INO80-like; K11665 DNA helicase INO80 [EC:3.6.4.12] (A)	--	--	PREDICTED: DNA helicase INO80-like [Malus domestica]
GS014G0098200	0.0453346	--	--	--	--	--
GS03G0057700	0.0275603	--	--	--	--	PREDICTED: uncharacterized protein LOC103436644 [Malus domestica]
GS01G0082800	0	--	anthranilate N-methyltransferase-like; K13066 caffeic acid 3-O-methyltransferase [EC:2.1.1.68] (A)	Caffeic acid 3-O-methyltransferase 2 OS=Ocimum basilicum GN=COMT2 PE=2 SV=1	--	PREDICTED: anthranilate N-methyltransferase-like [Pyrus x bretschneideri]
GS03G0221000	0.0176213	molecular_function:"Interacting selectively and non-covalently with any protein or protein complex (a complex of two or more proteins that may include other nonprotein molecules)." [GOC:go_curators](GO:0005515)	DNA topoisomerase 2-like; K03164 DNA topoisomerase II [EC:5.99.1.3] (A)	ETO1-like protein 1 OS=Arabidopsis thaliana GN=EOL1 PE=1 SV=1	Domain of unknown function	PREDICTED: uncharacterized protein LOC103960094 isoform X5 [Pyrus x bretschneideri]
GS04G0205600	1.89151e-87	biological_process:"A protein modification process that results in the addition of a carbohydrate or carbohydrate derivative unit to a protein amino acid, e.g. the addition of glycan chains to proteins." [GOC:curators, GOC:pr](GO:0006486),molecular_function:"Catalysis of the transfer of a glycosyl group from one compound (donor) to another (acceptor)." [GOC:jl, ISBN:0198506732](GO:0016757)	probable glycosyltransferase At5g20260; K18789 xylogalacturonan beta-1,3-xylosyltransferase [EC:2.4.2.41] (A)	Probable glycosyltransferase At3g42180 OS=Arabidopsis thaliana GN=At3g42180 PE=2 SV=2	Exostosin family	PREDICTED: probable glycosyltransferase At5g20260 [Pyrus x bretschneideri]
GSCtg6190000100	0.0125425	--	--	--	--	hypothetical protein MTR_0002s0250 [Medicago truncatula]
GS05G0198700	0.00448722	molecular_function:"Interacting selectively and non-covalently with any protein or protein complex (a complex of two or more proteins that may include other nonprotein molecules)." [GOC:go_curators](GO:0005515)	ankyrin-1-like; K10406 kinesin family member C2/C3 (A)	Ankyrin repeat-containing protein At5g02620 OS=Arabidopsis thaliana GN=At5g02620 PE=1 SV=1	Domain of unknown function	PREDICTED: ankyrin repeat-containing protein At3g12360-like [Malus domestica]
GS05G0067400	0.0492709	cellular_component:"The component of a membrane consisting of the gene products and protein complexes having at least some part of their peptide sequence embedded in the hydrophobic region of the membrane." [GOC:dos, GOC:go_curators](GO:0016021),molecular_function:"Enables the transfer of a substance, usually a specific substance or a group of related substances, from one side of a membrane to th…	INT1-2; hypothetical protein; K08150 MFS transporter, SP family, solute carrier family 2 (myo-inositol transporter), member 13 (A)	Polyol transporter 5 OS=Arabidopsis thaliana GN=PLT5 PE=1 SV=2	Sugar (and other) transporter	sorbitol transporter [Malus domestica]
GSCtg2750001600	0.0097263	--	--	--	--	PREDICTED: uncharacterized protein LOC103975022 [Musa acuminata subsp. malaccensis]
GS017G0027100	0.0353745	molecular_function:"Catalysis of the reaction: GTP + H2O = GDP + phosphate." [ISBN:0198547684, PMID:26832457, PMID:27218782](GO:0003924),molecular_function:"Interacting selectively and non-covalently with GTP, guanosine triphosphate." [GOC:ai](GO:0005525)	ADP-ribosylation factor 1; K07937 ADP-ribosylation factor 1 (A)	ADP-ribosylation factor 1 OS=Oryza sativa subsp. japonica GN=Os01g0813400 PE=2 SV=3	ADP-ribosylation factor family	PREDICTED: ADP-ribosylation factor 1 isoform X1 [Fragaria vesca subsp. vesca]
GS06G0024000	0	--	--	--	--	PREDICTED: translocase of chloroplast 90, chloroplastic-like [Pyrus x bretschneideri]
GS010G0115900	0.0411048	--	--	--	--	PREDICTED: zinc finger BED domain-containing protein RICESLEEPER 2-like [Pyrus x bretschneideri]
GS09G0007900	0.00243483	--	--	--	Protein of unknown function (DUF3339)	PREDICTED: uncharacterized protein LOC103442121 [Malus domestica]
GS016G0139200	0.0140498	--	--	--	--	PREDICTED: uncharacterized protein LOC103403861 [Malus domestica]
GS015G0091100	0.0110307	molecular_function:"Catalysis of the phosphorylation of an amino acid residue in a protein, usually according to the reaction: a protein + ATP = a phosphoprotein + ADP." [MetaCyc:PROTEIN-KINASE-RXN](GO:0004672),molecular_function:"Interacting selectively and non-covalently with ATP, adenosine 5'-triphosphate, a universally important coenzyme and enzyme regulator." [ISBN:0198506732](GO:0005524),bi…	G-type lectin S-receptor-like serine/threonine-protein kinase At5g24080; K04730 interleukin-1 receptor-associated kinase 1 [EC:2.7.11.1] (A)	G-type lectin S-receptor-like serine/threonine-protein kinase SD2-5 OS=Arabidopsis thaliana GN=SD25 PE=1 SV=1	Protein tyrosine kinase	PREDICTED: LOW QUALITY PROTEIN: G-type lectin S-receptor-like serine/threonine-protein kinase SD2-5 [Malus domestica]
GS03G0061700	0.0245121	--	GRMZM2G119675; 50S ribosomal protein L28, chloroplastic; K02902 large subunit ribosomal protein L28 (A)	ATP synthase 6 kDa subunit, mitochondrial (Fragment) OS=Solanum tuberosum PE=1 SV=1	--	PREDICTED: uncharacterized protein LOC103429981 [Malus domestica]
GS015G0324200	3.15895e-09	--	--	--	--	PREDICTED: paired amphipathic helix protein Sin3-like 4 [Malus domestica]
GS017G0092100	0.016682	biological_process:"The modification of a protein by cis-trans isomerization of a proline residue." [GOC:krc, PMID:16959570](GO:0000413),molecular_function:"Catalysis of the reaction: peptidyl-proline (omega=180) = peptidyl-proline (omega=0)." [EC:5.2.1.8](GO:0003755),biological_process:"The chemical reactions and pathways involving lipids, compounds soluble in an organic solvent but not, or spar…	palmitoyl-monogalactosyldiacylglycerol delta-7 desaturase, chloroplastic-like; K00507 stearoyl-CoA desaturase (Delta-9 desaturase) [EC:1.14.19.1] (A)	Palmitoyl-monogalactosyldiacylglycerol delta-7 desaturase, chloroplastic OS=Arabidopsis thaliana GN=ADS3 PE=2 SV=2	Cyclophilin type peptidyl-prolyl cis-trans isomerase/CLD	PREDICTED: palmitoyl-monogalactosyldiacylglycerol delta-7 desaturase, chloroplastic-like [Malus domestica]
GS014G0201600	0.0441382	--	--	--	--	PREDICTED: putative F-box protein At3g17480 [Prunus mume]
GS02G0012800	0	molecular_function:"Any molecular entity that serves as an electron acceptor and electron donor in an electron transport chain. An electron transport chain is a process in which a series of electron carriers operate together to transfer electrons from donors to any of several different terminal electron acceptors to generate a transmembrane electrochemical gradient." [ISBN:0198506732](GO:0009055)	--	Blue copper protein OS=Arabidopsis thaliana GN=BCB PE=1 SV=2	Plastocyanin-like domain	PREDICTED: mavicyanin-like [Malus domestica]
GS04G0035200	0.0469256	molecular_function:"Catalysis of the phosphorylation of an amino acid residue in a protein, usually according to the reaction: a protein + ATP = a phosphoprotein + ADP." [MetaCyc:PROTEIN-KINASE-RXN](GO:0004672),molecular_function:"Interacting selectively and non-covalently with any protein or protein complex (a complex of two or more proteins that may include other nonprotein molecules)." [GOC:go…	probable LRR receptor-like serine/threonine-protein kinase At4g08850; K04730 interleukin-1 receptor-associated kinase 1 [EC:2.7.11.1] (A)	Probable LRR receptor-like serine/threonine-protein kinase At4g08850 OS=Arabidopsis thaliana GN=At4g08850 PE=2 SV=3	Protein kinase domain	PREDICTED: LRR receptor-like serine/threonine-protein kinase GSO2 [Pyrus x bretschneideri]
GS08G0208200	0.0337206	molecular_function:"Interacting selectively and non-covalently with any protein or protein complex (a complex of two or more proteins that may include other nonprotein molecules)." [GOC:go_curators](GO:0005515)	pentatricopeptide repeat-containing protein At1g62670, mitochondrial-like; K17710 pentatricopeptide repeat domain-containing protein 1 (A)	Pentatricopeptide repeat-containing protein At1g10270 OS=Arabidopsis thaliana GN=GRP23 PE=1 SV=1	PPR repeat family	PREDICTED: pentatricopeptide repeat-containing protein At1g10270 [Pyrus x bretschneideri]
GS05G0083700	0.0185576	--	MuDR family transposase isoform 1; K17604 zinc finger SWIM domain-containing protein 3 (A)	--	--	PREDICTED: uncharacterized protein LOC103444931 [Malus domestica]
GS015G0330400	0.00353641	--	probable ADP-ribosylation factor GTPase-activating protein AGD15; K12486 stromal membrane-associated protein (A)	--	--	PREDICTED: uncharacterized protein LOC103965156 [Pyrus x bretschneideri]
GS04G0053500	0.0269936	molecular_function:"Catalysis of a biochemical reaction at physiological temperatures. In biologically catalyzed reactions, the reactants are known as substrates, and the catalysts are naturally occurring macromolecular substances known as enzymes. Enzymes possess specific binding sites for substrates, and are usually composed wholly or largely of protein, but RNA that has catalytic activity (rib…	methylglutaconyl-CoA hydratase, mitochondrial-like; K05607 methylglutaconyl-CoA hydratase [EC:4.2.1.18] (A)	Methylglutaconyl-CoA hydratase, mitochondrial OS=Dictyostelium discoideum GN=auh PE=3 SV=1	Enoyl-CoA hydratase/isomerase	PREDICTED: methylglutaconyl-CoA hydratase, mitochondrial-like isoform X1 [Malus domestica]
GS04G0150900	0.000134479	molecular_function:"The action of a molecule that contributes to the structural integrity of the ribosome." [GOC:mah](GO:0003735),cellular_component:"An intracellular organelle, about 200 A in diameter, consisting of RNA and protein. It is the site of protein biosynthesis resulting from translation of messenger RNA (mRNA). It consists of two subunits, one large and one small, each containing only…	50S ribosomal protein L17, chloroplastic-like; K02879 large subunit ribosomal protein L17 (A)	50S ribosomal protein L17, chloroplastic OS=Arabidopsis thaliana GN=RPL17 PE=2 SV=1	Ribosomal protein L17	PREDICTED: 50S ribosomal protein L17, chloroplastic-like [Malus domestica]
GS017G0160800	0.000153	--	wee1-like protein kinase 2; K06632 wee1-like protein kinase [EC:2.7.11.1] (A)	--	--	PREDICTED: uncharacterized protein LOC103440970 [Malus domestica]
GS013G0165900	0.0403926	--	POPTRDRAFT_645347; INDOLE-3-ACETATE BETA-D-GLUCOSYLTRANSFERASE family protein; K12338 anthocyanidin 3-O-glucoside 5-O-glucosyltransferase [EC:2.4.1.298] (A)	UDP-glycosyltransferase 75D1 OS=Arabidopsis thaliana GN=UGT75D1 PE=2 SV=2	--	PREDICTED: anthocyanidin 3-O-glucoside 5-O-glucosyltransferase 2-like [Malus domestica]
GS08G0149000	0.0131224	molecular_function:"Interacting selectively and non-covalently with a nonidentical protein to form a heterodimer." [GOC:ai](GO:0046982)	TRM112-like protein At1g22270; K15448 multifunctional methyltransferase subunit TRM112 (A)	Multifunctional methyltransferase subunit TRM112-like protein At1g78190 OS=Arabidopsis thaliana GN=At1g78190 PE=2 SV=1	Trm112p-like protein	PREDICTED: TRM112-like protein At1g22270 [Malus domestica]
GS017G0104600	0.0367132	molecular_function:"Interacting selectively and non-covalently with an RNA molecule or a portion thereof." [GOC:jl, GOC:mah](GO:0003723),molecular_function:"Interacting selectively and non-covalently with any carbohydrate, which includes monosaccharides, oligosaccharides and polysaccharides as well as substances derived from monosaccharides by reduction of the carbonyl group (alditols), by oxidat…	--	Ribonuclease E/G-like protein, chloroplastic OS=Arabidopsis thaliana GN=RNE PE=1 SV=1	Ribonuclease E/G family	PREDICTED: ribonuclease E/G-like protein, chloroplastic isoform X2 [Malus domestica]
GS06G0011200	0.0040149	--	--	--	--	--
GS07G0049900	0.0383689	biological_process:"The directed movement of an acylglycerol into, out of or within a cell, or between cells, by means of some agent such as a transporter or pore. An acylglycerol is any mono-, di- or triester of glycerol with (one or more) fatty acids." [GOC:BHF, GOC:rl](GO:0034196),molecular_function:"Interacting selectively and non-covalently with phosphatidic acid, any of a class of glycerol …	--	Protein TRIGALACTOSYLDIACYLGLYCEROL 4, chloroplastic OS=Arabidopsis thaliana GN=TGD4 PE=1 SV=1	--	PREDICTED: protein TRIGALACTOSYLDIACYLGLYCEROL 4, chloroplastic-like [Malus domestica]
GS014G0000400	0.0142868	--	--	--	--	--
GS09G0173600	8.68831e-08	molecular_function:"Catalysis of a biochemical reaction at physiological temperatures. In biologically catalyzed reactions, the reactants are known as substrates, and the catalysts are naturally occurring macromolecular substances known as enzymes. Enzymes possess specific binding sites for substrates, and are usually composed wholly or largely of protein, but RNA that has catalytic activity (rib…	probable pyridoxal biosynthesis protein PDX1.2; K06215 pyridoxal 5'-phosphate synthase pdxS subunit [EC:4.3.3.6] (A)	Pyridoxal 5'-phosphate synthase-like subunit PDX1.2 OS=Arabidopsis thaliana GN=PDX12 PE=1 SV=1	SOR/SNZ family	PREDICTED: probable pyridoxal biosynthesis protein PDX1.2 [Malus domestica]
GS02G0144100	0.0360919	biological_process:"The error-free repair of a double-strand break in DNA in which the broken DNA molecule is repaired using homologous sequences. A strand in the broken DNA searches for a homologous region in an intact chromosome to serve as the template for DNA synthesis. The restoration of two intact DNA molecules results in the exchange, reciprocal or nonreciprocal, of genetic material betwee…	--	E3 SUMO-protein ligase MMS21 OS=Arabidopsis thaliana GN=MMS21 PE=1 SV=1	Zinc-finger of the MIZ type in Nse subunit	PREDICTED: E3 SUMO-protein ligase MMS21-like [Pyrus x bretschneideri]
GS011G0232100	0.0110307	--	lysosomal alpha-mannosidase-like; K01191 alpha-mannosidase [EC:3.2.1.24] (A)	--	--	PREDICTED: uncharacterized protein LOC103429947 [Malus domestica]
GS015G0389700	0.0179832	cellular_component:"A lipid bilayer along with all the proteins and protein complexes embedded in it an attached to it." [GOC:dos, GOC:mah, ISBN:0815316194](GO:0016020),biological_process:"The directed movement of metal ions, any metal ion with an electric charge, into, out of or within a cell, or between cells, by means of some agent such as a transporter or pore." [GOC:ai](GO:0030001),molecular…	magnesium transporter MRS2-4; K16075 magnesium transporter (A)	Magnesium transporter MRS2-4 OS=Arabidopsis thaliana GN=MRS2-4 PE=2 SV=1	CorA-like Mg2+ transporter protein	PREDICTED: magnesium transporter MRS2-4 [Malus domestica]
GS05G0106900	0.02574	--	cyclin-D4-1-like; K18810 cyclin D1/2/4, plant (A)	Cyclin-D4-1 OS=Oryza sativa subsp. japonica GN=CYCD4-1 PE=2 SV=2	Cyclin, N-terminal domain	PREDICTED: cyclin-D4-1-like [Malus domestica]
GS05G0109400	1.15436e-05	molecular_function:"Catalysis of the phosphorylation of an amino acid residue in a protein, usually according to the reaction: a protein + ATP = a phosphoprotein + ADP." [MetaCyc:PROTEIN-KINASE-RXN](GO:0004672),biological_process:"The process of introducing a phosphate group on to a protein." [GOC:hb](GO:0006468)	leucine-rich repeat receptor protein kinase EXS-like; K04730 interleukin-1 receptor-associated kinase 1 [EC:2.7.11.1] (A)	Tyrosine-sulfated glycopeptide receptor 1 OS=Arabidopsis thaliana GN=PSYR1 PE=2 SV=1	Protein tyrosine kinase	PREDICTED: tyrosine-sulfated glycopeptide receptor 1-like [Malus domestica]
GS017G0167800	0.0456329	--	NEDD8-conjugating enzyme Ubc12-like; K10579 ubiquitin-conjugating enzyme E2 M (A)	NEDD8-conjugating enzyme Ubc12 OS=Arabidopsis thaliana GN=RCE1 PE=1 SV=1	Ubiquitin-conjugating enzyme	PREDICTED: NEDD8-conjugating enzyme Ubc12-like [Pyrus x bretschneideri]
GS05G0146200	0.0201905	--	--	--	--	--
GS013G0237400	0.034484	molecular_function:"Interacting selectively and non-covalently with ATP, adenosine 5'-triphosphate, a universally important coenzyme and enzyme regulator." [ISBN:0198506732](GO:0005524)	lactation elevated protein 1-like; K18798 peroxisome-assembly ATPase [EC:3.6.4.7] (A)	Lactation elevated protein 1 OS=Homo sapiens GN=LACE1 PE=1 SV=2	AFG1-like ATPase	PREDICTED: lactation elevated protein 1-like [Pyrus x bretschneideri]
GS05G0125600	0.0167751	--	heparan-alpha-glucosaminide N-acetyltransferase-like; K10532 heparan-alpha-glucosaminide N-acetyltransferase [EC:2.3.1.78] (A)	Heparan-alpha-glucosaminide N-acetyltransferase OS=Mus musculus GN=Hgsnat PE=1 SV=2	Protein of unknown function (DUF1624)	PREDICTED: heparan-alpha-glucosaminide N-acetyltransferase-like isoform X1 [Malus domestica]
GS02G0124700	0.048467	--	calcium-binding protein CML42-like; K13448 calcium-binding protein CML (A)	--	--	PREDICTED: uncharacterized protein LOC103418607 [Malus domestica]
GS06G0164900	0.0258964	--	5-formyltetrahydrofolate cyclo-ligase, mitochondrial-like; K01934 5-formyltetrahydrofolate cyclo-ligase [EC:6.3.3.2] (A)	5-formyltetrahydrofolate cyclo-ligase, mitochondrial OS=Arabidopsis thaliana GN=5FCL PE=1 SV=1	5-formyltetrahydrofolate cyclo-ligase family	PREDICTED: 5-formyltetrahydrofolate cyclo-ligase, mitochondrial-like [Malus domestica]
GS016G0212200	0.0149401	molecular_function:"Interacting selectively and non-covalently with a nucleotide, any compound consisting of a nucleoside that is esterified with (ortho)phosphate or an oligophosphate at any hydroxyl group on the ribose or deoxyribose." [GOC:mah, ISBN:0198547684](GO:0000166),molecular_function:"Enables the transfer of a solute or solutes from one side of a membrane to the other according to the r…	calcium-transporting ATPase 10, plasma membrane-type-like; K01537 Ca2+-transporting ATPase [EC:3.6.3.8] (A)	Calcium-transporting ATPase 10, plasma membrane-type OS=Arabidopsis thaliana GN=ACA10 PE=1 SV=2	haloacid dehalogenase-like hydrolase	PREDICTED: calcium-transporting ATPase 10, plasma membrane-type-like isoform X2 [Pyrus x bretschneideri]
GS09G0055500	0.0460033	--	--	--	--	hypothetical protein PRUPE_ppa020202mg [Prunus persica]
GS05G0005800	0.0261896	--	--	--	--	--
GS05G0305800	0.0210213	--	thioredoxin O1, mitochondrial-like; K03671 thioredoxin 1 (A)	--	--	PREDICTED: uncharacterized protein LOC103434503 [Malus domestica]
GS03G0022100	0.0095042	--	--	--	--	PREDICTED: uncharacterized protein LOC103408844 [Malus domestica]
GS09G0014700	0.0233755	cellular_component:"A protein complex that has protein serine/threonine phosphatase activity that is polycation-stimulated (PCS), being directly stimulated by protamine, polylysine, or histone H1; it constitutes a subclass of several enzymes activated by different histones and polylysine, and consists of catalytic, scaffolding, and regulatory subunits. The catalytic and scaffolding subunits form …	serine/threonine protein phosphatase 2A 57 kDa regulatory subunit B' theta isoform-like; K11584 serine/threonine-protein phosphatase 2A regulatory subunit B' (A)	Serine/threonine protein phosphatase 2A 59 kDa regulatory subunit B' eta isoform OS=Arabidopsis thaliana GN=B'ETA PE=2 SV=1	Protein phosphatase 2A regulatory B subunit (B56 family)	PREDICTED: serine/threonine protein phosphatase 2A 57 kDa regulatory subunit B' theta isoform-like [Malus domestica]
GS09G0055100	1.69697e-06	--	--	--	--	--
GS010G0217900	0.00037763	--	--	--	--	--
GS017G0020200	0.0350309	molecular_function:"Interacting selectively and non-covalently with any protein or protein complex (a complex of two or more proteins that may include other nonprotein molecules)." [GOC:go_curators](GO:0005515)	Bipolar kinesin KRP-130, putative; K10398 kinesin family member 11 (A)	Putative pentatricopeptide repeat-containing protein At3g01580 OS=Arabidopsis thaliana GN=PCMP-E87 PE=3 SV=2	PPR repeat	PREDICTED: putative pentatricopeptide repeat-containing protein At3g01580 [Pyrus x bretschneideri]
GS014G0219200	0.0253348	molecular_function:"Any molecular function by which a gene product interacts selectively and non-covalently with DNA (deoxyribonucleic acid)." [GOC:dph, GOC:jl, GOC:tb, GOC:vw](GO:0003677),biological_process:"Any process that modulates the frequency, rate or extent of cellular DNA-templated transcription." [GOC:go_curators, GOC:txnOH](GO:0006355)	NAC domain-containing protein 89-like; K12581 CCR4-NOT transcription complex subunit 7/8 (A)	NAC domain-containing protein 86 OS=Arabidopsis thaliana GN=NAC086 PE=2 SV=1	No apical meristem (NAM) protein	PREDICTED: protein BEARSKIN1 isoform X2 [Malus domestica]
GS010G0259100	0.0139821	molecular_function:"Any molecular function by which a gene product interacts selectively and non-covalently with DNA (deoxyribonucleic acid)." [GOC:dph, GOC:jl, GOC:tb, GOC:vw](GO:0003677),molecular_function:"Interacting selectively and non-covalently with a specific double-stranded genomic DNA sequence (sometimes referred to as a motif) within the regulatory region of a gene to modulate transcri…	ethylene-responsive transcription factor 1B-like; K14516 ethylene-responsive transcription factor 1 (A)	Ethylene-responsive transcription factor ERF091 OS=Arabidopsis thaliana GN=ERF091 PE=1 SV=1	AP2 domain	PREDICTED: ethylene-responsive transcription factor ERF091-like [Malus domestica]
GS016G0171500	0.00922741	biological_process:"The joining together of exons from one or more primary transcripts of messenger RNA (mRNA) and the excision of intron sequences, via a spliceosomal mechanism, so that mRNA consisting only of the joined exons is produced." [GOC:krc, ISBN:0198506732, ISBN:0879695897](GO:0000398),cellular_component:"A protein complex consisting of Prp19 and associated proteins that is involved in…	U-box domain-containing protein 72; K10599 pre-mRNA-processing factor 19 [EC:2.3.2.27] (A)	Pre-mRNA-processing factor 19 OS=Oryza sativa subsp. japonica GN=PRP19 PE=2 SV=1	--	PREDICTED: uncharacterized protein LOC103405516 [Malus domestica]
GS013G0183300	6.77979e-05	--	--	UPF0544 protein C5orf45 homolog OS=Danio rerio GN=zgc:123335 PE=2 SV=1	MRN-interacting protein	PREDICTED: UPF0544 protein C5orf45 [Malus domestica]
GS04G0005100	0.00182851	molecular_function:"Stops, prevents or reduces the activity of a cyclin-dependent protein serine/threonine kinase." [GOC:mah, GOC:pr](GO:0004861),cellular_component:"A membrane-bounded organelle of eukaryotic cells in which chromosomes are housed and replicated. In most cells, the nucleus contains all of the cell's chromosomes except the organellar chromosomes, and is the site of RNA synthesis an…	--	Cyclin-dependent kinase inhibitor 3 OS=Arabidopsis thaliana GN=KRP3 PE=1 SV=1	Cyclin-dependent kinase inhibitor	PREDICTED: cyclin-dependent kinase inhibitor 5-like [Malus domestica]
GS09G0011700	0.000313588	molecular_function:"Interacting selectively and non-covalently with ATP, adenosine 5'-triphosphate, a universally important coenzyme and enzyme regulator." [ISBN:0198506732](GO:0005524),biological_process:"Any cellular metabolic process involving nucleobases, nucleosides, nucleotides and nucleic acids." [GOC:ai](GO:0006139),molecular_function:"Catalysis of the transfer of a phosphate group, usual…	adenylate kinase 1, mitochondrial; K00939 adenylate kinase [EC:2.7.4.3] (A)	Probable adenylate kinase 7, mitochondrial OS=Arabidopsis thaliana GN=At3g01820 PE=2 SV=1	Adenylate kinase	PREDICTED: adenylate kinase 1, mitochondrial [Malus domestica]
GS02G0170000	0.00516853	--	--	--	--	hypothetical protein VITISV_002564 [Vitis vinifera]
GS016G0005300	0.0449885	biological_process:"The error-free repair of a double-strand break in DNA in which the broken DNA molecule is repaired using homologous sequences. A strand in the broken DNA searches for a homologous region in an intact chromosome to serve as the template for DNA synthesis. The restoration of two intact DNA molecules results in the exchange, reciprocal or nonreciprocal, of genetic material betwee…	DNA repair protein XRCC2 homolog; K10879 DNA-repair protein XRCC2 (A)	DNA repair protein XRCC2 homolog OS=Arabidopsis thaliana GN=XRCC2 PE=2 SV=2	--	PREDICTED: DNA repair protein XRCC2 homolog [Malus domestica]
GS015G0127600	0.0208476	--	--	Transmembrane protein DDB_G0292058 OS=Dictyostelium discoideum GN=DDB_G0292058 PE=2 SV=1	--	PREDICTED: uncharacterized protein LOC103431394 [Malus domestica]
GS015G0385300	0.0291709	biological_process:"Any process involved in the conversion of a primary ribosomal RNA (rRNA) transcript into one or more mature rRNA molecules." [GOC:curators](GO:0006364),molecular_function:"Catalysis of an oxidation-reduction (redox) reaction, a reversible chemical reaction in which the oxidation state of an atom or atoms within a molecule is altered. One substrate acts as a hydrogen or electro…	probable U3 small nucleolar RNA-associated protein 11; K14769 U3 small nucleolar RNA-associated protein 11 (A)	Probable U3 small nucleolar RNA-associated protein 11 OS=Oryza sativa subsp. japonica GN=Os01g0810000 PE=2 SV=2	Utp11 protein	PREDICTED: probable U3 small nucleolar RNA-associated protein 11 isoform X1 [Malus domestica]
GSCtg5500001300	0.0283341	--	--	--	--	predicted protein, partial [Micromonas pusilla CCMP1545]
GS04G0010300	0.045166	--	probable methionine--tRNA ligase; K01874 methionyl-tRNA synthetase [EC:6.1.1.10] (A)	Methionine--tRNA ligase, cytoplasmic OS=Arabidopsis thaliana GN=At4g13780 PE=2 SV=1	--	PREDICTED: probable methionine--tRNA ligase isoform X2 [Malus domestica]
GS09G0163400	0.0124241	molecular_function:"Interacting selectively and non-covalently with calcium ions (Ca2+)." [GOC:ai](GO:0005509)	probable calcium-binding protein CML23; K13448 calcium-binding protein CML (A)	Probable calcium-binding protein CML27 OS=Arabidopsis thaliana GN=CML27 PE=1 SV=1	--	PREDICTED: uncharacterized protein LOC103411648 [Malus domestica]
GS09G0244300	0.00269049	--	--	--	--	PREDICTED: uncharacterized protein LOC103445080 [Malus domestica]
GS015G0013300	0.00393471	--	--	--	--	PREDICTED: uncharacterized protein LOC103954346 [Pyrus x bretschneideri]
GS010G0011600	0.00569924	molecular_function:"Interacting selectively and non-covalently with any carbohydrate, which includes monosaccharides, oligosaccharides and polysaccharides as well as substances derived from monosaccharides by reduction of the carbonyl group (alditols), by oxidation of one or more hydroxy groups to afford the corresponding aldehydes, ketones, or carboxylic acids, or by replacement of one or more h…	U6 snRNA-associated Sm-like protein LSm5; K12624 U6 snRNA-associated Sm-like protein LSm5 (A)	L-type lectin-domain containing receptor kinase S.6 OS=Arabidopsis thaliana GN=LECRKS6 PE=2 SV=1	Legume lectin domain	PREDICTED: L-type lectin-domain containing receptor kinase S.6 [Pyrus x bretschneideri]
GS017G0111200	0.0194156	--	hypothetical protein; K14494 DELLA protein (A)	Scarecrow-like protein 23 OS=Arabidopsis thaliana GN=SCL23 PE=1 SV=1	GRAS domain family	PREDICTED: scarecrow-like protein 23 [Malus domestica]
GS05G0251900	0.0491274	--	--	--	--	--
GS015G0081200	0.00427821	--	peptidyl-prolyl cis-trans isomerase G-like; K13172 serine/arginine repetitive matrix protein 2 (A)	--	--	PREDICTED: ABC transporter F family member 4-like [Malus domestica]
GS012G0150500	0.0435462	molecular_function:"Interacting selectively and non-covalently with any protein or protein complex (a complex of two or more proteins that may include other nonprotein molecules)." [GOC:go_curators](GO:0005515)	uncharacterized LOC103930534; K08518 syntaxin-binding protein 5 (A)	Syntaxin-binding protein 5 OS=Mus musculus GN=Stxbp5 PE=1 SV=3	--	PREDICTED: uncharacterized protein LOC103930534 [Pyrus x bretschneideri]
GS01G0072700	5.68746e-07	--	hypothetical protein; K19025 AP-5 complex subunit zeta-1 (A)	Aspartic proteinase nepenthesin-2 OS=Nepenthes gracilis GN=nep2 PE=1 SV=1	Xylanase inhibitor C-terminal	PREDICTED: aspartic proteinase CDR1-like [Malus domestica]
GS015G0386300	0.0177406	--	--	--	--	PREDICTED: receptor-like protein 12 [Malus domestica]
GS016G0234000	0.00107885	--	--	--	--	PREDICTED: glutamic acid-rich protein-like [Malus domestica]
GS010G0130300	0.0257839	--	--	Uncharacterized protein ycf39 OS=Cyanophora paradoxa GN=ycf39 PE=3 SV=1	--	PREDICTED: uncharacterized protein LOC103450212 [Malus domestica]
GS02G0246300	0.033402	--	--	--	--	PREDICTED: uncharacterized protein LOC103413885 [Malus domestica]
GS05G0050100	0.00135685	molecular_function:"Interacting selectively and non-covalently with a nucleotide, any compound consisting of a nucleoside that is esterified with (ortho)phosphate or an oligophosphate at any hydroxyl group on the ribose or deoxyribose." [GOC:mah, ISBN:0198547684](GO:0000166),molecular_function:"Interacting selectively and non-covalently with any nucleic acid." [GOC:jl](GO:0003676),molecular_funct…	DNA polymerase zeta catalytic subunit-like; K02350 DNA polymerase zeta [EC:2.7.7.7] (A)	DNA polymerase zeta catalytic subunit OS=Arabidopsis thaliana GN=REV3 PE=2 SV=1	DNA polymerase family B	PREDICTED: LOW QUALITY PROTEIN: DNA polymerase zeta catalytic subunit-like [Malus domestica]
GS011G0247400	2.57127e-05	--	sister-chromatid cohesion protein 3; K06671 cohesin complex subunit SA-1/2 (A)	--	--	PREDICTED: sister-chromatid cohesion protein 3 [Malus domestica]
GS07G0030700	0.00365902	molecular_function:"Interacting selectively and non-covalently with any protein or protein complex (a complex of two or more proteins that may include other nonprotein molecules)." [GOC:go_curators](GO:0005515)	receptor-like protein 12; K19613 leucine-rich repeat protein SHOC2 (A)	Receptor-like protein 12 OS=Arabidopsis thaliana GN=RLP12 PE=2 SV=2	Leucine Rich Repeat	PREDICTED: receptor-like protein 12 [Pyrus x bretschneideri]
GS06G0125900	0.031236	--	--	CASP-like protein 1F2 OS=Populus trichocarpa GN=POPTRDRAFT_823430 PE=3 SV=1	Domain of unknown function (DUF588)	PREDICTED: CASP-like protein POPTRDRAFT_823430 [Malus domestica]
GS014G0219600	0.0369319	--	--	--	--	PREDICTED: uncharacterized protein LOC103455693 [Malus domestica]
GS012G0176500	0	molecular_function:"Interacting selectively and non-covalently with any protein or protein complex (a complex of two or more proteins that may include other nonprotein molecules)." [GOC:go_curators](GO:0005515)	regulatory protein NPR1; K14508 regulatory protein NPR1 (A)	Regulatory protein NPR1 OS=Arabidopsis thaliana GN=NPR1 PE=1 SV=1	--	PREDICTED: regulatory protein NPR1 [Prunus mume]
GS09G0149400	0.00946356	--	--	--	--	PREDICTED: uncharacterized acetyltransferase At3g50280-like [Malus domestica]
GS011G0264800	0.01635	molecular_function:"Interacting selectively and non-covalently with any nucleic acid." [GOC:jl](GO:0003676)	--	--	--	PREDICTED: uncharacterized protein LOC103931988 [Pyrus x bretschneideri]
GS05G0284300	0.0127337	biological_process:"Any process that modulates the frequency, rate or extent of cellular DNA-templated transcription." [GOC:go_curators, GOC:txnOH](GO:0006355),cellular_component:"A protein complex that interacts with the carboxy-terminal domain of the largest subunit of RNA polymerase II and plays an active role in transducing the signal from a transcription factor to the transcriptional machine…	--	Mediator of RNA polymerase II transcription subunit 16 OS=Arabidopsis thaliana GN=MED16 PE=1 SV=1	--	PREDICTED: mediator of RNA polymerase II transcription subunit 16-like [Malus domestica]
GS015G0391300	0.00712255	--	--	--	--	--
GS010G0107200	0.0446923	molecular_function:"Interacting selectively and non-covalently with magnesium (Mg) ions." [GOC:ai](GO:0000287),molecular_function:"Catalysis of a biochemical reaction at physiological temperatures. In biologically catalyzed reactions, the reactants are known as substrates, and the catalysts are naturally occurring macromolecular substances known as enzymes. Enzymes possess specific binding sites …	pyruvate kinase isozyme A, chloroplastic-like; K00873 pyruvate kinase [EC:2.7.1.40] (A)	Pyruvate kinase isozyme A, chloroplastic OS=Ricinus communis PE=1 SV=1	Pyruvate kinase, barrel domain	PREDICTED: pyruvate kinase isozyme A, chloroplastic-like isoform X2 [Malus domestica]
GS010G0073700	0.037816	--	replication protein A 70 kDa DNA-binding subunit B-like; K07466 replication factor A1 (A)	--	--	PREDICTED: uncharacterized protein LOC103959555 [Pyrus x bretschneideri]
GS04G0210000	0.000270552	--	--	Ycf20-like protein OS=Arabidopsis thaliana GN=At1g65420 PE=2 SV=2	Protein of unknown function (DUF565)	PREDICTED: ycf20-like protein [Malus domestica]
GS07G0107400	0.0370395	biological_process:"The process in which a solute is transported across a lipid bilayer, from one side of a membrane to the other." [GOC:dph, GOC:jid](GO:0055085)	mitochondrial carrier protein MTM1-like; K15119 solute carrier family 25, member 39/40 (A)	Mitochondrial carrier protein MTM1 OS=Arabidopsis thaliana GN=MTM1 PE=2 SV=1	Mitochondrial carrier protein	PREDICTED: mitochondrial carrier protein MTM1-like [Malus domestica]
GS010G0204100	3.40779e-05	molecular_function:"Catalysis of a biochemical reaction at physiological temperatures. In biologically catalyzed reactions, the reactants are known as substrates, and the catalysts are naturally occurring macromolecular substances known as enzymes. Enzymes possess specific binding sites for substrates, and are usually composed wholly or largely of protein, but RNA that has catalytic activity (rib…	inosine-5'-monophosphate dehydrogenase 2-like; K00088 IMP dehydrogenase [EC:1.1.1.205] (A)	Inosine-5'-monophosphate dehydrogenase 2 OS=Arabidopsis thaliana GN=At1g16350 PE=1 SV=1	IMP dehydrogenase / GMP reductase domain	inosine-5'-monophosphate dehydrogenase [Prunus persica]
GS014G0198000	0.0166608	--	--	--	--	PREDICTED: putative FBD-associated F-box protein At5g56700 [Prunus mume]
GS08G0191200	0.00920886	--	--	--	--	PREDICTED: uncharacterized protein LOC103441881 isoform X2 [Malus domestica]
GS09G0204200	0.000243575	molecular_function:"Any molecular function by which a gene product interacts selectively and non-covalently with DNA (deoxyribonucleic acid)." [GOC:dph, GOC:jl, GOC:tb, GOC:vw](GO:0003677),molecular_function:"Catalysis of a DNA topological transformation by transiently cleaving a pair of complementary DNA strands to form a gate through which a second double-stranded DNA segment is passed, after w…	replication protein A 70 kDa DNA-binding subunit C-like; K07466 replication factor A1 (A)	DNA topoisomerase 2 OS=Arabidopsis thaliana GN=TOP2 PE=2 SV=2	Plant self-incompatibility protein S1	PREDICTED: uncharacterized protein LOC103953364 isoform X2 [Pyrus x bretschneideri]
GS011G0215800	0.000891757	--	putative ATP-dependent RNA helicase C550.03c; K12599 antiviral helicase SKI2 [EC:3.6.4.-] (A)	--	--	PREDICTED: uncharacterized protein LOC103414433 [Malus domestica]
GS011G0072700	0.000931717	--	uncharacterized LOC103454610; K00225 L-galactono-1,4-lactone dehydrogenase [EC:1.3.2.3] (A)	--	gag-polypeptide of LTR copia-type	PREDICTED: uncharacterized protein LOC103447704 [Malus domestica]
GS07G0061300	0.0101709	molecular_function:"Interacting selectively and non-covalently with any protein or protein complex (a complex of two or more proteins that may include other nonprotein molecules)." [GOC:go_curators](GO:0005515),biological_process:"The cellular process in which a signal is conveyed to trigger a change in the activity or state of a cell. Signal transduction begins with reception of a signal (e.g. a…	TMV resistance protein N-like; K19613 leucine-rich repeat protein SHOC2 (A)	TMV resistance protein N OS=Nicotiana glutinosa GN=N PE=1 SV=1	TIR domain	PREDICTED: TMV resistance protein N-like [Malus domestica]
GS02G0068600	0.00401696	molecular_function:"Functions in the initiation of ribosome-mediated translation of mRNA into a polypeptide." [ISBN:0198506732](GO:0003743),cellular_component:"All of the contents of a cell excluding the plasma membrane and nucleus, but including other subcellular structures." [ISBN:0198547684](GO:0005737),cellular_component:"A complex of several polypeptides that plays at least two important rol…	eukaryotic translation initiation factor 3 subunit K-like; K15028 translation initiation factor 3 subunit K (A)	Eukaryotic translation initiation factor 3 subunit K OS=Arabidopsis thaliana GN=TIF3K1 PE=2 SV=1	CSN8/PSMD8/EIF3K family	PREDICTED: eukaryotic translation initiation factor 3 subunit K-like [Malus domestica]
GS011G0087600	9.61259e-08	--	interactor of constitutive active ROPs 3-like; K10352 myosin heavy chain (A)	Interactor of constitutive active ROPs 3 OS=Arabidopsis thaliana GN=ICR3 PE=1 SV=1	--	PREDICTED: LOW QUALITY PROTEIN: interactor of constitutive active ROPs 3-like [Malus domestica]
GS05G0113300	0.00273121	cellular_component:"The space external to the outermost structure of a cell. For cells without external protective or external encapsulating structures this refers to space outside of the plasma membrane. This term covers the host cell environment outside an intracellular parasite." [GOC:go_curators](GO:0005576)	pathogenesis-related protein 1-like; K13449 pathogenesis-related protein 1 (A)	Pathogenesis-related protein 1 OS=Arabidopsis thaliana GN=PRB1 PE=2 SV=1	Cysteine-rich secretory protein family	PREDICTED: LOW QUALITY PROTEIN: pathogenesis-related protein 1-like [Malus domestica]
GS02G0158200	0.0231473	--	transcription factor MYB44-like; K09422 myb proto-oncogene protein, plant (A)	Transcription factor MYB44 OS=Arabidopsis thaliana GN=MYB44 PE=2 SV=1	Myb-like DNA-binding domain	PREDICTED: uncharacterized protein LOC103419676 [Malus domestica]
GS06G0123600	0.0182417	--	--	--	Myb/SANT-like DNA-binding domain	PREDICTED: uncharacterized protein LOC103437566 [Malus domestica]
GS04G0052700	0.0451511	--	--	Membrane-anchored ubiquitin-fold protein 3 OS=Arabidopsis thaliana GN=MUB3 PE=1 SV=1	Ubiquitin-2 like Rad60 SUMO-like	PREDICTED: uncharacterized protein LOC103406108 [Malus domestica]
GS010G0140400	0.00119375	molecular_function:"Interacting selectively and non-covalently with any protein or protein complex (a complex of two or more proteins that may include other nonprotein molecules)." [GOC:go_curators](GO:0005515)	--	--	--	PREDICTED: F-box protein PP2-B10-like [Pyrus x bretschneideri]
GS011G0069000	0.0477578	--	histone-lysine N-methyltransferase SUVR5-like; K11419 histone-lysine N-methyltransferase SUV39H [EC:2.1.1.43] (A)	Histone-lysine N-methyltransferase SUVR5 OS=Arabidopsis thaliana GN=SUVR5 PE=1 SV=3	--	PREDICTED: histone-lysine N-methyltransferase SUVR5-like [Malus domestica]
GS09G0218100	0.0482954	--	--	UPF0481 protein At3g47200 OS=Arabidopsis thaliana GN=At3g47200 PE=2 SV=1	Plant protein of unknown function	PREDICTED: UPF0481 protein At3g47200-like [Pyrus x bretschneideri]
GS015G0113600	6.991e-08	--	--	--	--	PREDICTED: uncharacterized protein LOC103419339 [Malus domestica]
GS014G0216800	0.0110307	--	--	--	Agglutinin domain	PREDICTED: uncharacterized protein LOC103431267 [Malus domestica]
GS010G0238700	0.0101458	molecular_function:"Interacting selectively and non-covalently with any protein or protein complex (a complex of two or more proteins that may include other nonprotein molecules)." [GOC:go_curators](GO:0005515)	KH domain-containing protein At4g18375-like; K13162 poly(rC)-binding protein 2/3/4 (A)	F-box protein At5g46170 OS=Arabidopsis thaliana GN=At5g46170 PE=2 SV=1	--	PREDICTED: F-box protein At5g46170-like [Pyrus x bretschneideri]
GS09G0230200	0.0034872	--	transcription factor MYB75-like; K09422 myb proto-oncogene protein, plant (A)	Transcription factor MYB113 OS=Arabidopsis thaliana GN=MYB113 PE=1 SV=1	Myb-like DNA-binding domain	MYB transcription factor [Malus domestica]
GS015G0081500	0.0010609	--	--	--	--	hypothetical protein PRUPE_ppa021181mg, partial [Prunus persica]
GS010G0286000	0.0377121	molecular_function:"Interacting selectively and non-covalently with any protein or protein complex (a complex of two or more proteins that may include other nonprotein molecules)." [GOC:go_curators](GO:0005515)	tyrosine-sulfated glycopeptide receptor 1-like; K19613 leucine-rich repeat protein SHOC2 (A)	Tyrosine-sulfated glycopeptide receptor 1 OS=Arabidopsis thaliana GN=PSYR1 PE=2 SV=1	Leucine rich repeat	PREDICTED: tyrosine-sulfated glycopeptide receptor 1-like [Malus domestica]
GS010G0254000	0.0350181	--	--	--	--	--
GS03G0210800	2.04511e-07	--	--	--	--	PREDICTED: uncharacterized protein LOC103443961 [Malus domestica]
GS08G0019200	0.040513	--	cyanogenic beta-glucosidase-like; K01188 beta-glucosidase [EC:3.2.1.21] (A)	--	--	PREDICTED: zinc finger MYM-type protein 1-like [Malus domestica]
GS011G0148000	0.0298371	--	--	Reactive oxygen species modulator 1 OS=Xenopus tropicalis GN=romo1 PE=3 SV=1	Reactive mitochondrial oxygen species modulator 1	PREDICTED: uncharacterized protein LOC103448226 [Malus domestica]
GS09G0012000	0.0229875	--	probable adenylate kinase 7, mitochondrial; K00939 adenylate kinase [EC:2.7.4.3] (A)	--	--	PREDICTED: probable adenylate kinase 7, mitochondrial [Pyrus x bretschneideri]
GS04G0148600	0.01334	--	--	--	--	--
GS016G0094500	0.0177558	--	polynucleotide 5'-hydroxyl-kinase NOL9-like; K06947 polynucleotide 5'-hydroxyl-kinase GRC3/NOL9 [EC:2.7.1.-] (A)	Polynucleotide 5'-hydroxyl-kinase NOL9 OS=Arabidopsis thaliana GN=At5g11010 PE=2 SV=1	mRNA cleavage and polyadenylation factor CLP1 P-loop	PREDICTED: polynucleotide 5'-hydroxyl-kinase NOL9-like [Pyrus x bretschneideri]
GS016G0240300	0.0231352	cellular_component:"A semiautonomous, self replicating organelle that occurs in varying numbers, shapes, and sizes in the cytoplasm of virtually all eukaryotic cells. It is notably the site of tissue respiration." [GOC:giardia, ISBN:0198506732](GO:0005739),cellular_component:"A part of the respiratory chain, containing the 13 polypeptide subunits of cytochrome c oxidase, including cytochrome a an…	cytochrome c oxidase subunit 6b-3-like; K02267 cytochrome c oxidase subunit 6b (A)	Putative cytochrome c oxidase subunit 6b-like OS=Arabidopsis thaliana GN=At1g32710 PE=3 SV=2	Cytochrome oxidase c subunit VIb	PREDICTED: cytochrome c oxidase subunit 6b-3-like [Prunus mume]
GS09G0258700	0.0261773	--	D-glycerate 3-kinase, chloroplastic; K15918 D-glycerate 3-kinase [EC:2.7.1.31] (A)	D-glycerate 3-kinase, chloroplastic OS=Arabidopsis thaliana GN=GLYK PE=1 SV=2	--	PREDICTED: D-glycerate 3-kinase, chloroplastic [Pyrus x bretschneideri]
GS05G0252700	0.0431309	--	protein TIFY 9-like; K13464 jasmonate ZIM domain-containing protein (A)	Protein TIFY 5A OS=Arabidopsis thaliana GN=TIFY5A PE=1 SV=1	tify domain	PREDICTED: protein TIFY 5A-like [Malus domestica]
GS016G0223100	0.0320094	--	--	--	--	--
GS014G0205100	2.75188e-06	biological_process:"Reactions, triggered in response to the presence of a foreign body or the occurrence of an injury, which result in restriction of damage to the organism attacked or prevention/recovery from the infection caused by the attack." [GOC:go_curators](GO:0006952)	--	VQ motif-containing protein 20 OS=Arabidopsis thaliana GN=VQ20 PE=2 SV=1	VQ motif	PREDICTED: putative uncharacterized protein DDB_G0291608 [Malus domestica]
GS07G0051900	0.0427562	molecular_function:"Interacting selectively and non-covalently with ADP, adenosine 5'-diphosphate." [GOC:jl](GO:0043531)	hypothetical protein; K19613 leucine-rich repeat protein SHOC2 (A)	Putative disease resistance protein At1g50180 OS=Arabidopsis thaliana GN=At1g50180 PE=3 SV=2	-	PREDICTED: putative disease resistance protein At1g50180 [Malus domestica]
GS08G0096400	0.0226642	--	--	--	--	PREDICTED: TMV resistance protein N-like [Pyrus x bretschneideri]
GS04G0133000	0.0168732	--	--	--	--	--
GS02G0023300	0.0450261	--	--	--	--	PREDICTED: TMV resistance protein N-like [Pyrus x bretschneideri]
GS07G0006600	0.000227653	--	replication protein A 70 kDa DNA-binding subunit B-like; K07466 replication factor A1 (A)	Replication protein A 70 kDa DNA-binding subunit B OS=Oryza sativa subsp. japonica GN=RPA1B PE=1 SV=1	Replication protein A OB domain	PREDICTED: replication protein A 70 kDa DNA-binding subunit B-like [Malus domestica]
GS02G0065000	0.000182713	molecular_function:"Interacting selectively and non-covalently with ADP, adenosine 5'-diphosphate." [GOC:jl](GO:0043531)	protein SUPPRESSOR OF npr1-1, CONSTITUTIVE 1-like; K19613 leucine-rich repeat protein SHOC2 (A)	Protein SUPPRESSOR OF npr1-1, CONSTITUTIVE 1 OS=Arabidopsis thaliana GN=SNC1 PE=1 SV=3	NB-ARC domain	PREDICTED: TMV resistance protein N-like [Malus domestica]
GS016G0220200	0.0313744	molecular_function:"Interacting selectively and non-covalently with iron (Fe) ions." [GOC:ai](GO:0005506),biological_process:"The incorporation of iron and exogenous sulfur into a metallo-sulfur cluster." [GOC:jl, GOC:mah, GOC:pde, GOC:vw](GO:0016226),molecular_function:"Interacting selectively and non-covalently with an iron-sulfur cluster, a combination of iron and sulfur atoms." [GOC:ai](GO:00…	lysyl-tRNA synthetase; K04567 lysyl-tRNA synthetase, class II [EC:6.1.1.6] (A)	NifU-like protein 3, chloroplastic OS=Arabidopsis thaliana GN=NIFU3 PE=2 SV=1	NifU-like domain	PREDICTED: nifU-like protein 3, chloroplastic [Malus domestica]
GS05G0052300	0.0404976	molecular_function:"Catalysis of a biochemical reaction at physiological temperatures. In biologically catalyzed reactions, the reactants are known as substrates, and the catalysts are naturally occurring macromolecular substances known as enzymes. Enzymes possess specific binding sites for substrates, and are usually composed wholly or largely of protein, but RNA that has catalytic activity (rib…	arginine decarboxylase-like; K01583 arginine decarboxylase [EC:4.1.1.19] (A)	Arginine decarboxylase OS=Pisum sativum PE=2 SV=1	Pyridoxal-dependent decarboxylase, pyridoxal binding domain	arginine decarboxylase [Malus domestica]
GS02G0057200	0.0477461	molecular_function:"A protein or a member of a complex that interacts specifically and non-covalently with a DNA-bound DNA-binding transcription factor to either activate or repress the transcription of specific genes. Coregulators often act by altering chromatin structure and modifications. For example, one class of transcription coregulators modifies chromatin structure through covalent modific…	mediator of RNA polymerase II transcription subunit 20a-like; K13528 mediator of RNA polymerase II transcription subunit 20 (A)	Mediator of RNA polymerase II transcription subunit 20a OS=Arabidopsis thaliana GN=MED20A PE=1 SV=1	TATA-binding related factor (TRF) of subunit 20 of Mediator complex	PREDICTED: mediator of RNA polymerase II transcription subunit 20a-like isoform X1 [Pyrus x bretschneideri]
GS06G0164200	5.08846e-05	molecular_function:"Interacting selectively and non-covalently with any protein or protein complex (a complex of two or more proteins that may include other nonprotein molecules)." [GOC:go_curators](GO:0005515)	pentatricopeptide repeat-containing protein At2g18940, chloroplastic; K17710 pentatricopeptide repeat domain-containing protein 1 (A)	Pentatricopeptide repeat-containing protein At1g74850, chloroplastic OS=Arabidopsis thaliana GN=PTAC2 PE=2 SV=1	PPR repeat family	PREDICTED: pentatricopeptide repeat-containing protein At1g74850, chloroplastic [Malus domestica]
GS01G0002300	0.00412959	--	serine--tRNA ligase, mitochondrial-like; K01875 seryl-tRNA synthetase [EC:6.1.1.11] (A)	--	--	putative COBL7 (COBRA-LIKE 7) [Malus domestica]
GS012G0217600	0.00225165	cellular_component:"The component of the peroxisomal membrane consisting of the gene products and protein complexes having at least some part of their peptide sequence embedded in the hydrophobic region of the membrane." [GOC:mah](GO:0005779),biological_process:"The process of directing proteins towards the peroxisome, usually using signals contained within the protein." [GOC:ai](GO:0006625),mole…	POPTRDRAFT_809478; peroxisome assembly protein 12; K13345 peroxin-12 (A)	Peroxisome biogenesis protein 12 OS=Arabidopsis thaliana GN=PEX12 PE=1 SV=2	Pex2 / Pex12 amino terminal region	peroxisome assembly protein 12 [Populus trichocarpa]
GS014G0096500	0.0209086	molecular_function:"Catalysis of the reaction: 2 glutathione + hydrogen peroxide = oxidized glutathione + 2 H2O." [EC:1.11.1.9](GO:0004602),biological_process:"Any process that results in a change in state or activity of a cell or an organism (in terms of movement, secretion, enzyme production, gene expression, etc.) as a result of oxidative stress, a state often resulting from exposure to high l…	probable phospholipid hydroperoxide glutathione peroxidase; K00432 glutathione peroxidase [EC:1.11.1.9] (A)	Probable phospholipid hydroperoxide glutathione peroxidase 6, mitochondrial OS=Arabidopsis thaliana GN=GPX6 PE=2 SV=2	Glutathione peroxidase	PREDICTED: probable phospholipid hydroperoxide glutathione peroxidase [Malus domestica]
GS06G0131800	0.00241534	biological_process:"The orientation of plant parts under the stimulation of gravity." [ISBN:0198547684](GO:0009630)	--	Protein SHOOT GRAVITROPISM 5 OS=Arabidopsis thaliana GN=SGR5 PE=1 SV=1	--	PREDICTED: protein SHOOT GRAVITROPISM 5-like [Malus domestica]
GS04G0027500	0.0205567	--	--	--	--	PREDICTED: uncharacterized protein LOC103322510 [Prunus mume]
GS016G0201200	0.0168704	--	lysine-specific demethylase JMJ25-like; K15601 lysine-specific demethylase 3 [EC:1.14.11.-] (A)	--	--	PREDICTED: lysine-specific demethylase JMJ25-like [Pyrus x bretschneideri]
GS02G0247300	0.035424	molecular_function:"Interacting selectively and non-covalently with any protein or protein complex (a complex of two or more proteins that may include other nonprotein molecules)." [GOC:go_curators](GO:0005515),biological_process:"The cellular process in which a signal is conveyed to trigger a change in the activity or state of a cell. Signal transduction begins with reception of a signal (e.g. a…	TMV resistance protein N-like; K19613 leucine-rich repeat protein SHOC2 (A)	TMV resistance protein N OS=Nicotiana glutinosa GN=N PE=1 SV=1	TIR domain	PREDICTED: TMV resistance protein N-like [Pyrus x bretschneideri]
GS010G0258300	0.0303623	--	UDP-glucuronic acid decarboxylase 2-like; K08678 UDP-glucuronate decarboxylase [EC:4.1.1.35] (A)	--	--	PREDICTED: UDP-glucuronic acid decarboxylase 2-like [Pyrus x bretschneideri]
GS09G0016700	0.016123	--	--	Uncharacterized membrane protein At3g27390 OS=Arabidopsis thaliana GN=At3g27390 PE=1 SV=2	--	PREDICTED: uncharacterized membrane protein At3g27390-like [Pyrus x bretschneideri]
GS09G0236300	0	--	uncharacterized LOC103413093; K01285 lysosomal Pro-X carboxypeptidase [EC:3.4.16.2] (A)	--	--	PREDICTED: uncharacterized protein LOC103414088 [Malus domestica]
GS014G0007600	0.0372294	cellular_component:"The component of a membrane consisting of the gene products and protein complexes having at least some part of their peptide sequence embedded in the hydrophobic region of the membrane." [GOC:dos, GOC:go_curators](GO:0016021),biological_process:"The process in which a solute is transported across a lipid bilayer, from one side of a membrane to the other." [GOC:dph, GOC:jid](GO…	cation/calcium exchanger 2-like; K13754 solute carrier family 24 (sodium/potassium/calcium exchanger), member 6 (A)	Cation/calcium exchanger 2 OS=Arabidopsis thaliana GN=CCX2 PE=3 SV=1	Sodium/calcium exchanger protein	PREDICTED: cation/calcium exchanger 2-like [Malus domestica]
GS04G0020400	0.00210104	biological_process:"The chemical reactions and pathways resulting in the formation of carotenoids, tetraterpenoid compounds in which two units of 4 isoprenoid residues joined head-to-tail are themselves joined tail-to-tail." [GOC:go_curators](GO:0016117),molecular_function:"Catalysis of the dehydrogenation of phytoene to produce a carotenoid intermediate such as phytofluene." [PMID:29176862](GO:0…	phytoene dehydrogenase, chloroplastic/chromoplastic; K02293 15-cis-phytoene desaturase [EC:1.3.5.5] (A)	Phytoene dehydrogenase, chloroplastic/chromoplastic OS=Glycine max GN=PDS1 PE=2 SV=1	Flavin containing amine oxidoreductase	PREDICTED: phytoene dehydrogenase, chloroplastic/chromoplastic [Pyrus x bretschneideri]
GS09G0176400	0.0499967	cellular_component:"The lipid bilayer surrounding any of the compartments of the Golgi apparatus." [GOC:mah](GO:0000139)	--	Protein SYS1 homolog OS=Nematostella vectensis GN=sys1 PE=3 SV=1	Integral membrane protein S linking to the trans Golgi network	PREDICTED: protein SYS1 homolog isoform X1 [Malus domestica]
GS09G0068100	0.0114801	molecular_function:"Interacting selectively and non-covalently with flavin mono nucleotide. Flavin mono nucleotide (FMN) is the coenzyme or the prosthetic group of various flavoprotein oxidoreductase enzymes." [GOC:tb](GO:0010181),molecular_function:"Interacting selectively and non-covalently with cations, charged atoms or groups of atoms with a net positive charge." [GOC:jl](GO:0043169)	Ent2, GB17929; equilibrative nucleoside transporter 2; K15014 solute carrier family 29 (equilibrative nucleoside transporter), member 1/2/3 (A)	NADPH-dependent diflavin oxidoreductase 1 OS=Arabidopsis thaliana GN=ATR3 PE=1 SV=1	Flavodoxin	PREDICTED: NADPH-dependent diflavin oxidoreductase 1-like [Pyrus x bretschneideri]
GS09G0256200	0.00686263	molecular_function:"Catalysis of the hydrolysis of any O-glycosyl bond." [GOC:mah](GO:0004553),biological_process:"The chemical reactions and pathways involving carbohydrates, any of a group of organic compounds based of the general formula Cx(H2O)y. Includes the formation of carbohydrate derivatives by the addition of a carbohydrate residue to another molecule." [GOC:mah, ISBN:0198506732](GO:000…	hypothetical protein; K19891 glucan endo-1,3-beta-glucosidase 1/2/3 [EC:3.2.1.39] (A)	Glucan endo-1,3-beta-glucosidase 14 OS=Arabidopsis thaliana GN=At2g27500 PE=1 SV=2	Glycosyl hydrolases family 17	PREDICTED: glucan endo-1,3-beta-glucosidase 14-like [Malus domestica]
GS05G0318500	0.0225247	--	DNA topoisomerase 2-like; K03164 DNA topoisomerase II [EC:5.99.1.3] (A)	F-box protein SKIP23 OS=Arabidopsis thaliana GN=SKIP23 PE=1 SV=1	--	PREDICTED: F-box protein SKIP23-like isoform X2 [Malus domestica]
GS03G0069600	0.0483772	--	probable 6-phosphogluconolactonase 1; K01057 6-phosphogluconolactonase [EC:3.1.1.31] (A)	Probable 6-phosphogluconolactonase 1 OS=Oryza sativa subsp. japonica GN=Os03g0416500 PE=2 SV=1	--	PREDICTED: probable 6-phosphogluconolactonase 1 isoform X2 [Malus domestica]
GS09G0246100	0.00788602	--	--	--	--	PREDICTED: uncharacterized protein LOC103428659 [Malus domestica]
GS06G0124000	0.000403749	molecular_function:"Interacting selectively and non-covalently with an RNA molecule or a portion thereof." [GOC:jl, GOC:mah](GO:0003723),molecular_function:"Interacting selectively and non-covalently with the signal recognition particle." [ISBN:0198506732](GO:0005047),cellular_component:"A ribonucleoprotein particle of 325 kDa composed of a 7S (300 nucleotide) RNA molecule and a complex of six di…	signal recognition particle subunit SRP68; K03107 signal recognition particle subunit SRP68 (A)	Signal recognition particle subunit SRP68 OS=Canis familiaris GN=SRP68 PE=1 SV=1	RNA-binding signal recognition particle 68	PREDICTED: signal recognition particle subunit SRP68 isoform X1 [Malus domestica]
GS05G0006200	0.0235873	--	uncharacterized protein At2g17340-like; K09680 type II pantothenate kinase [EC:2.7.1.33] (A)	Uncharacterized protein At2g17340 OS=Arabidopsis thaliana GN=At2g17340 PE=1 SV=1	Protein of unknown function DUF89	PREDICTED: uncharacterized protein At2g17340-like [Malus domestica]
GS08G0056800	0.0451411	--	--	--	--	--
GS012G0215900	7.71696e-10	--	cell division cycle 5-like protein; K12860 pre-mRNA-splicing factor CDC5/CEF1 (A)	--	--	PREDICTED: cell division cycle 5-like protein [Malus domestica]
GS017G0240800	0.014981	--	--	--	--	PREDICTED: uncharacterized protein LOC103420773 [Malus domestica]
GS017G0189700	0.0452174	--	katanin p60 ATPase-containing subunit A1-like; K07767 katanin p60 ATPase-containing subunit A1 [EC:3.6.4.3] (A)	--	--	PREDICTED: uncharacterized protein LOC103431550 isoform X1 [Malus domestica]
GS08G0100800	0.0403413	--	--	--	--	PREDICTED: uncharacterized protein LOC103456094 [Malus domestica]
GS02G0136600	0.0153308	--	--	--	--	PREDICTED: uncharacterized protein LOC103967751 [Pyrus x bretschneideri]
GS03G0204600	0.016068	biological_process:"The conversion of a cytosine residue to uridine in an RNA molecule by deamination." [PMID:11092837](GO:0016554)	uncharacterized LOC105166581; K00655 1-acyl-sn-glycerol-3-phosphate acyltransferase [EC:2.3.1.51] (A)	Multiple organellar RNA editing factor 8, chloroplastic/mitochondrial OS=Arabidopsis thaliana GN=MORF8 PE=1 SV=1	--	PREDICTED: uncharacterized protein At3g15000, mitochondrial-like [Pyrus x bretschneideri]
GS012G0133200	0.00739645	--	--	High-light-induced protein, chloroplastic OS=Arabidopsis thaliana GN=HLIP PE=1 SV=1	--	PREDICTED: high-light-induced protein, chloroplastic [Malus domestica]
GS013G0029600	0.0461987	cellular_component:"A lipid bilayer along with all the proteins and protein complexes embedded in it an attached to it." [GOC:dos, GOC:mah, ISBN:0815316194](GO:0016020),molecular_function:"Catalysis of the transfer of a glycosyl group from one compound (donor) to another (acceptor)." [GOC:jl, ISBN:0198506732](GO:0016757)	clathrin interactor EPSIN 1; K12471 epsin (A)	--	Core-2/I-Branching enzyme	PREDICTED: uncharacterized protein LOC103451628 [Malus domestica]
GS016G0002800	0.00135133	--	--	Uncharacterized protein At5g23160 OS=Arabidopsis thaliana GN=At5g23160 PE=2 SV=1	--	PREDICTED: uncharacterized protein LOC103403398 [Malus domestica]
GS09G0062400	9.11614e-07	molecular_function:"Catalysis of a biochemical reaction at physiological temperatures. In biologically catalyzed reactions, the reactants are known as substrates, and the catalysts are naturally occurring macromolecular substances known as enzymes. Enzymes possess specific binding sites for substrates, and are usually composed wholly or largely of protein, but RNA that has catalytic activity (rib…	--	2,3-bisphosphoglycerate-independent phosphoglycerate mutase OS=Methanocorpusculum labreanum (strain ATCC 43576 / DSM 4855 / Z) GN=apgM PE=3 SV=1	2,3-bisphosphoglycerate-independent phosphoglycerate mutase	PREDICTED: uncharacterized protein LOC104597802 isoform X2 [Nelumbo nucifera]
GS016G0135300	0.00412959	--	--	Formin-like protein 1 OS=Arabidopsis thaliana GN=FH1 PE=1 SV=1	--	PREDICTED: formin-like protein 1 [Malus domestica]
GS014G0202900	0.027842	molecular_function:"Catalysis of the incorporation of one atom from molecular oxygen into a compound and the reduction of the other atom of oxygen to water." [ISBN:0198506732](GO:0004497),molecular_function:"Interacting selectively and non-covalently with iron (Fe) ions." [GOC:ai](GO:0005506),molecular_function:"Catalysis of an oxidation-reduction (redox) reaction in which hydrogen or electrons a…	cytochrome P450 CYP736A12-like; K07408 cytochrome P450, family 1, subfamily A, polypeptide 1 [EC:1.14.14.1] (A)	Cytochrome P450 CYP736A12 OS=Panax ginseng PE=2 SV=1	Cytochrome P450	PREDICTED: cytochrome P450 CYP736A12-like [Pyrus x bretschneideri]
GS016G0222600	0.014981	molecular_function:"Any molecular function by which a gene product interacts selectively and non-covalently with DNA (deoxyribonucleic acid)." [GOC:dph, GOC:jl, GOC:tb, GOC:vw](GO:0003677),molecular_function:"Interacting selectively and non-covalently with a specific double-stranded genomic DNA sequence (sometimes referred to as a motif) within the regulatory region of a gene to modulate transcri…	SORBIDRAFT_02g006023, Sb02g006023; hypothetical protein; K09286 EREBP-like factor (A)	Ethylene-responsive transcription factor RAP2-11 OS=Arabidopsis thaliana GN=RAP2-11 PE=2 SV=1	AP2 domain	PREDICTED: ethylene-responsive transcription factor ERF027-like [Malus domestica]
GS05G0187000	0.0116848	--	uncharacterized LOC103418181; K11303 histone acetyltransferase 1 [EC:2.3.1.48] (A)	--	gag-polypeptide of LTR copia-type	PREDICTED: uncharacterized protein LOC103408045 [Malus domestica]
GS01G0016000	0.0372633	--	--	ABC transporter F family member 5 OS=Arabidopsis thaliana GN=ABCF5 PE=2 SV=1	--	PREDICTED: ABC transporter F family member 5-like [Malus domestica]
GS09G0017300	0.00146899	--	--	--	--	PREDICTED: uncharacterized protein DDB_G0271670-like [Malus domestica]
GS08G0169000	0.00752005	--	--	Protein SABRE OS=Arabidopsis thaliana GN=SAB PE=1 SV=1	Golgi-body localisation protein domain	PREDICTED: uncharacterized protein LOC103418519 [Malus domestica]
GS07G0152700	0.0439519	--	--	--	--	hypothetical protein PRUPE_ppa025766mg [Prunus persica]
GS02G0254400	0.00363022	--	--	--	--	--
GS09G0015300	0.0136417	--	myb-related protein 315-like; K09422 myb proto-oncogene protein, plant (A)	--	Protein of unknown function (DUF971)	PREDICTED: uncharacterized protein LOC103442175 isoform X1 [Malus domestica]
GS04G0212300	0.00354952	molecular_function:"Catalysis of the hydrolysis of (1->4)-beta linkages of N-acetyl-D-glucosamine (GlcNAc) polymers of chitin and chitodextrins." [EC:3.2.1.14, GOC:bf, GOC:kah, GOC:pde, PMID:11468293](GO:0004568),biological_process:"The chemical reactions and pathways involving carbohydrates, any of a group of organic compounds based of the general formula Cx(H2O)y. Includes the formation of carb…	SK2, chitinase; basic endochitinase (EC:3.2.1.14); K01183 chitinase [EC:3.2.1.14] (A)	Chitinase 10 OS=Oryza sativa subsp. japonica GN=Cht10 PE=2 SV=1	Chitinase class I	PREDICTED: chitinase 10-like [Malus domestica]
GS010G0285300	0.0110307	--	--	Putative F-box/LRR-repeat protein At3g58880 OS=Arabidopsis thaliana GN=At3g58880 PE=3 SV=1	FBD	PREDICTED: putative F-box protein At3g58950 [Malus domestica]
GS02G0201700	0.0167025	molecular_function:"Interacting selectively and non-covalently with any polysaccharide, a polymer of many (typically more than 10) monosaccharide residues linked glycosidically." [GOC:mah](GO:0030247)	hypothetical protein; K04730 interleukin-1 receptor-associated kinase 1 [EC:2.7.11.1] (A)	Putative RING-H2 finger protein ATL21A OS=Arabidopsis thaliana GN=ATL21A PE=3 SV=1	Wall-associated receptor kinase galacturonan-binding	PREDICTED: uncharacterized protein LOC103444796 [Malus domestica]
GS04G0188000	0.0194006	molecular_function:"Catalysis of the reaction: a D-threo-aldose + NAD+ = a D-threo-aldono-1,5-lactone + NADH." [EC:1.1.1.122, MetaCyc:D-THREO-ALDOSE-1-DEHYDROGENASE-RXN](GO:0047834)	probable aldo-keto reductase 2-like; K05275 pyridoxine 4-dehydrogenase [EC:1.1.1.65] (A)	Probable aldo-keto reductase 1 OS=Glycine max GN=AKR1 PE=2 SV=1	Aldo/keto reductase family	PREDICTED: probable aldo-keto reductase 1 [Pyrus x bretschneideri]
GS013G0120700	0.00306867	molecular_function:"Interacting selectively and non-covalently with any protein or protein complex (a complex of two or more proteins that may include other nonprotein molecules)." [GOC:go_curators](GO:0005515)	BTB/POZ and MATH domain-containing protein 3-like; K10523 speckle-type POZ protein (A)	Ubiquitin carboxyl-terminal hydrolase 12 OS=Arabidopsis thaliana GN=UBP12 PE=1 SV=2	MATH domain	PREDICTED: BTB/POZ and MATH domain-containing protein 3-like [Malus domestica]
GS09G0201200	0.0306113	--	hypothetical protein; K05337 ferredoxin (A)	Ferredoxin-1 OS=Desulfovibrio africanus GN=fd1 PE=1 SV=3	4Fe-4S single cluster domain of Ferredoxin I	PREDICTED: zuotin-like [Pyrus x bretschneideri]
GS04G0142200	0.00721272	--	--	Transcription factor bHLH61 OS=Arabidopsis thaliana GN=BHLH61 PE=2 SV=1	--	PREDICTED: transcription factor bHLH61-like isoform X1 [Malus domestica]
GS010G0089700	0.0268362	--	hypothetical protein; K02984 small subunit ribosomal protein S3Ae (A)	Uncharacterized protein At4g06744 OS=Arabidopsis thaliana GN=At4g06744 PE=2 SV=1	--	PREDICTED: uncharacterized protein At4g06744-like [Prunus mume]
GS07G0184600	0.0211687	molecular_function:"Catalysis of the hydrolysis of any O-glycosyl bond." [GOC:mah](GO:0004553),biological_process:"The chemical reactions and pathways involving carbohydrates, any of a group of organic compounds based of the general formula Cx(H2O)y. Includes the formation of carbohydrate derivatives by the addition of a carbohydrate residue to another molecule." [GOC:mah, ISBN:0198506732](GO:000…	beta-glucosidase 13-like; K01188 beta-glucosidase [EC:3.2.1.21] (A)	Beta-glucosidase 8 OS=Oryza sativa subsp. japonica GN=BGLU8 PE=1 SV=1	Glycosyl hydrolase family 1	PREDICTED: beta-glucosidase 13-like [Pyrus x bretschneideri]
GS03G0165200	0.0379858	molecular_function:"Functions in the initiation of ribosome-mediated translation of mRNA into a polypeptide." [ISBN:0198506732](GO:0003743),biological_process:"The process preceding formation of the peptide bond between the first two amino acids of a protein. This includes the formation of a complex of the ribosome, mRNA or circRNA, and an initiation complex that contains the first aminoacyl-tRNA…	protein translation factor SUI1 homolog; K03113 translation initiation factor 1 (A)	Protein translation factor SUI1 homolog OS=Oryza sativa subsp. japonica GN=GOS2 PE=3 SV=1	Translation initiation factor SUI1	PREDICTED: protein translation factor SUI1 homolog [Malus domestica]
GS03G0035900	0.0146493	--	--	SelT-like protein OS=Arabidopsis thaliana GN=At3g47300 PE=2 SV=2	--	hypothetical protein AALP_AA8G376800 [Arabis alpina]
GS04G0149900	0.00850768	--	--	Unknown protein 1 OS=Helianthus annuus PE=1 SV=1	--	PREDICTED: uncharacterized protein LOC103419419 [Malus domestica]
GS06G0086200	0.000751327	--	--	--	--	PREDICTED: uncharacterized protein LOC103419676 [Malus domestica]
GS013G0228900	0.0355364	--	4-coumarate--CoA ligase 2-like; K01904 4-coumarate--CoA ligase [EC:6.2.1.12] (A)	4-coumarate--CoA ligase 1 OS=Nicotiana tabacum GN=4CL1 PE=2 SV=1	AMP-binding enzyme C-terminal domain	PREDICTED: 4-coumarate--CoA ligase 2-like [Pyrus x bretschneideri]
GS08G0204700	0.0107555	--	--	--	--	PREDICTED: uncharacterized protein LOC103441960 [Malus domestica]
GS02G0172300	0.0153	--	uncharacterized LOC103427975; K12819 pre-mRNA-processing factor SLU7 (A)	Transposon Ty3-G Gag-Pol polyprotein OS=Saccharomyces cerevisiae (strain ATCC 204508 / S288c) GN=TY3B-G PE=1 SV=3	Reverse transcriptase (RNA-dependent DNA polymerase)	PREDICTED: uncharacterized protein LOC103439311 [Malus domestica]
GS07G0002000	0.0307765	--	putative disease resistance protein At3g14460; K19613 leucine-rich repeat protein SHOC2 (A)	Putative disease resistance RPP13-like protein 1 OS=Arabidopsis thaliana GN=RPPL1 PE=3 SV=1	--	PREDICTED: putative disease resistance protein RGA4 [Malus domestica]
GS04G0035600	0.00412959	molecular_function:"Interacting selectively and non-covalently with any protein or protein complex (a complex of two or more proteins that may include other nonprotein molecules)." [GOC:go_curators](GO:0005515)	--	DNA topoisomerase 6 subunit B OS=Arabidopsis thaliana GN=TOP6B PE=1 SV=1	--	PREDICTED: DNA topoisomerase 6 subunit B-like [Malus domestica]
GS012G0002900	0.0091308	biological_process:"The chemical reactions and pathways involving galactose, the aldohexose galacto-hexose. D-galactose is widely distributed in combined form in plants, animals and microorganisms as a constituent of oligo- and polysaccharides; it also occurs in galactolipids and as its glucoside in lactose and melibiose." [ISBN:0198506732](GO:0006012),molecular_function:"Catalysis of the reactio…	probable galactose-1-phosphate uridyltransferase; K00965 UDPglucose--hexose-1-phosphate uridylyltransferase [EC:2.7.7.12] (A)	ADP-glucose phosphorylase OS=Arabidopsis thaliana GN=At5g18200 PE=1 SV=1	Galactose-1-phosphate uridyl transferase, N-terminal domain	PREDICTED: probable galactose-1-phosphate uridyltransferase [Malus domestica]
GSCtg4780000100	0.0121211	--	--	--	--	hypothetical protein L484_002552 [Morus notabilis]
GS09G0018200	0.000888839	molecular_function:"Catalysis of the reaction: GTP + H2O = GDP + phosphate." [ISBN:0198547684, PMID:26832457, PMID:27218782](GO:0003924),molecular_function:"Interacting selectively and non-covalently with GTP, guanosine triphosphate." [GOC:ai](GO:0005525)	ras-related protein RABB1b; K07877 Ras-related protein Rab-2A (A)	Ras-related protein RABB1b OS=Arabidopsis thaliana GN=RABB1B PE=2 SV=1	Ras family	PREDICTED: ras-related protein RABB1b [Malus domestica]
GS010G0225400	0.000208063	--	--	--	--	--
GS015G0077300	0.00505318	--	LRR receptor-like serine/threonine-protein kinase EFR; K13428 LRR receptor-like serine/threonine-protein kinase EFR [EC:2.7.11.1] (A)	Photosystem II stability/assembly factor HCF136, chloroplastic OS=Oryza sativa subsp. japonica GN=HCF136 PE=3 SV=1	Photosynthesis system II assembly factor YCF48	PREDICTED: photosystem II stability/assembly factor HCF136, chloroplastic-like [Malus domestica]
GS014G0037800	0.0361166	--	elongation factor 1-alpha; K03231 elongation factor 1-alpha (A)	Elongation factor 1-alpha OS=Daucus carota PE=2 SV=1	--	elongation factor 1-alpha [Bacillus rossius redtenbacheri]
GS016G0072200	0.0425002	--	protein argonaute 1B-like; K11593 eukaryotic translation initiation factor 2C (A)	--	--	PREDICTED: uncharacterized protein LOC103402993 isoform X2 [Malus domestica]
GS010G0161900	0.0408487	biological_process:"The chemical reactions and pathways involving carbohydrates, any of a group of organic compounds based of the general formula Cx(H2O)y. Includes the formation of carbohydrate derivatives by the addition of a carbohydrate residue to another molecule." [GOC:mah, ISBN:0198506732](GO:0005975),molecular_function:"Catalysis of the transfer of a glycosyl group from a UDP-sugar to a s…	sterol 3-beta-glucosyltransferase UGT80A2-like; K05841 sterol 3beta-glucosyltransferase [EC:2.4.1.173] (A)	Sterol 3-beta-glucosyltransferase UGT80A2 OS=Arabidopsis thaliana GN=UGT80A2 PE=1 SV=1	UDP-glucoronosyl and UDP-glucosyl transferase	PREDICTED: sterol 3-beta-glucosyltransferase UGT80A2-like [Malus domestica]
GS016G0182000	0.0161991	molecular_function:"Any molecular entity that serves as an electron acceptor and electron donor in an electron transport chain. An electron transport chain is a process in which a series of electron carriers operate together to transfer electrons from donors to any of several different terminal electron acceptors to generate a transmembrane electrochemical gradient." [ISBN:0198506732](GO:0009055)	electron transfer flavoprotein subunit beta, mitochondrial-like; K03521 electron transfer flavoprotein beta subunit (A)	Electron transfer flavoprotein subunit beta, mitochondrial OS=Arabidopsis thaliana GN=ETFB PE=1 SV=1	Electron transfer flavoprotein domain	PREDICTED: LOW QUALITY PROTEIN: electron transfer flavoprotein subunit beta, mitochondrial-like [Malus domestica]
GS013G0057700	0.0370318	--	carbamoyl-phosphate synthase large chain, chloroplastic-like; K01955 carbamoyl-phosphate synthase large subunit [EC:6.3.5.5] (A)	--	--	PREDICTED: uncharacterized protein LOC103423441 [Malus domestica]
GS05G0243800	0.0107181	molecular_function:"Interacting selectively and non-covalently with manganese (Mn) ions." [GOC:ai](GO:0030145)	uncharacterized LOC101250545; K11426 SET and MYND domain-containing protein (A)	Putative germin-like protein 2-1 OS=Oryza sativa subsp. japonica GN=Os02g0491600 PE=3 SV=1	Cupin	PREDICTED: uncharacterized protein LOC100251187, partial [Vitis vinifera]
GS010G0221800	0.0038829	--	--	--	GDP-fucose protein O-fucosyltransferase	PREDICTED: uncharacterized protein LOC103446056 [Malus domestica]
GS012G0212900	1.59539e-05	--	--	--	--	PREDICTED: uncharacterized protein LOC103318663 [Prunus mume]
GS02G0079000	0.0177618	molecular_function:"Interacting selectively and non-covalently with any protein or protein complex (a complex of two or more proteins that may include other nonprotein molecules)." [GOC:go_curators](GO:0005515)	protein ACCELERATED CELL DEATH 6-like; K19626 inversin (A)	Ankyrin repeat-containing protein At3g12360 OS=Arabidopsis thaliana GN=At3g12360 PE=2 SV=1	Ankyrin repeats (3 copies)	PREDICTED: ankyrin repeat-containing protein At5g02620-like [Pyrus x bretschneideri]
GS06G0020300	0.00461634	--	mitochondrial phosphate carrier protein 3, mitochondrial-like; K15102 solute carrier family 25 (mitochondrial phosphate transporter), member 3 (A)	--	--	PREDICTED: mitochondrial phosphate carrier protein 3, mitochondrial-like [Malus domestica]
GS016G0199600	0.0039439	molecular_function:"Catalysis of an oxidation-reduction (redox) reaction in which hydrogen or electrons are transferred from one donor, and two oxygen atoms is incorporated into a donor." [GOC:mah](GO:0016702)	9-cis-epoxycarotenoid dioxygenase NCED6, chloroplastic-like; K09840 9-cis-epoxycarotenoid dioxygenase [EC:1.13.11.51] (A)	9-cis-epoxycarotenoid dioxygenase NCED6, chloroplastic OS=Arabidopsis thaliana GN=NCED6 PE=2 SV=1	Retinal pigment epithelial membrane protein	PREDICTED: 9-cis-epoxycarotenoid dioxygenase NCED6, chloroplastic-like [Pyrus x bretschneideri]
GS02G0184800	0.0189392	cellular_component:"A lipid bilayer along with all the proteins and protein complexes embedded in it an attached to it." [GOC:dos, GOC:mah, ISBN:0815316194](GO:0016020),molecular_function:"Enables the transfer of a substance, usually a specific substance or a group of related substances, from one side of a membrane to the other." [GOC:jid, GOC:mtg_transport, ISBN:0815340729](GO:0022857),biologica…	protein NRT1/ PTR FAMILY 7.3-like; K14638 solute carrier family 15 (peptide/histidine transporter), member 3/4 (A)	Protein NRT1/ PTR FAMILY 7.3 OS=Arabidopsis thaliana GN=NPF7.3 PE=1 SV=2	POT family	PREDICTED: protein NRT1/ PTR FAMILY 7.3-like [Pyrus x bretschneideri]
GS09G0147500	0.000148818	--	replication protein A 70 kDa DNA-binding subunit D-like; K07466 replication factor A1 (A)	Replication protein A 70 kDa DNA-binding subunit B OS=Oryza sativa subsp. japonica GN=RPA1B PE=1 SV=1	--	PREDICTED: replication protein A 70 kDa DNA-binding subunit D-like [Malus domestica]
GS07G0085500	0.0433989	--	--	--	Protein of unknown function (DUF1005)	PREDICTED: uncharacterized protein LOC103947956 [Pyrus x bretschneideri]
GS017G0150100	0.0443836	molecular_function:"Catalysis of the phosphorylation of an amino acid residue in a protein, usually according to the reaction: a protein + ATP = a phosphoprotein + ADP." [MetaCyc:PROTEIN-KINASE-RXN](GO:0004672),molecular_function:"Interacting selectively and non-covalently with ATP, adenosine 5'-triphosphate, a universally important coenzyme and enzyme regulator." [ISBN:0198506732](GO:0005524),bi…	casein kinase I isoform delta-like; K02218 casein kinase 1 [EC:2.7.11.1] (A)	Casein kinase I isoform delta-like OS=Arabidopsis thaliana GN=At4g26100 PE=2 SV=2	Protein kinase domain	PREDICTED: casein kinase I isoform delta-like [Pyrus x bretschneideri]
GS04G0027900	0.0385049	molecular_function:"Interacting selectively and non-covalently with an RNA molecule or a portion thereof." [GOC:jl, GOC:mah](GO:0003723),molecular_function:"The action of a molecule that contributes to the structural integrity of the ribosome." [GOC:mah](GO:0003735),biological_process:"The cellular metabolic process in which a protein is formed, using the sequence of a mature mRNA or circRNA mole…	40S ribosomal protein S5-like; K02989 small subunit ribosomal protein S5e (A)	40S ribosomal protein S5 (Fragment) OS=Cicer arietinum GN=RPS5 PE=2 SV=1	Ribosomal protein S7p/S5e	PREDICTED: 40S ribosomal protein S5-like [Malus domestica]
GS011G0191500	0.0365532	biological_process:"Any process involved in the conversion of a primary ribosomal RNA (rRNA) transcript into one or more mature rRNA molecules." [GOC:curators](GO:0006364),cellular_component:"A large ribonucleoprotein complex that is an early preribosomal complex. In S. cerevisiae, it has a size of 80S and consists of the 35S pre-rRNA, early-associating ribosomal proteins most of which are part o…	probable U3 small nucleolar RNA-associated protein 11; K14769 U3 small nucleolar RNA-associated protein 11 (A)	Probable U3 small nucleolar RNA-associated protein 11 OS=Oryza sativa subsp. japonica GN=Os01g0810000 PE=2 SV=2	Utp11 protein	PREDICTED: probable U3 small nucleolar RNA-associated protein 11 isoform X1 [Malus domestica]
GS017G0012600	0.00185244	molecular_function:"The action of a molecule that contributes to the structural integrity of the ribosome." [GOC:mah](GO:0003735),cellular_component:"An intracellular organelle, about 200 A in diameter, consisting of RNA and protein. It is the site of protein biosynthesis resulting from translation of messenger RNA (mRNA). It consists of two subunits, one large and one small, each containing only…	50S ribosomal protein L13, chloroplastic; K02871 large subunit ribosomal protein L13 (A)	50S ribosomal protein L13 OS=Chloroflexus aggregans (strain MD-66 / DSM 9485) GN=rplM PE=3 SV=1	Ribosomal protein L13	PREDICTED: 50S ribosomal protein L13, chloroplastic [Malus domestica]
GS06G0164400	0.00231377	molecular_function:"Catalysis of the phosphorylation of an amino acid residue in a protein, usually according to the reaction: a protein + ATP = a phosphoprotein + ADP." [MetaCyc:PROTEIN-KINASE-RXN](GO:0004672),molecular_function:"Catalysis of the reactions: ATP + protein serine = ADP + protein serine phosphate, and ATP + protein threonine = ADP + protein threonine phosphate." [GOC:bf, RHEA:17989…	serine/threonine-protein kinase AtPK1/AtPK6-like; K04688 p70 ribosomal S6 kinase [EC:2.7.11.1] (A)	Serine/threonine-protein kinase AtPK2/AtPK19 OS=Arabidopsis thaliana GN=ATPK2 PE=1 SV=2	Protein kinase C terminal domain	PREDICTED: serine/threonine-protein kinase AtPK1/AtPK6-like [Malus domestica]
GS016G0141300	0.0192561	--	--	--	--	PREDICTED: uncharacterized protein LOC103943644 isoform X1 [Pyrus x bretschneideri]
GS06G0000400	0.0234611	--	--	--	--	PREDICTED: uncharacterized protein LOC103436732 [Malus domestica]
GS010G0235500	0.0373301	molecular_function:"Catalysis of a biochemical reaction at physiological temperatures. In biologically catalyzed reactions, the reactants are known as substrates, and the catalysts are naturally occurring macromolecular substances known as enzymes. Enzymes possess specific binding sites for substrates, and are usually composed wholly or largely of protein, but RNA that has catalytic activity (rib…	tyrosine decarboxylase 1-like; K01592 tyrosine decarboxylase [EC:4.1.1.25] (A)	Tyrosine/DOPA decarboxylase 2 OS=Papaver somniferum GN=TYDC2 PE=2 SV=1	Aminotransferase class-V	PREDICTED: tyrosine decarboxylase 1-like [Pyrus x bretschneideri]
GS09G0162000	0.0482736	--	--	--	--	PREDICTED: uncharacterized protein LOC103433479 [Malus domestica]
GS09G0159000	0.0422811	molecular_function:"Catalysis of the thiol-dependent hydrolysis of a peptide bond formed by the C-terminal glycine of ubiquitin and another protein." [GOC:jh2, ISBN:0120793709](GO:0004843),molecular_function:"Interacting selectively and non-covalently with any protein or protein complex (a complex of two or more proteins that may include other nonprotein molecules)." [GOC:go_curators](GO:0005515)…	ubiquitin carboxyl-terminal hydrolase 6-like; K11843 ubiquitin carboxyl-terminal hydrolase 14 [EC:3.4.19.12] (A)	Ubiquitin carboxyl-terminal hydrolase 6 OS=Arabidopsis thaliana GN=UBP6 PE=1 SV=1	Ubiquitin family	PREDICTED: ubiquitin carboxyl-terminal hydrolase 6-like isoform X2 [Pyrus x bretschneideri]
GS03G0111400	0.0175245	--	--	--	--	--
GS04G0056300	0.00248942	molecular_function:"Catalysis of the reaction: acyl-CoA + O2 = trans-2,3-dehydroacyl-CoA + hydrogen peroxide." [EC:1.3.3.6](GO:0003997),cellular_component:"A small organelle enclosed by a single membrane, and found in most eukaryotic cells. Contains peroxidases and other enzymes involved in a variety of metabolic processes including free radical detoxification, lipid catabolism and biosynthesis, …	peroxisomal acyl-coenzyme A oxidase 1; K00232 acyl-CoA oxidase [EC:1.3.3.6] (A)	Peroxisomal acyl-coenzyme A oxidase 1 OS=Arabidopsis thaliana GN=ACX1 PE=1 SV=1	Acyl-coenzyme A oxidase N-terminal	PREDICTED: peroxisomal acyl-coenzyme A oxidase 1 [Malus domestica]
GS06G0019200	2.93132e-08	--	--	--	--	PREDICTED: uncharacterized protein LOC103416473 [Malus domestica]
GS010G0264800	0.0330431	molecular_function:"Any molecular function by which a gene product interacts selectively and non-covalently with DNA (deoxyribonucleic acid)." [GOC:dph, GOC:jl, GOC:tb, GOC:vw](GO:0003677),molecular_function:"Interacting selectively and non-covalently with a specific double-stranded genomic DNA sequence (sometimes referred to as a motif) within the regulatory region of a gene to modulate transcri…	AP2/ERF and B3 domain-containing protein Os05g0549800-like; K09287 RAV-like factor (A)	B3 domain-containing transcription factor LEC2 OS=Arabidopsis thaliana GN=LEC2 PE=2 SV=1	B3 DNA binding domain	PREDICTED: B3 domain-containing transcription factor LEC2 [Malus domestica]
GS03G0210700	0.00233303	--	--	--	--	PREDICTED: uncharacterized protein LOC103443960 [Malus domestica]
GS09G0044700	0.00214181	biological_process:"Any process that modulates the frequency, rate or extent of division septum formation. Division septum formation is the assembly and arrangement of a septum that spans the plasma membrane interface between progeny cells following cytokinesis." [GOC:mtg_cell_cycle, PMID:19959363, PMID:21246752, PMID:22786806](GO:0032955),biological_process:"The process resulting in division and…	--	Cell division topological specificity factor homolog, chloroplastic OS=Arabidopsis thaliana GN=MINE1 PE=1 SV=1	Septum formation topological specificity factor MinE	PREDICTED: cell division topological specificity factor homolog, chloroplastic-like [Malus domestica]
GS011G0101600	0.036034	molecular_function:"The action of a molecule that contributes to the structural integrity of the ribosome." [GOC:mah](GO:0003735),cellular_component:"An intracellular organelle, about 200 A in diameter, consisting of RNA and protein. It is the site of protein biosynthesis resulting from translation of messenger RNA (mRNA). It consists of two subunits, one large and one small, each containing only…	--	50S ribosomal protein L18 OS=Rhodospirillum rubrum (strain ATCC 11170 / ATH 1.1.1 / DSM 467 / LMG 4362 / NCIB 8255 / S1) GN=rplR PE=3 SV=1	Ribosomal L18 of archaea, bacteria, mitoch. and chloroplast	PREDICTED: uncharacterized protein LOC103447919 isoform X2 [Malus domestica]
GS010G0171400	0.0399611	molecular_function:"The action of a molecule that contributes to the structural integrity of a complex or its assembly within or outside a cell." [GOC:mah, GOC:vw](GO:0005198),cellular_component:"The protein coat that surrounds the infective nucleic acid in some virus particles. It comprises numerous regularly arranged subunits, or capsomeres." [GOC:mtg_sensu, ISBN:0198506732](GO:0019028)	--	Capsid protein OS=Tomato yellow leaf curl Sardinia virus GN=V2 PE=3 SV=2	Geminivirus coat protein/nuclear export factor BR1 family	capsid protein [Tomato yellow leaf curl Sardinia virus]
GS01G0103500	0.021355	molecular_function:"Catalysis of the reaction: R-X + glutathione = H-X + R-S-glutathione. R may be an aliphatic, aromatic or heterocyclic group; X may be a sulfate, nitrile or halide group." [EC:2.5.1.18](GO:0004364),molecular_function:"Interacting selectively and non-covalently with any protein or protein complex (a complex of two or more proteins that may include other nonprotein molecules)." […	protein IN2-1 homolog B-like; K00799 glutathione S-transferase [EC:2.5.1.18] (A)	Protein IN2-1 homolog B OS=Oryza sativa subsp. japonica GN=GSTZ5 PE=2 SV=1	Glutathione S-transferase, C-terminal domain	PREDICTED: protein IN2-1 homolog B-like [Malus domestica]
GS02G0022500	0.00989873	molecular_function:"Interacting selectively and non-covalently with any protein or protein complex (a complex of two or more proteins that may include other nonprotein molecules)." [GOC:go_curators](GO:0005515),molecular_function:"Interacting selectively and non-covalently with ADP, adenosine 5'-diphosphate." [GOC:jl](GO:0043531)	TMV resistance protein N-like; K19613 leucine-rich repeat protein SHOC2 (A)	TMV resistance protein N OS=Nicotiana glutinosa GN=N PE=1 SV=1	NB-ARC domain	PREDICTED: TMV resistance protein N-like [Pyrus x bretschneideri]
GS06G0018500	0.0101216	molecular_function:"Catalysis of an oxidation-reduction (redox) reaction, a reversible chemical reaction in which the oxidation state of an atom or atoms within a molecule is altered. One substrate acts as a hydrogen or electron donor and becomes oxidized, while the other acts as hydrogen or electron acceptor and becomes reduced." [GOC:go_curators](GO:0016491)	GMP synthase [glutamine-hydrolyzing]; K01951 GMP synthase (glutamine-hydrolysing) [EC:6.3.5.2] (A)	Probable 2-oxoglutarate-dependent dioxygenase AOP1.2 OS=Arabidopsis thaliana GN=AOP1.2 PE=2 SV=1	2OG-Fe(II) oxygenase superfamily	PREDICTED: probable 2-oxoglutarate-dependent dioxygenase AOP1.2 [Malus domestica]
GS05G0267900	0.000272372	--	--	--	Protein of unknown function (DUF688)	PREDICTED: uncharacterized protein LOC103408870 [Malus domestica]
GS06G0139400	0.0323652	--	--	--	--	PREDICTED: uncharacterized protein LOC103937139 isoform X1 [Pyrus x bretschneideri]
GS015G0392800	0.0168075	--	uncharacterized LOC103402412; K13464 jasmonate ZIM domain-containing protein (A)	Protein TIFY 3B OS=Arabidopsis thaliana GN=TIFY3B PE=1 SV=1	Divergent CCT motif	PREDICTED: uncharacterized protein LOC103402412 [Malus domestica]
GS016G0176000	0.0110307	molecular_function:"Catalysis of the hydrolysis of any non-peptide carbon-nitrogen bond in a linear amidine, a compound of the form R-C(=NH)-NH2." [ISBN:0198506732](GO:0016813)	probable ureidoglycolate hydrolase; K18151 ureidoglycolate amidohydrolase [EC:3.5.1.116] (A)	Probable ureidoglycolate hydrolase OS=Oryza sativa subsp. japonica GN=UAH PE=1 SV=2	--	PREDICTED: LOW QUALITY PROTEIN: probable ureidoglycolate hydrolase [Malus domestica]
GS016G0172200	0.00686258	molecular_function:"Catalysis of the phosphorylation of an amino acid residue in a protein, usually according to the reaction: a protein + ATP = a phosphoprotein + ADP." [MetaCyc:PROTEIN-KINASE-RXN](GO:0004672),molecular_function:"Interacting selectively and non-covalently with ATP, adenosine 5'-triphosphate, a universally important coenzyme and enzyme regulator." [ISBN:0198506732](GO:0005524),bi…	CBL-interacting serine/threonine-protein kinase 4-like; K12761 carbon catabolite-derepressing protein kinase [EC:2.7.11.1] (A)	CBL-interacting serine/threonine-protein kinase 4 OS=Arabidopsis thaliana GN=CIPK4 PE=1 SV=1	NAF domain	PREDICTED: LOW QUALITY PROTEIN: CBL-interacting serine/threonine-protein kinase 4-like [Malus domestica]
GS09G0011900	0.0462632	--	--	UPF0481 protein At3g47200 OS=Arabidopsis thaliana GN=At3g47200 PE=2 SV=1	Plant protein of unknown function	PREDICTED: UPF0481 protein At3g47200-like [Malus domestica]
GS05G0235500	0.0472611	--	--	--	--	PREDICTED: uncharacterized protein LOC103402858 [Malus domestica]
GS03G0127200	0.0295427	molecular_function:"Interacting selectively and non-covalently with ATP, adenosine 5'-triphosphate, a universally important coenzyme and enzyme regulator." [ISBN:0198506732](GO:0005524)	mevalonate kinase-like; K00869 mevalonate kinase [EC:2.7.1.36] (A)	Mevalonate kinase OS=Arabidopsis thaliana GN=At5g27450 PE=2 SV=1	GHMP kinases N terminal domain	PREDICTED: mevalonate kinase-like [Malus domestica]
GS017G0245700	0.0361356	--	DEAD-box ATP-dependent RNA helicase 24-like; K12835 ATP-dependent RNA helicase DDX42 [EC:3.6.4.13] (A)	DEAD-box ATP-dependent RNA helicase 24 OS=Oryza sativa subsp. japonica GN=Os03g0308500 PE=2 SV=1	--	PREDICTED: DEAD-box ATP-dependent RNA helicase 24-like [Pyrus x bretschneideri]
GS010G0122600	0.0361725	--	uncharacterized LOC103407086; K02736 20S proteasome subunit beta 7 [EC:3.4.25.1] (A)	--	--	PREDICTED: uncharacterized protein LOC103407086 [Malus domestica]
GS010G0079900	2.059e-09	molecular_function:"Interacting selectively and non-covalently with any protein or protein complex (a complex of two or more proteins that may include other nonprotein molecules)." [GOC:go_curators](GO:0005515),biological_process:"The cellular process in which a signal is conveyed to trigger a change in the activity or state of a cell. Signal transduction begins with reception of a signal (e.g. a…	TMV resistance protein N-like; K19613 leucine-rich repeat protein SHOC2 (A)	TMV resistance protein N OS=Nicotiana glutinosa GN=N PE=1 SV=1	TIR domain	PREDICTED: TMV resistance protein N-like [Pyrus x bretschneideri]
GS010G0283100	0.0318652	molecular_function:"Catalysis of the phosphorylation of an amino acid residue in a protein, usually according to the reaction: a protein + ATP = a phosphoprotein + ADP." [MetaCyc:PROTEIN-KINASE-RXN](GO:0004672),molecular_function:"Interacting selectively and non-covalently with ATP, adenosine 5'-triphosphate, a universally important coenzyme and enzyme regulator." [ISBN:0198506732](GO:0005524),bi…	cysteine-rich receptor-like kinase; K04733 interleukin-1 receptor-associated kinase 4 [EC:2.7.11.1] (A)	Cysteine-rich receptor-like protein kinase 25 OS=Arabidopsis thaliana GN=CRK25 PE=3 SV=1	Protein tyrosine kinase	PREDICTED: cysteine-rich receptor-like protein kinase 25 [Pyrus x bretschneideri]
GS011G0182700	0.0154572	--	hypothetical protein; K15133 mediator of RNA polymerase II transcription subunit 17 (A)	--	--	hypothetical protein PRUPE_ppa002594mg [Prunus persica]
GS010G0168500	0.0240406	--	--	--	--	--
GS08G0074900	0.00136341	molecular_function:"Interacting selectively and non-covalently with any protein or protein complex (a complex of two or more proteins that may include other nonprotein molecules)." [GOC:go_curators](GO:0005515)	disease resistance protein RGA2-like; K19613 leucine-rich repeat protein SHOC2 (A)	Putative disease resistance protein At3g14460 OS=Arabidopsis thaliana GN=At3g14460 PE=3 SV=1	Leucine rich repeat	PREDICTED: putative disease resistance protein At3g14460 [Malus domestica]
GS010G0026900	0.0202869	molecular_function:"Interacting selectively and non-covalently with any protein or protein complex (a complex of two or more proteins that may include other nonprotein molecules)." [GOC:go_curators](GO:0005515),biological_process:"The cellular process in which a signal is conveyed to trigger a change in the activity or state of a cell. Signal transduction begins with reception of a signal (e.g. a…	TMV resistance protein N-like; K19613 leucine-rich repeat protein SHOC2 (A)	TMV resistance protein N OS=Nicotiana glutinosa GN=N PE=1 SV=1	Leucine Rich repeats (2 copies)	PREDICTED: TMV resistance protein N-like [Malus domestica]
GSCtg9050000400	0.0094931	--	--	--	--	hypothetical protein CICLE_v10029531mg [Citrus clementina]
GS02G0133500	0.0007393	--	--	Cytochrome b561 and DOMON domain-containing protein At5g47530 OS=Arabidopsis thaliana GN=At5g47530 PE=2 SV=1	--	PREDICTED: uncharacterized protein LOC103952696 [Pyrus x bretschneideri]
GS010G0285600	0.00400938	cellular_component:"A lipid bilayer along with all the proteins and protein complexes embedded in it an attached to it." [GOC:dos, GOC:mah, ISBN:0815316194](GO:0016020),molecular_function:"Enables the transfer of a substance, usually a specific substance or a group of related substances, from one side of a membrane to the other." [GOC:jid, GOC:mtg_transport, ISBN:0815340729](GO:0022857),biologica…	protein NRT1/ PTR FAMILY 5.4-like; K14638 solute carrier family 15 (peptide/histidine transporter), member 3/4 (A)	Protein NRT1/ PTR FAMILY 5.4 OS=Arabidopsis thaliana GN=NPF5.4 PE=2 SV=1	--	PREDICTED: protein NRT1/ PTR FAMILY 5.4-like [Pyrus x bretschneideri]
GS05G0234700	1.73127e-06	molecular_function:"Interacting selectively and non-covalently with calcium ions (Ca2+)." [GOC:ai](GO:0005509)	hypothetical protein; K13448 calcium-binding protein CML (A)	Polcalcin Bet v 4 OS=Betula pendula GN=BETV4 PE=1 SV=1	EF-hand domain pair	hypothetical protein PRUPE_ppa019115mg [Prunus persica]
GS05G0288500	0.0264229	molecular_function:"Catalysis of a biochemical reaction at physiological temperatures. In biologically catalyzed reactions, the reactants are known as substrates, and the catalysts are naturally occurring macromolecular substances known as enzymes. Enzymes possess specific binding sites for substrates, and are usually composed wholly or largely of protein, but RNA that has catalytic activity (rib…	probable alpha-galactosidase A; K07407 alpha-galactosidase [EC:3.2.1.22] (A)	Alpha-galactosidase 2 OS=Arabidopsis thaliana GN=AGAL2 PE=1 SV=1	-	PREDICTED: probable alpha-galactosidase A [Eucalyptus grandis]
GS017G0183700	7.74066e-05	--	--	--	--	PREDICTED: uncharacterized protein LOC103963624 [Pyrus x bretschneideri]
GS013G0255800	0.0351477	--	--	--	--	DNA polymerase zeta catalytic subunit [Plasmodium falciparum RAJ116]
GS015G0356200	0.0312245	molecular_function:"Interacting selectively and non-covalently with any nucleic acid." [GOC:jl](GO:0003676),molecular_function:"The action of a molecule that contributes to the structural integrity of the ribosome." [GOC:mah](GO:0003735),molecular_function:"Catalysis of a biochemical reaction at physiological temperatures. In biologically catalyzed reactions, the reactants are known as substrates…	uncharacterized LOC103419048; K00815 tyrosine aminotransferase [EC:2.6.1.5] (A)	60S ribosomal protein L3-1 OS=Arabidopsis thaliana GN=ARP1 PE=2 SV=5	Serine hydroxymethyltransferase	PREDICTED: uncharacterized protein LOC103445822 [Malus domestica]
GS08G0004800	0.0149416	--	--	--	--	--
GSCtg5620000600	0.0077027	--	--	Protein TAR1 OS=Kluyveromyces lactis (strain ATCC 8585 / CBS 2359 / DSM 70799 / NBRC 1267 / NRRL Y-1140 / WM37) GN=TAR1-A PE=4 SV=2	--	hypothetical protein MTR_5g051030 [Medicago truncatula]
GS012G0010800	0.0373297	cellular_component:"A stable protein complex that contains two actin-related proteins, Arp2 and Arp3, and five novel proteins (ARPC1-5), and functions in the nucleation of branched actin filaments." [GOC:jl, GOC:vw, PMID:12479800](GO:0005885),cellular_component:"The part of the cytoskeleton (the internal framework of a cell) composed of actin and associated proteins. Includes actin cytoskeleton-a…	actin-related protein 2/3 complex subunit 5A; K05754 actin related protein 2/3 complex, subunit 5 (A)	Actin-related protein 2/3 complex subunit 5A OS=Arabidopsis thaliana GN=ARPC5A PE=1 SV=2	ARP2/3 complex 16 kDa subunit (p16-Arc)	PREDICTED: actin-related protein 2/3 complex subunit 5A [Malus domestica]
GS015G0073600	4.34411e-07	--	--	UPF0481 protein At3g47200 OS=Arabidopsis thaliana GN=At3g47200 PE=2 SV=1	Plant protein of unknown function	PREDICTED: UPF0481 protein At3g47200-like [Pyrus x bretschneideri]
GS04G0017400	0.00565328	--	--	--	--	--
GS010G0302100	0.0333046	--	Cys-Gly metallodipeptidase dug1; K15428 Cys-Gly metallodipeptidase DUG1 [EC:3.4.13.-] (A)	Putative yippee-like protein Os10g0369500 OS=Oryza sativa subsp. japonica GN=Os10g0369500 PE=3 SV=1	Yippee zinc-binding/DNA-binding /Mis18, centromere assembly	PREDICTED: putative yippee-like protein Os10g0369500 [Malus domestica]
GS03G0117800	5.3404e-05	--	--	--	--	--
GS09G0151600	0.0307835	--	uncharacterized LOC103401801; K15032 mTERF domain-containing protein, mitochondrial (A)	--	--	PREDICTED: uncharacterized protein LOC103401801 [Malus domestica]
GS02G0068100	0.0420797	molecular_function:"Interacting selectively and non-covalently with any protein or protein complex (a complex of two or more proteins that may include other nonprotein molecules)." [GOC:go_curators](GO:0005515),biological_process:"The cellular process in which a signal is conveyed to trigger a change in the activity or state of a cell. Signal transduction begins with reception of a signal (e.g. a…	TMV resistance protein N-like; K19613 leucine-rich repeat protein SHOC2 (A)	TMV resistance protein N OS=Nicotiana glutinosa GN=N PE=1 SV=1	TIR domain	PREDICTED: TMV resistance protein N-like [Pyrus x bretschneideri]
GS04G0200500	0.00423878	biological_process:"The chemical reactions and pathways involving lipids, compounds soluble in an organic solvent but not, or sparingly, in an aqueous solvent. Includes fatty acids; neutral fats, other fatty-acid esters, and soaps; long-chain (fatty) alcohols and waxes; sphingoids and other long-chain bases; glycolipids, phospholipids and sphingolipids; and carotenes, polyprenols, sterols, terpen…	hypothetical protein; K00679 phospholipid:diacylglycerol acyltransferase [EC:2.3.1.158] (A)	GDSL esterase/lipase LTL1 OS=Arabidopsis thaliana GN=LTL1 PE=2 SV=1	GDSL-like Lipase/Acylhydrolase	PREDICTED: GDSL esterase/lipase LTL1-like [Malus domestica]
GS011G0074300	0.000620814	--	--	--	--	PREDICTED: uncharacterized protein LOC103411211 isoform X2 [Malus domestica]
GS015G0084000	0.0367327	--	--	--	--	--
GS016G0165200	0.019824	molecular_function:"Catalysis of the hydrolysis of internal peptide bonds in a polypeptide chain by a mechanism in which the hydroxyl group of a threonine residue at the active center acts as a nucleophile." [GOC:mah, http://merops.sanger.ac.uk/about/glossary.htm#CATTYPE, http://merops.sanger.ac.uk/about/glossary.htm#ENDOPEPTIDASE](GO:0004298),cellular_component:"A multisubunit barrel shaped endo…	proteasome subunit beta type-2-B; K02734 20S proteasome subunit beta 4 [EC:3.4.25.1] (A)	Proteasome subunit beta type-2-A OS=Arabidopsis thaliana GN=PBD1 PE=1 SV=1	Proteasome subunit	PREDICTED: proteasome subunit beta type-2-B [Malus domestica]
GS09G0128300	8.50478e-06	--	probable galactinol--sucrose galactosyltransferase 2; K06617 raffinose synthase [EC:2.4.1.82] (A)	Probable galactinol--sucrose galactosyltransferase 2 OS=Arabidopsis thaliana GN=RFS2 PE=2 SV=2	Raffinose synthase or seed imbibition protein Sip1	PREDICTED: probable galactinol--sucrose galactosyltransferase 2 [Pyrus x bretschneideri]
GS09G0233100	0.0380997	molecular_function:"Catalysis of a biochemical reaction at physiological temperatures. In biologically catalyzed reactions, the reactants are known as substrates, and the catalysts are naturally occurring macromolecular substances known as enzymes. Enzymes possess specific binding sites for substrates, and are usually composed wholly or largely of protein, but RNA that has catalytic activity (rib…	serine hydroxymethyltransferase 3, chloroplastic-like; K00600 glycine hydroxymethyltransferase [EC:2.1.2.1] (A)	Serine hydroxymethyltransferase 3, chloroplastic OS=Arabidopsis thaliana GN=SHM3 PE=1 SV=2	Serine hydroxymethyltransferase	PREDICTED: serine hydroxymethyltransferase 3, chloroplastic-like, partial [Prunus mume]
GSCtg1970002600	0.00413407	--	olfactory receptor 142-like; K04257 olfactory receptor (A)	Putative uncharacterized protein ART2 OS=Saccharomyces cerevisiae (strain ATCC 204508 / S288c) GN=ART2 PE=5 SV=1	--	senescence-associated protein [Medicago truncatula]
GS07G0030600	0.00192849	--	--	--	--	--
GS015G0231300	0.00556529	molecular_function:"Any molecular function by which a gene product interacts selectively and non-covalently with DNA (deoxyribonucleic acid)." [GOC:dph, GOC:jl, GOC:tb, GOC:vw](GO:0003677)	PIF1-like helicase; K15255 ATP-dependent DNA helicase PIF1 [EC:3.6.4.12] (A)	B3 domain-containing transcription factor VRN1 OS=Arabidopsis thaliana GN=VRN1 PE=1 SV=1	B3 DNA binding domain	PREDICTED: B3 domain-containing transcription factor VRN1-like [Pyrus x bretschneideri]
GS09G0154000	8.59919e-05	molecular_function:"Catalysis of the hydrolysis of various bonds, e.g. C-O, C-N, C-C, phosphoric anhydride bonds, etc. Hydrolase is the systematic name for any enzyme of EC class 3." [ISBN:0198506732](GO:0016787)	serine/threonine-protein phosphatase 7-like; K04460 serine/threonine-protein phosphatase 5 [EC:3.1.3.16] (A)	Serine/threonine-protein phosphatase 7 OS=Arabidopsis thaliana GN=PP7 PE=1 SV=1	Calcineurin-like phosphoesterase	PREDICTED: serine/threonine-protein phosphatase 7 inactive homolog isoform X1 [Malus domestica]
GS05G0152300	0.00198256	biological_process:"The aggregation, arrangement and bonding together of a set of components to form the spindle, the array of microtubules and associated molecules that serves to move duplicated chromosomes apart." [GOC:ai, GOC:expert_rg, GOC:mtg_sensu, GOC:tb](GO:0051225),cellular_component:"A protein complex that localizes to interphase centrosomes and to mitotic spindle tubules and regulates …	HAUS augmin-like complex subunit 3; K16586 HAUS augmin-like complex subunit 3 (A)	--	--	PREDICTED: uncharacterized protein LOC103427553 isoform X6 [Malus domestica]
GS05G0193600	8.55999e-86	--	uncharacterized LOC103452780; K04564 superoxide dismutase, Fe-Mn family [EC:1.15.1.1] (A)	--	--	PREDICTED: uncharacterized protein LOC103411989 [Malus domestica]
GS012G0056200	0.00235626	molecular_function:"Interacting selectively and non-covalently with a specific double-stranded genomic DNA sequence (sometimes referred to as a motif) within the regulatory region of a gene to modulate transcription. Regulatory regions include promoters (proximal and distal) and enhancers. Genes are transcriptional units, and include bacterial operons." [GOC:txnOH-2018](GO:0003700),biological_pro…	transcription factor HBP-1b(c38)-like; K14431 transcription factor TGA (A)	Transcription factor HBP-1b(c1) (Fragment) OS=Triticum aestivum PE=1 SV=2	Seed dormancy control	PREDICTED: transcription factor HBP-1b(c38)-like [Malus domestica]
GS016G0018700	3.07766e-06	--	--	--	--	PREDICTED: U-box domain-containing protein 36-like [Pyrus x bretschneideri]
GS016G0189300	0.0469744	--	--	--	--	PREDICTED: uncharacterized protein LOC103403575 [Malus domestica]
GS08G0082200	0.00978932	molecular_function:"Catalysis of the phosphorylation of an amino acid residue in a protein, usually according to the reaction: a protein + ATP = a phosphoprotein + ADP." [MetaCyc:PROTEIN-KINASE-RXN](GO:0004672),molecular_function:"Interacting selectively and non-covalently with calcium ions (Ca2+)." [GOC:ai](GO:0005509),molecular_function:"Interacting selectively and non-covalently with ATP, aden…	wall-associated receptor kinase-like protein; K04733 interleukin-1 receptor-associated kinase 4 [EC:2.7.11.1] (A)	Wall-associated receptor kinase 2 OS=Arabidopsis thaliana GN=WAK2 PE=1 SV=1	Protein kinase domain	PREDICTED: putative wall-associated receptor kinase-like 16 [Malus domestica]
GS010G0283000	0.00229189	molecular_function:"Catalysis of the phosphorylation of an amino acid residue in a protein, usually according to the reaction: a protein + ATP = a phosphoprotein + ADP." [MetaCyc:PROTEIN-KINASE-RXN](GO:0004672),molecular_function:"Interacting selectively and non-covalently with ATP, adenosine 5'-triphosphate, a universally important coenzyme and enzyme regulator." [ISBN:0198506732](GO:0005524),bi…	putative cysteine-rich receptor-like protein kinase 35; K04733 interleukin-1 receptor-associated kinase 4 [EC:2.7.11.1] (A)	Cysteine-rich receptor-like protein kinase 10 OS=Arabidopsis thaliana GN=CRK10 PE=1 SV=3	Protein tyrosine kinase	PREDICTED: cysteine-rich receptor-like protein kinase 10 [Pyrus x bretschneideri]
GS012G0183900	1.2677e-16	--	Transcription regulatory protein SNF5; K03953 NADH dehydrogenase (ubiquinone) 1 alpha subcomplex subunit 9 (A)	--	--	PREDICTED: uncharacterized protein LOC103433871 isoform X2 [Malus domestica]
GS012G0166600	4.89475e-10	--	hypothetical protein; K11498 centromeric protein E (A)	--	--	hypothetical protein PRUPE_ppa024028mg, partial [Prunus persica]
GS06G0141300	0.0325208	--	26S proteasome non-ATPase regulatory subunit 6 homolog; K03037 26S proteasome regulatory subunit N7 (A)	26S proteasome non-ATPase regulatory subunit 6 OS=Oryza sativa subsp. japonica GN=RPN7 PE=2 SV=1	PCI domain	PREDICTED: 26S proteasome non-ATPase regulatory subunit 6 homolog [Malus domestica]
GS05G0149500	0.00404888	--	--	--	--	PREDICTED: uncharacterized protein LOC103420351 [Malus domestica]
GS016G0123300	0.0116603	--	--	--	--	PREDICTED: prostatic spermine-binding protein [Malus domestica]
GS014G0028700	0.0302489	--	DNA mismatch repair protein MLH1; K08734 DNA mismatch repair protein MLH1 (A)	DNA mismatch repair protein MLH1 OS=Arabidopsis thaliana GN=MLH1 PE=2 SV=1	DNA mismatch repair protein Mlh1 C-terminus	PREDICTED: DNA mismatch repair protein MLH1 isoform X2 [Pyrus x bretschneideri]
GS01G0039700	0.0242288	molecular_function:"Interacting selectively and non-covalently with zinc (Zn) ions." [GOC:ai](GO:0008270),molecular_function:"Catalysis of an oxidation-reduction (redox) reaction, a reversible chemical reaction in which the oxidation state of an atom or atoms within a molecule is altered. One substrate acts as a hydrogen or electron donor and becomes oxidized, while the other acts as hydrogen or …	probable mannitol dehydrogenase; K00083 cinnamyl-alcohol dehydrogenase [EC:1.1.1.195] (A)	Probable mannitol dehydrogenase OS=Fragaria ananassa GN=CAD PE=2 SV=1	Zinc-binding dehydrogenase	PREDICTED: probable mannitol dehydrogenase [Malus domestica]
GS017G0001500	0.0419997	molecular_function:"Interacting selectively and non-covalently with calcium ions (Ca2+)." [GOC:ai](GO:0005509),biological_process:"The process in which a solute is transported across a lipid bilayer, from one side of a membrane to the other." [GOC:dph, GOC:jid](GO:0055085)	calcium-binding mitochondrial carrier protein SCaMC-3-like; K14684 solute carrier family 25 (mitochondrial phosphate transporter), member 23/24/25/41 (A)	Calcium-binding mitochondrial carrier protein SCaMC-3 OS=Homo sapiens GN=SLC25A23 PE=1 SV=2	EF hand	PREDICTED: calcium-binding mitochondrial carrier protein SCaMC-3-like isoform X1 [Malus domestica]
GS016G0077400	0.00405998	biological_process:"The cell cycle process in which double-strand breaks are generated at defined hotspots throughout the genome during meiosis I. This results in the initiation of meiotic recombination." [GOC:elh, GOC:jl, PMID:11529427](GO:0042138)	--	--	--	PREDICTED: uncharacterized protein LOC103416552 isoform X1 [Malus domestica]
GS05G0215100	0.0131099	molecular_function:"Catalysis of the reaction: donor + hydrogen peroxide = oxidized donor + 2 H2O." [EC:1.11.1.7, RHEA:56136](GO:0004601),biological_process:"Any process that results in a change in state or activity of a cell or an organism (in terms of movement, secretion, enzyme production, gene expression, etc.) as a result of oxidative stress, a state often resulting from exposure to high lev…	peroxidase 7-like; K00430 peroxidase [EC:1.11.1.7] (A)	Peroxidase 7 OS=Arabidopsis thaliana GN=PER7 PE=2 SV=1	Peroxidase	PREDICTED: LOW QUALITY PROTEIN: peroxidase 7-like [Malus domestica]
GS017G0232200	0.0318425	--	rRNA-processing protein UTP23 homolog; K14773 U3 small nucleolar RNA-associated protein 23 (A)	--	--	PREDICTED: rRNA-processing protein UTP23 homolog isoform X2 [Pyrus x bretschneideri]
GS08G0101400	1.89151e-87	--	--	--	--	PREDICTED: uncharacterized protein LOC103932578 [Pyrus x bretschneideri]
GS04G0141600	0.00412959	--	--	--	--	--
GS03G0001800	0.035908	--	--	--	--	PREDICTED: receptor-like protein 2 [Malus domestica]
GS02G0072200	0.023917	--	--	--	--	--
GS017G0157800	0.0110307	--	--	--	--	PREDICTED: uncharacterized protein LOC103963587 [Pyrus x bretschneideri]
GS05G0228500	0.0212916	biological_process:"The process of removing a phosphate group from any mono- or polyphosphorylated inositol." [ISBN:0198506732](GO:0046855)	phosphatase IMPL1, chloroplastic-like; K01092 myo-inositol-1(or 4)-monophosphatase [EC:3.1.3.25] (A)	Phosphatase IMPL1, chloroplastic OS=Arabidopsis thaliana GN=IMPL1 PE=1 SV=2	Inositol monophosphatase family	PREDICTED: LOW QUALITY PROTEIN: phosphatase IMPL1, chloroplastic-like [Malus domestica]
GS08G0024100	0.0162658	molecular_function:"Interacting selectively and non-covalently with any protein or protein complex (a complex of two or more proteins that may include other nonprotein molecules)." [GOC:go_curators](GO:0005515)	tubby-like F-box protein 1; K19600 tubby-related protein 1 (A)	Tubby-like F-box protein 5 OS=Oryza sativa subsp. japonica GN=TULP5 PE=2 SV=1	F-box domain	PREDICTED: tubby-like F-box protein 5 [Pyrus x bretschneideri]
GS014G0108500	0.0294738	--	--	Late embryogenesis abundant protein At1g64065 OS=Arabidopsis thaliana GN=At1g64065 PE=2 SV=1	Late embryogenesis abundant protein	PREDICTED: uncharacterized protein LOC103427362 [Malus domestica]
GS07G0061100	0.003879	molecular_function:"The action of a molecule that contributes to the structural integrity of the ribosome." [GOC:mah](GO:0003735),cellular_component:"An intracellular organelle, about 200 A in diameter, consisting of RNA and protein. It is the site of protein biosynthesis resulting from translation of messenger RNA (mRNA). It consists of two subunits, one large and one small, each containing only…	hypothetical protein; K02938 large subunit ribosomal protein L8e (A)	60S ribosomal protein L8-3 OS=Arabidopsis thaliana GN=RPL8C PE=1 SV=2	Ribosomal Proteins L2, C-terminal domain	PREDICTED: 60S ribosomal protein L8-3-like [Prunus mume]
GS08G0039200	0.00312168	--	nuclear pore complex protein Nup155; K14312 nuclear pore complex protein Nup155 (A)	Nuclear pore complex protein NUP155 OS=Arabidopsis thaliana GN=NUP155 PE=1 SV=1	--	PREDICTED: LOW QUALITY PROTEIN: nuclear pore complex protein Nup155 [Prunus mume]
GS02G0203500	0.0304402	--	--	--	--	PREDICTED: probable leucine-rich repeat receptor-like serine/threonine-protein kinase At5g15730 [Vitis vinifera]
GS01G0114200	0.0400897	molecular_function:"Interacting selectively and non-covalently with ATP, adenosine 5'-triphosphate, a universally important coenzyme and enzyme regulator." [ISBN:0198506732](GO:0005524),molecular_function:"Catalysis of the reaction: ATP + H2O = ADP + phosphate + 2 H+. May or may not be coupled to another reaction." [EC:3.6.1.3, GOC:jl](GO:0016887)	heat shock cognate 70 kDa protein-like; K03283 heat shock 70kDa protein 1/8 (A)	Heat shock cognate 70 kDa protein OS=Petunia hybrida GN=HSP70 PE=2 SV=1	Hsp70 protein	PREDICTED: heat shock cognate 70 kDa protein-like [Malus domestica]
GS010G0000800	0.0281762	biological_process:"Absorption and transfer of the energy absorbed from light photons between photosystem reaction centers." [GOC:sm](GO:0009765),cellular_component:"A lipid bilayer along with all the proteins and protein complexes embedded in it an attached to it." [GOC:dos, GOC:mah, ISBN:0815316194](GO:0016020)	chlorophyll a-b binding protein CP26, chloroplastic; K08916 light-harvesting complex II chlorophyll a/b binding protein 5 (A)	Chlorophyll a-b binding protein CP26, chloroplastic OS=Arabidopsis thaliana GN=LHCB5 PE=1 SV=1	Chlorophyll A-B binding protein	PREDICTED: chlorophyll a-b binding protein CP26, chloroplastic [Malus domestica]
GS09G0236900	3.40867e-17	molecular_function:"Interacting selectively and non-covalently with ADP, adenosine 5'-diphosphate." [GOC:jl](GO:0043531)	disease resistance protein At4g27190-like; K13459 disease resistance protein RPS2 (A)	Disease resistance protein At4g27190 OS=Arabidopsis thaliana GN=At4g27190 PE=2 SV=1	NB-ARC domain	PREDICTED: disease resistance protein At4g27190-like [Pyrus x bretschneideri]
GS016G0172700	0.0237866	molecular_function:"Catalysis of the hydrolysis of internal, alpha-peptide bonds in a polypeptide chain by a catalytic mechanism that involves a catalytic triad consisting of a serine nucleophile that is activated by a proton relay involving an acidic residue (e.g. aspartate or glutamate) and a basic residue (usually histidine)." [GOC:mah, http://merops.sanger.ac.uk/about/glossary.htm#CATTYPE, IS…	acylamino-acid-releasing enzyme-like; K01303 acylaminoacyl-peptidase [EC:3.4.19.1] (A)	Acylamino-acid-releasing enzyme OS=Mus musculus GN=Apeh PE=2 SV=3	Prolyl oligopeptidase family	PREDICTED: acylamino-acid-releasing enzyme-like isoform X2 [Prunus mume]
GS015G0383800	0.0197646	molecular_function:"Interacting selectively and non-covalently with ATP, adenosine 5'-triphosphate, a universally important coenzyme and enzyme regulator." [ISBN:0198506732](GO:0005524),molecular_function:"Catalysis of the reaction: ATP + a phosphatidylinositol phosphate = ADP + a phosphatidylinositol bisphosphate." [EC:2.7.1.-, PMID:9759495](GO:0016307),molecular_function:"Catalysis of the react…	phosphatidylinositol 4-phosphate 5-kinase 7-like; K00889 1-phosphatidylinositol-4-phosphate 5-kinase [EC:2.7.1.68] (A)	Phosphatidylinositol 4-phosphate 5-kinase 8 OS=Arabidopsis thaliana GN=PIP5K8 PE=1 SV=1	Phosphatidylinositol-4-phosphate 5-Kinase	PREDICTED: phosphatidylinositol 4-phosphate 5-kinase 7-like [Malus domestica]
GS09G0016500	0.00726221	--	RIN4B; RPM1-interacting protein 4-like; K13456 RPM1-interacting protein 4 (A)	RPM1-interacting protein 4 OS=Arabidopsis thaliana GN=RIN4 PE=1 SV=1	Cleavage site for pathogenic type III effector avirulence factor Avr	hypothetical protein PRUPE_ppa021458mg [Prunus persica]
GS09G0169700	0.00356397	molecular_function:"Interacting selectively and non-covalently with an iron-sulfur cluster, a combination of iron and sulfur atoms." [GOC:ai](GO:0051536)	--	Photosynthetic NDH subunit of subcomplex B 3, chloroplastic OS=Arabidopsis thaliana GN=PNSB3 PE=2 SV=1	2Fe-2S iron-sulfur cluster binding domain	PREDICTED: uncharacterized protein LOC103443783 [Malus domestica]
GS06G0013200	0.0368686	--	--	--	--	PREDICTED: uncharacterized protein LOC103934724 [Pyrus x bretschneideri]
GSCtg9380002000	0.0248733	--	--	--	--	PREDICTED: RRP15-like protein [Pyrus x bretschneideri]
GS016G0181600	0.00267609	cellular_component:"A lipid bilayer along with all the proteins and protein complexes embedded in it an attached to it." [GOC:dos, GOC:mah, ISBN:0815316194](GO:0016020),cellular_component:"The component of a membrane consisting of the gene products and protein complexes having at least some part of their peptide sequence embedded in the hydrophobic region of the membrane." [GOC:dos, GOC:go_curato…	probable fructose-bisphosphate aldolase 3, chloroplastic; K01623 fructose-bisphosphate aldolase, class I [EC:4.1.2.13] (A)	WAT1-related protein At4g08300 OS=Arabidopsis thaliana GN=At4g08300 PE=2 SV=1	EamA-like transporter family	PREDICTED: LOW QUALITY PROTEIN: WAT1-related protein At4g08300-like [Malus domestica]
GS02G0188000	0.0202087	--	--	--	--	PREDICTED: keratin-associated protein 19-2-like [Pyrus x bretschneideri]
GS05G0148100	0.00121332	molecular_function:"Interacting selectively and non-covalently with any protein or protein complex (a complex of two or more proteins that may include other nonprotein molecules)." [GOC:go_curators](GO:0005515),biological_process:"Progression through the phases of the meiotic cell cycle, in which canonically a cell replicates to produce four offspring with half the chromosomal content of the prog…	rhodanese-like domain-containing protein 4, chloroplastic; K17525 chitinase domain-containing protein 1 (A)	TPR repeat-containing protein ZIP4 OS=Arabidopsis thaliana GN=ZIP4 PE=2 SV=1	Meiosis protein SPO22/ZIP4 like	PREDICTED: uncharacterized protein LOC103949548 [Pyrus x bretschneideri]
GS010G0029600	2.99496e-07	--	--	--	--	PREDICTED: UPF0544 protein C5orf45 homolog isoform X2 [Pyrus x bretschneideri]
GS016G0249100	0.029856	molecular_function:"Any molecular function by which a gene product interacts selectively and non-covalently with DNA (deoxyribonucleic acid)." [GOC:dph, GOC:jl, GOC:tb, GOC:vw](GO:0003677),molecular_function:"Interacting selectively and non-covalently with the structure formed by the minor groove of adenine-thymine-rich DNA regions. Examples of proteins having this function are AT-rich interactio…	--	AT-hook motif nuclear-localized protein 13 OS=Arabidopsis thaliana GN=AHL13 PE=1 SV=1	Domain of unknown function (DUF296)	PREDICTED: putative DNA-binding protein ESCAROLA [Pyrus x bretschneideri]
GS016G0002200	0.0462573	biological_process:"The joining together of exons from one or more primary transcripts of messenger RNA (mRNA) and the excision of intron sequences, via a spliceosomal mechanism, so that mRNA consisting only of the joined exons is produced." [GOC:krc, ISBN:0198506732, ISBN:0879695897](GO:0000398),cellular_component:"A ribonucleoprotein complex formed by the association of the U4/U6 and U5 small n…	POPTRDRAFT_562806; hypothetical protein; K12859 U5 snRNP protein, DIM1 family (A)	Thioredoxin-like protein YLS8 OS=Arabidopsis thaliana GN=YLS8 PE=2 SV=1	Mitosis protein DIM1	hypothetical protein POPTR_0007s07645g [Populus trichocarpa]
GS02G0261500	0.00796032	biological_process:"The directed movement of lipids into, out of or within a cell, or between cells, by means of some agent such as a transporter or pore. Lipids are compounds soluble in an organic solvent but not, or sparingly, in an aqueous solvent." [ISBN:0198506732](GO:0006869),molecular_function:"Interacting selectively and non-covalently with a lipid." [GOC:ai](GO:0008289)	--	Non-specific lipid-transfer protein 8 OS=Arabidopsis thaliana GN=LTP8 PE=3 SV=1	Protease inhibitor/seed storage/LTP family	PREDICTED: non-specific lipid-transfer protein 8-like [Malus domestica]
GS02G0188500	0.00117021	--	hypothetical protein; K14794 ribosomal RNA-processing protein 12 (A)	Protein NUCLEAR FUSION DEFECTIVE 4 OS=Arabidopsis thaliana GN=NFD4 PE=3 SV=1	Nodulin-like	PREDICTED: uncharacterized protein LOC103408040 [Malus domestica]
GS011G0182000	0.0338758	molecular_function:"Catalysis of the transfer of an acyl group from one compound (donor) to another (acceptor)." [GOC:jl, ISBN:0198506732](GO:0016746)	1-acyl-sn-glycerol-3-phosphate acyltransferase-like; K13509 lysophosphatidate acyltransferase [EC:2.3.1.51] (A)	1-acyl-sn-glycerol-3-phosphate acyltransferase OS=Limnanthes douglasii GN=PLSC PE=2 SV=1	Acyltransferase	PREDICTED: 1-acyl-sn-glycerol-3-phosphate acyltransferase-like [Vitis vinifera]
GS05G0247100	2.03752e-05	molecular_function:"Any molecular function by which a gene product interacts selectively and non-covalently with DNA (deoxyribonucleic acid)." [GOC:dph, GOC:jl, GOC:tb, GOC:vw](GO:0003677)	DNA topoisomerase 1-like; K03163 DNA topoisomerase I [EC:5.99.1.2] (A)	DNA topoisomerase 1 OS=Daucus carota GN=TOP1 PE=2 SV=1	--	PREDICTED: DNA topoisomerase 1-like [Malus domestica]
GS013G0211500	0.0128763	--	myb-like DNA-binding domain protein; K15198 transcription factor TFIIIB component B'' (A)	--	--	hypothetical protein [Malus domestica]
GS017G0235500	0.0207586	molecular_function:"Interacting selectively and non-covalently with iron (Fe) ions." [GOC:ai](GO:0005506),molecular_function:"Any molecular entity that serves as an electron acceptor and electron donor in an electron transport chain. An electron transport chain is a process in which a series of electron carriers operate together to transfer electrons from donors to any of several different termin…	hypothetical protein; K05337 ferredoxin (A)	Chaperone protein DnaJ OS=Carboxydothermus hydrogenoformans (strain ATCC BAA-161 / DSM 6008 / Z-2901) GN=dnaJ PE=3 SV=1	4Fe-4S single cluster domain of Ferredoxin I	PREDICTED: uncharacterized protein LOC103405851 [Malus domestica]
GS04G0147600	0.00816975	molecular_function:"Catalysis of the phosphorylation of an amino acid residue in a protein, usually according to the reaction: a protein + ATP = a phosphoprotein + ADP." [MetaCyc:PROTEIN-KINASE-RXN](GO:0004672),molecular_function:"Interacting selectively and non-covalently with any protein or protein complex (a complex of two or more proteins that may include other nonprotein molecules)." [GOC:go…	probably inactive receptor-like protein kinase At5g41680; K04730 interleukin-1 receptor-associated kinase 1 [EC:2.7.11.1] (A)	Probable inactive receptor kinase At5g58300 OS=Arabidopsis thaliana GN=At5g58300 PE=2 SV=1	Protein kinase domain	PREDICTED: probable inactive receptor kinase At5g58300 [Malus domestica]
GS017G0020400	0.0477207	molecular_function:"Interacting selectively and non-covalently with any protein or protein complex (a complex of two or more proteins that may include other nonprotein molecules)." [GOC:go_curators](GO:0005515)	hypothetical protein; K17710 pentatricopeptide repeat domain-containing protein 1 (A)	Putative pentatricopeptide repeat-containing protein At3g01580 OS=Arabidopsis thaliana GN=PCMP-E87 PE=3 SV=2	PPR repeat	PREDICTED: putative pentatricopeptide repeat-containing protein At3g01580 [Pyrus x bretschneideri]
GS09G0174300	0.0429331	biological_process:"The directed movement of proteins into, out of or within a cell, or between cells, by means of some agent such as a transporter or pore." [GOC:ai](GO:0015031)	uncharacterized LOC103944899; K19476 vacuolar protein sorting-associated protein IST1 (A)	IST1-like protein OS=Dictyostelium discoideum GN=DDB_G0289029 PE=3 SV=1	Regulator of Vps4 activity in the MVB pathway	PREDICTED: uncharacterized protein LOC103944899 [Pyrus x bretschneideri]
GS05G0036300	0.00126256	molecular_function:"Catalysis of the hydrolysis of any ester bond." [GOC:jl](GO:0016788)	geranylgeranyl diphosphate reductase, chloroplastic; K10960 geranylgeranyl reductase [EC:1.3.1.83] (A)	GDSL esterase/lipase At1g29670 OS=Arabidopsis thaliana GN=At1g29670 PE=2 SV=1	GDSL-like Lipase/Acylhydrolase	PREDICTED: GDSL esterase/lipase At1g29670-like [Malus domestica]
GS013G0013700	0.0267973	molecular_function:"Catalysis of the phosphorylation of an amino acid residue in a protein, usually according to the reaction: a protein + ATP = a phosphoprotein + ADP." [MetaCyc:PROTEIN-KINASE-RXN](GO:0004672),molecular_function:"Interacting selectively and non-covalently with any protein or protein complex (a complex of two or more proteins that may include other nonprotein molecules)." [GOC:go…	probable LRR receptor-like serine/threonine-protein kinase At4g08850; K04733 interleukin-1 receptor-associated kinase 4 [EC:2.7.11.1] (A)	Probable LRR receptor-like serine/threonine-protein kinase At4g08850 OS=Arabidopsis thaliana GN=At4g08850 PE=2 SV=3	Leucine Rich repeat	PREDICTED: probable leucine-rich repeat receptor-like protein kinase At1g35710 [Malus domestica]
GS010G0020700	0.0195301	--	--	--	Agglutinin domain	PREDICTED: uncharacterized protein LOC103423377 [Malus domestica]
GS016G0188900	0.00554347	--	--	--	Plant family of unknown function (DUF810)	PREDICTED: uncharacterized protein LOC103439074 [Malus domestica]
GS017G0001800	0.0157287	--	Glycerophosphodiester phosphodiesterase gde1; K18696 glycerophosphodiester phosphodiesterase [EC:3.1.4.46] (A)	--	Protein of unknown function (DUF3754)	PREDICTED: uncharacterized protein LOC103404131 [Malus domestica]
GS010G0120900	0.0357948	molecular_function:"Interacting selectively and non-covalently with any nucleic acid." [GOC:jl](GO:0003676)	dnaJ homolog subfamily C member 17-like; K09537 DnaJ homolog subfamily C member 17 (A)	DnaJ homolog subfamily C member 17 OS=Bos taurus GN=DNAJC17 PE=2 SV=1	DnaJ domain	PREDICTED: dnaJ homolog subfamily C member 17-like [Malus domestica]
GS06G0130000	0.00305504	molecular_function:"Interacting selectively and non-covalently with any metal ion." [GOC:ai](GO:0046872)	copper transport protein ATX1-like; K07213 copper chaperone (A)	Heavy metal-associated isoprenylated plant protein 26 OS=Arabidopsis thaliana GN=HIPP26 PE=1 SV=1	Heavy-metal-associated domain	PREDICTED: LOW QUALITY PROTEIN: neurofilament medium polypeptide-like [Malus domestica]
GS03G0015400	0.0441023	biological_process:"The cellular synthesis of RNA on a template of DNA." [GOC:jl, GOC:txnOH](GO:0006351),molecular_function:"Interacting selectively and non-covalently with DNA of a specific nucleotide composition, e.g. GC-rich DNA binding, or with a specific sequence motif or type of DNA e.g. promotor binding or rDNA binding." [GOC:jl](GO:0043565)	transcription factor TGA7-like; K14431 transcription factor TGA (A)	Transcription factor TGA5 OS=Arabidopsis thaliana GN=TGA5 PE=1 SV=2	Seed dormancy control	PREDICTED: transcription factor TGA5-like [Malus domestica]
GS011G0070600	0.023611	molecular_function:"Interacting selectively and non-covalently with any nucleic acid." [GOC:jl](GO:0003676),molecular_function:"Catalysis of the phosphorylation of an amino acid residue in a protein, usually according to the reaction: a protein + ATP = a phosphoprotein + ADP." [MetaCyc:PROTEIN-KINASE-RXN](GO:0004672),biological_process:"The process of introducing a phosphate group on to a protein…	putative receptor-like protein kinase At3g47110; K04730 interleukin-1 receptor-associated kinase 1 [EC:2.7.11.1] (A)	Factor of DNA methylation 1 OS=Arabidopsis thaliana GN=FDM1 PE=1 SV=1	Protein tyrosine kinase	PREDICTED: uncharacterized protein LOC103447440 isoform X1 [Malus domestica]
GS011G0247800	0.0446171	molecular_function:"Binds to and increases the activity of a GTPase, an enzyme that catalyzes the hydrolysis of GTP." [GOC:mah](GO:0005096),biological_process:"The cellular process in which a signal is conveyed to trigger a change in the activity or state of a cell. Signal transduction begins with reception of a signal (e.g. a ligand binding to a receptor or receptor activation by a stimulus such…	rga2; Rho-type GTPase activating protein Rga2 (predicted); K08773 RalA-binding protein 1 (A)	Rho GTPase-activating protein 2 OS=Arabidopsis thaliana GN=ROPGAP2 PE=1 SV=1	P21-Rho-binding domain	PREDICTED: rho GTPase-activating protein 2-like [Malus domestica]
GS017G0159600	0.0122123	--	uncharacterized LOC103419048; K00815 tyrosine aminotransferase [EC:2.6.1.5] (A)	--	--	PREDICTED: uncharacterized protein LOC103419048 [Malus domestica]
GS015G0350300	1.7285e-06	molecular_function:"Catalysis of the hydrolysis of internal, alpha-peptide bonds in a polypeptide chain by a mechanism in which a water molecule bound by the side chains of aspartic residues at the active center acts as a nucleophile." [ISBN:0198506732](GO:0004190),biological_process:"The hydrolysis of proteins into smaller polypeptides and/or amino acids by cleavage of their peptide bonds." [GOC…	aspartyl protease family protein; K00924 [EC:2.7.1.-] (A)	Aspartic proteinase nepenthesin-1 OS=Nepenthes gracilis GN=nep1 PE=1 SV=1	Xylanase inhibitor N-terminal	PREDICTED: aspartic proteinase nepenthesin-1-like [Pyrus x bretschneideri]
GS017G0230700	0.000132874	--	--	--	--	PREDICTED: uncharacterized protein LOC103927257 [Pyrus x bretschneideri]
GS017G0010500	0.0253238	molecular_function:"Interacting selectively and non-covalently with any metal ion." [GOC:ai](GO:0046872)	Mitochondrial import inner membrane translocase subunit Tim17/Tim22/Tim23 family protein; K17790 mitochondrial import inner membrane translocase subunit TIM22 (A)	--	--	PREDICTED: uncharacterized protein LOC103429103 [Malus domestica]
GS015G0393700	0	--	probable monogalactosyldiacylglycerol synthase, chloroplastic; K03715 1,2-diacylglycerol 3-beta-galactosyltransferase [EC:2.4.1.46] (A)	Probable monogalactosyldiacylglycerol synthase, chloroplastic OS=Nicotiana tabacum GN=MGD A PE=2 SV=1	--	PREDICTED: probable monogalactosyldiacylglycerol synthase, chloroplastic [Pyrus x bretschneideri]
GS05G0197700	0.0167795	--	--	--	--	PREDICTED: uncharacterized protein LOC103955334 [Pyrus x bretschneideri]
GS04G0010900	1.69759e-05	molecular_function:"Interacting selectively and non-covalently with any protein or protein complex (a complex of two or more proteins that may include other nonprotein molecules)." [GOC:go_curators](GO:0005515)	SLOW growth protein; K19589 release factor glutamine methyltransferase [EC:2.1.1.297] (A)	Pentatricopeptide repeat-containing protein At1g50270 OS=Arabidopsis thaliana GN=PCMP-E42 PE=2 SV=1	PPR repeat family	PREDICTED: pentatricopeptide repeat-containing protein At1g50270 [Malus domestica]
GS02G0143900	1.88094e-07	--	transcription factor RAX3-like; K09422 myb proto-oncogene protein, plant (A)	Transcription factor RAX3 OS=Arabidopsis thaliana GN=RAX3 PE=2 SV=1	Myb-like DNA-binding domain	PREDICTED: transcription factor RAX3-like [Malus domestica]
GS014G0115500	0.0110307	molecular_function:"Catalysis of the transfer of a glycosyl group from a UDP-sugar to a small hydrophobic molecule." [InterPro:IPR004224, PMID:11846783](GO:0008194)	hydroquinone glucosyltransferase-like; K08237 hydroquinone glucosyltransferase [EC:2.4.1.218] (A)	Hydroquinone glucosyltransferase OS=Rauvolfia serpentina GN=AS PE=1 SV=1	UDP-glucoronosyl and UDP-glucosyl transferase	PREDICTED: hydroquinone glucosyltransferase-like [Pyrus x bretschneideri]
GS05G0068400	0.00922896	--	--	--	--	--
GS08G0120200	0.0239866	biological_process:"A protein modification process that results in the addition of a carbohydrate or carbohydrate derivative unit to a protein amino acid, e.g. the addition of glycan chains to proteins." [GOC:curators, GOC:pr](GO:0006486),molecular_function:"Catalysis of the transfer of a glycosyl group from one compound (donor) to another (acceptor)." [GOC:jl, ISBN:0198506732](GO:0016757)	probable glycosyltransferase At3g42180; K18789 xylogalacturonan beta-1,3-xylosyltransferase [EC:2.4.2.41] (A)	Probable glycosyltransferase At5g25310 OS=Arabidopsis thaliana GN=At5g25310 PE=3 SV=2	Exostosin family	PREDICTED: probable glycosyltransferase At5g25310 [Prunus mume]
GS01G0029300	0.0276939	molecular_function:"Interacting selectively and non-covalently with the ciliary neurotrophic factor receptor." [GOC:ai](GO:0005127),biological_process:"Any process that stops, prevents, or reduces the frequency, rate or extent of cell death by apoptotic process in neurons." [GOC:go_curators, GOC:mtg_apoptosis](GO:0043524),biological_process:"A series of molecular signals initiated by the binding …	--	--	Ciliary neurotrophic factor	PREDICTED: uncharacterized protein LOC103444823 [Malus domestica]
GS011G0076400	0.0305513	--	--	--	Fusaric acid resistance protein-like	PREDICTED: uncharacterized protein LOC103944948 [Pyrus x bretschneideri]
GS017G0237100	0.00369211	molecular_function:"Catalysis of the reaction: phosphatidylcholine + H2O = 2-acylglycerophosphocholine + a carboxylate." [EC:3.1.1.32](GO:0008970)	--	Phospholipase A1-II 5 OS=Oryza sativa subsp. japonica GN=Os01g0710700 PE=2 SV=1	--	PREDICTED: phospholipase A1-IIdelta [Cicer arietinum]
GS012G0190300	0.0410965	--	CTD small phosphatase-like protein 2; K17616 CTD small phosphatase-like protein 2 [EC:3.1.3.-] (A)	REF/SRPP-like protein At3g05500 OS=Arabidopsis thaliana GN=At3g05500 PE=1 SV=1	Rubber elongation factor protein (REF)	PREDICTED: REF/SRPP-like protein At3g05500 [Malus domestica]
GS016G0009100	1.75051e-06	molecular_function:"Catalysis of a biochemical reaction at physiological temperatures. In biologically catalyzed reactions, the reactants are known as substrates, and the catalysts are naturally occurring macromolecular substances known as enzymes. Enzymes possess specific binding sites for substrates, and are usually composed wholly or largely of protein, but RNA that has catalytic activity (rib…	GAD3; glutamate decarboxylase 4; K01580 glutamate decarboxylase [EC:4.1.1.15] (A)	Glutamate decarboxylase 4 OS=Arabidopsis thaliana GN=GAD4 PE=1 SV=1	Pyridoxal-dependent decarboxylase conserved domain	glutamate decarboxylase 4 [Malus domestica]
GS011G0104200	0.0122686	biological_process:"The nonsense-mediated decay pathway for nuclear-transcribed mRNAs degrades mRNAs in which an amino-acid codon has changed to a nonsense codon; this prevents the translation of such mRNAs into truncated, and potentially harmful, proteins." [GOC:krc, GOC:ma, PMID:10025395](GO:0000184)	uncharacterized protein DDB_G0271670-like; K18734 protein SMG8 (A)	--	--	PREDICTED: uncharacterized protein DDB_G0271670-like [Malus domestica]
GS016G0121500	0	--	--	--	--	PREDICTED: protein FAR-RED IMPAIRED RESPONSE 1-like [Pyrus x bretschneideri]
GS07G0109100	0.040705	biological_process:"Any process that modulates the frequency, rate or extent of defense response to fungus." [GOC:dhl, GOC:TermGenie, PMID:22242006](GO:1900150)	--	Uncharacterized protein At5g05190 OS=Arabidopsis thaliana GN=Y-1 PE=1 SV=1	Probable zinc-ribbon domain	PREDICTED: uncharacterized protein At5g05190-like [Malus domestica]
GS09G0173500	0.028618	--	--	--	--	--
GS09G0197700	0.0110307	--	--	Fasciclin-like arabinogalactan protein 8 OS=Arabidopsis thaliana GN=FLA8 PE=1 SV=1	--	PREDICTED: fasciclin-like arabinogalactan protein 8 [Prunus mume]
GS011G0179700	0.0379963	molecular_function:"Interacting selectively and non-covalently with any protein or protein complex (a complex of two or more proteins that may include other nonprotein molecules)." [GOC:go_curators](GO:0005515)	Eix1; EIX receptor 1; K13466 EIX receptor 1/2 (A)	Leucine-rich repeat receptor-like tyrosine-protein kinase PXC3 OS=Arabidopsis thaliana GN=PXC3 PE=2 SV=1	Leucine rich repeat	PREDICTED: receptor-like protein 12 [Pyrus x bretschneideri]
GS02G0015900	0.0217953	molecular_function:"Catalysis of the reaction: UDP-glucuronate + acceptor = UDP + acceptor beta-D-glucuronoside." [EC:2.4.1.17](GO:0015020),cellular_component:"A lipid bilayer along with all the proteins and protein complexes embedded in it an attached to it." [GOC:dos, GOC:mah, ISBN:0815316194](GO:0016020),molecular_function:"Catalysis of the transfer of a glycosyl group from one compound (donor…	xylosyltransferase 1-like; K00771 protein xylosyltransferase [EC:2.4.2.26] (A)	Xylosyltransferase 1 (Fragment) OS=Rattus norvegicus GN=Xylt1 PE=2 SV=1	Core-2/I-Branching enzyme	PREDICTED: xylosyltransferase 2-like [Malus domestica]
GS012G0151100	0.0149603	--	--	--	--	--
GS01G0119700	0.0491533	molecular_function:"Interacting selectively and non-covalently with any protein or protein complex (a complex of two or more proteins that may include other nonprotein molecules)." [GOC:go_curators](GO:0005515)	BTB/POZ and MATH domain-containing protein 3-like; K10523 speckle-type POZ protein (A)	BTB/POZ and MATH domain-containing protein 3 OS=Arabidopsis thaliana GN=BPM3 PE=1 SV=1	BTB/POZ domain	PREDICTED: BTB/POZ and MATH domain-containing protein 3-like isoform X1 [Pyrus x bretschneideri]
GS017G0227700	1.37154e-06	--	FTSH protease; K08955 ATP-dependent metalloprotease [EC:3.4.24.-] (A)	--	--	hypothetical protein [Pyrus pyrifolia]
GS05G0317500	0.00850266	molecular_function:"Interacting selectively and non-covalently with any protein or protein complex (a complex of two or more proteins that may include other nonprotein molecules)." [GOC:go_curators](GO:0005515)	--	Pentatricopeptide repeat-containing protein At2g01390 OS=Arabidopsis thaliana GN=At2g01390/At2g01380 PE=2 SV=2	PPR repeat family	PREDICTED: pentatricopeptide repeat-containing protein At2g01390 [Pyrus x bretschneideri]
GS05G0169200	0.0124328	--	adenosine kinase 2-like; K00856 adenosine kinase [EC:2.7.1.20] (A)	Adenosine kinase OS=Physcomitrella patens subsp. patens GN=ADK PE=2 SV=1	--	PREDICTED: adenosine kinase 2-like [Fragaria vesca subsp. vesca]
GS04G0026000	0.000676175	molecular_function:"Interacting selectively and non-covalently with fatty acids, aliphatic monocarboxylic acids liberated from naturally occurring fats and oils by hydrolysis." [ISBN:0198506732](GO:0005504),biological_process:"The salicylic acid mediated response to a pathogen which confers broad spectrum resistance." [GOC:lr, ISBN:0521436125](GO:0009627)	--	Putative lipid-transfer protein DIR1 OS=Arabidopsis thaliana GN=DIR1 PE=1 SV=1	Probable lipid transfer	PREDICTED: putative lipid-transfer protein DIR1 [Malus domestica]
GS014G0044500	0.0180814	--	SWI/SNF-related matrix-associated actin-dependent regulator of chromatin subfamily A containing DEAD/H box 1B; K14439 SWI/SNF-related matrix-associated actin-dependent regulator of chromatin subfamily A containing DEAD/H box 1 [EC:3.6.4.12] (A)	Protein CHROMATIN REMODELING 19 OS=Arabidopsis thaliana GN=ETL1 PE=2 SV=1	--	PREDICTED: SWI/SNF-related matrix-associated actin-dependent regulator of chromatin subfamily A containing DEAD/H box 1B [Malus domestica]
GS015G0386700	0.0167947	molecular_function:"Interacting selectively and non-covalently with any protein or protein complex (a complex of two or more proteins that may include other nonprotein molecules)." [GOC:go_curators](GO:0005515)	DNA-directed RNA polymerase; K03021 DNA-directed RNA polymerase III subunit RPC2 [EC:2.7.7.6] (A)	Leucine-rich repeat receptor-like serine/threonine-protein kinase At1g17230 OS=Arabidopsis thaliana GN=At1g17230 PE=2 SV=2	Leucine Rich Repeat	PREDICTED: leucine-rich repeat receptor-like protein CLAVATA2 [Pyrus x bretschneideri]
GS012G0136100	0.0453005	--	--	--	--	--
GS09G0017500	0.00815349	--	--	--	--	PREDICTED: skin secretory protein xP2-like [Pyrus x bretschneideri]
GS07G0055300	0.00646325	--	uncharacterized LOC104808371; K12447 UDP-sugar pyrophosphorylase [EC:2.7.7.64] (A)	Copia protein OS=Drosophila melanogaster GN=GIP PE=1 SV=3	Reverse transcriptase (RNA-dependent DNA polymerase)	PREDICTED: uncharacterized protein LOC103435525 [Malus domestica]
GS011G0003300	0.00176972	--	mitochondrial dicarboxylate/tricarboxylate transporter DTC-like; K15104 solute carrier family 25 (mitochondrial oxoglutarate transporter), member 11 (A)	Mitochondrial dicarboxylate/tricarboxylate transporter DTC OS=Arabidopsis thaliana GN=DTC PE=1 SV=1	--	PREDICTED: mitochondrial dicarboxylate/tricarboxylate transporter DTC-like [Malus domestica]
GS017G0057900	0.0156119	--	--	--	--	--
GS015G0391000	0.0311605	molecular_function:"Interacting selectively and non-covalently with any protein or protein complex (a complex of two or more proteins that may include other nonprotein molecules)." [GOC:go_curators](GO:0005515),biological_process:"The cellular process in which a signal is conveyed to trigger a change in the activity or state of a cell. Signal transduction begins with reception of a signal (e.g. a…	uncharacterized LOC101313743; K07466 replication factor A1 (A)	TMV resistance protein N OS=Nicotiana glutinosa GN=N PE=1 SV=1	TIR domain	HD domain class transcription factor [Malus domestica]
GS013G0203800	1.38825e-12	--	hypothetical protein; K17609 nucleoredoxin [EC:1.8.1.8] (A)	U-box domain-containing protein 51 OS=Arabidopsis thaliana GN=PUB51 PE=2 SV=2	Universal stress protein family	PREDICTED: U-box domain-containing protein 51-like isoform X1 [Malus domestica]
GS010G0203800	0.00175247	--	type I inositol 1,4,5-trisphosphate 5-phosphatase CVP2-like; K01099 phosphatidylinositol-bisphosphatase [EC:3.1.3.36] (A)	Type IV inositol polyphosphate 5-phosphatase 9 OS=Arabidopsis thaliana GN=IP5P9 PE=1 SV=1	--	PREDICTED: type I inositol 1,4,5-trisphosphate 5-phosphatase CVP2-like [Malus domestica]
GS01G0018200	0.00505078	--	LRR receptor-like serine/threonine-protein kinase GSO1; K19613 leucine-rich repeat protein SHOC2 (A)	Protein BRASSINOSTEROID INSENSITIVE 1 OS=Arabidopsis thaliana GN=BRI1 PE=1 SV=1	--	PREDICTED: probable LRR receptor-like serine/threonine-protein kinase At4g36180 [Pyrus x bretschneideri]
GS015G0387000	0.000176815	biological_process:"The process of assisting in the covalent and noncovalent assembly of single chain polypeptides or multisubunit complexes into the correct tertiary structure." [GOC:go_curators, GOC:rb](GO:0006457),molecular_function:"Interacting selectively and non-covalently with an unfolded protein." [GOC:ai](GO:0051082)	uncharacterized LOC103938875; K09519 DnaJ homolog subfamily B member 13 (A)	DnaJ homolog subfamily B member 13 OS=Homo sapiens GN=DNAJB13 PE=2 SV=1	DnaJ C terminal domain	PREDICTED: uncharacterized protein LOC103938875 [Pyrus x bretschneideri]
GS07G0043400	0.00656925	molecular_function:"Interacting selectively and non-covalently with an RNA molecule or a portion thereof." [GOC:jl, GOC:mah](GO:0003723)	1,4-alpha-glucan-branching enzyme, chloroplastic/amyloplastic-like; K00700 1,4-alpha-glucan branching enzyme [EC:2.4.1.18] (A)	APO protein 3, mitochondrial OS=Arabidopsis thaliana GN=APO3 PE=2 SV=1	APO RNA-binding	PREDICTED: APO protein 3, mitochondrial [Pyrus x bretschneideri]
GS03G0139600	0.035123	--	--	--	--	--
GS07G0159100	0.0138674	--	--	--	--	--
GS05G0223500	0.00227199	molecular_function:"Interacting selectively and non-covalently with the oxidized form, FAD, of flavin-adenine dinucleotide, the coenzyme or the prosthetic group of various flavoprotein oxidoreductase enzymes." [GOC:mah](GO:0071949)	zeaxanthin epoxidase, chloroplastic-like; K09838 zeaxanthin epoxidase [EC:1.14.13.90] (A)	Zeaxanthin epoxidase, chloroplastic OS=Prunus armeniaca PE=2 SV=1	NAD(P)-binding Rossmann-like domain	PREDICTED: LOW QUALITY PROTEIN: zeaxanthin epoxidase, chloroplastic-like [Malus domestica]
GS04G0123000	0.0110307	--	--	--	PAR1 protein	PREDICTED: uncharacterized protein LOC103433639 [Malus domestica]
GS016G0156100	0.0473162	molecular_function:"Interacting selectively and non-covalently with any nucleic acid." [GOC:jl](GO:0003676),molecular_function:"Catalysis of the reaction: ATP + H2O = ADP + phosphate; this reaction drives the unwinding of an RNA helix." [EC:3.6.4.13, GOC:jl](GO:0003724),molecular_function:"Interacting selectively and non-covalently with ATP, adenosine 5'-triphosphate, a universally important coen…	ddx4, vasa; DEAD (Asp-Glu-Ala-Asp) box polypeptide 4; K13982 probable ATP-dependent RNA helicase DDX4 [EC:3.6.4.13] (A)	DEAD-box ATP-dependent RNA helicase 58, chloroplastic OS=Arabidopsis thaliana GN=RH58 PE=2 SV=1	DEAD/DEAH box helicase	PREDICTED: DEAD-box ATP-dependent RNA helicase 58, chloroplastic-like isoform X1 [Malus domestica]
GS014G0024100	0.0181691	--	ABC transporter B family member 29, chloroplastic-like; K02021 putative ABC transport system ATP-binding protein (A)	ABC transporter B family member 29, chloroplastic OS=Arabidopsis thaliana GN=ABCB29 PE=2 SV=1	--	PREDICTED: ABC transporter B family member 29, chloroplastic-like [Pyrus x bretschneideri]
GS05G0023500	0.0259496	biological_process:"The directed movement of proteins in a cell, including the movement of proteins between specific compartments or structures within a cell, such as organelles of a eukaryotic cell." [GOC:mah](GO:0006886),biological_process:"The directed movement of substances from the endoplasmic reticulum (ER) to the Golgi, mediated by COP II vesicles. Small COP II coated vesicles form from th…	protein transport protein Sec24-like At4g32640; K14007 protein transport protein SEC24 (A)	Protein transport protein Sec24-like At4g32640 OS=Arabidopsis thaliana GN=At4g32640 PE=2 SV=3	Sec23/Sec24 trunk domain	PREDICTED: protein transport protein Sec24-like At4g32640 [Malus domestica]
GS013G0148300	0.00871804	molecular_function:"Any molecular function by which a gene product interacts selectively and non-covalently with DNA (deoxyribonucleic acid)." [GOC:dph, GOC:jl, GOC:tb, GOC:vw](GO:0003677),cellular_component:"A membrane-bounded organelle of eukaryotic cells in which chromosomes are housed and replicated. In most cells, the nucleus contains all of the cell's chromosomes except the organellar chrom…	uncharacterized LOC103401427; K13415 protein brassinosteroid insensitive 1 [EC:2.7.10.1 2.7.11.1] (A)	Squamosa promoter-binding-like protein 7 OS=Arabidopsis thaliana GN=SPL7 PE=1 SV=2	SBP domain	PREDICTED: squamosa promoter-binding-like protein 7 [Pyrus x bretschneideri]
GS08G0074400	0.012436	--	--	--	--	--
GS02G0042300	4.36212e-07	molecular_function:"Enables the facilitated diffusion of an ion (by an energy-independent process) by passage through a transmembrane aqueous pore or channel without evidence for a carrier-mediated mechanism. May be either selective (it enables passage of a specific ion only) or non-selective (it enables passage of two or more ions of same charge but different size)." [GOC:cy, GOC:mtg_transport, …	hypothetical protein; K05391 cyclic nucleotide gated channel, other eukaryote (A)	Cyclic nucleotide-gated ion channel 1 OS=Arabidopsis thaliana GN=CNGC1 PE=1 SV=1	Ion transport protein	PREDICTED: uncharacterized protein LOC103936744 isoform X5 [Pyrus x bretschneideri]
GS08G0200700	0.0412828	--	--	--	--	--
GS012G0169900	0.00225087	molecular_function:"Interacting selectively and non-covalently with an RNA molecule or a portion thereof." [GOC:jl, GOC:mah](GO:0003723)	uncharacterized LOC103423528; K06961 ribosomal RNA assembly protein (A)	KRR1 small subunit processome component homolog OS=Drosophila willistoni GN=dbe PE=3 SV=1	-	PREDICTED: uncharacterized protein LOC103423528 isoform X1 [Malus domestica]
GS014G0000300	0.00967029	molecular_function:"Interacting selectively and non-covalently with a lipid." [GOC:ai](GO:0008289)	dyak_GLEANR_5047; GE21274 gene product from transcript GE21274-RB; K02602 cytoplasmic polyadenylation element-binding protein (A)	Testis-expressed sequence 2 protein OS=Mus musculus GN=Tex2 PE=1 SV=2	--	hypothetical protein PRUPE_ppa001510mg [Prunus persica]
GS03G0024400	0.0417138	--	--	--	--	--
GS017G0095900	8.55999e-86	--	clic6; chloride intracellular channel 6; K05026 chloride intracellular channel protein 6 (A)	--	--	PREDICTED: chloride intracellular channel protein 6 [Xenopus (Silurana) tropicalis]
GS010G0196100	0.00891147	biological_process:"Any process that modulates the frequency, rate or extent of transcription mediated by RNA polymerase II." [GOC:go_curators, GOC:txnOH](GO:0006357),molecular_function:"Modulates the activity of a cyclin-dependent protein serine/threonine kinase, enzymes of the protein kinase family that are regulated through association with cyclins and other proteins." [GOC:pr, GOC:rn, PMID:78…	cyclin-T1-3-like; K15188 cyclin T (A)	Cyclin-T1-5 OS=Arabidopsis thaliana GN=CYCT1-5 PE=1 SV=2	Cyclin, N-terminal domain	PREDICTED: cyclin-T1-3-like [Malus domestica]
GS02G0219500	0.0302744	molecular_function:"Interacting selectively and non-covalently with any polysaccharide, a polymer of many (typically more than 10) monosaccharide residues linked glycosidically." [GOC:mah](GO:0030247)	probable receptor-like protein kinase At5g39020; K04730 interleukin-1 receptor-associated kinase 1 [EC:2.7.11.1] (A)	Probable receptor-like protein kinase At5g39030 OS=Arabidopsis thaliana GN=At5g39030 PE=2 SV=1	Wall-associated receptor kinase galacturonan-binding	PREDICTED: probable receptor-like protein kinase At1g67000 [Malus domestica]
GS05G0285100	0.00852438	--	long chain base biosynthesis protein 2a-like; K00654 serine palmitoyltransferase [EC:2.3.1.50] (A)	--	--	Endoplasmic reticulum metallopeptidase 1 [Aegilops tauschii]
GS04G0147900	5.55743e-05	cellular_component:"A protein complex that forms part of a proton-transporting two-sector ATPase complex and catalyzes ATP hydrolysis or synthesis. The catalytic domain (F1, V1, or A1) comprises a hexameric catalytic core and a central stalk, and is peripherally associated with the membrane when the two-sector ATPase is assembled." [GOC:mah, PMID:10838056](GO:0033178),molecular_function:"Enables …	V-type proton ATPase subunit E2-like; K02150 V-type H+-transporting ATPase subunit E (A)	V-type proton ATPase subunit E1 OS=Arabidopsis thaliana GN=VHA-E1 PE=1 SV=2	ATP synthase (E/31 kDa) subunit	PREDICTED: V-type proton ATPase subunit E2-like [Malus domestica]
GS07G0031500	0.0111757	molecular_function:"Interacting selectively and non-covalently with any polysaccharide, a polymer of many (typically more than 10) monosaccharide residues linked glycosidically." [GOC:mah](GO:0030247)	hypothetical protein; K04730 interleukin-1 receptor-associated kinase 1 [EC:2.7.11.1] (A)	Uncharacterized protein At1g18380 OS=Arabidopsis thaliana GN=At1g18380 PE=2 SV=1	Wall-associated receptor kinase galacturonan-binding	PREDICTED: probable receptor-like protein kinase At1g67000 isoform X2 [Pyrus x bretschneideri]
GS016G0161000	0.00412959	--	--	--	--	PREDICTED: F-box protein At4g22280-like [Malus domestica]
GS01G0056600	4.67257e-05	molecular_function:"Interacting selectively and non-covalently with any protein or protein complex (a complex of two or more proteins that may include other nonprotein molecules)." [GOC:go_curators](GO:0005515)	LRR receptor-like serine/threonine-protein kinase GSO1; K19613 leucine-rich repeat protein SHOC2 (A)	Receptor-like protein 12 OS=Arabidopsis thaliana GN=RLP12 PE=2 SV=2	Leucine Rich repeat	PREDICTED: LRR receptor-like serine/threonine-protein kinase GSO1 [Malus domestica]
GS017G0239000	0.0150794	molecular_function:"Interacting selectively and non-covalently with ADP, adenosine 5'-diphosphate." [GOC:jl](GO:0043531)	probable disease resistance RPP8-like protein 2; K19613 leucine-rich repeat protein SHOC2 (A)	Putative disease resistance protein At1g50180 OS=Arabidopsis thaliana GN=At1g50180 PE=3 SV=2	-	PREDICTED: putative disease resistance protein At1g50180 [Malus domestica]
GS09G0153900	0.0224967	molecular_function:"Catalysis of the reaction: a nucleotide + H2O = a nucleoside + phosphate." [EC:3.1.3.31](GO:0008252),molecular_function:"Catalysis of the hydrolysis of various bonds, e.g. C-O, C-N, C-C, phosphoric anhydride bonds, etc. Hydrolase is the systematic name for any enzyme of EC class 3." [ISBN:0198506732](GO:0016787)	uncharacterized LOC103453576; K03787 5'-nucleotidase [EC:3.1.3.5] (A)	5'-nucleotidase SurE OS=Thermosipho africanus (strain TCF52B) GN=surE PE=3 SV=1	Survival protein SurE	PREDICTED: uncharacterized protein LOC103453576 [Malus domestica]
GS010G0167300	0.0412406	molecular_function:"Interacting selectively and non-covalently with ATP, adenosine 5'-triphosphate, a universally important coenzyme and enzyme regulator." [ISBN:0198506732](GO:0005524),cellular_component:"The component of a membrane consisting of the gene products and protein complexes having at least some part of their peptide sequence embedded in the hydrophobic region of the membrane." [GOC:d…	putative ABC transporter C family member 15; K05665 ATP-binding cassette, subfamily C (CFTR/MRP), member 1 (A)	ABC transporter C family member 5 OS=Arabidopsis thaliana GN=ABCC5 PE=2 SV=2	ABC transporter transmembrane region	PREDICTED: ABC transporter C family member 5-like [Malus domestica]
GS06G0023300	0.000813839	molecular_function:"Any molecular function by which a gene product interacts selectively and non-covalently with DNA (deoxyribonucleic acid)." [GOC:dph, GOC:jl, GOC:tb, GOC:vw](GO:0003677),molecular_function:"Interacting selectively and non-covalently with the structure formed by the minor groove of adenine-thymine-rich DNA regions. Examples of proteins having this function are AT-rich interactio…	--	AT-hook motif nuclear-localized protein 13 OS=Arabidopsis thaliana GN=AHL13 PE=1 SV=1	Domain of unknown function (DUF296)	PREDICTED: putative DNA-binding protein ESCAROLA [Malus domestica]
GS013G0258100	0.0110307	--	--	--	--	hypothetical protein PRUPE_ppb020193mg, partial [Prunus persica]
GS010G0190900	5.97259e-05	--	--	--	--	PREDICTED: putative protein TPRXL [Malus domestica]
GS07G0212700	0.00109868	molecular_function:"Catalysis of the transfer of an acyl group, other than amino-acyl, from one compound (donor) to another (acceptor)." [GOC:jl](GO:0016747)	BAHD acyltransferase DCR; K19747 BAHD acyltransferase [EC:2.3.1.-] (A)	BAHD acyltransferase DCR OS=Arabidopsis thaliana GN=DCR PE=2 SV=1	Transferase family	PREDICTED: BAHD acyltransferase DCR isoform X1 [Pyrus x bretschneideri]
GS014G0025600	0.0110307	molecular_function:"The action of a molecule that contributes to the structural integrity of the ribosome." [GOC:mah](GO:0003735),cellular_component:"An intracellular organelle, about 200 A in diameter, consisting of RNA and protein. It is the site of protein biosynthesis resulting from translation of messenger RNA (mRNA). It consists of two subunits, one large and one small, each containing only…	40S ribosomal protein S14; K02955 small subunit ribosomal protein S14e (A)	40S ribosomal protein S14 OS=Zea mays PE=3 SV=1	Ribosomal protein S11	PREDICTED: 40S ribosomal protein S14 [Prunus mume]
GS016G0240900	0.0420601	--	--	Vacuolar protein sorting-associated protein 55 homolog OS=Arabidopsis thaliana GN=At1g32410 PE=2 SV=1	Vacuolar protein sorting 55	PREDICTED: vacuolar protein sorting-associated protein 55 homolog [Malus domestica]
GS013G0107800	0.0154783	--	--	Root phototropism protein 2 OS=Arabidopsis thaliana GN=RPT2 PE=1 SV=2	NPH3 family	BZIP domain class transcription factor [Malus domestica]
GS09G0257500	0.0110307	molecular_function:"Interacting selectively and non-covalently with zinc (Zn) ions." [GOC:ai](GO:0008270)	uncharacterized LOC100250295; K03452 magnesium/proton exchanger (A)	Pentatricopeptide repeat-containing protein At1g15510, chloroplastic OS=Arabidopsis thaliana GN=PCMP-H73 PE=3 SV=1	DYW family of nucleic acid deaminases	PREDICTED: pentatricopeptide repeat-containing protein At1g15510, chloroplastic [Prunus mume]
GS04G0052900	0.0238767	--	--	--	--	--
GS017G0231100	0.0478604	--	--	--	--	PREDICTED: uncharacterized protein LOC103927257 [Pyrus x bretschneideri]
GS010G0239500	0.00918527	--	--	--	Protein of unknown function (DUF1365)	PREDICTED: uncharacterized protein LOC103408972 [Malus domestica]
GS010G0218000	0.039146	molecular_function:"Interacting selectively and non-covalently with any protein or protein complex (a complex of two or more proteins that may include other nonprotein molecules)." [GOC:go_curators](GO:0005515),cellular_component:"A multisubunit barrel shaped endoprotease complex, which is the core of the proteasome complex." [GOC:rb, PMID:10806206](GO:0005839),cellular_component:"A protein compl…	proteasome subunit alpha type-2-B; K02726 20S proteasome subunit alpha 2 [EC:3.4.25.1] (A)	Pentatricopeptide repeat-containing protein At2g35130 OS=Arabidopsis thaliana GN=At2g35130 PE=2 SV=1	Glycine cleavage H-protein	PREDICTED: pentatricopeptide repeat-containing protein At2g35130 isoform X1 [Pyrus x bretschneideri]
GS017G0226800	6.75685e-09	molecular_function:"Interacting selectively and non-covalently with any protein or protein complex (a complex of two or more proteins that may include other nonprotein molecules)." [GOC:go_curators](GO:0005515)	hypothetical protein; K04079 molecular chaperone HtpG (A)	F-box/kelch-repeat protein At3g06240 OS=Arabidopsis thaliana GN=At3g06240 PE=2 SV=1	F-box associated	MdFBX3 [Malus domestica]
GS02G0092200	0.0402619	--	--	--	--	--
GS06G0125600	0.0300121	--	--	--	--	PREDICTED: uncharacterized protein LOC103958261 [Pyrus x bretschneideri]
GS08G0074500	0.0318681	molecular_function:"Interacting selectively and non-covalently with any protein or protein complex (a complex of two or more proteins that may include other nonprotein molecules)." [GOC:go_curators](GO:0005515),molecular_function:"Interacting selectively and non-covalently with ADP, adenosine 5'-diphosphate." [GOC:jl](GO:0043531)	putative disease resistance protein RGA3; K15078 structure-specific endonuclease subunit SLX1 [EC:3.6.1.-] (A)	Putative disease resistance protein RGA3 OS=Solanum bulbocastanum GN=RGA3 PE=2 SV=2	NB-ARC domain	PREDICTED: putative disease resistance protein RGA3 [Malus domestica]
GS016G0158100	0.0376523	--	lvsF; BEACH domain-containing protein; K18953 factor associated with neutral sphingomyelinase activation (A)	Neurobeachin OS=Drosophila melanogaster GN=rg PE=1 SV=3	Beige/BEACH domain	PREDICTED: BEACH domain-containing protein lvsF-like [Malus domestica]
GS010G0174600	0.0277178	biological_process:"A protein glycosylation process in which a carbohydrate or carbohydrate derivative unit is added to a protein via the N4 atom of peptidyl-asparagine, the omega-N of arginine, or the N1' atom peptidyl-tryptophan." [GOC:pr, RESID:AA0151, RESID:AA0156, RESID:AA0327](GO:0006487),cellular_component:"A protein complex that is found in the endoplasmic reticulum membrane of eukaryotes…	dolichyl-diphosphooligosaccharide--protein glycosyltransferase subunit 2-like; K12667 oligosaccharyltransferase complex subunit delta (ribophorin II) (A)	Dolichyl-diphosphooligosaccharide--protein glycosyltransferase subunit 2 OS=Arabidopsis thaliana GN=RPN2 PE=2 SV=1	Oligosaccharyltransferase subunit Ribophorin II	PREDICTED: dolichyl-diphosphooligosaccharide--protein glycosyltransferase subunit 2-like isoform X2 [Pyrus x bretschneideri]
GS014G0043900	0.0487538	--	--	--	--	PREDICTED: probable inactive purple acid phosphatase 16 [Malus domestica]
GS016G0220100	0.00213336	--	--	--	--	PREDICTED: uncharacterized protein LOC103435660 isoform X1 [Malus domestica]
GS01G0088500	0.0301147	--	hypothetical protein; K14794 ribosomal RNA-processing protein 12 (A)	Protein NUCLEAR FUSION DEFECTIVE 4 OS=Arabidopsis thaliana GN=NFD4 PE=3 SV=1	Nodulin-like	PREDICTED: protein NUCLEAR FUSION DEFECTIVE 4-like [Fragaria vesca subsp. vesca]
GS014G0186000	0.00280026	--	DEAD-box ATP-dependent RNA helicase 42; K12811 ATP-dependent RNA helicase DDX46/PRP5 [EC:3.6.4.13] (A)	--	--	PREDICTED: DEAD-box ATP-dependent RNA helicase 42 [Fragaria vesca subsp. vesca]
GS09G0094800	0.0110307	biological_process:"The chemical reactions and pathways resulting in the formation of substances; typically the energy-requiring part of metabolism in which simpler substances are transformed into more complex ones." [GOC:curators, ISBN:0198547684](GO:0009058)	magnesium-chelatase subunit ChlH, chloroplastic; K03403 magnesium chelatase subunit H [EC:6.6.1.1] (A)	Magnesium-chelatase subunit ChlH, chloroplastic OS=Oryza sativa subsp. japonica GN=CHLH PE=1 SV=1	CobN/Magnesium Chelatase	magnesium chelatase H subunit [Prunus avium]
GS010G0130400	0.0112028	molecular_function:"Interacting selectively and non-covalently with any protein or protein complex (a complex of two or more proteins that may include other nonprotein molecules)." [GOC:go_curators](GO:0005515),biological_process:"The cellular process in which a signal is conveyed to trigger a change in the activity or state of a cell. Signal transduction begins with reception of a signal (e.g. a…	hypothetical protein; K19613 leucine-rich repeat protein SHOC2 (A)	TMV resistance protein N OS=Nicotiana glutinosa GN=N PE=1 SV=1	NB-ARC domain	PREDICTED: protein SUPPRESSOR OF npr1-1, CONSTITUTIVE 1-like [Malus domestica]
GS02G0072100	0.0274472	--	protein TIFY 3B-like; K13464 jasmonate ZIM domain-containing protein (A)	Protein TIFY 3B OS=Arabidopsis thaliana GN=TIFY3B PE=1 SV=1	Divergent CCT motif	PREDICTED: protein TIFY 3B-like [Malus domestica]
GS013G0005900	0.0135958	molecular_function:"Interacting selectively and non-covalently with any protein or protein complex (a complex of two or more proteins that may include other nonprotein molecules)." [GOC:go_curators](GO:0005515)	pre-mRNA-processing protein 40C-like; K12824 transcription elongation regulator 1 (A)	Pre-mRNA-processing protein 40C OS=Arabidopsis thaliana GN=MED35C PE=1 SV=1	WW domain	PREDICTED: LOW QUALITY PROTEIN: pre-mRNA-processing protein 40C-like [Malus domestica]
GS016G0079600	0.000705653	molecular_function:"Catalysis of the random hydrolysis of (1->4)-alpha-D-galactosiduronic linkages in pectate and other galacturonans." [EC:3.2.1.15](GO:0004650),biological_process:"The chemical reactions and pathways involving carbohydrates, any of a group of organic compounds based of the general formula Cx(H2O)y. Includes the formation of carbohydrate derivatives by the addition of a carbohydr…	hypothetical protein; K01213 galacturan 1,4-alpha-galacturonidase [EC:3.2.1.67] (A)	Polygalacturonase At1g48100 OS=Arabidopsis thaliana GN=At1g48100 PE=2 SV=1	Glycosyl hydrolases family 28	PREDICTED: polygalacturonase At1g48100-like [Malus domestica]
GS01G0040100	0	molecular_function:"Interacting selectively and non-covalently with any carbohydrate, which includes monosaccharides, oligosaccharides and polysaccharides as well as substances derived from monosaccharides by reduction of the carbonyl group (alditols), by oxidation of one or more hydroxy groups to afford the corresponding aldehydes, ketones, or carboxylic acids, or by replacement of one or more h…	L-type lectin-domain containing receptor kinase IX.1-like; K04730 interleukin-1 receptor-associated kinase 1 [EC:2.7.11.1] (A)	L-type lectin-domain containing receptor kinase IX.1 OS=Arabidopsis thaliana GN=LECRK91 PE=2 SV=1	Legume lectin domain	PREDICTED: L-type lectin-domain containing receptor kinase IX.1 [Malus domestica]
GS09G0189100	0.0135363	molecular_function:"The action of a molecule that contributes to the structural integrity of the ribosome." [GOC:mah](GO:0003735),cellular_component:"An intracellular organelle, about 200 A in diameter, consisting of RNA and protein. It is the site of protein biosynthesis resulting from translation of messenger RNA (mRNA). It consists of two subunits, one large and one small, each containing only…	pco142929; uncharacterized LOC100283625; K02956 small subunit ribosomal protein S15 (A)	30S ribosomal protein S15 OS=Pseudothermotoga lettingae (strain ATCC BAA-301 / DSM 14385 / NBRC 107922 / TMO) GN=rpsO PE=3 SV=1	Ribosomal protein S15	PREDICTED: uncharacterized protein LOC103403129 isoform X1 [Malus domestica]
GS08G0116500	0.0310094	--	poly(ADP-ribose) glycohydrolase 1-like; K07759 poly(ADP-ribose) glycohydrolase [EC:3.2.1.143] (A)	--	Myb/SANT-like DNA-binding domain	PREDICTED: uncharacterized protein LOC103453668 [Malus domestica]
GS015G0262100	8.55999e-86	--	--	--	--	PREDICTED: uncharacterized protein LOC103945789 [Pyrus x bretschneideri]
GS015G0347200	9.20995e-05	molecular_function:"Interacting selectively and non-covalently with any protein or protein complex (a complex of two or more proteins that may include other nonprotein molecules)." [GOC:go_curators](GO:0005515)	protein TRANSPORT INHIBITOR RESPONSE 1-like; K14485 transport inhibitor response 1 (A)	Transport inhibitor response 1-like protein OS=Arabidopsis thaliana GN=At5g49980 PE=2 SV=1	-	PREDICTED: transport inhibitor response 1-like protein [Malus domestica]
GS01G0030900	0.0204749	--	--	--	--	PREDICTED: uncharacterized protein LOC103412470 [Malus domestica]
GS016G0169700	0.0384305	molecular_function:"Interacting selectively and non-covalently with a nucleotide, any compound consisting of a nucleoside that is esterified with (ortho)phosphate or an oligophosphate at any hydroxyl group on the ribose or deoxyribose." [GOC:mah, ISBN:0198547684](GO:0000166),molecular_function:"Enables the transfer of a solute or solutes from one side of a membrane to the other according to the r…	putative calcium-transporting ATPase 13, plasma membrane-type; K01537 Ca2+-transporting ATPase [EC:3.6.3.8] (A)	Putative calcium-transporting ATPase 13, plasma membrane-type OS=Arabidopsis thaliana GN=ACA13 PE=3 SV=1	haloacid dehalogenase-like hydrolase	PREDICTED: putative calcium-transporting ATPase 13, plasma membrane-type [Malus domestica]
GS017G0022500	0.00873207	--	hypothetical protein; K12271 signal recognition particle 43 kDa protein (A)	Signal recognition particle 43 kDa protein, chloroplastic OS=Arabidopsis thaliana GN=CAO PE=1 SV=2	--	hypothetical protein PRUPE_ppa008415mg [Prunus persica]
GS06G0123500	0.015465	molecular_function:"Interacting selectively and non-covalently with a nonidentical protein to form a heterodimer." [GOC:ai](GO:0046982),cellular_component:"A protein complex contains the proteins FANCM and MHF, or their orthologs, plays an essential role in DNA remodeling, protects replication forks, and is conserved in eukaryotes." [GOC:mah, GOC:vw, PMID:20347428](GO:0071821)	centromere protein S-like; K11511 centromere protein S (A)	Centromere protein S OS=Homo sapiens GN=APITD1 PE=1 SV=1	CENP-S protein	PREDICTED: centromere protein S-like [Malus domestica]
GS07G0106200	0	molecular_function:"Catalysis of the reaction: ATP + thymidine = ADP + thymidine 5'-phosphate." [EC:2.7.1.21](GO:0004797),molecular_function:"Interacting selectively and non-covalently with ATP, adenosine 5'-triphosphate, a universally important coenzyme and enzyme regulator." [ISBN:0198506732](GO:0005524)	thymidine kinase-like; K00857 thymidine kinase [EC:2.7.1.21] (A)	Germin-like protein subfamily 3 member 4 OS=Arabidopsis thaliana GN=At5g61750 PE=2 SV=1	Thymidine kinase	PREDICTED: thymidine kinase-like isoform X2 [Pyrus x bretschneideri]
GS011G0094500	0.000178178	--	putative disease resistance protein At3g14460; K19613 leucine-rich repeat protein SHOC2 (A)	Putative disease resistance protein At3g14460 OS=Arabidopsis thaliana GN=At3g14460 PE=3 SV=1	--	PREDICTED: putative disease resistance RPP13-like protein 1 [Pyrus x bretschneideri]
GS015G0350100	0.0286346	molecular_function:"Catalysis of a biochemical reaction at physiological temperatures. In biologically catalyzed reactions, the reactants are known as substrates, and the catalysts are naturally occurring macromolecular substances known as enzymes. Enzymes possess specific binding sites for substrates, and are usually composed wholly or largely of protein, but RNA that has catalytic activity (rib…	uncharacterized LOC18428021; K01176 alpha-amylase [EC:3.2.1.1] (A)	Alpha-amylase 3, chloroplastic OS=Arabidopsis thaliana GN=AMY3 PE=2 SV=1	Alpha amylase, catalytic domain	alpha-amylase 3, chloroplastic-like [Malus domestica]
GS012G0017200	0.00454554	biological_process:"The chemical reactions and pathways resulting in the breakdown of a protein or peptide by hydrolysis of its peptide bonds, initiated by the covalent attachment of a ubiquitin group, or multiple ubiquitin groups, to the protein." [GOC:go_curators](GO:0006511)	ubiquitin fusion degradation protein 1 homolog; K14016 ubiquitin fusion degradation protein 1 (A)	--	--	PREDICTED: ubiquitin fusion degradation protein 1 homolog [Pyrus x bretschneideri]
GS012G0052500	0.0227395	biological_process:"The process whose specific outcome is the progression of the embryo over time, from zygote formation to the end of seed dormancy. An example of this process is found in Arabidopsis thaliana." [GOC:go_curators, GOC:mtg_sensu](GO:0009793)	alpha-galactosidase-like; K07407 alpha-galactosidase [EC:3.2.1.22] (A)	18 kDa seed maturation protein OS=Glycine max GN=GMPM1 PE=2 SV=1	Late embryogenesis abundant (LEA) group 1	PREDICTED: 18 kDa seed maturation protein-like [Malus domestica]
GSCtg7630000300	0.00573275	--	--	Protein TAR1 OS=Kluyveromyces lactis (strain ATCC 8585 / CBS 2359 / DSM 70799 / NBRC 1267 / NRRL Y-1140 / WM37) GN=TAR1-A PE=4 SV=2	--	hypothetical protein MTR_5g051030 [Medicago truncatula]
GS02G0034200	0.00390145	molecular_function:"Interacting selectively and non-covalently with microtubules, filaments composed of tubulin monomers." [GOC:krc](GO:0008017),biological_process:"Any process that modulates the frequency, rate or extent of phragmoplast microtubule organization." [GOC:obol](GO:2000694)	probable microtubule-binding protein TANGLED; K18636 microtubule-binding protein TANGLED1 (A)	Probable microtubule-binding protein TANGLED OS=Arabidopsis thaliana GN=TAN PE=2 SV=1	--	PREDICTED: LOW QUALITY PROTEIN: probable microtubule-binding protein TANGLED [Prunus mume]
GS015G0285900	0.00153313	molecular_function:"Catalysis of the phosphorylation of an amino acid residue in a protein, usually according to the reaction: a protein + ATP = a phosphoprotein + ADP." [MetaCyc:PROTEIN-KINASE-RXN](GO:0004672),biological_process:"The process of introducing a phosphate group on to a protein." [GOC:hb](GO:0006468)	putative cysteine-rich receptor-like protein kinase 35; K04733 interleukin-1 receptor-associated kinase 4 [EC:2.7.11.1] (A)	Putative cysteine-rich receptor-like protein kinase 33 OS=Arabidopsis thaliana GN=CRK33 PE=3 SV=1	Protein tyrosine kinase	PREDICTED: uncharacterized protein LOC103947968 isoform X2 [Pyrus x bretschneideri]
GS04G0014600	0.0467791	--	--	Protein RALF-like 32 OS=Arabidopsis thaliana GN=RALFL32 PE=3 SV=1	Rapid ALkalinization Factor (RALF)	PREDICTED: protein RALF-like 32 [Pyrus x bretschneideri]
GS01G0185200	0.000912734	molecular_function:"Catalysis of a biochemical reaction at physiological temperatures. In biologically catalyzed reactions, the reactants are known as substrates, and the catalysts are naturally occurring macromolecular substances known as enzymes. Enzymes possess specific binding sites for substrates, and are usually composed wholly or largely of protein, but RNA that has catalytic activity (rib…	probable trehalose-phosphate phosphatase C; K01087 trehalose 6-phosphate phosphatase [EC:3.1.3.12] (A)	Probable trehalose-phosphate phosphatase 4 OS=Oryza sativa subsp. japonica GN=TPP4 PE=2 SV=1	Trehalose-phosphatase	PREDICTED: probable trehalose-phosphate phosphatase C [Malus domestica]
GS017G0146000	0.0025586	--	transcription initiation factor TFIID subunit 9; K03133 transcription initiation factor TFIID subunit 9B (A)	Transcription initiation factor TFIID subunit 9 OS=Arabidopsis thaliana GN=TAF9 PE=1 SV=1	--	PREDICTED: LOW QUALITY PROTEIN: transcription initiation factor TFIID subunit 9 [Prunus mume]
GS06G0124500	0.0207591	molecular_function:"Interacting selectively and non-covalently with any nucleic acid." [GOC:jl](GO:0003676),molecular_function:"Catalysis of the endonucleolytic cleavage of RNA in RNA-DNA hybrids to 5'-phosphomonoesters." [EC:3.1.26.4](GO:0004523)	uncharacterized LOC103935772; K02937 large subunit ribosomal protein L7e (A)	--	Reverse transcriptase-like	PREDICTED: uncharacterized protein LOC103452415 [Malus domestica]
GS02G0053100	0.0180024	--	--	--	--	--
GS016G0182500	0.000169474	--	UDP-D-apiose/UDP-D-xylose synthase 2-like; K12449 UDP-apiose/xylose synthase (A)	UDP-D-apiose/UDP-D-xylose synthase 2 OS=Arabidopsis thaliana GN=AXS2 PE=2 SV=1	--	putative dihydroflavonol reductase [Arachis hypogaea]
GS017G0223400	1.96747e-12	--	BRCA1-A complex subunit BRE-like; K12173 BRCA1-A complex subunit BRE (A)	Thaumatin-like protein 1a OS=Malus domestica GN=TL1 PE=1 SV=1	Thaumatin family	PREDICTED: thaumatin-like protein 1a [Malus domestica]
GS04G0028400	0.000413529	molecular_function:"Catalysis of the transfer of a glycosyl group from a UDP-sugar to a small hydrophobic molecule." [InterPro:IPR004224, PMID:11846783](GO:0008194)	scopoletin glucosyltransferase; K13496 UDP-glucosyl transferase 73C [EC:2.4.1.-] (A)	UDP-glycosyltransferase 92A1 OS=Arabidopsis thaliana GN=UGT92A1 PE=2 SV=1	UDP-glucoronosyl and UDP-glucosyl transferase	PREDICTED: UDP-glycosyltransferase 92A1-like [Malus domestica]
GS06G0123700	5.00409e-05	biological_process:"The chemical reactions and pathways resulting in the formation of chlorophyll, any compound of magnesium complexed in a porphyrin (tetrapyrrole) ring and which functions as a photosynthetic pigment, from less complex precursors." [GOC:jl](GO:0015995),molecular_function:"Catalysis of the reaction: S-adenosyl-L-methionine(1+) + magnesium protoporphyrin IX = S-adenosyl-L-homocyst…	magnesium protoporphyrin IX methyltransferase, chloroplastic-like; K03428 magnesium-protoporphyrin O-methyltransferase [EC:2.1.1.11] (A)	Magnesium protoporphyrin IX methyltransferase, chloroplastic OS=Arabidopsis thaliana GN=CHLM PE=1 SV=1	Magnesium-protoporphyrin IX methyltransferase C-terminus	PREDICTED: magnesium protoporphyrin IX methyltransferase, chloroplastic-like [Malus domestica]
GS05G0226900	7.23253e-05	--	adenosylhomocysteinase-like; K01251 adenosylhomocysteinase [EC:3.3.1.1] (A)	--	--	hypothetical protein PRUPE_ppa022196mg [Prunus persica]
GS016G0009200	0.00429983	molecular_function:"Catalysis of a biochemical reaction at physiological temperatures. In biologically catalyzed reactions, the reactants are known as substrates, and the catalysts are naturally occurring macromolecular substances known as enzymes. Enzymes possess specific binding sites for substrates, and are usually composed wholly or largely of protein, but RNA that has catalytic activity (rib…	L-lactate dehydrogenase B; K00016 L-lactate dehydrogenase [EC:1.1.1.27] (A)	L-lactate dehydrogenase A OS=Hordeum vulgare PE=1 SV=1	lactate/malate dehydrogenase, NAD binding domain	PREDICTED: L-lactate dehydrogenase B [Malus domestica]
GS04G0026900	0.0498187	cellular_component:"The protein transport machinery of the mitochondrial inner membrane that typically transports proteins that possess a matrix-targeting N-terminal presequence. The TIM23 complex contains three essential Tim proteins: Tim17 and Tim23 are thought to build a preprotein translocation channel while Tim44 interacts transiently with the matrix heat-shock protein Hsp70 to form an ATP-d…	mitochondrial import inner membrane translocase subunit tim16; K17805 mitochondrial import inner membrane translocase subunit TIM16 (A)	Mitochondrial import inner membrane translocase subunit tim16 OS=Schizosaccharomyces pombe (strain 972 / ATCC 24843) GN=pam16 PE=3 SV=1	Pam16	PREDICTED: mitochondrial import inner membrane translocase subunit tim16 [Malus domestica]
GS016G0184000	0.00797396	--	--	--	Cotton fibre expressed protein	PREDICTED: uncharacterized protein LOC103445198 [Malus domestica]
GS013G0257900	0.000560932	--	uncharacterized LOC103425645; K09493 T-complex protein 1 subunit alpha (A)	Transposon Ty3-G Gag-Pol polyprotein OS=Saccharomyces cerevisiae (strain ATCC 204508 / S288c) GN=TY3B-G PE=1 SV=3	--	PREDICTED: uncharacterized protein LOC103404019 [Malus domestica]
GS02G0087100	0	molecular_function:"Any molecular function by which a gene product interacts selectively and non-covalently with DNA (deoxyribonucleic acid)." [GOC:dph, GOC:jl, GOC:tb, GOC:vw](GO:0003677),molecular_function:"Catalysis of the reaction: nucleoside triphosphate + RNA(n) = diphosphate + RNA(n+1). Utilizes a DNA template, i.e. the catalysis of DNA-template-directed extension of the 3'-end of an RNA s…	hypothetical protein; K03010 DNA-directed RNA polymerase II subunit RPB2 [EC:2.7.7.6] (A)	DNA-directed RNA polymerase II subunit RPB2 OS=Solanum lycopersicum GN=RPB2 PE=2 SV=1	RNA polymerase Rpb2, domain 2	hypothetical protein PRUPE_ppa000425mg [Prunus persica]
GS01G0151300	0.00178205	--	--	--	--	--
GS013G0196400	0.00973666	--	--	--	--	PREDICTED: uncharacterized protein LOC103933650 isoform X2 [Pyrus x bretschneideri]
GS011G0120800	0	--	--	--	--	--
GS08G0151900	2.11787e-06	molecular_function:"Catalysis of the transfer of a glycosyl group from a UDP-sugar to a small hydrophobic molecule." [InterPro:IPR004224, PMID:11846783](GO:0008194)	SORBIDRAFT_01g001220, Sb01g001220; hypothetical protein; K13030 cyanohydrin beta-glucosyltransferase [EC:2.4.1.85] (A)	7-deoxyloganetin glucosyltransferase OS=Gardenia jasminoides GN=UGT85A24 PE=1 SV=1	UDP-glucoronosyl and UDP-glucosyl transferase	PREDICTED: UDP-glycosyltransferase 85A2-like [Malus domestica]
GS013G0094500	0.000409711	molecular_function:"Catalysis of the incorporation of one atom from molecular oxygen into a compound and the reduction of the other atom of oxygen to water." [ISBN:0198506732](GO:0004497),molecular_function:"Interacting selectively and non-covalently with iron (Fe) ions." [GOC:ai](GO:0005506),molecular_function:"Catalysis of an oxidation-reduction (redox) reaction in which hydrogen or electrons a…	geraniol 8-hydroxylase-like; K00512 steroid 17alpha-monooxygenase / 17alpha-hydroxyprogesterone aldolase [EC:1.14.14.19 4.1.2.30] (A)	Geraniol 8-hydroxylase OS=Catharanthus roseus GN=CYP76B6 PE=1 SV=1	Cytochrome P450	PREDICTED: geraniol 8-hydroxylase-like [Malus domestica]
GS02G0031400	0.00244415	molecular_function:"Catalysis of an oxidation-reduction (redox) reaction, a reversible chemical reaction in which the oxidation state of an atom or atoms within a molecule is altered. One substrate acts as a hydrogen or electron donor and becomes oxidized, while the other acts as hydrogen or electron acceptor and becomes reduced." [GOC:go_curators](GO:0016491)	bx6; benzoxazin 6 (EC:1.14.20.2); K13229 2,4-dihydroxy-1,4-benzoxazin-3-one-glucoside dioxygenase [EC:1.14.20.2] (A)	1-aminocyclopropane-1-carboxylate oxidase homolog 3 OS=Arabidopsis thaliana GN=At1g06650 PE=2 SV=1	non-haem dioxygenase in morphine synthesis N-terminal	PREDICTED: 1-aminocyclopropane-1-carboxylate oxidase homolog 3-like [Malus domestica]
GS010G0129800	0.0456391	molecular_function:"Interacting selectively and non-covalently with any protein or protein complex (a complex of two or more proteins that may include other nonprotein molecules)." [GOC:go_curators](GO:0005515),biological_process:"The cellular process in which a signal is conveyed to trigger a change in the activity or state of a cell. Signal transduction begins with reception of a signal (e.g. a…	hypothetical protein; K19613 leucine-rich repeat protein SHOC2 (A)	TMV resistance protein N OS=Nicotiana glutinosa GN=N PE=1 SV=1	NB-ARC domain	PREDICTED: TMV resistance protein N-like [Malus domestica]
GS09G0255500	0.0212323	molecular_function:"Catalysis of the hydrolysis of various bonds, e.g. C-O, C-N, C-C, phosphoric anhydride bonds, etc. Hydrolase is the systematic name for any enzyme of EC class 3." [ISBN:0198506732](GO:0016787)	uncharacterized protein C24B11.05; K18551 pyrimidine and pyridine-specific 5'-nucleotidase [EC:3.1.3.-] (A)	Uncharacterized protein C24B11.05 OS=Schizosaccharomyces pombe (strain 972 / ATCC 24843) GN=SPAC24B11.05 PE=3 SV=1	--	PREDICTED: uncharacterized protein C24B11.05 isoform X1 [Malus domestica]
GS05G0295500	0.0438779	--	--	--	--	--
GS02G0041900	0.0291841	--	--	--	--	--
GSCtg3770000400	0.000836397	--	--	Protein TAR1 OS=Kluyveromyces lactis (strain ATCC 8585 / CBS 2359 / DSM 70799 / NBRC 1267 / NRRL Y-1140 / WM37) GN=TAR1-A PE=4 SV=2	--	hypothetical protein MTR_5g051170 [Medicago truncatula]
GS09G0100000	0.0431591	--	--	--	--	--
GS011G0008700	0.0135857	molecular_function:"Interacting selectively and non-covalently with chromatin, the network of fibers of DNA, protein, and sometimes RNA, that make up the chromosomes of the eukaryotic nucleus during interphase." [GOC:jl, ISBN:0198506732, PMID:20404130](GO:0003682)	DNA (cytosine-5)-methyltransferase CMT3-like; K00558 DNA (cytosine-5)-methyltransferase 1 [EC:2.1.1.37] (A)	DNA (cytosine-5)-methyltransferase CMT3 OS=Arabidopsis thaliana GN=CMT3 PE=1 SV=2	--	PREDICTED: TMV resistance protein N-like [Malus domestica]
GS017G0065600	0.00435668	--	uncharacterized protein DDB_G0275933; K18171 COX assembly mitochondrial protein 1 (A)	--	Cytochrome c oxidase biogenesis protein Cmc1 like	PREDICTED: uncharacterized protein DDB_G0275933 [Malus domestica]
GSCtg8810001400	0.039604	--	--	Protein TAR1 OS=Saccharomyces cerevisiae (strain ATCC 204508 / S288c) GN=TAR1 PE=2 SV=1	--	PREDICTED: uncharacterized protein LOC103933717 [Pyrus x bretschneideri]
GS06G0131600	0.0221949	biological_process:"The chemical reactions and pathways resulting in the formation of xylan, a polymer containing a beta-1,4-linked D-xylose backbone." [GOC:go_curators, PMID:11931668](GO:0045492),molecular_function:"Interacting selectively and non-covalently with a nonidentical protein to form a heterodimer." [GOC:ai](GO:0046982)	hypothetical protein; K08066 nuclear transcription factor Y, gamma (A)	Nuclear transcription factor Y subunit C-1 OS=Arabidopsis thaliana GN=NFYC1 PE=1 SV=1	Polysaccharide biosynthesis	PREDICTED: glucuronoxylan 4-O-methyltransferase 1 [Malus domestica]
GS017G0237800	0.0132487	--	--	--	--	PREDICTED: loricrin-like [Malus domestica]
GS010G0275600	0.0207304	biological_process:"Any cellular process that depends upon or alters the microtubule cytoskeleton, that part of the cytoskeleton comprising microtubules and their associated proteins." [GOC:mah](GO:0007017),cellular_component:"Any of several large complexes that contain two or three dynein heavy chains and several light chains, and have microtubule motor activity." [ISBN:0815316194](GO:0030286)	dynein light chain 1, cytoplasmic; K10418 dynein light chain LC8-type (A)	--	Dynein light chain type 1	PREDICTED: dynein light chain 1, cytoplasmic [Malus domestica]
GS02G0243700	0.0364294	molecular_function:"Interacting selectively and non-covalently with a specific double-stranded genomic DNA sequence (sometimes referred to as a motif) within the regulatory region of a gene to modulate transcription. Regulatory regions include promoters (proximal and distal) and enhancers. Genes are transcriptional units, and include bacterial operons." [GOC:txnOH-2018](GO:0003700),biological_pro…	RNA polymerase sigma factor sigB-like; K03086 RNA polymerase primary sigma factor (A)	RNA polymerase sigma factor sigD, chloroplastic OS=Arabidopsis thaliana GN=SIGD PE=2 SV=1	Sigma-70 region 3	PREDICTED: RNA polymerase sigma factor sigD, chloroplastic [Pyrus x bretschneideri]
GS014G0000700	0.0327402	--	40S ribosomal protein S25-like; K02975 small subunit ribosomal protein S25e (A)	--	--	PREDICTED: 40S ribosomal protein S25-like [Pyrus x bretschneideri]
GS015G0015500	0.011351	--	--	--	--	hypothetical protein PRUPE_ppa024104mg [Prunus persica]
GS02G0209600	0.0490652	--	replication protein A 70 kDa DNA-binding subunit B-like; K07466 replication factor A1 (A)	--	--	PREDICTED: uncharacterized protein LOC103941170 [Pyrus x bretschneideri]
GSCtg3160001300	0.0227778	--	--	Protein TAR1 OS=Kluyveromyces lactis (strain ATCC 8585 / CBS 2359 / DSM 70799 / NBRC 1267 / NRRL Y-1140 / WM37) GN=TAR1-A PE=4 SV=2	--	hypothetical protein MTR_5g051030 [Medicago truncatula]
GS05G0280700	0.0447435	--	--	--	--	PREDICTED: uncharacterized protein LOC103932467 [Pyrus x bretschneideri]
GS09G0099100	0.0139267	molecular_function:"Any molecular function by which a gene product interacts selectively and non-covalently with DNA (deoxyribonucleic acid)." [GOC:dph, GOC:jl, GOC:tb, GOC:vw](GO:0003677),biological_process:"Any process that modulates the frequency, rate or extent of cellular DNA-templated transcription." [GOC:go_curators, GOC:txnOH](GO:0006355)	calcium-transporting ATPase 12, plasma membrane-type-like; K01537 Ca2+-transporting ATPase [EC:3.6.3.8] (A)	--	No apical meristem (NAM) protein	PREDICTED: uncharacterized protein LOC103421697 [Malus domestica]
GS010G0203200	0.0189611	--	--	--	--	--
GS02G0202100	1.45956e-08	molecular_function:"Catalysis of the phosphorylation of an amino acid residue in a protein, usually according to the reaction: a protein + ATP = a phosphoprotein + ADP." [MetaCyc:PROTEIN-KINASE-RXN](GO:0004672),molecular_function:"Interacting selectively and non-covalently with ATP, adenosine 5'-triphosphate, a universally important coenzyme and enzyme regulator." [ISBN:0198506732](GO:0005524),bi…	probable receptor-like protein kinase At5g39020; K04730 interleukin-1 receptor-associated kinase 1 [EC:2.7.11.1] (A)	Probable receptor-like protein kinase At5g39030 OS=Arabidopsis thaliana GN=At5g39030 PE=2 SV=1	Protein tyrosine kinase	PREDICTED: probable receptor-like protein kinase At5g39020 [Malus domestica]
GS017G0066000	0.0360659	--	DEAD-box ATP-dependent RNA helicase 42-like; K12811 ATP-dependent RNA helicase DDX46/PRP5 [EC:3.6.4.13] (A)	DEAD-box ATP-dependent RNA helicase 42 OS=Arabidopsis thaliana GN=RH42 PE=1 SV=2	--	PREDICTED: DEAD-box ATP-dependent RNA helicase 42-like [Pyrus x bretschneideri]
GS013G0213000	0.0276683	--	proline iminopeptidase; K01259 proline iminopeptidase [EC:3.4.11.5] (A)	--	--	PREDICTED: proline iminopeptidase [Malus domestica]
GS05G0128200	0.0453865	--	--	--	--	PREDICTED: pentatricopeptide repeat-containing protein At4g35130, chloroplastic-like [Pyrus x bretschneideri]
GS04G0013100	0.0304852	molecular_function:"Interacting selectively and non-covalently with any nucleic acid." [GOC:jl](GO:0003676)	glycine-rich RNA-binding protein 4, mitochondrial-like; K12741 heterogeneous nuclear ribonucleoprotein A1/A3 (A)	Glycine-rich RNA-binding protein 4, mitochondrial OS=Arabidopsis thaliana GN=RBG4 PE=2 SV=1	RNA recognition motif. (a.k.a. RRM, RBD, or RNP domain)	PREDICTED: glycine-rich RNA-binding protein 4, mitochondrial [Malus domestica]
GS017G0019000	0.0220543	--	--	--	--	PREDICTED: DDRGK domain-containing protein 1-like [Malus domestica]
GS09G0160600	1.08404e-05	molecular_function:"Interacting selectively and non-covalently with any protein or protein complex (a complex of two or more proteins that may include other nonprotein molecules)." [GOC:go_curators](GO:0005515)	putative pirin-like protein At3g59260; K06911 uncharacterized protein (A)	Putative F-box/LRR-repeat protein At4g13960 OS=Arabidopsis thaliana GN=At4g13960 PE=3 SV=1	--	PREDICTED: F-box/LRR-repeat protein At2g42730-like [Malus domestica]
GS014G0205500	0.0196467	molecular_function:"Interacting selectively and non-covalently with a specific double-stranded genomic DNA sequence (sometimes referred to as a motif) within the regulatory region of a gene to modulate transcription. Regulatory regions include promoters (proximal and distal) and enhancers. Genes are transcriptional units, and include bacterial operons." [GOC:txnOH-2018](GO:0003700),molecular_func…	transcription factor MYB108-like; K09422 myb proto-oncogene protein, plant (A)	Transcription factor MYB108 OS=Arabidopsis thaliana GN=MYB108 PE=1 SV=1	Myb-like DNA-binding domain	PREDICTED: transcription factor MYB108-like [Malus domestica]
GS04G0149300	0.00616037	cellular_component:"The component of a membrane consisting of the gene products and protein complexes having at least some part of their peptide sequence embedded in the hydrophobic region of the membrane." [GOC:dos, GOC:go_curators](GO:0016021),biological_process:"The process in which a solute is transported across a lipid bilayer, from one side of a membrane to the other." [GOC:dph, GOC:jid](GO…	hypothetical protein; K01807 ribose 5-phosphate isomerase A [EC:5.3.1.6] (A)	Uncharacterized transporter C5D6.04 OS=Schizosaccharomyces pombe (strain 972 / ATCC 24843) GN=SPAC5D6.04 PE=3 SV=1	Membrane transport protein	PREDICTED: uncharacterized transporter YBR287W-like [Malus domestica]
GS015G0009400	0.0456329	--	--	--	--	--
GS013G0248900	0.0110307	molecular_function:"Enables the active transport of a solute across a membrane by a mechanism whereby two or more species are transported in opposite directions in a tightly coupled process not directly linked to a form of energy other than chemiosmotic energy. The reaction is: solute A(out) + solute B(in) = solute A(in) + solute B(out)." [GOC:mtg_transport, ISBN:0815340729, PMID:10839820](GO:001…	MATE efflux family protein 8-like; K03327 multidrug resistance protein, MATE family (A)	MATE efflux family protein ALF5 OS=Arabidopsis thaliana GN=ALF5 PE=2 SV=1	MatE	PREDICTED: MATE efflux family protein 8-like [Malus domestica]
GS016G0093800	0.00719825	molecular_function:"Catalysis of the incorporation of one atom from molecular oxygen into a compound and the reduction of the other atom of oxygen to water." [ISBN:0198506732](GO:0004497),molecular_function:"Interacting selectively and non-covalently with iron (Fe) ions." [GOC:ai](GO:0005506),molecular_function:"Catalysis of an oxidation-reduction (redox) reaction in which hydrogen or electrons a…	geraniol 8-hydroxylase-like; K00512 steroid 17alpha-monooxygenase / 17alpha-hydroxyprogesterone aldolase [EC:1.14.14.19 4.1.2.30] (A)	Geraniol 8-hydroxylase OS=Catharanthus roseus GN=CYP76B6 PE=1 SV=1	Cytochrome P450	PREDICTED: geraniol 8-hydroxylase-like [Pyrus x bretschneideri]
GS010G0130600	4.04022e-12	--	--	--	--	PREDICTED: uncharacterized protein LOC103422275 isoform X3 [Malus domestica]
GS015G0332700	0.0285372	--	--	--	--	PREDICTED: uncharacterized protein LOC103412202 [Malus domestica]
GS05G0300900	7.69319e-05	molecular_function:"Catalysis of an oxidation-reduction (redox) reaction, a reversible chemical reaction in which the oxidation state of an atom or atoms within a molecule is altered. One substrate acts as a hydrogen or electron donor and becomes oxidized, while the other acts as hydrogen or electron acceptor and becomes reduced." [GOC:go_curators](GO:0016491)	gibberellin 2-beta-dioxygenase 8-like; K04125 gibberellin 2-oxidase [EC:1.14.11.13] (A)	Gibberellin 2-beta-dioxygenase 8 OS=Arabidopsis thaliana GN=GA2OX8 PE=1 SV=2	2OG-Fe(II) oxygenase superfamily	PREDICTED: gibberellin 2-beta-dioxygenase 8 [Malus domestica]
GS014G0028900	0.0408118	molecular_function:"Interacting selectively and non-covalently with any protein or protein complex (a complex of two or more proteins that may include other nonprotein molecules)." [GOC:go_curators](GO:0005515)	putative pentatricopeptide repeat-containing protein At1g31840; K17964 leucine-rich PPR motif-containing protein, mitochondrial (A)	Putative pentatricopeptide repeat-containing protein At1g31840 OS=Arabidopsis thaliana GN=At1g31840 PE=2 SV=2	PPR repeat family	PREDICTED: putative pentatricopeptide repeat-containing protein At1g31840 [Prunus mume]
GS010G0134800	0.0022409	biological_process:"A protein modification process that results in the addition of a carbohydrate or carbohydrate derivative unit to a protein amino acid, e.g. the addition of glycan chains to proteins." [GOC:curators, GOC:pr](GO:0006486),molecular_function:"Catalysis of the transfer of an N-acetylglucosaminyl residue from UDP-N-acetyl-glucosamine to a sugar." [ISBN:0198506732](GO:0008375)	alpha-1,3-mannosyl-glycoprotein 2-beta-N-acetylglucosaminyltransferase-like; K00726 alpha-1,3-mannosyl-glycoprotein beta-1,2-N-acetylglucosaminyltransferase [EC:2.4.1.101] (A)	Alpha-1,3-mannosyl-glycoprotein 2-beta-N-acetylglucosaminyltransferase OS=Arabidopsis thaliana GN=GNTI PE=1 SV=1	GNT-I family	PREDICTED: alpha-1,3-mannosyl-glycoprotein 2-beta-N-acetylglucosaminyltransferase-like [Pyrus x bretschneideri]
GS015G0391200	0.0400635	--	TMV resistance protein N-like; K19613 leucine-rich repeat protein SHOC2 (A)	--	--	PREDICTED: TMV resistance protein N-like [Malus domestica]
GS011G0009900	5.10722e-05	molecular_function:"Catalysis of the reaction: donor + hydrogen peroxide = oxidized donor + 2 H2O." [EC:1.11.1.7, RHEA:56136](GO:0004601),biological_process:"Any process that results in a change in state or activity of a cell or an organism (in terms of movement, secretion, enzyme production, gene expression, etc.) as a result of oxidative stress, a state often resulting from exposure to high lev…	peroxidase A2-like; K00430 peroxidase [EC:1.11.1.7] (A)	Peroxidase 15 OS=Ipomoea batatas GN=pod PE=1 SV=1	Peroxidase	PREDICTED: peroxidase A2-like [Pyrus x bretschneideri]
GS017G0125700	1.93829e-05	cellular_component:"A lipid bilayer along with all the proteins and protein complexes embedded in it an attached to it." [GOC:dos, GOC:mah, ISBN:0815316194](GO:0016020)	putative syntaxin-131; K08486 syntaxin 1B/2/3 (A)	Putative syntaxin-131 OS=Arabidopsis thaliana GN=SYP131 PE=3 SV=1	Syntaxin	PREDICTED: putative syntaxin-131 [Malus domestica]
GS010G0180000	0.0110307	--	--	--	--	PREDICTED: mitogen-activated protein kinase kinase kinase 3-like [Malus domestica]
GS012G0099800	0.0249411	--	putative cyclin-A3-1; K06627 cyclin A (A)	Putative cyclin-A3-1 OS=Arabidopsis thaliana GN=CYCA3-1 PE=3 SV=1	--	PREDICTED: putative cyclin-A3-1 [Malus domestica]
GS010G0233400	0.00531073	--	serine carboxypeptidase 2-like; K16297 serine carboxypeptidase-like clade II [EC:3.4.16.-] (A)	--	Protein of unknown function (DUF630)	PREDICTED: uncharacterized protein LOC103446128 [Malus domestica]
GS017G0035900	0.0115144	molecular_function:"Interacting selectively and non-covalently with ATP, adenosine 5'-triphosphate, a universally important coenzyme and enzyme regulator." [ISBN:0198506732](GO:0005524),molecular_function:"Catalysis of the reaction: ATP + H2O = ADP + phosphate + 2 H+. May or may not be coupled to another reaction." [EC:3.6.1.3, GOC:jl](GO:0016887)	probable mitochondrial chaperone BCS1-A; K08900 mitochondrial chaperone BCS1 (A)	Probable mitochondrial chaperone BCS1-B OS=Dictyostelium discoideum GN=bcsl1b PE=3 SV=1	Domain associated at C-terminal with AAA	PREDICTED: LOW QUALITY PROTEIN: probable mitochondrial chaperone BCS1-A [Malus domestica]
GS017G0022000	0.0462542	biological_process:"Any process involved in maintaining the identity, size and shape of a meristem." [GOC:tb](GO:0010073),biological_process:"The process whose specific outcome is the progression of the meristem over time, from its formation to the mature structure." [GOC:jid](GO:0048507)	uncharacterized LOC100251525; K04460 serine/threonine-protein phosphatase 5 [EC:3.1.3.16] (A)	Serine/threonine-protein phosphatase 7 long form homolog OS=Arabidopsis thaliana GN=At1g48120 PE=2 SV=1	Plant mobile domain	PREDICTED: serine/threonine-protein phosphatase 7 long form homolog [Pyrus x bretschneideri]
GS09G0256800	0.00412959	--	--	--	--	--
GS010G0053400	0.0146319	--	--	--	--	PREDICTED: uncharacterized protein LOC103423324 [Malus domestica]
GS015G0064800	0.00390346	--	--	--	Polyketide cyclase / dehydrase and lipid transport	PREDICTED: uncharacterized protein LOC103408038 [Malus domestica]
GS02G0064500	3.78428e-24	molecular_function:"Catalysis of the phosphorylation of an amino acid residue in a protein, usually according to the reaction: a protein + ATP = a phosphoprotein + ADP." [MetaCyc:PROTEIN-KINASE-RXN](GO:0004672),molecular_function:"Interacting selectively and non-covalently with ATP, adenosine 5'-triphosphate, a universally important coenzyme and enzyme regulator." [ISBN:0198506732](GO:0005524),bi…	MAPKK, MKK1; mitogen-activated protein kinase kinase 2-like; K04368 mitogen-activated protein kinase kinase 1 [EC:2.7.12.2] (A)	Mitogen-activated protein kinase kinase 2 OS=Arabidopsis thaliana GN=MKK2 PE=1 SV=2	Protein kinase domain	PREDICTED: mitogen-activated protein kinase kinase 2-like [Malus domestica]
GS017G0010100	0.0360535	molecular_function:"The action of a molecule that contributes to the structural integrity of the ribosome." [GOC:mah](GO:0003735),cellular_component:"An intracellular organelle, about 200 A in diameter, consisting of RNA and protein. It is the site of protein biosynthesis resulting from translation of messenger RNA (mRNA). It consists of two subunits, one large and one small, each containing only…	60S ribosomal protein L17-2-like; K02880 large subunit ribosomal protein L17e (A)	60S ribosomal protein L17-1 OS=Arabidopsis thaliana GN=RPL17A PE=2 SV=1	Ribosomal protein L22p/L17e	PREDICTED: 60S ribosomal protein L17-2-like [Malus domestica]
GS012G0089200	0	--	methionine S-methyltransferase-like; K08247 methionine S-methyltransferase [EC:2.1.1.12] (A)	Transposon Ty3-I Gag-Pol polyprotein OS=Saccharomyces cerevisiae (strain ATCC 204508 / S288c) GN=TY3B-I PE=3 SV=2	Reverse transcriptase (RNA-dependent DNA polymerase)	putative retrotransposon protein [Malus domestica]
GS012G0084700	0.0221122	--	WD repeat-containing protein 43; K14546 U3 small nucleolar RNA-associated protein 5 (A)	--	--	PREDICTED: WD repeat-containing protein 43 isoform X1 [Malus domestica]
GS05G0261000	0.0326311	--	exonuclease 1; K10746 exonuclease 1 [EC:3.1.-.-] (A)	Exonuclease 1 OS=Arabidopsis thaliana GN=EXO1 PE=2 SV=2	--	PREDICTED: exonuclease 1-like [Malus domestica]
GS09G0008300	0.000568304	--	--	Zinc finger protein 511 OS=Danio rerio GN=znf511 PE=2 SV=1	--	PREDICTED: zinc finger protein 511 [Malus domestica]
GS014G0211700	0.00037552	--	--	--	--	PREDICTED: uncharacterized protein LOC103946939 isoform X2 [Pyrus x bretschneideri]
GS08G0190300	0.0304717	cellular_component:"The irregular network of unit membranes, visible only by electron microscopy, that occurs in the cytoplasm of many eukaryotic cells. The membranes form a complex meshwork of tubular channels, which are often expanded into slitlike cavities called cisternae. The ER takes two forms, rough (or granular), with ribosomes adhering to the outer surface, and smooth (with no ribosomes …	probable dolichyl pyrophosphate Man9GlcNAc2 alpha-1,3-glucosyltransferase; K03848 alpha-1,3-glucosyltransferase [EC:2.4.1.267] (A)	Probable dolichyl pyrophosphate Man9GlcNAc2 alpha-1,3-glucosyltransferase OS=Arabidopsis thaliana GN=At5g38460 PE=2 SV=1	ALG6, ALG8 glycosyltransferase family	PREDICTED: probable dolichyl pyrophosphate Man9GlcNAc2 alpha-1,3-glucosyltransferase [Pyrus x bretschneideri]
GS09G0089900	0.0201226	cellular_component:"A lipid bilayer along with all the proteins and protein complexes embedded in it an attached to it." [GOC:dos, GOC:mah, ISBN:0815316194](GO:0016020),cellular_component:"The component of a membrane consisting of the gene products and protein complexes having at least some part of their peptide sequence embedded in the hydrophobic region of the membrane." [GOC:dos, GOC:go_curato…	AAA family ATPase Pontin, putative; K04499 RuvB-like protein 1 (pontin 52) (A)	Solute carrier family 35 member G1 OS=Homo sapiens GN=SLC35G1 PE=1 SV=1	EamA-like transporter family	PREDICTED: uncharacterized protein LOC103954974 [Pyrus x bretschneideri]
GS09G0205700	1.68894e-08	--	--	--	--	PREDICTED: uncharacterized protein LOC103411100 [Malus domestica]
GS06G0013400	0.00069616	--	--	--	--	PREDICTED: uncharacterized protein LOC103933202 [Pyrus x bretschneideri]
GS012G0083000	0.00417045	--	--	--	--	--
GS07G0217800	0.00948133	--	--	--	--	PREDICTED: tax1-binding protein 1 homolog B-like [Pyrus x bretschneideri]
GS09G0256500	0.0449142	molecular_function:"Interacting selectively and non-covalently with ATP, adenosine 5'-triphosphate, a universally important coenzyme and enzyme regulator." [ISBN:0198506732](GO:0005524),biological_process:"The process of assisting in the covalent and noncovalent assembly of single chain polypeptides or multisubunit complexes into the correct tertiary structure." [GOC:go_curators, GOC:rb](GO:00064…	dnaJ homolog 1, mitochondrial-like; K03686 molecular chaperone DnaJ (A)	Chaperone protein DnaJ OS=Thermosynechococcus elongatus (strain BP-1) GN=dnaJ PE=3 SV=2	DnaJ C terminal domain	PREDICTED: dnaJ homolog 1, mitochondrial-like isoform X1 [Malus domestica]
GS010G0014100	0.0151968	--	SORBIDRAFT_02g023250, Sb02g023250; hypothetical protein; K01176 alpha-amylase [EC:3.2.1.1] (A)	L-type lectin-domain containing receptor kinase S.6 OS=Arabidopsis thaliana GN=LECRKS6 PE=2 SV=1	--	PREDICTED: LOW QUALITY PROTEIN: L-type lectin-domain containing receptor kinase S.6-like [Malus domestica]
GS04G0030700	0.00261916	molecular_function:"Interacting selectively and non-covalently with any protein or protein complex (a complex of two or more proteins that may include other nonprotein molecules)." [GOC:go_curators](GO:0005515)	hypothetical protein; K17964 leucine-rich PPR motif-containing protein, mitochondrial (A)	Pentatricopeptide repeat-containing protein At1g06710, mitochondrial OS=Arabidopsis thaliana GN=At1g06710 PE=3 SV=1	PPR repeat family	PREDICTED: LOW QUALITY PROTEIN: pentatricopeptide repeat-containing protein At1g06710, mitochondrial-like [Pyrus x bretschneideri]
GS01G0045000	1.89151e-87	biological_process:"The hydrolysis of proteins into smaller polypeptides and/or amino acids by cleavage of their peptide bonds." [GOC:bf, GOC:mah](GO:0006508),molecular_function:"Catalysis of the hydrolysis of peptide bonds in a polypeptide chain by a mechanism in which the sulfhydryl group of a cysteine residue at the active center acts as a nucleophile." [GOC:mah, http://merops.sanger.ac.uk/abo…	--	--	--	PREDICTED: ubiquitin-like-specific protease ESD4 [Pyrus x bretschneideri]
GS011G0004700	0.00330456	--	--	--	--	--
GS06G0139100	0.0310897	--	uncharacterized LOC102668361; K18151 ureidoglycolate amidohydrolase [EC:3.5.1.116] (A)	--	--	PREDICTED: uncharacterized protein LOC103404596 [Malus domestica]
GS07G0061000	0.0413287	molecular_function:"Interacting selectively and non-covalently with any protein or protein complex (a complex of two or more proteins that may include other nonprotein molecules)." [GOC:go_curators](GO:0005515),biological_process:"The cellular process in which a signal is conveyed to trigger a change in the activity or state of a cell. Signal transduction begins with reception of a signal (e.g. a…	TMV resistance protein N-like; K19613 leucine-rich repeat protein SHOC2 (A)	TMV resistance protein N OS=Nicotiana glutinosa GN=N PE=1 SV=1	TIR domain	PREDICTED: uncharacterized protein LOC103406397 [Malus domestica]
GS012G0222000	0.0484629	--	--	--	--	PREDICTED: uncharacterized protein LOC103451410 [Malus domestica]
GS010G0305900	0.0284201	--	--	--	--	hypothetical protein BVRB_4g090280 [Beta vulgaris subsp. vulgaris]
GS05G0203200	0.0354246	--	--	--	--	PREDICTED: uncharacterized protein LOC103454502 [Malus domestica]
GS010G0204200	0.0483152	molecular_function:"Interacting selectively and non-covalently with any nucleic acid." [GOC:jl](GO:0003676),molecular_function:"Interacting selectively and non-covalently with zinc (Zn) ions." [GOC:ai](GO:0008270)	BRCA1-A complex subunit BRE-like; K12173 BRCA1-A complex subunit BRE (A)	--	Retrotransposon gag protein	PREDICTED: uncharacterized protein LOC103402318 [Malus domestica]
GS017G0107200	0.0453099	biological_process:"The chemical reactions and pathways resulting in the formation of glycogen, a polydisperse, highly branched glucan composed of chains of D-glucose residues." [ISBN:0198506732](GO:0005978),molecular_function:"Catalysis of the reaction: alpha-D-glucose 1-phosphate + ATP = ADP-glucose + diphosphate." [EC:2.7.7.27, RHEA:12120](GO:0008878),biological_process:"The chemical reactions…	glucose-1-phosphate adenylyltransferase small subunit, chloroplastic/amyloplastic; K00975 glucose-1-phosphate adenylyltransferase [EC:2.7.7.27] (A)	Glucose-1-phosphate adenylyltransferase small subunit, chloroplastic/amyloplastic (Fragment) OS=Beta vulgaris GN=AGPB1 PE=2 SV=1	Nucleotidyl transferase	ADP glucose pyrophosphorylase small subunit 1-like protein [Malus domestica]
GS015G0100800	0.0412081	biological_process:"The chemical reactions and pathways resulting in the formation of substances; typically the energy-requiring part of metabolism in which simpler substances are transformed into more complex ones." [GOC:curators, ISBN:0198547684](GO:0009058),molecular_function:"Catalysis of the transfer of an acyl group from one compound (donor) to another (acceptor)." [GOC:jl, ISBN:0198506732]…	4-hydroxycoumarin synthase 1-like; K00660 chalcone synthase [EC:2.3.1.74] (A)	4-hydroxycoumarin synthase 1 OS=Sorbus aucuparia GN=BIS2 PE=1 SV=1	Chalcone and stilbene synthases, C-terminal domain	chalcone synthase, partial [Pyrus pyrifolia]
GS011G0131000	0.0105932	--	--	F-box protein At3g07870 OS=Arabidopsis thaliana GN=At3g07870 PE=2 SV=1	--	PREDICTED: F-box protein At3g07870-like [Prunus mume]
GS010G0172400	0.000471931	biological_process:"The chemical reactions and pathways involving lipids, compounds soluble in an organic solvent but not, or sparingly, in an aqueous solvent. Includes fatty acids; neutral fats, other fatty-acid esters, and soaps; long-chain (fatty) alcohols and waxes; sphingoids and other long-chain bases; glycolipids, phospholipids and sphingolipids; and carotenes, polyprenols, sterols, terpen…	hypothetical protein; K00679 phospholipid:diacylglycerol acyltransferase [EC:2.3.1.158] (A)	Phospholipid--sterol O-acyltransferase OS=Arabidopsis thaliana GN=PSAT PE=2 SV=2	Lecithin:cholesterol acyltransferase	PREDICTED: phospholipid--sterol O-acyltransferase-like isoform X2 [Malus domestica]
GS016G0040500	0.00057163	--	cyanogenic beta-glucosidase-like; K01188 beta-glucosidase [EC:3.2.1.21] (A)	--	--	PREDICTED: zinc finger MYM-type protein 1-like [Malus domestica]
GS02G0042200	0	molecular_function:"Interacting selectively and non-covalently with ATP, adenosine 5'-triphosphate, a universally important coenzyme and enzyme regulator." [ISBN:0198506732](GO:0005524),biological_process:"The process of assisting in the covalent and noncovalent assembly of single chain polypeptides or multisubunit complexes into the correct tertiary structure." [GOC:go_curators, GOC:rb](GO:00064…	heat shock protein 90-1-like; K04079 molecular chaperone HtpG (A)	Heat shock protein 83 OS=Ipomoea nil GN=HSP83A PE=2 SV=1	Hsp90 protein	hypothetical protein EUGRSUZ_C02653 [Eucalyptus grandis]
GS09G0019500	0.000275106	--	--	--	--	PREDICTED: uncharacterized protein LOC103442206 [Malus domestica]
GS03G0061300	0.0150652	--	--	--	--	--
GS017G0161700	0.0110307	molecular_function:"Catalysis of the phosphorylation of an amino acid residue in a protein, usually according to the reaction: a protein + ATP = a phosphoprotein + ADP." [MetaCyc:PROTEIN-KINASE-RXN](GO:0004672),molecular_function:"Interacting selectively and non-covalently with ATP, adenosine 5'-triphosphate, a universally important coenzyme and enzyme regulator." [ISBN:0198506732](GO:0005524),bi…	probable leucine-rich repeat receptor-like protein kinase At2g28990; K04733 interleukin-1 receptor-associated kinase 4 [EC:2.7.11.1] (A)	Probable LRR receptor-like protein kinase At1g51890 OS=Arabidopsis thaliana GN=At1g51890 PE=2 SV=2	Protein tyrosine kinase	PREDICTED: LOW QUALITY PROTEIN: probable LRR receptor-like serine/threonine-protein kinase At2g28960 [Malus domestica]
GS013G0256300	0.037202	molecular_function:"Catalysis of the hydrolysis of any O-glycosyl bond." [GOC:mah](GO:0004553),biological_process:"The chemical reactions and pathways involving carbohydrates, any of a group of organic compounds based of the general formula Cx(H2O)y. Includes the formation of carbohydrate derivatives by the addition of a carbohydrate residue to another molecule." [GOC:mah, ISBN:0198506732](GO:000…	beta-galactosidase 12; K12309 beta-galactosidase [EC:3.2.1.23] (A)	Beta-galactosidase 9 OS=Arabidopsis thaliana GN=BGAL9 PE=2 SV=1	--	beta-D-galactosidase [Pyrus pyrifolia]
GS016G0239200	0.00638085	molecular_function:"Catalysis of the hydrolysis of any O-glycosyl bond." [GOC:mah](GO:0004553),cellular_component:"The rigid or semi-rigid envelope lying outside the cell membrane of plant, fungal, most prokaryotic cells and some protozoan parasites, maintaining their shape and protecting them from osmotic lysis. In plants it is made of cellulose and, often, lignin; in fungi it is composed largel…	probable xyloglucan endotransglucosylase/hydrolase protein 23; K08235 xyloglucan:xyloglucosyl transferase [EC:2.4.1.207] (A)	Probable xyloglucan endotransglucosylase/hydrolase protein 23 OS=Arabidopsis thaliana GN=XTH23 PE=2 SV=1	Xyloglucan endo-transglycosylase (XET) C-terminus	xyloglucan endotransglucosylase/hydrolase 8 [Malus domestica]
GS016G0200000	0.0406833	--	--	--	--	--
GS015G0384600	0	--	--	--	--	PREDICTED: proline-rich receptor-like protein kinase PERK14 [Malus domestica]
GS01G0056900	0.027692	--	probable glycerol-3-phosphate acyltransferase 8; K13508 glycerol-3-phosphate acyltransferase [EC:2.3.1.15] (A)	Glycerol-3-phosphate 2-O-acyltransferase 4 OS=Arabidopsis thaliana GN=GPAT4 PE=1 SV=1	Cell division control protein 14, SIN component	PREDICTED: uncharacterized protein LOC103932258 [Pyrus x bretschneideri]
GS010G0173300	0.0200081	cellular_component:"All of the contents of a cell excluding the plasma membrane and nucleus, but including other subcellular structures." [ISBN:0198547684](GO:0005737),biological_process:"The transport of lipids between membranes in which a lipid molecule is transported through an aqueous phase from the outer leaflet of a donor membrane to the outer leaflet of an acceptor membrane. This process d…	phosphoinositol 4-phosphate adaptor protein, putative; K08051 pleckstrin homology domain containing, family A (phosphoinositide binding specific) member 8 (A)	Glycolipid transfer protein 1 OS=Arabidopsis thaliana GN=GLTP1 PE=2 SV=1	P21-Rho-binding domain	PREDICTED: pleckstrin homology domain-containing family A member 8-like [Malus domestica]
GS015G0372700	0.000686566	cellular_component:"The irregular network of unit membranes, visible only by electron microscopy, that occurs in the cytoplasm of many eukaryotic cells. The membranes form a complex meshwork of tubular channels, which are often expanded into slitlike cavities called cisternae. The ER takes two forms, rough (or granular), with ribosomes adhering to the outer surface, and smooth (with no ribosomes …	protein CHROMATIN REMODELING 4; K11643 chromodomain-helicase-DNA-binding protein 4 [EC:3.6.4.12] (A)	Erlin-2-B OS=Xenopus laevis GN=erlin2-b PE=2 SV=1	--	PREDICTED: erlin-1 [Pyrus x bretschneideri]
GS015G0072500	0.0195636	--	--	UPF0481 protein At3g47200 OS=Arabidopsis thaliana GN=At3g47200 PE=2 SV=1	Plant protein of unknown function	PREDICTED: UPF0481 protein At3g47200-like [Pyrus x bretschneideri]
GS016G0197000	0.00113892	molecular_function:"Catalysis of the generation of force resulting either in movement along a microfilament or microtubule, or in torque resulting in membrane scission, coupled to the hydrolysis of a nucleoside triphosphate." [GOC:mah, GOC:vw, ISBN:0815316194, PMID:11242086](GO:0003774),molecular_function:"Interacting selectively and non-covalently with any protein or protein complex (a complex o…	myosin-8; K10357 myosin V (A)	Myosin-8 OS=Arabidopsis thaliana GN=XI-B PE=3 SV=1	DIL domain	PREDICTED: myosin-8 [Malus domestica]
GS06G0178000	0.0321002	--	--	--	--	--
GS02G0066500	0.0194475	molecular_function:"Interacting selectively and non-covalently with any metal ion." [GOC:ai](GO:0046872)	nardilysin-like; K01411 nardilysin [EC:3.4.24.61] (A)	Insulin-degrading enzyme OS=Bos taurus GN=IDE PE=2 SV=1	--	PREDICTED: nardilysin-like [Pyrus x bretschneideri]
GS016G0111300	0.0144487	--	--	UPF0481 protein At3g47200 OS=Arabidopsis thaliana GN=At3g47200 PE=2 SV=1	Plant protein of unknown function	PREDICTED: UPF0481 protein At3g47200-like [Pyrus x bretschneideri]
GS08G0191900	0.0297034	--	--	--	--	PREDICTED: uncharacterized protein LOC103408038 [Malus domestica]
GS09G0186800	0.0258725	cellular_component:"The double lipid bilayer enclosing the mitochondrion and separating its contents from the cell cytoplasm; includes the intermembrane space." [GOC:ai, GOC:pz](GO:0005740),cellular_component:"A protein complex located in the mitochondrial inner membrane that forms part of the mitochondrial respiratory chain. Contains the 13 polypeptide subunits of cytochrome c oxidase, including…	cytochrome c oxidase subunit 5b-2, mitochondrial-like; K02265 cytochrome c oxidase subunit 5b (A)	Cytochrome c oxidase subunit 5b-2, mitochondrial OS=Arabidopsis thaliana GN=COX5B-2 PE=2 SV=1	Cytochrome c oxidase subunit Vb	PREDICTED: cytochrome c oxidase subunit 5b-2, mitochondrial-like [Malus domestica]
GS02G0216100	0.000158424	--	protein spt2; K15193 protein SPT2 (A)	--	SPT2 chromatin protein	PREDICTED: protein spt2 [Prunus mume]
GS016G0142700	0.0486089	molecular_function:"Catalysis of an oxidation-reduction (redox) reaction, a reversible chemical reaction in which the oxidation state of an atom or atoms within a molecule is altered. One substrate acts as a hydrogen or electron donor and becomes oxidized, while the other acts as hydrogen or electron acceptor and becomes reduced." [GOC:go_curators](GO:0016491)	flavonol synthase/flavanone 3-hydroxylase-like; K05278 flavonol synthase [EC:1.14.11.23] (A)	Protein SRG1 OS=Arabidopsis thaliana GN=SRG1 PE=2 SV=1	non-haem dioxygenase in morphine synthesis N-terminal	PREDICTED: protein SRG1 [Malus domestica]
GS015G0211200	8.55999e-86	--	mitochondrial chaperone BCS1-like; K08900 mitochondrial chaperone BCS1 (A)	--	Domain associated at C-terminal with AAA	hypothetical protein PRUPE_ppa004546mg [Prunus persica]
GS01G0053700	0.0102541	molecular_function:"Interacting selectively and non-covalently with any protein or protein complex (a complex of two or more proteins that may include other nonprotein molecules)." [GOC:go_curators](GO:0005515)	probable serine/threonine-protein kinase At5g41260; K14500 BR-signaling kinase [EC:2.7.11.1] (A)	Probable serine/threonine-protein kinase At5g41260 OS=Arabidopsis thaliana GN=At5g41260 PE=1 SV=1	--	PREDICTED: probable serine/threonine-protein kinase At5g41260 isoform X2 [Pyrus x bretschneideri]
GS04G0013700	0.028058	--	--	Protein RALF-like 24 OS=Arabidopsis thaliana GN=RALFL24 PE=3 SV=1	Rapid ALkalinization Factor (RALF)	PREDICTED: LOW QUALITY PROTEIN: protein RALF-like 24 [Pyrus x bretschneideri]
GS017G0149900	2.78623e-05	--	--	--	Domain of unknown function (DUF3511)	PREDICTED: uncharacterized protein LOC103401770 [Malus domestica]
GSCtg9370003400	0.0102331	--	probable serine/threonine-protein kinase pats1; K04427 mitogen-activated protein kinase kinase kinase 7 [EC:2.7.11.25] (A)	Protein trichome birefringence-like 1 OS=Arabidopsis thaliana GN=TBL1 PE=2 SV=1	GDSL/SGNH-like Acyl-Esterase family found in Pmr5 and Cas1p	PREDICTED: protein trichome birefringence-like 1 [Malus domestica]
GS013G0159500	1.03123e-05	--	beta-glucosidase 24-like; K01188 beta-glucosidase [EC:3.2.1.21] (A)	--	--	PREDICTED: beta-glucosidase 24-like [Malus domestica]
GS014G0011100	0.0207218	--	--	--	--	PREDICTED: uncharacterized protein LOC103932955 [Pyrus x bretschneideri]
GS016G0247200	0.0346025	molecular_function:"Functions in the initiation of ribosome-mediated translation of mRNA into a polypeptide." [ISBN:0198506732](GO:0003743),biological_process:"The process preceding formation of the peptide bond between the first two amino acids of a protein. This includes the formation of a complex of the ribosome, mRNA or circRNA, and an initiation complex that contains the first aminoacyl-tRNA…	--	--	--	PREDICTED: uncharacterized protein LOC103956845 [Pyrus x bretschneideri]
GS09G0012900	0.00242954	--	COP9 signalosome complex subunit 3-like; K12177 COP9 signalosome complex subunit 3 (A)	COP9 signalosome complex subunit 3 OS=Arabidopsis thaliana GN=CSN3 PE=1 SV=2	PCI domain	PREDICTED: COP9 signalosome complex subunit 3-like [Malus domestica]
GS017G0236800	0.00556092	molecular_function:"Catalysis of the reaction: donor + hydrogen peroxide = oxidized donor + 2 H2O." [EC:1.11.1.7, RHEA:56136](GO:0004601),biological_process:"Any process that results in a change in state or activity of a cell or an organism (in terms of movement, secretion, enzyme production, gene expression, etc.) as a result of oxidative stress, a state often resulting from exposure to high lev…	peroxidase P7-like; K00430 peroxidase [EC:1.11.1.7] (A)	Peroxidase 52 OS=Arabidopsis thaliana GN=PER52 PE=2 SV=1	Peroxidase	PREDICTED: peroxidase P7-like [Malus domestica]
GS08G0072600	0.0482376	molecular_function:"Interacting selectively and non-covalently with any protein or protein complex (a complex of two or more proteins that may include other nonprotein molecules)." [GOC:go_curators](GO:0005515)	protein ROOT INITIATION DEFECTIVE 3; K14829 pre-rRNA-processing protein IPI3 (A)	Protein ROOT INITIATION DEFECTIVE 3 OS=Arabidopsis thaliana GN=RID3 PE=1 SV=1	WD domain, G-beta repeat	PREDICTED: protein ROOT INITIATION DEFECTIVE 3 isoform X1 [Pyrus x bretschneideri]
GS06G0087000	0.0341409	molecular_function:"Interacting selectively and non-covalently with any protein or protein complex (a complex of two or more proteins that may include other nonprotein molecules)." [GOC:go_curators](GO:0005515)	pentatricopeptide repeat-containing protein At2g04860; K01176 alpha-amylase [EC:3.2.1.1] (A)	Pentatricopeptide repeat-containing protein At2g37320 OS=Arabidopsis thaliana GN=PCMP-E50 PE=2 SV=1	PPR repeat	hypothetical protein PRUPE_ppa023983mg, partial [Prunus persica]
GS05G0101300	0.0067617	--	--	--	--	--
GS017G0227400	0.00273989	--	glucomannan 4-beta-mannosyltransferase 2; K13680 beta-mannan synthase [EC:2.4.1.32] (A)	Glucomannan 4-beta-mannosyltransferase 9 OS=Arabidopsis thaliana GN=CSLA9 PE=2 SV=1	--	PREDICTED: glucomannan 4-beta-mannosyltransferase 2-like [Malus domestica]
GS010G0163200	0.0428136	molecular_function:"Interacting selectively and non-covalently with ATP, adenosine 5'-triphosphate, a universally important coenzyme and enzyme regulator." [ISBN:0198506732](GO:0005524),cellular_component:"All of the contents of a cell excluding the plasma membrane and nucleus, but including other subcellular structures." [ISBN:0198547684](GO:0005737),molecular_function:"Catalysis of the reaction…	26S proteasome regulatory subunit 4 homolog A; K03062 26S proteasome regulatory subunit T2 (A)	26S proteasome regulatory subunit 4 homolog A OS=Arabidopsis thaliana GN=RPT2A PE=1 SV=1	Proteasomal ATPase OB/ID domain	PREDICTED: 26S proteasome regulatory subunit 4 homolog A [Malus domestica]
GSCtg1970000400	0.00435739	--	--	Protein TAR1 OS=Kluyveromyces lactis (strain ATCC 8585 / CBS 2359 / DSM 70799 / NBRC 1267 / NRRL Y-1140 / WM37) GN=TAR1-A PE=4 SV=2	--	PREDICTED: uncharacterized protein LOC103933717 [Pyrus x bretschneideri]
GS09G0245800	0.0110307	cellular_component:"A membrane-bounded organelle of eukaryotic cells in which chromosomes are housed and replicated. In most cells, the nucleus contains all of the cell's chromosomes except the organellar chromosomes, and is the site of RNA synthesis and processing. In some species, or in specialized cell types, RNA metabolism or DNA replication may be absent." [GOC:go_curators](GO:0005634),biolo…	ribosome biogenesis regulatory protein homolog; K14852 regulator of ribosome biosynthesis (A)	Ribosome biogenesis regulatory protein homolog OS=Arabidopsis thaliana GN=At2g37990 PE=2 SV=2	--	PREDICTED: ribosome biogenesis regulatory protein homolog [Pyrus x bretschneideri]
GS04G0009600	0.0492986	--	--	--	--	--
GS014G0012000	0.0200015	--	--	--	--	--
GS015G0309900	0.0110307	molecular_function:"Catalysis of the transfer of a methyl group to an acceptor molecule." [ISBN:0198506732](GO:0008168),molecular_function:"Catalysis of the transfer of a methyl group to the oxygen atom of an acceptor molecule." [GOC:ai](GO:0008171)	hypothetical protein; K13066 caffeic acid 3-O-methyltransferase [EC:2.1.1.68] (A)	Caffeic acid 3-O-methyltransferase OS=Medicago sativa PE=1 SV=1	O-methyltransferase	PREDICTED: caffeic acid 3-O-methyltransferase-like [Malus domestica]
GS05G0121400	3.52121e-06	--	hypothetical protein; K01870 isoleucyl-tRNA synthetase [EC:6.1.1.5] (A)	Dirigent protein 1 OS=Arabidopsis thaliana GN=DIR1 PE=2 SV=1	Dirigent-like protein	PREDICTED: dirigent protein 1-like [Pyrus x bretschneideri]
GS013G0222200	0.0279011	--	nucleolar complex protein 2 homolog; K14833 nucleolar complex protein 2 (A)	Nucleolar complex protein 2 homolog OS=Arabidopsis thaliana GN=At2g18220 PE=3 SV=2	--	PREDICTED: nucleolar complex protein 2 homolog [Malus domestica]
GS02G0087400	0	--	--	F-box protein SKIP23 OS=Arabidopsis thaliana GN=SKIP23 PE=1 SV=1	Protein of unknown function (DUF295)	PREDICTED: F-box protein SKIP23-like [Malus domestica]
GS016G0194300	0.0368534	--	hypothetical protein; K10848 DNA excision repair protein ERCC-4 [EC:3.1.-.-] (A)	--	Surfeit locus protein 6	PREDICTED: ribosomal RNA-processing protein 14 [Malus domestica]
GS011G0076600	0.0235081	--	GRMZM2G119675; 50S ribosomal protein L28, chloroplastic; K02902 large subunit ribosomal protein L28 (A)	Probable 3-hydroxyisobutyrate dehydrogenase-like 1, mitochondrial OS=Arabidopsis thaliana GN=At4g29120 PE=2 SV=1	--	PREDICTED: uncharacterized protein LOC103429981 [Malus domestica]
GS03G0109500	0.043518	--	--	--	--	--
GS017G0006400	0.00207816	biological_process:"A cellular process that results in the biosynthesis of constituent macromolecules, assembly, and arrangement of constituent parts of ribosome subunits; includes transport to the sites of protein synthesis." [GOC:ma, PMID:26404467, Wikipedia:Ribosome_biogenesis](GO:0042254),cellular_component:"A macromolecular complex containing both protein and RNA molecules." [GOC:vesicles](G…	60S ribosomal protein L7a; K02936 large subunit ribosomal protein L7Ae (A)	60S ribosomal protein L7a OS=Oryza sativa subsp. japonica GN=RPL7A PE=2 SV=1	Ribosomal protein L7Ae/L30e/S12e/Gadd45 family	PREDICTED: 60S ribosomal protein L7a [Malus domestica]
GS010G0032000	0.0467529	molecular_function:"Interacting selectively and non-covalently with a chaperone protein, a class of proteins that bind to nascent or unfolded polypeptides and ensure correct folding or transport." [PMID:10585443](GO:0051087)	protein SGT1 homolog; K12795 suppressor of G2 allele of SKP1 (A)	Protein SGT1 homolog B OS=Arabidopsis thaliana GN=SGT1B PE=1 SV=1	--	PREDICTED: protein SGT1 homolog [Pyrus x bretschneideri]
GS09G0055600	0.0310317	--	--	--	--	--
GS012G0155400	0.000681031	--	ATP-citrate synthase beta chain protein 1-like; K01648 ATP citrate (pro-S)-lyase [EC:2.3.3.8] (A)	ATP-citrate synthase beta chain protein 1 OS=Oryza sativa subsp. japonica GN=ACLB-1 PE=2 SV=1	--	PREDICTED: LOW QUALITY PROTEIN: ATP-citrate synthase beta chain protein 1-like [Elaeis guineensis]
GS011G0020200	0.0424593	--	--	--	--	PREDICTED: putative uncharacterized protein DDB_G0271982 isoform X5 [Pyrus x bretschneideri]
GS04G0145400	0.0253561	molecular_function:"Catalysis of the phosphorylation of an amino acid residue in a protein, usually according to the reaction: a protein + ATP = a phosphoprotein + ADP." [MetaCyc:PROTEIN-KINASE-RXN](GO:0004672),molecular_function:"Interacting selectively and non-covalently with ATP, adenosine 5'-triphosphate, a universally important coenzyme and enzyme regulator." [ISBN:0198506732](GO:0005524),bi…	protein kinase 2B, chloroplastic-like isoform X1; K04733 interleukin-1 receptor-associated kinase 4 [EC:2.7.11.1] (A)	Probable receptor-like protein kinase At5g15080 OS=Arabidopsis thaliana GN=At5g15080 PE=2 SV=1	Protein tyrosine kinase	PREDICTED: probable receptor-like protein kinase At3g55450 [Malus domestica]
GS011G0088800	0.000370567	--	bifunctional aspartokinase/homoserine dehydrogenase 1, chloroplastic-like; K12524 bifunctional aspartokinase / homoserine dehydrogenase 1 [EC:2.7.2.4 1.1.1.3] (A)	Zinc finger MYM-type protein 1 OS=Homo sapiens GN=ZMYM1 PE=2 SV=1	Domain of unknown function (DUF4371)	PREDICTED: zinc finger MYM-type protein 1-like [Malus domestica]
GS07G0111300	0.048832	molecular_function:"Interacting selectively and non-covalently with any metal ion." [GOC:ai](GO:0046872)	zinc finger CCCH domain-containing protein 1-like; K13127 RING finger protein 113A (A)	Zinc finger CCCH domain-containing protein 1 OS=Arabidopsis thaliana GN=At1g01350 PE=2 SV=2	Zinc finger C-x8-C-x5-C-x3-H type (and similar)	PREDICTED: zinc finger CCCH domain-containing protein 1-like [Malus domestica]
GS05G0208600	0.0455671	cellular_component:"The component of a membrane consisting of the gene products and protein complexes having at least some part of their peptide sequence embedded in the hydrophobic region of the membrane." [GOC:dos, GOC:go_curators](GO:0016021),biological_process:"The process in which a solute is transported across a lipid bilayer, from one side of a membrane to the other." [GOC:dph, GOC:jid](GO…	uncharacterized LOC104419566; K07088 uncharacterized protein (A)	Uncharacterized transporter C5D6.04 OS=Schizosaccharomyces pombe (strain 972 / ATCC 24843) GN=SPAC5D6.04 PE=3 SV=1	Membrane transport protein	PREDICTED: uncharacterized transporter YBR287W-like [Pyrus x bretschneideri]
GS01G0202100	0.011351	molecular_function:"Interacting selectively and non-covalently with copper (Cu) ions." [GOC:ai](GO:0005507),molecular_function:"Catalysis of an oxidation-reduction (redox) reaction, a reversible chemical reaction in which the oxidation state of an atom or atoms within a molecule is altered. One substrate acts as a hydrogen or electron donor and becomes oxidized, while the other acts as hydrogen o…	laccase-15-like; K05909 laccase [EC:1.10.3.2] (A)	Laccase-15 OS=Arabidopsis thaliana GN=TT10 PE=1 SV=1	Multicopper oxidase	PREDICTED: laccase-15-like [Pyrus x bretschneideri]
GS07G0078400	2.88675e-07	--	nucleolar GTP-binding protein 2; K14537 nuclear GTP-binding protein (A)	--	--	PREDICTED: uncharacterized protein LOC103427590 [Malus domestica]
GS016G0168000	0.0214823	molecular_function:"Interacting selectively and non-covalently with a specific double-stranded genomic DNA sequence (sometimes referred to as a motif) within the regulatory region of a gene to modulate transcription. Regulatory regions include promoters (proximal and distal) and enhancers. Genes are transcriptional units, and include bacterial operons." [GOC:txnOH-2018](GO:0003700),biological_pro…	heat stress transcription factor A-6b; K09419 heat shock transcription factor, other eukaryote (A)	Heat stress transcription factor A-6b OS=Arabidopsis thaliana GN=HSFA6b PE=2 SV=1	HSF-type DNA-binding	PREDICTED: heat stress transcription factor A-6b [Malus domestica]
GS04G0023300	0.00676257	molecular_function:"Functions in the initiation of ribosome-mediated translation of mRNA into a polypeptide." [ISBN:0198506732](GO:0003743),molecular_function:"Interacting selectively and non-covalently with any protein or protein complex (a complex of two or more proteins that may include other nonprotein molecules)." [GOC:go_curators](GO:0005515),cellular_component:"All of the contents of a cel…	eukaryotic translation initiation factor 3 subunit H; K03247 translation initiation factor 3 subunit H (A)	Eukaryotic translation initiation factor 3 subunit H OS=Arabidopsis thaliana GN=TIF3H1 PE=1 SV=2	JAB1/Mov34/MPN/PAD-1 ubiquitin protease	PREDICTED: eukaryotic translation initiation factor 3 subunit H [Malus domestica]
GS01G0154300	0.0427932	--	RAN GTPase-activating protein 1-like; K14319 Ran GTPase-activating protein 1 (A)	RAN GTPase-activating protein 1 OS=Arabidopsis thaliana GN=RANGAP1 PE=1 SV=1	--	PREDICTED: RAN GTPase-activating protein 1-like [Malus domestica]
GS02G0086900	0	molecular_function:"Interacting selectively and non-covalently with any protein or protein complex (a complex of two or more proteins that may include other nonprotein molecules)." [GOC:go_curators](GO:0005515)	--	F-box protein SKIP23 OS=Arabidopsis thaliana GN=SKIP23 PE=1 SV=1	Protein of unknown function (DUF295)	PREDICTED: F-box protein SKIP23-like [Malus domestica]
GS09G0223500	0.0382583	--	hypothetical protein; K07466 replication factor A1 (A)	--	--	PREDICTED: uncharacterized protein LOC103421325 [Malus domestica]
GS011G0121800	0.0479571	--	--	--	--	--
GS08G0037300	0.0466108	molecular_function:"Interacting selectively and non-covalently with any protein or protein complex (a complex of two or more proteins that may include other nonprotein molecules)." [GOC:go_curators](GO:0005515)	--	F-box only protein 13 OS=Arabidopsis thaliana GN=FBX13 PE=2 SV=2	F-box domain	PREDICTED: F-box only protein 13-like [Malus domestica]
GS02G0065600	0.00280747	--	--	Outer envelope pore protein 37, chloroplastic OS=Pisum sativum GN=OEP37 PE=1 SV=1	--	PREDICTED: outer envelope pore protein 37, chloroplastic-like [Malus domestica]
GS09G0247800	0.00247165	molecular_function:"Interacting selectively and non-covalently with any protein or protein complex (a complex of two or more proteins that may include other nonprotein molecules)." [GOC:go_curators](GO:0005515),biological_process:"The cellular process in which a signal is conveyed to trigger a change in the activity or state of a cell. Signal transduction begins with reception of a signal (e.g. a…	protein SUPPRESSOR OF npr1-1, CONSTITUTIVE 1-like; K14638 solute carrier family 15 (peptide/histidine transporter), member 3/4 (A)	TMV resistance protein N OS=Nicotiana glutinosa GN=N PE=1 SV=1	TIR domain	PREDICTED: TMV resistance protein N-like [Prunus mume]
GS08G0157100	1.89151e-87	molecular_function:"Catalysis of the hydrolysis of any O-glycosyl bond." [GOC:mah](GO:0004553),biological_process:"The chemical reactions and pathways involving carbohydrates, any of a group of organic compounds based of the general formula Cx(H2O)y. Includes the formation of carbohydrate derivatives by the addition of a carbohydrate residue to another molecule." [GOC:mah, ISBN:0198506732](GO:000…	beta-glucosidase 24-like; K01188 beta-glucosidase [EC:3.2.1.21] (A)	Beta-glucosidase 24 OS=Oryza sativa subsp. japonica GN=BGLU24 PE=2 SV=1	Glycosyl hydrolase family 1	PREDICTED: beta-glucosidase 24-like [Malus domestica]
GS016G0169200	0	--	probable U3 small nucleolar RNA-associated protein 7; K14768 U3 small nucleolar RNA-associated protein 7 (A)	--	--	PREDICTED: uncharacterized protein LOC103945474 [Pyrus x bretschneideri]
GS016G0246600	0.000782575	--	--	--	--	hypothetical protein PHAVU_003G057200g [Phaseolus vulgaris]
GS012G0011800	0.000501383	--	transcription factor MYB122; K09422 myb proto-oncogene protein, plant (A)	Transcription factor MYB44 OS=Arabidopsis thaliana GN=MYB44 PE=2 SV=1	Myb-like DNA-binding domain	PREDICTED: transcription factor MYB122 [Malus domestica]
GS05G0028600	0.0286467	molecular_function:"Catalysis of the phosphorylation of an amino acid residue in a protein, usually according to the reaction: a protein + ATP = a phosphoprotein + ADP." [MetaCyc:PROTEIN-KINASE-RXN](GO:0004672),molecular_function:"Interacting selectively and non-covalently with ATP, adenosine 5'-triphosphate, a universally important coenzyme and enzyme regulator." [ISBN:0198506732](GO:0005524),bi…	cysteine-rich receptor-like protein kinase 29; K04730 interleukin-1 receptor-associated kinase 1 [EC:2.7.11.1] (A)	Cysteine-rich receptor-like protein kinase 8 OS=Arabidopsis thaliana GN=CRK8 PE=3 SV=2	Protein tyrosine kinase	PREDICTED: putative receptor-like protein kinase At4g00960 [Malus domestica]
GS05G0215900	0.0197884	molecular_function:"Interacting selectively and non-covalently with magnesium (Mg) ions." [GOC:ai](GO:0000287),molecular_function:"Catalysis of the reaction: isocitrate + NADP+ = 2-oxoglutarate + CO2 + NADPH + H+." [EC:1.1.1.42](GO:0004450),biological_process:"The chemical reactions and pathways involving isocitrate, the anion of isocitric acid, 1-hydroxy-1,2,3-propanetricarboxylic acid. Isocitra…	isocitrate dehydrogenase [NADP]-like; K00031 isocitrate dehydrogenase [EC:1.1.1.42] (A)	Isocitrate dehydrogenase [NADP] OS=Nicotiana tabacum PE=2 SV=1	Isocitrate/isopropylmalate dehydrogenase	PREDICTED: isocitrate dehydrogenase [NADP]-like isoform X1 [Malus domestica]
GS016G0263000	0.0307901	molecular_function:"Catalysis of the incorporation of one atom from molecular oxygen into a compound and the reduction of the other atom of oxygen to water." [ISBN:0198506732](GO:0004497),molecular_function:"Interacting selectively and non-covalently with iron (Fe) ions." [GOC:ai](GO:0005506),molecular_function:"Catalysis of an oxidation-reduction (redox) reaction in which hydrogen or electrons a…	abscisic acid 8'-hydroxylase 1; K09843 (+)-abscisic acid 8'-hydroxylase [EC:1.14.13.93] (A)	Abscisic acid 8'-hydroxylase 1 OS=Arabidopsis thaliana GN=CYP707A1 PE=2 SV=1	Cytochrome P450	PREDICTED: abscisic acid 8'-hydroxylase 1 [Malus domestica]
GSCtg4680000200	6.2686e-05	--	--	Protein TAR1 OS=Kluyveromyces lactis (strain ATCC 8585 / CBS 2359 / DSM 70799 / NBRC 1267 / NRRL Y-1140 / WM37) GN=TAR1-A PE=4 SV=2	--	hypothetical protein MTR_5g051030 [Medicago truncatula]
GS08G0197700	0.0411165	--	--	--	--	PREDICTED: GDT1-like protein 4 [Malus domestica]
GS02G0070300	0.00237183	molecular_function:"The formation of a protein dimer, a macromolecular structure consists of two noncovalently associated identical or nonidentical subunits." [ISBN:0198506732](GO:0046983)	PIF3; hypothetical protein; K12126 phytochrome-interacting factor 3 (A)	Transcription factor bHLH82 OS=Arabidopsis thaliana GN=BHLH82 PE=2 SV=1	Helix-loop-helix DNA-binding domain	PREDICTED: transcription factor bHLH82-like [Malus domestica]
GS09G0048500	0.0114844	--	--	--	--	--
GS05G0204800	0	--	--	Rhodanese-like domain-containing protein 11, chloroplastic OS=Arabidopsis thaliana GN=STR11 PE=2 SV=1	--	PREDICTED: rhodanese-like domain-containing protein 11, chloroplastic [Pyrus x bretschneideri]
GS016G0003000	0.0185662	--	--	LysM and putative peptidoglycan-binding domain-containing protein 4 OS=Danio rerio GN=lysmd4 PE=2 SV=2	--	PREDICTED: uncharacterized protein LOC103425599 [Malus domestica]
GS06G0120800	0.000518502	molecular_function:"Interacting selectively and non-covalently with calcium ions (Ca2+)." [GOC:ai](GO:0005509),molecular_function:"Interacting selectively and non-covalently with any protein or protein complex (a complex of two or more proteins that may include other nonprotein molecules)." [GOC:go_curators](GO:0005515),cellular_component:"The irregular network of unit membranes, visible only by …	calnexin homolog; K08054 calnexin (A)	Calnexin homolog 1 OS=Arabidopsis thaliana GN=CNX1 PE=1 SV=1	Calreticulin family	PREDICTED: calnexin homolog [Malus domestica]
GS01G0187300	0.026709	--	--	Protein DEFECTIVE IN MERISTEM SILENCING 3 OS=Arabidopsis thaliana GN=DMS3 PE=1 SV=1	--	PREDICTED: uncharacterized protein LOC103443673 [Malus domestica]
GS010G0217100	0.0280546	molecular_function:"Catalysis of an oxidation-reduction (redox) reaction, a reversible chemical reaction in which the oxidation state of an atom or atoms within a molecule is altered. One substrate acts as a hydrogen or electron donor and becomes oxidized, while the other acts as hydrogen or electron acceptor and becomes reduced." [GOC:go_curators](GO:0016491)	peroxisomal 2,4-dienoyl-CoA reductase-like; K13237 peroxisomal 2,4-dienoyl-CoA reductase [EC:1.3.1.34] (A)	Peroxisomal 2,4-dienoyl-CoA reductase OS=Arabidopsis thaliana GN=At3g12800 PE=2 SV=1	--	PREDICTED: peroxisomal 2,4-dienoyl-CoA reductase-like [Malus domestica]
GS011G0075900	0.0379483	molecular_function:"The formation of a protein dimer, a macromolecular structure consists of two noncovalently associated identical or nonidentical subunits." [ISBN:0198506732](GO:0046983)	MYC2; transcription factor MYC2; K13422 transcription factor MYC2 (A)	Transcription factor bHLH14 OS=Arabidopsis thaliana GN=BHLH14 PE=2 SV=1	bHLH-MYC and R2R3-MYB transcription factors N-terminal	PREDICTED: transcription factor MYC2-like [Malus domestica]
GS08G0070700	0.0317554	--	hypothetical protein; K02984 small subunit ribosomal protein S3Ae (A)	Uncharacterized protein At4g06744 OS=Arabidopsis thaliana GN=At4g06744 PE=2 SV=1	--	PREDICTED: uncharacterized protein At4g06744-like [Pyrus x bretschneideri]
GS09G0242800	0.0223677	--	--	Universal stress protein A-like protein OS=Arabidopsis thaliana GN=At3g01520 PE=1 SV=2	Universal stress protein family	PREDICTED: universal stress protein A-like protein [Pyrus x bretschneideri]
GS016G0081200	0.0187258	molecular_function:"Functions in the initiation of ribosome-mediated translation of mRNA into a polypeptide." [ISBN:0198506732](GO:0003743)	--	--	Plant specific eukaryotic initiation factor 4B	PREDICTED: uncharacterized protein LOC103407261 isoform X1 [Malus domestica]
GS013G0201400	0.00336641	molecular_function:"Interacting selectively and non-covalently with ATP, adenosine 5'-triphosphate, a universally important coenzyme and enzyme regulator." [ISBN:0198506732](GO:0005524),molecular_function:"Catalysis of the reaction: ATP + H2O = ADP + phosphate + 2 H+. May or may not be coupled to another reaction." [EC:3.6.1.3, GOC:jl](GO:0016887),biological_process:"The process carried out by a …	chaperonin CPN60-2, mitochondrial-like; K04077 chaperonin GroEL (A)	Chaperonin CPN60-2, mitochondrial OS=Cucurbita maxima GN=CPN60-2 PE=1 SV=1	TCP-1/cpn60 chaperonin family	PREDICTED: chaperonin CPN60-2, mitochondrial-like [Pyrus x bretschneideri]
GS011G0266000	0.00894518	--	--	Protein YLS9 OS=Arabidopsis thaliana GN=YLS9 PE=2 SV=1	Late embryogenesis abundant protein	PREDICTED: protein YLS9-like [Malus domestica]
GS017G0003200	0.0107575	molecular_function:"Catalysis of an oxidation-reduction (redox) reaction, a reversible chemical reaction in which the oxidation state of an atom or atoms within a molecule is altered. One substrate acts as a hydrogen or electron donor and becomes oxidized, while the other acts as hydrogen or electron acceptor and becomes reduced." [GOC:go_curators](GO:0016491)	zerumbone synthase; K09841 xanthoxin dehydrogenase [EC:1.1.1.288] (A)	Short-chain dehydrogenase reductase 2a OS=Arabidopsis thaliana GN=SDR2a PE=3 SV=1	Enoyl-(Acyl carrier protein) reductase	PREDICTED: secoisolariciresinol dehydrogenase-like isoform X1 [Malus domestica]
GSCtg7010000300	0.0171718	--	--	Protein TAR1 OS=Kluyveromyces lactis (strain ATCC 8585 / CBS 2359 / DSM 70799 / NBRC 1267 / NRRL Y-1140 / WM37) GN=TAR1-A PE=4 SV=2	--	PREDICTED: uncharacterized protein LOC103933717 [Pyrus x bretschneideri]
GS06G0003600	0.0110307	--	DEAD-box ATP-dependent RNA helicase 32-like; K14776 ATP-dependent RNA helicase DDX10/DBP4 [EC:3.6.4.13] (A)	--	--	PREDICTED: uncharacterized protein LOC103446161 [Malus domestica]
GS014G0007900	0.0343581	--	--	--	--	--
GS014G0173200	0.0335744	--	--	--	--	--
GSCtg5070000700	0.0384779	--	--	--	--	--
GS07G0004400	0.0348396	--	--	--	--	PREDICTED: uncharacterized protein LOC104879016 [Vitis vinifera]
GS01G0161800	0.00217063	molecular_function:"Interacting selectively and non-covalently with any protein or protein complex (a complex of two or more proteins that may include other nonprotein molecules)." [GOC:go_curators](GO:0005515)	uncharacterized LOC100250295; K03452 magnesium/proton exchanger (A)	Pentatricopeptide repeat-containing protein At5g66520 OS=Arabidopsis thaliana GN=PCMP-H61 PE=2 SV=1	PPR repeat family	PREDICTED: pentatricopeptide repeat-containing protein At5g66520-like [Pyrus x bretschneideri]
GS08G0201000	0.0417182	--	--	C2 and GRAM domain-containing protein At1g03370 OS=Arabidopsis thaliana GN=At1g03370 PE=2 SV=4	--	PREDICTED: C2 and GRAM domain-containing protein At5g50170 [Malus domestica]
GS02G0198100	0.0278507	--	receptor-like kinase; K04733 interleukin-1 receptor-associated kinase 4 [EC:2.7.11.1] (A)	Probable receptor-like protein kinase At5g39030 OS=Arabidopsis thaliana GN=At5g39030 PE=2 SV=1	--	PREDICTED: probable receptor-like protein kinase At5g39030 [Malus domestica]
GS010G0264300	0.0347956	molecular_function:"Any molecular function by which a gene product interacts selectively and non-covalently with DNA (deoxyribonucleic acid)." [GOC:dph, GOC:jl, GOC:tb, GOC:vw](GO:0003677),molecular_function:"Interacting selectively and non-covalently with a specific double-stranded genomic DNA sequence (sometimes referred to as a motif) within the regulatory region of a gene to modulate transcri…	AP2-like ethylene-responsive transcription factor AIL1; K09285 AP2-like factor, ANT lineage (A)	AP2-like ethylene-responsive transcription factor ANT OS=Arabidopsis thaliana GN=ANT PE=1 SV=2	--	PREDICTED: AP2-like ethylene-responsive transcription factor AIL1 [Malus domestica]
GS05G0311000	0.0126192	molecular_function:"Interacting selectively and non-covalently with any protein or protein complex (a complex of two or more proteins that may include other nonprotein molecules)." [GOC:go_curators](GO:0005515)	ank2; ankyrin 2, neuronal; K10380 ankyrin (A)	Ankyrin repeat-containing protein At3g12360 OS=Arabidopsis thaliana GN=At3g12360 PE=2 SV=1	Domain of unknown function	PREDICTED: uncharacterized protein LOC103419600 [Malus domestica]
GS02G0186300	0.0309794	molecular_function:"Any molecular function by which a gene product interacts selectively and non-covalently with DNA (deoxyribonucleic acid)." [GOC:dph, GOC:jl, GOC:tb, GOC:vw](GO:0003677),biological_process:"The cellular metabolic process in which a cell duplicates one or more molecules of DNA. DNA replication begins when specific sequences, known as origins of replication, are recognized and bo…	uncharacterized LOC103409781; K10756 replication factor C subunit 3/5 (A)	Replication factor C subunit 3 OS=Arabidopsis thaliana GN=RFC3 PE=2 SV=1	--	PREDICTED: uncharacterized protein LOC103409781 [Malus domestica]
GS015G0129800	0.0150403	cellular_component:"Any of the various filamentous elements that form the internal framework of cells, and typically remain after treatment of the cells with mild detergent to remove membrane constituents and soluble components of the cytoplasm. The term embraces intermediate filaments, microfilaments, microtubules, the microtrabecular lattice, and other structures characterized by a polymeric fi…	actin-related protein 2/3 complex subunit 3; K05756 actin related protein 2/3 complex, subunit 3 (A)	Actin-related protein 2/3 complex subunit 3 OS=Arabidopsis thaliana GN=ARPC3 PE=1 SV=1	ARP2/3 complex ARPC3 (21 kDa) subunit	PREDICTED: actin-related protein 2/3 complex subunit 3 [Malus domestica]
GS09G0010900	0.00132458	molecular_function:"Catalysis of a biochemical reaction at physiological temperatures. In biologically catalyzed reactions, the reactants are known as substrates, and the catalysts are naturally occurring macromolecular substances known as enzymes. Enzymes possess specific binding sites for substrates, and are usually composed wholly or largely of protein, but RNA that has catalytic activity (rib…	ribulose-phosphate 3-epimerase, cytoplasmic isoform; K01783 ribulose-phosphate 3-epimerase [EC:5.1.3.1] (A)	Ribulose-phosphate 3-epimerase, cytoplasmic isoform OS=Oryza sativa subsp. japonica GN=Os09g0505700 PE=1 SV=1	Ribulose-phosphate 3 epimerase family	PREDICTED: ribulose-phosphate 3-epimerase, cytoplasmic isoform [Malus domestica]
GS01G0114600	0.0233777	molecular_function:"Interacting selectively and non-covalently with ATP, adenosine 5'-triphosphate, a universally important coenzyme and enzyme regulator." [ISBN:0198506732](GO:0005524),molecular_function:"Catalysis of the reaction: ATP + H2O = ADP + phosphate + 2 H+. May or may not be coupled to another reaction." [EC:3.6.1.3, GOC:jl](GO:0016887)	heat shock cognate 70 kDa protein-like; K03283 heat shock 70kDa protein 1/8 (A)	Heat shock cognate 70 kDa protein OS=Petunia hybrida GN=HSP70 PE=2 SV=1	Hsp70 protein	PREDICTED: heat shock cognate 70 kDa protein-like [Pyrus x bretschneideri]
GS05G0236000	0.0495744	cellular_component:"All of the contents of a cell excluding the plasma membrane and nucleus, but including other subcellular structures." [ISBN:0198547684](GO:0005737),molecular_function:"Catalysis of the hydrolysis of a pyrophosphate bond between two phosphate groups, leaving one phosphate on each of the two fragments." [EC:3.6.1.-, GOC:curators](GO:0016462)	protein prune homolog; K01514 exopolyphosphatase [EC:3.6.1.11] (A)	Protein prune homolog OS=Bos taurus GN=PRUNE PE=2 SV=1	DHHA2 domain	PREDICTED: protein prune homolog [Malus domestica]
GS010G0191400	0.0426542	molecular_function:"Catalysis of a biochemical reaction at physiological temperatures. In biologically catalyzed reactions, the reactants are known as substrates, and the catalysts are naturally occurring macromolecular substances known as enzymes. Enzymes possess specific binding sites for substrates, and are usually composed wholly or largely of protein, but RNA that has catalytic activity (rib…	--	UDP-N-acetylglucosamine 1-carboxyvinyltransferase 2 OS=Prochlorococcus marinus (strain SARG / CCMP1375 / SS120) GN=murA2 PE=3 SV=1	EPSP synthase (3-phosphoshikimate 1-carboxyvinyltransferase)	PREDICTED: uncharacterized protein LOC103445773 [Malus domestica]
GS017G0225900	0.0371122	molecular_function:"Catalysis of the phosphorylation of an amino acid residue in a protein, usually according to the reaction: a protein + ATP = a phosphoprotein + ADP." [MetaCyc:PROTEIN-KINASE-RXN](GO:0004672),molecular_function:"Interacting selectively and non-covalently with any protein or protein complex (a complex of two or more proteins that may include other nonprotein molecules)." [GOC:go…	serine/threonine-protein kinase CTR1-like; K06272 integrin-linked kinase [EC:2.7.11.1] (A)	Serine/threonine-protein kinase CTR1 OS=Arabidopsis thaliana GN=CTR1 PE=1 SV=1	Protein tyrosine kinase	PREDICTED: serine/threonine-protein kinase CTR1-like [Pyrus x bretschneideri]
GS07G0200000	0.0110307	molecular_function:"Interacting selectively and non-covalently with a specific double-stranded genomic DNA sequence (sometimes referred to as a motif) within the regulatory region of a gene to modulate transcription. Regulatory regions include promoters (proximal and distal) and enhancers. Genes are transcriptional units, and include bacterial operons." [GOC:txnOH-2018](GO:0003700),biological_pro…	--	Transcription factor bHLH120 OS=Arabidopsis thaliana GN=BHLH120 PE=2 SV=2	Helix-loop-helix DNA-binding domain	PREDICTED: transcription factor bHLH36-like [Malus domestica]
GS05G0153600	0.0285593	--	nuclear pore complex protein NUP160 homolog; K14303 nuclear pore complex protein Nup160 (A)	Nuclear pore complex protein NUP160 OS=Arabidopsis thaliana GN=NUP160 PE=1 SV=2	HAUS augmin-like complex subunit 3	PREDICTED: nuclear pore complex protein NUP160 homolog isoform X1 [Pyrus x bretschneideri]
GS02G0188600	0.000220748	--	--	--	--	--
GS015G0286400	0.0385353	--	--	--	--	PREDICTED: U-box domain-containing protein 51-like [Malus domestica]
GS016G0260300	0.0131099	--	heme oxygenase 1, chloroplastic-like; K00510 heme oxygenase (biliverdin-producing) [EC:1.14.14.18] (A)	Heme oxygenase 1, chloroplastic OS=Arabidopsis thaliana GN=HO1 PE=1 SV=2	--	PREDICTED: heme oxygenase 1, chloroplastic-like [Pyrus x bretschneideri]
GS03G0039200	0.0178214	molecular_function:"Interacting selectively and non-covalently with monomeric or multimeric forms of actin, including actin filaments." [GOC:clt](GO:0003779),biological_process:"A process that is carried out at the cellular level which results in the assembly, arrangement of constituent parts, or disassembly of cytoskeletal structures." [GOC:dph, GOC:jl, GOC:mah](GO:0007010),biological_process:"T…	villin-1; K05761 villin 1 (A)	Villin-1 OS=Arabidopsis thaliana GN=VLN1 PE=2 SV=2	Gelsolin repeat	PREDICTED: villin-1 [Malus domestica]
GS09G0163500	0.0132142	--	--	U-box domain-containing protein 13 OS=Arabidopsis thaliana GN=PUB13 PE=1 SV=1	--	PREDICTED: U-box domain-containing protein 13-like [Malus domestica]
GS03G0180100	1.89151e-87	--	--	--	--	--
GS04G0132600	0.0165771	--	--	--	--	PREDICTED: uncharacterized protein LOC103418117 [Malus domestica]
GS01G0096400	0.0173276	molecular_function:"Catalysis of the reaction: 5-O-(1-carboxyvinyl)-3-phosphoshikimate = chorismate + phosphate." [EC:4.2.3.5, RHEA:21020](GO:0004107),biological_process:"The chemical reactions and pathways resulting in the formation of aromatic amino acid family, amino acids with aromatic ring (phenylalanine, tyrosine, tryptophan)." [GOC:go_curators](GO:0009073)	chorismate synthase, chloroplastic-like; K01736 chorismate synthase [EC:4.2.3.5] (A)	Chorismate synthase, chloroplastic OS=Arabidopsis thaliana GN=EMB1144 PE=2 SV=2	Chorismate synthase	PREDICTED: chorismate synthase, chloroplastic-like [Malus domestica]
GS010G0279000	0.00511787	molecular_function:"Catalysis of the phosphorylation of an amino acid residue in a protein, usually according to the reaction: a protein + ATP = a phosphoprotein + ADP." [MetaCyc:PROTEIN-KINASE-RXN](GO:0004672),molecular_function:"Interacting selectively and non-covalently with ATP, adenosine 5'-triphosphate, a universally important coenzyme and enzyme regulator." [ISBN:0198506732](GO:0005524),bi…	G-type lectin S-receptor-like serine/threonine-protein kinase RKS1; K05349 beta-glucosidase [EC:3.2.1.21] (A)	G-type lectin S-receptor-like serine/threonine-protein kinase RKS1 OS=Arabidopsis thaliana GN=RKS1 PE=3 SV=3	Protein tyrosine kinase	PREDICTED: uncharacterized protein LOC104442758 [Eucalyptus grandis]
GS09G0012500	0.0254786	molecular_function:"Interacting selectively and non-covalently with any protein or protein complex (a complex of two or more proteins that may include other nonprotein molecules)." [GOC:go_curators](GO:0005515)	AAEL014668-PA; K15503 serine/threonine-protein phosphatase 6 regulatory ankyrin repeat subunit B (A)	Ankyrin-3 OS=Rattus norvegicus GN=Ank3 PE=1 SV=3	Ankyrin repeats (3 copies)	PREDICTED: ankyrin-3 [Malus domestica]
GS011G0262000	0.0447018	cellular_component:"The protein complexes that form the mitochondrial electron transport system (the respiratory chain), associated with the inner mitochondrial membrane. The respiratory chain complexes transfer electrons from an electron donor to an electron acceptor and are associated with a proton pump to create a transmembrane electrochemical gradient." [GOC:curators, GOC:ecd, ISBN:0198547684…	--	Cytochrome c oxidase subunit 5C-2 OS=Arabidopsis thaliana GN=At3g62400 PE=2 SV=1	--	PREDICTED: probable cytochrome c oxidase subunit 5C-3 [Malus domestica]
GS016G0158000	0.0224816	cellular_component:"The membrane surrounding a cell that separates the cell from its external environment. It consists of a phospholipid bilayer and associated proteins." [ISBN:0716731363](GO:0005886),molecular_function:"Stops, prevents or reduces the activity of a kinase, an enzyme which catalyzes of the transfer of a phosphate group, usually from ATP, to a substrate molecule." [GOC:mah](GO:0019…	BRI1 kinase inhibitor 1; K14499 BRI1 kinase inhibitor 1 (A)	Probable membrane-associated kinase regulator 1 OS=Arabidopsis thaliana GN=MAKR1 PE=1 SV=1	--	PREDICTED: probable membrane-associated kinase regulator 1 [Malus domestica]
GS06G0014200	1.23413e-05	--	--	--	--	--
GS01G0104600	0.0419537	molecular_function:"Catalysis of the phosphorylation of an amino acid residue in a protein, usually according to the reaction: a protein + ATP = a phosphoprotein + ADP." [MetaCyc:PROTEIN-KINASE-RXN](GO:0004672),molecular_function:"Interacting selectively and non-covalently with ATP, adenosine 5'-triphosphate, a universally important coenzyme and enzyme regulator." [ISBN:0198506732](GO:0005524),bi…	hypothetical protein; K05391 cyclic nucleotide gated channel, other eukaryote (A)	Wall-associated receptor kinase 5 OS=Arabidopsis thaliana GN=WAK5 PE=2 SV=1	Protein kinase domain	PREDICTED: uncharacterized protein LOC103936744 isoform X5 [Pyrus x bretschneideri]
GS03G0188100	0.0477531	--	--	--	--	PREDICTED: uncharacterized protein LOC103430228 [Malus domestica]
GS05G0039400	0.0393597	molecular_function:"Catalysis of the reaction: acetyl-CoA + peptide = CoA + N-alpha-acetylpeptide. This reaction is the acetylation of the N-terminal amino acid residue of a peptide or protein." [GOC:mah, PMID:30054468](GO:0004596),molecular_function:"Catalysis of the transfer of an acetyl group to a nitrogen atom on the acceptor molecule." [GOC:ai](GO:0008080),biological_process:"The acetylation…	N-alpha-acetyltransferase MAK3-like; K00670 peptide alpha-N-acetyltransferase [EC:2.3.1.88] (A)	N-alpha-acetyltransferase MAK3 OS=Arabidopsis thaliana GN=MAK3 PE=2 SV=1	Acetyltransferase (GNAT) family	PREDICTED: N-alpha-acetyltransferase MAK3-like [Pyrus x bretschneideri]
GS016G0232100	0.0392318	--	hypothetical protein; K13207 CUG-BP- and ETR3-like factor (A)	Protein FLX-like 2 OS=Arabidopsis thaliana GN=FLXL2 PE=1 SV=1	--	PREDICTED: protein FLX-like 4 isoform X1 [Malus domestica]
GS011G0058900	0.0439331	--	hypothetical protein; K13459 disease resistance protein RPS2 (A)	Probable disease resistance protein At4g27220 OS=Arabidopsis thaliana GN=At4g27220 PE=2 SV=1	--	PREDICTED: uncharacterized protein LOC103412844 [Malus domestica]
GS01G0097700	0.0284409	--	hypothetical protein; K17345 tetraspanin-5 (A)	Tetraspanin-5 OS=Arabidopsis thaliana GN=TET5 PE=2 SV=1	--	PREDICTED: tetraspanin-6-like isoform X1 [Malus domestica]
GS011G0085500	2.34586e-08	molecular_function:"The formation of a protein dimer, a macromolecular structure consists of two noncovalently associated identical or nonidentical subunits." [ISBN:0198506732](GO:0046983)	MYC2; transcription factor MYC2; K13422 transcription factor MYC2 (A)	Transcription factor MYC4 OS=Arabidopsis thaliana GN=MYC4 PE=1 SV=1	bHLH-MYC and R2R3-MYB transcription factors N-terminal	PREDICTED: transcription factor MYC3-like [Malus domestica]
GS04G0024100	0.0103531	molecular_function:"Any molecular function by which a gene product interacts selectively and non-covalently with DNA (deoxyribonucleic acid)." [GOC:dph, GOC:jl, GOC:tb, GOC:vw](GO:0003677),biological_process:"Any process that modulates the frequency, rate or extent of cellular DNA-templated transcription." [GOC:go_curators, GOC:txnOH](GO:0006355)	--	NAC domain-containing protein 2 OS=Arabidopsis thaliana GN=NAC002 PE=2 SV=2	No apical meristem (NAM) protein	PREDICTED: NAC domain-containing protein 2-like [Pyrus x bretschneideri]
GS04G0014900	0.0010225	--	BRCA1-A complex subunit BRE-like; K12173 BRCA1-A complex subunit BRE (A)	Thaumatin-like protein 1a OS=Malus domestica GN=TL1 PE=1 SV=1	Thaumatin family	PREDICTED: thaumatin-like protein 1b [Malus domestica]
GS010G0069600	0.000124019	molecular_function:"Interacting selectively and non-covalently with a specific double-stranded genomic DNA sequence (sometimes referred to as a motif) within the regulatory region of a gene to modulate transcription. Regulatory regions include promoters (proximal and distal) and enhancers. Genes are transcriptional units, and include bacterial operons." [GOC:txnOH-2018](GO:0003700),biological_pro…	G-box-binding factor 1; K09060 plant G-box-binding factor (A)	G-box-binding factor 1 OS=Arabidopsis thaliana GN=GBF1 PE=2 SV=2	bZIP transcription factor	PREDICTED: G-box-binding factor 1 isoform X1 [Malus domestica]
GSCtg9050000100	0.0399405	--	lysosomal alpha-mannosidase-like; K01191 alpha-mannosidase [EC:3.2.1.24] (A)	--	--	hypothetical protein B456_001G276600 [Gossypium raimondii]
GS016G0192500	0.0397974	molecular_function:"Catalysis of the reaction: (2R,3S)-3-isopropylmalate = (2S)-2-isopropylmalate." [EC:4.2.1.33](GO:0003861),biological_process:"The chemical reactions and pathways resulting in the formation of amino acids, organic acids containing one or more amino substituents." [ISBN:0198506732](GO:0008652),molecular_function:"Catalysis of the cleavage of a carbon-oxygen bond by elimination o…	3-isopropylmalate dehydratase large subunit; K01703 3-isopropylmalate/(R)-2-methylmalate dehydratase large subunit [EC:4.2.1.33 4.2.1.35] (A)	3-isopropylmalate dehydratase large subunit OS=Arabidopsis thaliana GN=IIL1 PE=1 SV=1	Aconitase family (aconitate hydratase)	PREDICTED: 3-isopropylmalate dehydratase large subunit [Malus domestica]
GS017G0104100	0.0488809	molecular_function:"Interacting selectively and non-covalently with any nucleic acid." [GOC:jl](GO:0003676)	heterogeneous nuclear ribonucleoprotein 1-like; K12741 heterogeneous nuclear ribonucleoprotein A1/A3 (A)	Heterogeneous nuclear ribonucleoprotein 1 OS=Arabidopsis thaliana GN=RNP1 PE=1 SV=1	RNA recognition motif. (a.k.a. RRM, RBD, or RNP domain)	PREDICTED: heterogeneous nuclear ribonucleoprotein 1-like [Malus domestica]
GS04G0211300	0.00263877	--	uncharacterized LOC102704525; K01227 mannosyl-glycoprotein endo-beta-N-acetylglucosaminidase [EC:3.2.1.96] (A)	LOB domain-containing protein 6 OS=Arabidopsis thaliana GN=LBD6 PE=1 SV=1	Lateral organ boundaries (LOB) domain	PREDICTED: LOB domain-containing protein 6 isoform X1 [Malus domestica]
GS07G0011500	0.0159951	molecular_function:"Interacting selectively and non-covalently with double-stranded DNA." [GOC:elh, GOC:vw](GO:0003690),biological_process:"Any process that modulates the frequency, rate or extent of cellular DNA-templated transcription." [GOC:go_curators, GOC:txnOH](GO:0006355)	uncharacterized LOC103438597; K15032 mTERF domain-containing protein, mitochondrial (A)	--	mTERF	PREDICTED: uncharacterized protein LOC103438597 [Malus domestica]
GS015G0081800	0.0343502	--	--	--	--	PREDICTED: uncharacterized protein LOC103456125 isoform X2 [Malus domestica]
GS09G0189800	0.00074695	--	--	--	--	PREDICTED: uncharacterized protein LOC103427225 [Malus domestica]
GS014G0111300	1.27191e-07	--	--	--	--	PREDICTED: uncharacterized protein LOC103409616 isoform X2 [Malus domestica]
GS010G0144300	0.0182445	--	--	--	--	PREDICTED: uncharacterized protein LOC103445338 isoform X1 [Malus domestica]
GS015G0072200	0.0166056	--	hypothetical protein; K07466 replication factor A1 (A)	--	Helitron helicase-like domain at N-terminus	PREDICTED: uncharacterized protein LOC103422277 isoform X1 [Malus domestica]
GS02G0234500	0.028263	--	--	--	--	--
GS09G0172900	0.0304868	molecular_function:"Catalysis of the reaction: GTP + H2O = GDP + phosphate." [ISBN:0198547684, PMID:26832457, PMID:27218782](GO:0003924),molecular_function:"Interacting selectively and non-covalently with GTP, guanosine triphosphate." [GOC:ai](GO:0005525)	ras-related protein Rab7-like; K07897 Ras-related protein Rab-7A (A)	Ras-related protein Rab7 OS=Prunus armeniaca PE=2 SV=1	Ras family	PREDICTED: ras-related protein Rab7-like [Pyrus x bretschneideri]
GS010G0125500	1.89151e-87	biological_process:"Any process that results in a change in state or activity of a cell or an organism (in terms of movement, secretion, enzyme production, gene expression, etc.) as a result of a stimulus reflecting the presence, absence, or concentration of water." [GOC:jl](GO:0009415)	--	Dehydrin COR47 OS=Arabidopsis thaliana GN=COR47 PE=1 SV=2	Dehydrin	PREDICTED: dehydrin COR47-like [Malus domestica]
GS02G0053300	0.0407175	molecular_function:"Interacting selectively and non-covalently with messenger RNA (mRNA), an intermediate molecule between DNA and protein. mRNA includes UTR and coding sequences, but does not contain introns." [GOC:kmv, GOC:pr, SO:0000234](GO:0003729),cellular_component:"Any macromolecular complex involved in cleavage or polyadenylation of mRNA molecules." [GOC:mah, PMID:10357856](GO:0005849),bi…	cleavage and polyadenylation specificity factor subunit 5-like; K14397 cleavage and polyadenylation specificity factor subunit 5 (A)	Pre-mRNA cleavage factor Im 25 kDa subunit 1 OS=Arabidopsis thaliana GN=CFIS1 PE=1 SV=1	Nucleotide hydrolase	PREDICTED: cleavage and polyadenylation specificity factor subunit 5-like [Pyrus x bretschneideri]
GS08G0197200	3.23518e-08	molecular_function:"Catalysis of an oxidation-reduction (redox) reaction, a reversible chemical reaction in which the oxidation state of an atom or atoms within a molecule is altered. One substrate acts as a hydrogen or electron donor and becomes oxidized, while the other acts as hydrogen or electron acceptor and becomes reduced." [GOC:go_curators](GO:0016491)	leucoanthocyanidin dioxygenase, putative (EC:1.14.11.23 1.14.11.9); K06892 feruloyl-CoA ortho-hydroxylase [EC:1.14.11.-] (A)	Probable 2-oxoglutarate-dependent dioxygenase AOP1.2 OS=Arabidopsis thaliana GN=AOP1.2 PE=2 SV=1	non-haem dioxygenase in morphine synthesis N-terminal	PREDICTED: probable 2-oxoglutarate-dependent dioxygenase AOP1 [Pyrus x bretschneideri]
GS017G0225700	0.00487805	molecular_function:"Any molecular function by which a gene product interacts selectively and non-covalently with DNA (deoxyribonucleic acid)." [GOC:dph, GOC:jl, GOC:tb, GOC:vw](GO:0003677),molecular_function:"Catalysis of the formation of a phosphodiester bond between the 3'-hydroxyl group at the end of one DNA chain and the 5'-phosphate group at the end of another. This reaction requires an ener…	hypothetical protein; K10747 DNA ligase 1 [EC:6.5.1.1 6.5.1.6 6.5.1.7] (A)	DNA ligase 1 OS=Arabidopsis thaliana GN=LIG1 PE=2 SV=2	ATP dependent DNA ligase domain	hypothetical protein PRUPE_ppa000275mg [Prunus persica]
GS010G0173000	0.0107296	molecular_function:"Catalysis of an oxidation-reduction (redox) reaction in which a CH-OH group act as a hydrogen or electron donor and reduces a hydrogen or electron acceptor." [GOC:ai](GO:0016614),molecular_function:"Catalysis of the reaction: 2 long-chain alcohol + O2 = 2 long-chain aldehyde + 2 H2O." [EC:1.1.3.20](GO:0046577),molecular_function:"Interacting selectively and non-covalently with…	long-chain-alcohol oxidase FAO2-like; K17756 long-chain-alcohol oxidase [EC:1.1.3.20] (A)	Long-chain-alcohol oxidase FAO2 OS=Lotus japonicus GN=FAO2 PE=2 SV=1	GMC oxidoreductase	PREDICTED: long-chain-alcohol oxidase FAO2-like [Pyrus x bretschneideri]
GS09G0128500	0.0114682	--	--	23 kDa jasmonate-induced protein OS=Hordeum vulgare PE=2 SV=1	--	PREDICTED: 23 kDa jasmonate-induced protein-like [Malus domestica]
GS012G0188300	0.00383181	molecular_function:"Catalysis of the phosphorylation of an amino acid residue in a protein, usually according to the reaction: a protein + ATP = a phosphoprotein + ADP." [MetaCyc:PROTEIN-KINASE-RXN](GO:0004672),molecular_function:"Interacting selectively and non-covalently with ATP, adenosine 5'-triphosphate, a universally important coenzyme and enzyme regulator." [ISBN:0198506732](GO:0005524),bi…	probable serine/threonine-protein kinase ifkC; K16196 eukaryotic translation initiation factor 2-alpha kinase 4 [EC:2.7.11.1] (A)	Probable serine/threonine-protein kinase GCN2 OS=Arabidopsis thaliana GN=GCN2 PE=2 SV=2	Protein kinase domain	PREDICTED: probable serine/threonine-protein kinase GCN2 [Malus domestica]
GS02G0027500	0.00212945	biological_process:"Any process that stops, prevents, or reduces the frequency, rate or extent of cellular DNA-templated transcription." [GOC:go_curators, GOC:txnOH](GO:0045892)	hypothetical protein; K01870 isoleucyl-tRNA synthetase [EC:6.1.1.5] (A)	Transcription repressor OFP8 OS=Arabidopsis thaliana GN=OFP8 PE=2 SV=1	Transcriptional repressor, ovate	PREDICTED: uncharacterized protein LOC103448978 [Malus domestica]
GS01G0001000	0.0448151	--	auxin response factor 1; K14486 auxin response factor (A)	Auxin response factor 1 OS=Arabidopsis thaliana GN=ARF1 PE=1 SV=2	--	PREDICTED: auxin response factor 1 [Pyrus x bretschneideri]
GSCtg7630000700	0.0421157	--	--	Protein TAR1 OS=Saccharomyces cerevisiae (strain ATCC 204508 / S288c) GN=TAR1 PE=2 SV=1	--	hypothetical protein MTR_5g051030 [Medicago truncatula]
GS02G0071900	0.0275723	--	E3 ubiquitin-protein ligase ATL4-like; K10663 E3 ubiquitin-protein ligase ATL4 [EC:2.3.2.27] (A)	E3 ubiquitin-protein ligase ATL4 OS=Arabidopsis thaliana GN=ATL4 PE=1 SV=1	Ring finger domain	PREDICTED: RING-H2 finger protein ATL65-like [Malus domestica]
GS03G0220700	0.0147882	molecular_function:"Interacting selectively and non-covalently with any protein or protein complex (a complex of two or more proteins that may include other nonprotein molecules)." [GOC:go_curators](GO:0005515)	ankyrin-3; K10380 ankyrin (A)	Ankyrin-3 OS=Rattus norvegicus GN=Ank3 PE=1 SV=3	Ankyrin repeats (3 copies)	PREDICTED: uncharacterized protein LOC103960143 [Pyrus x bretschneideri]
GS01G0176500	0.0138183	--	--	--	--	--
GS08G0019000	0.0383116	molecular_function:"Catalysis of the reaction: donor + hydrogen peroxide = oxidized donor + 2 H2O." [EC:1.11.1.7, RHEA:56136](GO:0004601),biological_process:"Any process that results in a change in state or activity of a cell or an organism (in terms of movement, secretion, enzyme production, gene expression, etc.) as a result of oxidative stress, a state often resulting from exposure to high lev…	peroxidase 9-like; K00430 peroxidase [EC:1.11.1.7] (A)	Peroxidase 72 OS=Arabidopsis thaliana GN=PER72 PE=1 SV=1	--	PREDICTED: peroxidase 9-like [Pyrus x bretschneideri]
GS014G0061200	0.0494612	--	--	--	--	PREDICTED: DTW domain-containing protein 2 [Malus domestica]
GS02G0196800	0.000101786	--	probable receptor-like protein kinase At1g67000; K04730 interleukin-1 receptor-associated kinase 1 [EC:2.7.11.1] (A)	Putative RING-H2 finger protein ATL21A OS=Arabidopsis thaliana GN=ATL21A PE=3 SV=1	--	PREDICTED: putative RING-H2 finger protein ATL21A [Malus domestica]
GS09G0170800	0.00149767	--	protein FAR1-RELATED SEQUENCE 5-like; K17604 zinc finger SWIM domain-containing protein 3 (A)	Probable inactive nicotinamidase At3g16190 OS=Arabidopsis thaliana GN=At3g16190 PE=2 SV=1	Isochorismatase family	PREDICTED: uncharacterized protein LOC103443787 [Malus domestica]
GS016G0099600	0.00228345	--	--	--	--	PREDICTED: DEAD-box ATP-dependent RNA helicase 13-like [Malus domestica]
GS015G0058200	0.0110387	cellular_component:"A membrane-bound cytoplasmic organelle of the endomembrane system that further processes the core oligosaccharides (e.g. N-glycans) added to proteins in the endoplasmic reticulum and packages them into membrane-bound vesicles. The Golgi apparatus operates at the intersection of the secretory, lysosomal, and endocytic pathways." [ISBN:0198506732](GO:0005794),biological_process:…	glycogenin, putative; K00750 glycogenin glucosyltransferase [EC:2.4.1.186] (A)	UDP-glucuronate:xylan alpha-glucuronosyltransferase 2 OS=Arabidopsis thaliana GN=GUX2 PE=2 SV=1	--	PREDICTED: UDP-glucuronate:xylan alpha-glucuronosyltransferase 2-like isoform X2 [Pyrus x bretschneideri]
GS015G0013000	0.00245358	--	hypothetical protein; K01214 isoamylase [EC:3.2.1.68] (A)	Isoamylase 1, chloroplastic OS=Arabidopsis thaliana GN=ISA1 PE=1 SV=1	--	PREDICTED: uncharacterized protein LOC103938828 [Pyrus x bretschneideri]
GS01G0038200	0.00829499	--	--	--	--	PREDICTED: B3 domain-containing transcription factor VRN1-like [Pyrus x bretschneideri]
GS017G0106500	8.99914e-05	--	kinesin heavy chain, putative; K10406 kinesin family member C2/C3 (A)	Protein ELC OS=Arabidopsis thaliana GN=ELC PE=1 SV=1	Plant protein of unknown function (DUF868)	PREDICTED: uncharacterized protein LOC103417205 [Malus domestica]
*P-value < 0.05 by hypergeometric test and FDR adjustments.
