# Supplementary material for: Pan-genome analysis of 13 Malus accessions reveals structural and sequence variations associated with fruit traits
Source: Nat Commun. 2023 Nov 15;14:7377. doi: 10.1038/s41467-023-43270-7 (PMC10651928; doi:10.1038/s41467-023-43270-7)
Supplement: Supplementary file 21 — Supplementary Data 18 [file 41467_2023_43270_MOESM21_ESM.xlsx]

## Sheet: Supplementary Data 18
Supplementary Data 18. Enrichment analysis of SV hotspot region genes.
Chr	Start	End	Gene_chr	Gene_start	Gene_end	Gene ID	GO description	KEGG description	Swisspront description	Pfam description	NR description
chr10	1400001	2000000	chr10	1418892	1425310	GS010G0009700.1	molecular_function:"Interacting selectively and non-covalently with microtubules, filaments composed of tubulin monomers." [GOC:krc](GO:0008017)	--	--	Targeting protein for Xklp2 (TPX2)	PREDICTED: neurofilament heavy polypeptide-like isoform X1 [Malus domestica]
chr10	1400001	2000000	chr10	1414297	1416867	GS010G0009600.1	--	--	--	--	hypothetical protein CAPTEDRAFT_185228 [Capitella teleta]
chr10	1400001	2000000	chr10	1444264	1445294	GS010G0009800.1	--	uncharacterized LOC103412603; K17893 ubiquinol oxidase [EC:1.10.3.11] (A)	--	--	PREDICTED: uncharacterized protein LOC103412603 [Malus domestica]
chr10	1400001	2000000	chr10	1454314	1455057	GS010G0009900.1	--	--	--	--	--
chr10	1400001	2000000	chr10	1461502	1463518	GS010G0010000.1	cellular_component:"The component of a membrane consisting of the gene products and protein complexes having at least some part of their peptide sequence embedded in the hydrophobic region of the membrane." [GOC:dos, GOC:go_curators](GO:0016021),molecular_function:"Enables the transfer of a sugar from one side of a membrane to the other. A sugar is any member of a class of sweet, water-soluble, c…	bidirectional sugar transporter SWEET1-like; K15382 solute carrier family 50 (sugar transporter) (A)	Bidirectional sugar transporter SWEET1 OS=Arabidopsis thaliana GN=SWEET1 PE=1 SV=1	Sugar efflux transporter for intercellular exchange	PREDICTED: bidirectional sugar transporter SWEET1-like isoform X1 [Malus domestica]
chr10	1400001	2000000	chr10	1496064	1497375	GS010G0010200.1	molecular_function:"Interacting selectively and non-covalently with calcium ions (Ca2+)." [GOC:ai](GO:0005509),cellular_component:"A photosystem that contains a pheophytin-quinone reaction center with associated accessory pigments and electron carriers. In cyanobacteria and chloroplasts, in the presence of light, PSII functions as a water-plastoquinone oxidoreductase, transferring electrons from …	Zinc-binding alcohol dehydrogenase domain-containing protein 2; K07119 uncharacterized protein (A)	PsbP domain-containing protein 4, chloroplastic OS=Arabidopsis thaliana GN=PPD4 PE=1 SV=2	PsbP	PREDICTED: psbP domain-containing protein 4, chloroplastic [Pyrus x bretschneideri]
chr10	1400001	2000000	chr10	1633388	1635373	GS010G0010500.1	molecular_function:"Interacting selectively and non-covalently with magnesium (Mg) ions." [GOC:ai](GO:0000287),molecular_function:"Catalysis of a biochemical reaction at physiological temperatures. In biologically catalyzed reactions, the reactants are known as substrates, and the catalysts are naturally occurring macromolecular substances known as enzymes. Enzymes possess specific binding sites …	acetolactate synthase 1, chloroplastic-like; K01652 acetolactate synthase I/II/III large subunit [EC:2.2.1.6] (A)	Acetolactate synthase 2, chloroplastic OS=Nicotiana tabacum GN=ALS SURB PE=1 SV=1	Thiamine pyrophosphate enzyme, central domain	PREDICTED: acetolactate synthase 2, chloroplastic-like [Malus domestica]
chr10	1400001	2000000	chr10	1666241	1668369	GS010G0010700.1	molecular_function:"Interacting selectively and non-covalently with zinc (Zn) ions." [GOC:ai](GO:0008270),molecular_function:"Catalysis of an oxidation-reduction (redox) reaction, a reversible chemical reaction in which the oxidation state of an atom or atoms within a molecule is altered. One substrate acts as a hydrogen or electron donor and becomes oxidized, while the other acts as hydrogen or …	alcohol dehydrogenase; K00001 alcohol dehydrogenase [EC:1.1.1.1] (A)	Alcohol dehydrogenase OS=Malus domestica GN=ADH PE=2 SV=1	Alcohol dehydrogenase GroES-like domain	RecName: Full=Alcohol dehydrogenase [Malus domestica]
chr10	1400001	2000000	chr10	1709902	1712658	GS010G0010900.1	molecular_function:"Interacting selectively and non-covalently with zinc (Zn) ions." [GOC:ai](GO:0008270),molecular_function:"Catalysis of an oxidation-reduction (redox) reaction, a reversible chemical reaction in which the oxidation state of an atom or atoms within a molecule is altered. One substrate acts as a hydrogen or electron donor and becomes oxidized, while the other acts as hydrogen or …	alcohol dehydrogenase 1; K18857 alcohol dehydrogenase class-P [EC:1.1.1.1] (A)	Alcohol dehydrogenase 1 OS=Petunia hybrida GN=ADH1 PE=3 SV=1	Zinc-binding dehydrogenase	PREDICTED: alcohol dehydrogenase 1 [Malus domestica]
chr10	1400001	2000000	chr10	1737763	1739226	GS010G0011100.1	biological_process:"The chemical reactions and pathways involving fatty acids, aliphatic monocarboxylic acids liberated from naturally occurring fats and oils by hydrolysis." [ISBN:0198547684](GO:0006631),molecular_function:"Catalysis of an oxidation-reduction (redox) reaction, a reversible chemical reaction in which the oxidation state of an atom or atoms within a molecule is altered. One substr…	acyl-[acyl-carrier-protein] desaturase 6, chloroplastic-like; K03921 acyl-[acyl-carrier-protein] desaturase [EC:1.14.19.2 1.14.19.11 1.14.19.26] (A)	Acyl-[acyl-carrier-protein] desaturase 6, chloroplastic OS=Arabidopsis thaliana GN=S-ACP-DES6 PE=2 SV=2	Fatty acid desaturase	PREDICTED: acyl-[acyl-carrier-protein] desaturase 6, chloroplastic-like [Malus domestica]
chr10	1400001	2000000	chr10	1751220	1752467	GS010G0011200.1	--	titin-like; K12567 titin [EC:2.7.11.1] (A)	Filamentous hemagglutinin OS=Bordetella pertussis (strain Tohama I / ATCC BAA-589 / NCTC 13251) GN=fhaB PE=1 SV=4	--	PREDICTED: extensin-like [Malus domestica]
chr10	1400001	2000000	chr10	1755155	1763377	GS010G0011300.1	--	condensin complex subunit 1-like; K06677 condensin complex subunit 1 (A)	--	--	PREDICTED: LOW QUALITY PROTEIN: condensin complex subunit 1-like [Malus domestica]
chr10	1400001	2000000	chr10	1779566	1784183	GS010G0011500.1	molecular_function:"Interacting selectively and non-covalently with any protein or protein complex (a complex of two or more proteins that may include other nonprotein molecules)." [GOC:go_curators](GO:0005515),biological_process:"The cellular process in which a signal is conveyed to trigger a change in the activity or state of a cell. Signal transduction begins with reception of a signal (e.g. a…	TMV resistance protein N-like; K19613 leucine-rich repeat protein SHOC2 (A)	TMV resistance protein N OS=Nicotiana glutinosa GN=N PE=1 SV=1	TIR domain	PREDICTED: TMV resistance protein N-like [Pyrus x bretschneideri]
chr10	1400001	2000000	chr10	1784644	1785399	GS010G0011600.1	molecular_function:"Interacting selectively and non-covalently with any carbohydrate, which includes monosaccharides, oligosaccharides and polysaccharides as well as substances derived from monosaccharides by reduction of the carbonyl group (alditols), by oxidation of one or more hydroxy groups to afford the corresponding aldehydes, ketones, or carboxylic acids, or by replacement of one or more h…	U6 snRNA-associated Sm-like protein LSm5; K12624 U6 snRNA-associated Sm-like protein LSm5 (A)	L-type lectin-domain containing receptor kinase S.6 OS=Arabidopsis thaliana GN=LECRKS6 PE=2 SV=1	Legume lectin domain	PREDICTED: L-type lectin-domain containing receptor kinase S.6 [Pyrus x bretschneideri]
chr10	1400001	2000000	chr10	1798708	1799406	GS010G0011900.1	molecular_function:"Interacting selectively and non-covalently with any protein or protein complex (a complex of two or more proteins that may include other nonprotein molecules)." [GOC:go_curators](GO:0005515)	methionine aminopeptidase 1D, chloroplastic/mitochondrial; K17710 pentatricopeptide repeat domain-containing protein 1 (A)	Pentatricopeptide repeat-containing protein At3g09040, mitochondrial OS=Arabidopsis thaliana GN=PCMP-E88 PE=2 SV=1	PPR repeat family	PREDICTED: pentatricopeptide repeat-containing protein At3g09040, mitochondrial [Pyrus x bretschneideri]
chr10	1400001	2000000	chr10	1788327	1791108	GS010G0011700.1	molecular_function:"Catalysis of the hydrolysis of a peptide bond not more than three residues from the C-terminus of a polypeptide chain by a catalytic mechanism that involves a catalytic triad consisting of a serine nucleophile that is activated by a proton relay involving an acidic residue (e.g. aspartate or glutamate) and a basic residue (usually histidine)." [http://merops.sanger.ac.uk/about…	serine carboxypeptidase-like 42; K16297 serine carboxypeptidase-like clade II [EC:3.4.16.-] (A)	Serine carboxypeptidase-like 42 OS=Arabidopsis thaliana GN=SCPL42 PE=2 SV=1	Serine carboxypeptidase	PREDICTED: serine carboxypeptidase-like 42 [Pyrus x bretschneideri]
chr10	1400001	2000000	chr10	1798222	1798530	GS010G0011800.1	molecular_function:"Interacting selectively and non-covalently with any protein or protein complex (a complex of two or more proteins that may include other nonprotein molecules)." [GOC:go_curators](GO:0005515)	ATP-dependent DNA helicase MER3 homolog; K15271 ATP-dependent DNA helicase HFM1/MER3 [EC:3.6.4.12] (A)	Pentatricopeptide repeat-containing protein At3g09040, mitochondrial OS=Arabidopsis thaliana GN=PCMP-E88 PE=2 SV=1	--	PREDICTED: pentatricopeptide repeat-containing protein At3g09040, mitochondrial [Pyrus x bretschneideri]
chr10	1400001	2000000	chr10	1842423	1843769	GS010G0012200.1	--	--	--	PDDEXK-like family of unknown function	PREDICTED: uncharacterized protein LOC103437232 isoform X1 [Malus domestica]
chr10	1400001	2000000	chr10	1845963	1850347	GS010G0012300.1	molecular_function:"Enables the transfer of a GDP-mannose from one side of a membrane to the other. GDP-mannose is a substance composed of mannose in glycosidic linkage with guanosine diphosphate." [GOC:ai, GOC:mtg_transport, ISBN:0815340729](GO:0005458)	GDP-mannose transporter GONST1-like; K15356 GDP-mannose transporter (A)	GDP-mannose transporter GONST1 OS=Arabidopsis thaliana GN=GONST1 PE=1 SV=2	Triose-phosphate Transporter family	PREDICTED: GDP-mannose transporter GONST1-like [Pyrus x bretschneideri]
chr10	1400001	2000000	chr10	1852739	1855498	GS010G0012400.1	molecular_function:"Interacting selectively and non-covalently with ATP, adenosine 5'-triphosphate, a universally important coenzyme and enzyme regulator." [ISBN:0198506732](GO:0005524),molecular_function:"Primary active transporter of a solute across a membrane, via the reaction: ATP + H2O = ADP + phosphate, to directly drive the transport of a substance across a membrane. The transport protein …	hypothetical protein; K05658 ATP-binding cassette, subfamily B (MDR/TAP), member 1 [EC:3.6.3.44] (A)	ABC transporter I family member 10, chloroplastic OS=Arabidopsis thaliana GN=ABCI10 PE=2 SV=1	ABC transporter	PREDICTED: ABC transporter I family member 10, chloroplastic [Pyrus x bretschneideri]
chr10	1400001	2000000	chr10	1860800	1865384	GS010G0012500.1	--	organic solute transporter subunit alpha-like; K14360 organic solute transporter subunit alpha (A)	Protein LAZ1 homolog 1 OS=Arabidopsis thaliana GN=At1g77220 PE=2 SV=1	Organic solute transporter Ostalpha	PREDICTED: transmembrane protein 184 homolog DDB_G0279555-like [Pyrus x bretschneideri]
chr10	1400001	2000000	chr10	1876666	1878082	GS010G0012700.1	--	--	Pathogen-related protein OS=Hordeum vulgare PE=2 SV=2	--	PREDICTED: pathogen-related protein-like isoform X1 [Pyrus x bretschneideri]
chr10	1400001	2000000	chr10	1869137	1871892	GS010G0012600.1	--	--	--	--	PREDICTED: cysteine-rich repeat secretory protein 3-like [Pyrus x bretschneideri]
chr10	1400001	2000000	chr10	1910540	1913653	GS010G0012900.1	cellular_component:"All of the contents of a cell excluding the plasma membrane and nucleus, but including other subcellular structures." [ISBN:0198547684](GO:0005737),biological_process:"The transport of lipids between membranes in which a lipid molecule is transported through an aqueous phase from the outer leaflet of a donor membrane to the outer leaflet of an acceptor membrane. This process d…	glycolipid transfer protein-like; K08051 pleckstrin homology domain containing, family A (phosphoinositide binding specific) member 8 (A)	Glycolipid transfer protein 3 OS=Arabidopsis thaliana GN=GLTP3 PE=2 SV=1	Glycolipid transfer protein (GLTP)	PREDICTED: putative protein PLEKHA9 isoform X1 [Pyrus x bretschneideri]
chr10	1400001	2000000	chr10	1903632	1905524	GS010G0012800.1	--	--	Pathogen-related protein OS=Hordeum vulgare PE=2 SV=2	--	PREDICTED: pathogen-related protein-like [Malus domestica]
chr10	1400001	2000000	chr10	1923830	1925722	GS010G0013100.1	biological_process:"The aggregation, arrangement and bonding together of the large and small ribosomal subunits into a functional ribosome." [GOC:ma](GO:0042256),molecular_function:"Interacting selectively and non-covalently with any part of a ribosome." [GOC:go_curators](GO:0043022)	eukaryotic translation initiation factor 6-2-like; K03264 translation initiation factor 6 (A)	Eukaryotic translation initiation factor 6-2 OS=Arabidopsis thaliana GN=EIF6-2 PE=2 SV=1	eIF-6 family	PREDICTED: eukaryotic translation initiation factor 6-2-like [Pyrus x bretschneideri]
chr10	1400001	2000000	chr10	1927596	1929877	GS010G0013200.1	--	--	--	--	PREDICTED: protein FAM133B-like [Malus domestica]
chr10	1400001	2000000	chr10	1917919	1920992	GS010G0013000.1	--	putative dihydrofolate synthetase fol3 protein; K01930 folylpolyglutamate synthase [EC:6.3.2.17] (A)	Uncharacterized protein C57A10.07 OS=Schizosaccharomyces pombe (strain 972 / ATCC 24843) GN=SPAC57A10.07 PE=4 SV=1	DUF218 domain	PREDICTED: uncharacterized protein C57A10.07-like [Malus domestica]
chr10	1400001	2000000	chr10	1940514	1944911	GS010G0013400.1	--	F-box/LRR-repeat protein 17-like; K10268 F-box and leucine-rich repeat protein 2/20 (A)	F-box/LRR-repeat protein 17 OS=Arabidopsis thaliana GN=FBL17 PE=1 SV=1	--	PREDICTED: F-box/LRR-repeat protein 17-like [Malus domestica]
chr10	1400001	2000000	chr10	1981310	1981987	GS010G0013600.1	--	--	Protein MKS1 OS=Arabidopsis thaliana GN=MKS1 PE=1 SV=2	VQ motif	PREDICTED: protein MKS1 [Malus domestica]
chr10	1400001	2000000	chr10	1987022	1989233	GS010G0013700.1	--	hypothetical protein; K13172 serine/arginine repetitive matrix protein 2 (A)	--	--	PREDICTED: uncharacterized protein LOC103436597 [Malus domestica]
chr10	1400001	2000000	chr10	1463972	1493759	GS010G0010100.1	--	--	--	--	--
chr10	1400001	2000000	chr10	1497913	1509832	GS010G0010300.1	biological_process:"A protein modification process that results in the addition of a carbohydrate or carbohydrate derivative unit to a protein amino acid, e.g. the addition of glycan chains to proteins." [GOC:curators, GOC:pr](GO:0006486),molecular_function:"Catalysis of the transfer of a glycosyl group from one compound (donor) to another (acceptor)." [GOC:jl, ISBN:0198506732](GO:0016757)	hypothetical protein; K02366 glucuronyl/N-acetylglucosaminyl transferase EXT1 [EC:2.4.1.224 2.4.1.225] (A)	Gamma-glutamyltranspeptidase 2 OS=Arabidopsis thaliana GN=GGT2 PE=2 SV=1	Gamma-glutamyltranspeptidase	PREDICTED: probable glucuronosyltransferase Os01g0926700 [Pyrus x bretschneideri]
chr10	1400001	2000000	chr10	1636614	1648407	GS010G0010600.1	molecular_function:"Interacting selectively and non-covalently with zinc (Zn) ions." [GOC:ai](GO:0008270),molecular_function:"Catalysis of an oxidation-reduction (redox) reaction, a reversible chemical reaction in which the oxidation state of an atom or atoms within a molecule is altered. One substrate acts as a hydrogen or electron donor and becomes oxidized, while the other acts as hydrogen or …	alcohol dehydrogenase; K00001 alcohol dehydrogenase [EC:1.1.1.1] (A)	Alcohol dehydrogenase OS=Malus domestica GN=ADH PE=2 SV=1	Alcohol dehydrogenase GroES-like domain	PREDICTED: alcohol dehydrogenase [Malus domestica]
chr10	1400001	2000000	chr10	1685139	1691364	GS010G0010800.1	cellular_component:"The component of a membrane consisting of the gene products and protein complexes having at least some part of their peptide sequence embedded in the hydrophobic region of the membrane." [GOC:dos, GOC:go_curators](GO:0016021),biological_process:"The process in which a solute is transported across a lipid bilayer, from one side of a membrane to the other." [GOC:dph, GOC:jid](GO…	probable auxin efflux carrier component 6; K13947 auxin efflux carrier family (A)	Probable auxin efflux carrier component 6 OS=Arabidopsis thaliana GN=PIN6 PE=2 SV=2	Membrane transport protein	PREDICTED: probable auxin efflux carrier component 6 [Pyrus x bretschneideri]
chr10	1400001	2000000	chr10	1814500	1820444	GS010G0012100.1	biological_process:"A cellular transport process in which transported substances are moved in membrane-bounded vesicles; transported substances are enclosed in the vesicle lumen or located in the vesicle membrane. The process begins with a step that directs a substance to the forming vesicle, and includes vesicle budding and coating. Vesicles are then targeted to, and fuse with, an acceptor membr…	vacuolar protein sorting-associated protein 45 homolog; K12479 vacuolar protein sorting-associated protein 45 (A)	Vacuolar protein sorting-associated protein 45 homolog OS=Arabidopsis thaliana GN=VPS45 PE=1 SV=2	Sec1 family	PREDICTED: vacuolar protein sorting-associated protein 45 homolog [Pyrus x bretschneideri]
chr10	1400001	2000000	chr10	1768396	1777088	GS010G0011400.1	--	ATPase WRNIP1; K07478 putative ATPase (A)	--	--	PREDICTED: uncharacterized protein LOC103419646 [Malus domestica]
chr10	1400001	2000000	chr10	1719984	1720433	GS010G0011000.1	biological_process:"The chemical reactions and pathways involving fatty acids, aliphatic monocarboxylic acids liberated from naturally occurring fats and oils by hydrolysis." [ISBN:0198547684](GO:0006631),molecular_function:"Catalysis of an oxidation-reduction (redox) reaction, a reversible chemical reaction in which the oxidation state of an atom or atoms within a molecule is altered. One substr…	acyl-[acyl-carrier-protein] desaturase 6, chloroplastic-like; K03921 acyl-[acyl-carrier-protein] desaturase [EC:1.14.19.2 1.14.19.11 1.14.19.26] (A)	Acyl-[acyl-carrier-protein] desaturase 6, chloroplastic OS=Arabidopsis thaliana GN=S-ACP-DES6 PE=2 SV=2	Fatty acid desaturase	PREDICTED: acyl-[acyl-carrier-protein] desaturase 6, chloroplastic-like [Malus domestica]
chr10	1400001	2000000	chr10	1801096	1813143	GS010G0012000.1	cellular_component:"A membrane-bound cytoplasmic organelle of the endomembrane system that further processes the core oligosaccharides (e.g. N-glycans) added to proteins in the endoplasmic reticulum and packages them into membrane-bound vesicles. The Golgi apparatus operates at the intersection of the secretory, lysosomal, and endocytic pathways." [ISBN:0198506732](GO:0005794),biological_process:…	Os05g0426400; Glycosyl transferase, family 8 domain containing protein.; K00750 glycogenin glucosyltransferase [EC:2.4.1.186] (A)	Putative UDP-glucuronate:xylan alpha-glucuronosyltransferase 3 OS=Arabidopsis thaliana GN=GUX3 PE=2 SV=1	Glycosyl transferase family 8	Unknown protein [Arabidopsis thaliana]
chr10	1400001	2000000	chr10	1933054	1933965	GS010G0013300.1	molecular_function:"Any molecular function by which a gene product interacts selectively and non-covalently with DNA (deoxyribonucleic acid)." [GOC:dph, GOC:jl, GOC:tb, GOC:vw](GO:0003677),biological_process:"Any process that modulates the frequency, rate or extent of cellular DNA-templated transcription." [GOC:go_curators, GOC:txnOH](GO:0006355)	cyclic dof factor 1-like; K16222 Dof zinc finger protein DOF5.5 (A)	Dof zinc finger protein DOF1.2 OS=Arabidopsis thaliana GN=DOF1.2 PE=2 SV=1	Dof domain, zinc finger	PREDICTED: dof zinc finger protein DOF1.2-like [Malus domestica]
chr10	1400001	2000000	chr10	1991757	2000323	GS010G0013800.1	--	probable L-type lectin-domain containing receptor kinase S.7; K04730 interleukin-1 receptor-associated kinase 1 [EC:2.7.11.1] (A)	L-type lectin-domain containing receptor kinase S.6 OS=Arabidopsis thaliana GN=LECRKS6 PE=2 SV=1	--	PREDICTED: L-type lectin-domain containing receptor kinase S.6-like [Malus domestica]
chr10	1400001	2000000	chr10	1519520	1631895	GS010G0010400.1	molecular_function:"The action of a molecule that contributes to the structural integrity of the ribosome." [GOC:mah](GO:0003735),cellular_component:"An intracellular organelle, about 200 A in diameter, consisting of RNA and protein. It is the site of protein biosynthesis resulting from translation of messenger RNA (mRNA). It consists of two subunits, one large and one small, each containing only…	putative transcription elongation factor SPT5 homolog 1; K15172 transcription elongation factor SPT5 (A)	Putative transcription elongation factor SPT5 homolog 1 OS=Arabidopsis thaliana GN=At4g08350 PE=1 SV=2	Early transcription elongation factor of RNA pol II, NGN section	PREDICTED: putative transcription elongation factor SPT5 homolog 1 isoform X2 [Malus domestica]
chr10	1400001	2000000	chr10	1964314	1968179	GS010G0013500.1	molecular_function:"Interacting selectively and non-covalently with ATP, adenosine 5'-triphosphate, a universally important coenzyme and enzyme regulator." [ISBN:0198506732](GO:0005524),cellular_component:"A lipid bilayer along with all the proteins and protein complexes embedded in it an attached to it." [GOC:dos, GOC:mah, ISBN:0815316194](GO:0016020),molecular_function:"Primary active transport…	ATP-binding cassette, sub-family G, member 2; K05681 ATP-binding cassette, subfamily G (WHITE), member 2 (A)	ABC transporter G family member 22 OS=Arabidopsis thaliana GN=ABCG22 PE=1 SV=1	ABC-2 type transporter	PREDICTED: ABC transporter G family member 22-like [Pyrus x bretschneideri]
chr10	2000001	2600000	chr10	2000495	2004804	GS010G0013900.1	molecular_function:"Interacting selectively and non-covalently with any protein or protein complex (a complex of two or more proteins that may include other nonprotein molecules)." [GOC:go_curators](GO:0005515),biological_process:"The cellular process in which a signal is conveyed to trigger a change in the activity or state of a cell. Signal transduction begins with reception of a signal (e.g. a…	TMV resistance protein N-like; K19613 leucine-rich repeat protein SHOC2 (A)	TMV resistance protein N OS=Nicotiana glutinosa GN=N PE=1 SV=1	NB-ARC domain	PREDICTED: TMV resistance protein N-like isoform X1 [Pyrus x bretschneideri]
chr10	2000001	2600000	chr10	2039346	2039633	GS010G0014100.1	--	SORBIDRAFT_02g023250, Sb02g023250; hypothetical protein; K01176 alpha-amylase [EC:3.2.1.1] (A)	L-type lectin-domain containing receptor kinase S.6 OS=Arabidopsis thaliana GN=LECRKS6 PE=2 SV=1	--	PREDICTED: LOW QUALITY PROTEIN: L-type lectin-domain containing receptor kinase S.6-like [Malus domestica]
chr10	2000001	2600000	chr10	2041319	2045398	GS010G0014200.1	molecular_function:"Interacting selectively and non-covalently with any protein or protein complex (a complex of two or more proteins that may include other nonprotein molecules)." [GOC:go_curators](GO:0005515),biological_process:"The cellular process in which a signal is conveyed to trigger a change in the activity or state of a cell. Signal transduction begins with reception of a signal (e.g. a…	TMV resistance protein N-like; K19613 leucine-rich repeat protein SHOC2 (A)	TMV resistance protein N OS=Nicotiana glutinosa GN=N PE=1 SV=1	NB-ARC domain	PREDICTED: TMV resistance protein N-like [Pyrus x bretschneideri]
chr10	2000001	2600000	chr10	2037167	2039336	GS010G0014000.1	--	IRAK3; interleukin 1 receptor associated kinase 3; K04732 interleukin-1 receptor-associated kinase 3 [EC:2.7.11.1] (A)	L-type lectin-domain containing receptor kinase S.6 OS=Arabidopsis thaliana GN=LECRKS6 PE=2 SV=1	--	L-type lectin-domain containing receptor kinase S.6 [Morus notabilis]
chr10	2000001	2600000	chr10	2058509	2060611	GS010G0014300.1	molecular_function:"Catalysis of the phosphorylation of an amino acid residue in a protein, usually according to the reaction: a protein + ATP = a phosphoprotein + ADP." [MetaCyc:PROTEIN-KINASE-RXN](GO:0004672),molecular_function:"Interacting selectively and non-covalently with ATP, adenosine 5'-triphosphate, a universally important coenzyme and enzyme regulator." [ISBN:0198506732](GO:0005524),bi…	L-type lectin-domain containing receptor kinase S.4; K04730 interleukin-1 receptor-associated kinase 1 [EC:2.7.11.1] (A)	L-type lectin-domain containing receptor kinase S.6 OS=Arabidopsis thaliana GN=LECRKS6 PE=2 SV=1	Legume lectin domain	PREDICTED: L-type lectin-domain containing receptor kinase S.6-like [Malus domestica]
chr10	2000001	2600000	chr10	2089877	2091037	GS010G0014600.1	--	protein MITOFERRINLIKE 1, chloroplastic-like; K15111 solute carrier family 25 (mitochondrial S-adenosylmethionine transporter), member 26 (A)	Protein MITOFERRINLIKE 1, chloroplastic OS=Arabidopsis thaliana GN=MFL1 PE=2 SV=1	Mitochondrial carrier protein	PREDICTED: protein MITOFERRINLIKE 1, chloroplastic-like [Malus domestica]
chr10	2000001	2600000	chr10	2092322	2093130	GS010G0014700.1	--	--	Protein DA1-related 1 OS=Arabidopsis thaliana GN=DAR1 PE=1 SV=3	Protein DA1	PREDICTED: TMV resistance protein N-like [Malus domestica]
chr10	2000001	2600000	chr10	2087101	2088892	GS010G0014500.1	molecular_function:"Interacting selectively and non-covalently with any protein or protein complex (a complex of two or more proteins that may include other nonprotein molecules)." [GOC:go_curators](GO:0005515),biological_process:"The cellular process in which a signal is conveyed to trigger a change in the activity or state of a cell. Signal transduction begins with reception of a signal (e.g. a…	TMV resistance protein N-like; K19613 leucine-rich repeat protein SHOC2 (A)	--	TIR domain	hypothetical protein PRUPE_ppb021833mg, partial [Prunus persica]
chr10	2000001	2600000	chr10	2153691	2156379	GS010G0015000.1	molecular_function:"Catalysis of a biochemical reaction at physiological temperatures. In biologically catalyzed reactions, the reactants are known as substrates, and the catalysts are naturally occurring macromolecular substances known as enzymes. Enzymes possess specific binding sites for substrates, and are usually composed wholly or largely of protein, but RNA that has catalytic activity (rib…	acylpyruvase FAHD1, mitochondrial-like; K01557 acylpyruvate hydrolase [EC:3.7.1.5] (A)	Acylpyruvase FAHD1, mitochondrial OS=Dictyostelium discoideum GN=fahd1 PE=3 SV=1	Fumarylacetoacetate (FAA) hydrolase family	PREDICTED: acylpyruvase FAHD1, mitochondrial-like, partial [Pyrus x bretschneideri]
chr10	2000001	2600000	chr10	2149754	2152726	GS010G0014900.1	--	--	--	--	PREDICTED: uncharacterized protein LOC103938869 isoform X5 [Pyrus x bretschneideri]
chr10	2000001	2600000	chr10	2168191	2175726	GS010G0015200.1	--	--	--	--	PREDICTED: LOW QUALITY PROTEIN: transcription factor RLM1-like [Malus domestica]
chr10	2000001	2600000	chr10	2184210	2185298	GS010G0015300.1	--	--	--	--	PREDICTED: uncharacterized protein LOC103946794 [Pyrus x bretschneideri]
chr10	2000001	2600000	chr10	2224329	2224730	GS010G0015400.1	--	--	--	--	PREDICTED: uncharacterized protein LOC103957779 [Pyrus x bretschneideri]
chr10	2000001	2600000	chr10	2224900	2225754	GS010G0015500.1	molecular_function:"Interacting selectively and non-covalently with zinc (Zn) ions." [GOC:ai](GO:0008270)	uncharacterized LOC101300290; K17086 transmembrane 9 superfamily member 2/4 (A)	--	SWIM zinc finger	PREDICTED: uncharacterized protein LOC103436680 isoform X1 [Malus domestica]
chr10	2000001	2600000	chr10	2274852	2275097	GS010G0015700.1	--	--	--	--	--
chr10	2000001	2600000	chr10	2282779	2289256	GS010G0015800.1	--	--	--	--	--
chr10	2000001	2600000	chr10	2300713	2300958	GS010G0016000.1	biological_process:"The controlled shedding of floral organs." [GOC:PO_curators, PMID:12972671, PO:0025395](GO:0010227)	--	Protein IDA-LIKE 4 OS=Arabidopsis thaliana GN=IDL4 PE=2 SV=1	--	PREDICTED: protein IDA-LIKE 4-like [Pyrus x bretschneideri]
chr10	2000001	2600000	chr10	2324159	2325630	GS010G0016100.1	cellular_component:"A lipid bilayer along with all the proteins and protein complexes embedded in it an attached to it." [GOC:dos, GOC:mah, ISBN:0815316194](GO:0016020),molecular_function:"Catalysis of the reaction: UDP-glucose + ((1,4)-beta-D-glucosyl)(n) = UDP + ((1,4)-beta-D-glucosyl)(n+1)." [EC:2.4.1.12](GO:0016760),biological_process:"The chemical reactions and pathways resulting in the form…	cellulose synthase A catalytic subunit 7 [UDP-forming]; K10999 cellulose synthase A [EC:2.4.1.12] (A)	Cellulose synthase A catalytic subunit 9 [UDP-forming] OS=Oryza sativa subsp. japonica GN=CESA9 PE=2 SV=1	Cellulose synthase	PREDICTED: cellulose synthase A catalytic subunit 7 [UDP-forming] [Vitis vinifera]
chr10	2000001	2600000	chr10	2338114	2340495	GS010G0016200.1	molecular_function:"Catalysis of the transfer of ubiquitin from one protein to another via the reaction X-Ub + Y --> Y-Ub + X, where both X-Ub and Y-Ub are covalent linkages." [GOC:BioGRID, GOC:jh2, PMID:9635407](GO:0004842),biological_process:"The process in which one or more ubiquitin groups are added to a protein." [GOC:ai](GO:0016567)	hypothetical protein; K08332 vacuolar protein 8 (A)	U-box domain-containing protein 29 OS=Arabidopsis thaliana GN=PUB29 PE=1 SV=1	U-box domain	PREDICTED: U-box domain-containing protein 28-like [Malus domestica]
chr10	2000001	2600000	chr10	2369144	2370461	GS010G0016500.1	molecular_function:"The action of a molecule that contributes to the structural integrity of a cell wall." [GOC:mah](GO:0005199),biological_process:"A process that results in the assembly and arrangement of constituent parts of the cellulose and pectin-containing cell wall, or in the disassembly of the cellulose and pectin-containing cell wall. This process is carried out at the cellular level. A…	--	--	Extensin-like region	PREDICTED: extensin-3-like [Malus domestica]
chr10	2000001	2600000	chr10	2384882	2386159	GS010G0016600.1	--	--	Extensin-3 OS=Arabidopsis thaliana GN=EXT3 PE=2 SV=3	--	PREDICTED: extensin-3 [Malus domestica]
chr10	2000001	2600000	chr10	2395323	2407681	GS010G0016700.1	molecular_function:"Catalysis of the phosphorylation of an amino acid residue in a protein, usually according to the reaction: a protein + ATP = a phosphoprotein + ADP." [MetaCyc:PROTEIN-KINASE-RXN](GO:0004672),molecular_function:"Interacting selectively and non-covalently with ATP, adenosine 5'-triphosphate, a universally important coenzyme and enzyme regulator." [ISBN:0198506732](GO:0005524),bi…	serine/threonine-protein kinase HT1-like; K17535 serine/threonine-protein kinase TNNI3K [EC:2.7.11.1] (A)	Serine/threonine-protein kinase HT1 OS=Arabidopsis thaliana GN=HT1 PE=1 SV=1	Protein tyrosine kinase	PREDICTED: serine/threonine-protein kinase HT1-like isoform X1 [Pyrus x bretschneideri]
chr10	2000001	2600000	chr10	2455681	2456766	GS010G0016900.1	molecular_function:"Interacting selectively and non-covalently with any protein or protein complex (a complex of two or more proteins that may include other nonprotein molecules)." [GOC:go_curators](GO:0005515)	--	SKP1-interacting partner 15 OS=Arabidopsis thaliana GN=SKIP15 PE=1 SV=1	F-box domain	PREDICTED: LOW QUALITY PROTEIN: SKP1-interacting partner 15-like [Malus domestica]
chr10	2000001	2600000	chr10	2566510	2566809	GS010G0017200.1	--	14-3-3-like protein; K06630 14-3-3 protein epsilon (A)	14-3-3-like protein OS=Pisum sativum PE=2 SV=1	14-3-3 protein	PREDICTED: 14-3-3-like protein [Malus domestica]
chr10	2000001	2600000	chr10	2573976	2574526	GS010G0017300.1	--	uncharacterized LOC101250545; K11426 SET and MYND domain-containing protein (A)	Germin-like protein subfamily 1 member 20 OS=Arabidopsis thaliana GN=GLP5A PE=1 SV=1	Cupin	PREDICTED: germin-like protein subfamily 1 member 11 [Malus domestica]
chr10	2000001	2600000	chr10	2576706	2579095	GS010G0017400.1	--	--	Protein DA1-related 2 OS=Arabidopsis thaliana GN=DAR2 PE=2 SV=1	Protein DA1	PREDICTED: protein DA1-related 1-like [Malus domestica]
chr10	2000001	2600000	chr10	1991757	2000323	GS010G0013800.1	--	probable L-type lectin-domain containing receptor kinase S.7; K04730 interleukin-1 receptor-associated kinase 1 [EC:2.7.11.1] (A)	L-type lectin-domain containing receptor kinase S.6 OS=Arabidopsis thaliana GN=LECRKS6 PE=2 SV=1	--	PREDICTED: L-type lectin-domain containing receptor kinase S.6-like [Malus domestica]
chr10	2000001	2600000	chr10	2062254	2086017	GS010G0014400.1	molecular_function:"Interacting selectively and non-covalently with ADP, adenosine 5'-diphosphate." [GOC:jl](GO:0043531)	TMV resistance protein N-like; K19613 leucine-rich repeat protein SHOC2 (A)	TMV resistance protein N OS=Nicotiana glutinosa GN=N PE=1 SV=1	NB-ARC domain	hypothetical protein PRUPE_ppa023967mg [Prunus persica]
chr10	2000001	2600000	chr10	2162333	2166899	GS010G0015100.1	molecular_function:"Interacting selectively and non-covalently with any protein or protein complex (a complex of two or more proteins that may include other nonprotein molecules)." [GOC:go_curators](GO:0005515),biological_process:"The cellular process in which a signal is conveyed to trigger a change in the activity or state of a cell. Signal transduction begins with reception of a signal (e.g. a…	TMV resistance protein N-like; K19613 leucine-rich repeat protein SHOC2 (A)	TMV resistance protein N OS=Nicotiana glutinosa GN=N PE=1 SV=1	TIR domain	PREDICTED: TMV resistance protein N-like [Pyrus x bretschneideri]
chr10	2000001	2600000	chr10	2110989	2141959	GS010G0014800.1	--	--	--	--	--
chr10	2000001	2600000	chr10	2291093	2297569	GS010G0015900.1	molecular_function:"Interacting selectively and non-covalently with any metal ion." [GOC:ai](GO:0046872)	hypothetical protein; K11494 RCC1 and BTB domain-containing protein (A)	Probable E3 ubiquitin-protein ligase HERC1 OS=Homo sapiens GN=HERC1 PE=1 SV=2	Pleckstrin homology domain	PREDICTED: uncharacterized protein LOC103419911 [Malus domestica]
chr10	2000001	2600000	chr10	2232519	2263890	GS010G0015600.1	--	hypothetical protein; K19613 leucine-rich repeat protein SHOC2 (A)	TMV resistance protein N OS=Nicotiana glutinosa GN=N PE=1 SV=1	Leucine Rich Repeat	PREDICTED: TMV resistance protein N-like [Pyrus x bretschneideri]
chr10	2000001	2600000	chr10	2341416	2349463	GS010G0016300.1	molecular_function:"Interacting selectively and non-covalently with any nucleic acid." [GOC:jl](GO:0003676)	AO090003000855; multiple RNA-binding domain-containing protein 1; K14787 multiple RNA-binding domain-containing protein 1 (A)	Protein MATERNALLY EXPRESSED GENE 5 OS=Zea mays GN=MEG5 PE=2 SV=1	RNA recognition motif. (a.k.a. RRM, RBD, or RNP domain)	PREDICTED: protein WHI4-like [Malus domestica]
chr10	2000001	2600000	chr10	2423669	2426826	GS010G0016800.1	molecular_function:"Catalysis of the reaction: H2CO3 = CO2 + H2O." [EC:4.2.1.1](GO:0004089),molecular_function:"Interacting selectively and non-covalently with zinc (Zn) ions." [GOC:ai](GO:0008270),biological_process:"A series of processes that forms an integrated mechanism by which a cell or an organism detects the depletion of primary carbon sources and then activates genes to scavenge the last…	carbonic anhydrase 2-like; K01673 carbonic anhydrase [EC:4.2.1.1] (A)	Beta carbonic anhydrase 2, chloroplastic OS=Arabidopsis thaliana GN=BCA2 PE=1 SV=3	Carbonic anhydrase	PREDICTED: carbonic anhydrase 2-like isoform X1 [Pyrus x bretschneideri]
chr10	2000001	2600000	chr10	2521642	2527025	GS010G0017100.1	--	--	--	--	PREDICTED: uncharacterized protein LOC103407656 [Malus domestica]
chr10	2000001	2600000	chr10	2597346	2609368	GS010G0017500.1	--	nuclear pore complex protein nup54; K14308 nuclear pore complex protein Nup54 (A)	Nuclear pore complex protein NUP54 OS=Arabidopsis thaliana GN=NUP54 PE=1 SV=1	--	PREDICTED: nuclear pore complex protein nup54 [Malus domestica]
chr10	2000001	2600000	chr10	2350777	2368053	GS010G0016400.1	--	--	--	--	--
chr10	2000001	2600000	chr10	2472422	2492919	GS010G0017000.1	molecular_function:"Catalysis of the reaction: H2CO3 = CO2 + H2O." [EC:4.2.1.1](GO:0004089),molecular_function:"Interacting selectively and non-covalently with zinc (Zn) ions." [GOC:ai](GO:0008270),biological_process:"A series of processes that forms an integrated mechanism by which a cell or an organism detects the depletion of primary carbon sources and then activates genes to scavenge the last…	carbonic anhydrase 2-like; K01673 carbonic anhydrase [EC:4.2.1.1] (A)	Carbonic anhydrase, chloroplastic OS=Spinacia oleracea PE=1 SV=2	Carbonic anhydrase	PREDICTED: carbonic anhydrase 2-like isoform X1 [Pyrus x bretschneideri]
chr10	3600001	4000000	chr10	3603209	3604202	GS010G0023700.1	--	--	Citrate-binding protein OS=Hevea brasiliensis GN=CBP PE=1 SV=1	Alginate lyase	PREDICTED: citrate-binding protein-like [Malus domestica]
chr10	3600001	4000000	chr10	3599299	3601364	GS010G0023600.1	molecular_function:"Any molecular function by which a gene product interacts selectively and non-covalently with DNA (deoxyribonucleic acid)." [GOC:dph, GOC:jl, GOC:tb, GOC:vw](GO:0003677),biological_process:"Any process that modulates the frequency, rate or extent of cellular DNA-templated transcription." [GOC:go_curators, GOC:txnOH](GO:0006355)	NAC domain-containing protein 89-like; K12581 CCR4-NOT transcription complex subunit 7/8 (A)	NAC domain-containing protein 82 OS=Arabidopsis thaliana GN=NAC082 PE=1 SV=1	No apical meristem (NAM) protein	PREDICTED: NAC domain-containing protein 67-like [Malus domestica]
chr10	3600001	4000000	chr10	3606322	3614727	GS010G0023800.1	molecular_function:"Catalysis of the hydrolysis of internal peptide bonds in a polypeptide chain by a mechanism in which the hydroxyl group of a threonine residue at the active center acts as a nucleophile." [GOC:mah, http://merops.sanger.ac.uk/about/glossary.htm#CATTYPE, http://merops.sanger.ac.uk/about/glossary.htm#ENDOPEPTIDASE](GO:0004298),cellular_component:"A multisubunit barrel shaped endo…	proteasome subunit beta type-5-like; K02737 20S proteasome subunit beta 5 [EC:3.4.25.1] (A)	Proteasome subunit beta type-5 OS=Spinacia oleracea PE=2 SV=1	Proteasome subunit	PREDICTED: proteasome subunit beta type-5-like [Pyrus x bretschneideri]
chr10	3600001	4000000	chr10	3618881	3620125	GS010G0023900.1	--	--	Citrate-binding protein OS=Hevea brasiliensis GN=CBP PE=1 SV=1	Alginate lyase	PREDICTED: citrate-binding protein-like [Malus domestica]
chr10	3600001	4000000	chr10	3622680	3623165	GS010G0024000.1	--	--	--	--	--
chr10	3600001	4000000	chr10	3624796	3626679	GS010G0024100.1	--	hypothetical protein; K00640 serine O-acetyltransferase [EC:2.3.1.30] (A)	Uncharacterized protein L728 OS=Acanthamoeba polyphaga mimivirus GN=MIMI_L728 PE=4 SV=1	Domain of unknown function (DUF2828)	PREDICTED: uncharacterized protein LOC103444710 [Malus domestica]
chr10	3600001	4000000	chr10	3627598	3627845	GS010G0024200.1	--	--	--	--	--
chr10	3600001	4000000	chr10	3639143	3641801	GS010G0024300.1	--	--	--	--	PREDICTED: uncharacterized protein LOC103444669 isoform X2 [Malus domestica]
chr10	3600001	4000000	chr10	3643297	3647161	GS010G0024400.1	biological_process:"Any process involved in the conversion of a primary ribosomal RNA (rRNA) transcript into one or more mature rRNA molecules." [GOC:curators](GO:0006364),molecular_function:"Interacting selectively and non-covalently with ribosomal RNA." [GOC:jl](GO:0019843),molecular_function:"Interacting selectively and non-covalently with an unprocessed ribosomal RNA transcript." [GOC:jl](GO:…	U3 small nucleolar ribonucleoprotein protein IMP4-like; K14561 U3 small nucleolar ribonucleoprotein protein IMP4 (A)	U3 small nucleolar ribonucleoprotein protein IMP4 OS=Rattus norvegicus GN=Imp4 PE=2 SV=1	Brix domain	PREDICTED: U3 small nucleolar ribonucleoprotein protein IMP4-like [Pyrus x bretschneideri]
chr10	3600001	4000000	chr10	3661593	3663864	GS010G0024600.1	cellular_component:"A lipid bilayer along with all the proteins and protein complexes embedded in it an attached to it." [GOC:dos, GOC:mah, ISBN:0815316194](GO:0016020)	prohibitin-1, mitochondrial; K17081 prohibitin 2 (A)	Prohibitin-6, mitochondrial OS=Arabidopsis thaliana GN=PHB6 PE=1 SV=1	SPFH domain / Band 7 family	PREDICTED: prohibitin-1, mitochondrial-like [Malus domestica]
chr10	3600001	4000000	chr10	3664956	3668800	GS010G0024700.1	molecular_function:"Interacting selectively and non-covalently with magnesium (Mg) ions." [GOC:ai](GO:0000287),biological_process:"The covalent alteration of one or more nucleotides within a tRNA molecule to produce a tRNA molecule with a sequence that differs from that coded genetically." [GOC:curators](GO:0006400),molecular_function:"Catalysis of the posttranscriptional addition of a guanyl res…	tRNA(His) guanylyltransferase 1-like; K10761 tRNA(His) guanylyltransferase [EC:2.7.7.79] (A)	tRNA(His) guanylyltransferase 1 OS=Arabidopsis thaliana GN=THG1 PE=1 SV=1	Thg1 C terminal domain	PREDICTED: tRNA(His) guanylyltransferase 1-like [Malus domestica]
chr10	3600001	4000000	chr10	3754217	3754744	GS010G0025000.1	molecular_function:"Binds to and stops, prevents or reduces the activity of an enzyme." [GOC:ai, GOC:ebc](GO:0004857)	DNA polymerase epsilon catalytic subunit A-like; K02324 DNA polymerase epsilon subunit 1 [EC:2.7.7.7] (A)	Putative invertase inhibitor OS=Platanus acerifolia PE=1 SV=1	Plant invertase/pectin methylesterase inhibitor	PREDICTED: putative invertase inhibitor [Malus domestica]
chr10	3600001	4000000	chr10	3789010	3792499	GS010G0025100.1	--	--	--	--	PREDICTED: putative invertase inhibitor [Malus domestica]
chr10	3600001	4000000	chr10	3800097	3800904	GS010G0025200.1	molecular_function:"Binds to and stops, prevents or reduces the activity of an enzyme." [GOC:ai, GOC:ebc](GO:0004857)	--	Pectinesterase inhibitor OS=Actinidia deliciosa GN=PMEI PE=1 SV=2	Plant invertase/pectin methylesterase inhibitor	PREDICTED: uncharacterized protein LOC103965274 [Pyrus x bretschneideri]
chr10	3600001	4000000	chr10	3808945	3813555	GS010G0025300.1	molecular_function:"Catalysis of the transfer of a palmitoyl (CH3-[CH2]14-CO-) group to an acceptor molecule." [GOC:ai](GO:0016409)	protein S-acyltransferase 8-like; K16675 palmitoyltransferase ZDHHC9/14/18 [EC:2.3.1.225] (A)	Protein S-acyltransferase 8 OS=Arabidopsis thaliana GN=PAT08 PE=1 SV=2	DHHC palmitoyltransferase	PREDICTED: protein S-acyltransferase 8-like [Pyrus x bretschneideri]
chr10	3600001	4000000	chr10	3819823	3831292	GS010G0025400.1	molecular_function:"Interacting selectively and non-covalently with any protein or protein complex (a complex of two or more proteins that may include other nonprotein molecules)." [GOC:go_curators](GO:0005515),cellular_component:"A membrane-bounded organelle of eukaryotic cells in which chromosomes are housed and replicated. In most cells, the nucleus contains all of the cell's chromosomes excep…	histone-lysine N-methyltransferase ASHH1-like; K11423 histone-lysine N-methyltransferase SETD2 [EC:2.1.1.43] (A)	Histone-lysine N-methyltransferase ASHH1 OS=Arabidopsis thaliana GN=ASHH1 PE=1 SV=1	SET domain	PREDICTED: uncharacterized protein LOC103965262 isoform X1 [Pyrus x bretschneideri]
chr10	3600001	4000000	chr10	3880607	3881874	GS010G0025800.1	--	--	--	Protein of unknown function (DUF1674)	PREDICTED: UPF0369 protein C6orf57 homolog [Malus domestica]
chr10	3600001	4000000	chr10	3876212	3880022	GS010G0025700.1	molecular_function:"Catalysis of the reaction: donor + hydrogen peroxide = oxidized donor + 2 H2O." [EC:1.11.1.7, RHEA:56136](GO:0004601),biological_process:"Any process that results in a change in state or activity of a cell or an organism (in terms of movement, secretion, enzyme production, gene expression, etc.) as a result of oxidative stress, a state often resulting from exposure to high lev…	peroxidase 12-like; K00430 peroxidase [EC:1.11.1.7] (A)	Peroxidase 12 OS=Arabidopsis thaliana GN=PER12 PE=1 SV=1	Peroxidase	PREDICTED: peroxidase 12-like [Malus domestica]
chr10	3600001	4000000	chr10	3895973	3896239	GS010G0025900.1	--	--	--	Domain of unknown function (DUF3511)	hypothetical protein PRUPE_ppa013713mg [Prunus persica]
chr10	3600001	4000000	chr10	3918481	3919552	GS010G0026100.1	--	--	--	--	hypothetical protein PRUPE_ppa022080mg [Prunus persica]
chr10	3600001	4000000	chr10	3927429	3930711	GS010G0026300.1	--	--	--	--	PREDICTED: uncharacterized protein LOC103444685 [Malus domestica]
chr10	3600001	4000000	chr10	3920329	3921886	GS010G0026200.1	--	--	--	--	PREDICTED: acrosin-like [Pyrus x bretschneideri]
chr10	3600001	4000000	chr10	3950291	3952279	GS010G0026500.1	--	organic anion transporter, putative; K15285 solute carrier family 35, member E3 (A)	UDP-galactose transporter 2 OS=Arabidopsis thaliana GN=UDP-GALT2 PE=2 SV=1	Triose-phosphate Transporter family	PREDICTED: UDP-galactose transporter 2-like [Malus domestica]
chr10	3600001	4000000	chr10	3953315	3961924	GS010G0026600.1	biological_process:"Any process that modulates the frequency, rate or extent of photoperiodism, flowering." [GOC:obol](GO:2000028)	protein GIGANTEA-like; K12124 GIGANTEA (A)	Protein GIGANTEA OS=Arabidopsis thaliana GN=GI PE=1 SV=2	--	PREDICTED: protein GIGANTEA-like [Malus domestica]
chr10	3600001	4000000	chr10	3985212	3988754	GS010G0026700.1	molecular_function:"Interacting selectively and non-covalently with any protein or protein complex (a complex of two or more proteins that may include other nonprotein molecules)." [GOC:go_curators](GO:0005515),biological_process:"The cellular process in which a signal is conveyed to trigger a change in the activity or state of a cell. Signal transduction begins with reception of a signal (e.g. a…	TMV resistance protein N-like; K19613 leucine-rich repeat protein SHOC2 (A)	TMV resistance protein N OS=Nicotiana glutinosa GN=N PE=1 SV=1	TIR domain	PREDICTED: TMV resistance protein N-like [Pyrus x bretschneideri]
chr10	3600001	4000000	chr10	3648321	3659009	GS010G0024500.1	molecular_function:"Interacting selectively and non-covalently with any protein or protein complex (a complex of two or more proteins that may include other nonprotein molecules)." [GOC:go_curators](GO:0005515)	ogt.2, im:7146393, ogtl, wu:fp46c04, wu:fr75f09; O-linked N-acetylglucosamine (GlcNAc) transferase, tandem duplicate 2; K09667 protein O-GlcNAc transferase [EC:2.4.1.255] (A)	Tetratricopeptide repeat protein 27 homolog OS=Dictyostelium discoideum GN=ttc27 PE=3 SV=1	Tetratricopeptide repeat	PREDICTED: LOW QUALITY PROTEIN: tetratricopeptide repeat protein 27 homolog, partial [Malus domestica]
chr10	3600001	4000000	chr10	3748665	3753666	GS010G0024900.1	--	--	--	--	PREDICTED: uncharacterized protein LOC103433938 [Malus domestica]
chr10	3600001	4000000	chr10	3702669	3704499	GS010G0024800.1	molecular_function:"Any molecular function by which a gene product interacts selectively and non-covalently with DNA (deoxyribonucleic acid)." [GOC:dph, GOC:jl, GOC:tb, GOC:vw](GO:0003677),molecular_function:"Interacting selectively and non-covalently with a specific double-stranded genomic DNA sequence (sometimes referred to as a motif) within the regulatory region of a gene to modulate transcri…	ethylene-responsive transcription factor RAP2-3; K09286 EREBP-like factor (A)	Ethylene-responsive transcription factor ERF112 OS=Arabidopsis thaliana GN=ERF112 PE=2 SV=1	AP2 domain	AP2 domain class transcription factor [Malus domestica]
chr10	3600001	4000000	chr10	3912442	3916256	GS010G0026000.1	molecular_function:"Catalysis of the phosphorylation of an amino acid residue in a protein, usually according to the reaction: a protein + ATP = a phosphoprotein + ADP." [MetaCyc:PROTEIN-KINASE-RXN](GO:0004672),molecular_function:"Interacting selectively and non-covalently with ATP, adenosine 5'-triphosphate, a universally important coenzyme and enzyme regulator." [ISBN:0198506732](GO:0005524),bi…	probable serine/threonine-protein kinase At1g54610; K08819 cyclin-dependent kinase 12/13 [EC:2.7.11.22 2.7.11.23] (A)	Probable serine/threonine-protein kinase At1g54610 OS=Arabidopsis thaliana GN=At1g54610 PE=1 SV=1	Protein kinase domain	PREDICTED: probable serine/threonine-protein kinase At1g54610 [Pyrus x bretschneideri]
chr10	3600001	4000000	chr10	3845197	3859511	GS010G0025600.1	cellular_component:"A complex composed of TATA binding protein (TBP) and TBP associated factors (TAFs); the total mass is typically about 800 kDa. Most of the TAFs are conserved across species. In TATA-containing promoters for RNA polymerase II (Pol II), TFIID is believed to recognize at least two distinct elements, the TATA element and a downstream promoter element. TFIID is also involved in rec…	uncharacterized LOC103411938; K14649 transcription initiation factor TFIID subunit 8 (A)	--	Bromodomain associated	PREDICTED: uncharacterized protein LOC103411938 [Malus domestica]
chr10	3600001	4000000	chr10	3833242	3834357	GS010G0025500.1	molecular_function:"Catalysis of the phosphorylation of an amino acid residue in a protein, usually according to the reaction: a protein + ATP = a phosphoprotein + ADP." [MetaCyc:PROTEIN-KINASE-RXN](GO:0004672),molecular_function:"Interacting selectively and non-covalently with ATP, adenosine 5'-triphosphate, a universally important coenzyme and enzyme regulator." [ISBN:0198506732](GO:0005524),bi…	phytosulfokine receptor 2; K04730 interleukin-1 receptor-associated kinase 1 [EC:2.7.11.1] (A)	Leucine-rich repeat receptor protein kinase EMS1 OS=Arabidopsis thaliana GN=EMS1 PE=1 SV=1	Protein tyrosine kinase	PREDICTED: leucine-rich repeat receptor protein kinase EXS-like [Malus domestica]
chr10	3600001	4000000	chr10	3930721	3939867	GS010G0026400.1	--	--	--	Domain of unknown function (DUF4588)	PREDICTED: uncharacterized protein LOC103444684 [Malus domestica]
chr10	4000001	4600000	chr10	4020848	4023191	GS010G0026800.1	molecular_function:"Catalysis of a biochemical reaction at physiological temperatures. In biologically catalyzed reactions, the reactants are known as substrates, and the catalysts are naturally occurring macromolecular substances known as enzymes. Enzymes possess specific binding sites for substrates, and are usually composed wholly or largely of protein, but RNA that has catalytic activity (rib…	nucleotide binding protein, putative (EC:4.4.1.4); K14548 U3 small nucleolar RNA-associated protein 4 (A)	Tryptophan aminotransferase-related protein 3 OS=Arabidopsis thaliana GN=TAR3 PE=3 SV=1	Allinase	PREDICTED: tryptophan aminotransferase-related protein 3-like [Pyrus x bretschneideri]
chr10	4000001	4600000	chr10	4124301	4124954	GS010G0027000.1	--	--	--	--	--
chr10	4000001	4600000	chr10	4251716	4253368	GS010G0027400.1	molecular_function:"Interacting selectively and non-covalently with zinc (Zn) ions." [GOC:ai](GO:0008270),molecular_function:"Catalysis of an oxidation-reduction (redox) reaction, a reversible chemical reaction in which the oxidation state of an atom or atoms within a molecule is altered. One substrate acts as a hydrogen or electron donor and becomes oxidized, while the other acts as hydrogen or …	probable mannitol dehydrogenase; K00083 cinnamyl-alcohol dehydrogenase [EC:1.1.1.195] (A)	Probable mannitol dehydrogenase OS=Fragaria ananassa GN=CAD PE=2 SV=1	Alcohol dehydrogenase GroES-like domain	PREDICTED: probable mannitol dehydrogenase [Pyrus x bretschneideri]
chr10	4000001	4600000	chr10	4264601	4273586	GS010G0027600.1	molecular_function:"Catalysis of an oxidation-reduction (redox) reaction, a reversible chemical reaction in which the oxidation state of an atom or atoms within a molecule is altered. One substrate acts as a hydrogen or electron donor and becomes oxidized, while the other acts as hydrogen or electron acceptor and becomes reduced." [GOC:go_curators](GO:0016491)	dehydrogenase/reductase SDR family member 12; K11168 dehydrogenase/reductase SDR family member 12 [EC:1.1.-.-] (A)	Dehydrogenase/reductase SDR family member 12 OS=Bos taurus GN=DHRS12 PE=2 SV=1	short chain dehydrogenase	PREDICTED: dehydrogenase/reductase SDR family member 12 [Malus domestica]
chr10	4000001	4600000	chr10	4331424	4332181	GS010G0027800.1	--	nuclear cap-binding protein subunit 1-like; K12882 nuclear cap-binding protein subunit 1 (A)	Nuclear cap-binding protein subunit 1 OS=Oryza sativa subsp. japonica GN=ABH1 PE=2 SV=1	--	PREDICTED: nuclear cap-binding protein subunit 1-like [Malus domestica]
chr10	4000001	4600000	chr10	4355779	4357492	GS010G0028000.1	--	uncharacterized LOC103425645; K09493 T-complex protein 1 subunit alpha (A)	Retrovirus-related Pol polyprotein from transposon 297 OS=Drosophila melanogaster GN=pol PE=3 SV=1	--	PREDICTED: uncharacterized protein LOC103404019 [Malus domestica]
chr10	4000001	4600000	chr10	4358377	4359858	GS010G0028100.1	molecular_function:"Interacting selectively and non-covalently with any nucleic acid." [GOC:jl](GO:0003676),biological_process:"The process in which a segment of DNA is incorporated into another, usually larger, DNA molecule such as a chromosome." [GOC:mah](GO:0015074)	uncharacterized LOC101311565; K01303 acylaminoacyl-peptidase [EC:3.4.19.1] (A)	Pro-Pol polyprotein OS=Simian foamy virus type 1 GN=pol PE=1 SV=3	-	PREDICTED: uncharacterized protein LOC103404019 [Malus domestica]
chr10	4000001	4600000	chr10	4362113	4363567	GS010G0028200.1	biological_process:"The chemical reactions and pathways resulting in the formation of a fatty acid, any of the aliphatic monocarboxylic acids that can be liberated by hydrolysis from naturally occurring fats and oils. Fatty acids are predominantly straight-chain acids of 4 to 24 carbon atoms, which may be saturated or unsaturated; branched fatty acids and hydroxy fatty acids also occur, and very …	3-ketoacyl-CoA synthase 13-like; K15397 3-ketoacyl-CoA synthase [EC:2.3.1.199] (A)	3-ketoacyl-CoA synthase 4 OS=Arabidopsis thaliana GN=KCS4 PE=2 SV=1	3-Oxoacyl-[acyl-carrier-protein (ACP)] synthase III C terminal	PREDICTED: 3-ketoacyl-CoA synthase 13-like [Pyrus x bretschneideri]
chr10	4000001	4600000	chr10	4375716	4378292	GS010G0028300.1	--	TMV resistance protein N-like; K19613 leucine-rich repeat protein SHOC2 (A)	Probable WRKY transcription factor 19 OS=Arabidopsis thaliana GN=WRKY19 PE=2 SV=1	--	PREDICTED: TMV resistance protein N-like [Fragaria vesca subsp. vesca]
chr10	4000001	4600000	chr10	4383438	4384595	GS010G0028500.1	biological_process:"The chemical reactions and pathways resulting in the breakdown of a protein or peptide by hydrolysis of its peptide bonds, initiated by the covalent attachment of a ubiquitin group, or multiple ubiquitin groups, to the protein." [GOC:go_curators](GO:0006511)	SKP1-like protein 1A; K03094 S-phase kinase-associated protein 1 (A)	SKP1-like protein 1A OS=Arabidopsis thaliana GN=SKP1A PE=1 SV=1	Skp1 family, tetramerisation domain	SKP1-like protein 1A [Malus domestica]
chr10	4000001	4600000	chr10	4379525	4379893	GS010G0028400.1	molecular_function:"Interacting selectively and non-covalently with any protein or protein complex (a complex of two or more proteins that may include other nonprotein molecules)." [GOC:go_curators](GO:0005515),biological_process:"The cellular process in which a signal is conveyed to trigger a change in the activity or state of a cell. Signal transduction begins with reception of a signal (e.g. a…	TMV resistance protein N-like; K19613 leucine-rich repeat protein SHOC2 (A)	Toll/interleukin-1 receptor-like protein OS=Arabidopsis thaliana GN=TIR PE=1 SV=1	TIR domain	hypothetical protein PRUPE_ppa021230mg [Prunus persica]
chr10	4000001	4600000	chr10	4434058	4435343	GS010G0028600.1	--	uncharacterized LOC103444738; K02945 small subunit ribosomal protein S1 (A)	30S ribosomal protein S1 OS=Synechococcus elongatus (strain PCC 7942) GN=rpsA PE=3 SV=1	--	PREDICTED: LOW QUALITY PROTEIN: uncharacterized protein LOC103444738 [Malus domestica]
chr10	4000001	4600000	chr10	4501793	4504209	GS010G0028800.1	molecular_function:"Catalysis of the reaction: GTP + H2O = GDP + phosphate." [ISBN:0198547684, PMID:26832457, PMID:27218782](GO:0003924),molecular_function:"Interacting selectively and non-covalently with GTP, guanosine triphosphate." [GOC:ai](GO:0005525)	large subunit GTPase 1 homolog; K14539 large subunit GTPase 1 [EC:3.6.1.-] (A)	GTPase LSG1-2 OS=Arabidopsis thaliana GN=LSG1-2 PE=1 SV=1	50S ribosome-binding GTPase	PREDICTED: large subunit GTPase 1 homolog [Pyrus x bretschneideri]
chr10	4000001	4600000	chr10	4504274	4504645	GS010G0028900.1	--	--	--	--	--
chr10	4000001	4600000	chr10	4511935	4513437	GS010G0029000.1	--	--	--	--	putative COBL7 (COBRA-LIKE 7) [Malus domestica]
chr10	4000001	4600000	chr10	4529749	4530276	GS010G0029200.1	--	--	--	--	PREDICTED: uncharacterized protein LOC103400366 [Malus domestica]
chr10	4000001	4600000	chr10	4532561	4532917	GS010G0029300.1	--	--	--	--	PREDICTED: uncharacterized protein LOC103400378 [Malus domestica]
chr10	4000001	4600000	chr10	4549364	4549567	GS010G0029600.1	--	--	--	--	PREDICTED: UPF0544 protein C5orf45 homolog isoform X2 [Pyrus x bretschneideri]
chr10	4000001	4600000	chr10	4541389	4542703	GS010G0029500.1	molecular_function:"Catalysis of the reaction: IMP + diphosphate = hypoxanthine + 5-phospho-alpha-D-ribose 1-diphosphate." [EC:2.4.2.8, GOC:curators](GO:0004422),biological_process:"Any process which produces a purine nucleoside from derivatives of it, without de novo synthesis." [GOC:jl](GO:0006166),biological_process:"The chemical reactions and pathways involving a nucleoside, a nucleobase link…	hypoxanthine-guanine phosphoribosyltransferase; K00760 hypoxanthine phosphoribosyltransferase [EC:2.4.2.8] (A)	Hypoxanthine-guanine phosphoribosyltransferase OS=Enterococcus faecalis (strain ATCC 700802 / V583) GN=hpt PE=3 SV=1	Phosphoribosyl transferase domain	PREDICTED: hypoxanthine-guanine phosphoribosyltransferase [Malus domestica]
chr10	4000001	4600000	chr10	4550304	4553844	GS010G0029700.1	molecular_function:"Interacting selectively and non-covalently with any nucleic acid." [GOC:jl](GO:0003676),molecular_function:"Interacting selectively and non-covalently with an RNA molecule or a portion thereof." [GOC:jl, GOC:mah](GO:0003723)	polyadenylate-binding protein 3-like; K13126 polyadenylate-binding protein (A)	Polyadenylate-binding protein 3 OS=Arabidopsis thaliana GN=PAB3 PE=2 SV=1	Poly-adenylate binding protein, unique domain	PREDICTED: polyadenylate-binding protein 3-like [Malus domestica]
chr10	4000001	4600000	chr10	4557714	4563606	GS010G0029800.1	--	ras-related protein Rab7-like; K07897 Ras-related protein Rab-7A (A)	--	Protein of unknown function (DUF1475)	PREDICTED: uncharacterized protein LOC103400360 [Malus domestica]
chr10	4000001	4600000	chr10	4566237	4569608	GS010G0029900.1	molecular_function:"Catalysis of the reaction: GTP + H2O = GDP + phosphate." [ISBN:0198547684, PMID:26832457, PMID:27218782](GO:0003924),molecular_function:"Interacting selectively and non-covalently with GTP, guanosine triphosphate." [GOC:ai](GO:0005525)	ras-related protein Rab7-like; K07897 Ras-related protein Rab-7A (A)	Ras-related protein Rab7 OS=Glycine max PE=2 SV=1	Ras family	PREDICTED: LOW QUALITY PROTEIN: ras-related protein Rab7-like [Malus domestica]
chr10	4000001	4600000	chr10	4572359	4573731	GS010G0030000.1	--	--	--	--	PREDICTED: uncharacterized protein LOC103400358 [Malus domestica]
chr10	4000001	4600000	chr10	4576551	4577872	GS010G0030200.1	biological_process:"Any process that stops, prevents, or reduces the frequency, rate or extent of cellular DNA-templated transcription." [GOC:go_curators, GOC:txnOH](GO:0045892)	programmed cell death protein 4-like; K16865 programmed cell death protein 4 (A)	Eukaryotic translation initiation factor 4G OS=Triticum aestivum PE=1 SV=1	MA3 domain	PREDICTED: LOW QUALITY PROTEIN: programmed cell death protein 4 [Pyrus x bretschneideri]
chr10	4000001	4600000	chr10	4575242	4576543	GS010G0030100.1	biological_process:"Any process that stops, prevents, or reduces the frequency, rate or extent of cellular DNA-templated transcription." [GOC:go_curators, GOC:txnOH](GO:0045892)	programmed cell death protein 4-like; K16865 programmed cell death protein 4 (A)	Programmed cell death protein 4 OS=Gallus gallus GN=PDCD4 PE=2 SV=1	MA3 domain	PREDICTED: programmed cell death protein 4-like [Malus domestica]
chr10	4000001	4600000	chr10	4129895	4157346	GS010G0027200.1	molecular_function:"Catalysis of a biochemical reaction at physiological temperatures. In biologically catalyzed reactions, the reactants are known as substrates, and the catalysts are naturally occurring macromolecular substances known as enzymes. Enzymes possess specific binding sites for substrates, and are usually composed wholly or largely of protein, but RNA that has catalytic activity (rib…	nucleotide binding protein, putative (EC:4.4.1.4); K14548 U3 small nucleolar RNA-associated protein 4 (A)	Tryptophan aminotransferase-related protein 4 OS=Arabidopsis thaliana GN=TAR4 PE=2 SV=2	Allinase	PREDICTED: tryptophan aminotransferase-related protein 3-like [Pyrus x bretschneideri]
chr10	4000001	4600000	chr10	4128467	4129662	GS010G0027100.1	--	--	--	--	PREDICTED: uncharacterized protein LOC103941458 [Pyrus x bretschneideri]
chr10	4000001	4600000	chr10	4176180	4178944	GS010G0027300.1	molecular_function:"Catalysis of a biochemical reaction at physiological temperatures. In biologically catalyzed reactions, the reactants are known as substrates, and the catalysts are naturally occurring macromolecular substances known as enzymes. Enzymes possess specific binding sites for substrates, and are usually composed wholly or largely of protein, but RNA that has catalytic activity (rib…	nucleotide binding protein, putative (EC:4.4.1.4); K14548 U3 small nucleolar RNA-associated protein 4 (A)	Tryptophan aminotransferase-related protein 4 OS=Arabidopsis thaliana GN=TAR4 PE=2 SV=2	Alliinase EGF-like domain	PREDICTED: tryptophan aminotransferase-related protein 4-like [Pyrus x bretschneideri]
chr10	4000001	4600000	chr10	4258320	4261632	GS010G0027500.1	--	probable choline kinase 1; K14156 choline/ethanolamine kinase [EC:2.7.1.32 2.7.1.82] (A)	Probable choline kinase 1 OS=Arabidopsis thaliana GN=CK1 PE=2 SV=1	Choline/ethanolamine kinase	PREDICTED: probable choline kinase 1 isoform X1 [Pyrus x bretschneideri]
chr10	4000001	4600000	chr10	4276002	4283990	GS010G0027700.1	molecular_function:"Catalysis of the hydrolysis of phosphoric monoesters, releasing inorganic phosphate." [GOC:curators, GOC:pg](GO:0016791),biological_process:"The process of removing one or more phosphate groups from a phosphatidylinositol." [ISBN:0198506732](GO:0046856)	hypothetical protein; K01099 phosphatidylinositol-bisphosphatase [EC:3.1.3.36] (A)	Type IV inositol polyphosphate 5-phosphatase 3 OS=Arabidopsis thaliana GN=IP5P3 PE=1 SV=1	--	PREDICTED: type I inositol 1,4,5-trisphosphate 5-phosphatase 1-like [Malus domestica]
chr10	4000001	4600000	chr10	4339998	4341792	GS010G0027900.1	--	poly(ADP-ribose) glycohydrolase 1-like; K07759 poly(ADP-ribose) glycohydrolase [EC:3.2.1.143] (A)	--	Myb/SANT-like DNA-binding domain	PREDICTED: uncharacterized protein LOC103425277, partial [Malus domestica]
chr10	4000001	4600000	chr10	4521554	4524836	GS010G0029100.1	molecular_function:"Catalysis of the phosphorylation of an amino acid residue in a protein, usually according to the reaction: a protein + ATP = a phosphoprotein + ADP." [MetaCyc:PROTEIN-KINASE-RXN](GO:0004672),molecular_function:"Interacting selectively and non-covalently with any protein or protein complex (a complex of two or more proteins that may include other nonprotein molecules)." [GOC:go…	LRR receptor-like kinase family protein; K17422 large subunit ribosomal protein L41 (A)	Probable LRR receptor-like serine/threonine-protein kinase At1g34110 OS=Arabidopsis thaliana GN=At1g34110 PE=2 SV=2	Leucine Rich Repeat	PREDICTED: probable LRR receptor-like serine/threonine-protein kinase At1g34110 [Malus domestica]
chr10	4000001	4600000	chr10	4533159	4540234	GS010G0029400.1	molecular_function:"Interacting selectively and non-covalently with any nucleic acid." [GOC:jl](GO:0003676),molecular_function:"Catalysis of the reaction: ATP + H2O = ADP + phosphate; this reaction drives the unwinding of an RNA helix." [EC:3.6.4.13, GOC:jl](GO:0003724),molecular_function:"Interacting selectively and non-covalently with ATP, adenosine 5'-triphosphate, a universally important coen…	hypothetical protein; K20096 ATP-dependent RNA helicase DDX28 [EC:3.6.4.13] (A)	DEAD-box ATP-dependent RNA helicase 39 OS=Oryza sativa subsp. japonica GN=Os01g0184500 PE=2 SV=1	DEAD/DEAH box helicase	PREDICTED: DEAD-box ATP-dependent RNA helicase 39-like isoform X1 [Malus domestica]
chr10	4000001	4600000	chr10	4024678	4082905	GS010G0026900.1	molecular_function:"Interacting selectively and non-covalently with any protein or protein complex (a complex of two or more proteins that may include other nonprotein molecules)." [GOC:go_curators](GO:0005515),biological_process:"The cellular process in which a signal is conveyed to trigger a change in the activity or state of a cell. Signal transduction begins with reception of a signal (e.g. a…	TMV resistance protein N-like; K19613 leucine-rich repeat protein SHOC2 (A)	TMV resistance protein N OS=Nicotiana glutinosa GN=N PE=1 SV=1	Leucine Rich repeats (2 copies)	PREDICTED: TMV resistance protein N-like [Malus domestica]
chr10	4000001	4600000	chr10	4451257	4496997	GS010G0028700.1	--	--	--	--	PREDICTED: uncharacterized protein LOC103444724 [Malus domestica]
chr10	4000001	4600000	chr10	4582138	4589556	GS010G0030300.1	molecular_function:"Any molecular function by which a gene product interacts selectively and non-covalently with DNA (deoxyribonucleic acid)." [GOC:dph, GOC:jl, GOC:tb, GOC:vw](GO:0003677),molecular_function:"Interacting selectively and non-covalently with any protein or protein complex (a complex of two or more proteins that may include other nonprotein molecules)." [GOC:go_curators](GO:0005515)…	probable LRR receptor-like serine/threonine-protein kinase At4g20940; K04730 interleukin-1 receptor-associated kinase 1 [EC:2.7.11.1] (A)	TMV resistance protein N OS=Nicotiana glutinosa GN=N PE=1 SV=1	TIR domain	PREDICTED: TMV resistance protein N-like [Pyrus x bretschneideri]
chr10	12400001	12600000	chr10	12425751	12426360	GS010G0074800.1	--	--	--	--	--
chr10	12400001	12600000	chr10	12421195	12423043	GS010G0074600.1	--	--	--	--	PREDICTED: LOW QUALITY PROTEIN: mediator of RNA polymerase II transcription subunit 16 [Malus domestica]
chr10	12400001	12600000	chr10	12423982	12424470	GS010G0074700.1	biological_process:"The modification of peptidyl-histidine to 2'-(3-carboxamido-3-(trimethylammonio)propyl)-L-histidine, known as diphthamide, found in translation elongation factor EF-2. The process occurs in eukaryotes and archaea but not eubacteria." [GOC:pde, PMID:20559380, RESID:AA0040](GO:0017183),molecular_function:"Interacting selectively and non-covalently with any metal ion." [GOC:ai](G…	diphthamide biosynthesis protein 3-like; K15455 diphthamide biosynthesis protein 3 (A)	Diphthamide biosynthesis protein 3 OS=Kluyveromyces lactis (strain ATCC 8585 / CBS 2359 / DSM 70799 / NBRC 1267 / NRRL Y-1140 / WM37) GN=DPH3 PE=3 SV=1	CSL zinc finger	PREDICTED: diphthamide biosynthesis protein 3-like [Malus domestica]
chr10	12400001	12600000	chr10	12426409	12426699	GS010G0074900.1	--	--	--	--	PREDICTED: uncharacterized protein LOC103934406 [Pyrus x bretschneideri]
chr10	12400001	12600000	chr10	12440017	12440409	GS010G0075200.1	cellular_component:"Complex that transfers electrons from reduced plastoquinone to oxidized plastocyanin and translocates protons from the stroma to the lumen. The complex contains a core structure of three catalytic subunits: cytochrome b, the Rieske iron sulfur protein (ISP), and cytochrome f, which are arranged in an integral membrane-bound dimeric complex; additional subunits are present, and…	--	Cytochrome b6-f complex subunit 7 (Fragment) OS=Spinacia oleracea GN=petM PE=1 SV=1	PetM family of cytochrome b6f complex subunit 7	PREDICTED: cytochrome b6-f complex subunit 7, chloroplastic-like [Malus domestica]
chr10	12400001	12600000	chr10	12438211	12439098	GS010G0075100.1	--	--	Transmembrane protein 45B OS=Bos taurus GN=TMEM45B PE=2 SV=1	Family of unknown function (DUF716)	PREDICTED: uncharacterized protein LOC103431758 [Malus domestica]
chr10	12400001	12600000	chr10	12456189	12457180	GS010G0075300.1	--	DEAD-box ATP-dependent RNA helicase 24-like; K12835 ATP-dependent RNA helicase DDX42 [EC:3.6.4.13] (A)	DEAD-box ATP-dependent RNA helicase 24 OS=Oryza sativa subsp. japonica GN=Os03g0308500 PE=2 SV=1	Helicase conserved C-terminal domain	PREDICTED: DEAD-box ATP-dependent RNA helicase 24-like [Malus domestica]
chr10	12400001	12600000	chr10	12460545	12463222	GS010G0075400.1	molecular_function:"Any molecular function by which a gene product interacts selectively and non-covalently with DNA (deoxyribonucleic acid)." [GOC:dph, GOC:jl, GOC:tb, GOC:vw](GO:0003677)	--	B3 domain-containing transcription factor VRN1 OS=Arabidopsis thaliana GN=VRN1 PE=1 SV=1	B3 DNA binding domain	PREDICTED: B3 domain-containing transcription factor VRN1-like isoform X2 [Malus domestica]
chr10	12400001	12600000	chr10	12498393	12500414	GS010G0075700.1	molecular_function:"Any molecular function by which a gene product interacts selectively and non-covalently with DNA (deoxyribonucleic acid)." [GOC:dph, GOC:jl, GOC:tb, GOC:vw](GO:0003677)	--	B3 domain-containing protein Os01g0723500 OS=Oryza sativa subsp. japonica GN=Os01g0723500 PE=3 SV=1	B3 DNA binding domain	PREDICTED: B3 domain-containing protein Os01g0723500 isoform X1 [Malus domestica]
chr10	12400001	12600000	chr10	12510918	12514148	GS010G0075800.1	biological_process:"Any process that modulates the frequency, rate or extent of cellular DNA-templated transcription." [GOC:go_curators, GOC:txnOH](GO:0006355)	--	--	Zinc-finger domain of monoamine-oxidase A repressor R1	PREDICTED: cell division cycle-associated protein 7-like [Malus domestica]
chr10	12400001	12600000	chr10	12535784	12538021	GS010G0075900.1	biological_process:"Any process that modulates the frequency, rate or extent of cellular DNA-templated transcription." [GOC:go_curators, GOC:txnOH](GO:0006355)	transcription factor jumonji domain-containing protein; K15601 lysine-specific demethylase 3 [EC:1.14.11.-] (A)	Cell division cycle-associated 7-like protein OS=Mus musculus GN=Cdca7l PE=2 SV=1	Zinc-finger domain of monoamine-oxidase A repressor R1	PREDICTED: cell division cycle-associated 7-like protein [Pyrus x bretschneideri]
chr10	12400001	12600000	chr10	12565446	12565784	GS010G0076000.1	molecular_function:"Catalysis of the thiol-dependent hydrolysis of a peptide bond formed by the C-terminal glycine of ubiquitin and another protein." [GOC:jh2, ISBN:0120793709](GO:0004843),biological_process:"The removal of one or more ubiquitin groups from a protein." [GOC:ai](GO:0016579),biological_process:"The series of steps necessary to target endoplasmic reticulum (ER)-resident proteins for…	OTU domain-containing protein; K18342 OTU domain-containing protein 6 [EC:3.4.19.12] (A)	--	--	PREDICTED: OTU domain-containing protein At3g57810 [Malus domestica]
chr10	12400001	12600000	chr10	12576103	12579079	GS010G0076200.1	molecular_function:"Enables the active transport of a solute across a membrane by a mechanism whereby two or more species are transported in opposite directions in a tightly coupled process not directly linked to a form of energy other than chemiosmotic energy. The reaction is: solute A(out) + solute B(in) = solute A(in) + solute B(out)." [GOC:mtg_transport, ISBN:0815340729, PMID:10839820](GO:001…	MATE efflux family protein ALF5-like; K03327 multidrug resistance protein, MATE family (A)	MATE efflux family protein ALF5 OS=Arabidopsis thaliana GN=ALF5 PE=2 SV=1	MatE	PREDICTED: MATE efflux family protein ALF5-like [Pyrus x bretschneideri]
chr10	12400001	12600000	chr10	12567649	12576076	GS010G0076100.1	molecular_function:"Enables the active transport of a solute across a membrane by a mechanism whereby two or more species are transported in opposite directions in a tightly coupled process not directly linked to a form of energy other than chemiosmotic energy. The reaction is: solute A(out) + solute B(in) = solute A(in) + solute B(out)." [GOC:mtg_transport, ISBN:0815340729, PMID:10839820](GO:001…	MATE efflux family protein ALF5-like; K03327 multidrug resistance protein, MATE family (A)	MATE efflux family protein LAL5 OS=Arabidopsis thaliana GN=LAL5 PE=2 SV=1	MatE	PREDICTED: MATE efflux family protein ALF5-like [Pyrus x bretschneideri]
chr10	12400001	12600000	chr10	12586405	12596197	GS010G0076400.1	molecular_function:"Interacting selectively and non-covalently with any inositol-containing glycerophospholipid, i.e. phosphatidylinositol (PtdIns) and its phosphorylated derivatives." [GOC:bf, ISBN:0198506732, PMID:11395417](GO:0035091)	uncharacterized LOC103402277; K17925 sorting nexin-13 (A)	Sorting nexin-13 OS=Mus musculus GN=Snx13 PE=2 SV=1	PXA domain	PREDICTED: uncharacterized protein LOC103402277 isoform X1 [Malus domestica]
chr10	12400001	12600000	chr10	12585109	12586386	GS010G0076300.1	--	--	--	--	--
chr10	12400001	12600000	chr10	12434957	12436861	GS010G0075000.1	molecular_function:"Interacting selectively and non-covalently with any protein or protein complex (a complex of two or more proteins that may include other nonprotein molecules)." [GOC:go_curators](GO:0005515)	putative pentatricopeptide repeat-containing protein At1g19290; K17964 leucine-rich PPR motif-containing protein, mitochondrial (A)	Pentatricopeptide repeat-containing protein At2g15630, mitochondrial OS=Arabidopsis thaliana GN=At2g15630 PE=3 SV=1	PPR repeat family	PREDICTED: pentatricopeptide repeat-containing protein At2g15630, mitochondrial-like [Malus domestica]
chr10	12400001	12600000	chr10	12384565	12401222	GS010G0074500.1	biological_process:"The nonsense-mediated decay pathway for nuclear-transcribed mRNAs degrades mRNAs in which an amino-acid codon has changed to a nonsense codon; this prevents the translation of such mRNAs into truncated, and potentially harmful, proteins." [GOC:krc, GOC:ma, PMID:10025395](GO:0000184),molecular_function:"Catalysis of the reactions: ATP + protein serine = ADP + protein serine pho…	uncharacterized LOC103402261; K08873 serine/threonine-protein kinase SMG1 [EC:2.7.11.1] (A)	Serine/threonine-protein kinase SMG1 OS=Mus musculus GN=Smg1 PE=1 SV=3	Serine/threonine-protein kinase smg-1	PREDICTED: uncharacterized protein LOC103402261 [Malus domestica]
chr10	12400001	12600000	chr10	12481857	12492506	GS010G0075600.1	--	--	--	--	--
chr10	12400001	12600000	chr10	12465477	12481512	GS010G0075500.1	--	--	--	--	--
chr10	23800001	24000000	chr10	23800878	23803002	GS010G0124500.1	--	hypothetical protein; K02357 elongation factor Ts (A)	Coiled-coil domain-containing protein 124-A OS=Xenopus laevis GN=ccdc124-a PE=2 SV=1	Coiled-coil domain-containing protein 124	PREDICTED: coiled-coil domain-containing protein 124 [Malus domestica]
chr10	23800001	24000000	chr10	23814586	23814999	GS010G0124900.1	--	hypothetical protein; K12271 signal recognition particle 43 kDa protein (A)	Signal recognition particle 43 kDa protein, chloroplastic OS=Arabidopsis thaliana GN=CAO PE=1 SV=2	--	hypothetical protein PRUPE_ppa008415mg [Prunus persica]
chr10	23800001	24000000	chr10	23806677	23810450	GS010G0124700.1	molecular_function:"Interacting selectively and non-covalently with copper (Cu) ions." [GOC:ai](GO:0005507),molecular_function:"Catalysis of an oxidation-reduction (redox) reaction, a reversible chemical reaction in which the oxidation state of an atom or atoms within a molecule is altered. One substrate acts as a hydrogen or electron donor and becomes oxidized, while the other acts as hydrogen o…	L-ascorbate oxidase homolog; K19791 iron transport multicopper oxidase (A)	L-ascorbate oxidase homolog OS=Nicotiana tabacum PE=2 SV=1	Multicopper oxidase	PREDICTED: L-ascorbate oxidase homolog [Malus domestica]
chr10	23800001	24000000	chr10	23814102	23814368	GS010G0124800.1	--	--	--	--	--
chr10	23800001	24000000	chr10	23834666	23838227	GS010G0125000.1	--	--	Elongation factor Ts, mitochondrial OS=Ricinus communis GN=EFTS PE=3 SV=1	--	PREDICTED: uncharacterized protein LOC103957104 isoform X1 [Pyrus x bretschneideri]
chr10	23800001	24000000	chr10	23839072	23839897	GS010G0125100.1	--	--	--	--	WD40 domain-containing protein [Malus domestica]
chr10	23800001	24000000	chr10	23855630	23856217	GS010G0125200.1	--	--	--	--	PREDICTED: uncharacterized protein LOC103407432 [Malus domestica]
chr10	23800001	24000000	chr10	23921559	23924179	GS010G0125300.1	--	--	--	--	PREDICTED: TMV resistance protein N-like isoform X3 [Malus domestica]
chr10	23800001	24000000	chr10	23944147	23947144	GS010G0125400.1	--	--	--	Late embryogenesis abundant protein	PREDICTED: uncharacterized protein LOC103411669 [Malus domestica]
chr10	23800001	24000000	chr10	23962912	23963903	GS010G0125500.1	biological_process:"Any process that results in a change in state or activity of a cell or an organism (in terms of movement, secretion, enzyme production, gene expression, etc.) as a result of a stimulus reflecting the presence, absence, or concentration of water." [GOC:jl](GO:0009415)	--	Dehydrin COR47 OS=Arabidopsis thaliana GN=COR47 PE=1 SV=2	Dehydrin	PREDICTED: dehydrin COR47-like [Malus domestica]
chr10	23800001	24000000	chr10	23992303	23998803	GS010G0125800.1	--	lysine histidine transporter-like 8; K14209 solute carrier family 36 (proton-coupled amino acid transporter) (A)	Lysine histidine transporter-like 7 OS=Arabidopsis thaliana GN=At4g35180 PE=2 SV=2	Transmembrane amino acid transporter protein	PREDICTED: lysine histidine transporter-like 8 [Malus domestica]
chr10	23800001	24000000	chr10	23990913	23991695	GS010G0125700.1	molecular_function:"Catalysis of an oxidation-reduction (redox) reaction, a reversible chemical reaction in which the oxidation state of an atom or atoms within a molecule is altered. One substrate acts as a hydrogen or electron donor and becomes oxidized, while the other acts as hydrogen or electron acceptor and becomes reduced." [GOC:go_curators](GO:0016491)	short-chain type dehydrogenase/reductase-like; K00059 3-oxoacyl-[acyl-carrier protein] reductase [EC:1.1.1.100] (A)	Short-chain type dehydrogenase/reductase OS=Picea abies PE=2 SV=1	Enoyl-(Acyl carrier protein) reductase	PREDICTED: short-chain type dehydrogenase/reductase-like [Malus domestica]
chr10	23800001	24000000	chr10	23804203	23806054	GS010G0124600.1	molecular_function:"Catalysis of the hydrolysis of any ester bond." [GOC:jl](GO:0016788)	geranylgeranyl diphosphate reductase, chloroplastic; K10960 geranylgeranyl reductase [EC:1.3.1.83] (A)	GDSL esterase/lipase At5g55050 OS=Arabidopsis thaliana GN=At5g55050 PE=2 SV=1	GDSL-like Lipase/Acylhydrolase	PREDICTED: GDSL esterase/lipase At5g55050-like [Malus domestica]
chr10	23800001	24000000	chr10	23965877	23977339	GS010G0125600.1	--	lysine histidine transporter-like 8; K14209 solute carrier family 36 (proton-coupled amino acid transporter) (A)	Lysine histidine transporter-like 8 OS=Arabidopsis thaliana GN=AATL1 PE=1 SV=1	--	PREDICTED: lysine histidine transporter-like 8 [Malus domestica]
chr10	36600001	37000000	chr10	36605020	36612065	GS010G0223200.1	molecular_function:"Interacting selectively and non-covalently with any nucleic acid." [GOC:jl](GO:0003676)	multiple RNA-binding domain-containing protein 1; K14787 multiple RNA-binding domain-containing protein 1 (A)	Multiple RNA-binding domain-containing protein 1 OS=Ustilago maydis (strain 521 / FGSC 9021) GN=MRD1 PE=3 SV=1	RNA recognition motif. (a.k.a. RRM, RBD, or RNP domain)	PREDICTED: multiple RNA-binding domain-containing protein 1 [Malus domestica]
chr10	36600001	37000000	chr10	36615135	36616975	GS010G0223300.1	--	nodulin-26-like; K09874 aquaporin NIP (A)	--	--	PREDICTED: nodulin-26-like [Malus domestica]
chr10	36600001	37000000	chr10	36624634	36624843	GS010G0223500.1	--	putative phospholipid-transporting ATPase 4; K01530 phospholipid-translocating ATPase [EC:3.6.3.1] (A)	Probable phospholipid-transporting ATPase 7 OS=Arabidopsis thaliana GN=ALA7 PE=3 SV=3	--	PREDICTED: putative phospholipid-transporting ATPase 4 [Pyrus x bretschneideri]
chr10	36600001	37000000	chr10	36626597	36632386	GS010G0223600.1	--	--	--	--	PREDICTED: uncharacterized protein LOC103941797 isoform X2 [Pyrus x bretschneideri]
chr10	36600001	37000000	chr10	36619798	36623238	GS010G0223400.1	--	putative phospholipid-transporting ATPase 4; K01530 phospholipid-translocating ATPase [EC:3.6.3.1] (A)	--	--	PREDICTED: putative phospholipid-transporting ATPase 4 [Pyrus x bretschneideri]
chr10	36600001	37000000	chr10	36674040	36674729	GS010G0223800.1	cellular_component:"A photosystem that contains an iron-sulfur reaction center associated with accessory pigments and electron carriers. In cyanobacteria and chloroplasts, photosystem I functions as a light-dependent plastocyanin-ferredoxin oxidoreductase, transferring electrons from plastocyanin to ferredoxin; in photosynthetic bacteria that have only a single type I photosystem, such as the gre…	photosystem I reaction center subunit III, chloroplastic; K02694 photosystem I subunit III (A)	Photosystem I reaction center subunit III, chloroplastic OS=Arabidopsis thaliana GN=PSAF PE=1 SV=1	Photosystem I reaction centre subunit III	PREDICTED: photosystem I reaction center subunit III, chloroplastic [Pyrus x bretschneideri]
chr10	36600001	37000000	chr10	36670155	36672364	GS010G0223700.1	--	uncharacterized LOC102704525; K01227 mannosyl-glycoprotein endo-beta-N-acetylglucosaminidase [EC:3.2.1.96] (A)	LOB domain-containing protein 4 OS=Arabidopsis thaliana GN=LBD4 PE=2 SV=1	Lateral organ boundaries (LOB) domain	PREDICTED: LOB domain-containing protein 4 [Malus domestica]
chr10	36600001	37000000	chr10	36690124	36693600	GS010G0224000.1	--	epithelial chloride channel protein-like; K05030 calcium-activated chloride channel regulator 4 (A)	Uncharacterized protein sll0103 OS=Synechocystis sp. (strain PCC 6803 / Kazusa) GN=sll0103 PE=3 SV=1	RING-like zinc finger	PREDICTED: uncharacterized protein LOC103446067 [Malus domestica]
chr10	36600001	37000000	chr10	36697315	36700136	GS010G0224100.1	--	pathogenesis-related protein 1-like; K13449 pathogenesis-related protein 1 (A)	Pathogenesis-related protein PR-1 OS=Medicago truncatula GN=PR-1 PE=2 SV=1	Cysteine-rich secretory protein family	PREDICTED: pathogenesis-related protein PR-1-like [Malus domestica]
chr10	36600001	37000000	chr10	36710415	36712220	GS010G0224400.1	biological_process:"The chemical reactions and pathways involving lipids, compounds soluble in an organic solvent but not, or sparingly, in an aqueous solvent. Includes fatty acids; neutral fats, other fatty-acid esters, and soaps; long-chain (fatty) alcohols and waxes; sphingoids and other long-chain bases; glycolipids, phospholipids and sphingolipids; and carotenes, polyprenols, sterols, terpen…	--	Patatin-like protein 7 OS=Arabidopsis thaliana GN=PLP7 PE=2 SV=1	Patatin-like phospholipase	PREDICTED: patatin-like protein 6 [Malus domestica]
chr10	36600001	37000000	chr10	36704708	36705190	GS010G0224200.1	molecular_function:"Catalysis of the reaction: acyl-CoA + H2O = CoA + a carboxylate." [RHEA:16781](GO:0047617)	acyl-coenzyme A thioesterase 13; K17362 acyl-coenzyme A thioesterase 13 [EC:3.1.2.-] (A)	Acyl-coenzyme A thioesterase 13 OS=Pongo abelii GN=ACOT13 PE=2 SV=1	Thioesterase superfamily	PREDICTED: acyl-coenzyme A thioesterase 13 [Pyrus x bretschneideri]
chr10	36600001	37000000	chr10	36705544	36708308	GS010G0224300.1	--	transcription factor IIIB 90 kDa subunit-like; K15196 transcription factor IIIB 90 kDa subunit (A)	--	Brf1-like TBP-binding domain	PREDICTED: uncharacterized protein LOC103446071 isoform X2 [Malus domestica]
chr10	36600001	37000000	chr10	36740355	36745228	GS010G0224600.1	cellular_component:"All of the contents of a cell excluding the plasma membrane and nucleus, but including other subcellular structures." [ISBN:0198547684](GO:0005737),molecular_function:"Catalysis of the hydrolysis of a pyrophosphate bond between two phosphate groups, leaving one phosphate on each of the two fragments." [EC:3.6.1.-, GOC:curators](GO:0016462)	protein prune homolog; K01514 exopolyphosphatase [EC:3.6.1.11] (A)	Protein prune homolog OS=Bos taurus GN=PRUNE PE=2 SV=1	DHHA2 domain	PREDICTED: protein prune homolog isoform X1 [Malus domestica]
chr10	36600001	37000000	chr10	36753590	36757701	GS010G0224800.1	biological_process:"The directed movement of substances into, out of or within a vacuole." [GOC:ai](GO:0007034)	vacuolar protein sorting-associated protein 2 homolog 2-like; K12191 charged multivesicular body protein 2A (A)	Vacuolar protein sorting-associated protein 2 homolog 2 OS=Arabidopsis thaliana GN=VPS2.2 PE=1 SV=2	Snf7	PREDICTED: vacuolar protein sorting-associated protein 2 homolog 2-like [Malus domestica]
chr10	36600001	37000000	chr10	36758671	36765542	GS010G0224900.1	molecular_function:"Catalysis of the incorporation of one atom from molecular oxygen into a compound and the reduction of the other atom of oxygen to water." [ISBN:0198506732](GO:0004497),molecular_function:"Interacting selectively and non-covalently with iron (Fe) ions." [GOC:ai](GO:0005506),molecular_function:"Catalysis of an oxidation-reduction (redox) reaction in which hydrogen or electrons a…	cytochrome P450 716B1-like; K07437 cytochrome P450, family 26, subfamily A (A)	Beta-amyrin 28-oxidase OS=Panax ginseng PE=2 SV=1	Cytochrome P450	PREDICTED: beta-amyrin 28-oxidase-like [Malus domestica]
chr10	36600001	37000000	chr10	36791649	36797693	GS010G0225100.1	molecular_function:"Catalysis of the hydrolysis of internal, alpha-peptide bonds in a polypeptide chain by a catalytic mechanism that involves a catalytic triad consisting of a serine nucleophile that is activated by a proton relay involving an acidic residue (e.g. aspartate or glutamate) and a basic residue (usually histidine)." [GOC:mah, http://merops.sanger.ac.uk/about/glossary.htm#CATTYPE, IS…	peptidase, putative (EC:3.4.21.25); K18443 golgi-specific brefeldin A-resistance guanine nucleotide exchange factor 1 (A)	Subtilisin-like protease SBT2.5 OS=Arabidopsis thaliana GN=SBT2.5 PE=2 SV=1	Peptidase inhibitor I9	PREDICTED: subtilisin-like protease [Malus domestica]
chr10	36600001	37000000	chr10	36807082	36807528	GS010G0225400.1	--	--	--	--	--
chr10	36600001	37000000	chr10	36801120	36801605	GS010G0225200.1	--	TTN; titin; K12567 titin [EC:2.7.11.1] (A)	Titin OS=Homo sapiens GN=TTN PE=1 SV=4	--	PREDICTED: formin-2-like [Prunus mume]
chr10	36600001	37000000	chr10	36802379	36802642	GS010G0225300.1	--	--	--	--	--
chr10	36600001	37000000	chr10	36828359	36830780	GS010G0225700.1	--	vacuolar protein sorting-associated protein 2 homolog 2; K12191 charged multivesicular body protein 2A (A)	Protein LSD1 OS=Arabidopsis thaliana GN=LSD1 PE=1 SV=1	LSD1 zinc finger	PREDICTED: protein LSD1-like [Malus domestica]
chr10	36600001	37000000	chr10	36825824	36827035	GS010G0225600.1	--	--	Protein ROOT PRIMORDIUM DEFECTIVE 1 OS=Arabidopsis thaliana GN=RPD1 PE=1 SV=1	Plant organelle RNA recognition domain	PREDICTED: protein ROOT PRIMORDIUM DEFECTIVE 1-like [Malus domestica]
chr10	36600001	37000000	chr10	36816063	36821005	GS010G0225500.1	cellular_component:"A membrane-bounded organelle of eukaryotic cells in which chromosomes are housed and replicated. In most cells, the nucleus contains all of the cell's chromosomes except the organellar chromosomes, and is the site of RNA synthesis and processing. In some species, or in specialized cell types, RNA metabolism or DNA replication may be absent." [GOC:go_curators](GO:0005634)	probable lysine-specific demethylase JMJ14; K11446 histone demethylase JARID1 [EC:1.14.11.-] (A)	Probable lysine-specific demethylase JMJ14 OS=Arabidopsis thaliana GN=JMJ14 PE=1 SV=1	jmjN domain	PREDICTED: probable lysine-specific demethylase JMJ14 [Malus domestica]
chr10	36600001	37000000	chr10	36831903	36832695	GS010G0225800.1	--	--	CASP-like protein 1B1 OS=Glycine max PE=2 SV=1	Domain of unknown function (DUF588)	PREDICTED: CASP-like protein POPTRDRAFT_823125 [Malus domestica]
chr10	36600001	37000000	chr10	36833557	36835674	GS010G0225900.1	molecular_function:"The action of a molecule that contributes to the structural integrity of a complex or its assembly within or outside a cell." [GOC:mah, GOC:vw](GO:0005198),molecular_function:"Interacting selectively and non-covalently with any protein or protein complex (a complex of two or more proteins that may include other nonprotein molecules)." [GOC:go_curators](GO:0005515),biological_p…	coatomer subunit epsilon-1-like; K17268 coatomer protein complex, subunit epsilon (A)	Coatomer subunit epsilon-1 OS=Arabidopsis thaliana GN=At1g30630 PE=2 SV=1	Coatomer epsilon subunit	PREDICTED: coatomer subunit epsilon-1-like [Malus domestica]
chr10	36600001	37000000	chr10	36837102	36841109	GS010G0226000.1	molecular_function:"Catalysis of the reaction: UDP-glucose = UDP-galactose." [EC:5.1.3.2](GO:0003978),biological_process:"The chemical reactions and pathways involving galactose, the aldohexose galacto-hexose. D-galactose is widely distributed in combined form in plants, animals and microorganisms as a constituent of oligo- and polysaccharides; it also occurs in galactolipids and as its glucoside…	UDP-arabinose 4-epimerase 1; K12448 UDP-arabinose 4-epimerase [EC:5.1.3.5] (A)	UDP-arabinose 4-epimerase 1 OS=Arabidopsis thaliana GN=MUR4 PE=1 SV=1	GDP-mannose 4,6 dehydratase	PREDICTED: UDP-arabinose 4-epimerase 1 [Malus domestica]
chr10	36600001	37000000	chr10	36859051	36860462	GS010G0226400.1	molecular_function:"Interacting selectively and non-covalently with any protein or protein complex (a complex of two or more proteins that may include other nonprotein molecules)." [GOC:go_curators](GO:0005515),biological_process:"A process that is carried out at the cellular level which results in the assembly, arrangement of constituent parts, or disassembly of the chloroplast." [GOC:jid](GO:00…	hypothetical protein; K17710 pentatricopeptide repeat domain-containing protein 1 (A)	Pentatricopeptide repeat-containing protein At1g30610, chloroplastic OS=Arabidopsis thaliana GN=EMB2279 PE=2 SV=1	PPR repeat	PREDICTED: LOW QUALITY PROTEIN: pentatricopeptide repeat-containing protein At1g30610, chloroplastic [Malus domestica]
chr10	36600001	37000000	chr10	36853636	36855097	GS010G0226100.1	molecular_function:"The action of a molecule that contributes to the structural integrity of the ribosome." [GOC:mah](GO:0003735),cellular_component:"An intracellular organelle, about 200 A in diameter, consisting of RNA and protein. It is the site of protein biosynthesis resulting from translation of messenger RNA (mRNA). It consists of two subunits, one large and one small, each containing only…	60S ribosomal protein L8-3; K02938 large subunit ribosomal protein L8e (A)	60S ribosomal protein L8-3 OS=Arabidopsis thaliana GN=RPL8C PE=1 SV=2	Ribosomal Proteins L2, C-terminal domain	PREDICTED: 60S ribosomal protein L8-3 [Malus domestica]
chr10	36600001	37000000	chr10	36858546	36858953	GS010G0226300.1	biological_process:"A process that is carried out at the cellular level which results in the assembly, arrangement of constituent parts, or disassembly of the chloroplast." [GOC:jid](GO:0009658)	--	Pentatricopeptide repeat-containing protein At1g30610, chloroplastic OS=Arabidopsis thaliana GN=EMB2279 PE=2 SV=1	--	PREDICTED: pentatricopeptide repeat-containing protein At1g30610, chloroplastic-like [Malus domestica]
chr10	36600001	37000000	chr10	36856744	36858326	GS010G0226200.1	molecular_function:"The action of a molecule that contributes to the structural integrity of the ribosome." [GOC:mah](GO:0003735),cellular_component:"An intracellular organelle, about 200 A in diameter, consisting of RNA and protein. It is the site of protein biosynthesis resulting from translation of messenger RNA (mRNA). It consists of two subunits, one large and one small, each containing only…	60S ribosomal protein L8-3; K02938 large subunit ribosomal protein L8e (A)	60S ribosomal protein L8-3 OS=Arabidopsis thaliana GN=RPL8C PE=1 SV=2	Ribosomal Proteins L2, C-terminal domain	PREDICTED: 60S ribosomal protein L8-3 [Malus domestica]
chr10	36600001	37000000	chr10	36873524	36874880	GS010G0226500.1	biological_process:"A process that is carried out at the cellular level which results in the assembly, arrangement of constituent parts, or disassembly of the chloroplast." [GOC:jid](GO:0009658)	--	Pentatricopeptide repeat-containing protein At1g30610, chloroplastic OS=Arabidopsis thaliana GN=EMB2279 PE=2 SV=1	--	PREDICTED: uncharacterized protein LOC103422328 [Malus domestica]
chr10	36600001	37000000	chr10	36874953	36875471	GS010G0226600.1	biological_process:"A process that is carried out at the cellular level which results in the assembly, arrangement of constituent parts, or disassembly of the chloroplast." [GOC:jid](GO:0009658)	--	--	--	PREDICTED: pentatricopeptide repeat-containing protein At1g30610, chloroplastic-like [Malus domestica]
chr10	36600001	37000000	chr10	36876158	36879200	GS010G0226700.1	--	GRMZM2G047255; pherophorin like protein; K05747 Wiskott-Aldrich syndrome protein (A)	Protein CHUP1, chloroplastic OS=Arabidopsis thaliana GN=CHUP1 PE=1 SV=1	--	PREDICTED: protein CHUP1, chloroplastic-like [Pyrus x bretschneideri]
chr10	36600001	37000000	chr10	36887085	36887774	GS010G0226900.1	--	--	Protein LIGHT-DEPENDENT SHORT HYPOCOTYLS 6 OS=Arabidopsis thaliana GN=LSH6 PE=1 SV=1	Protein of unknown function (DUF640)	PREDICTED: protein G1-like1 [Pyrus x bretschneideri]
chr10	36600001	37000000	chr10	36888694	36895244	GS010G0227000.1	--	--	--	--	--
chr10	36600001	37000000	chr10	36882511	36884128	GS010G0226800.1	--	--	--	--	--
chr10	36600001	37000000	chr10	36926719	36929049	GS010G0227500.1	molecular_function:"Interacting selectively and non-covalently with any protein or protein complex (a complex of two or more proteins that may include other nonprotein molecules)." [GOC:go_curators](GO:0005515)	pentatricopeptide repeat-containing protein At4g18750, chloroplastic-like; K17710 pentatricopeptide repeat domain-containing protein 1 (A)	Pentatricopeptide repeat-containing protein At4g20770 OS=Arabidopsis thaliana GN=PCMP-E35 PE=3 SV=2	PPR repeat	PREDICTED: pentatricopeptide repeat-containing protein At4g20770 [Malus domestica]
chr10	36600001	37000000	chr10	36914055	36917961	GS010G0227200.1	molecular_function:"Interacting selectively and non-covalently with a specific double-stranded genomic DNA sequence (sometimes referred to as a motif) within the regulatory region of a gene to modulate transcription. Regulatory regions include promoters (proximal and distal) and enhancers. Genes are transcriptional units, and include bacterial operons." [GOC:txnOH-2018](GO:0003700),biological_pro…	WRKY transcription factor 22; K13425 WRKY transcription factor 22 (A)	Probable WRKY transcription factor 14 OS=Arabidopsis thaliana GN=WRKY14 PE=2 SV=2	WRKY DNA -binding domain	PREDICTED: probable WRKY transcription factor 14 [Malus domestica]
chr10	36600001	37000000	chr10	36923532	36925884	GS010G0227400.1	molecular_function:"Catalysis of an oxidation-reduction (redox) reaction, a reversible chemical reaction in which the oxidation state of an atom or atoms within a molecule is altered. One substrate acts as a hydrogen or electron donor and becomes oxidized, while the other acts as hydrogen or electron acceptor and becomes reduced." [GOC:go_curators](GO:0016491)	aflatoxin biosynthesis ketoreductase nor-1; K17644 norsolorinic acid ketoreductase [EC:1.1.1.349] (A)	Uncharacterized oxidoreductase C663.09c OS=Schizosaccharomyces pombe (strain 972 / ATCC 24843) GN=SPCC663.09c PE=3 SV=1	short chain dehydrogenase	PREDICTED: uncharacterized oxidoreductase C663.09c [Malus domestica]
chr10	36600001	37000000	chr10	36918395	36918763	GS010G0227300.1	--	--	--	--	--
chr10	36600001	37000000	chr10	36942054	36944356	GS010G0227900.1	molecular_function:"Catalysis of the reaction: ATP + H2O = ADP + phosphate, to drive the hydrolysis of peptide bonds." [GOC:mah](GO:0004176),molecular_function:"Catalysis of the hydrolysis of internal, alpha-peptide bonds in a polypeptide chain by a catalytic mechanism that involves a catalytic triad consisting of a serine nucleophile that is activated by a proton relay involving an acidic residu…	ATP-dependent Clp protease proteolytic subunit 4, chloroplastic-like; K01358 ATP-dependent Clp protease, protease subunit [EC:3.4.21.92] (A)	ATP-dependent Clp protease proteolytic subunit 4, chloroplastic OS=Arabidopsis thaliana GN=CLPP4 PE=1 SV=1	Clp protease	PREDICTED: ATP-dependent Clp protease proteolytic subunit 4, chloroplastic-like [Pyrus x bretschneideri]
chr10	36600001	37000000	chr10	36936716	36937785	GS010G0227800.1	molecular_function:"The formation of a protein dimer, a macromolecular structure consists of two noncovalently associated identical or nonidentical subunits." [ISBN:0198506732](GO:0046983)	basic helix-loop-helix family protein; K10863 aprataxin [EC:3.-.-.-] (A)	Transcription factor bHLH53 OS=Arabidopsis thaliana GN=BHLH53 PE=2 SV=1	Helix-loop-helix DNA-binding domain	PREDICTED: transcription factor bHLH53-like [Malus domestica]
chr10	36600001	37000000	chr10	36933514	36935192	GS010G0227700.1	molecular_function:"Catalysis of the phosphorylation of an amino acid residue in a protein, usually according to the reaction: a protein + ATP = a phosphoprotein + ADP." [MetaCyc:PROTEIN-KINASE-RXN](GO:0004672),molecular_function:"Catalysis of the reaction: ATP + a protein tyrosine = ADP + protein tyrosine phosphate." [EC:2.7.10](GO:0004713),molecular_function:"Interacting selectively and non-cov…	LRR receptor-like kinase family protein; K04730 interleukin-1 receptor-associated kinase 1 [EC:2.7.11.1] (A)	Probable LRR receptor-like serine/threonine-protein kinase At2g23950 OS=Arabidopsis thaliana GN=At2g23950 PE=2 SV=1	Protein tyrosine kinase	PREDICTED: probable LRR receptor-like serine/threonine-protein kinase At2g23950 [Malus domestica]
chr10	36600001	37000000	chr10	36947259	36955594	GS010G0228000.1	molecular_function:"Catalysis of the reaction: ATP + H2O = ADP + phosphate; this reaction drives the unwinding of the DNA helix." [EC:3.6.4.12, GOC:jl](GO:0003678),molecular_function:"Interacting selectively and non-covalently with ATP, adenosine 5'-triphosphate, a universally important coenzyme and enzyme regulator." [ISBN:0198506732](GO:0005524),biological_process:"The cellular metabolic proces…	twinkle homolog protein, chloroplastic/mitochondrial; K17680 twinkle protein [EC:3.6.4.12] (A)	Twinkle homolog protein, chloroplastic/mitochondrial OS=Arabidopsis thaliana GN=At1g30680 PE=1 SV=1	DnaB-like helicase C terminal domain	PREDICTED: twinkle homolog protein, chloroplastic/mitochondrial [Malus domestica]
chr10	36600001	37000000	chr10	36959232	36961180	GS010G0228100.1	molecular_function:"Interacting selectively and non-covalently with a lipid." [GOC:ai](GO:0008289)	patellin-4; K19996 phosphatidylinositol transfer protein SFH5 (A)	Patellin-4 OS=Arabidopsis thaliana GN=PATL4 PE=1 SV=2	CRAL/TRIO domain	PREDICTED: patellin-4-like [Malus domestica]
chr10	36600001	37000000	chr10	36968728	36970314	GS010G0228300.1	molecular_function:"Catalysis of an oxidation-reduction (redox) reaction, a reversible chemical reaction in which the oxidation state of an atom or atoms within a molecule is altered. One substrate acts as a hydrogen or electron donor and becomes oxidized, while the other acts as hydrogen or electron acceptor and becomes reduced." [GOC:go_curators](GO:0016491),molecular_function:"Interacting sele…	cysteine desulfurase, mitochondrial precursor; K04487 cysteine desulfurase [EC:2.8.1.7] (A)	Reticuline oxidase-like protein OS=Arabidopsis thaliana GN=At4g20830 PE=1 SV=2	Berberine and berberine like	PREDICTED: reticuline oxidase-like protein [Malus domestica]
chr10	36600001	37000000	chr10	36962940	36963272	GS010G0228200.1	molecular_function:"Catalysis of an oxidation-reduction (redox) reaction, a reversible chemical reaction in which the oxidation state of an atom or atoms within a molecule is altered. One substrate acts as a hydrogen or electron donor and becomes oxidized, while the other acts as hydrogen or electron acceptor and becomes reduced." [GOC:go_curators](GO:0016491),molecular_function:"Interacting sele…	--	Reticuline oxidase-like protein OS=Arabidopsis thaliana GN=At4g20830 PE=1 SV=2	FAD binding domain	PREDICTED: reticuline oxidase-like protein [Pyrus x bretschneideri]
chr10	36600001	37000000	chr10	36980774	36982411	GS010G0228400.1	molecular_function:"Catalysis of an oxidation-reduction (redox) reaction, a reversible chemical reaction in which the oxidation state of an atom or atoms within a molecule is altered. One substrate acts as a hydrogen or electron donor and becomes oxidized, while the other acts as hydrogen or electron acceptor and becomes reduced." [GOC:go_curators](GO:0016491),molecular_function:"Interacting sele…	cysteine desulfurase, mitochondrial precursor; K04487 cysteine desulfurase [EC:2.8.1.7] (A)	Reticuline oxidase-like protein OS=Arabidopsis thaliana GN=At4g20830 PE=1 SV=2	FAD binding domain	PREDICTED: reticuline oxidase-like protein [Malus domestica]
chr10	36600001	37000000	chr10	36600563	36601940	GS010G0223100.1	molecular_function:"Any molecular function by which a gene product interacts selectively and non-covalently with DNA (deoxyribonucleic acid)." [GOC:dph, GOC:jl, GOC:tb, GOC:vw](GO:0003677),biological_process:"Any process that modulates the frequency, rate or extent of cellular DNA-templated transcription." [GOC:go_curators, GOC:txnOH](GO:0006355)	NAC domain-containing protein 89-like; K12581 CCR4-NOT transcription complex subunit 7/8 (A)	Transcription factor JUNGBRUNNEN 1 OS=Arabidopsis thaliana GN=JUB1 PE=1 SV=1	No apical meristem (NAM) protein	PREDICTED: transcription factor JUNGBRUNNEN 1-like [Malus domestica]
chr10	36600001	37000000	chr10	36675995	36684451	GS010G0223900.1	biological_process:"The directed movement of proteins in a cell, including the movement of proteins between specific compartments or structures within a cell, such as organelles of a eukaryotic cell." [GOC:mah](GO:0006886),biological_process:"A cellular transport process in which transported substances are moved in membrane-bounded vesicles; transported substances are enclosed in the vesicle lume…	hypothetical protein; K19029 6-phosphofructo-2-kinase / fructose-2,6-biphosphatase 2 [EC:2.7.1.105 3.1.3.46] (A)	Transforming growth factor-beta receptor-associated protein 1 homolog OS=Danio rerio GN=tgfbrap1 PE=2 SV=1	Vacuolar sorting protein 39 domain 2	PREDICTED: transforming growth factor-beta receptor-associated protein 1 homolog isoform X1 [Malus domestica]
chr10	36600001	37000000	chr10	36779835	36782526	GS010G0225000.1	molecular_function:"Catalysis of the reaction: D-ribose 5-phosphate = D-ribulose 5-phosphate." [EC:5.3.1.6, RHEA:14657](GO:0004751),biological_process:"The branch of the pentose-phosphate shunt which does not involve oxidation reactions. It comprises a series of sugar phosphate interconversions, starting with ribulose 5-P and producing fructose 6-P and glyceraldehyde 3-P." [ISBN:0198506732, MetaC…	probable ribose-5-phosphate isomerase 4, chloroplastic; K01807 ribose 5-phosphate isomerase A [EC:5.3.1.6] (A)	Probable ribose-5-phosphate isomerase 4, chloroplastic OS=Arabidopsis thaliana GN=RPI4 PE=2 SV=1	Ribose 5-phosphate isomerase A (phosphoriboisomerase A)	PREDICTED: probable ribose-5-phosphate isomerase 4, chloroplastic isoform X1 [Malus domestica]
chr10	36600001	37000000	chr10	36732281	36739338	GS010G0224500.1	molecular_function:"Catalysis of a biochemical reaction at physiological temperatures. In biologically catalyzed reactions, the reactants are known as substrates, and the catalysts are naturally occurring macromolecular substances known as enzymes. Enzymes possess specific binding sites for substrates, and are usually composed wholly or largely of protein, but RNA that has catalytic activity (rib…	nicotinamide mononucleotide adenylyltransferase; K06210 nicotinamide mononucleotide adenylyltransferase [EC:2.7.7.1 2.7.7.18] (A)	Nicotinamide/nicotinic acid mononucleotide adenylyltransferase OS=Arabidopsis thaliana GN=NMNAT PE=2 SV=1	Cytidylyltransferase-like	PREDICTED: LOW QUALITY PROTEIN: nicotinamide mononucleotide adenylyltransferase [Pyrus x bretschneideri]
chr10	36600001	37000000	chr10	36745474	36751647	GS010G0224700.1	molecular_function:"Catalysis of a biochemical reaction at physiological temperatures. In biologically catalyzed reactions, the reactants are known as substrates, and the catalysts are naturally occurring macromolecular substances known as enzymes. Enzymes possess specific binding sites for substrates, and are usually composed wholly or largely of protein, but RNA that has catalytic activity (rib…	alpha-glucosidase; K01187 alpha-glucosidase [EC:3.2.1.20] (A)	Alpha-glucosidase OS=Spinacia oleracea PE=1 SV=1	Glycosyl hydrolases family 31	PREDICTED: alpha-glucosidase [Pyrus x bretschneideri]
chr10	36600001	37000000	chr10	36895702	36900509	GS010G0227100.1	molecular_function:"Catalysis of the phosphorylation of an amino acid residue in a protein, usually according to the reaction: a protein + ATP = a phosphoprotein + ADP." [MetaCyc:PROTEIN-KINASE-RXN](GO:0004672),molecular_function:"Catalysis of the reactions: ATP + protein serine = ADP + protein serine phosphate, and ATP + protein threonine = ADP + protein threonine phosphate." [GOC:bf, RHEA:17989…	serine/threonine-protein kinase tricorner-like; K08790 serine/threonine kinase 38 [EC:2.7.11.1] (A)	Serine/threonine-protein kinase CBK1 OS=Pneumocystis carinii GN=CBK1 PE=2 SV=1	Protein kinase domain	PREDICTED: serine/threonine-protein kinase tricorner-like [Malus domestica]
chr10	36600001	37000000	chr10	36929483	36933076	GS010G0227600.1	biological_process:"The methylation of the N-terminal amino acid of a protein." [GOC:ai](GO:0006480),molecular_function:"Catalysis of the transfer of a methyl group to an acceptor molecule." [ISBN:0198506732](GO:0008168)	alpha N-terminal protein methyltransferase 1-like; K16219 protein N-terminal methyltransferase [EC:2.1.1.244] (A)	Alpha N-terminal protein methyltransferase 1 OS=Arabidopsis thaliana GN=At5g44450 PE=2 SV=1	AdoMet dependent proline di-methyltransferase	PREDICTED: alpha N-terminal protein methyltransferase 1-like isoform X1 [Malus domestica]
chr10	40600001	41200000	chr10	40599747	40600601	GS010G0264100.1	molecular_function:"Any molecular function by which a gene product interacts selectively and non-covalently with DNA (deoxyribonucleic acid)." [GOC:dph, GOC:jl, GOC:tb, GOC:vw](GO:0003677),biological_process:"Any process that modulates the frequency, rate or extent of cellular DNA-templated transcription." [GOC:go_curators, GOC:txnOH](GO:0006355)	cyclic dof factor 1-like; K16222 Dof zinc finger protein DOF5.5 (A)	Dof zinc finger protein DOF5.3 OS=Arabidopsis thaliana GN=DOF5.3 PE=2 SV=1	Dof domain, zinc finger	PREDICTED: dof zinc finger protein DOF5.3-like [Malus domestica]
chr10	40600001	41200000	chr10	40609522	40611016	GS010G0264200.1	molecular_function:"Any molecular function by which a gene product interacts selectively and non-covalently with DNA (deoxyribonucleic acid)." [GOC:dph, GOC:jl, GOC:tb, GOC:vw](GO:0003677),molecular_function:"Interacting selectively and non-covalently with a specific double-stranded genomic DNA sequence (sometimes referred to as a motif) within the regulatory region of a gene to modulate transcri…	AP2-like ethylene-responsive transcription factor AIL1; K09285 AP2-like factor, ANT lineage (A)	Topless-related protein 4 OS=Arabidopsis thaliana GN=TPR4 PE=1 SV=2	AP2 domain	PREDICTED: topless-related protein 4-like [Malus domestica]
chr10	40600001	41200000	chr10	40611149	40611686	GS010G0264300.1	molecular_function:"Any molecular function by which a gene product interacts selectively and non-covalently with DNA (deoxyribonucleic acid)." [GOC:dph, GOC:jl, GOC:tb, GOC:vw](GO:0003677),molecular_function:"Interacting selectively and non-covalently with a specific double-stranded genomic DNA sequence (sometimes referred to as a motif) within the regulatory region of a gene to modulate transcri…	AP2-like ethylene-responsive transcription factor AIL1; K09285 AP2-like factor, ANT lineage (A)	AP2-like ethylene-responsive transcription factor ANT OS=Arabidopsis thaliana GN=ANT PE=1 SV=2	--	PREDICTED: AP2-like ethylene-responsive transcription factor AIL1 [Malus domestica]
chr10	40600001	41200000	chr10	40628671	40629204	GS010G0264400.1	--	hypothetical protein; K13704 abhydrolase domain-containing protein 12 [EC:3.1.1.23] (A)	Uncharacterized protein ECU03_1610 OS=Encephalitozoon cuniculi (strain GB-M1) GN=ECU03_1610 PE=1 SV=1	--	PREDICTED: late embryogenesis abundant protein, group 3-like [Malus domestica]
chr10	40600001	41200000	chr10	40629250	40629818	GS010G0264500.1	--	--	--	--	PREDICTED: late embryogenesis abundant protein D-29-like [Pyrus x bretschneideri]
chr10	40600001	41200000	chr10	40638154	40638474	GS010G0264600.1	--	--	Uncharacterized protein ECU03_1610 OS=Encephalitozoon cuniculi (strain GB-M1) GN=ECU03_1610 PE=1 SV=1	--	PREDICTED: embryonic protein DC-8-like [Malus domestica]
chr10	40600001	41200000	chr10	40642001	40643168	GS010G0264700.1	--	--	--	--	PREDICTED: uncharacterized protein LOC103933720 [Pyrus x bretschneideri]
chr10	40600001	41200000	chr10	40643749	40646283	GS010G0264800.1	molecular_function:"Any molecular function by which a gene product interacts selectively and non-covalently with DNA (deoxyribonucleic acid)." [GOC:dph, GOC:jl, GOC:tb, GOC:vw](GO:0003677),molecular_function:"Interacting selectively and non-covalently with a specific double-stranded genomic DNA sequence (sometimes referred to as a motif) within the regulatory region of a gene to modulate transcri…	AP2/ERF and B3 domain-containing protein Os05g0549800-like; K09287 RAV-like factor (A)	B3 domain-containing transcription factor LEC2 OS=Arabidopsis thaliana GN=LEC2 PE=2 SV=1	B3 DNA binding domain	PREDICTED: B3 domain-containing transcription factor LEC2 [Malus domestica]
chr10	40600001	41200000	chr10	40658559	40662239	GS010G0265100.1	molecular_function:"Interacting selectively and non-covalently with any protein or protein complex (a complex of two or more proteins that may include other nonprotein molecules)." [GOC:go_curators](GO:0005515)	protein SMG7L-like; K14409 protein SMG7 (A)	Protein SMG7L OS=Arabidopsis thaliana GN=SMG7L PE=2 SV=1	Telomerase activating protein Est1	PREDICTED: protein SMG7L [Malus domestica]
chr10	40600001	41200000	chr10	40652054	40654304	GS010G0264900.1	molecular_function:"Interacting selectively and non-covalently with an RNA molecule or a portion thereof." [GOC:jl, GOC:mah](GO:0003723),molecular_function:"The action of a molecule that contributes to the structural integrity of the ribosome." [GOC:mah](GO:0003735),cellular_component:"An intracellular organelle, about 200 A in diameter, consisting of RNA and protein. It is the site of protein bi…	30S ribosomal protein S5, chloroplastic-like; K02988 small subunit ribosomal protein S5 (A)	30S ribosomal protein S5, chloroplastic OS=Arabidopsis thaliana GN=rps5 PE=2 SV=1	Ribosomal protein S5, C-terminal domain	PREDICTED: 30S ribosomal protein S5, chloroplastic-like [Pyrus x bretschneideri]
chr10	40600001	41200000	chr10	40655954	40657573	GS010G0265000.1	--	exosome complex component rrp4-like; K03679 exosome complex component RRP4 (A)	--	--	PREDICTED: uncharacterized protein LOC103446394 [Malus domestica]
chr10	40600001	41200000	chr10	40675338	40675703	GS010G0265200.1	--	--	Protein RALF-like 4 OS=Arabidopsis thaliana GN=RALFL4 PE=3 SV=1	Rapid ALkalinization Factor (RALF)	PREDICTED: protein RALF-like 19 [Malus domestica]
chr10	40600001	41200000	chr10	40677944	40678312	GS010G0265300.1	--	--	Protein RALF-like 4 OS=Arabidopsis thaliana GN=RALFL4 PE=3 SV=1	Rapid ALkalinization Factor (RALF)	PREDICTED: protein RALF-like 4 [Malus domestica]
chr10	40600001	41200000	chr10	40684432	40685184	GS010G0265400.1	--	--	VQ motif-containing protein 4 OS=Arabidopsis thaliana GN=VQ4 PE=1 SV=1	VQ motif	PREDICTED: uncharacterized protein LOC103412435 [Malus domestica]
chr10	40600001	41200000	chr10	40702049	40702375	GS010G0265600.1	--	--	--	--	--
chr10	40600001	41200000	chr10	40707272	40708963	GS010G0265700.1	molecular_function:"Functions in the initiation of ribosome-mediated translation of mRNA into a polypeptide." [ISBN:0198506732](GO:0003743),cellular_component:"All of the contents of a cell excluding the plasma membrane and nucleus, but including other subcellular structures." [ISBN:0198547684](GO:0005737),cellular_component:"A complex of several polypeptides that plays at least two important rol…	eukaryotic translation initiation factor 3 subunit D-like; K03251 translation initiation factor 3 subunit D (A)	Eukaryotic translation initiation factor 3 subunit D OS=Arabidopsis thaliana GN=TIF3D1 PE=1 SV=1	Eukaryotic translation initiation factor 3 subunit 7 (eIF-3)	PREDICTED: eukaryotic translation initiation factor 3 subunit D-like [Pyrus x bretschneideri]
chr10	40600001	41200000	chr10	40698920	40699931	GS010G0265500.1	--	hypothetical protein; K19464 pleckstrin homology domain-containing family G member 5 (A)	Non-classical arabinogalactan protein 30 OS=Arabidopsis thaliana GN=AGP30 PE=2 SV=1	Pollen proteins Ole e I like	PREDICTED: pistil-specific extensin-like protein [Malus domestica]
chr10	40600001	41200000	chr10	40711591	40712460	GS010G0265800.1	molecular_function:"Interacting selectively and non-covalently with a specific double-stranded genomic DNA sequence (sometimes referred to as a motif) within the regulatory region of a gene to modulate transcription. Regulatory regions include promoters (proximal and distal) and enhancers. Genes are transcriptional units, and include bacterial operons." [GOC:txnOH-2018](GO:0003700),biological_pro…	--	Transcription factor bHLH36 OS=Arabidopsis thaliana GN=BHLH36 PE=2 SV=1	Helix-loop-helix DNA-binding domain	PREDICTED: transcription factor bHLH36-like isoform X2 [Malus domestica]
chr10	40600001	41200000	chr10	40721164	40723096	GS010G0265900.1	molecular_function:"Catalysis of the phosphorylation of an amino acid residue in a protein, usually according to the reaction: a protein + ATP = a phosphoprotein + ADP." [MetaCyc:PROTEIN-KINASE-RXN](GO:0004672),molecular_function:"Interacting selectively and non-covalently with ATP, adenosine 5'-triphosphate, a universally important coenzyme and enzyme regulator." [ISBN:0198506732](GO:0005524),bi…	protein kinase, putative (EC:2.7.10.2); K17535 serine/threonine-protein kinase TNNI3K [EC:2.7.11.1] (A)	Serine/threonine-protein kinase HT1 OS=Arabidopsis thaliana GN=HT1 PE=1 SV=1	Protein tyrosine kinase	PREDICTED: serine/threonine-protein kinase HT1-like [Malus domestica]
chr10	40600001	41200000	chr10	40733177	40734694	GS010G0266100.1	--	--	--	PDDEXK-like family of unknown function	PREDICTED: uncharacterized protein LOC103422396 [Malus domestica]
chr10	40600001	41200000	chr10	40744674	40746770	GS010G0266200.1	molecular_function:"Catalysis of the phosphorylation of an amino acid residue in a protein, usually according to the reaction: a protein + ATP = a phosphoprotein + ADP." [MetaCyc:PROTEIN-KINASE-RXN](GO:0004672),molecular_function:"Interacting selectively and non-covalently with ATP, adenosine 5'-triphosphate, a universally important coenzyme and enzyme regulator." [ISBN:0198506732](GO:0005524),bi…	L-type lectin-domain containing receptor kinase IV.2-like; K04730 interleukin-1 receptor-associated kinase 1 [EC:2.7.11.1] (A)	L-type lectin-domain containing receptor kinase VII.1 OS=Arabidopsis thaliana GN=LECRK71 PE=2 SV=1	Protein kinase domain	PREDICTED: L-type lectin-domain containing receptor kinase VII.1 [Malus domestica]
chr10	40600001	41200000	chr10	40769059	40771723	GS010G0266600.1	molecular_function:"Interacting selectively and non-covalently with any protein or protein complex (a complex of two or more proteins that may include other nonprotein molecules)." [GOC:go_curators](GO:0005515),molecular_function:"Catalysis of an oxidation-reduction (redox) reaction, a reversible chemical reaction in which the oxidation state of an atom or atoms within a molecule is altered. One …	linoleate 13S-lipoxygenase 3-1, chloroplastic-like; K00454 lipoxygenase [EC:1.13.11.12] (A)	Linoleate 13S-lipoxygenase 3-1, chloroplastic OS=Solanum tuberosum GN=LOX3.1 PE=1 SV=1	Lipoxygenase	PREDICTED: linoleate 13S-lipoxygenase 3-1, chloroplastic-like [Malus domestica]
chr10	40600001	41200000	chr10	40766783	40767229	GS010G0266400.1	--	--	--	--	PREDICTED: uncharacterized protein LOC103446405 [Malus domestica]
chr10	40600001	41200000	chr10	40767878	40768630	GS010G0266500.1	molecular_function:"Catalysis of an oxidation-reduction (redox) reaction in which hydrogen or electrons are transferred from one donor, and two oxygen atoms is incorporated into a donor." [GOC:mah](GO:0016702),molecular_function:"Interacting selectively and non-covalently with any metal ion." [GOC:ai](GO:0046872)	linoleate 13S-lipoxygenase 3-1, chloroplastic-like; K00454 lipoxygenase [EC:1.13.11.12] (A)	Lipoxygenase 3, chloroplastic OS=Arabidopsis thaliana GN=LOX3 PE=2 SV=1	Lipoxygenase	PREDICTED: linoleate 13S-lipoxygenase 3-1, chloroplastic-like [Malus domestica]
chr10	40600001	41200000	chr10	40783949	40785993	GS010G0266800.1	molecular_function:"Interacting selectively and non-covalently with an RNA molecule or a portion thereof." [GOC:jl, GOC:mah](GO:0003723),molecular_function:"The action of a molecule that contributes to the structural integrity of the ribosome." [GOC:mah](GO:0003735),cellular_component:"An intracellular organelle, about 200 A in diameter, consisting of RNA and protein. It is the site of protein bi…	50S ribosomal protein L21, mitochondrial-like; K02888 large subunit ribosomal protein L21 (A)	50S ribosomal protein L21, mitochondrial OS=Arabidopsis thaliana GN=RPL21M PE=2 SV=1	Ribosomal prokaryotic L21 protein	PREDICTED: 50S ribosomal protein L21, mitochondrial-like [Malus domestica]
chr10	40600001	41200000	chr10	40807002	40808937	GS010G0267000.1	molecular_function:"Catalysis of a biochemical reaction at physiological temperatures. In biologically catalyzed reactions, the reactants are known as substrates, and the catalysts are naturally occurring macromolecular substances known as enzymes. Enzymes possess specific binding sites for substrates, and are usually composed wholly or largely of protein, but RNA that has catalytic activity (rib…	2-isopropylmalate synthase A-like; K01649 2-isopropylmalate synthase [EC:2.3.3.13] (A)	2-isopropylmalate synthase A OS=Solanum pennellii GN=IPMSA PE=2 SV=1	HMGL-like	PREDICTED: 2-isopropylmalate synthase A-like [Malus domestica]
chr10	40600001	41200000	chr10	40802001	40805563	GS010G0266900.1	--	probable ubiquitin-conjugating enzyme E2 24; K10581 ubiquitin-conjugating enzyme E2 O [EC:2.3.2.24] (A)	Probable ubiquitin-conjugating enzyme E2 24 OS=Arabidopsis thaliana GN=UBC24 PE=2 SV=1	Ubiquitin-conjugating enzyme	PREDICTED: probable ubiquitin-conjugating enzyme E2 24 [Malus domestica]
chr10	40600001	41200000	chr10	40840394	40842169	GS010G0267400.1	molecular_function:"Interacting selectively and non-covalently with any protein or protein complex (a complex of two or more proteins that may include other nonprotein molecules)." [GOC:go_curators](GO:0005515),molecular_function:"Interacting selectively and non-covalently with zinc (Zn) ions." [GOC:ai](GO:0008270)	callose synthase 11-like; K11000 callose synthase [EC:2.4.1.-] (A)	Pentatricopeptide repeat-containing protein At2g33760 OS=Arabidopsis thaliana GN=PCMP-H6 PE=3 SV=1	DYW family of nucleic acid deaminases	PREDICTED: pentatricopeptide repeat-containing protein At2g33760 [Malus domestica]
chr10	40600001	41200000	chr10	40830508	40835826	GS010G0267300.1	cellular_component:"A protein complex that catalyzes the transfer of a glucose group from UDP-glucose to a (1->3)-beta-D-glucan chain." [EC:2.4.1.34](GO:0000148),molecular_function:"Catalysis of the reaction: UDP-glucose + [(1->3)-beta-D-glucosyl](n) = UDP + [(1->3)-beta-D-glucosyl](n+1)." [EC:2.4.1.34](GO:0003843),biological_process:"The chemical reactions and pathways resulting in the formation…	callose synthase 11; K11000 callose synthase [EC:2.4.1.-] (A)	Callose synthase 11 OS=Arabidopsis thaliana GN=CALS11 PE=2 SV=1	1,3-beta-glucan synthase subunit FKS1, domain-1	PREDICTED: callose synthase 11 [Malus domestica]
chr10	40600001	41200000	chr10	40849582	40856148	GS010G0267600.1	molecular_function:"Any molecular function by which a gene product interacts selectively and non-covalently with DNA (deoxyribonucleic acid)." [GOC:dph, GOC:jl, GOC:tb, GOC:vw](GO:0003677),molecular_function:"Catalysis of the reaction: nucleoside triphosphate + RNA(n) = diphosphate + RNA(n+1). Utilizes a DNA template, i.e. the catalysis of DNA-template-directed extension of the 3'-end of an RNA s…	DNA-directed RNA polymerase II subunit RPB2; K03010 DNA-directed RNA polymerase II subunit RPB2 [EC:2.7.7.6] (A)	DNA-directed RNA polymerase II subunit RPB2 OS=Solanum lycopersicum GN=RPB2 PE=2 SV=1	RNA polymerase Rpb2, domain 4	PREDICTED: DNA-directed RNA polymerase II subunit RPB2 [Malus domestica]
chr10	40600001	41200000	chr10	40857006	40858988	GS010G0267700.1	--	vacuolar protein sorting-associated protein 2 homolog 2; K12191 charged multivesicular body protein 2A (A)	Protein LOL2 OS=Arabidopsis thaliana GN=LOL2 PE=1 SV=1	LSD1 zinc finger	PREDICTED: protein LOL2-like [Malus domestica]
chr10	40600001	41200000	chr10	40845821	40846842	GS010G0267500.1	--	ubiquitin carboxyl-terminal hydrolase 9-like; K11855 ubiquitin carboxyl-terminal hydrolase 36/42 [EC:3.4.19.12] (A)	CASP-like protein 1C2 OS=Populus trichocarpa GN=POPTR_0011s05180g PE=3 SV=2	Domain of unknown function (DUF588)	PREDICTED: CASP-like protein POPTRDRAFT_810994 [Malus domestica]
chr10	40600001	41200000	chr10	40875927	40876655	GS010G0267800.1	--	E3 ubiquitin-protein ligase RMA1H1-like; K10666 E3 ubiquitin-protein ligase RNF5 [EC:2.3.2.27] (A)	E3 ubiquitin-protein ligase RMA1H1 OS=Capsicum annuum GN=RMA1H1 PE=1 SV=1	zinc finger of C3HC4-type, RING	PREDICTED: E3 ubiquitin-protein ligase RMA1H1-like [Malus domestica]
chr10	40600001	41200000	chr10	40883244	40885227	GS010G0267900.1	molecular_function:"Interacting selectively and non-covalently with a specific double-stranded genomic DNA sequence (sometimes referred to as a motif) within the regulatory region of a gene to modulate transcription. Regulatory regions include promoters (proximal and distal) and enhancers. Genes are transcriptional units, and include bacterial operons." [GOC:txnOH-2018](GO:0003700),biological_pro…	heat stress transcription factor B-2a-like; K09419 heat shock transcription factor, other eukaryote (A)	Heat stress transcription factor B-2a OS=Arabidopsis thaliana GN=HSFB2A PE=2 SV=1	HSF-type DNA-binding	PREDICTED: heat stress transcription factor B-2a-like isoform X2 [Malus domestica]
chr10	40600001	41200000	chr10	40885858	40887569	GS010G0268000.1	molecular_function:"Interacting selectively and non-covalently with any protein or protein complex (a complex of two or more proteins that may include other nonprotein molecules)." [GOC:go_curators](GO:0005515)	pentatricopeptide repeat-containing protein At5g61990, mitochondrial; K17964 leucine-rich PPR motif-containing protein, mitochondrial (A)	Pentatricopeptide repeat-containing protein At4g21705, mitochondrial OS=Arabidopsis thaliana GN=At4g21705 PE=2 SV=1	PPR repeat family	PREDICTED: pentatricopeptide repeat-containing protein At4g21705, mitochondrial isoform X1 [Malus domestica]
chr10	40600001	41200000	chr10	40905550	40909009	GS010G0268400.1	molecular_function:"Catalysis of the hydrolysis of ester linkages within nucleic acids by creating internal breaks." [GOC:mah, ISBN:0198547684](GO:0004519),molecular_function:"Interacting selectively and non-covalently with ATP, adenosine 5'-triphosphate, a universally important coenzyme and enzyme regulator." [ISBN:0198506732](GO:0005524),biological_process:"A system for the correction of errors…	uncharacterized LOC103446422; K07456 DNA mismatch repair protein MutS2 (A)	Endonuclease MutS2 OS=Synechocystis sp. (strain PCC 6803 / Kazusa) GN=mutS2 PE=3 SV=1	MutS domain V	PREDICTED: uncharacterized protein LOC103446422 [Malus domestica]
chr10	40600001	41200000	chr10	40900475	40901461	GS010G0268200.1	--	CCR4-NOT transcription complex subunit 1; K12604 CCR4-NOT transcription complex subunit 1 (A)	--	--	PREDICTED: glycine-rich cell wall structural protein-like [Malus domestica]
chr10	40600001	41200000	chr10	40902828	40904083	GS010G0268300.1	--	asparagine synthase; K01953 asparagine synthase (glutamine-hydrolysing) [EC:6.3.5.4] (A)	Stem-specific protein TSJT1 OS=Nicotiana tabacum GN=TSJT1 PE=2 SV=1	Aluminium induced protein	PREDICTED: stem-specific protein TSJT1-like [Malus domestica]
chr10	40600001	41200000	chr10	40925163	40926911	GS010G0268700.1	--	--	--	--	PREDICTED: uncharacterized protein LOC103446425 [Malus domestica]
chr10	40600001	41200000	chr10	40916736	40917967	GS010G0268500.1	--	--	--	Domain of unknown function (DUF2828)	PREDICTED: uncharacterized protein LOC103446423 [Malus domestica]
chr10	40600001	41200000	chr10	40918698	40922530	GS010G0268600.1	molecular_function:"Catalysis of the hydrolysis of various bonds, e.g. C-O, C-N, C-C, phosphoric anhydride bonds, etc. Hydrolase is the systematic name for any enzyme of EC class 3." [ISBN:0198506732](GO:0016787),molecular_function:"Catalysis of the hydrolysis of any carbon-nitrogen bond, C-N, with the exception of peptide bonds." [GOC:jl](GO:0016810)	allantoinase-like; K01466 allantoinase [EC:3.5.2.5] (A)	Allantoinase OS=Arabidopsis thaliana GN=ALN PE=1 SV=1	Amidohydrolase family	PREDICTED: allantoinase-like [Pyrus x bretschneideri]
chr10	40600001	41200000	chr10	40941647	40943403	GS010G0268900.1	cellular_component:"The component of a membrane consisting of the gene products and protein complexes having at least some part of their peptide sequence embedded in the hydrophobic region of the membrane." [GOC:dos, GOC:go_curators](GO:0016021)	tetraspanin-19-like; K17345 tetraspanin-5 (A)	Tetraspanin-19 OS=Arabidopsis thaliana GN=TOM2AH3 PE=2 SV=1	Tetraspanin family	PREDICTED: tetraspanin-19-like isoform X2 [Malus domestica]
chr10	40600001	41200000	chr10	40928124	40939791	GS010G0268800.1	cellular_component:"The 7 subunit core of TFIIH that is a part of either the general transcription factor holo-TFIIH or the nucleotide-excision repair factor 3 complex. In S. cerevisiae/humans the complex is composed of: Ssl2/XPB, Tfb1/p62, Tfb2/p52, Ssl1/p44, Tfb4/p34, Tfb5/p8 and Rad3/XPD." [GOC:ew, GOC:krc, PMID:14500720, PMID:17215295, PMID:22308316, PMID:22572993, PMID:23028141, PMID:7813015…	general transcription factor IIH subunit 4; K03144 transcription initiation factor TFIIH subunit 4 (A)	General transcription factor IIH subunit 4 OS=Pan troglodytes GN=GTF2H4 PE=3 SV=1	Transcription factor Tfb2	PREDICTED: general transcription factor IIH subunit 4 isoform X1 [Malus domestica]
chr10	40600001	41200000	chr10	40955852	40958304	GS010G0269100.1	molecular_function:"Interacting selectively and non-covalently with any protein or protein complex (a complex of two or more proteins that may include other nonprotein molecules)." [GOC:go_curators](GO:0005515)	--	--	--	PREDICTED: uncharacterized protein LOC103446431 [Malus domestica]
chr10	40600001	41200000	chr10	40944307	40951368	GS010G0269000.1	biological_process:"The chemical reactions and pathways involving lipids, compounds soluble in an organic solvent but not, or sparingly, in an aqueous solvent. Includes fatty acids; neutral fats, other fatty-acid esters, and soaps; long-chain (fatty) alcohols and waxes; sphingoids and other long-chain bases; glycolipids, phospholipids and sphingolipids; and carotenes, polyprenols, sterols, terpen…	sphingolipid delta(4)-desaturase DES1; K04712 sphingolipid Delta-4 desaturase [EC:1.14.-.-] (A)	Sphingolipid delta(4)-desaturase DES1-like OS=Arabidopsis thaliana GN=At4g04930 PE=2 SV=1	Sphingolipid Delta4-desaturase (DES)	PREDICTED: sphingolipid delta(4)-desaturase DES1 [Malus domestica]
chr10	40600001	41200000	chr10	40960344	40961676	GS010G0269200.1	--	--	CBS domain-containing protein CBSX5 OS=Arabidopsis thaliana GN=CBSX5 PE=2 SV=2	--	PREDICTED: CBS domain-containing protein CBSX5-like [Malus domestica]
chr10	40600001	41200000	chr10	40965804	40971769	GS010G0269300.1	molecular_function:"Interacting selectively and non-covalently with any nucleic acid." [GOC:jl](GO:0003676),molecular_function:"Interacting selectively and non-covalently with an RNA molecule or a portion thereof." [GOC:jl, GOC:mah](GO:0003723),cellular_component:"A membrane-bounded organelle of eukaryotic cells in which chromosomes are housed and replicated. In most cells, the nucleus contains a…	splicing factor U2af large subunit B-like; K12837 splicing factor U2AF 65 kDa subunit (A)	Splicing factor U2af large subunit B OS=Nicotiana plumbaginifolia GN=U2AF65B PE=2 SV=1	RNA recognition motif. (a.k.a. RRM, RBD, or RNP domain)	PREDICTED: splicing factor U2af large subunit B-like isoform X1 [Malus domestica]
chr10	40600001	41200000	chr10	40973898	40975270	GS010G0269400.1	--	asparagine synthetase [glutamine-hydrolyzing]-like; K01953 asparagine synthase (glutamine-hydrolysing) [EC:6.3.5.4] (A)	Stem-specific protein TSJT1 OS=Nicotiana tabacum GN=TSJT1 PE=2 SV=1	Aluminium induced protein	PREDICTED: stem-specific protein TSJT1-like [Malus domestica]
chr10	40600001	41200000	chr10	40999324	41001382	GS010G0269700.1	molecular_function:"The action of a molecule that contributes to the structural integrity of a complex or its assembly within or outside a cell." [GOC:mah, GOC:vw](GO:0005198),biological_process:"The directed movement of proteins in a cell, including the movement of proteins between specific compartments or structures within a cell, such as organelles of a eukaryotic cell." [GOC:mah](GO:0006886),…	clathrin light chain 2-like; K04645 clathrin light chain B (A)	Clathrin light chain 1 OS=Arabidopsis thaliana GN=At2g20760 PE=2 SV=1	Clathrin light chain	PREDICTED: clathrin light chain 1-like [Malus domestica]
chr10	40600001	41200000	chr10	40996694	40998182	GS010G0269600.1	molecular_function:"Catalysis of the phosphorylation of an amino acid residue in a protein, usually according to the reaction: a protein + ATP = a phosphoprotein + ADP." [MetaCyc:PROTEIN-KINASE-RXN](GO:0004672),molecular_function:"Interacting selectively and non-covalently with ATP, adenosine 5'-triphosphate, a universally important coenzyme and enzyme regulator." [ISBN:0198506732](GO:0005524),bi…	putative serine/threonine-protein kinase; K04733 interleukin-1 receptor-associated kinase 4 [EC:2.7.11.1] (A)	Probable LRR receptor-like serine/threonine-protein kinase At1g56140 OS=Arabidopsis thaliana GN=At1g56140 PE=2 SV=2	Protein tyrosine kinase	PREDICTED: putative serine/threonine-protein kinase [Malus domestica]
chr10	40600001	41200000	chr10	41015926	41022534	GS010G0269900.1	--	--	Wings apart-like protein homolog OS=Homo sapiens GN=WAPAL PE=1 SV=1	Wings apart-like protein regulation of heterochromatin	PREDICTED: uncharacterized protein LOC103446440 [Malus domestica]
chr10	40600001	41200000	chr10	41044341	41045946	GS010G0270100.1	molecular_function:"Catalysis of a biochemical reaction at physiological temperatures. In biologically catalyzed reactions, the reactants are known as substrates, and the catalysts are naturally occurring macromolecular substances known as enzymes. Enzymes possess specific binding sites for substrates, and are usually composed wholly or largely of protein, but RNA that has catalytic activity (rib…	bifunctional epoxide hydrolase 2-like; K08726 soluble epoxide hydrolase / lipid-phosphate phosphatase [EC:3.3.2.10 3.1.3.76] (A)	AB hydrolase superfamily protein YfhM OS=Bacillus subtilis (strain 168) GN=yfhM PE=3 SV=1	alpha/beta hydrolase fold	PREDICTED: bifunctional epoxide hydrolase 2-like [Pyrus x bretschneideri]
chr10	40600001	41200000	chr10	41051610	41057822	GS010G0270200.1	molecular_function:"Any molecular function by which a gene product interacts selectively and non-covalently with DNA (deoxyribonucleic acid)." [GOC:dph, GOC:jl, GOC:tb, GOC:vw](GO:0003677)	RNA polymerase-associated protein RTF1 homolog; K15178 RNA polymerase-associated protein RTF1 (A)	Protein RTF1 homolog OS=Arabidopsis thaliana GN=VIP5 PE=1 SV=1	--	PREDICTED: RNA polymerase-associated protein RTF1 homolog [Pyrus x bretschneideri]
chr10	40600001	41200000	chr10	41080798	41083156	GS010G0270300.1	cellular_component:"A lipid bilayer along with all the proteins and protein complexes embedded in it an attached to it." [GOC:dos, GOC:mah, ISBN:0815316194](GO:0016020),cellular_component:"The component of a membrane consisting of the gene products and protein complexes having at least some part of their peptide sequence embedded in the hydrophobic region of the membrane." [GOC:dos, GOC:go_curato…	inositol transporter 1; K08150 MFS transporter, SP family, solute carrier family 2 (myo-inositol transporter), member 13 (A)	Probable polyol transporter 4 OS=Arabidopsis thaliana GN=PLT4 PE=2 SV=1	Sugar (and other) transporter	PREDICTED: probable polyol transporter 4 [Pyrus x bretschneideri]
chr10	40600001	41200000	chr10	41085799	41090731	GS010G0270400.1	cellular_component:"A membrane-bounded organelle of eukaryotic cells in which chromosomes are housed and replicated. In most cells, the nucleus contains all of the cell's chromosomes except the organellar chromosomes, and is the site of RNA synthesis and processing. In some species, or in specialized cell types, RNA metabolism or DNA replication may be absent." [GOC:go_curators](GO:0005634)	splicing factor 3B subunit 2; K12829 splicing factor 3B subunit 2 (A)	Splicing factor 3B subunit 2 OS=Homo sapiens GN=SF3B2 PE=1 SV=2	PSP	PREDICTED: splicing factor 3B subunit 2 [Malus domestica]
chr10	40600001	41200000	chr10	41099544	41099946	GS010G0270600.1	--	--	--	--	--
chr10	40600001	41200000	chr10	41096027	41096905	GS010G0270500.1	molecular_function:"Any molecular function by which a gene product interacts selectively and non-covalently with DNA (deoxyribonucleic acid)." [GOC:dph, GOC:jl, GOC:tb, GOC:vw](GO:0003677),biological_process:"Any process that modulates the frequency, rate or extent of cellular DNA-templated transcription." [GOC:go_curators, GOC:txnOH](GO:0006355)	hypothetical protein; K16222 Dof zinc finger protein DOF5.5 (A)	Dof zinc finger protein DOF1.4 OS=Arabidopsis thaliana GN=DOF1.4 PE=2 SV=1	Dof domain, zinc finger	PREDICTED: dof zinc finger protein DOF1.4-like [Malus domestica]
chr10	40600001	41200000	chr10	41112004	41112840	GS010G0270700.1	molecular_function:"Catalysis of the reaction: 2 catechol + O2 = 2 1,2-benzoquinone + 2 H2O." [EC:1.10.3.1](GO:0004097)	polyphenol oxidase, chloroplastic-like; K00422 polyphenol oxidase [EC:1.10.3.1] (A)	Polyphenol oxidase, chloroplastic OS=Vitis vinifera PE=1 SV=1	Protein of unknown function (DUF_B2219)	PREDICTED: polyphenol oxidase, chloroplastic-like [Malus domestica]
chr10	40600001	41200000	chr10	41125922	41131622	GS010G0270800.1	molecular_function:"Catalysis of the reaction: 2 catechol + O2 = 2 1,2-benzoquinone + 2 H2O." [EC:1.10.3.1](GO:0004097),molecular_function:"Catalysis of an oxidation-reduction (redox) reaction, a reversible chemical reaction in which the oxidation state of an atom or atoms within a molecule is altered. One substrate acts as a hydrogen or electron donor and becomes oxidized, while the other acts a…	polyphenol oxidase I, chloroplastic-like; K00422 polyphenol oxidase [EC:1.10.3.1] (A)	Polyphenol oxidase, chloroplastic OS=Malus domestica PE=2 SV=1	Common central domain of tyrosinase	PREDICTED: polyphenol oxidase I, chloroplastic-like [Malus domestica]
chr10	40600001	41200000	chr10	41154144	41155976	GS010G0270900.1	molecular_function:"Catalysis of the reaction: 2 catechol + O2 = 2 1,2-benzoquinone + 2 H2O." [EC:1.10.3.1](GO:0004097),molecular_function:"Catalysis of an oxidation-reduction (redox) reaction, a reversible chemical reaction in which the oxidation state of an atom or atoms within a molecule is altered. One substrate acts as a hydrogen or electron donor and becomes oxidized, while the other acts a…	polyphenol oxidase, chloroplastic-like; K00422 polyphenol oxidase [EC:1.10.3.1] (A)	Polyphenol oxidase, chloroplastic OS=Malus domestica PE=2 SV=1	Common central domain of tyrosinase	polyphenol oxidase [Malus domestica]
chr10	40600001	41200000	chr10	40729678	40731228	GS010G0266000.1	--	GRMZM2G096389; uncharacterized LOC100274140; K15196 transcription factor IIIB 90 kDa subunit (A)	--	--	PREDICTED: uncharacterized protein LOC103324839 [Prunus mume]
chr10	40600001	41200000	chr10	40826520	40829390	GS010G0267200.1	--	uncharacterized LOC105041516; K10581 ubiquitin-conjugating enzyme E2 O [EC:2.3.2.24] (A)	--	Protein of unknown function (DUF2921)	PREDICTED: uncharacterized protein LOC103446538 [Malus domestica]
chr10	40600001	41200000	chr10	40776550	40782722	GS010G0266700.1	molecular_function:"Interacting selectively and non-covalently with ATP, adenosine 5'-triphosphate, a universally important coenzyme and enzyme regulator." [ISBN:0198506732](GO:0005524),molecular_function:"Catalysis of the reaction: ATP + H2O = ADP + phosphate + 2 H+. May or may not be coupled to another reaction." [EC:3.6.1.3, GOC:jl](GO:0016887),biological_process:"The disaggregation of the SNA…	vesicle-fusing ATPase-like; K06027 vesicle-fusing ATPase [EC:3.6.4.6] (A)	Vesicle-fusing ATPase OS=Arabidopsis thaliana GN=NSF PE=2 SV=2	ATPase family associated with various cellular activities (AAA)	PREDICTED: vesicle-fusing ATPase [Malus domestica]
chr10	40600001	41200000	chr10	40809153	40813809	GS010G0267100.1	molecular_function:"Catalysis of an oxidation-reduction (redox) reaction, a reversible chemical reaction in which the oxidation state of an atom or atoms within a molecule is altered. One substrate acts as a hydrogen or electron donor and becomes oxidized, while the other acts as hydrogen or electron acceptor and becomes reduced." [GOC:go_curators](GO:0016491)	--	Clavaminate synthase-like protein At3g21360 OS=Arabidopsis thaliana GN=At3g21360 PE=1 SV=1	Taurine catabolism dioxygenase TauD, TfdA family	PREDICTED: clavaminate synthase-like protein At3g21360 [Malus domestica]
chr10	40600001	41200000	chr10	40976149	40990372	GS010G0269500.1	biological_process:"Any process that modulates the frequency, rate or extent of cellular DNA-templated transcription." [GOC:go_curators, GOC:txnOH](GO:0006355),cellular_component:"A protein complex that interacts with the carboxy-terminal domain of the largest subunit of RNA polymerase II and plays an active role in transducing the signal from a transcription factor to the transcriptional machine…	--	Mediator of RNA polymerase II transcription subunit 16 OS=Arabidopsis thaliana GN=MED16 PE=1 SV=1	Protein of unknown function (DUF974)	PREDICTED: LOW QUALITY PROTEIN: mediator of RNA polymerase II transcription subunit 16 [Malus domestica]
chr10	40600001	41200000	chr10	41003515	41010729	GS010G0269800.1	molecular_function:"Catalysis of the reaction: phospho-(DNA-directed RNA polymerase II) + H2O = (DNA-directed RNA polymerase II) + phosphate." [PMID:22622228](GO:0008420),biological_process:"The process of removing a phosphate group from an amino acid residue in the C-terminal domain of RNA polymerase II. Some dephosphorylation occurs during transcription while some may occur after the enzyme is …	RNA polymerase II C-terminal domain phosphatase-like 1; K18998 RNA polymerase II C-terminal domain phosphatase-like 1/2 [EC:3.1.3.16] (A)	RNA polymerase II C-terminal domain phosphatase-like 1 OS=Arabidopsis thaliana GN=CPL1 PE=1 SV=1	NLI interacting factor-like phosphatase	PREDICTED: RNA polymerase II C-terminal domain phosphatase-like 1 isoform X1 [Malus domestica]
chr10	40600001	41200000	chr10	40761444	40765422	GS010G0266300.1	--	--	--	Protein of unknown function (DUF616)	PREDICTED: uncharacterized protein LOC103944205 [Pyrus x bretschneideri]
chr10	40600001	41200000	chr10	41023627	41025664	GS010G0270000.1	molecular_function:"Catalysis of a biochemical reaction at physiological temperatures. In biologically catalyzed reactions, the reactants are known as substrates, and the catalysts are naturally occurring macromolecular substances known as enzymes. Enzymes possess specific binding sites for substrates, and are usually composed wholly or largely of protein, but RNA that has catalytic activity (rib…	bifunctional epoxide hydrolase 2-like; K08726 soluble epoxide hydrolase / lipid-phosphate phosphatase [EC:3.3.2.10 3.1.3.76] (A)	Bifunctional epoxide hydrolase 2 OS=Rattus norvegicus GN=Ephx2 PE=1 SV=1	alpha/beta hydrolase fold	PREDICTED: bifunctional epoxide hydrolase 2-like [Pyrus x bretschneideri]
chr10	40600001	41200000	chr10	40888538	40897354	GS010G0268100.1	molecular_function:"Catalysis of the reaction: protein-S-S-glutathione + glutathione-SH = protein-SH + glutathione-S-S-glutathione." [GOC:jd, PMID:18992757](GO:0097573)	putative glutaredoxin-like protein; K15216 RNA polymerase I-specific transcription initiation factor RRN3 (A)	Monothiol glutaredoxin-S17 OS=Arabidopsis thaliana GN=GRXS17 PE=1 SV=1	Thioredoxin	PREDICTED: monothiol glutaredoxin-S17 [Malus domestica]
chr10	41400001	41800000	chr10	41412831	41413451	GS010G0273400.1	--	--	--	--	--
chr10	41400001	41800000	chr10	41408291	41410214	GS010G0273300.1	--	--	--	--	hypothetical protein glysoja_028645 [Glycine soja]
chr10	41400001	41800000	chr10	41424048	41431040	GS010G0273600.1	molecular_function:"Interacting selectively and non-covalently with any nucleic acid." [GOC:jl](GO:0003676),molecular_function:"Catalysis of the hydrolysis of ester linkages within nucleic acids by creating internal breaks." [GOC:mah, ISBN:0198547684](GO:0004519),biological_process:"The cellular DNA metabolic process resulting in the breakdown of DNA, deoxyribonucleic acid, one of the two main ty…	nuclease PA3; K05986 nuclease S1 [EC:3.1.30.1] (A)	Endonuclease 1 OS=Arabidopsis thaliana GN=ENDO1 PE=1 SV=1	S1/P1 Nuclease	PREDICTED: endonuclease 1-like [Malus domestica]
chr10	41400001	41800000	chr10	41418843	41421467	GS010G0273500.1	molecular_function:"Catalysis of an oxidation-reduction (redox) reaction, a reversible chemical reaction in which the oxidation state of an atom or atoms within a molecule is altered. One substrate acts as a hydrogen or electron donor and becomes oxidized, while the other acts as hydrogen or electron acceptor and becomes reduced." [GOC:go_curators](GO:0016491)	internal alternative NAD(P)H-ubiquinone oxidoreductase A1, mitochondrial-like; K17871 NADH:ubiquinone reductase (non-electrogenic) [EC:1.6.5.9] (A)	Internal alternative NAD(P)H-ubiquinone oxidoreductase A1, mitochondrial OS=Arabidopsis thaliana GN=NDA1 PE=2 SV=1	Pyridine nucleotide-disulphide oxidoreductase	PREDICTED: internal alternative NAD(P)H-ubiquinone oxidoreductase A1, mitochondrial-like [Malus domestica]
chr10	41400001	41800000	chr10	41457421	41461110	GS010G0273900.1	molecular_function:"Binds to and increases the activity of a GTPase, an enzyme that catalyzes the hydrolysis of GTP." [GOC:mah](GO:0005096)	probable ADP-ribosylation factor GTPase-activating protein AGD5; K12486 stromal membrane-associated protein (A)	Probable ADP-ribosylation factor GTPase-activating protein AGD5 OS=Arabidopsis thaliana GN=AGD5 PE=1 SV=1	Putative GTPase activating protein for Arf	PREDICTED: probable ADP-ribosylation factor GTPase-activating protein AGD5 isoform X1 [Malus domestica]
chr10	41400001	41800000	chr10	41454262	41455840	GS010G0273800.1	--	--	Transmembrane protein 184C OS=Bos taurus GN=TMEM184C PE=2 SV=1	Organic solute transporter Ostalpha	PREDICTED: transmembrane protein 184C [Malus domestica]
chr10	41400001	41800000	chr10	41474092	41478441	GS010G0274100.1	molecular_function:"Interacting selectively and non-covalently with any protein or protein complex (a complex of two or more proteins that may include other nonprotein molecules)." [GOC:go_curators](GO:0005515),biological_process:"Any process involved in the conversion of one or more primary RNA transcripts into one or more mature RNA molecules." [GOC:mah](GO:0006396)	pre-mRNA-splicing factor SYF1-like; K12867 pre-mRNA-splicing factor SYF1 (A)	Pre-mRNA-splicing factor SYF1 OS=Mus musculus GN=Xab2 PE=2 SV=1	--	PREDICTED: pre-mRNA-splicing factor SYF1-like [Malus domestica]
chr10	41400001	41800000	chr10	41469365	41470695	GS010G0274000.1	--	--	--	Cotton fibre expressed protein	PREDICTED: uncharacterized protein LOC103446471 [Malus domestica]
chr10	41400001	41800000	chr10	41482273	41483184	GS010G0274300.1	molecular_function:"Acting as a marker to identify a membrane and interacting selectively with one or more SNAREs on another membrane to mediate membrane fusion." [GOC:mah, PMID:14570579](GO:0005484),biological_process:"The directed movement of proteins in a cell, including the movement of proteins between specific compartments or structures within a cell, such as organelles of a eukaryotic cell.…	syntaxin-124; K08486 syntaxin 1B/2/3 (A)	Syntaxin-124 OS=Arabidopsis thaliana GN=SYP124 PE=2 SV=1	Syntaxin	PREDICTED: syntaxin-124 [Malus domestica]
chr10	41400001	41800000	chr10	41480393	41481022	GS010G0274200.1	cellular_component:"An endosomal sorting complex required for transport. It consists of the class E vacuolar protein sorting (Vps) proteins and interacts with ubiquitinated cargoes." [GOC:rb, PMID:12892785, PMID:12900393](GO:0000813),biological_process:"The directed movement of substances from endosomes to lysosomes or vacuoles by a pathway in which molecules are sorted into multivesicular bodies…	vacuolar protein sorting-associated protein 28 homolog 1-like; K12184 ESCRT-I complex subunit VPS28 (A)	Vacuolar protein sorting-associated protein 28 homolog 2 OS=Arabidopsis thaliana GN=VPS28-2 PE=1 SV=2	VPS28 protein	PREDICTED: vacuolar protein sorting-associated protein 28 homolog 1 [Malus domestica]
chr10	41400001	41800000	chr10	41484792	41491448	GS010G0274400.1	molecular_function:"Any molecular function by which a gene product interacts selectively and non-covalently with DNA (deoxyribonucleic acid)." [GOC:dph, GOC:jl, GOC:tb, GOC:vw](GO:0003677),molecular_function:"Interacting selectively and non-covalently with zinc (Zn) ions." [GOC:ai](GO:0008270)	RAV1; AP2/ERF and B3 domain-containing transcription factor RAV1; K09287 RAV-like factor (A)	B3 domain-containing protein Os07g0563300 OS=Oryza sativa subsp. japonica GN=Os07g0563300 PE=3 SV=2	CW-type Zinc Finger	PREDICTED: B3 domain-containing protein Os07g0563300-like [Malus domestica]
chr10	41400001	41800000	chr10	41500960	41503857	GS010G0274500.1	molecular_function:"Catalysis of the reaction: ATP + NAD(+) = ADP + 2 H(+) + NADP(+)." [EC:2.7.1.23, RHEA:18629](GO:0003951),molecular_function:"Catalysis of the transfer of a phosphate group, usually from ATP, to a substrate molecule." [ISBN:0198506732](GO:0016301)	sphingosine kinase 1; K04718 sphingosine kinase [EC:2.7.1.91] (A)	Sphingosine kinase 1 OS=Arabidopsis thaliana GN=SPHK1 PE=1 SV=1	Diacylglycerol kinase catalytic domain	PREDICTED: sphingosine kinase 1 isoform X1 [Pyrus x bretschneideri]
chr10	41400001	41800000	chr10	41504951	41507089	GS010G0274600.1	--	ribosomal RNA-processing protein 17; K14851 ribosomal RNA-processing protein 17 (A)	--	Nucleolar protein 12 (25kDa)	PREDICTED: ribosomal RNA-processing protein 17, partial [Malus domestica]
chr10	41400001	41800000	chr10	41512084	41512398	GS010G0274800.1	--	--	--	--	--
chr10	41400001	41800000	chr10	41508791	41512053	GS010G0274700.1	molecular_function:"Interacting selectively and non-covalently with calmodulin, a calcium-binding protein with many roles, both in the calcium-bound and calcium-free states." [GOC:krc](GO:0005516)	--	Calmodulin-binding protein 60 B OS=Arabidopsis thaliana GN=CBP60B PE=2 SV=1	Calmodulin binding protein-like	PREDICTED: uncharacterized protein LOC103446473 [Malus domestica]
chr10	41400001	41800000	chr10	41519715	41523737	GS010G0275000.1	molecular_function:"Interacting selectively and non-covalently with any protein or protein complex (a complex of two or more proteins that may include other nonprotein molecules)." [GOC:go_curators](GO:0005515)	uncharacterized LOC102707761; K08873 serine/threonine-protein kinase SMG1 [EC:2.7.11.1] (A)	Telomerase Cajal body protein 1 OS=Mesocricetus auratus GN=Wrap53 PE=2 SV=1	WD domain, G-beta repeat	PREDICTED: telomerase Cajal body protein 1 isoform X1 [Malus domestica]
chr10	41400001	41800000	chr10	41525293	41527380	GS010G0275100.1	--	--	Putative FBD-associated F-box protein At1g61330 OS=Arabidopsis thaliana GN=At1g61330 PE=4 SV=1	--	PREDICTED: putative FBD-associated F-box protein At1g61330 [Malus domestica]
chr10	41400001	41800000	chr10	41531248	41532092	GS010G0275200.1	molecular_function:"Interacting selectively and non-covalently with any protein or protein complex (a complex of two or more proteins that may include other nonprotein molecules)." [GOC:go_curators](GO:0005515)	--	F-box protein SKIP27 OS=Arabidopsis thaliana GN=SKIP27 PE=1 SV=2	--	PREDICTED: F-box protein SKIP27-like [Malus domestica]
chr10	41400001	41800000	chr10	41534406	41535122	GS010G0275300.1	--	heterogeneous nuclear ribonucleoprotein U-like protein 1; K15047 heterogeneous nuclear ribonucleoprotein U-like protein 1 (A)	--	--	PREDICTED: heterogeneous nuclear ribonucleoprotein U-like protein 1 [Malus domestica]
chr10	41400001	41800000	chr10	41548319	41549215	GS010G0275400.1	--	--	--	--	PREDICTED: uncharacterized protein LOC103446476 [Malus domestica]
chr10	41400001	41800000	chr10	41555097	41565449	GS010G0275500.1	molecular_function:"Interacting selectively and non-covalently with calcium ions (Ca2+)." [GOC:ai](GO:0005509),molecular_function:"Interacting selectively and non-covalently with any protein or protein complex (a complex of two or more proteins that may include other nonprotein molecules)." [GOC:go_curators](GO:0005515),molecular_function:"Catalysis of an oxidation-reduction (redox) reaction, a r…	protein TRANSPORT INHIBITOR RESPONSE 1-like; K14485 transport inhibitor response 1 (A)	External alternative NAD(P)H-ubiquinone oxidoreductase B2, mitochondrial OS=Arabidopsis thaliana GN=NDB2 PE=1 SV=1	Pyridine nucleotide-disulphide oxidoreductase	PREDICTED: protein TRANSPORT INHIBITOR RESPONSE 1-like [Malus domestica]
chr10	41400001	41800000	chr10	41573082	41574851	GS010G0275700.1	molecular_function:"Interacting selectively and non-covalently with any protein or protein complex (a complex of two or more proteins that may include other nonprotein molecules)." [GOC:go_curators](GO:0005515)	hypothetical protein; K08332 vacuolar protein 8 (A)	Vacuolar protein 8 OS=Candida glabrata (strain ATCC 2001 / CBS 138 / JCM 3761 / NBRC 0622 / NRRL Y-65) GN=VAC8 PE=3 SV=3	Armadillo/beta-catenin-like repeat	PREDICTED: vacuolar protein 8 [Malus domestica]
chr10	41400001	41800000	chr10	41585664	41588371	GS010G0275800.1	molecular_function:"Enables the transfer of a monosaccharide from one side of a membrane to the other." [GOC:jl, GOC:mtg_transport, ISBN:0815340729](GO:0015145),biological_process:"The process in which a monosaccharide is transported across a lipid bilayer, from one side of a membrane to the other. Monosaccharides are the simplest carbohydrates; they are polyhydric alcohols containing either an a…	inositol transporter 1; K08150 MFS transporter, SP family, solute carrier family 2 (myo-inositol transporter), member 13 (A)	Sugar carrier protein C OS=Ricinus communis GN=STC PE=2 SV=1	Sugar (and other) transporter	PREDICTED: sugar carrier protein C [Pyrus x bretschneideri]
chr10	41400001	41800000	chr10	41600101	41602103	GS010G0275900.1	cellular_component:"The lipid bilayer surrounding the endoplasmic reticulum." [GOC:mah](GO:0005789)	hypothetical protein; K03014 DNA-directed RNA polymerases I, II, and III subunit RPABC2 (A)	Vesicle-associated protein 4-2 OS=Arabidopsis thaliana GN=PVA42 PE=1 SV=1	MSP (Major sperm protein) domain	PREDICTED: vesicle-associated protein 4-2 [Pyrus x bretschneideri]
chr10	41400001	41800000	chr10	41625335	41626680	GS010G0276100.1	--	protein ODORANT1-like; K09422 myb proto-oncogene protein, plant (A)	Transcription factor MYB39 OS=Arabidopsis thaliana GN=MYB39 PE=2 SV=1	Myb-like DNA-binding domain	PREDICTED: LOW QUALITY PROTEIN: protein ODORANT1-like [Malus domestica]
chr10	41400001	41800000	chr10	41632215	41633431	GS010G0276200.1	--	--	--	--	PREDICTED: uncharacterized protein LOC103941852 [Pyrus x bretschneideri]
chr10	41400001	41800000	chr10	41660149	41660571	GS010G0276400.1	--	--	--	--	PREDICTED: uncharacterized protein LOC103441902 [Malus domestica]
chr10	41400001	41800000	chr10	41668309	41673161	GS010G0276600.1	--	uncharacterized LOC103446492; K15601 lysine-specific demethylase 3 [EC:1.14.11.-] (A)	Lysine-specific demethylase JMJ25 OS=Arabidopsis thaliana GN=JMJ25 PE=1 SV=1	JmjC domain, hydroxylase	PREDICTED: uncharacterized protein LOC103446492 [Malus domestica]
chr10	41400001	41800000	chr10	41681150	41683508	GS010G0276700.1	molecular_function:"Enables the transfer of a nucleoside, a nucleobase linked to either beta-D-ribofuranose (ribonucleoside) or 2-deoxy-beta-D-ribofuranose, (a deoxyribonucleotide) from one side of a membrane to the other." [GOC:ai](GO:0005337),cellular_component:"The component of a membrane consisting of the gene products and protein complexes having at least some part of their peptide sequence …	equilibrative nucleotide transporter 3-like; K15014 solute carrier family 29 (equilibrative nucleoside transporter), member 1/2/3 (A)	Equilibrative nucleotide transporter 3 OS=Arabidopsis thaliana GN=ENT3 PE=1 SV=1	Nucleoside transporter	PREDICTED: equilibrative nucleotide transporter 3-like isoform X1 [Pyrus x bretschneideri]
chr10	41400001	41800000	chr10	41692857	41694278	GS010G0276800.1	molecular_function:"Interacting selectively and non-covalently with any protein or protein complex (a complex of two or more proteins that may include other nonprotein molecules)." [GOC:go_curators](GO:0005515)	clustered mitochondria protein homolog; K03255 protein TIF31 (A)	--	PB1 domain	PREDICTED: uncharacterized protein LOC103939632 [Pyrus x bretschneideri]
chr10	41400001	41800000	chr10	41708743	41710763	GS010G0277000.1	--	--	--	--	PREDICTED: translational activator GCN1 [Malus domestica]
chr10	41400001	41800000	chr10	41702297	41704126	GS010G0276900.1	--	putative cyclin-D6-1; K18812 cyclin D6, plant (A)	Putative cyclin-D6-1 OS=Arabidopsis thaliana GN=CYCD6-1 PE=3 SV=1	Cyclin, C-terminal domain	PREDICTED: putative cyclin-D6-1 [Pyrus x bretschneideri]
chr10	41400001	41800000	chr10	41718977	41721037	GS010G0277200.1	--	uncharacterized LOC102722400; K12486 stromal membrane-associated protein (A)	--	Protein of unknown function, DUF594	PREDICTED: uncharacterized protein LOC103446655 [Malus domestica]
chr10	41400001	41800000	chr10	41723966	41725010	GS010G0277300.1	--	myb-related protein Myb4-like; K09422 myb proto-oncogene protein, plant (A)	Myb-related protein Myb4 OS=Oryza sativa subsp. japonica GN=MYB4 PE=2 SV=2	Myb-like DNA-binding domain	PREDICTED: myb-related protein Myb4-like [Malus domestica]
chr10	41400001	41800000	chr10	41716077	41718170	GS010G0277100.1	--	hypothetical protein; K19613 leucine-rich repeat protein SHOC2 (A)	Disease resistance RPP13-like protein 4 OS=Arabidopsis thaliana GN=RPP13L4 PE=1 SV=2	--	PREDICTED: disease resistance RPP13-like protein 4 [Malus domestica]
chr10	41400001	41800000	chr10	41727096	41728921	GS010G0277400.1	--	--	Protein PLANT CADMIUM RESISTANCE 5 OS=Arabidopsis thaliana GN=PCR5 PE=2 SV=1	PLAC8 family	PREDICTED: uncharacterized protein LOC103446616 [Malus domestica]
chr10	41400001	41800000	chr10	41732160	41734426	GS010G0277500.1	molecular_function:"Catalysis of the transfer of ubiquitin to a substrate protein via the reaction X-ubiquitin + S -> X + S-ubiquitin, where X is either an E2 or E3 enzyme, the X-ubiquitin linkage is a thioester bond, and the S-ubiquitin linkage is an amide bond: an isopeptide bond between the C-terminal glycine of ubiquitin and the epsilon-amino group of lysine residues in the substrate or, in t…	nitric oxide synthase-interacting protein-like; K13125 nitric oxide synthase-interacting protein (A)	Nitric oxide synthase-interacting protein OS=Xenopus laevis GN=nosip PE=2 SV=1	Zinc-finger of nitric oxide synthase-interacting protein	PREDICTED: nitric oxide synthase-interacting protein-like [Malus domestica]
chr10	41400001	41800000	chr10	41742467	41742955	GS010G0277700.1	--	CO; zinc finger protein CONSTANS; K12135 zinc finger protein CONSTANS (A)	Zinc finger protein CONSTANS-LIKE 10 OS=Arabidopsis thaliana GN=COL10 PE=1 SV=1	--	PREDICTED: histone H3.v1-like [Malus domestica]
chr10	41400001	41800000	chr10	41737542	41740281	GS010G0277600.1	--	hypothetical protein; K06674 structural maintenance of chromosome 2 (A)	Universal stress protein A-like protein OS=Arabidopsis thaliana GN=At3g01520 PE=1 SV=2	Universal stress protein family	PREDICTED: uncharacterized protein C167.05-like [Malus domestica]
chr10	41400001	41800000	chr10	41757786	41761672	GS010G0278000.1	--	--	--	--	hypothetical protein PRUPE_ppa022425mg, partial [Prunus persica]
chr10	41400001	41800000	chr10	41752021	41752359	GS010G0277800.1	molecular_function:"Interacting selectively and non-covalently with calcium ions (Ca2+)." [GOC:ai](GO:0005509)	calcium-binding protein KIC-like; K02183 calmodulin (A)	Calcium-binding protein PBP1 OS=Arabidopsis thaliana GN=PBP1 PE=1 SV=1	EF-hand domain pair	PREDICTED: calcium-binding protein PBP1-like [Pyrus x bretschneideri]
chr10	41400001	41800000	chr10	41754104	41754487	GS010G0277900.1	molecular_function:"Interacting selectively and non-covalently with calcium ions (Ca2+)." [GOC:ai](GO:0005509)	calcium-binding protein KIC-like; K02183 calmodulin (A)	Calcium-binding protein PBP1 OS=Arabidopsis thaliana GN=PBP1 PE=1 SV=1	EF-hand domain pair	hypothetical protein PRUPE_ppa025547mg [Prunus persica]
chr10	41400001	41800000	chr10	41763657	41764352	GS010G0278100.1	--	uncharacterized LOC101310721; K18999 RNA polymerase II C-terminal domain phosphatase-like 3/4 [EC:3.1.3.16] (A)	--	--	PREDICTED: F-box protein At5g03970-like [Prunus mume]
chr10	41400001	41800000	chr10	41765079	41776611	GS010G0278300.1	biological_process:"The process, involving the sharing and interaction of the single locus incompatibility haplotypes, involved in the recognition or rejection of the self pollen by cells in the stigma. This process ensures out-breeding in certain plant species." [GOC:dph, GOC:pj, GOC:tb](GO:0048544)	hypothetical protein; K04730 interleukin-1 receptor-associated kinase 1 [EC:2.7.11.1] (A)	Putative G-type lectin S-receptor-like serine/threonine-protein kinase At1g61610 OS=Arabidopsis thaliana GN=At1g61610 PE=3 SV=1	PAN-like domain	PREDICTED: G-type lectin S-receptor-like serine/threonine-protein kinase B120 [Malus domestica]
chr10	41400001	41800000	chr10	41764390	41765055	GS010G0278200.1	--	uncharacterized LOC103447059; K18999 RNA polymerase II C-terminal domain phosphatase-like 3/4 [EC:3.1.3.16] (A)	--	--	hypothetical protein PRUPE_ppa025879mg, partial [Prunus persica]
chr10	41400001	41800000	chr10	41790208	41792266	GS010G0278400.1	molecular_function:"Catalysis of the phosphorylation of an amino acid residue in a protein, usually according to the reaction: a protein + ATP = a phosphoprotein + ADP." [MetaCyc:PROTEIN-KINASE-RXN](GO:0004672),molecular_function:"Interacting selectively and non-covalently with ATP, adenosine 5'-triphosphate, a universally important coenzyme and enzyme regulator." [ISBN:0198506732](GO:0005524),bi…	G-type lectin S-receptor-like serine/threonine-protein kinase RKS1; K05349 beta-glucosidase [EC:3.2.1.21] (A)	G-type lectin S-receptor-like serine/threonine-protein kinase At1g61480 OS=Arabidopsis thaliana GN=At1g61480 PE=2 SV=2	D-mannose binding lectin	PREDICTED: G-type lectin S-receptor-like serine/threonine-protein kinase At1g61480 [Malus domestica]
chr10	41400001	41800000	chr10	41401322	41404476	GS010G0273200.1	biological_process:"The chemical reactions and pathways involving the nonmetallic element sulfur or compounds that contain sulfur, such as the amino acids methionine and cysteine or the tripeptide glutathione." [GOC:ai](GO:0006790),molecular_function:"Catalysis of the reaction: adenosine 3',5'-bisphosphate + H2O = adenosine 5'-phosphate + phosphate." [EC:3.1.3.7](GO:0008441),biological_process:"T…	PAP-specific phosphatase HAL2-like; K01082 3'(2'), 5'-bisphosphate nucleotidase [EC:3.1.3.7] (A)	PAP-specific phosphatase HAL2-like OS=Arabidopsis thaliana GN=AHL PE=2 SV=1	Inositol monophosphatase family	PREDICTED: PAP-specific phosphatase HAL2-like [Malus domestica]
chr10	41400001	41800000	chr10	41513741	41519146	GS010G0274900.1	molecular_function:"Interacting selectively and non-covalently with any protein or protein complex (a complex of two or more proteins that may include other nonprotein molecules)." [GOC:go_curators](GO:0005515),cellular_component:"A ubiquitin ligase complex that degrades mitotic cyclins and anaphase inhibitory protein, thereby triggering sister chromatid separation and exit from mitosis. Substrat…	anaphase-promoting complex subunit 4; K03351 anaphase-promoting complex subunit 4 (A)	Anaphase-promoting complex subunit 4 OS=Arabidopsis thaliana GN=APC4 PE=2 SV=2	Anaphase-promoting complex, cyclosome, subunit 4	PREDICTED: anaphase-promoting complex subunit 4 [Prunus mume]
chr10	41400001	41800000	chr10	41439958	41451840	GS010G0273700.1	molecular_function:"Catalysis of the hydrolysis of any O-glycosyl bond." [GOC:mah](GO:0004553),biological_process:"The chemical reactions and pathways involving carbohydrates, any of a group of organic compounds based of the general formula Cx(H2O)y. Includes the formation of carbohydrate derivatives by the addition of a carbohydrate residue to another molecule." [GOC:mah, ISBN:0198506732](GO:000…	beta-galactosidase; K12309 beta-galactosidase [EC:3.2.1.23] (A)	Beta-galactosidase 8 OS=Arabidopsis thaliana GN=BGAL8 PE=2 SV=2	Glycosyl hydrolases family 35	PREDICTED: beta-galactosidase 8-like [Malus domestica]
chr10	41400001	41800000	chr10	41565906	41566531	GS010G0275600.1	biological_process:"Any cellular process that depends upon or alters the microtubule cytoskeleton, that part of the cytoskeleton comprising microtubules and their associated proteins." [GOC:mah](GO:0007017),cellular_component:"Any of several large complexes that contain two or three dynein heavy chains and several light chains, and have microtubule motor activity." [ISBN:0815316194](GO:0030286)	dynein light chain 1, cytoplasmic; K10418 dynein light chain LC8-type (A)	--	Dynein light chain type 1	PREDICTED: dynein light chain 1, cytoplasmic [Malus domestica]
chr10	41400001	41800000	chr10	41662870	41666296	GS010G0276500.1	--	probable serine/threonine-protein kinase abkC; K08869 aarF domain-containing kinase (A)	Probable serine/threonine-protein kinase abkC OS=Dictyostelium discoideum GN=abkC PE=3 SV=1	ABC1 family	PREDICTED: probable serine/threonine-protein kinase abkC [Pyrus x bretschneideri]
chr10	41400001	41800000	chr10	41612156	41616355	GS010G0276000.1	biological_process:"The process of removing a phosphate group from any mono- or polyphosphorylated inositol." [ISBN:0198506732](GO:0046855)	putative PAP-specific phosphatase, mitochondrial; K01082 3'(2'), 5'-bisphosphate nucleotidase [EC:3.1.3.7] (A)	Putative PAP-specific phosphatase, mitochondrial OS=Arabidopsis thaliana GN=At4g05090 PE=2 SV=1	Inositol monophosphatase family	PREDICTED: putative PAP-specific phosphatase, mitochondrial [Malus domestica]
chr10	41400001	41800000	chr10	41633730	41659888	GS010G0276300.1	--	pyruvate dehydrogenase E1 component subunit beta-3, chloroplastic-like; K00162 pyruvate dehydrogenase E1 component beta subunit [EC:1.2.4.1] (A)	Pyruvate dehydrogenase E1 component subunit beta-3, chloroplastic OS=Arabidopsis thaliana GN=E1-BETA-2 PE=2 SV=1	--	PREDICTED: pyruvate dehydrogenase E1 component subunit beta-3, chloroplastic-like [Malus domestica]
chr10	41400001	41800000	chr10	41793522	41797847	GS010G0278500.1	molecular_function:"Interacting selectively and non-covalently with any nucleic acid." [GOC:jl](GO:0003676),biological_process:"The process in which a segment of DNA is incorporated into another, usually larger, DNA molecule such as a chromosome." [GOC:mah](GO:0015074)	uncharacterized LOC104808371; K12447 UDP-sugar pyrophosphorylase [EC:2.7.7.64] (A)	Retrovirus-related Pol polyprotein from transposon TNT 1-94 OS=Nicotiana tabacum PE=2 SV=1	gag-polypeptide of LTR copia-type	PREDICTED: uncharacterized protein LOC103435597 [Malus domestica]
chr10	41800001	42200000	chr10	41816788	41817879	GS010G0278600.1	--	cell cycle checkpoint protein RAD17; K06662 cell cycle checkpoint protein (A)	Uncharacterized protein At2g29880 OS=Arabidopsis thaliana GN=At2g29880 PE=2 SV=1	Myb/SANT-like DNA-binding domain	PREDICTED: uncharacterized protein At2g29880 [Malus domestica]
chr10	41800001	42200000	chr10	41828997	41832007	GS010G0278700.1	molecular_function:"Catalysis of the phosphorylation of an amino acid residue in a protein, usually according to the reaction: a protein + ATP = a phosphoprotein + ADP." [MetaCyc:PROTEIN-KINASE-RXN](GO:0004672),molecular_function:"Catalysis of the reactions: ATP + protein serine = ADP + protein serine phosphate, and ATP + protein threonine = ADP + protein threonine phosphate." [GOC:bf, RHEA:17989…	G-type lectin S-receptor-like serine/threonine-protein kinase SD1-1; K04733 interleukin-1 receptor-associated kinase 4 [EC:2.7.11.1] (A)	G-type lectin S-receptor-like serine/threonine-protein kinase RKS1 OS=Arabidopsis thaliana GN=RKS1 PE=3 SV=3	Protein tyrosine kinase	PREDICTED: G-type lectin S-receptor-like serine/threonine-protein kinase RKS1 [Malus domestica]
chr10	41800001	42200000	chr10	41842288	41843634	GS010G0278800.1	biological_process:"The process, involving the sharing and interaction of the single locus incompatibility haplotypes, involved in the recognition or rejection of the self pollen by cells in the stigma. This process ensures out-breeding in certain plant species." [GOC:dph, GOC:pj, GOC:tb](GO:0048544)	G-type lectin S-receptor-like serine/threonine-protein kinase RKS1; K05349 beta-glucosidase [EC:3.2.1.21] (A)	G-type lectin S-receptor-like serine/threonine-protein kinase At1g11410 OS=Arabidopsis thaliana GN=At1g11410 PE=3 SV=3	PAN-like domain	PREDICTED: G-type lectin S-receptor-like serine/threonine-protein kinase At1g11410 [Malus domestica]
chr10	41800001	42200000	chr10	41855053	41858384	GS010G0278900.1	molecular_function:"Catalysis of the phosphorylation of an amino acid residue in a protein, usually according to the reaction: a protein + ATP = a phosphoprotein + ADP." [MetaCyc:PROTEIN-KINASE-RXN](GO:0004672),molecular_function:"Catalysis of the reactions: ATP + protein serine = ADP + protein serine phosphate, and ATP + protein threonine = ADP + protein threonine phosphate." [GOC:bf, RHEA:17989…	G-type lectin S-receptor-like serine/threonine-protein kinase SD1-1; K04733 interleukin-1 receptor-associated kinase 4 [EC:2.7.11.1] (A)	G-type lectin S-receptor-like serine/threonine-protein kinase RKS1 OS=Arabidopsis thaliana GN=RKS1 PE=3 SV=3	D-mannose binding lectin	PREDICTED: G-type lectin S-receptor-like serine/threonine-protein kinase At1g11410 [Malus domestica]
chr10	41800001	42200000	chr10	41913855	41914202	GS010G0279200.1	--	G-type lectin S-receptor-like serine/threonine-protein kinase RKS1; K05349 beta-glucosidase [EC:3.2.1.21] (A)	S-locus-specific glycoprotein S13 OS=Brassica oleracea GN=SLSG PE=2 SV=2	D-mannose binding lectin	PREDICTED: G-type lectin S-receptor-like serine/threonine-protein kinase At1g11410 isoform X2 [Pyrus x bretschneideri]
chr10	41800001	42200000	chr10	41938294	41941566	GS010G0279400.1	molecular_function:"Catalysis of the reaction: NAD(P)H + H+ + a quinone = NAD(P)+ + a hydroquinone." [EC:1.6.5.2](GO:0003955),molecular_function:"Interacting selectively and non-covalently with flavin mono nucleotide. Flavin mono nucleotide (FMN) is the coenzyme or the prosthetic group of various flavoprotein oxidoreductase enzymes." [GOC:tb](GO:0010181),molecular_function:"Catalysis of an oxidat…	minor allergen Alt a 7-like; K03809 NAD(P)H dehydrogenase (quinone) [EC:1.6.5.2] (A)	NAD(P)H dehydrogenase (quinone) FQR1 OS=Arabidopsis thaliana GN=FQR1 PE=1 SV=1	NADPH-dependent FMN reductase	PREDICTED: minor allergen Alt a 7-like [Malus domestica]
chr10	41800001	42200000	chr10	41930420	41931568	GS010G0279300.1	molecular_function:"Catalysis of the transfer of ubiquitin from one protein to another via the reaction X-Ub + Y --> Y-Ub + X, where both X-Ub and Y-Ub are covalent linkages." [GOC:BioGRID, GOC:jh2, PMID:9635407](GO:0004842),molecular_function:"Interacting selectively and non-covalently with any protein or protein complex (a complex of two or more proteins that may include other nonprotein molecu…	hypothetical protein; K08332 vacuolar protein 8 (A)	U-box domain-containing protein 8 OS=Arabidopsis thaliana GN=PUB8 PE=2 SV=1	U-box domain	PREDICTED: U-box domain-containing protein 8-like [Malus domestica]
chr10	41800001	42200000	chr10	41953469	41954542	GS010G0279500.1	molecular_function:"Interacting selectively and non-covalently with any protein or protein complex (a complex of two or more proteins that may include other nonprotein molecules)." [GOC:go_curators](GO:0005515)	--	Pentatricopeptide repeat-containing protein At1g18485 OS=Arabidopsis thaliana GN=PCMP-H8 PE=2 SV=2	PPR repeat	PREDICTED: pentatricopeptide repeat-containing protein At1g18485-like [Malus domestica]
chr10	41800001	42200000	chr10	41963808	41966145	GS010G0279700.1	molecular_function:"The formation of a protein dimer, a macromolecular structure consists of two noncovalently associated identical or nonidentical subunits." [ISBN:0198506732](GO:0046983)	uncharacterized LOC101301142; K05765 cofilin (A)	Transcription factor bHLH112 OS=Arabidopsis thaliana GN=BHLH112 PE=2 SV=1	--	PREDICTED: transcription factor bHLH112 isoform X1 [Malus domestica]
chr10	41800001	42200000	chr10	41979267	41979683	GS010G0279800.1	--	--	--	--	hypothetical protein PRUPE_ppa025399mg [Prunus persica]
chr10	41800001	42200000	chr10	42006928	42007389	GS010G0280200.1	--	pentatricopeptide repeat-containing protein At1g52620-like; K17964 leucine-rich PPR motif-containing protein, mitochondrial (A)	Pentatricopeptide repeat-containing protein At3g13160, mitochondrial OS=Arabidopsis thaliana GN=At3g13160 PE=2 SV=1	--	PREDICTED: pentatricopeptide repeat-containing protein At3g13160, mitochondrial-like [Pyrus x bretschneideri]
chr10	41800001	42200000	chr10	41998582	42001940	GS010G0280100.1	molecular_function:"Interacting selectively and non-covalently with magnesium (Mg) ions." [GOC:ai](GO:0000287),molecular_function:"Catalysis of the formation of cyclic terpenes through the cyclization of linear terpenes (e.g. isopentenyl-PP, geranyl-PP, farnesyl-PP and geranylgeranyl-PP) containing varying numbers of isoprene units." [EC:4.2.3.-, GOC:tair_curators](GO:0010333),biological_process:…	(3S,6E)-nerolidol synthase 1-like; K15086 (3S)-linalool synthase [EC:4.2.3.25] (A)	(3S,6E)-nerolidol synthase 1, chloroplastic OS=Fragaria vesca PE=1 SV=1	Terpene synthase family, metal binding domain	PREDICTED: (3S,6E)-nerolidol synthase 1-like [Malus domestica]
chr10	41800001	42200000	chr10	41994956	41995778	GS010G0280000.1	molecular_function:"The formation of a protein dimer, a macromolecular structure consists of two noncovalently associated identical or nonidentical subunits." [ISBN:0198506732](GO:0046983)	ATMYC2; K13422 transcription factor MYC2 (A)	Transcription factor DYT1 OS=Arabidopsis thaliana GN=DYT1 PE=2 SV=1	--	PREDICTED: transcription factor DYSFUNCTIONAL TAPETUM 1-like [Malus domestica]
chr10	41800001	42200000	chr10	41992831	41993795	GS010G0279900.1	--	--	--	Protein of unknown function, DUF538	PREDICTED: uncharacterized protein LOC103422439 [Malus domestica]
chr10	41800001	42200000	chr10	42070114	42070443	GS010G0280400.1	--	--	--	Domain of unknown function (DUF3444)	PREDICTED: uncharacterized protein LOC103935122 [Pyrus x bretschneideri]
chr10	41800001	42200000	chr10	42100092	42103068	GS010G0280500.1	molecular_function:"Interacting selectively and non-covalently with magnesium (Mg) ions." [GOC:ai](GO:0000287),molecular_function:"Catalysis of the formation of cyclic terpenes through the cyclization of linear terpenes (e.g. isopentenyl-PP, geranyl-PP, farnesyl-PP and geranylgeranyl-PP) containing varying numbers of isoprene units." [EC:4.2.3.-, GOC:tair_curators](GO:0010333),biological_process:…	(3S,6E)-nerolidol synthase 1-like; K15086 (3S)-linalool synthase [EC:4.2.3.25] (A)	(3S,6E)-nerolidol synthase 1 OS=Fragaria ananassa PE=1 SV=1	Terpene synthase family, metal binding domain	PREDICTED: (3S,6E)-nerolidol synthase 1-like isoform X1 [Malus domestica]
chr10	41800001	42200000	chr10	42117869	42121193	GS010G0280800.1	molecular_function:"Functions in the initiation of ribosome-mediated translation of mRNA into a polypeptide." [ISBN:0198506732](GO:0003743)	--	--	Plant specific eukaryotic initiation factor 4B	PREDICTED: uncharacterized protein LOC103446593 [Malus domestica]
chr10	41800001	42200000	chr10	42112020	42116534	GS010G0280600.1	molecular_function:"Interacting selectively and non-covalently with any protein or protein complex (a complex of two or more proteins that may include other nonprotein molecules)." [GOC:go_curators](GO:0005515),molecular_function:"Interacting selectively and non-covalently with any metal ion." [GOC:ai](GO:0046872)	sst4, vps27; ESCRT 0 complex subunit sst4; K12182 hepatocyte growth factor-regulated tyrosine kinase substrate (A)	Vacuolar protein sorting-associated protein 27 OS=Schizosaccharomyces pombe (strain 972 / ATCC 24843) GN=sst4 PE=3 SV=1	FYVE zinc finger	PREDICTED: intracellular protein transport protein USO1 isoform X1 [Malus domestica]
chr10	41800001	42200000	chr10	42117224	42117868	GS010G0280700.1	--	--	--	--	--
chr10	41800001	42200000	chr10	42124372	42136143	GS010G0280900.1	molecular_function:"Interacting selectively and non-covalently with magnesium (Mg) ions." [GOC:ai](GO:0000287),molecular_function:"Catalysis of the formation of cyclic terpenes through the cyclization of linear terpenes (e.g. isopentenyl-PP, geranyl-PP, farnesyl-PP and geranylgeranyl-PP) containing varying numbers of isoprene units." [EC:4.2.3.-, GOC:tair_curators](GO:0010333),biological_process:…	AFAR, AFS, AFS1, MdAFS1, MdASF1, eafar; (E,E)-alpha-farnesene synthase (EC:4.2.3.46); K14173 alpha-farnesene synthase [EC:4.2.3.46] (A)	(E,E)-alpha-farnesene synthase OS=Malus domestica GN=AFS1 PE=1 SV=2	Terpene synthase family, metal binding domain	(E,E)-alpha-farnesene synthase [Malus domestica]
chr10	41800001	42200000	chr10	42161885	42165049	GS010G0281100.1	molecular_function:"Catalysis of a biochemical reaction at physiological temperatures. In biologically catalyzed reactions, the reactants are known as substrates, and the catalysts are naturally occurring macromolecular substances known as enzymes. Enzymes possess specific binding sites for substrates, and are usually composed wholly or largely of protein, but RNA that has catalytic activity (rib…	ANR2a, ANR2b; anthocyanidin reductase; K08695 anthocyanidin reductase [EC:1.3.1.77] (A)	Anthocyanidin reductase OS=Arabidopsis thaliana GN=BAN PE=1 SV=2	NAD dependent epimerase/dehydratase family	anthocyanidin reductase [Malus domestica]
chr10	41800001	42200000	chr10	42158536	42159836	GS010G0281000.1	--	probable leucine-rich repeat receptor-like serine/threonine-protein kinase At5g15730; K04730 interleukin-1 receptor-associated kinase 1 [EC:2.7.11.1] (A)	Probable leucine-rich repeat receptor-like serine/threonine-protein kinase At5g15730 OS=Arabidopsis thaliana GN=At5g15730 PE=2 SV=1	--	PREDICTED: probable leucine-rich repeat receptor-like serine/threonine-protein kinase At5g15730 [Prunus mume]
chr10	41800001	42200000	chr10	42182352	42182866	GS010G0281400.1	cellular_component:"A complex comprised of DNA wound around a multisubunit core and associated proteins, which forms the primary packing unit of DNA into higher order structures." [GOC:elh](GO:0000786),molecular_function:"Any molecular function by which a gene product interacts selectively and non-covalently with DNA (deoxyribonucleic acid)." [GOC:dph, GOC:jl, GOC:tb, GOC:vw](GO:0003677),molecula…	hypothetical protein; K11251 histone H2A (A)	Probable histone H2A.1 OS=Arabidopsis thaliana GN=At1g51060 PE=1 SV=1	Core histone H2A/H2B/H3/H4	PREDICTED: histone H2A.6-like [Prunus mume]
chr10	41800001	42200000	chr10	42172982	42175771	GS010G0281200.1	molecular_function:"Catalysis of a biochemical reaction at physiological temperatures. In biologically catalyzed reactions, the reactants are known as substrates, and the catalysts are naturally occurring macromolecular substances known as enzymes. Enzymes possess specific binding sites for substrates, and are usually composed wholly or largely of protein, but RNA that has catalytic activity (rib…	pirin domain containing protein; K06911 uncharacterized protein (A)	Phosphosulfolactate synthase OS=Methanothermobacter thermautotrophicus (strain ATCC 29096 / DSM 1053 / JCM 10044 / NBRC 100330 / Delta H) GN=comA PE=3 SV=1	(2R)-phospho-3-sulfolactate synthase (ComA)	hypothetical protein PRUPE_ppa009599mg [Prunus persica]
chr10	41800001	42200000	chr10	42185100	42186260	GS010G0281500.1	biological_process:"Any process that modulates the frequency, rate or extent of cellular DNA-templated transcription." [GOC:go_curators, GOC:txnOH](GO:0006355)	uncharacterized LOC102593685; K14826 FK506-binding nuclear protein [EC:5.2.1.8] (A)	Mediator-associated protein 1 OS=Arabidopsis thaliana GN=At4g25210 PE=1 SV=1	Protein of unknown function, DUF573	PREDICTED: mediator-associated protein 1-like [Pyrus x bretschneideri]
chr10	41800001	42200000	chr10	42180802	42181934	GS010G0281300.1	--	--	--	Protein of unknown function (DUF1218)	PREDICTED: uncharacterized protein LOC103324587 [Prunus mume]
chr10	41800001	42200000	chr10	42191678	42192824	GS010G0281700.1	molecular_function:"Interacting selectively and non-covalently with calcium ions (Ca2+)." [GOC:ai](GO:0005509),cellular_component:"A photosystem that contains a pheophytin-quinone reaction center with associated accessory pigments and electron carriers. In cyanobacteria and chloroplasts, in the presence of light, PSII functions as a water-plastoquinone oxidoreductase, transferring electrons from …	oxygen-evolving enhancer protein 3-2, chloroplastic; K08901 photosystem II oxygen-evolving enhancer protein 3 (A)	Oxygen-evolving enhancer protein 3-2, chloroplastic OS=Arabidopsis thaliana GN=PSBQ2 PE=1 SV=2	Oxygen evolving enhancer protein 3 (PsbQ)	PREDICTED: oxygen-evolving enhancer protein 3-2, chloroplastic [Malus domestica]
chr10	41800001	42200000	chr10	42195019	42199627	GS010G0281800.1	molecular_function:"Catalysis of movement along a microtubule, coupled to the hydrolysis of a nucleoside triphosphate (usually ATP)." [GOC:mah, ISBN:0815316194](GO:0003777),molecular_function:"Interacting selectively and non-covalently with ATP, adenosine 5'-triphosphate, a universally important coenzyme and enzyme regulator." [ISBN:0198506732](GO:0005524),biological_process:"A microtubule-based …	kinesin-1; K10405 kinesin family member C1 (A)	Kinesin-1 OS=Arabidopsis thaliana GN=ATK1 PE=2 SV=1	Kinesin motor domain	PREDICTED: kinesin-1 [Pyrus x bretschneideri]
chr10	41800001	42200000	chr10	41867174	41899098	GS010G0279000.1	molecular_function:"Catalysis of the phosphorylation of an amino acid residue in a protein, usually according to the reaction: a protein + ATP = a phosphoprotein + ADP." [MetaCyc:PROTEIN-KINASE-RXN](GO:0004672),molecular_function:"Interacting selectively and non-covalently with ATP, adenosine 5'-triphosphate, a universally important coenzyme and enzyme regulator." [ISBN:0198506732](GO:0005524),bi…	G-type lectin S-receptor-like serine/threonine-protein kinase RKS1; K05349 beta-glucosidase [EC:3.2.1.21] (A)	G-type lectin S-receptor-like serine/threonine-protein kinase RKS1 OS=Arabidopsis thaliana GN=RKS1 PE=3 SV=3	Protein tyrosine kinase	PREDICTED: uncharacterized protein LOC104442758 [Eucalyptus grandis]
chr10	41800001	42200000	chr10	41903405	41913016	GS010G0279100.1	molecular_function:"Catalysis of the phosphorylation of an amino acid residue in a protein, usually according to the reaction: a protein + ATP = a phosphoprotein + ADP." [MetaCyc:PROTEIN-KINASE-RXN](GO:0004672),molecular_function:"Interacting selectively and non-covalently with ATP, adenosine 5'-triphosphate, a universally important coenzyme and enzyme regulator." [ISBN:0198506732](GO:0005524),bi…	G-type lectin S-receptor-like serine/threonine-protein kinase RKS1; K05349 beta-glucosidase [EC:3.2.1.21] (A)	G-type lectin S-receptor-like serine/threonine-protein kinase At1g11410 OS=Arabidopsis thaliana GN=At1g11410 PE=3 SV=3	Protein tyrosine kinase	PREDICTED: G-type lectin S-receptor-like serine/threonine-protein kinase At1g11410 [Malus domestica]
chr10	41800001	42200000	chr10	42009068	42066660	GS010G0280300.1	molecular_function:"Interacting selectively and non-covalently with magnesium (Mg) ions." [GOC:ai](GO:0000287),molecular_function:"Catalysis of the formation of cyclic terpenes through the cyclization of linear terpenes (e.g. isopentenyl-PP, geranyl-PP, farnesyl-PP and geranylgeranyl-PP) containing varying numbers of isoprene units." [EC:4.2.3.-, GOC:tair_curators](GO:0010333),biological_process:…	LIS; (3S,6E)-nerolidol synthase 1-like; K15086 (3S)-linalool synthase [EC:4.2.3.25] (A)	(3S,6E)-nerolidol synthase 2, chloroplastic/mitochondrial OS=Fragaria ananassa PE=1 SV=1	Terpene synthase, N-terminal domain	(3S,6E)-nerolidol synthase 1-like [Malus domestica]
chr10	41800001	42200000	chr10	41954580	41963292	GS010G0279600.1	--	probable copper-transporting ATPase HMA5; K17686 Cu+-exporting ATPase [EC:3.6.3.54] (A)	--	--	PREDICTED: probable copper-transporting ATPase HMA5 [Prunus mume]
chr10	41800001	42200000	chr10	42187894	42188982	GS010G0281600.1	molecular_function:"Interacting selectively and non-covalently with any protein or protein complex (a complex of two or more proteins that may include other nonprotein molecules)." [GOC:go_curators](GO:0005515)	--	Putative F-box protein At1g50870 OS=Arabidopsis thaliana GN=At1g50870 PE=4 SV=1	F-box domain	PREDICTED: putative F-box protein At1g50870 [Pyrus x bretschneideri]
chr10	43800001	44200000	chr10	43805382	43806721	GS010G0297700.1	biological_process:"The chemical reactions and pathways involving ceramides, any N-acylated sphingoid." [ISBN:0198547684](GO:0006672),biological_process:"The cellular catabolic process in which cells digest parts of their own cytoplasm; allows for both recycling of macromolecular constituents under conditions of cellular stress and remodeling the intracellular structure for cell differentiation."…	alkaline ceramidase 3-like; K04711 dihydroceramidase [EC:3.5.1.-] (A)	Alkaline ceramidase 3 OS=Mus musculus GN=Acer3 PE=2 SV=1	Ceramidase	PREDICTED: alkaline ceramidase 3-like [Pyrus x bretschneideri]
chr10	43800001	44200000	chr10	43800109	43801195	GS010G0297600.1	--	--	--	PDDEXK-like family of unknown function	PREDICTED: uncharacterized protein LOC103446768 [Malus domestica]
chr10	43800001	44200000	chr10	43822469	43823461	GS010G0298000.1	molecular_function:"Any molecular entity that serves as an electron acceptor and electron donor in an electron transport chain. An electron transport chain is a process in which a series of electron carriers operate together to transfer electrons from donors to any of several different terminal electron acceptors to generate a transmembrane electrochemical gradient." [ISBN:0198506732](GO:0009055)	uncharacterized LOC103410466; K19788 obg-like ATPase 1 (A)	Early nodulin-like protein 2 OS=Arabidopsis thaliana GN=At4g27520 PE=1 SV=1	Plastocyanin-like domain	PREDICTED: chemocyanin-like [Malus domestica]
chr10	43800001	44200000	chr10	43820128	43820772	GS010G0297900.1	--	--	--	--	hypothetical protein PRUPE_ppa017622mg, partial [Prunus persica]
chr10	43800001	44200000	chr10	43841123	43841761	GS010G0298300.1	molecular_function:"Interacting selectively and non-covalently with any protein or protein complex (a complex of two or more proteins that may include other nonprotein molecules)." [GOC:go_curators](GO:0005515),molecular_function:"Interacting selectively and non-covalently with a chaperone protein, a class of proteins that bind to nascent or unfolded polypeptides and ensure correct folding or tra…	fumarylacetoacetase-like; K01555 fumarylacetoacetase [EC:3.7.1.2] (A)	BAG family molecular chaperone regulator 5, mitochondrial OS=Arabidopsis thaliana GN=BAG5 PE=1 SV=1	BAG domain	PREDICTED: LOW QUALITY PROTEIN: fumarylacetoacetase-like [Pyrus x bretschneideri]
chr10	43800001	44200000	chr10	43836828	43840110	GS010G0298200.1	molecular_function:"Catalysis of a biochemical reaction at physiological temperatures. In biologically catalyzed reactions, the reactants are known as substrates, and the catalysts are naturally occurring macromolecular substances known as enzymes. Enzymes possess specific binding sites for substrates, and are usually composed wholly or largely of protein, but RNA that has catalytic activity (rib…	fumarylacetoacetase-like; K01555 fumarylacetoacetase [EC:3.7.1.2] (A)	Fumarylacetoacetase OS=Bos taurus GN=FAH PE=2 SV=1	Fumarylacetoacetase N-terminal	PREDICTED: LOW QUALITY PROTEIN: fumarylacetoacetase-like [Malus domestica]
chr10	43800001	44200000	chr10	43842290	43842628	GS010G0298400.1	--	--	--	--	PREDICTED: uncharacterized protein LOC103412554 [Malus domestica]
chr10	43800001	44200000	chr10	43848800	43849924	GS010G0298600.1	biological_process:"The chemical reactions and pathways involving lipids, compounds soluble in an organic solvent but not, or sparingly, in an aqueous solvent. Includes fatty acids; neutral fats, other fatty-acid esters, and soaps; long-chain (fatty) alcohols and waxes; sphingoids and other long-chain bases; glycolipids, phospholipids and sphingolipids; and carotenes, polyprenols, sterols, terpen…	--	Long-chain-alcohol O-fatty-acyltransferase OS=Simmondsia chinensis PE=1 SV=1	Membrane bound O-acyl transferase family	PREDICTED: long-chain-alcohol O-fatty-acyltransferase-like [Malus domestica]
chr10	43800001	44200000	chr10	43861664	43863729	GS010G0298700.1	--	U4/U6.U5 tri-snRNP-associated protein 2-like; K12847 U4/U6.U5 tri-snRNP-associated protein 2 (A)	--	--	PREDICTED: U4/U6.U5 tri-snRNP-associated protein 2-like [Malus domestica]
chr10	43800001	44200000	chr10	43868569	43871958	GS010G0298900.1	biological_process:"The aggregation, arrangement and bonding together of a spliceosomal complex, a ribonucleoprotein apparatus that catalyzes nuclear mRNA splicing via transesterification reactions." [PMID:9476892](GO:0000245),molecular_function:"Catalysis of the thiol-dependent hydrolysis of a peptide bond formed by the C-terminal glycine of ubiquitin and another protein." [GOC:jh2, ISBN:0120793…	U4/U6.U5 tri-snRNP-associated protein 2-like; K12847 U4/U6.U5 tri-snRNP-associated protein 2 (A)	U4/U6.U5 tri-snRNP-associated protein 2 OS=Homo sapiens GN=USP39 PE=1 SV=2	Zn-finger in ubiquitin-hydrolases and other protein	PREDICTED: U4/U6.U5 tri-snRNP-associated protein 2-like [Pyrus x bretschneideri]
chr10	43800001	44200000	chr10	43864756	43865862	GS010G0298800.1	biological_process:"The chemical reactions and pathways involving lipids, compounds soluble in an organic solvent but not, or sparingly, in an aqueous solvent. Includes fatty acids; neutral fats, other fatty-acid esters, and soaps; long-chain (fatty) alcohols and waxes; sphingoids and other long-chain bases; glycolipids, phospholipids and sphingolipids; and carotenes, polyprenols, sterols, terpen…	--	Acyl-CoA--sterol O-acyltransferase 1 OS=Arabidopsis thaliana GN=ASAT1 PE=1 SV=1	Membrane bound O-acyl transferase family	PREDICTED: acyl-CoA--sterol O-acyltransferase 1-like [Malus domestica]
chr10	43800001	44200000	chr10	43873830	43875376	GS010G0299000.1	molecular_function:"Prevents the dissociation of GDP from the small GTPase Rho, thereby preventing GTP from binding." [GOC:mah](GO:0005094),cellular_component:"All of the contents of a cell excluding the plasma membrane and nucleus, but including other subcellular structures." [ISBN:0198547684](GO:0005737)	rho GDP-dissociation inhibitor 1; K12462 Rho GDP-dissociation inhibitor (A)	Rho GDP-dissociation inhibitor 1 OS=Arabidopsis thaliana GN=GDI1 PE=1 SV=1	RHO protein GDP dissociation inhibitor	PREDICTED: rho GDP-dissociation inhibitor 1 [Malus domestica]
chr10	43800001	44200000	chr10	43885309	43889862	GS010G0299300.1	--	--	--	--	PREDICTED: uncharacterized protein LOC103446780 [Malus domestica]
chr10	43800001	44200000	chr10	43876523	43878601	GS010G0299100.1	--	--	--	--	PREDICTED: uncharacterized protein LOC103446779 [Malus domestica]
chr10	43800001	44200000	chr10	43882068	43884879	GS010G0299200.1	molecular_function:"Interacting selectively and non-covalently with any protein or protein complex (a complex of two or more proteins that may include other nonprotein molecules)." [GOC:go_curators](GO:0005515)	alpha/beta-gliadin A-III-like; K15223 upstream activation factor subunit UAF30 (A)	Upstream activation factor subunit spp27 OS=Schizosaccharomyces pombe (strain 972 / ATCC 24843) GN=spp27 PE=1 SV=1	SWIB/MDM2 domain	PREDICTED: uncharacterized protein LOC103422526 [Malus domestica]
chr10	43800001	44200000	chr10	43890096	43891667	GS010G0299400.1	molecular_function:"Interacting selectively and non-covalently with any protein or protein complex (a complex of two or more proteins that may include other nonprotein molecules)." [GOC:go_curators](GO:0005515)	--	--	F-box domain	PREDICTED: uncharacterized protein LOC103412645 [Malus domestica]
chr10	43800001	44200000	chr10	43896811	43899493	GS010G0299600.1	cellular_component:"A lipid bilayer along with all the proteins and protein complexes embedded in it an attached to it." [GOC:dos, GOC:mah, ISBN:0815316194](GO:0016020)	--	ER membrane protein complex subunit 3 OS=Danio rerio GN=emc3 PE=2 SV=1	Integral membrane protein DUF106	PREDICTED: ER membrane protein complex subunit 3-like [Malus domestica]
chr10	43800001	44200000	chr10	43894401	43895300	GS010G0299500.1	molecular_function:"Catalysis of the phosphorylation of an amino acid residue in a protein, usually according to the reaction: a protein + ATP = a phosphoprotein + ADP." [MetaCyc:PROTEIN-KINASE-RXN](GO:0004672),molecular_function:"Interacting selectively and non-covalently with ATP, adenosine 5'-triphosphate, a universally important coenzyme and enzyme regulator." [ISBN:0198506732](GO:0005524),bi…	cyclin-dependent protein kinase Ssn3, putative; K02208 cyclin-dependent kinase 8/11 [EC:2.7.11.22 2.7.11.23] (A)	Serine/threonine-protein kinase SSN3 OS=Coccidioides immitis (strain RS) GN=SSN3 PE=3 SV=3	Protein kinase domain	PREDICTED: negative regulator of the PHO system-like [Pyrus x bretschneideri]
chr10	43800001	44200000	chr10	43906075	43906869	GS010G0299700.1	--	--	--	--	PREDICTED: major latex allergen Hev b 5-like [Malus domestica]
chr10	43800001	44200000	chr10	43916528	43917943	GS010G0299900.1	molecular_function:"Interacting selectively and non-covalently with any protein or protein complex (a complex of two or more proteins that may include other nonprotein molecules)." [GOC:go_curators](GO:0005515)	F-box protein At4g22390; K15030 translation initiation factor 3 subunit M (A)	F-box protein CPR30 OS=Arabidopsis thaliana GN=CPR30 PE=1 SV=2	F-box domain	PREDICTED: F-box protein CPR30 [Malus domestica]
chr10	43800001	44200000	chr10	43923049	43923336	GS010G0300000.1	--	--	--	--	--
chr10	43800001	44200000	chr10	43937682	43938157	GS010G0300200.1	--	--	--	--	PREDICTED: uncharacterized protein LOC103401446 [Malus domestica]
chr10	43800001	44200000	chr10	43960650	43961524	GS010G0300300.1	cellular_component:"A lipid bilayer along with all the proteins and protein complexes embedded in it an attached to it." [GOC:dos, GOC:mah, ISBN:0815316194](GO:0016020),molecular_function:"Enables the transfer of a substance, usually a specific substance or a group of related substances, from one side of a membrane to the other." [GOC:jid, GOC:mtg_transport, ISBN:0815340729](GO:0022857),biologica…	tonoplast dicarboxylate transporter-like; K14445 solute carrier family 13 (sodium-dependent dicarboxylate transporter), member 2/3/5 (A)	Tonoplast dicarboxylate transporter OS=Arabidopsis thaliana GN=TDT PE=2 SV=2	Sodium:sulfate symporter transmembrane region	PREDICTED: LOW QUALITY PROTEIN: tonoplast dicarboxylate transporter-like [Malus domestica]
chr10	43800001	44200000	chr10	43980983	43984135	GS010G0300400.1	cellular_component:"A lipid bilayer along with all the proteins and protein complexes embedded in it an attached to it." [GOC:dos, GOC:mah, ISBN:0815316194](GO:0016020),molecular_function:"Enables the transfer of a substance, usually a specific substance or a group of related substances, from one side of a membrane to the other." [GOC:jid, GOC:mtg_transport, ISBN:0815340729](GO:0022857),biologica…	tonoplast dicarboxylate transporter-like; K14445 solute carrier family 13 (sodium-dependent dicarboxylate transporter), member 2/3/5 (A)	Tonoplast dicarboxylate transporter OS=Arabidopsis thaliana GN=TDT PE=2 SV=2	Sodium:sulfate symporter transmembrane region	PREDICTED: tonoplast dicarboxylate transporter-like isoform X2 [Pyrus x bretschneideri]
chr10	43800001	44200000	chr10	43984740	43987439	GS010G0300500.1	molecular_function:"Interacting selectively and non-covalently with ADP, adenosine 5'-diphosphate." [GOC:jl](GO:0043531)	disease resistance protein RPM1-like; K13457 disease resistance protein RPM1 (A)	Disease resistance RPP13-like protein 4 OS=Arabidopsis thaliana GN=RPP13L4 PE=1 SV=2	-	PREDICTED: disease resistance RPP13-like protein 4 [Malus domestica]
chr10	43800001	44200000	chr10	43999930	44002882	GS010G0300800.1	--	--	--	--	PREDICTED: disease resistance RPP13-like protein 4 [Pyrus x bretschneideri]
chr10	43800001	44200000	chr10	43994415	43998710	GS010G0300700.1	molecular_function:"Stops, prevents or reduces the activity of a cysteine-type endopeptidase, any enzyme that hydrolyzes peptide bonds in polypeptides by a mechanism in which the sulfhydryl group of a cysteine residue at the active center acts as a nucleophile." [GOC:dph, GOC:tb](GO:0004869)	cysteine proteinase inhibitor 1-like; K13899 cystatin-C (A)	Cysteine proteinase inhibitor 1 OS=Actinidia deliciosa PE=1 SV=1	Aspartic acid proteinase inhibitor	PREDICTED: cysteine proteinase inhibitor 1-like [Malus domestica]
chr10	43800001	44200000	chr10	44050127	44050804	GS010G0301000.1	molecular_function:"Catalysis of the phosphorylation of an amino acid residue in a protein, usually according to the reaction: a protein + ATP = a phosphoprotein + ADP." [MetaCyc:PROTEIN-KINASE-RXN](GO:0004672),biological_process:"The process of introducing a phosphate group on to a protein." [GOC:hb](GO:0006468)	probable LRR receptor-like serine/threonine-protein kinase At1g53440; K04733 interleukin-1 receptor-associated kinase 4 [EC:2.7.11.1] (A)	Probable LRR receptor-like serine/threonine-protein kinase At1g53440 OS=Arabidopsis thaliana GN=At1g53440 PE=2 SV=2	Protein tyrosine kinase	PREDICTED: probable LRR receptor-like serine/threonine-protein kinase At1g53440 isoform X3 [Malus domestica]
chr10	43800001	44200000	chr10	44103212	44103538	GS010G0301200.1	--	--	--	--	--
chr10	43800001	44200000	chr10	44114484	44117119	GS010G0301500.1	molecular_function:"Catalysis of the reaction: myo-inositol 1-phosphate + H2O = myo-inositol + phosphate." [EC:3.1.3.25](GO:0008934),biological_process:"The process of introducing one or more phosphate groups into a phosphatidylinositol, any glycerophosphoinositol having one phosphatidyl group esterified to one of the hydroxy groups of inositol." [ISBN:0198506732](GO:0046854),biological_process:"…	inositol-phosphate phosphatase-like; K10047 inositol-phosphate phosphatase / L-galactose 1-phosphate phosphatase [EC:3.1.3.25 3.1.3.93] (A)	Inositol monophosphatase 3 OS=Solanum lycopersicum GN=IMP3 PE=1 SV=1	Inositol monophosphatase family	PREDICTED: inositol-phosphate phosphatase-like [Pyrus x bretschneideri]
chr10	43800001	44200000	chr10	44117938	44119741	GS010G0301600.1	--	--	Cytochrome b561 and DOMON domain-containing protein At5g47530 OS=Arabidopsis thaliana GN=At5g47530 PE=2 SV=1	Protein of unknown function (DUF568)	PREDICTED: auxin-induced in root cultures protein 12 [Malus domestica]
chr10	43800001	44200000	chr10	44107242	44110863	GS010G0301400.1	--	putative MO25-like protein At5g47540; K08272 calcium binding protein 39 (A)	Putative MO25-like protein At5g47540 OS=Arabidopsis thaliana GN=At5g47540 PE=2 SV=1	Mo25-like	PREDICTED: putative MO25-like protein At5g47540 [Malus domestica]
chr10	43800001	44200000	chr10	44133309	44135062	GS010G0301700.1	molecular_function:"Interacting selectively and non-covalently with any protein or protein complex (a complex of two or more proteins that may include other nonprotein molecules)." [GOC:go_curators](GO:0005515)	U-box domain-containing protein 4; K08332 vacuolar protein 8 (A)	U-box domain-containing protein 4 OS=Arabidopsis thaliana GN=PUB4 PE=1 SV=3	Armadillo/beta-catenin-like repeat	PREDICTED: U-box domain-containing protein 4-like [Malus domestica]
chr10	43800001	44200000	chr10	44152646	44154416	GS010G0301900.1	--	--	--	--	--
chr10	43800001	44200000	chr10	44168922	44170550	GS010G0302500.1	--	hypothetical protein; K14494 DELLA protein (A)	Scarecrow-like protein 13 OS=Arabidopsis thaliana GN=SCL13 PE=2 SV=2	GRAS domain family	SCL domain class transcription factor [Malus domestica]
chr10	43800001	44200000	chr10	44160039	44163493	GS010G0302300.1	molecular_function:"Catalysis of the reaction: ATP + thymidine = ADP + thymidine 5'-phosphate." [EC:2.7.1.21](GO:0004797),molecular_function:"Interacting selectively and non-covalently with any protein or protein complex (a complex of two or more proteins that may include other nonprotein molecules)." [GOC:go_curators](GO:0005515),molecular_function:"Interacting selectively and non-covalently wit…	pentatricopeptide repeat-containing protein At4g16470-like; K00857 thymidine kinase [EC:2.7.1.21] (A)	Pentatricopeptide repeat-containing protein At4g16470 OS=Arabidopsis thaliana GN=PCMP-E12 PE=2 SV=2	PPR repeat	PREDICTED: pentatricopeptide repeat-containing protein At4g16470-like isoform X1 [Pyrus x bretschneideri]
chr10	43800001	44200000	chr10	44157266	44158885	GS010G0302100.1	--	Cys-Gly metallodipeptidase dug1; K15428 Cys-Gly metallodipeptidase DUG1 [EC:3.4.13.-] (A)	Putative yippee-like protein Os10g0369500 OS=Oryza sativa subsp. japonica GN=Os10g0369500 PE=3 SV=1	Yippee zinc-binding/DNA-binding /Mis18, centromere assembly	PREDICTED: putative yippee-like protein Os10g0369500 [Malus domestica]
chr10	43800001	44200000	chr10	44165685	44167738	GS010G0302400.1	--	--	--	--	PREDICTED: uncharacterized protein LOC103412566 isoform X2 [Malus domestica]
chr10	43800001	44200000	chr10	44158975	44159277	GS010G0302200.1	--	--	--	--	--
chr10	43800001	44200000	chr10	44154920	44156138	GS010G0302000.1	molecular_function:"Catalysis of the reaction: GTP + H2O = GDP + phosphate." [ISBN:0198547684, PMID:26832457, PMID:27218782](GO:0003924),molecular_function:"Interacting selectively and non-covalently with GTP, guanosine triphosphate." [GOC:ai](GO:0005525)	ras-related protein RABA5a; K07904 Ras-related protein Rab-11A (A)	Ras-related protein RABA5a OS=Arabidopsis thaliana GN=RABA5A PE=2 SV=1	Ras family	PREDICTED: ras-related protein RABA5a isoform X1 [Malus domestica]
chr10	43800001	44200000	chr10	44180355	44181462	GS010G0302800.1	--	--	--	--	PREDICTED: G-type lectin S-receptor-like serine/threonine-protein kinase At1g11410 [Malus domestica]
chr10	43800001	44200000	chr10	44176703	44176957	GS010G0302600.1	--	--	--	--	--
chr10	43800001	44200000	chr10	44178689	44179075	GS010G0302700.1	--	--	--	NADH-ubiquinone oxidoreductase complex I, 21 kDa subunit	PREDICTED: uncharacterized protein LOC103429732 [Malus domestica]
chr10	43800001	44200000	chr10	44194226	44195774	GS010G0303200.1	--	--	CASP-like protein 2B2 OS=Populus trichocarpa GN=POPTRDRAFT_818956 PE=3 SV=1	Domain of unknown function (DUF588)	PREDICTED: CASP-like protein RCOM_0864260 isoform X1 [Malus domestica]
chr10	43800001	44200000	chr10	44192007	44192522	GS010G0303100.1	--	--	--	--	PREDICTED: uncharacterized protein LOC103327018 [Prunus mume]
chr10	43800001	44200000	chr10	44198366	44198937	GS010G0303300.1	--	glucan endo-1,3-beta-glucosidase 4; K19892 glucan endo-1,3-beta-glucosidase 4 [EC:3.2.1.39] (A)	Glucan endo-1,3-beta-glucosidase 4 OS=Arabidopsis thaliana GN=At3g13560 PE=1 SV=1	X8 domain	PREDICTED: glucan endo-1,3-beta-glucosidase-like protein 1 [Malus domestica]
chr10	43800001	44200000	chr10	44189306	44189758	GS010G0303000.1	--	--	--	--	PREDICTED: uncharacterized protein LOC103446906 [Malus domestica]
chr10	43800001	44200000	chr10	43843439	43846495	GS010G0298500.1	--	--	--	--	--
chr10	43800001	44200000	chr10	43807654	43811234	GS010G0297800.1	molecular_function:"Catalysis of the reaction: CTP + phosphatidate = diphosphate + CDP-diacylglycerol." [EC:2.7.7.41](GO:0004605),cellular_component:"A lipid bilayer along with all the proteins and protein complexes embedded in it an attached to it." [GOC:dos, GOC:mah, ISBN:0815316194](GO:0016020),molecular_function:"Catalysis of the transfer of a phosphorus-containing group from one compound (do…	phosphatidate cytidylyltransferase; K00981 phosphatidate cytidylyltransferase [EC:2.7.7.41] (A)	Phosphatidate cytidylyltransferase 2 OS=Arabidopsis thaliana GN=CDS2 PE=1 SV=1	Cytidylyltransferase family	PREDICTED: phosphatidate cytidylyltransferase [Malus domestica]
chr10	43800001	44200000	chr10	43823963	43828907	GS010G0298100.1	molecular_function:"Any molecular function by which a gene product interacts selectively and non-covalently with DNA (deoxyribonucleic acid)." [GOC:dph, GOC:jl, GOC:tb, GOC:vw](GO:0003677),cellular_component:"A membrane-bounded organelle of eukaryotic cells in which chromosomes are housed and replicated. In most cells, the nucleus contains all of the cell's chromosomes except the organellar chrom…	transcription initiation factor IIF subunit alpha-like; K03138 transcription initiation factor TFIIF subunit alpha (A)	Transcription initiation factor IIF subunit alpha OS=Arabidopsis thaliana GN=RAP74 PE=1 SV=1	Transcription initiation factor IIF, alpha subunit (TFIIF-alpha)	PREDICTED: transcription initiation factor IIF subunit alpha-like [Malus domestica]
chr10	43800001	44200000	chr10	43924245	43926169	GS010G0300100.1	cellular_component:"A lipid bilayer along with all the proteins and protein complexes embedded in it an attached to it." [GOC:dos, GOC:mah, ISBN:0815316194](GO:0016020),molecular_function:"Enables the transfer of a substance, usually a specific substance or a group of related substances, from one side of a membrane to the other." [GOC:jid, GOC:mtg_transport, ISBN:0815340729](GO:0022857),biologica…	tonoplast dicarboxylate transporter-like; K14445 solute carrier family 13 (sodium-dependent dicarboxylate transporter), member 2/3/5 (A)	Tonoplast dicarboxylate transporter OS=Arabidopsis thaliana GN=TDT PE=2 SV=2	Sodium:sulfate symporter transmembrane region	PREDICTED: LOW QUALITY PROTEIN: tonoplast dicarboxylate transporter-like [Malus domestica]
chr10	43800001	44200000	chr10	43991035	43991599	GS010G0300600.1	molecular_function:"Catalysis of the phosphorylation of an amino acid residue in a protein, usually according to the reaction: a protein + ATP = a phosphoprotein + ADP." [MetaCyc:PROTEIN-KINASE-RXN](GO:0004672),molecular_function:"Interacting selectively and non-covalently with ATP, adenosine 5'-triphosphate, a universally important coenzyme and enzyme regulator." [ISBN:0198506732](GO:0005524),bi…	probable LRR receptor-like serine/threonine-protein kinase At1g53440; K04733 interleukin-1 receptor-associated kinase 4 [EC:2.7.11.1] (A)	Probable LRR receptor-like serine/threonine-protein kinase At1g07650 OS=Arabidopsis thaliana GN=At1g07650 PE=1 SV=1	Protein tyrosine kinase	PREDICTED: probable LRR receptor-like serine/threonine-protein kinase At1g53420 [Pyrus x bretschneideri]
chr10	43800001	44200000	chr10	44083882	44092542	GS010G0301100.1	molecular_function:"Interacting selectively and non-covalently with any protein or protein complex (a complex of two or more proteins that may include other nonprotein molecules)." [GOC:go_curators](GO:0005515)	POPTRDRAFT_761821; hypothetical protein; K04730 interleukin-1 receptor-associated kinase 1 [EC:2.7.11.1] (A)	Probable LRR receptor-like serine/threonine-protein kinase At1g53440 OS=Arabidopsis thaliana GN=At1g53440 PE=2 SV=2	Leucine Rich Repeat	PREDICTED: probable LRR receptor-like serine/threonine-protein kinase At1g53420 [Pyrus x bretschneideri]
chr10	43800001	44200000	chr10	44105000	44107204	GS010G0301300.1	--	--	--	--	--
chr10	43800001	44200000	chr10	44137805	44141638	GS010G0301800.1	cellular_component:"A lipid bilayer along with all the proteins and protein complexes embedded in it an attached to it." [GOC:dos, GOC:mah, ISBN:0815316194](GO:0016020),cellular_component:"The component of a membrane consisting of the gene products and protein complexes having at least some part of their peptide sequence embedded in the hydrophobic region of the membrane." [GOC:dos, GOC:go_curato…	inositol transporter 4-like; K08150 MFS transporter, SP family, solute carrier family 2 (myo-inositol transporter), member 13 (A)	Inositol transporter 4 OS=Arabidopsis thaliana GN=INT4 PE=1 SV=1	Sugar (and other) transporter	PREDICTED: inositol transporter 4-like [Malus domestica]
chr10	43800001	44200000	chr10	44183414	44187929	GS010G0302900.1	--	TTLL8; tubulin tyrosine ligase-like family, member 8; K16608 tubulin monoglycylase TTLL3/8 [EC:6.3.2.-] (A)	Protein NAR1 OS=Arabidopsis thaliana GN=NAR1 PE=1 SV=1	Iron only hydrogenase large subunit, C-terminal domain	PREDICTED: cytosolic Fe-S cluster assembly factor narfl [Pyrus x bretschneideri]
chr10	43800001	44200000	chr10	43908722	43913464	GS010G0299800.1	molecular_function:"Catalysis of the transfer of ubiquitin from one protein to another via the reaction X-Ub + Y --> Y-Ub + X, where both X-Ub and Y-Ub are covalent linkages." [GOC:BioGRID, GOC:jh2, PMID:9635407](GO:0004842),molecular_function:"Interacting selectively and non-covalently with any protein or protein complex (a complex of two or more proteins that may include other nonprotein molecu…	E3 ubiquitin-protein ligase UPL5-like; K10591 E3 ubiquitin-protein ligase NEDD4 [EC:2.3.2.26] (A)	E3 ubiquitin-protein ligase UPL5 OS=Arabidopsis thaliana GN=UPL5 PE=1 SV=1	HECT-domain (ubiquitin-transferase)	PREDICTED: E3 ubiquitin-protein ligase UPL5-like [Malus domestica]
chr10	43800001	44200000	chr10	44030572	44048848	GS010G0300900.1	--	POPTRDRAFT_761821; hypothetical protein; K04730 interleukin-1 receptor-associated kinase 1 [EC:2.7.11.1] (A)	Probable LRR receptor-like serine/threonine-protein kinase At1g53430 OS=Arabidopsis thaliana GN=At1g53430 PE=1 SV=1	Di-glucose binding within endoplasmic reticulum	PREDICTED: probable LRR receptor-like serine/threonine-protein kinase At1g53420 [Pyrus x bretschneideri]
chr11	400001	1000000	chr11	438006	438335	GS011G0004100.1	--	--	--	--	PREDICTED: uncharacterized protein LOC103412645 [Malus domestica]
chr11	400001	1000000	chr11	431130	436164	GS011G0004000.1	--	--	--	--	PREDICTED: uncharacterized protein LOC103422544 [Malus domestica]
chr11	400001	1000000	chr11	445041	445346	GS011G0004200.1	--	--	--	--	--
chr11	400001	1000000	chr11	484419	485703	GS011G0004300.1	--	transcription repressor MYB5-like; K09422 myb proto-oncogene protein, plant (A)	Transcription repressor MYB5 OS=Arabidopsis thaliana GN=MYB5 PE=1 SV=1	Myb-like DNA-binding domain	MYB12a protein [Malus hybrid cultivar]
chr11	400001	1000000	chr11	502259	505208	GS011G0004500.1	--	hypothetical protein; K13699 abhydrolase domain-containing protein 5 [EC:2.3.1.51] (A)	Pheophytinase, chloroplastic OS=Arabidopsis thaliana GN=PPH PE=1 SV=1	alpha/beta hydrolase fold	PREDICTED: uncharacterized protein LOC103446997 [Malus domestica]
chr11	400001	1000000	chr11	496737	500082	GS011G0004400.1	cellular_component:"An enzyme complex that catalyzes the transfer of GlcNAc from UDP-GlcNAc to an acceptor phosphatidylinositol, the first step in the production of GPI anchors for cell surface proteins. The complex contains PIG-A, PIG-C, PIG-H, PIG-Q, PIG-P, and DPM2 in human, and Eri1p, Gpi1p, Gpi2p, Gpi15p, Gpi19p, and Spt14p in budding yeast." [GOC:kp, GOC:rb, PMID:10944123, PMID:15163411](GO…	phosphatidylinositol N-acetylglucosaminyltransferase gpi3 subunit-like; K03857 phosphatidylinositol glycan, class A [EC:2.4.1.198] (A)	Phosphatidylinositol N-acetylglucosaminyltransferase subunit A OS=Homo sapiens GN=PIGA PE=1 SV=1	Glycosyl transferases group 1	PREDICTED: phosphatidylinositol N-acetylglucosaminyltransferase gpi3 subunit-like [Malus domestica]
chr11	400001	1000000	chr11	534977	539758	GS011G0004600.1	--	transcription repressor MYB5-like; K09422 myb proto-oncogene protein, plant (A)	Transcription repressor MYB5 OS=Arabidopsis thaliana GN=MYB5 PE=1 SV=1	Myb-like DNA-binding domain	PREDICTED: transcription repressor MYB5-like [Malus domestica]
chr11	400001	1000000	chr11	545280	546147	GS011G0004700.1	--	--	--	--	--
chr11	400001	1000000	chr11	550162	553345	GS011G0004800.1	cellular_component:"An enzyme complex that catalyzes the transfer of GlcNAc from UDP-GlcNAc to an acceptor phosphatidylinositol, the first step in the production of GPI anchors for cell surface proteins. The complex contains PIG-A, PIG-C, PIG-H, PIG-Q, PIG-P, and DPM2 in human, and Eri1p, Gpi1p, Gpi2p, Gpi15p, Gpi19p, and Spt14p in budding yeast." [GOC:kp, GOC:rb, PMID:10944123, PMID:15163411](GO…	phosphatidylinositol N-acetylglucosaminyltransferase gpi3 subunit-like; K03857 phosphatidylinositol glycan, class A [EC:2.4.1.198] (A)	Phosphatidylinositol N-acetylglucosaminyltransferase subunit A OS=Homo sapiens GN=PIGA PE=1 SV=1	Glycosyl transferases group 1	PREDICTED: phosphatidylinositol N-acetylglucosaminyltransferase gpi3 subunit-like [Malus domestica]
chr11	400001	1000000	chr11	566134	567819	GS011G0005100.1	--	--	--	GDP-fucose protein O-fucosyltransferase	PREDICTED: uncharacterized protein LOC103422552 [Malus domestica]
chr11	400001	1000000	chr11	561925	565491	GS011G0005000.1	--	cytokinin riboside 5'-monophosphate phosphoribohydrolase LOG8-like; K06966 uncharacterized protein (A)	Probable cytokinin riboside 5'-monophosphate phosphoribohydrolase LOGL1 OS=Oryza sativa subsp. japonica GN=LOGL1 PE=2 SV=1	Possible lysine decarboxylase	PREDICTED: cytokinin riboside 5'-monophosphate phosphoribohydrolase LOG8-like [Malus domestica]
chr11	400001	1000000	chr11	596124	599373	GS011G0005300.1	cellular_component:"A complex composed of TATA binding protein (TBP) and TBP associated factors (TAFs); the total mass is typically about 800 kDa. Most of the TAFs are conserved across species. In TATA-containing promoters for RNA polymerase II (Pol II), TFIID is believed to recognize at least two distinct elements, the TATA element and a downstream promoter element. TFIID is also involved in rec…	transcription initiation factor TFIID subunit 7; K03132 transcription initiation factor TFIID subunit 7 (A)	Transcription initiation factor TFIID subunit 7 OS=Arabidopsis thaliana GN=TAF7 PE=1 SV=1	TAFII55 protein conserved region	PREDICTED: transcription initiation factor TFIID subunit 7 [Malus domestica]
chr11	400001	1000000	chr11	599793	602742	GS011G0005400.1	molecular_function:"Interacting selectively and non-covalently with any nucleic acid." [GOC:jl](GO:0003676)	serine/arginine-rich splicing factor 33-like; K12900 FUS-interacting serine-arginine-rich protein 1 (A)	Serine/arginine-rich SC35-like splicing factor SCL30A OS=Arabidopsis thaliana GN=SCL30A PE=1 SV=1	RNA recognition motif. (a.k.a. RRM, RBD, or RNP domain)	PREDICTED: serine/arginine-rich splicing factor 33-like [Malus domestica]
chr11	400001	1000000	chr11	621554	622402	GS011G0005700.1	--	hypothetical protein; K15164 mediator of RNA polymerase II transcription subunit 13 (A)	Probable acyl-activating enzyme 18, peroxisomal OS=Arabidopsis thaliana GN=AAE18 PE=2 SV=1	--	PREDICTED: probable acyl-activating enzyme 18, peroxisomal [Pyrus x bretschneideri]
chr11	400001	1000000	chr11	617446	621532	GS011G0005600.1	--	hypothetical protein; K15164 mediator of RNA polymerase II transcription subunit 13 (A)	Probable acyl-activating enzyme 18, peroxisomal OS=Arabidopsis thaliana GN=AAE18 PE=2 SV=1	--	PREDICTED: probable acyl-activating enzyme 18, peroxisomal [Fragaria vesca subsp. vesca]
chr11	400001	1000000	chr11	635784	637190	GS011G0006100.1	cellular_component:"A lipid bilayer along with all the proteins and protein complexes embedded in it an attached to it." [GOC:dos, GOC:mah, ISBN:0815316194](GO:0016020),molecular_function:"Enables the transfer of a substance, usually a specific substance or a group of related substances, from one side of a membrane to the other." [GOC:jid, GOC:mtg_transport, ISBN:0815340729](GO:0022857),biologica…	hypothetical protein; K11584 serine/threonine-protein phosphatase 2A regulatory subunit B' (A)	Probable polyamine transporter At3g13620 OS=Arabidopsis thaliana GN=At3g13620 PE=2 SV=1	Amino acid permease	PREDICTED: probable polyamine transporter At3g13620 [Malus domestica]
chr11	400001	1000000	chr11	633508	634932	GS011G0006000.1	cellular_component:"A lipid bilayer along with all the proteins and protein complexes embedded in it an attached to it." [GOC:dos, GOC:mah, ISBN:0815316194](GO:0016020),molecular_function:"Enables the transfer of a substance, usually a specific substance or a group of related substances, from one side of a membrane to the other." [GOC:jid, GOC:mtg_transport, ISBN:0815340729](GO:0022857),biologica…	hypothetical protein; K11584 serine/threonine-protein phosphatase 2A regulatory subunit B' (A)	Probable polyamine transporter At3g13620 OS=Arabidopsis thaliana GN=At3g13620 PE=2 SV=1	Amino acid permease	PREDICTED: probable polyamine transporter At3g13620 [Malus domestica]
chr11	400001	1000000	chr11	629648	631263	GS011G0005900.1	cellular_component:"A lipid bilayer along with all the proteins and protein complexes embedded in it an attached to it." [GOC:dos, GOC:mah, ISBN:0815316194](GO:0016020),molecular_function:"Enables the transfer of a substance, usually a specific substance or a group of related substances, from one side of a membrane to the other." [GOC:jid, GOC:mtg_transport, ISBN:0815340729](GO:0022857),biologica…	hypothetical protein; K11584 serine/threonine-protein phosphatase 2A regulatory subunit B' (A)	Probable polyamine transporter At3g13620 OS=Arabidopsis thaliana GN=At3g13620 PE=2 SV=1	Amino acid permease	PREDICTED: probable polyamine transporter At3g13620 [Malus domestica]
chr11	400001	1000000	chr11	624098	625147	GS011G0005800.1	molecular_function:"Interacting selectively and non-covalently with any protein or protein complex (a complex of two or more proteins that may include other nonprotein molecules)." [GOC:go_curators](GO:0005515),biological_process:"Any process that stops, prevents, or reduces the frequency, rate or extent of cytokinin signaling." [GOC:dhl, PMID:14973166](GO:0080037),biological_process:"Any process…	KLHL18; kelch-like family member 18; K10455 kelch-like protein 18 (A)	F-box/kelch-repeat protein At2g44130 OS=Arabidopsis thaliana GN=At2g44130 PE=2 SV=2	F-box domain	PREDICTED: F-box/kelch-repeat protein At2g44130-like [Malus domestica]
chr11	400001	1000000	chr11	645878	646282	GS011G0006300.1	--	--	--	--	PREDICTED: uncharacterized protein LOC103415080 [Malus domestica]
chr11	400001	1000000	chr11	641525	643420	GS011G0006200.1	molecular_function:"Catalysis of the reaction: 2-trans,6-trans-farnesyl diphosphate + isopentenyl diphosphate = diphosphate + geranylgeranyl diphosphate." [EC:2.5.1.29, RHEA:17653](GO:0004311),biological_process:"The chemical reactions and pathways resulting in the formation of substances; typically the energy-requiring part of metabolism in which simpler substances are transformed into more comp…	phytoene synthase, chloroplastic-like; K02291 phytoene synthase [EC:2.5.1.32] (A)	Phytoene synthase, chloroplastic OS=Narcissus pseudonarcissus GN=PSY PE=2 SV=1	Squalene/phytoene synthase	PREDICTED: LOW QUALITY PROTEIN: phytoene synthase, chloroplastic-like [Malus domestica]
chr11	400001	1000000	chr11	650404	652793	GS011G0006400.1	molecular_function:"Catalysis of the reaction: 2-trans,6-trans-farnesyl diphosphate + isopentenyl diphosphate = diphosphate + geranylgeranyl diphosphate." [EC:2.5.1.29, RHEA:17653](GO:0004311),biological_process:"The chemical reactions and pathways resulting in the formation of substances; typically the energy-requiring part of metabolism in which simpler substances are transformed into more comp…	phytoene synthase 2, chloroplastic-like; K02291 phytoene synthase [EC:2.5.1.32] (A)	Phytoene synthase, chloroplastic OS=Narcissus pseudonarcissus GN=PSY PE=2 SV=1	Squalene/phytoene synthase	PREDICTED: phytoene synthase 2, chloroplastic-like [Malus domestica]
chr11	400001	1000000	chr11	664012	667653	GS011G0006600.1	molecular_function:"Interacting selectively and non-covalently with any nucleic acid." [GOC:jl](GO:0003676),molecular_function:"Catalysis of the reaction: ATP + H2O = ADP + phosphate; this reaction drives the unwinding of an RNA helix." [EC:3.6.4.13, GOC:jl](GO:0003724),molecular_function:"Interacting selectively and non-covalently with ATP, adenosine 5'-triphosphate, a universally important coen…	DEAD-box ATP-dependent RNA helicase 37-like; K11594 ATP-dependent RNA helicase DDX3X [EC:3.6.4.13] (A)	DEAD-box ATP-dependent RNA helicase 37 OS=Arabidopsis thaliana GN=RH37 PE=2 SV=2	DEAD/DEAH box helicase	PREDICTED: DEAD-box ATP-dependent RNA helicase 37-like [Malus domestica]
chr11	400001	1000000	chr11	678518	679042	GS011G0006900.1	--	--	--	Protein of unknown function, DUF538	PREDICTED: uncharacterized protein LOC103429790 [Malus domestica]
chr11	400001	1000000	chr11	681138	683970	GS011G0007000.1	--	--	Uncharacterized protein At5g01610 OS=Arabidopsis thaliana GN=At5g01610 PE=1 SV=1	Protein of unknown function, DUF538	PREDICTED: uncharacterized protein LOC103429791 [Malus domestica]
chr11	400001	1000000	chr11	673807	674909	GS011G0006800.1	--	--	--	Cotton fibre expressed protein	T4.17 [Malus x robusta]
chr11	400001	1000000	chr11	686338	687163	GS011G0007100.1	biological_process:"The directed movement of lipids into, out of or within a cell, or between cells, by means of some agent such as a transporter or pore. Lipids are compounds soluble in an organic solvent but not, or sparingly, in an aqueous solvent." [ISBN:0198506732](GO:0006869),molecular_function:"Interacting selectively and non-covalently with a lipid." [GOC:ai](GO:0008289)	--	Protein YLS3 OS=Arabidopsis thaliana GN=YLS3 PE=2 SV=1	Probable lipid transfer	PREDICTED: protein YLS3-like [Malus domestica]
chr11	400001	1000000	chr11	714833	715309	GS011G0007300.1	--	putative disease resistance RPP13-like protein 1; K19613 leucine-rich repeat protein SHOC2 (A)	Putative disease resistance RPP13-like protein 1 OS=Arabidopsis thaliana GN=RPPL1 PE=3 SV=1	--	PREDICTED: putative disease resistance protein At3g14460 [Malus domestica]
chr11	400001	1000000	chr11	728688	730283	GS011G0007500.1	--	putative disease resistance protein At3g14460; K19613 leucine-rich repeat protein SHOC2 (A)	Putative disease resistance protein At3g14460 OS=Arabidopsis thaliana GN=At3g14460 PE=3 SV=1	--	PREDICTED: putative disease resistance RPP13-like protein 1 isoform X1 [Pyrus x bretschneideri]
chr11	400001	1000000	chr11	723145	727270	GS011G0007400.1	molecular_function:"Catalysis of the transfer of a mannose residue to an oligosaccharide, forming an alpha-(1->6) linkage." [GOC:mcc, PMID:2644248](GO:0000009),molecular_function:"Catalysis of the transfer of an alpha-D-mannosyl residue from GDP-mannose into lipid-linked oligosaccharide, forming an alpha-D-mannosyl-D-mannose linkage." [GOC:ai](GO:0004376),biological_process:"The chemical reaction…	GPI mannosyltransferase 2-like; K07542 phosphatidylinositol glycan, class V [EC:2.4.1.-] (A)	GPI mannosyltransferase 2 OS=Mus musculus GN=Pigv PE=2 SV=2	Mannosyltransferase (PIG-V)	PREDICTED: GPI mannosyltransferase 2-like isoform X2 [Malus domestica]
chr11	400001	1000000	chr11	759629	760579	GS011G0007600.1	--	hypothetical protein; K03695 ATP-dependent Clp protease ATP-binding subunit ClpB (A)	Transmembrane protein 45B OS=Bos taurus GN=TMEM45B PE=2 SV=1	Family of unknown function (DUF716)	PREDICTED: transmembrane protein 45A-like [Pyrus x bretschneideri]
chr11	400001	1000000	chr11	785485	786066	GS011G0007800.1	--	hypothetical protein; K01870 isoleucyl-tRNA synthetase [EC:6.1.1.5] (A)	Dirigent protein 20 OS=Arabidopsis thaliana GN=DIR20 PE=2 SV=1	Dirigent-like protein	PREDICTED: dirigent protein 22-like [Malus domestica]
chr11	400001	1000000	chr11	790500	791195	GS011G0007900.1	--	hypothetical protein; K01870 isoleucyl-tRNA synthetase [EC:6.1.1.5] (A)	Dirigent protein 19 OS=Arabidopsis thaliana GN=DIR19 PE=2 SV=1	Dirigent-like protein	PREDICTED: dirigent protein 22-like [Malus domestica]
chr11	400001	1000000	chr11	795335	795700	GS011G0008000.1	--	DNA (cytosine-5)-methyltransferase CMT3; K00558 DNA (cytosine-5)-methyltransferase 1 [EC:2.1.1.37] (A)	--	--	PREDICTED: uncharacterized protein LOC103954024 [Pyrus x bretschneideri]
chr11	400001	1000000	chr11	799561	799848	GS011G0008100.1	--	DNA (cytosine-5)-methyltransferase CMT3; K00558 DNA (cytosine-5)-methyltransferase 1 [EC:2.1.1.37] (A)	--	--	PREDICTED: uncharacterized protein LOC103422560 [Malus domestica]
chr11	400001	1000000	chr11	806278	812769	GS011G0008200.1	molecular_function:"Interacting selectively and non-covalently with chromatin, the network of fibers of DNA, protein, and sometimes RNA, that make up the chromosomes of the eukaryotic nucleus during interphase." [GOC:jl, ISBN:0198506732, PMID:20404130](GO:0003682),molecular_function:"Catalysis of the reaction: S-adenosyl-L-methionine + DNA containing cytosine = S-adenosyl-L-homocysteine + DNA con…	DNA (cytosine-5)-methyltransferase CMT3-like; K00558 DNA (cytosine-5)-methyltransferase 1 [EC:2.1.1.37] (A)	DNA (cytosine-5)-methyltransferase CMT3 OS=Arabidopsis thaliana GN=CMT3 PE=1 SV=2	Chromo (CHRromatin Organisation MOdifier) domain	PREDICTED: DNA (cytosine-5)-methyltransferase CMT3-like isoform X1 [Pyrus x bretschneideri]
chr11	400001	1000000	chr11	821640	823079	GS011G0008300.1	--	E3 ubiquitin-protein ligase RING1-like; K11982 E3 ubiquitin-protein ligase RNF115/126 [EC:2.3.2.27] (A)	GLABRA2 expression modulator OS=Arabidopsis thaliana GN=GEM PE=1 SV=1	--	PREDICTED: uncharacterized protein LOC103413808 [Malus domestica]
chr11	400001	1000000	chr11	845211	851824	GS011G0008400.1	--	DNA (cytosine-5)-methyltransferase CMT3-like; K00558 DNA (cytosine-5)-methyltransferase 1 [EC:2.1.1.37] (A)	DNA (cytosine-5)-methyltransferase CMT3 OS=Arabidopsis thaliana GN=CMT3 PE=1 SV=2	--	PREDICTED: DNA (cytosine-5)-methyltransferase CMT3-like isoform X2 [Pyrus x bretschneideri]
chr11	400001	1000000	chr11	867200	867669	GS011G0008500.1	--	myb-like DNA-binding domain protein; K15198 transcription factor TFIIIB component B'' (A)	--	--	hypothetical protein [Malus domestica]
chr11	400001	1000000	chr11	917556	928790	GS011G0008600.1	--	DNA (cytosine-5)-methyltransferase CMT3-like; K00558 DNA (cytosine-5)-methyltransferase 1 [EC:2.1.1.37] (A)	--	--	PREDICTED: DNA (cytosine-5)-methyltransferase CMT3-like isoform X2 [Pyrus x bretschneideri]
chr11	400001	1000000	chr11	998385	999230	GS011G0008800.1	cellular_component:"A protein complex that contains the BRCA1-BARD1 heterodimer, RAP80/UIMC1, BRCC3/BRCC36, BRE/BRCC45, FAM175A/CCDC98/Abraxas and MERIT40/NBA1, and specifically recognizes and binds K63-linked polyubiquitin chains present on histone H2A and H2AX at DNA damage sites." [GOC:mah, PMID:19261749](GO:0070531),cellular_component:"A protein complex that contains the FAM175B/ABRO1, BRCC3/…	BRCA1-A complex subunit BRE-like; K12173 BRCA1-A complex subunit BRE (A)	BRCA1-A complex subunit BRE OS=Branchiostoma floridae GN=BRE PE=3 SV=1	Brain and reproductive organ-expressed protein (BRE)	PREDICTED: LOW QUALITY PROTEIN: BRCA1-A complex subunit BRE-like [Malus domestica]
chr11	400001	1000000	chr11	569217	580249	GS011G0005200.1	molecular_function:"Catalysis of the reactions: chlorophyllide a + O2 + NADPH + H+ = 7-hydroxychlorophyllide a + H2O + NADP+; and 7-hydroxychlorophyllide a + O2 + NADPH + H+ = chlorophyllide b + 2 H2O + NADP+." [EC:1.13.12.14, MetaCyc:RXN-7677](GO:0010277),molecular_function:"Interacting selectively and non-covalently with a 2 iron, 2 sulfur (2Fe-2S) cluster; this cluster consists of two iron ato…	pheophorbide a oxygenase, chloroplastic; K13071 pheophorbide a oxygenase [EC:1.14.15.17] (A)	Protochlorophyllide-dependent translocon component 52, chloroplastic OS=Arabidopsis thaliana GN=PTC52 PE=2 SV=1	Rieske [2Fe-2S] domain	PREDICTED: uncharacterized protein LOC103429785 [Malus domestica]
chr11	400001	1000000	chr11	605767	608557	GS011G0005500.1	molecular_function:"Catalysis of the hydrolysis of any O-glycosyl bond." [GOC:mah](GO:0004553),biological_process:"The chemical reactions and pathways involving carbohydrates, any of a group of organic compounds based of the general formula Cx(H2O)y. Includes the formation of carbohydrate derivatives by the addition of a carbohydrate residue to another molecule." [GOC:mah, ISBN:0198506732](GO:000…	glucan endo-1,3-beta-glucosidase 4-like; K19892 glucan endo-1,3-beta-glucosidase 4 [EC:3.2.1.39] (A)	Glucan endo-1,3-beta-glucosidase 4 OS=Arabidopsis thaliana GN=At3g13560 PE=1 SV=1	X8 domain	PREDICTED: glucan endo-1,3-beta-glucosidase 4-like [Malus domestica]
chr11	400001	1000000	chr11	555489	558864	GS011G0004900.1	--	hypothetical protein; K13699 abhydrolase domain-containing protein 5 [EC:2.3.1.51] (A)	Pheophytinase, chloroplastic OS=Arabidopsis thaliana GN=PPH PE=1 SV=1	Alpha/beta hydrolase family	PREDICTED: pheophytinase, chloroplastic-like isoform X1 [Malus domestica]
chr11	400001	1000000	chr11	703017	706998	GS011G0007200.1	molecular_function:"Catalysis of a biochemical reaction at physiological temperatures. In biologically catalyzed reactions, the reactants are known as substrates, and the catalysts are naturally occurring macromolecular substances known as enzymes. Enzymes possess specific binding sites for substrates, and are usually composed wholly or largely of protein, but RNA that has catalytic activity (rib…	long chain base biosynthesis protein 2a-like; K00654 serine palmitoyltransferase [EC:2.3.1.50] (A)	Long chain base biosynthesis protein 2a OS=Oryza sativa subsp. japonica GN=Os11g0516000 PE=2 SV=1	Aminotransferase class I and II	PREDICTED: long chain base biosynthesis protein 2a-like [Malus domestica]
chr11	400001	1000000	chr11	761071	770178	GS011G0007700.1	--	--	--	--	hypothetical protein CISIN_1g044675mg [Citrus sinensis]
chr11	400001	1000000	chr11	670732	673779	GS011G0006700.1	molecular_function:"Interacting selectively and non-covalently with any protein or protein complex (a complex of two or more proteins that may include other nonprotein molecules)." [GOC:go_curators](GO:0005515)	kel, GB14950; ring canal kelch protein; K10443 kelch-like protein 2/3 (A)	F-box/kelch-repeat protein At1g55270 OS=Arabidopsis thaliana GN=At1g55270 PE=2 SV=1	F-box domain	PREDICTED: F-box/kelch-repeat protein At1g55270-like [Pyrus x bretschneideri]
chr11	400001	1000000	chr11	945222	956703	GS011G0008700.1	molecular_function:"Interacting selectively and non-covalently with chromatin, the network of fibers of DNA, protein, and sometimes RNA, that make up the chromosomes of the eukaryotic nucleus during interphase." [GOC:jl, ISBN:0198506732, PMID:20404130](GO:0003682)	DNA (cytosine-5)-methyltransferase CMT3-like; K00558 DNA (cytosine-5)-methyltransferase 1 [EC:2.1.1.37] (A)	DNA (cytosine-5)-methyltransferase CMT3 OS=Arabidopsis thaliana GN=CMT3 PE=1 SV=2	--	PREDICTED: TMV resistance protein N-like [Malus domestica]
chr11	400001	1000000	chr11	654448	659109	GS011G0006500.1	molecular_function:"Catalysis of the hydrolysis of various bonds, e.g. C-O, C-N, C-C, phosphoric anhydride bonds, etc. Hydrolase is the systematic name for any enzyme of EC class 3." [ISBN:0198506732](GO:0016787)	serine/threonine-protein phosphatase PP2A catalytic subunit; K04382 serine/threonine-protein phosphatase 2A catalytic subunit [EC:3.1.3.16] (A)	Serine/threonine-protein phosphatase PP2A catalytic subunit OS=Nicotiana tabacum PE=2 SV=1	Calcineurin-like phosphoesterase	PREDICTED: serine/threonine-protein phosphatase PP2A catalytic subunit [Malus domestica]
chr11	400001	1000000	chr11	361665	427297	GS011G0003900.1	molecular_function:"Interacting selectively and non-covalently with any protein or protein complex (a complex of two or more proteins that may include other nonprotein molecules)." [GOC:go_curators](GO:0005515),biological_process:"The directed movement of a protein from the cytoplasm to the nucleus." [GOC:jl](GO:0006606),biological_process:"The directed movement of proteins in a cell, including t…	kinesin-related protein 11-like; K11498 centromeric protein E (A)	Importin-5 OS=Mus musculus GN=Ipo5 PE=1 SV=3	HEAT repeats	PREDICTED: importin-5-like [Malus domestica]
chr11	3200001	3600000	chr11	3210004	3210678	GS011G0027200.1	molecular_function:"Interacting selectively and non-covalently with any nucleic acid." [GOC:jl](GO:0003676),molecular_function:"Interacting selectively and non-covalently with an RNA molecule or a portion thereof." [GOC:jl, GOC:mah](GO:0003723)	RNA-binding protein pno1; K11884 RNA-binding protein PNO1 (A)	RNA-binding protein pno1 OS=Nematostella vectensis GN=pno1 PE=3 SV=1	--	PREDICTED: RNA-binding protein pno1 [Pyrus x bretschneideri]
chr11	3200001	3600000	chr11	3201256	3207125	GS011G0027100.1	molecular_function:"Interacting selectively and non-covalently with any nucleic acid." [GOC:jl](GO:0003676),molecular_function:"Interacting selectively and non-covalently with ATP, adenosine 5'-triphosphate, a universally important coenzyme and enzyme regulator." [ISBN:0198506732](GO:0005524)	endoribonuclease Dicer homolog 3a-like; K11592 endoribonuclease Dicer [EC:3.1.26.-] (A)	Endoribonuclease Dicer homolog 3a OS=Oryza sativa subsp. japonica GN=DCL3A PE=2 SV=1	DEAD/DEAH box helicase	PREDICTED: endoribonuclease Dicer homolog 3a-like [Pyrus x bretschneideri]
chr11	3200001	3600000	chr11	3218827	3223345	GS011G0027400.1	molecular_function:"Catalysis of the hydrolysis of internal, alpha-peptide bonds in a polypeptide chain by a mechanism in which a water molecule bound by the side chains of aspartic residues at the active center acts as a nucleophile." [ISBN:0198506732](GO:0004190),molecular_function:"Interacting selectively and non-covalently with any protein or protein complex (a complex of two or more proteins…	DNA damage-inducible protein 1; K11885 DNA damage-inducible protein 1 (A)	DNA damage-inducible protein 1 OS=Neosartorya fischeri (strain ATCC 1020 / DSM 3700 / FGSC A1164 / NRRL 181) GN=ddi1 PE=3 SV=1	Ubiquitin family	PREDICTED: DNA damage-inducible protein 1 [Malus domestica]
chr11	3200001	3600000	chr11	3213090	3216201	GS011G0027300.1	biological_process:"The cellular synthesis of RNA on a template of DNA." [GOC:jl, GOC:txnOH](GO:0006351),molecular_function:"Interacting selectively and non-covalently with DNA of a specific nucleotide composition, e.g. GC-rich DNA binding, or with a specific sequence motif or type of DNA e.g. promotor binding or rDNA binding." [GOC:jl](GO:0043565)	hypothetical protein; K14431 transcription factor TGA (A)	Transcription factor TGA5 OS=Arabidopsis thaliana GN=TGA5 PE=1 SV=2	Seed dormancy control	PREDICTED: transcription factor TGA5-like [Malus domestica]
chr11	3200001	3600000	chr11	3241760	3241910	GS011G0027500.1	--	--	--	--	--
chr11	3200001	3600000	chr11	3264548	3264982	GS011G0027700.1	--	hypothetical protein; K01956 carbamoyl-phosphate synthase small subunit [EC:6.3.5.5] (A)	Chaperone protein dnaJ 11, chloroplastic OS=Arabidopsis thaliana GN=ATJ11 PE=1 SV=2	DnaJ domain	PREDICTED: chaperone protein dnaJ 11, chloroplastic-like [Malus domestica]
chr11	3200001	3600000	chr11	3299240	3302747	GS011G0027900.1	biological_process:"The directed movement of cations, atoms or small molecules with a net positive charge, into, out of or within a cell, or between cells, by means of some agent such as a transporter or pore." [GOC:ai](GO:0006812),biological_process:"The directed movement of calcium (Ca) ions into, out of or within a cell, or between cells, by means of some agent such as a transporter or pore." …	vacuolar cation/proton exchanger 5-like; K07300 Ca2+:H+ antiporter (A)	Vacuolar cation/proton exchanger 5 OS=Arabidopsis thaliana GN=CAX5 PE=2 SV=1	Sodium/calcium exchanger protein	PREDICTED: vacuolar cation/proton exchanger 5-like [Pyrus x bretschneideri]
chr11	3200001	3600000	chr11	3316552	3317681	GS011G0028100.1	--	transcription repressor MYB4; K09422 myb proto-oncogene protein, plant (A)	Transcription repressor MYB6 OS=Arabidopsis thaliana GN=MYB6 PE=1 SV=1	Myb-like DNA-binding domain	PREDICTED: transcription repressor MYB4 [Pyrus x bretschneideri]
chr11	3200001	3600000	chr11	3339141	3339803	GS011G0028300.1	--	--	--	--	PREDICTED: uncharacterized protein LOC103447225 [Malus domestica]
chr11	3200001	3600000	chr11	3361387	3365155	GS011G0028600.1	molecular_function:"Interacting selectively and non-covalently with any nucleic acid." [GOC:jl](GO:0003676),molecular_function:"Interacting selectively and non-covalently with an RNA molecule or a portion thereof." [GOC:jl, GOC:mah](GO:0003723)	KH domain-containing protein At5g56140-like; K14945 protein quaking (A)	KH domain-containing protein At5g56140 OS=Arabidopsis thaliana GN=At5g56140 PE=2 SV=1	--	PREDICTED: KH domain-containing protein At5g56140-like [Malus domestica]
chr11	3200001	3600000	chr11	3366500	3367685	GS011G0028700.1	molecular_function:"Interacting selectively and non-covalently with calcium ions (Ca2+)." [GOC:ai](GO:0005509)	probable calcium-binding protein CML21; K13448 calcium-binding protein CML (A)	Probable calcium-binding protein CML21 OS=Arabidopsis thaliana GN=CML21 PE=2 SV=1	EF-hand domain pair	PREDICTED: probable calcium-binding protein CML21 [Malus domestica]
chr11	3200001	3600000	chr11	3378224	3380470	GS011G0028800.1	--	ubiquitin-conjugating enzyme E2-17 kDa-like; K06689 ubiquitin-conjugating enzyme E2 D/E [EC:2.3.2.23] (A)	Ubiquitin-conjugating enzyme E2-17 kDa OS=Solanum lycopersicum PE=2 SV=1	Ubiquitin-conjugating enzyme	PREDICTED: ubiquitin-conjugating enzyme E2-17 kDa-like [Malus domestica]
chr11	3200001	3600000	chr11	3401626	3402471	GS011G0029000.1	molecular_function:"Interacting selectively and non-covalently with any nucleic acid." [GOC:jl](GO:0003676),molecular_function:"Catalysis of the exonucleolytic cleavage of poly(A) to 5'-AMP." [EC:3.1.13.4, ISBN:0198547684](GO:0004535),cellular_component:"The Ccr4-Not complex is an eukaryotically conserved deadenylase that can initiate cytoplasmic mRNA decay, and reduce translation by releasing po…	probable CCR4-associated factor 1 homolog 11; K12581 CCR4-NOT transcription complex subunit 7/8 (A)	Probable CCR4-associated factor 1 homolog 11 OS=Arabidopsis thaliana GN=CAF1-11 PE=2 SV=1	CAF1 family ribonuclease	PREDICTED: probable CCR4-associated factor 1 homolog 11 [Malus domestica]
chr11	3200001	3600000	chr11	3404338	3406038	GS011G0029100.1	--	--	GPI-anchored protein LORELEI OS=Arabidopsis thaliana GN=LRE PE=2 SV=1	--	PREDICTED: GPI-anchored protein LORELEI-like [Malus domestica]
chr11	3200001	3600000	chr11	3395985	3400188	GS011G0028900.1	--	Glutamyl-tRNA(Gln) amidotransferase subunit A; K02433 aspartyl-tRNA(Asn)/glutamyl-tRNA(Gln) amidotransferase subunit A [EC:6.3.5.6 6.3.5.7] (A)	Phosphatidylinositol/phosphatidylcholine transfer protein SFH13 OS=Arabidopsis thaliana GN=SFH13 PE=2 SV=1	CRAL/TRIO domain	PREDICTED: phosphatidylinositol/phosphatidylcholine transfer protein SFH13-like isoform X1 [Malus domestica]
chr11	3200001	3600000	chr11	3419597	3422389	GS011G0029200.1	--	actin-related protein 8-like; K16616 actin-related protein 8, plant (A)	Actin-related protein 8 OS=Arabidopsis thaliana GN=ARP8 PE=2 SV=1	--	PREDICTED: actin-related protein 8-like [Malus domestica]
chr11	3200001	3600000	chr11	3439509	3440159	GS011G0029400.1	--	uncharacterized LOC106441311; K05909 laccase [EC:1.10.3.2] (A)	Uncharacterized mitochondrial protein AtMg00310 OS=Arabidopsis thaliana GN=AtMg00310 PE=4 SV=1	Reverse transcriptase (RNA-dependent DNA polymerase)	PREDICTED: putative ribonuclease H protein At1g65750 [Malus domestica]
chr11	3200001	3600000	chr11	3428771	3430984	GS011G0029300.1	--	pre-mRNA-processing factor 39-like; K13217 pre-mRNA-processing factor 39 (A)	--	--	PREDICTED: pre-mRNA-processing factor 39-like isoform X2 [Malus domestica]
chr11	3200001	3600000	chr11	3444487	3445419	GS011G0029600.1	--	uncharacterized LOC103449689; K16570 gamma-tubulin complex component 3 (A)	Copia protein OS=Drosophila melanogaster GN=GIP PE=1 SV=3	Reverse transcriptase (RNA-dependent DNA polymerase)	PREDICTED: LOW QUALITY PROTEIN: uncharacterized protein LOC103423634 [Malus domestica]
chr11	3200001	3600000	chr11	3443259	3444344	GS011G0029500.1	molecular_function:"Interacting selectively and non-covalently with any nucleic acid." [GOC:jl](GO:0003676)	putative potassium transporter 12; K03549 KUP system potassium uptake protein (A)	Retrovirus-related Pol polyprotein from transposon TNT 1-94 OS=Nicotiana tabacum PE=2 SV=1	Reverse transcriptase (RNA-dependent DNA polymerase)	PREDICTED: retrovirus-related Pol polyprotein from transposon TNT 1-94 [Malus domestica]
chr11	3200001	3600000	chr11	3516231	3519038	GS011G0029800.1	molecular_function:"Interacting selectively and non-covalently with any protein or protein complex (a complex of two or more proteins that may include other nonprotein molecules)." [GOC:go_curators](GO:0005515)	U4/U6 small nuclear ribonucleoprotein Prp4; K12662 U4/U6 small nuclear ribonucleoprotein PRP4 (A)	Uncharacterized WD repeat-containing protein C2A9.03 OS=Schizosaccharomyces pombe (strain 972 / ATCC 24843) GN=SPBC2A9.03 PE=3 SV=2	WD domain, G-beta repeat	PREDICTED: uncharacterized WD repeat-containing protein C2A9.03-like [Malus domestica]
chr11	3200001	3600000	chr11	3520682	3521173	GS011G0029900.1	cellular_component:"A photosystem that contains an iron-sulfur reaction center associated with accessory pigments and electron carriers. In cyanobacteria and chloroplasts, photosystem I functions as a light-dependent plastocyanin-ferredoxin oxidoreductase, transferring electrons from plastocyanin to ferredoxin; in photosynthetic bacteria that have only a single type I photosystem, such as the gre…	photosystem I reaction center subunit V, chloroplastic-like; K08905 photosystem I subunit V (A)	Photosystem I reaction center subunit V, chloroplastic OS=Arabidopsis thaliana GN=PSAG PE=2 SV=1	Photosystem I psaG / psaK	PREDICTED: photosystem I reaction center subunit V, chloroplastic-like [Pyrus x bretschneideri]
chr11	3200001	3600000	chr11	3530655	3532412	GS011G0030100.1	molecular_function:"Interacting selectively and non-covalently with a specific double-stranded genomic DNA sequence (sometimes referred to as a motif) within the regulatory region of a gene to modulate transcription. Regulatory regions include promoters (proximal and distal) and enhancers. Genes are transcriptional units, and include bacterial operons." [GOC:txnOH-2018](GO:0003700)	Os04g0471000; Similar to H0418A01.4 protein.; K05747 Wiskott-Aldrich syndrome protein (A)	Zinc finger protein AZF2 OS=Arabidopsis thaliana GN=AZF2 PE=2 SV=1	C2H2-type zinc finger	PREDICTED: uncharacterized protein LOC103447238 [Malus domestica]
chr11	3200001	3600000	chr11	3522625	3525539	GS011G0030000.1	molecular_function:"Any molecular function by which a gene product interacts selectively and non-covalently with DNA (deoxyribonucleic acid)." [GOC:dph, GOC:jl, GOC:tb, GOC:vw](GO:0003677)	ARID2; AT rich interactive domain 2 (ARID, RFX-like); K11765 AT-rich interactive domain-containing protein 2 (A)	High mobility group B protein 10 OS=Arabidopsis thaliana GN=HMGB10 PE=2 SV=1	HMG (high mobility group) box	PREDICTED: high mobility group B protein 10-like isoform X1 [Pyrus x bretschneideri]
chr11	3200001	3600000	chr11	3565620	3570864	GS011G0030500.1	--	--	--	--	PREDICTED: uncharacterized protein LOC103422751 [Malus domestica]
chr11	3200001	3600000	chr11	3560222	3560791	GS011G0030400.1	--	3-epi-6-deoxocathasterone 23-monooxygenase-like; K12638 3-epi-6-deoxocathasterone 23-monooxygenase [EC:1.14.13.112] (A)	PRA1 family protein G2 OS=Arabidopsis thaliana GN=PRA1G2 PE=2 SV=1	PRA1 family protein	PREDICTED: PRA1 family protein G2 [Malus domestica]
chr11	3200001	3600000	chr11	3556132	3559104	GS011G0030300.1	molecular_function:"Interacting selectively and non-covalently with ADP, adenosine 5'-diphosphate." [GOC:jl](GO:0043531)	SORBIDRAFT_06g024420, Sb06g024420; hypothetical protein; K13457 disease resistance protein RPM1 (A)	--	NB-ARC domain	PREDICTED: uncharacterized protein LOC103447241 [Malus domestica]
chr11	3200001	3600000	chr11	3591067	3591504	GS011G0030600.1	--	--	--	--	--
chr11	3200001	3600000	chr11	3255612	3262757	GS011G0027600.1	molecular_function:"Interacting selectively and non-covalently with any protein or protein complex (a complex of two or more proteins that may include other nonprotein molecules)." [GOC:go_curators](GO:0005515)	enhancer of mRNA-decapping protein 4-like; K12616 enhancer of mRNA-decapping protein 4 (A)	Enhancer of mRNA-decapping protein 4 OS=Arabidopsis thaliana GN=VCS PE=1 SV=1	WD40 region of Ge1, enhancer of mRNA-decapping protein	PREDICTED: enhancer of mRNA-decapping protein 4-like [Malus domestica]
chr11	3200001	3600000	chr11	3305363	3313257	GS011G0028000.1	--	probable amino acid permease 7; K14209 solute carrier family 36 (proton-coupled amino acid transporter) (A)	Probable amino acid permease 7 OS=Arabidopsis thaliana GN=AAP7 PE=2 SV=1	Transmembrane amino acid transporter protein	PREDICTED: probable amino acid permease 7 [Malus domestica]
chr11	3200001	3600000	chr11	3324429	3336388	GS011G0028200.1	molecular_function:"Binds to and increases the activity of a peptidase, any enzyme that catalyzes the hydrolysis peptide bonds." [GOC:ai](GO:0016504),molecular_function:"Interacting selectively and non-covalently with a histone in which a lysine residue has been modified by acetylation." [GOC:BHF, GOC:mah, GOC:rl, PMID:17582821](GO:0070577),molecular_function:"Interacting selectively and non-cova…	proteasome activator subunit 4; K06699 proteasome activator subunit 4 (A)	Proteasome activator subunit 4 OS=Arabidopsis thaliana GN=PA200 PE=2 SV=2	Proteasome-substrate-size regulator, mid region	PREDICTED: proteasome activator subunit 4 [Pyrus x bretschneideri]
chr11	3200001	3600000	chr11	3346746	3359230	GS011G0028500.1	biological_process:"The chemical reactions and pathways resulting in the formation of dolichol-linked oligosaccharide, usually by a stepwise addition of glycosyl chains to endoplasmic reticulum membrane-bound dolichol-P." [GOC:jl, ISBN:0471331309](GO:0006488),cellular_component:"The component of a membrane consisting of the gene products and protein complexes having at least some part of their pe…	protein RFT1 homolog; K06316 oligosaccharide translocation protein RFT1 (A)	Protein RFT1 homolog OS=Dictyostelium discoideum GN=rft1 PE=3 SV=1	Rft protein	PREDICTED: protein RFT1 homolog [Pyrus x bretschneideri]
chr11	3200001	3600000	chr11	3340758	3343799	GS011G0028400.1	molecular_function:"Interacting selectively and non-covalently with any protein or protein complex (a complex of two or more proteins that may include other nonprotein molecules)." [GOC:go_curators](GO:0005515),biological_process:"The directed movement of mRNA from the nucleus to the cytoplasm." [GOC:ma](GO:0006406)	THO complex subunit 3; K12880 THO complex subunit 3 (A)	THO complex subunit 3 OS=Arabidopsis thaliana GN=THO3 PE=1 SV=1	WD domain, G-beta repeat	PREDICTED: THO complex subunit 3 [Malus domestica]
chr11	3200001	3600000	chr11	3464816	3512254	GS011G0029700.1	molecular_function:"Interacting selectively and non-covalently with any protein or protein complex (a complex of two or more proteins that may include other nonprotein molecules)." [GOC:go_curators](GO:0005515)	actin-related protein 8; K16616 actin-related protein 8, plant (A)	Actin-related protein 8 OS=Arabidopsis thaliana GN=ARP8 PE=2 SV=1	F-box domain	PREDICTED: actin-related protein 8 isoform X1 [Pyrus x bretschneideri]
chr11	3200001	3600000	chr11	3272472	3283521	GS011G0027800.1	molecular_function:"Catalysis of a biochemical reaction at physiological temperatures. In biologically catalyzed reactions, the reactants are known as substrates, and the catalysts are naturally occurring macromolecular substances known as enzymes. Enzymes possess specific binding sites for substrates, and are usually composed wholly or largely of protein, but RNA that has catalytic activity (rib…	probable galactinol--sucrose galactosyltransferase 1; K06617 raffinose synthase [EC:2.4.1.82] (A)	Probable galactinol--sucrose galactosyltransferase 1 OS=Arabidopsis thaliana GN=RFS1 PE=2 SV=1	Raffinose synthase or seed imbibition protein Sip1	PREDICTED: probable galactinol--sucrose galactosyltransferase 1 [Pyrus x bretschneideri]
chr11	3200001	3600000	chr11	3536504	3553068	GS011G0030200.1	molecular_function:"Interacting selectively and non-covalently with any nucleic acid." [GOC:jl](GO:0003676),molecular_function:"Catalysis of the endonucleolytic cleavage of RNA in RNA-DNA hybrids to 5'-phosphomonoesters." [EC:3.1.26.4](GO:0004523)	--	WPP domain-interacting protein 2 OS=Arabidopsis thaliana GN=WIP2 PE=1 SV=1	Reverse transcriptase-like	PREDICTED: WPP domain-interacting protein 2-like [Malus domestica]
chr11	4000001	4400000	chr11	4002376	4003720	GS011G0034300.1	molecular_function:"Any molecular function by which a gene product interacts selectively and non-covalently with DNA (deoxyribonucleic acid)." [GOC:dph, GOC:jl, GOC:tb, GOC:vw](GO:0003677),molecular_function:"Interacting selectively and non-covalently with a specific double-stranded genomic DNA sequence (sometimes referred to as a motif) within the regulatory region of a gene to modulate transcri…	pathogenesis-related genes transcriptional activator PTI6-like; K13434 pathogenesis-related genes transcriptional activator PTI6 (A)	Pathogenesis-related genes transcriptional activator PTI6 OS=Solanum lycopersicum GN=PTI6 PE=2 SV=1	AP2 domain	PREDICTED: pathogenesis-related genes transcriptional activator PTI6-like [Malus domestica]
chr11	4000001	4400000	chr11	4025545	4028348	GS011G0034500.1	--	--	--	--	PREDICTED: uncharacterized protein LOC103419649 [Malus domestica]
chr11	4000001	4400000	chr11	4042589	4045641	GS011G0034600.1	--	nuclear-pore anchor; K09291 nucleoprotein TPR (A)	Protein NETWORKED 4B OS=Arabidopsis thaliana GN=NET4B PE=2 SV=1	--	PREDICTED: LOW QUALITY PROTEIN: myosin-9 [Malus domestica]
chr11	4000001	4400000	chr11	4048726	4053370	GS011G0034800.1	molecular_function:"Interacting selectively and non-covalently with any nucleic acid." [GOC:jl](GO:0003676),molecular_function:"Catalysis of the reaction: ATP + H2O = ADP + phosphate; this reaction drives the unwinding of an RNA helix." [EC:3.6.4.13, GOC:jl](GO:0003724),molecular_function:"Interacting selectively and non-covalently with ATP, adenosine 5'-triphosphate, a universally important coen…	ATP-dependent RNA helicase DBP2-like; K12823 ATP-dependent RNA helicase DDX5/DBP2 [EC:3.6.4.13] (A)	ATP-dependent RNA helicase DBP2 OS=Debaryomyces hansenii (strain ATCC 36239 / CBS 767 / JCM 1990 / NBRC 0083 / IGC 2968) GN=DBP2 PE=3 SV=1	DEAD/DEAH box helicase	PREDICTED: DEAD-box ATP-dependent RNA helicase 20-like isoform X1 [Malus domestica]
chr11	4000001	4400000	chr11	4047396	4047758	GS011G0034700.1	--	--	Ubiquinol-cytochrome c reductase complex 6.7 kDa protein OS=Solanum tuberosum PE=1 SV=2	--	PREDICTED: ubiquinol-cytochrome c reductase complex 6.7 kDa protein [Nelumbo nucifera]
chr11	4000001	4400000	chr11	4073571	4077250	GS011G0034900.1	molecular_function:"Catalysis of the incorporation of one atom from molecular oxygen into a compound and the reduction of the other atom of oxygen to water." [ISBN:0198506732](GO:0004497),molecular_function:"Interacting selectively and non-covalently with iron (Fe) ions." [GOC:ai](GO:0005506),molecular_function:"Catalysis of an oxidation-reduction (redox) reaction in which hydrogen or electrons a…	trans-cinnamate 4-monooxygenase (EC:1.14.13.11); K00487 trans-cinnamate 4-monooxygenase [EC:1.14.13.11] (A)	Trans-cinnamate 4-monooxygenase OS=Glycine max GN=CYP73A11 PE=2 SV=1	Cytochrome P450	trans-cinnamate 4-monooxygenase [Malus domestica]
chr11	4000001	4400000	chr11	4082734	4088670	GS011G0035000.1	--	--	--	--	PREDICTED: uncharacterized protein LOC103447577 [Malus domestica]
chr11	4000001	4400000	chr11	4088974	4090718	GS011G0035100.1	biological_process:"A conserved series of molecular signals found in prokaryotes and eukaryotes; involves autophosphorylation of a histidine kinase and the transfer of the phosphate group to an aspartate that then acts as a phospho-donor to response regulator proteins." [PMID:9191038](GO:0000160)	two-component response regulator ARR17-like; K14492 two-component response regulator ARR-A family (A)	Two-component response regulator ARR16 OS=Arabidopsis thaliana GN=ARR16 PE=1 SV=1	Response regulator receiver domain	PREDICTED: two-component response regulator ARR17-like [Pyrus x bretschneideri]
chr11	4000001	4400000	chr11	4117973	4118615	GS011G0035300.1	--	--	B3 domain-containing protein Os07g0679700 OS=Oryza sativa subsp. japonica GN=Os07g0679700 PE=2 SV=1	--	PREDICTED: B3 domain-containing protein Os07g0679700-like [Malus domestica]
chr11	4000001	4400000	chr11	4125906	4126256	GS011G0035400.1	--	--	--	--	PREDICTED: B3 domain-containing transcription repressor VAL1-like [Malus domestica]
chr11	4000001	4400000	chr11	4133093	4135123	GS011G0035600.1	molecular_function:"Catalysis of the incorporation of one atom from molecular oxygen into a compound and the reduction of the other atom of oxygen to water." [ISBN:0198506732](GO:0004497),molecular_function:"Interacting selectively and non-covalently with iron (Fe) ions." [GOC:ai](GO:0005506),molecular_function:"Catalysis of an oxidation-reduction (redox) reaction in which hydrogen or electrons a…	taxadiene 5-alpha hydroxylase-like; K07437 cytochrome P450, family 26, subfamily A (A)	Taxane 13-alpha-hydroxylase OS=Taxus cuspidata GN=CYP725A2 PE=1 SV=1	Cytochrome P450	PREDICTED: taxadiene 5-alpha hydroxylase-like [Pyrus x bretschneideri]
chr11	4000001	4400000	chr11	4129224	4131543	GS011G0035500.1	--	--	Extra-large guanine nucleotide-binding protein 3 OS=Arabidopsis thaliana GN=XLG3 PE=1 SV=1	--	PREDICTED: uncharacterized protein LOC103963359 [Pyrus x bretschneideri]
chr11	4000001	4400000	chr11	4159022	4159363	GS011G0035800.1	biological_process:"The directed movement of lipids into, out of or within a cell, or between cells, by means of some agent such as a transporter or pore. Lipids are compounds soluble in an organic solvent but not, or sparingly, in an aqueous solvent." [ISBN:0198506732](GO:0006869),molecular_function:"Interacting selectively and non-covalently with a lipid." [GOC:ai](GO:0008289)	--	Non-specific lipid-transfer protein OS=Prunus avium PE=1 SV=1	--	PREDICTED: non-specific lipid-transfer protein 1-like [Malus domestica]
chr11	4000001	4400000	chr11	4172129	4172497	GS011G0035900.1	biological_process:"The directed movement of lipids into, out of or within a cell, or between cells, by means of some agent such as a transporter or pore. Lipids are compounds soluble in an organic solvent but not, or sparingly, in an aqueous solvent." [ISBN:0198506732](GO:0006869),molecular_function:"Interacting selectively and non-covalently with a lipid." [GOC:ai](GO:0008289)	--	Non-specific lipid-transfer protein 1 OS=Lens culinaris PE=3 SV=1	--	PREDICTED: non-specific lipid-transfer protein 1-like [Malus domestica]
chr11	4000001	4400000	chr11	4179299	4182360	GS011G0036000.1	--	uncharacterized LOC103502960; K11111 telomeric repeat-binding factor 2 (A)	Telomeric repeat-binding factor 1 OS=Homo sapiens GN=TERF1 PE=1 SV=3	Myb-like DNA-binding domain	PREDICTED: uncharacterized protein LOC103422645 [Malus domestica]
chr11	4000001	4400000	chr11	4184040	4192570	GS011G0036100.1	biological_process:"The hydrolysis of proteins into smaller polypeptides and/or amino acids by cleavage of their peptide bonds." [GOC:bf, GOC:mah](GO:0006508),molecular_function:"Interacting selectively and non-covalently with any metal ion." [GOC:ai](GO:0046872)	nardilysin-like; K01411 nardilysin [EC:3.4.24.61] (A)	Insulin-degrading enzyme OS=Bos taurus GN=IDE PE=2 SV=1	Insulinase (Peptidase family M16)	PREDICTED: nardilysin-like [Malus domestica]
chr11	4000001	4400000	chr11	4198364	4199872	GS011G0036200.1	cellular_component:"The space external to the outermost structure of a cell. For cells without external protective or external encapsulating structures this refers to space outside of the plasma membrane. This term covers the host cell environment outside an intracellular parasite." [GOC:go_curators](GO:0005576),biological_process:"A process that results in the assembly and arrangement of constit…	malate dehydrogenase [NADP], chloroplastic-like; K00051 malate dehydrogenase (NADP+) [EC:1.1.1.82] (A)	Expansin-A8 OS=Arabidopsis thaliana GN=EXPA8 PE=2 SV=1	Lytic transglycolase	expansin-A4-like precursor [Malus domestica]
chr11	4000001	4400000	chr11	4213995	4216503	GS011G0036300.1	--	uncharacterized membrane protein At1g06890; K15285 solute carrier family 35, member E3 (A)	Uncharacterized membrane protein At1g06890 OS=Arabidopsis thaliana GN=At1g06890 PE=1 SV=1	Triose-phosphate Transporter family	PREDICTED: uncharacterized membrane protein At1g06890 [Malus domestica]
chr11	4000001	4400000	chr11	4217776	4219385	GS011G0036400.1	molecular_function:"The action of a molecule that contributes to the structural integrity of the ribosome." [GOC:mah](GO:0003735),cellular_component:"An intracellular organelle, about 200 A in diameter, consisting of RNA and protein. It is the site of protein biosynthesis resulting from translation of messenger RNA (mRNA). It consists of two subunits, one large and one small, each containing only…	40S ribosomal protein S26-3-like; K02976 small subunit ribosomal protein S26e (A)	40S ribosomal protein S26-3 OS=Arabidopsis thaliana GN=RPS26C PE=2 SV=1	Ribosomal protein S26e	PREDICTED: 40S ribosomal protein S26-3-like [Malus domestica]
chr11	4000001	4400000	chr11	4233870	4238167	GS011G0036600.1	molecular_function:"Catalysis of the phosphorylation of an amino acid residue in a protein, usually according to the reaction: a protein + ATP = a phosphoprotein + ADP." [MetaCyc:PROTEIN-KINASE-RXN](GO:0004672),molecular_function:"Interacting selectively and non-covalently with ATP, adenosine 5'-triphosphate, a universally important coenzyme and enzyme regulator." [ISBN:0198506732](GO:0005524),bi…	probable serine/threonine-protein kinase WNK4; K08867 WNK lysine deficient protein kinase [EC:2.7.11.1] (A)	Probable serine/threonine-protein kinase WNK4 OS=Arabidopsis thaliana GN=WNK4 PE=1 SV=1	Protein kinase domain	PREDICTED: probable serine/threonine-protein kinase WNK4 isoform X1 [Pyrus x bretschneideri]
chr11	4000001	4400000	chr11	4250454	4251779	GS011G0036900.1	biological_process:"Any process that results in a change in state or activity of a cell or an organism (in terms of movement, secretion, enzyme production, gene expression, etc.) as a result of a red or far red light stimulus. Red light is electromagnetic radiation of wavelength of 580-700nm. Far red light is electromagnetic radiation of wavelength 700-800nm. An example of this response is seen a…	hypothetical protein; K06636 structural maintenance of chromosome 1 (A)	--	Plant protein of unknown function (DUF641)	PREDICTED: uncharacterized protein LOC103447275 [Malus domestica]
chr11	4000001	4400000	chr11	4244384	4245526	GS011G0036700.1	molecular_function:"Any molecular function by which a gene product interacts selectively and non-covalently with DNA (deoxyribonucleic acid)." [GOC:dph, GOC:jl, GOC:tb, GOC:vw](GO:0003677),biological_process:"Any process that stops, prevents, or reduces the frequency, rate or extent of cellular DNA-templated transcription." [GOC:go_curators, GOC:txnOH](GO:0045892)	uncharacterized LOC104595426; K01188 beta-glucosidase [EC:3.2.1.21] (A)	Transcription repressor OFP4 OS=Arabidopsis thaliana GN=OFP4 PE=1 SV=1	DNA-binding domain	PREDICTED: uncharacterized protein LOC103447277 [Malus domestica]
chr11	4000001	4400000	chr11	4248988	4249554	GS011G0036800.1	biological_process:"Any process that stops, prevents, or reduces the frequency, rate or extent of cellular DNA-templated transcription." [GOC:go_curators, GOC:txnOH](GO:0045892)	--	Transcription repressor OFP17 OS=Arabidopsis thaliana GN=OFP17 PE=2 SV=1	--	PREDICTED: uncharacterized protein LOC103447276 [Malus domestica]
chr11	4000001	4400000	chr11	4260418	4261747	GS011G0037000.1	biological_process:"The process whose specific outcome is the progression of the stomatal complex over time from its formation to the mature structure. The stomatal complex is the stomatal guard cells and their associated epidermal cells." [PMID:17259259](GO:0010374)	--	EPIDERMAL PATTERNING FACTOR-like protein 6 OS=Arabidopsis thaliana GN=EPFL6 PE=1 SV=1	Epidermal patterning factor proteins	PREDICTED: EPIDERMAL PATTERNING FACTOR-like protein 6 [Malus domestica]
chr11	4000001	4400000	chr11	4316120	4321666	GS011G0037300.1	--	uncharacterized LOC103935260; K15078 structure-specific endonuclease subunit SLX1 [EC:3.6.1.-] (A)	Structure-specific endonuclease subunit SLX1 OS=Cryptococcus neoformans var. neoformans serotype D (strain JEC21 / ATCC MYA-565) GN=SLX1 PE=3 SV=1	GIY-YIG catalytic domain	PREDICTED: uncharacterized protein LOC103935260 [Pyrus x bretschneideri]
chr11	4000001	4400000	chr11	4338422	4340427	GS011G0037400.1	biological_process:"The process in which a solute is transported across a lipid bilayer, from one side of a membrane to the other." [GOC:dph, GOC:jid](GO:0055085)	mitoferrin; K15113 solute carrier family 25 (mitochondrial iron transporter), member 28/37 (A)	Mitoferrin OS=Dictyostelium discoideum GN=mcfF PE=3 SV=1	Mitochondrial carrier protein	PREDICTED: mitoferrin [Malus domestica]
chr11	4000001	4400000	chr11	4341875	4344228	GS011G0037500.1	molecular_function:"Catalysis of the hydrolysis of phosphoric monoesters, releasing inorganic phosphate." [GOC:curators, GOC:pg](GO:0016791)	probable protein phosphatase 2C 26; K17508 protein phosphatase PTC7 [EC:3.1.3.16] (A)	Probable protein phosphatase 2C 26 OS=Arabidopsis thaliana GN=At2g30170 PE=2 SV=2	--	PREDICTED: probable protein phosphatase 2C 26 [Malus domestica]
chr11	4000001	4400000	chr11	4345984	4346496	GS011G0037600.1	--	uncharacterized LOC100251809; K15113 solute carrier family 25 (mitochondrial iron transporter), member 28/37 (A)	--	--	PREDICTED: uncharacterized protein LOC103935264 [Pyrus x bretschneideri]
chr11	4000001	4400000	chr11	4346946	4349950	GS011G0037700.1	molecular_function:"Catalysis of the reaction: malonyl-CoA + [acyl-carrier protein] = CoA + malonyl-[acyl-carrier protein]." [EC:2.3.1.39](GO:0004314),molecular_function:"Catalysis of the transfer of a group, e.g. a methyl group, glycosyl group, acyl group, phosphorus-containing, or other groups, from one compound (generally regarded as the donor) to another compound (generally regarded as the ac…	malonyl-CoA-acyl carrier protein transacylase, mitochondrial; K00645 [acyl-carrier-protein] S-malonyltransferase [EC:2.3.1.39] (A)	Malonyl-CoA-acyl carrier protein transacylase, mitochondrial OS=Mus musculus GN=Mcat PE=1 SV=3	Acyl transferase domain	PREDICTED: malonyl-CoA-acyl carrier protein transacylase, mitochondrial [Malus domestica]
chr11	4000001	4400000	chr11	4351717	4355127	GS011G0037800.1	molecular_function:"Catalysis of the hydrolysis of various bonds, e.g. C-O, C-N, C-C, phosphoric anhydride bonds, etc. Hydrolase is the systematic name for any enzyme of EC class 3." [ISBN:0198506732](GO:0016787)	Pectinesterase-2 precursor, putative (EC:3.1.1.11); K01051 pectinesterase [EC:3.1.1.11] (A)	Uncharacterized protein At1g18480 OS=Arabidopsis thaliana GN=At1g18480 PE=2 SV=1	Calcineurin-like phosphoesterase	PREDICTED: uncharacterized protein At1g18480 [Malus domestica]
chr11	4000001	4400000	chr11	4394718	4395909	GS011G0038100.1	biological_process:"Dynamic structural changes to eukaryotic chromatin occurring throughout the cell division cycle. These changes range from the local changes necessary for transcriptional regulation to global changes necessary for chromosome segregation." [GOC:jid, GOC:vw, PMID:12697820](GO:0006338),biological_process:"The replacement, within chromatin, of resident histones or histone subunits …	SWR1 complex subunit 6-like; K11663 zinc finger HIT domain-containing protein 1 (A)	SWR1 complex subunit 6 OS=Arabidopsis thaliana GN=SWC6 PE=1 SV=1	HIT zinc finger	PREDICTED: SWR1 complex subunit 6-like [Malus domestica]
chr11	4000001	4400000	chr11	4011910	4015245	GS011G0034400.1	molecular_function:"Functions in the initiation of ribosome-mediated translation of mRNA into a polypeptide." [ISBN:0198506732](GO:0003743),biological_process:"The process preceding formation of the peptide bond between the first two amino acids of a protein. This includes the formation of a complex of the ribosome, mRNA or circRNA, and an initiation complex that contains the first aminoacyl-tRNA…	eukaryotic translation initiation factor 2 subunit beta; K03238 translation initiation factor 2 subunit 2 (A)	Eukaryotic translation initiation factor 2 subunit beta OS=Malus domestica PE=2 SV=2	Domain found in IF2B/IF5	PREDICTED: eukaryotic translation initiation factor 2 subunit beta [Malus domestica]
chr11	4000001	4400000	chr11	4092530	4098066	GS011G0035200.1	molecular_function:"Any molecular function by which a gene product interacts selectively and non-covalently with DNA (deoxyribonucleic acid)." [GOC:dph, GOC:jl, GOC:tb, GOC:vw](GO:0003677),molecular_function:"Interacting selectively and non-covalently with zinc (Zn) ions." [GOC:ai](GO:0008270)	AP2/ERF and B3 domain-containing transcription repressor RAV2; K09287 RAV-like factor (A)	B3 domain-containing transcription repressor VAL1 OS=Arabidopsis thaliana GN=VAL1 PE=1 SV=1	CW-type Zinc Finger	PREDICTED: B3 domain-containing transcription repressor VAL1-like [Malus domestica]
chr11	4000001	4400000	chr11	4142674	4145227	GS011G0035700.1	molecular_function:"Interacting selectively and non-covalently with a specific double-stranded genomic DNA sequence (sometimes referred to as a motif) within the regulatory region of a gene to modulate transcription. Regulatory regions include promoters (proximal and distal) and enhancers. Genes are transcriptional units, and include bacterial operons." [GOC:txnOH-2018](GO:0003700),biological_pro…	transcription factor RF2b-like; K04374 cyclic AMP-dependent transcription factor ATF-4 (A)	Transcription factor RF2b OS=Oryza sativa subsp. japonica GN=RF2b PE=1 SV=2	bZIP transcription factor	PREDICTED: transcription factor RF2b-like [Malus domestica]
chr11	4000001	4400000	chr11	4308339	4309718	GS011G0037200.1	molecular_function:"Catalysis of the phosphorylation of an amino acid residue in a protein, usually according to the reaction: a protein + ATP = a phosphoprotein + ADP." [MetaCyc:PROTEIN-KINASE-RXN](GO:0004672),molecular_function:"Interacting selectively and non-covalently with ATP, adenosine 5'-triphosphate, a universally important coenzyme and enzyme regulator." [ISBN:0198506732](GO:0005524),bi…	CBL-interacting serine/threonine-protein kinase 11-like; K12761 carbon catabolite-derepressing protein kinase [EC:2.7.11.1] (A)	CBL-interacting serine/threonine-protein kinase 11 OS=Arabidopsis thaliana GN=CIPK11 PE=1 SV=1	NAF domain	PREDICTED: CBL-interacting serine/threonine-protein kinase 11-like [Malus domestica]
chr11	4000001	4400000	chr11	4224064	4227299	GS011G0036500.1	molecular_function:"Interacting selectively and non-covalently with any protein or protein complex (a complex of two or more proteins that may include other nonprotein molecules)." [GOC:go_curators](GO:0005515)	hypothetical protein; K06236 collagen, type I, alpha (A)	--	--	PREDICTED: uncharacterized protein LOC103447581 [Malus domestica]
chr11	4000001	4400000	chr11	4290017	4296789	GS011G0037100.1	molecular_function:"Interacting selectively and non-covalently with ADP, adenosine 5'-diphosphate." [GOC:jl](GO:0043531)	disease resistance protein RGA2-like; K19613 leucine-rich repeat protein SHOC2 (A)	Putative disease resistance protein RGA3 OS=Solanum bulbocastanum GN=RGA3 PE=2 SV=2	NB-ARC domain	PREDICTED: putative disease resistance protein RGA3 [Pyrus x bretschneideri]
chr11	4000001	4400000	chr11	4389392	4392731	GS011G0038000.1	biological_process:"The directed movement of cations, atoms or small molecules with a net positive charge, into, out of or within a cell, or between cells, by means of some agent such as a transporter or pore." [GOC:ai](GO:0006812),molecular_function:"Enables the transfer of a solute or solutes from one side of a membrane to the other according to the reaction: solute(out) + H+(in) = solute(in) +…	--	Cation/H(+) antiporter 24 OS=Arabidopsis thaliana GN=CHX24 PE=2 SV=2	Sodium/hydrogen exchanger family	PREDICTED: cation/H(+) antiporter 24-like [Malus domestica]
chr11	4000001	4400000	chr11	4373047	4388901	GS011G0037900.1	biological_process:"The directed movement of cations, atoms or small molecules with a net positive charge, into, out of or within a cell, or between cells, by means of some agent such as a transporter or pore." [GOC:ai](GO:0006812),molecular_function:"Enables the transfer of a solute or solutes from one side of a membrane to the other according to the reaction: solute(out) + H+(in) = solute(in) +…	--	Cation/H(+) antiporter 24 OS=Arabidopsis thaliana GN=CHX24 PE=2 SV=2	Sodium/hydrogen exchanger family	PREDICTED: cation/H(+) antiporter 24 [Malus domestica]
chr11	4600001	5200000	chr11	4671078	4673655	GS011G0039500.1	molecular_function:"Interacting selectively and non-covalently with any nucleic acid." [GOC:jl](GO:0003676)	U2 small nuclear ribonucleoprotein B''-like; K11094 U2 small nuclear ribonucleoprotein B'' (A)	U2 small nuclear ribonucleoprotein B'' OS=Arabidopsis thaliana GN=U2B'' PE=1 SV=1	RNA recognition motif. (a.k.a. RRM, RBD, or RNP domain)	PREDICTED: U2 small nuclear ribonucleoprotein B''-like [Malus domestica]
chr11	4600001	5200000	chr11	4674757	4678822	GS011G0039600.1	molecular_function:"Interacting selectively and non-covalently with any protein or protein complex (a complex of two or more proteins that may include other nonprotein molecules)." [GOC:go_curators](GO:0005515)	F-box/LRR-repeat protein 3-like; K10268 F-box and leucine-rich repeat protein 2/20 (A)	F-box/LRR-repeat protein 3 OS=Arabidopsis thaliana GN=FBL3 PE=2 SV=1	Leucine Rich repeat	PREDICTED: F-box/LRR-repeat protein 3-like [Malus domestica]
chr11	4600001	5200000	chr11	4695298	4698177	GS011G0039800.1	--	28S ribosomal protein S29, mitochondrial-like; K17408 small subunit ribosomal protein S29 (A)	28S ribosomal protein S29, mitochondrial OS=Bos taurus GN=DAP3 PE=1 SV=3	Mitochondrial ribosomal death-associated protein 3	PREDICTED: 28S ribosomal protein S29, mitochondrial-like [Pyrus x bretschneideri]
chr11	4600001	5200000	chr11	4699035	4700763	GS011G0039900.1	--	--	Protein LURP-one-related 7 OS=Arabidopsis thaliana GN=At2g30270 PE=2 SV=1	LURP-one-related	PREDICTED: protein LURP-one-related 7 [Malus domestica]
chr11	4600001	5200000	chr11	4746139	4747381	GS011G0040200.1	--	--	--	--	PREDICTED: uncharacterized protein LOC103429869 [Malus domestica]
chr11	4600001	5200000	chr11	4796168	4796861	GS011G0040500.1	cellular_component:"A protein complex required for the biogenesis of specialized organelles of the endosomal-lysosomal system, such as melanosomes and platelet dense granules. Many of the protein subunits are conserved between mouse and human; the mouse complex contains the Pallidin, Muted, Cappuccino, Dysbindin, Snapin, BLOS1, BLOS2, AND BLOS3 proteins." [PMID:15102850](GO:0031083)	peroxidase 38; K00430 peroxidase [EC:1.11.1.7] (A)	Biogenesis of lysosome-related organelles complex 1 subunit 1 OS=Arabidopsis thaliana GN=BLOS1 PE=1 SV=1	GCN5-like protein 1 (GCN5L1)	PREDICTED: biogenesis of lysosome-related organelles complex 1 subunit 1 [Malus domestica]
chr11	4600001	5200000	chr11	4805790	4808241	GS011G0040600.1	molecular_function:"Catalysis of the reaction: donor + hydrogen peroxide = oxidized donor + 2 H2O." [EC:1.11.1.7, RHEA:56136](GO:0004601),biological_process:"Any process that results in a change in state or activity of a cell or an organism (in terms of movement, secretion, enzyme production, gene expression, etc.) as a result of oxidative stress, a state often resulting from exposure to high lev…	peroxidase 4-like; K00430 peroxidase [EC:1.11.1.7] (A)	Peroxidase 4 OS=Vitis vinifera GN=GSVIVT00023967001 PE=1 SV=1	Peroxidase	PREDICTED: peroxidase 4-like isoform X1 [Malus domestica]
chr11	4600001	5200000	chr11	4829941	4830888	GS011G0040700.1	--	uncharacterized LOC102704525; K01227 mannosyl-glycoprotein endo-beta-N-acetylglucosaminidase [EC:3.2.1.96] (A)	LOB domain-containing protein 13 OS=Arabidopsis thaliana GN=LBD13 PE=2 SV=2	Lateral organ boundaries (LOB) domain	PREDICTED: LOB domain-containing protein 15-like [Pyrus x bretschneideri]
chr11	4600001	5200000	chr11	4846925	4847527	GS011G0040900.1	--	--	--	--	PREDICTED: putative protein TPRXL [Pyrus x bretschneideri]
chr11	4600001	5200000	chr11	4854320	4855723	GS011G0041000.1	molecular_function:"Catalysis of the phosphorylation of an amino acid residue in a protein, usually according to the reaction: a protein + ATP = a phosphoprotein + ADP." [MetaCyc:PROTEIN-KINASE-RXN](GO:0004672),molecular_function:"Interacting selectively and non-covalently with ATP, adenosine 5'-triphosphate, a universally important coenzyme and enzyme regulator." [ISBN:0198506732](GO:0005524),bi…	CBL-interacting serine/threonine-protein kinase 10; K07198 5'-AMP-activated protein kinase, catalytic alpha subunit [EC:2.7.11.11] (A)	CBL-interacting serine/threonine-protein kinase 10 OS=Arabidopsis thaliana GN=CIPK10 PE=1 SV=1	Protein kinase domain	PREDICTED: CBL-interacting serine/threonine-protein kinase 10-like [Malus domestica]
chr11	4600001	5200000	chr11	4862437	4862688	GS011G0041200.1	--	UDP-glycosyltransferase 74F2-like; K13691 pathogen-inducible salicylic acid glucosyltransferase [EC:2.4.1.-] (A)	UDP-glycosyltransferase 87A2 OS=Arabidopsis thaliana GN=UGT87A2 PE=1 SV=1	--	PREDICTED: uncharacterized protein LOC103412910 [Malus domestica]
chr11	4600001	5200000	chr11	4857194	4859509	GS011G0041100.1	molecular_function:"Catalysis of the transfer of a glycosyl group from a UDP-sugar to a small hydrophobic molecule." [InterPro:IPR004224, PMID:11846783](GO:0008194)	UDP-glycosyltransferase 74E1-like; K13691 pathogen-inducible salicylic acid glucosyltransferase [EC:2.4.1.-] (A)	UDP-glycosyltransferase 87A1 OS=Arabidopsis thaliana GN=UGT87A1 PE=2 SV=1	UDP-glucoronosyl and UDP-glucosyl transferase	PREDICTED: UDP-glycosyltransferase 87A1-like [Malus domestica]
chr11	4600001	5200000	chr11	4873550	4875920	GS011G0041400.1	molecular_function:"Catalysis of the transfer of a glycosyl group from a UDP-sugar to a small hydrophobic molecule." [InterPro:IPR004224, PMID:11846783](GO:0008194)	UDP-glycosyltransferase 74F2-like; K13691 pathogen-inducible salicylic acid glucosyltransferase [EC:2.4.1.-] (A)	UDP-glycosyltransferase 87A1 OS=Arabidopsis thaliana GN=UGT87A1 PE=2 SV=1	UDP-glucoronosyl and UDP-glucosyl transferase	PREDICTED: UDP-glycosyltransferase 87A1-like [Malus domestica]
chr11	4600001	5200000	chr11	4869319	4871420	GS011G0041300.1	molecular_function:"Catalysis of the transfer of a glycosyl group from a UDP-sugar to a small hydrophobic molecule." [InterPro:IPR004224, PMID:11846783](GO:0008194)	UDP-glycosyltransferase 74G1-like; K13691 pathogen-inducible salicylic acid glucosyltransferase [EC:2.4.1.-] (A)	UDP-glycosyltransferase 87A1 OS=Arabidopsis thaliana GN=UGT87A1 PE=2 SV=1	UDP-glucoronosyl and UDP-glucosyl transferase	PREDICTED: UDP-glycosyltransferase 87A1-like isoform X1 [Malus domestica]
chr11	4600001	5200000	chr11	4922403	4922870	GS011G0041700.1	--	hypothetical protein; K13692 UDP-glucose:(indol-3-yl)acetate beta-D-glucosyltransferase [EC:2.4.1.121] (A)	UDP-glycosyltransferase 87A1 OS=Arabidopsis thaliana GN=UGT87A1 PE=2 SV=1	--	PREDICTED: UDP-glycosyltransferase 87A1-like [Pyrus x bretschneideri]
chr11	4600001	5200000	chr11	4926019	4927943	GS011G0041800.1	molecular_function:"Catalysis of the transfer of a glycosyl group from a UDP-sugar to a small hydrophobic molecule." [InterPro:IPR004224, PMID:11846783](GO:0008194)	UDP-glycosyltransferase 74G1-like; K13691 pathogen-inducible salicylic acid glucosyltransferase [EC:2.4.1.-] (A)	UDP-glycosyltransferase 87A1 OS=Arabidopsis thaliana GN=UGT87A1 PE=2 SV=1	UDP-glucoronosyl and UDP-glucosyl transferase	PREDICTED: UDP-glycosyltransferase 87A1-like [Malus domestica]
chr11	4600001	5200000	chr11	4919013	4922164	GS011G0041600.1	molecular_function:"Catalysis of the transfer of a glycosyl group from a UDP-sugar to a small hydrophobic molecule." [InterPro:IPR004224, PMID:11846783](GO:0008194)	UDP-glycosyltransferase 74G1-like; K13691 pathogen-inducible salicylic acid glucosyltransferase [EC:2.4.1.-] (A)	UDP-glycosyltransferase 87A1 OS=Arabidopsis thaliana GN=UGT87A1 PE=2 SV=1	UDP-glucoronosyl and UDP-glucosyl transferase	PREDICTED: UDP-glycosyltransferase 87A1-like [Malus domestica]
chr11	4600001	5200000	chr11	4937336	4939261	GS011G0041900.1	molecular_function:"Catalysis of the transfer of a glycosyl group from a UDP-sugar to a small hydrophobic molecule." [InterPro:IPR004224, PMID:11846783](GO:0008194)	UDP-glycosyltransferase 74G1-like; K13691 pathogen-inducible salicylic acid glucosyltransferase [EC:2.4.1.-] (A)	UDP-glycosyltransferase 87A1 OS=Arabidopsis thaliana GN=UGT87A1 PE=2 SV=1	UDP-glucoronosyl and UDP-glucosyl transferase	PREDICTED: UDP-glycosyltransferase 87A1-like [Malus domestica]
chr11	4600001	5200000	chr11	4961106	4962438	GS011G0042200.1	molecular_function:"Interacting selectively and non-covalently with any protein or protein complex (a complex of two or more proteins that may include other nonprotein molecules)." [GOC:go_curators](GO:0005515)	hypothetical protein; K12135 zinc finger protein CONSTANS (A)	Protein CHLOROPLAST IMPORT APPARATUS 2 OS=Arabidopsis thaliana GN=CIA2 PE=2 SV=1	CCT motif	PREDICTED: protein CHLOROPLAST IMPORT APPARATUS 2-like [Malus domestica]
chr11	4600001	5200000	chr11	4951453	4960775	GS011G0042100.1	--	--	--	--	--
chr11	4600001	5200000	chr11	4948468	4950761	GS011G0042000.1	molecular_function:"Catalysis of the transfer of a glycosyl group from a UDP-sugar to a small hydrophobic molecule." [InterPro:IPR004224, PMID:11846783](GO:0008194)	UDP-glycosyltransferase 74F2-like; K13691 pathogen-inducible salicylic acid glucosyltransferase [EC:2.4.1.-] (A)	UDP-glycosyltransferase 87A1 OS=Arabidopsis thaliana GN=UGT87A1 PE=2 SV=1	UDP-glucoronosyl and UDP-glucosyl transferase	PREDICTED: UDP-glycosyltransferase 87A1-like isoform X2 [Pyrus x bretschneideri]
chr11	4600001	5200000	chr11	4970556	4971493	GS011G0042300.1	--	uncharacterized LOC102704525; K01227 mannosyl-glycoprotein endo-beta-N-acetylglucosaminidase [EC:3.2.1.96] (A)	LOB domain-containing protein 12 OS=Arabidopsis thaliana GN=LBD12 PE=2 SV=2	Lateral organ boundaries (LOB) domain	PREDICTED: LOB domain-containing protein 12-like [Malus domestica]
chr11	4600001	5200000	chr11	4977875	4980198	GS011G0042400.1	--	--	--	--	PREDICTED: uncharacterized protein LOC103412796 [Malus domestica]
chr11	4600001	5200000	chr11	4982475	4984903	GS011G0042500.1	molecular_function:"Interacting selectively and non-covalently with any nucleic acid." [GOC:jl](GO:0003676)	transcription initiation factor TFIID subunit 15b-like; K13098 RNA-binding protein FUS (A)	Transcription initiation factor TFIID subunit 15b OS=Arabidopsis thaliana GN=TAF15B PE=1 SV=1	RNA recognition motif. (a.k.a. RRM, RBD, or RNP domain)	PREDICTED: transcription initiation factor TFIID subunit 15b-like isoform X2 [Malus domestica]
chr11	4600001	5200000	chr11	4985530	4987963	GS011G0042600.1	molecular_function:"Catalysis of the hydrolysis of any O-glycosyl bond." [GOC:mah](GO:0004553),biological_process:"The chemical reactions and pathways involving carbohydrates, any of a group of organic compounds based of the general formula Cx(H2O)y. Includes the formation of carbohydrate derivatives by the addition of a carbohydrate residue to another molecule." [GOC:mah, ISBN:0198506732](GO:000…	hypothetical protein; K13098 RNA-binding protein FUS (A)	Glucan endo-1,3-beta-glucosidase 9 OS=Arabidopsis thaliana GN=At5g58480 PE=1 SV=1	X8 domain	PREDICTED: glucan endo-1,3-beta-glucosidase 9-like [Malus domestica]
chr11	4600001	5200000	chr11	5018547	5020877	GS011G0042700.1	--	golgin subfamily A member 4-like; K10352 myosin heavy chain (A)	FRIGIDA-like protein 5 OS=Arabidopsis thaliana GN=FRL5 PE=2 SV=1	--	PREDICTED: putative nuclear matrix constituent protein 1-like protein isoform X2 [Pyrus x bretschneideri]
chr11	4600001	5200000	chr11	5031123	5032616	GS011G0042900.1	cellular_component:"A multi-subunit complex embedded in the mitochondrial inner membrane that mediates the inner membrane insertion of multi-transmembrane spanning proteins that contain internal targeting elements. In yeast cells, TIM22 is a 300-kDa complex, consisting of four membrane integral subunits, Tim22, Tim54, Tim18 and Sdh3, and a peripheral chaperone complex consisting of the small TIM …	mitochondrial import inner membrane translocase subunit TIM22-4-like; K17790 mitochondrial import inner membrane translocase subunit TIM22 (A)	Mitochondrial import inner membrane translocase subunit TIM22-1 OS=Arabidopsis thaliana GN=TIM22-1 PE=1 SV=1	Tim17/Tim22/Tim23/Pmp24 family	PREDICTED: mitochondrial import inner membrane translocase subunit TIM22-4-like [Pyrus x bretschneideri]
chr11	4600001	5200000	chr11	5042360	5043850	GS011G0043000.1	--	putative potassium transporter 12; K03549 KUP system potassium uptake protein (A)	Retrovirus-related Pol polyprotein from transposon TNT 1-94 OS=Nicotiana tabacum PE=2 SV=1	Reverse transcriptase (RNA-dependent DNA polymerase)	copia-type polyprotein, putative [Arabidopsis thaliana]
chr11	4600001	5200000	chr11	5053131	5054768	GS011G0043100.1	molecular_function:"Catalysis of a biochemical reaction at physiological temperatures. In biologically catalyzed reactions, the reactants are known as substrates, and the catalysts are naturally occurring macromolecular substances known as enzymes. Enzymes possess specific binding sites for substrates, and are usually composed wholly or largely of protein, but RNA that has catalytic activity (rib…	cinnamoyl CoA reductase; K09753 cinnamoyl-CoA reductase [EC:1.2.1.44] (A)	Cinnamoyl-CoA reductase 1 OS=Arabidopsis thaliana GN=CCR1 PE=1 SV=1	NAD dependent epimerase/dehydratase family	PREDICTED: cinnamoyl-CoA reductase 1-like isoform X1 [Malus domestica]
chr11	4600001	5200000	chr11	5062693	5063932	GS011G0043200.1	cellular_component:"A multi-subunit complex embedded in the mitochondrial inner membrane that mediates the inner membrane insertion of multi-transmembrane spanning proteins that contain internal targeting elements. In yeast cells, TIM22 is a 300-kDa complex, consisting of four membrane integral subunits, Tim22, Tim54, Tim18 and Sdh3, and a peripheral chaperone complex consisting of the small TIM …	hypothetical protein; K17790 mitochondrial import inner membrane translocase subunit TIM22 (A)	Mitochondrial import inner membrane translocase subunit TIM22-1 OS=Arabidopsis thaliana GN=TIM22-1 PE=1 SV=1	Tim17/Tim22/Tim23/Pmp24 family	hypothetical protein PHAVU_011G019700g [Phaseolus vulgaris]
chr11	4600001	5200000	chr11	5138112	5138855	GS011G0043500.1	--	uncharacterized LOC104808371; K12447 UDP-sugar pyrophosphorylase [EC:2.7.7.64] (A)	Retrovirus-related Pol polyprotein from transposon TNT 1-94 OS=Nicotiana tabacum PE=2 SV=1	Reverse transcriptase (RNA-dependent DNA polymerase)	PREDICTED: uncharacterized protein LOC103447594 [Malus domestica]
chr11	4600001	5200000	chr11	5149661	5150332	GS011G0043600.1	--	--	Protein LIGHT-DEPENDENT SHORT HYPOCOTYLS 6 OS=Arabidopsis thaliana GN=LSH6 PE=1 SV=1	Protein of unknown function (DUF640)	PREDICTED: protein LIGHT-DEPENDENT SHORT HYPOCOTYLS 5-like [Malus domestica]
chr11	4600001	5200000	chr11	5184302	5184925	GS011G0043700.1	--	--	--	--	PREDICTED: uncharacterized protein LOC103447618 [Malus domestica]
chr11	4600001	5200000	chr11	5199801	5203165	GS011G0043900.1	molecular_function:"Catalysis of the phosphorylation of an amino acid residue in a protein, usually according to the reaction: a protein + ATP = a phosphoprotein + ADP." [MetaCyc:PROTEIN-KINASE-RXN](GO:0004672),molecular_function:"Interacting selectively and non-covalently with ATP, adenosine 5'-triphosphate, a universally important coenzyme and enzyme regulator." [ISBN:0198506732](GO:0005524),bi…	SORBIDRAFT_07g000410, Sb07g000410; hypothetical protein; K17535 serine/threonine-protein kinase TNNI3K [EC:2.7.11.1] (A)	Probable serine/threonine-protein kinase DDB_G0267514 OS=Dictyostelium discoideum GN=DDB_G0267514 PE=3 SV=1	Protein tyrosine kinase	PREDICTED: probable LIM domain-containing serine/threonine-protein kinase DDB_G0287001 [Malus domestica]
chr11	4600001	5200000	chr11	4701979	4705494	GS011G0040000.1	--	isoleucine N-monooxygenase 1-like; K12153 phenylalanine N-monooxygenase [EC:1.14.13.124] (A)	RNA-directed DNA methylation 4 OS=Arabidopsis thaliana GN=RDM4 PE=1 SV=1	Transcription factor Iwr1	PREDICTED: RNA-directed DNA methylation 4-like isoform X3 [Pyrus x bretschneideri]
chr11	4600001	5200000	chr11	4684413	4692931	GS011G0039700.1	--	threonine--tRNA ligase, mitochondrial; K01868 threonyl-tRNA synthetase [EC:6.1.1.3] (A)	Ribosomal RNA small subunit methyltransferase, chloroplastic OS=Arabidopsis thaliana GN=PFC1 PE=2 SV=1	--	PREDICTED: uncharacterized protein LOC103448853 [Malus domestica]
chr11	4600001	5200000	chr11	4831529	4842929	GS011G0040800.1	--	--	--	--	PREDICTED: uncharacterized protein LOC103410979 [Malus domestica]
chr11	4600001	5200000	chr11	4755192	4792455	GS011G0040400.1	molecular_function:"Catalysis of the reaction: donor + hydrogen peroxide = oxidized donor + 2 H2O." [EC:1.11.1.7, RHEA:56136](GO:0004601),biological_process:"Any process that results in a change in state or activity of a cell or an organism (in terms of movement, secretion, enzyme production, gene expression, etc.) as a result of oxidative stress, a state often resulting from exposure to high lev…	cationic peroxidase 1-like; K00430 peroxidase [EC:1.11.1.7] (A)	Protein TIC110, chloroplastic OS=Arabidopsis thaliana GN=TIC110 PE=1 SV=1	Peroxidase	PREDICTED: protein TIC110, chloroplastic-like [Malus domestica]
chr11	4600001	5200000	chr11	4750973	4753721	GS011G0040300.1	biological_process:"The intramolecular conversion of uridine to pseudouridine within an RNA molecule. This posttranscriptional base modification occurs in tRNA, rRNA, and snRNAs." [GOC:hjd, GOC:mah](GO:0001522),molecular_function:"Interacting selectively and non-covalently with an RNA molecule or a portion thereof." [GOC:jl, GOC:mah](GO:0003723),biological_process:"The covalent alteration of one …	putative tRNA pseudouridine synthase; K06173 tRNA pseudouridine38-40 synthase [EC:5.4.99.12] (A)	Putative tRNA pseudouridine synthase OS=Arabidopsis thaliana GN=At2g30320 PE=3 SV=1	tRNA pseudouridine synthase	PREDICTED: putative tRNA pseudouridine synthase [Malus domestica]
chr11	4600001	5200000	chr11	4878248	4912806	GS011G0041500.1	molecular_function:"Catalysis of the transfer of a glycosyl group from a UDP-sugar to a small hydrophobic molecule." [InterPro:IPR004224, PMID:11846783](GO:0008194)	crocetin glucosyltransferase 2-like; K13691 pathogen-inducible salicylic acid glucosyltransferase [EC:2.4.1.-] (A)	UDP-glycosyltransferase 87A1 OS=Arabidopsis thaliana GN=UGT87A1 PE=2 SV=1	UDP-glucoronosyl and UDP-glucosyl transferase	PREDICTED: UDP-glycosyltransferase 87A1-like [Malus domestica]
chr11	4600001	5200000	chr11	5028121	5029960	GS011G0042800.1	molecular_function:"Interacting selectively and non-covalently with an RNA molecule or a portion thereof." [GOC:jl, GOC:mah](GO:0003723),molecular_function:"The action of a molecule that contributes to the structural integrity of the ribosome." [GOC:mah](GO:0003735),cellular_component:"An intracellular organelle, about 200 A in diameter, consisting of RNA and protein. It is the site of protein bi…	40S ribosomal protein S4-3-like; K02987 small subunit ribosomal protein S4e (A)	40S ribosomal protein S4-3 OS=Arabidopsis thaliana GN=RPS4D PE=2 SV=2	RS4NT (NUC023) domain	PREDICTED: 40S ribosomal protein S4-3-like [Pyrus x bretschneideri]
chr11	4600001	5200000	chr11	5077388	5095340	GS011G0043300.1	molecular_function:"Catalysis of a biochemical reaction at physiological temperatures. In biologically catalyzed reactions, the reactants are known as substrates, and the catalysts are naturally occurring macromolecular substances known as enzymes. Enzymes possess specific binding sites for substrates, and are usually composed wholly or largely of protein, but RNA that has catalytic activity (rib…	cinnamoyl-CoA reductase 1; K09753 cinnamoyl-CoA reductase [EC:1.2.1.44] (A)	Cinnamoyl-CoA reductase 1 OS=Arabidopsis thaliana GN=CCR1 PE=1 SV=1	NAD dependent epimerase/dehydratase family	PREDICTED: cinnamoyl-CoA reductase 1-like [Pyrus x bretschneideri]
chr11	4600001	5200000	chr11	5123276	5128910	GS011G0043400.1	molecular_function:"Catalysis of an oxidation-reduction (redox) reaction in which a sulfur-containing group acts as a hydrogen or electron donor and reduces disulfide." [GOC:jl](GO:0016671)	gamma-interferon-inducible lysosomal thiol reductase-like; K08059 interferon, gamma-inducible protein 30 (A)	GILT-like protein F37H8.5 OS=Caenorhabditis elegans GN=F37H8.5 PE=1 SV=1	Gamma interferon inducible lysosomal thiol reductase (GILT)	PREDICTED: gamma-interferon-inducible lysosomal thiol reductase-like isoform X1 [Pyrus x bretschneideri]
chr11	4600001	5200000	chr11	5189622	5197857	GS011G0043800.1	molecular_function:"Binds to and increases the activity of a GTPase, an enzyme that catalyzes the hydrolysis of GTP." [GOC:mah](GO:0005096)	rab3 GTPase-activating protein catalytic subunit; K18270 Rab3 GTPase-activating protein catalytic subunit (A)	Rab3 GTPase-activating protein catalytic subunit OS=Xenopus laevis GN=rab3gap1 PE=2 SV=1	Rab3 GTPase-activating protein catalytic subunit	PREDICTED: rab3 GTPase-activating protein catalytic subunit [Pyrus x bretschneideri]
chr11	4600001	5200000	chr11	4576955	4667502	GS011G0039400.1	molecular_function:"Catalysis of the incorporation of one atom from molecular oxygen into a compound and the reduction of the other atom of oxygen to water." [ISBN:0198506732](GO:0004497),molecular_function:"Interacting selectively and non-covalently with iron (Fe) ions." [GOC:ai](GO:0005506),molecular_function:"Catalysis of an oxidation-reduction (redox) reaction in which hydrogen or electrons a…	isoleucine N-monooxygenase 1-like; K12153 phenylalanine N-monooxygenase [EC:1.14.13.124] (A)	Isoleucine N-monooxygenase 2 OS=Lotus japonicus GN=CYP79D4 PE=1 SV=1	Cytochrome P450	PREDICTED: isoleucine N-monooxygenase 1-like [Pyrus x bretschneideri]
chr11	4600001	5200000	chr11	4717627	4720378	GS011G0040100.1	--	hypothetical protein; K14794 ribosomal RNA-processing protein 12 (A)	Protein NUCLEAR FUSION DEFECTIVE 4 OS=Arabidopsis thaliana GN=NFD4 PE=3 SV=1	Nodulin-like	PREDICTED: uncharacterized protein LOC103447304 [Malus domestica]
chr11	5400001	5800000	chr11	5414512	5415006	GS011G0046000.1	--	E3 ubiquitin-protein ligase ATL41-like; K19038 E3 ubiquitin-protein ligase ATL41 [EC:2.3.2.27] (A)	RING-H2 finger protein ATL66 OS=Arabidopsis thaliana GN=ATL66 PE=2 SV=1	Ring finger domain	PREDICTED: RING-H2 finger protein ATL66-like [Pyrus x bretschneideri]
chr11	5400001	5800000	chr11	5434563	5435381	GS011G0046300.1	--	hypothetical protein; K19041 E3 ubiquitin-protein ligase RNF38/44 [EC:2.3.2.27] (A)	RING-H2 finger protein ATL2 OS=Arabidopsis thaliana GN=ATL2 PE=2 SV=2	Ring finger domain	PREDICTED: RING-H2 finger protein ATL63-like [Pyrus x bretschneideri]
chr11	5400001	5800000	chr11	5424606	5425829	GS011G0046100.1	--	F-box protein SKIP2; K10268 F-box and leucine-rich repeat protein 2/20 (A)	F-box protein SKIP2 OS=Arabidopsis thaliana GN=SKIP2 PE=1 SV=1	--	PREDICTED: LOW QUALITY PROTEIN: F-box protein SKIP2-like [Malus domestica]
chr11	5400001	5800000	chr11	5425999	5426745	GS011G0046200.1	molecular_function:"Catalysis of the hydrolysis of any O-glycosyl bond." [GOC:mah](GO:0004553),biological_process:"The chemical reactions and pathways involving carbohydrates, any of a group of organic compounds based of the general formula Cx(H2O)y. Includes the formation of carbohydrate derivatives by the addition of a carbohydrate residue to another molecule." [GOC:mah, ISBN:0198506732](GO:000…	beta-galactosidase; K12309 beta-galactosidase [EC:3.2.1.23] (A)	Beta-galactosidase 9 OS=Arabidopsis thaliana GN=BGAL9 PE=2 SV=1	-	PREDICTED: LOW QUALITY PROTEIN: F-box protein SKIP2-like [Malus domestica]
chr11	5400001	5800000	chr11	5459933	5462473	GS011G0046500.1	--	GRMZM2G047255; pherophorin like protein; K05747 Wiskott-Aldrich syndrome protein (A)	Protein CHUP1, chloroplastic OS=Arabidopsis thaliana GN=CHUP1 PE=1 SV=1	--	PREDICTED: protein CHUP1, chloroplastic-like isoform X1 [Pyrus x bretschneideri]
chr11	5400001	5800000	chr11	5466532	5469187	GS011G0046600.1	molecular_function:"Interacting selectively and non-covalently with magnesium (Mg) ions." [GOC:ai](GO:0000287),molecular_function:"Catalysis of a biochemical reaction at physiological temperatures. In biologically catalyzed reactions, the reactants are known as substrates, and the catalysts are naturally occurring macromolecular substances known as enzymes. Enzymes possess specific binding sites …	pyruvate decarboxylase 2-like; K01568 pyruvate decarboxylase [EC:4.1.1.1] (A)	Pyruvate decarboxylase 2 OS=Nicotiana tabacum GN=PDC2 PE=2 SV=1	Thiamine pyrophosphate enzyme, N-terminal TPP binding domain	PREDICTED: pyruvate decarboxylase 1-like isoform X2 [Malus domestica]
chr11	5400001	5800000	chr11	5485940	5486182	GS011G0046800.1	--	--	--	--	PREDICTED: LOW QUALITY PROTEIN: protein LYK5-like [Malus domestica]
chr11	5400001	5800000	chr11	5493017	5502968	GS011G0046900.1	--	--	--	--	PREDICTED: uncharacterized protein LOC103447364 [Malus domestica]
chr11	5400001	5800000	chr11	5511333	5512381	GS011G0047100.1	biological_process:"Any process that results in a change in state or activity of a cell or an organism (in terms of movement, secretion, enzyme production, gene expression, etc.) as a result of oxidative stress, a state often resulting from exposure to high levels of reactive oxygen species, e.g. superoxide anions, hydrogen peroxide (H2O2), and hydroxyl radicals." [GOC:jl, PMID:12115731](GO:00069…	--	Photosynthetic NDH subunit of subcomplex B 5, chloroplastic OS=Arabidopsis thaliana GN=PNSB5 PE=2 SV=1	--	PREDICTED: uncharacterized protein LOC103412813 [Malus domestica]
chr11	5400001	5800000	chr11	5526189	5527814	GS011G0047300.1	biological_process:"The chemical reactions and pathways involving galactose, the aldohexose galacto-hexose. D-galactose is widely distributed in combined form in plants, animals and microorganisms as a constituent of oligo- and polysaccharides; it also occurs in galactolipids and as its glucoside in lactose and melibiose." [ISBN:0198506732](GO:0006012),molecular_function:"Catalysis of the reactio…	galactinol synthase 2-like; K18819 inositol 3-alpha-galactosyltransferase [EC:2.4.1.123] (A)	Galactinol synthase 1 OS=Arabidopsis thaliana GN=GOLS1 PE=1 SV=1	Clathrin-H-link	PREDICTED: galactinol synthase 2-like [Malus domestica]
chr11	5400001	5800000	chr11	5522629	5525344	GS011G0047200.1	biological_process:"The directed movement of substances within a cell." [GOC:ai](GO:0046907)	ran-binding protein 1 homolog b-like; K15306 Ran-binding protein 1 (A)	Ran-binding protein 1 homolog c OS=Arabidopsis thaliana GN=RANBP1C PE=2 SV=1	RanBP1 domain	PREDICTED: ran-binding protein 1 homolog b-like [Malus domestica]
chr11	5400001	5800000	chr11	5543378	5545204	GS011G0047400.1	molecular_function:"Catalysis of the transfer of a glycosyl group from one compound (donor) to another (acceptor)." [GOC:jl, ISBN:0198506732](GO:0016757)	galactinol synthase 2-like; K18819 inositol 3-alpha-galactosyltransferase [EC:2.4.1.123] (A)	Galactinol synthase 2 OS=Arabidopsis thaliana GN=GOLS2 PE=1 SV=1	Glycosyl transferase family 8	PREDICTED: galactinol synthase 2-like [Pyrus x bretschneideri]
chr11	5400001	5800000	chr11	5565891	5568814	GS011G0047600.1	molecular_function:"Catalysis of the phosphorylation of an amino acid residue in a protein, usually according to the reaction: a protein + ATP = a phosphoprotein + ADP." [MetaCyc:PROTEIN-KINASE-RXN](GO:0004672),molecular_function:"Interacting selectively and non-covalently with ATP, adenosine 5'-triphosphate, a universally important coenzyme and enzyme regulator." [ISBN:0198506732](GO:0005524),bi…	mitogen-activated protein kinase kinase kinase ANP1-like; K11228 mitogen-activated protein kinase kinase kinase [EC:2.7.11.1] (A)	Mitogen-activated protein kinase kinase kinase A OS=Dictyostelium discoideum GN=mkkA PE=1 SV=2	Protein kinase domain	PREDICTED: mitogen-activated protein kinase kinase kinase A-like [Malus domestica]
chr11	5400001	5800000	chr11	5581788	5582145	GS011G0047700.1	--	receptor-like protein kinase FERONIA; K04730 interleukin-1 receptor-associated kinase 1 [EC:2.7.11.1] (A)	Receptor-like protein kinase FERONIA OS=Arabidopsis thaliana GN=FER PE=1 SV=1	--	PREDICTED: receptor-like protein kinase FERONIA [Pyrus x bretschneideri]
chr11	5400001	5800000	chr11	5582784	5583784	GS011G0047800.1	--	--	--	--	--
chr11	5400001	5800000	chr11	5598048	5599833	GS011G0048000.1	molecular_function:"Catalysis of the reaction: protein serine phosphate + H2O = protein serine + phosphate, and protein threonine phosphate + H2O = protein threonine + phosphate." [GOC:bf](GO:0004722),biological_process:"The process of removing one or more phosphoric residues from a protein." [GOC:hb](GO:0006470),molecular_function:"Catalysis of the hydrolysis of phosphoric monoesters, releasing …	probable protein phosphatase 2C 25; K17506 protein phosphatase 1L [EC:3.1.3.16] (A)	Probable protein phosphatase 2C 25 OS=Arabidopsis thaliana GN=At2g30020 PE=1 SV=1	Protein phosphatase 2C	PREDICTED: probable protein phosphatase 2C 25 [Pyrus x bretschneideri]
chr11	5400001	5800000	chr11	5591762	5595817	GS011G0047900.1	--	putative disease resistance protein At3g14460; K19613 leucine-rich repeat protein SHOC2 (A)	Putative disease resistance protein At3g14460 OS=Arabidopsis thaliana GN=At3g14460 PE=3 SV=1	--	PREDICTED: putative disease resistance RPP13-like protein 1 [Pyrus x bretschneideri]
chr11	5400001	5800000	chr11	5604081	5614687	GS011G0048100.1	--	--	--	--	--
chr11	5400001	5800000	chr11	5626108	5630160	GS011G0048200.1	molecular_function:"Catalysis of the reaction: ATP + L-aspartate + L-glutamine = AMP + diphosphate + L-asparagine + L-glutamate." [EC:6.3.5.4, RHEA:12228](GO:0004066),biological_process:"The chemical reactions and pathways resulting in the formation of asparagine, 2-amino-3-carbamoylpropanoic acid." [GOC:go_curators](GO:0006529)	asparagine synthetase [glutamine-hydrolyzing] 1; K01953 asparagine synthase (glutamine-hydrolysing) [EC:6.3.5.4] (A)	Asparagine synthetase [glutamine-hydrolyzing] OS=Triphysaria versicolor GN=AS PE=2 SV=3	Asparagine synthase	PREDICTED: asparagine synthetase [glutamine-hydrolyzing] 1 [Malus domestica]
chr11	5400001	5800000	chr11	5666173	5667931	GS011G0048500.1	molecular_function:"Catalysis of an oxidation-reduction (redox) reaction, a reversible chemical reaction in which the oxidation state of an atom or atoms within a molecule is altered. One substrate acts as a hydrogen or electron donor and becomes oxidized, while the other acts as hydrogen or electron acceptor and becomes reduced." [GOC:go_curators](GO:0016491)	Gibberellin 2-oxidase 8; K04125 gibberellin 2-oxidase [EC:1.14.11.13] (A)	Gibberellin 2-beta-dioxygenase 8 OS=Arabidopsis thaliana GN=GA2OX8 PE=1 SV=2	non-haem dioxygenase in morphine synthesis N-terminal	PREDICTED: gibberellin 2-beta-dioxygenase 8-like [Malus domestica]
chr11	5400001	5800000	chr11	5655023	5661046	GS011G0048400.1	molecular_function:"Catalysis of the transfer of an acetyl group to a nitrogen atom on the acceptor molecule." [GOC:ai](GO:0008080)	hypothetical protein; K11655 bromodomain adjacent to zinc finger domain protein 1A (A)	Increased DNA methylation 1 OS=Arabidopsis thaliana GN=IDM1 PE=1 SV=1	TPL-binding domain in jasmonate signalling	PREDICTED: uncharacterized protein LOC103429947 [Malus domestica]
chr11	5400001	5800000	chr11	5683144	5684449	GS011G0048700.1	--	--	SelT-like protein OS=Arabidopsis thaliana GN=At3g47300 PE=2 SV=2	Rdx family	PREDICTED: selT-like protein [Malus domestica]
chr11	5400001	5800000	chr11	5675420	5681872	GS011G0048600.1	--	Alternative NAD(P)H dehydrogenase 1; K17871 NADH:ubiquinone reductase (non-electrogenic) [EC:1.6.5.9] (A)	Protein PSY3 OS=Arabidopsis thaliana GN=PSY3 PE=3 SV=1	--	PREDICTED: protein PSY3-like isoform X2 [Malus domestica]
chr11	5400001	5800000	chr11	5688752	5693082	GS011G0048900.1	molecular_function:"Catalysis of the transfer of ubiquitin from one protein to another via the reaction X-Ub + Y --> Y-Ub + X, where both X-Ub and Y-Ub are covalent linkages." [GOC:BioGRID, GOC:jh2, PMID:9635407](GO:0004842),molecular_function:"Interacting selectively and non-covalently with any protein or protein complex (a complex of two or more proteins that may include other nonprotein molecu…	hypothetical protein; K08332 vacuolar protein 8 (A)	U-box domain-containing protein 43 OS=Arabidopsis thaliana GN=PUB43 PE=2 SV=1	U-box domain	PREDICTED: U-box domain-containing protein 44-like [Malus domestica]
chr11	5400001	5800000	chr11	5685883	5686390	GS011G0048800.1	--	internal alternative NAD(P)H-ubiquinone oxidoreductase A2, mitochondrial-like; K17871 NADH:ubiquinone reductase (non-electrogenic) [EC:1.6.5.9] (A)	Internal alternative NAD(P)H-ubiquinone oxidoreductase A1, mitochondrial OS=Arabidopsis thaliana GN=NDA1 PE=2 SV=1	--	PREDICTED: internal alternative NAD(P)H-ubiquinone oxidoreductase A2, mitochondrial-like [Malus domestica]
chr11	5400001	5800000	chr11	5747998	5749654	GS011G0049100.1	--	--	--	DUF761-associated sequence motif	PREDICTED: uncharacterized protein LOC103447382 [Malus domestica]
chr11	5400001	5800000	chr11	5752726	5754846	GS011G0049200.1	molecular_function:"Interacting selectively and non-covalently with any protein or protein complex (a complex of two or more proteins that may include other nonprotein molecules)." [GOC:go_curators](GO:0005515),molecular_function:"Interacting selectively and non-covalently with any metal ion." [GOC:ai](GO:0046872)	D-tyrosyl-tRNA(Tyr) deacylase; K07560 D-tyrosyl-tRNA(Tyr) deacylase [EC:3.1.-.-] (A)	Zinc finger CCCH domain-containing protein 66 OS=Arabidopsis thaliana GN=At5g58620 PE=2 SV=1	Ankyrin repeats (3 copies)	C3HL domain class transcription factor [Malus domestica]
chr11	5400001	5800000	chr11	5761552	5765461	GS011G0049300.1	molecular_function:"Interacting selectively and non-covalently with ATP, adenosine 5'-triphosphate, a universally important coenzyme and enzyme regulator." [ISBN:0198506732](GO:0005524),molecular_function:"Catalysis of the reaction: ATP + H2O = ADP + phosphate + 2 H+. May or may not be coupled to another reaction." [EC:3.6.1.3, GOC:jl](GO:0016887)	uncharacterized LOC100818456; K03695 ATP-dependent Clp protease ATP-binding subunit ClpB (A)	Chaperone protein ClpB OS=Pseudomonas aeruginosa (strain ATCC 15692 / PAO1 / 1C / PRS 101 / LMG 12228) GN=clpB PE=3 SV=1	AAA domain (Cdc48 subfamily)	PREDICTED: uncharacterized protein LOC103447384 [Malus domestica]
chr11	5400001	5800000	chr11	5789326	5795502	GS011G0049400.1	molecular_function:"The action of a molecule that contributes to the structural integrity of the ribosome." [GOC:mah](GO:0003735),cellular_component:"An intracellular organelle, about 200 A in diameter, consisting of RNA and protein. It is the site of protein biosynthesis resulting from translation of messenger RNA (mRNA). It consists of two subunits, one large and one small, each containing only…	hypothetical protein; K02963 small subunit ribosomal protein S18 (A)	30S ribosomal protein S18 OS=Thermus thermophilus (strain HB8 / ATCC 27634 / DSM 579) GN=rpsR PE=1 SV=3	Ribosomal protein S18	PREDICTED: uncharacterized protein LOC103447385 [Malus domestica]
chr11	5400001	5800000	chr11	5470388	5474505	GS011G0046700.1	molecular_function:"Enables the transfer of potassium ions (K+) from one side of a membrane to the other." [GOC:ai](GO:0015079),cellular_component:"A lipid bilayer along with all the proteins and protein complexes embedded in it an attached to it." [GOC:dos, GOC:mah, ISBN:0815316194](GO:0016020),biological_process:"A process in which a potassium ion is transported from one side of a membrane to t…	potassium transporter 1-like; K03549 KUP system potassium uptake protein (A)	Potassium transporter 1 OS=Arabidopsis thaliana GN=POT1 PE=1 SV=2	K+ potassium transporter	PREDICTED: potassium transporter 1-like isoform X1 [Pyrus x bretschneideri]
chr11	5400001	5800000	chr11	5440559	5456239	GS011G0046400.1	molecular_function:"Catalysis of a biochemical reaction at physiological temperatures. In biologically catalyzed reactions, the reactants are known as substrates, and the catalysts are naturally occurring macromolecular substances known as enzymes. Enzymes possess specific binding sites for substrates, and are usually composed wholly or largely of protein, but RNA that has catalytic activity (rib…	6-phosphofructo-2-kinase/fructose-2, 6-bisphosphatase-like; K01103 6-phosphofructo-2-kinase / fructose-2,6-biphosphatase 3&#160; [EC:2.7.1.105 3.1.3.46] (A)	6-phosphofructo-2-kinase/fructose-2,6-bisphosphatase OS=Arabidopsis thaliana GN=FKFBP PE=1 SV=1	Starch binding domain	PREDICTED: 6-phosphofructo-2-kinase/fructose-2,6-bisphosphatase-like isoform X1 [Pyrus x bretschneideri]
chr11	5400001	5800000	chr11	5406449	5408903	GS011G0045900.1	molecular_function:"Enables the transfer of zinc (Zn) ions from one side of a membrane to the other." [GOC:dgf](GO:0005385),cellular_component:"A lipid bilayer along with all the proteins and protein complexes embedded in it an attached to it." [GOC:dos, GOC:mah, ISBN:0815316194](GO:0016020),cellular_component:"The component of a membrane consisting of the gene products and protein complexes havi…	zinc transporter 6, chloroplastic-like; K14709 solute carrier family 39 (zinc transporter), member 1/2/3 (A)	Zinc transporter 6, chloroplastic OS=Arabidopsis thaliana GN=ZIP6 PE=3 SV=1	ZIP Zinc transporter	PREDICTED: zinc transporter 6, chloroplastic-like [Pyrus x bretschneideri]
chr11	5400001	5800000	chr11	5550546	5560040	GS011G0047500.1	molecular_function:"The action of a molecule that contributes to the structural integrity of a complex or its assembly within or outside a cell." [GOC:mah, GOC:vw](GO:0005198),molecular_function:"Interacting selectively and non-covalently with any protein or protein complex (a complex of two or more proteins that may include other nonprotein molecules)." [GOC:go_curators](GO:0005515),biological_p…	clathrin heavy chain 2-like; K04646 clathrin heavy chain (A)	Clathrin heavy chain 2 OS=Arabidopsis thaliana GN=CHC2 PE=1 SV=1	Clathrin propeller repeat	PREDICTED: clathrin heavy chain 2-like [Pyrus x bretschneideri]
chr11	5400001	5800000	chr11	5723866	5738702	GS011G0049000.1	biological_process:"The chemical reactions and pathways involving lipids, compounds soluble in an organic solvent but not, or sparingly, in an aqueous solvent. Includes fatty acids; neutral fats, other fatty-acid esters, and soaps; long-chain (fatty) alcohols and waxes; sphingoids and other long-chain bases; glycolipids, phospholipids and sphingolipids; and carotenes, polyprenols, sterols, terpen…	omega-3 fatty acid desaturase, endoplasmic reticulum-like; K10257 acyl-lipid omega-3 desaturase [EC:1.14.19.25 1.14.19.35 1.14.19.36] (A)	Omega-3 fatty acid desaturase, endoplasmic reticulum OS=Brassica napus GN=FAD3 PE=2 SV=1	Fatty acid desaturase	PREDICTED: omega-3 fatty acid desaturase, endoplasmic reticulum-like [Pyrus x bretschneideri]
chr11	5400001	5800000	chr11	5797882	5800287	GS011G0049500.1	molecular_function:"Catalysis of the phosphorylation of an amino acid residue in a protein, usually according to the reaction: a protein + ATP = a phosphoprotein + ADP." [MetaCyc:PROTEIN-KINASE-RXN](GO:0004672),molecular_function:"Catalysis of the reactions: ATP + protein serine = ADP + protein serine phosphate, and ATP + protein threonine = ADP + protein threonine phosphate." [GOC:bf, RHEA:17989…	putative serine/threonine-protein kinase-like protein CCR3; K04730 interleukin-1 receptor-associated kinase 1 [EC:2.7.11.1] (A)	Putative serine/threonine-protein kinase-like protein CCR3 OS=Arabidopsis thaliana GN=CCR3 PE=2 SV=1	Protein kinase domain	PREDICTED: putative serine/threonine-protein kinase-like protein CCR3 [Malus domestica]
chr11	5400001	5800000	chr11	5504418	5508423	GS011G0047000.1	biological_process:"The directed movement of charged atoms or small charged molecules into, out of or within a cell, or between cells, by means of some agent such as a transporter or pore." [GOC:ai](GO:0006811)	--	Putative ion channel POLLUX-like 2 OS=Arabidopsis thaliana GN=At5g43745 PE=2 SV=1	--	PREDICTED: putative ion channel POLLUX-like 2 [Pyrus x bretschneideri]
chr11	5400001	5800000	chr11	5635739	5639747	GS011G0048300.1	--	probable serine/threonine-protein kinase pats1; K04427 mitogen-activated protein kinase kinase kinase 7 [EC:2.7.11.25] (A)	Protein PMR5 OS=Arabidopsis thaliana GN=PMR5 PE=2 SV=1	GDSL/SGNH-like Acyl-Esterase family found in Pmr5 and Cas1p	PREDICTED: protein PMR5-like [Pyrus x bretschneideri]
chr11	5800001	6000000	chr11	5809953	5811941	GS011G0049700.1	cellular_component:"All of the contents of a cell excluding the plasma membrane and nucleus, but including other subcellular structures." [ISBN:0198547684](GO:0005737),biological_process:"The transport of lipids between membranes in which a lipid molecule is transported through an aqueous phase from the outer leaflet of a donor membrane to the outer leaflet of an acceptor membrane. This process d…	pleckstrin homology domain-containing family A member 8-like; K08051 pleckstrin homology domain containing, family A (phosphoinositide binding specific) member 8 (A)	Accelerated cell death 11 OS=Arabidopsis thaliana GN=ACD11 PE=1 SV=1	Glycolipid transfer protein (GLTP)	PREDICTED: uncharacterized protein LOC103447390 [Malus domestica]
chr11	5800001	6000000	chr11	5801739	5809159	GS011G0049600.1	molecular_function:"Catalysis of a biochemical reaction at physiological temperatures. In biologically catalyzed reactions, the reactants are known as substrates, and the catalysts are naturally occurring macromolecular substances known as enzymes. Enzymes possess specific binding sites for substrates, and are usually composed wholly or largely of protein, but RNA that has catalytic activity (rib…	phosphoinositide phospholipase C 2-like; K05857 phosphatidylinositol phospholipase C, delta [EC:3.1.4.11] (A)	Phosphoinositide phospholipase C 2 OS=Arabidopsis thaliana GN=PLC2 PE=1 SV=1	Phosphatidylinositol-specific phospholipase C, X domain	hypothetical protein [Linum usitatissimum]
chr11	5800001	6000000	chr11	5827724	5829766	GS011G0049900.1	biological_process:"The modification of a protein by cis-trans isomerization of a proline residue." [GOC:krc, PMID:16959570](GO:0000413),molecular_function:"Catalysis of the reaction: peptidyl-proline (omega=180) = peptidyl-proline (omega=0)." [EC:5.2.1.8](GO:0003755),biological_process:"The process of assisting in the covalent and noncovalent assembly of single chain polypeptides or multisubunit…	peptidyl-prolyl cis-trans isomerase CYP20-1-like; K01802 peptidylprolyl isomerase [EC:5.2.1.8] (A)	Peptidyl-prolyl cis-trans isomerase CYP19-4 OS=Arabidopsis thaliana GN=CYP19-4 PE=1 SV=2	Cyclophilin type peptidyl-prolyl cis-trans isomerase/CLD	PREDICTED: peptidyl-prolyl cis-trans isomerase CYP19-4 [Malus domestica]
chr11	5800001	6000000	chr11	5816847	5823633	GS011G0049800.1	molecular_function:"Catalysis of the transfer of ubiquitin from one protein to another via the reaction X-Ub + Y --> Y-Ub + X, where both X-Ub and Y-Ub are covalent linkages." [GOC:BioGRID, GOC:jh2, PMID:9635407](GO:0004842)	O-glucosyltransferase rumi-like; K13667 protein glucosyltransferase [EC:2.4.1.-] (A)	Protein O-glucosyltransferase 1 OS=Bos taurus GN=POGLUT1 PE=2 SV=1	Glycosyl transferase family 90	PREDICTED: uncharacterized protein LOC103447392 [Malus domestica]
chr11	5800001	6000000	chr11	5880355	5880915	GS011G0050400.1	molecular_function:"Any molecular function by which a gene product interacts selectively and non-covalently with DNA (deoxyribonucleic acid)." [GOC:dph, GOC:jl, GOC:tb, GOC:vw](GO:0003677),biological_process:"Any process that modulates the frequency, rate or extent of cellular DNA-templated transcription." [GOC:go_curators, GOC:txnOH](GO:0006355)	--	Putative NAC domain-containing protein 94 OS=Arabidopsis thaliana GN=ANAC094 PE=3 SV=1	No apical meristem (NAM) protein	PREDICTED: NAC domain-containing protein 2-like [Pyrus x bretschneideri]
chr11	5800001	6000000	chr11	5880956	5881516	GS011G0050500.1	--	--	--	--	PREDICTED: NAC domain-containing protein 2-like [Pyrus x bretschneideri]
chr11	5800001	6000000	chr11	5877906	5878094	GS011G0050200.1	--	UDP-D-xylose:L-fucose alpha-1,3-D-xylosyltransferase MGP4; K11714 rhamnogalacturonan II specific xylosyltransferase [EC:2.4.2.-] (A)	UDP-D-xylose:L-fucose alpha-1,3-D-xylosyltransferase MGP4 OS=Arabidopsis thaliana GN=MGP4 PE=2 SV=1	--	PREDICTED: UDP-D-xylose:L-fucose alpha-1,3-D-xylosyltransferase MGP4 [Pyrus x bretschneideri]
chr11	5800001	6000000	chr11	5878722	5879495	GS011G0050300.1	molecular_function:"Any molecular function by which a gene product interacts selectively and non-covalently with DNA (deoxyribonucleic acid)." [GOC:dph, GOC:jl, GOC:tb, GOC:vw](GO:0003677),biological_process:"Any process that modulates the frequency, rate or extent of cellular DNA-templated transcription." [GOC:go_curators, GOC:txnOH](GO:0006355)	--	Putative NAC domain-containing protein 94 OS=Arabidopsis thaliana GN=ANAC094 PE=3 SV=1	No apical meristem (NAM) protein	PREDICTED: NAC transcription factor 29-like [Malus domestica]
chr11	5800001	6000000	chr11	5888112	5888549	GS011G0050600.1	biological_process:"Any process that activates or increases the frequency, rate or extent of a circadian rhythm behavior." [GOC:go_curators](GO:0042753)	--	Protein EARLY FLOWERING 4 OS=Arabidopsis thaliana GN=ELF4 PE=1 SV=1	Protein of unknown function (DUF1313)	PREDICTED: protein EARLY FLOWERING 4-like [Pyrus x bretschneideri]
chr11	5800001	6000000	chr11	5937325	5946610	GS011G0050800.1	molecular_function:"Catalysis of the transfer of a phosphorus-containing group from one compound (donor) to an alcohol group (acceptor)." [GOC:jl](GO:0016773)	uncharacterized LOC103412824; K19517 1D-myo-inositol 3-kinase [EC:2.7.1.64] (A)	Inositol 3-kinase OS=Arabidopsis thaliana GN=At5g58730 PE=2 SV=1	Domain of unknown function (DUF1771)	PREDICTED: uncharacterized protein LOC103447403 [Malus domestica]
chr11	5800001	6000000	chr11	5949306	5950738	GS011G0050900.1	--	spliceosome-associated factor; K12827 splicing factor 3A subunit 3 (A)	NudC domain-containing protein 2 OS=Mus musculus GN=Nudcd2 PE=1 SV=1	CS domain	PREDICTED: nudC domain-containing protein 2-like [Pyrus x bretschneideri]
chr11	5800001	6000000	chr11	5959468	5960628	GS011G0051100.1	molecular_function:"Catalysis of a biochemical reaction at physiological temperatures. In biologically catalyzed reactions, the reactants are known as substrates, and the catalysts are naturally occurring macromolecular substances known as enzymes. Enzymes possess specific binding sites for substrates, and are usually composed wholly or largely of protein, but RNA that has catalytic activity (rib…	--	3-oxo-Delta(4,5)-steroid 5-beta-reductase OS=Arabidopsis thaliana GN=VEP1 PE=1 SV=1	NAD dependent epimerase/dehydratase family	PREDICTED: 3-oxo-Delta(4,5)-steroid 5-beta-reductase [Malus domestica]
chr11	5800001	6000000	chr11	5953791	5957135	GS011G0051000.1	biological_process:"The directed movement of cations, atoms or small molecules with a net positive charge, into, out of or within a cell, or between cells, by means of some agent such as a transporter or pore." [GOC:ai](GO:0006812),biological_process:"The directed movement of calcium (Ca) ions into, out of or within a cell, or between cells, by means of some agent such as a transporter or pore." …	vacuolar cation/proton exchanger 3-like; K07300 Ca2+:H+ antiporter (A)	Vacuolar cation/proton exchanger 3 OS=Arabidopsis thaliana GN=CAX3 PE=1 SV=1	Sodium/calcium exchanger protein	PREDICTED: vacuolar cation/proton exchanger 3-like [Malus domestica]
chr11	5800001	6000000	chr11	5973895	5977429	GS011G0051300.1	molecular_function:"Interacting selectively and non-covalently with damaged DNA." [GOC:jl](GO:0003684),molecular_function:"Interacting selectively and non-covalently with any protein or protein complex (a complex of two or more proteins that may include other nonprotein molecules)." [GOC:go_curators](GO:0005515),cellular_component:"A membrane-bounded organelle of eukaryotic cells in which chromos…	protein DAMAGED DNA-BINDING 2; K10140 DNA damage-binding protein 2 (A)	Protein DAMAGED DNA-BINDING 2 OS=Arabidopsis thaliana GN=DDB2 PE=1 SV=1	--	PREDICTED: protein DAMAGED DNA-BINDING 2 [Malus domestica]
chr11	5800001	6000000	chr11	5983422	5986312	GS011G0051400.1	--	dtx3l; deltex 3 like, E3 ubiquitin ligase; K06058 deltex [EC:2.3.2.27] (A)	RING finger protein 141 OS=Danio rerio GN=rnf141 PE=2 SV=2	Zinc finger, C3HC4 type (RING finger)	PREDICTED: uncharacterized protein LOC103447404 [Malus domestica]
chr11	5800001	6000000	chr11	5986600	5987994	GS011G0051500.1	molecular_function:"Enables the transfer of ammonium from one side of a membrane to the other. Ammonium is the cation NH4+ which is formed from N2 by root-nodule bacteria in leguminous plants and is an excretory product in ammonotelic animals." [GOC:go_curators, ISBN:0198506732](GO:0008519),biological_process:"The directed movement of ammonium into, out of or within a cell, or between cells, by m…	ammonium transporter 1 member 3-like; K03320 ammonium transporter, Amt family (A)	Ammonium transporter 1 member 3 OS=Solanum lycopersicum GN=AMT1-3 PE=2 SV=1	Ammonium Transporter Family	AMT1;6 [Malus hupehensis var. mengshanensis]
chr11	5800001	6000000	chr11	5990100	5991020	GS011G0051600.1	molecular_function:"Any molecular function by which a gene product interacts selectively and non-covalently with DNA (deoxyribonucleic acid)." [GOC:dph, GOC:jl, GOC:tb, GOC:vw](GO:0003677),biological_process:"Any process that modulates the frequency, rate or extent of cellular DNA-templated transcription." [GOC:go_curators, GOC:txnOH](GO:0006355)	SORBIDRAFT_08g001520, Sb08g001520; hypothetical protein; K05747 Wiskott-Aldrich syndrome protein (A)	NAC domain-containing protein 43 OS=Arabidopsis thaliana GN=NAC043 PE=2 SV=2	No apical meristem (NAM) protein	PREDICTED: NAC transcription factor 29-like [Pyrus x bretschneideri]
chr11	5800001	6000000	chr11	5993679	5994830	GS011G0051700.1	molecular_function:"Any molecular function by which a gene product interacts selectively and non-covalently with DNA (deoxyribonucleic acid)." [GOC:dph, GOC:jl, GOC:tb, GOC:vw](GO:0003677),biological_process:"Any process that modulates the frequency, rate or extent of cellular DNA-templated transcription." [GOC:go_curators, GOC:txnOH](GO:0006355)	--	Putative NAC domain-containing protein 94 OS=Arabidopsis thaliana GN=ANAC094 PE=3 SV=1	No apical meristem (NAM) protein	PREDICTED: NAC transcription factor 29-like [Malus domestica]
chr11	5800001	6000000	chr11	5831637	5836377	GS011G0050000.1	molecular_function:"Catalysis of the phosphorylation of an amino acid residue in a protein, usually according to the reaction: a protein + ATP = a phosphoprotein + ADP." [MetaCyc:PROTEIN-KINASE-RXN](GO:0004672),molecular_function:"Interacting selectively and non-covalently with ATP, adenosine 5'-triphosphate, a universally important coenzyme and enzyme regulator." [ISBN:0198506732](GO:0005524),bi…	mitogen-activated protein kinase kinase kinase YODA-like; K04420 mitogen-activated protein kinase kinase kinase 2 [EC:2.7.11.25] (A)	Mitogen-activated protein kinase kinase kinase YODA OS=Arabidopsis thaliana GN=YDA PE=1 SV=1	Protein kinase domain	PREDICTED: mitogen-activated protein kinase kinase kinase YODA-like [Malus domestica]
chr11	5800001	6000000	chr11	5837412	5859931	GS011G0050100.1	--	--	--	Protein of unknown function (DUF679)	PREDICTED: uncharacterized protein LOC103422787 [Malus domestica]
chr11	5800001	6000000	chr11	5797882	5800287	GS011G0049500.1	molecular_function:"Catalysis of the phosphorylation of an amino acid residue in a protein, usually according to the reaction: a protein + ATP = a phosphoprotein + ADP." [MetaCyc:PROTEIN-KINASE-RXN](GO:0004672),molecular_function:"Catalysis of the reactions: ATP + protein serine = ADP + protein serine phosphate, and ATP + protein threonine = ADP + protein threonine phosphate." [GOC:bf, RHEA:17989…	putative serine/threonine-protein kinase-like protein CCR3; K04730 interleukin-1 receptor-associated kinase 1 [EC:2.7.11.1] (A)	Putative serine/threonine-protein kinase-like protein CCR3 OS=Arabidopsis thaliana GN=CCR3 PE=2 SV=1	Protein kinase domain	PREDICTED: putative serine/threonine-protein kinase-like protein CCR3 [Malus domestica]
chr11	5800001	6000000	chr11	5961833	5970559	GS011G0051200.1	molecular_function:"Interacting selectively and non-covalently with ATP, adenosine 5'-triphosphate, a universally important coenzyme and enzyme regulator." [ISBN:0198506732](GO:0005524),cellular_component:"A lipid bilayer along with all the proteins and protein complexes embedded in it an attached to it." [GOC:dos, GOC:mah, ISBN:0815316194](GO:0016020),molecular_function:"Primary active transport…	hypothetical protein; K08711 ATP-binding cassette, subfamily G (WHITE), member 2, PDR (A)	ABC transporter G family member 31 OS=Arabidopsis thaliana GN=ABCG31 PE=1 SV=1	Plant PDR ABC transporter associated	PREDICTED: ABC transporter G family member 31 [Malus domestica]
chr11	5800001	6000000	chr11	5912979	5914800	GS011G0050700.1	molecular_function:"Catalysis of an oxidation-reduction (redox) reaction, a reversible chemical reaction in which the oxidation state of an atom or atoms within a molecule is altered. One substrate acts as a hydrogen or electron donor and becomes oxidized, while the other acts as hydrogen or electron acceptor and becomes reduced." [GOC:go_curators](GO:0016491)	GMP synthase [glutamine-hydrolyzing]; K01951 GMP synthase (glutamine-hydrolysing) [EC:6.3.5.2] (A)	Probable 2-oxoglutarate-dependent dioxygenase AOP1 OS=Arabidopsis thaliana GN=AOP1 PE=2 SV=1	2OG-Fe(II) oxygenase superfamily	PREDICTED: 2-oxoglutarate-dependent dioxygenase AOP2-like [Malus domestica]
chr11	6800001	7400000	chr11	6799749	6804249	GS011G0057800.1	--	uncharacterized LOC101249008; K11653 AT-rich interactive domain-containing protein 1 (A)	--	--	PREDICTED: uncharacterized protein LOC103929827 [Pyrus x bretschneideri]
chr11	6800001	7400000	chr11	6813106	6814477	GS011G0058000.1	molecular_function:"The action of a molecule that contributes to the structural integrity of the ribosome." [GOC:mah](GO:0003735),cellular_component:"A semiautonomous, self replicating organelle that occurs in varying numbers, shapes, and sizes in the cytoplasm of virtually all eukaryotic cells. It is notably the site of tissue respiration." [GOC:giardia, ISBN:0198506732](GO:0005739)	uncharacterized LOC104602829; K17412 small subunit ribosomal protein S34 (A)	--	Mitochondrial 28S ribosomal protein S34	PREDICTED: uncharacterized protein LOC103929829 [Pyrus x bretschneideri]
chr11	6800001	7400000	chr11	6809036	6811142	GS011G0057900.1	molecular_function:"The action of a molecule that contributes to the structural integrity of a cytoskeletal structure." [GOC:mah](GO:0005200),molecular_function:"Interacting selectively and non-covalently with GTP, guanosine triphosphate." [GOC:ai](GO:0005525),cellular_component:"Any of the long, generally straight, hollow tubes of internal diameter 12-15 nm and external diameter 24 nm found in a…	tubulin beta chain-like; K07375 tubulin beta (A)	Tubulin beta-1 chain OS=Zea mays GN=TUBB1 PE=2 SV=1	Tubulin/FtsZ family, GTPase domain	PREDICTED: tubulin beta chain-like [Pyrus x bretschneideri]
chr11	6800001	7400000	chr11	6822380	6825295	GS011G0058100.1	--	--	--	Domain of unknown function (DUF3527)	PREDICTED: probable GPI-anchored adhesin-like protein PGA55 [Malus domestica]
chr11	6800001	7400000	chr11	6841619	6845377	GS011G0058300.1	--	mitochondrial import inner membrane translocase subunit TIM10-like; K17778 mitochondrial import inner membrane translocase subunit TIM10 (A)	Mitochondrial import inner membrane translocase subunit TIM10 OS=Arabidopsis thaliana GN=TIM10 PE=1 SV=1	Tim10/DDP family zinc finger	PREDICTED: mitochondrial import inner membrane translocase subunit TIM10-like [Pyrus x bretschneideri]
chr11	6800001	7400000	chr11	6857210	6858822	GS011G0058500.1	--	17.6 kDa class I heat shock protein; K13993 HSP20 family protein (A)	18.1 kDa class I heat shock protein (Fragment) OS=Medicago sativa GN=HSP18.1 PE=2 SV=1	--	17.6 kDa class I heat shock protein [Medicago truncatula]
chr11	6800001	7400000	chr11	6916311	6923335	GS011G0058700.1	--	--	--	--	--
chr11	6800001	7400000	chr11	6933529	6933831	GS011G0058800.1	--	--	--	--	PREDICTED: uncharacterized protein LOC101291635 [Fragaria vesca subsp. vesca]
chr11	6800001	7400000	chr11	7034204	7034452	GS011G0059000.1	--	--	--	--	PREDICTED: probable cytosolic iron-sulfur protein assembly protein CIAO1 homolog [Pyrus x bretschneideri]
chr11	6800001	7400000	chr11	7116399	7123015	GS011G0059100.1	--	--	--	--	PREDICTED: uncharacterized protein LOC103447677 [Malus domestica]
chr11	6800001	7400000	chr11	7184132	7184659	GS011G0059300.1	--	probable disease resistance protein At4g27220; K13459 disease resistance protein RPS2 (A)	Probable disease resistance protein At4g27220 OS=Arabidopsis thaliana GN=At4g27220 PE=2 SV=1	--	PREDICTED: probable disease resistance protein At4g27220 [Malus domestica]
chr11	6800001	7400000	chr11	7185155	7186587	GS011G0059400.1	--	hypothetical protein; K13459 disease resistance protein RPS2 (A)	--	--	PREDICTED: uncharacterized protein LOC103447471 [Malus domestica]
chr11	6800001	7400000	chr11	7178649	7179908	GS011G0059200.1	--	putative cyclin-A3-1; K06627 cyclin A (A)	Cyclin-A3-2 OS=Arabidopsis thaliana GN=CYCA3-2 PE=2 SV=1	--	PREDICTED: putative cyclin-A3-1 [Pyrus x bretschneideri]
chr11	6800001	7400000	chr11	7227836	7229941	GS011G0059600.1	--	prolyl endopeptidase-like; K01354 oligopeptidase B [EC:3.4.21.83] (A)	--	--	PREDICTED: prolyl endopeptidase-like [Fragaria vesca subsp. vesca]
chr11	6800001	7400000	chr11	7230474	7230779	GS011G0059700.1	--	--	--	--	--
chr11	6800001	7400000	chr11	7252503	7254268	GS011G0059800.1	--	hypothetical protein; K13459 disease resistance protein RPS2 (A)	Probable disease resistance protein At4g27220 OS=Arabidopsis thaliana GN=At4g27220 PE=2 SV=1	--	PREDICTED: uncharacterized protein LOC103447471 [Malus domestica]
chr11	6800001	7400000	chr11	7256773	7257083	GS011G0059900.1	--	--	--	--	PREDICTED: uncharacterized protein LOC103439249 [Malus domestica]
chr11	6800001	7400000	chr11	7303403	7303858	GS011G0060200.1	molecular_function:"Enables the transfer of copper (Cu) ions from one side of a membrane to the other." [GOC:ai](GO:0005375),cellular_component:"The component of a membrane consisting of the gene products and protein complexes having at least some part of their peptide sequence embedded in the hydrophobic region of the membrane." [GOC:dos, GOC:go_curators](GO:0016021),biological_process:"The dire…	copper transporter 1-like; K14686 solute carrier family 31 (copper transporter), member 1 (A)	Copper transporter 6 OS=Arabidopsis thaliana GN=COPT6 PE=2 SV=1	Ctr copper transporter family	PREDICTED: copper transporter 1-like [Malus domestica]
chr11	6800001	7400000	chr11	7293833	7294279	GS011G0060100.1	molecular_function:"Enables the transfer of copper (Cu) ions from one side of a membrane to the other." [GOC:ai](GO:0005375),cellular_component:"The component of a membrane consisting of the gene products and protein complexes having at least some part of their peptide sequence embedded in the hydrophobic region of the membrane." [GOC:dos, GOC:go_curators](GO:0016021),biological_process:"The dire…	copper transporter 1-like; K14686 solute carrier family 31 (copper transporter), member 1 (A)	Copper transporter 1 OS=Arabidopsis thaliana GN=COPT1 PE=2 SV=2	Ctr copper transporter family	PREDICTED: copper transporter 1-like [Malus domestica]
chr11	6800001	7400000	chr11	7319186	7321962	GS011G0060300.1	--	--	--	--	PREDICTED: uncharacterized protein LOC103447484 [Malus domestica]
chr11	6800001	7400000	chr11	7331350	7331904	GS011G0060600.1	--	--	--	--	hypothetical protein PRUPE_ppa024133mg [Prunus persica]
chr11	6800001	7400000	chr11	7332960	7334859	GS011G0060700.1	--	Proteasome inhibitor-related; K06700 proteasome inhibitor subunit 1 (PI31) (A)	--	--	PREDICTED: uncharacterized protein LOC103447486 isoform X2 [Malus domestica]
chr11	6800001	7400000	chr11	7328599	7329311	GS011G0060500.1	--	--	--	--	PREDICTED: uncharacterized protein LOC103447487 [Malus domestica]
chr11	6800001	7400000	chr11	7325426	7326463	GS011G0060400.1	--	--	Universal stress protein A-like protein OS=Arabidopsis thaliana GN=At3g01520 PE=1 SV=2	Universal stress protein family	PREDICTED: universal stress protein A-like protein [Malus domestica]
chr11	6800001	7400000	chr11	7345790	7347378	GS011G0060800.1	molecular_function:"Interacting selectively and non-covalently with any protein or protein complex (a complex of two or more proteins that may include other nonprotein molecules)." [GOC:go_curators](GO:0005515)	SORBIDRAFT_03g042630, Sb03g042630; hypothetical protein; K01166 ribonuclease T2 [EC:3.1.27.1] (A)	Pentatricopeptide repeat-containing protein At3g46870 OS=Arabidopsis thaliana GN=At3g46870 PE=1 SV=1	PPR repeat family	PREDICTED: pentatricopeptide repeat-containing protein At3g46870-like [Malus domestica]
chr11	6800001	7400000	chr11	7384585	7386429	GS011G0061200.1	molecular_function:"Catalysis of the hydrolysis of internal, alpha-peptide bonds in a polypeptide chain by a catalytic mechanism that involves a catalytic triad consisting of a serine nucleophile that is activated by a proton relay involving an acidic residue (e.g. aspartate or glutamate) and a basic residue (usually histidine)." [GOC:mah, http://merops.sanger.ac.uk/about/glossary.htm#CATTYPE, IS…	peptidase, putative (EC:3.4.21.25); K18443 golgi-specific brefeldin A-resistance guanine nucleotide exchange factor 1 (A)	Cucumisin OS=Cucumis melo PE=1 SV=1	Subtilase family	PREDICTED: cucumisin-like [Prunus mume]
chr11	6800001	7400000	chr11	7380850	7381017	GS011G0061100.1	--	SORBIDRAFT_03g042630, Sb03g042630; hypothetical protein; K01166 ribonuclease T2 [EC:3.1.27.1] (A)	Pentatricopeptide repeat-containing protein At3g46870 OS=Arabidopsis thaliana GN=At3g46870 PE=1 SV=1	--	PREDICTED: pentatricopeptide repeat-containing protein At3g46870-like [Malus domestica]
chr11	6800001	7400000	chr11	7398312	7400752	GS011G0061300.1	molecular_function:"Catalysis of the hydrolysis of internal, alpha-peptide bonds in a polypeptide chain by a catalytic mechanism that involves a catalytic triad consisting of a serine nucleophile that is activated by a proton relay involving an acidic residue (e.g. aspartate or glutamate) and a basic residue (usually histidine)." [GOC:mah, http://merops.sanger.ac.uk/about/glossary.htm#CATTYPE, IS…	peptidase, putative (EC:3.4.21.25); K18443 golgi-specific brefeldin A-resistance guanine nucleotide exchange factor 1 (A)	Cucumisin OS=Cucumis melo PE=1 SV=1	-	PREDICTED: cucumisin-like [Malus domestica]
chr11	6800001	7400000	chr11	6898878	6915975	GS011G0058600.1	--	prolyl endopeptidase-like; K01354 oligopeptidase B [EC:3.4.21.83] (A)	Beta-galactosidase 8 OS=Arabidopsis thaliana GN=BGAL8 PE=2 SV=2	Glycosyl hydrolases family 35	PREDICTED: prolyl endopeptidase-like [Malus domestica]
chr11	6800001	7400000	chr11	6831514	6841079	GS011G0058200.1	molecular_function:"Catalysis of the phosphorylation of an amino acid residue in a protein, usually according to the reaction: a protein + ATP = a phosphoprotein + ADP." [MetaCyc:PROTEIN-KINASE-RXN](GO:0004672),molecular_function:"Interacting selectively and non-covalently with any protein or protein complex (a complex of two or more proteins that may include other nonprotein molecules)." [GOC:go…	probable serine/threonine-protein kinase At5g41260; K14500 BR-signaling kinase [EC:2.7.11.1] (A)	Probable serine/threonine-protein kinase At5g41260 OS=Arabidopsis thaliana GN=At5g41260 PE=1 SV=1	Protein tyrosine kinase	PREDICTED: probable serine/threonine-protein kinase At5g41260 [Malus domestica]
chr11	6800001	7400000	chr11	6848243	6848590	GS011G0058400.1	--	--	--	--	--
chr11	6800001	7400000	chr11	7264364	7286833	GS011G0060000.1	molecular_function:"Catalysis of the transfer of a glycosyl group from a UDP-sugar to a small hydrophobic molecule." [InterPro:IPR004224, PMID:11846783](GO:0008194)	hypothetical protein; K04628 2-hydroxyacylsphingosine 1-beta-galactosyltransferase [EC:2.4.1.45] (A)	UDP-glycosyltransferase 76E2 OS=Arabidopsis thaliana GN=UGT76E2 PE=2 SV=1	UDP-glucoronosyl and UDP-glucosyl transferase	PREDICTED: UDP-glycosyltransferase 76E2-like [Malus domestica]
chr11	6800001	7400000	chr11	7358185	7373179	GS011G0061000.1	molecular_function:"Catalysis of the incorporation of one atom from molecular oxygen into a compound and the reduction of the other atom of oxygen to water." [ISBN:0198506732](GO:0004497),molecular_function:"Interacting selectively and non-covalently with iron (Fe) ions." [GOC:ai](GO:0005506),molecular_function:"Catalysis of an oxidation-reduction (redox) reaction in which hydrogen or electrons a…	cytochrome P450 71A25-like; K00512 steroid 17alpha-monooxygenase / 17alpha-hydroxyprogesterone aldolase [EC:1.14.14.19 4.1.2.30] (A)	Cytochrome P450 71A26 OS=Arabidopsis thaliana GN=CYP71A26 PE=3 SV=1	Cytochrome P450	PREDICTED: cytochrome P450 71A26-like [Malus domestica]
chr11	6800001	7400000	chr11	7355936	7357055	GS011G0060900.1	--	BEACH domain-containing protein; K18953 factor associated with neutral sphingomyelinase activation (A)	Neurobeachin OS=Drosophila melanogaster GN=rg PE=1 SV=3	Beige/BEACH domain	PREDICTED: BEACH domain-containing protein lvsC-like [Malus domestica]
chr11	6800001	7400000	chr11	6940714	7026272	GS011G0058900.1	--	hypothetical protein; K13459 disease resistance protein RPS2 (A)	Probable disease resistance protein At4g27220 OS=Arabidopsis thaliana GN=At4g27220 PE=2 SV=1	--	PREDICTED: uncharacterized protein LOC103412844 [Malus domestica]
chr11	6800001	7400000	chr11	7204405	7220983	GS011G0059500.1	--	digestive organ expansion factor homolog; K14774 U3 small nucleolar RNA-associated protein 25 (A)	--	--	PREDICTED: uncharacterized protein LOC103422447 [Malus domestica]
chr11	10400001	10600000	chr11	10418225	10418491	GS011G0081800.1	molecular_function:"Interacting selectively and non-covalently with any protein or protein complex (a complex of two or more proteins that may include other nonprotein molecules)." [GOC:go_curators](GO:0005515)	pentatricopeptide repeat-containing protein At1g09900; K17710 pentatricopeptide repeat domain-containing protein 1 (A)	Pentatricopeptide repeat-containing protein At1g07740, mitochondrial OS=Arabidopsis thaliana GN=At1g07740 PE=2 SV=1	PPR repeat family	PREDICTED: LOW QUALITY PROTEIN: pentatricopeptide repeat-containing protein At1g07740, mitochondrial [Malus domestica]
chr11	10400001	10600000	chr11	10413708	10417818	GS011G0081700.1	--	--	--	--	--
chr11	10400001	10600000	chr11	10427550	10428879	GS011G0082000.1	molecular_function:"Interacting selectively and non-covalently with any metal ion." [GOC:ai](GO:0046872)	trimethylguanosine synthase; K14292 trimethylguanosine synthase [EC:2.1.1.-] (A)	Copper transport protein ATX1 OS=Arabidopsis thaliana GN=ATX1 PE=1 SV=1	Heavy-metal-associated domain	PREDICTED: uncharacterized protein LOC103447760 [Malus domestica]
chr11	10400001	10600000	chr11	10420503	10421435	GS011G0081900.1	--	hypothetical protein; K19027 zinc finger FYVE domain-containing protein 26 (A)	Dirigent protein 25 OS=Arabidopsis thaliana GN=DIR25 PE=2 SV=1	Dirigent-like protein	PREDICTED: dirigent protein 25-like [Malus domestica]
chr11	10400001	10600000	chr11	10457509	10457946	GS011G0082200.1	--	DNA polymerase zeta catalytic subunit-like; K02350 DNA polymerase zeta [EC:2.7.7.7] (A)	Retrovirus-related Pol polyprotein from transposon TNT 1-94 OS=Nicotiana tabacum PE=2 SV=1	Reverse transcriptase (RNA-dependent DNA polymerase)	hypothetical protein VITISV_017997 [Vitis vinifera]
chr11	10400001	10600000	chr11	10473609	10475507	GS011G0082300.1	cellular_component:"A protein complex peripherally associated with the plasma membrane that determines where vesicles dock and fuse. At least eight complex components are conserved between yeast and mammals." [GOC:cilia, PMID:15292201, PMID:27243008, PMID:9700152](GO:0000145),biological_process:"A process of secretion by a cell that results in the release of intracellular molecules (e.g. hormones…	exocyst complex component EXO70B1-like; K07195 exocyst complex component 7 (A)	Exocyst complex component EXO70A1 OS=Arabidopsis thaliana GN=EXO70A1 PE=1 SV=1	Exo70 exocyst complex subunit	PREDICTED: exocyst complex component EXO70B1-like [Malus domestica]
chr11	10400001	10600000	chr11	10491962	10493323	GS011G0082400.1	biological_process:"The chemical reactions and pathways resulting in the formation of a fatty acid, any of the aliphatic monocarboxylic acids that can be liberated by hydrolysis from naturally occurring fats and oils. Fatty acids are predominantly straight-chain acids of 4 to 24 carbon atoms, which may be saturated or unsaturated; branched fatty acids and hydroxy fatty acids also occur, and very …	3-ketoacyl-CoA synthase 12-like; K15397 3-ketoacyl-CoA synthase [EC:2.3.1.199] (A)	3-ketoacyl-CoA synthase 12 OS=Arabidopsis thaliana GN=KCS12 PE=2 SV=1	FAE1/Type III polyketide synthase-like protein	PREDICTED: 3-ketoacyl-CoA synthase 12-like [Malus domestica]
chr11	10400001	10600000	chr11	10524055	10526125	GS011G0082600.1	molecular_function:"Interacting selectively and non-covalently with any protein or protein complex (a complex of two or more proteins that may include other nonprotein molecules)." [GOC:go_curators](GO:0005515)	ANK2; ankyrin 2, neuronal; K10380 ankyrin (A)	Ankyrin repeat-containing protein At5g02620 OS=Arabidopsis thaliana GN=At5g02620 PE=1 SV=1	Ankyrin repeat	PREDICTED: ankyrin repeat-containing protein At5g02620 [Malus domestica]
chr11	10400001	10600000	chr11	10551803	10552240	GS011G0082800.1	molecular_function:"Catalysis of the transfer of an acyl group, other than amino-acyl, from one compound (donor) to another (acceptor)." [GOC:jl](GO:0016747)	BAHD acyltransferase At5g47980-like; K13065 shikimate O-hydroxycinnamoyltransferase [EC:2.3.1.133] (A)	BAHD acyltransferase At5g47980 OS=Arabidopsis thaliana GN=BAHD1 PE=2 SV=1	Transferase family	PREDICTED: uncharacterized protein LOC103447811 [Malus domestica]
chr11	10400001	10600000	chr11	10556207	10557619	GS011G0082900.1	molecular_function:"Catalysis of the transfer of an acyl group, other than amino-acyl, from one compound (donor) to another (acceptor)." [GOC:jl](GO:0016747)	BAHD acyltransferase At5g47980-like; K13065 shikimate O-hydroxycinnamoyltransferase [EC:2.3.1.133] (A)	BAHD acyltransferase At5g47980 OS=Arabidopsis thaliana GN=BAHD1 PE=2 SV=1	Transferase family	PREDICTED: uncharacterized protein LOC103447811 [Malus domestica]
chr11	10400001	10600000	chr11	10570193	10571533	GS011G0083000.1	molecular_function:"Catalysis of the transfer of an acyl group, other than amino-acyl, from one compound (donor) to another (acceptor)." [GOC:jl](GO:0016747)	BAHD acyltransferase At5g47980-like; K13065 shikimate O-hydroxycinnamoyltransferase [EC:2.3.1.133] (A)	BAHD acyltransferase At5g47980 OS=Arabidopsis thaliana GN=BAHD1 PE=2 SV=1	Transferase family	PREDICTED: BAHD acyltransferase At5g47980-like [Malus domestica]
chr11	10400001	10600000	chr11	10369452	10401309	GS011G0081600.1	molecular_function:"Catalysis of the incorporation of one atom from molecular oxygen into a compound and the reduction of the other atom of oxygen to water." [ISBN:0198506732](GO:0004497),molecular_function:"Interacting selectively and non-covalently with iron (Fe) ions." [GOC:ai](GO:0005506),molecular_function:"Catalysis of an oxidation-reduction (redox) reaction in which hydrogen or electrons a…	licodione synthase-like; K00512 steroid 17alpha-monooxygenase / 17alpha-hydroxyprogesterone aldolase [EC:1.14.14.19 4.1.2.30] (A)	Licodione synthase OS=Glycyrrhiza echinata GN=CYP93B1 PE=1 SV=2	Cytochrome P450	PREDICTED: licodione synthase-like [Malus domestica]
chr11	10400001	10600000	chr11	10436588	10438269	GS011G0082100.1	molecular_function:"The action of a molecule that contributes to the structural integrity of the ribosome." [GOC:mah](GO:0003735),cellular_component:"An intracellular organelle, about 200 A in diameter, consisting of RNA and protein. It is the site of protein biosynthesis resulting from translation of messenger RNA (mRNA). It consists of two subunits, one large and one small, each containing only…	60S ribosomal protein L35; K02918 large subunit ribosomal protein L35e (A)	60S ribosomal protein L35 OS=Euphorbia esula GN=RPL35 PE=2 SV=1	Ribosomal L29 protein	PREDICTED: 60S ribosomal protein L35 [Malus domestica]
chr11	10400001	10600000	chr11	10528678	10536070	GS011G0082700.1	molecular_function:"Catalysis of the transfer of UFM1 to a substrate protein via the reaction X-UFM1 + S --> X + S-UFM1, where X is either an E2 or E3 enzyme, the X-UFM1 linkage is a thioester bond, and the S-UFM1 linkage is an isopeptide bond between the C-terminal amino acid of UFM1 and the epsilon-amino group of lysine residues in the substrate." [GOC:dph](GO:0061666),biological_process:"Coval…	hypothetical protein; K14772 U3 small nucleolar RNA-associated protein 20 (A)	E3 UFM1-protein ligase 1 homolog OS=Arabidopsis thaliana GN=At3g46220 PE=1 SV=1	E3 UFM1-protein ligase 1	PREDICTED: E3 UFM1-protein ligase 1 homolog isoform X1 [Malus domestica]
chr11	10400001	10600000	chr11	10502018	10510688	GS011G0082500.1	molecular_function:"Catalysis of the hydrolysis of various bonds, e.g. C-O, C-N, C-C, phosphoric anhydride bonds, etc. Hydrolase is the systematic name for any enzyme of EC class 3." [ISBN:0198506732](GO:0016787)	--	Nudix hydrolase 9 OS=Arabidopsis thaliana GN=NUDT9 PE=2 SV=1	NUDIX domain	PREDICTED: nudix hydrolase 9 [Pyrus x bretschneideri]
chr11	10400001	10600000	chr11	10572896	10586558	GS011G0083100.1	biological_process:"Any process that modulates the frequency, rate or extent of cellular DNA-templated transcription." [GOC:go_curators, GOC:txnOH](GO:0006355),cellular_component:"The core of the CCR4-NOT complex. In Saccharomyces the CCR4-NOT core complex comprises Ccr4p, Caf1p, Caf40p, Caf130p, Not1p, Not2p, Not3p, Not4p, and Not5p." [GOC:sart, PMID:11113136](GO:0030015)	probable NOT transcription complex subunit VIP2; K12605 CCR4-NOT transcription complex subunit 2 (A)	Probable NOT transcription complex subunit VIP2 (Fragment) OS=Nicotiana benthamiana GN=VIP2 PE=1 SV=1	Carbohydrate-binding protein of the ER	PREDICTED: probable NOT transcription complex subunit VIP2 isoform X1 [Malus domestica]
chr11	11000001	11400000	chr11	11020297	11020479	GS011G0085800.1	--	--	--	--	--
chr11	11000001	11400000	chr11	11011093	11013255	GS011G0085700.1	molecular_function:"Catalysis of the phosphorylation of an amino acid residue in a protein, usually according to the reaction: a protein + ATP = a phosphoprotein + ADP." [MetaCyc:PROTEIN-KINASE-RXN](GO:0004672),molecular_function:"Catalysis of the reaction: protein + ATP = protein phosphate + ADP. This reaction is the phosphorylation of proteins. Mitogen-activated protein kinase; a family of prot…	MAPK, MPK2; mitogen-activated protein kinase homolog NTF6-like; K04371 mitogen-activated protein kinase 1/3 [EC:2.7.11.24] (A)	Mitogen-activated protein kinase homolog NTF6 OS=Nicotiana tabacum GN=NTF6 PE=2 SV=1	Protein kinase domain	mitogen-activated protein kinase homolog NTF6-like [Malus domestica]
chr11	11000001	11400000	chr11	11039460	11039690	GS011G0086100.1	--	--	--	--	PREDICTED: uncharacterized protein LOC103422838 [Malus domestica]
chr11	11000001	11400000	chr11	11034407	11034631	GS011G0086000.1	--	--	--	--	PREDICTED: uncharacterized protein LOC103422838 [Malus domestica]
chr11	11000001	11400000	chr11	11043815	11047154	GS011G0086200.1	biological_process:"The error-free repair of a double-strand break in DNA in which the broken DNA molecule is repaired using homologous sequences. A strand in the broken DNA searches for a homologous region in an intact chromosome to serve as the template for DNA synthesis. The restoration of two intact DNA molecules results in the exchange, reciprocal or nonreciprocal, of genetic material betwee…	DNA repair protein RAD51 homolog 2; K10869 RAD51-like protein 1 (A)	DNA repair protein RAD51 homolog 2 OS=Arabidopsis thaliana GN=RAD51B PE=2 SV=2	Rad51	PREDICTED: DNA repair protein RAD51 homolog 2 isoform X1 [Malus domestica]
chr11	11000001	11400000	chr11	11083782	11087183	GS011G0086300.1	molecular_function:"Any molecular function by which a gene product interacts selectively and non-covalently with DNA (deoxyribonucleic acid)." [GOC:dph, GOC:jl, GOC:tb, GOC:vw](GO:0003677),molecular_function:"Interacting selectively and non-covalently with a specific double-stranded genomic DNA sequence (sometimes referred to as a motif) within the regulatory region of a gene to modulate transcri…	AP2-like ethylene-responsive transcription factor TOE3; K09284 AP2-like factor, euAP2 lineage (A)	Ethylene-responsive transcription factor RAP2-7 OS=Arabidopsis thaliana GN=RAP2-7 PE=2 SV=2	AP2 domain	PREDICTED: ethylene-responsive transcription factor RAP2-7-like isoform X1 [Pyrus x bretschneideri]
chr11	11000001	11400000	chr11	11108383	11108902	GS011G0086500.1	--	--	--	--	PREDICTED: uncharacterized protein LOC103403371 [Malus domestica]
chr11	11000001	11400000	chr11	11143275	11145854	GS011G0086600.1	molecular_function:"Catalysis of the reaction: donor + hydrogen peroxide = oxidized donor + 2 H2O." [EC:1.11.1.7, RHEA:56136](GO:0004601),biological_process:"Any process that results in a change in state or activity of a cell or an organism (in terms of movement, secretion, enzyme production, gene expression, etc.) as a result of oxidative stress, a state often resulting from exposure to high lev…	L-ascorbate peroxidase, cytosolic-like; K00434 L-ascorbate peroxidase [EC:1.11.1.11] (A)	L-ascorbate peroxidase, cytosolic OS=Pisum sativum GN=APX1 PE=1 SV=2	Peroxidase	PREDICTED: L-ascorbate peroxidase, cytosolic-like [Malus domestica]
chr11	11000001	11400000	chr11	11169250	11170427	GS011G0086800.1	cellular_component:"A lipid bilayer along with all the proteins and protein complexes embedded in it an attached to it." [GOC:dos, GOC:mah, ISBN:0815316194](GO:0016020),molecular_function:"Enables the transfer of a substance, usually a specific substance or a group of related substances, from one side of a membrane to the other." [GOC:jid, GOC:mtg_transport, ISBN:0815340729](GO:0022857),biologica…	protein NRT1/ PTR FAMILY 2.7-like; K14638 solute carrier family 15 (peptide/histidine transporter), member 3/4 (A)	Putative protein NRT1/ PTR FAMILY 2.2 OS=Arabidopsis thaliana GN=NPF2.2 PE=5 SV=1	POT family	PREDICTED: protein NRT1/ PTR FAMILY 2.7-like isoform X2 [Pyrus x bretschneideri]
chr11	11000001	11400000	chr11	11158595	11160556	GS011G0086700.1	molecular_function:"Catalysis of the phosphorylation of an amino acid residue in a protein, usually according to the reaction: a protein + ATP = a phosphoprotein + ADP." [MetaCyc:PROTEIN-KINASE-RXN](GO:0004672),molecular_function:"Catalysis of the reaction: protein + ATP = protein phosphate + ADP. This reaction is the phosphorylation of proteins. Mitogen-activated protein kinase; a family of prot…	mitogen-activated protein kinase 3; K04371 mitogen-activated protein kinase 1/3 [EC:2.7.11.24] (A)	Mitogen-activated protein kinase 3 OS=Arabidopsis thaliana GN=MPK3 PE=1 SV=2	Protein kinase domain	PREDICTED: mitogen-activated protein kinase 3 [Malus domestica]
chr11	11000001	11400000	chr11	11182383	11184220	GS011G0086900.1	cellular_component:"A lipid bilayer along with all the proteins and protein complexes embedded in it an attached to it." [GOC:dos, GOC:mah, ISBN:0815316194](GO:0016020),molecular_function:"Enables the transfer of a substance, usually a specific substance or a group of related substances, from one side of a membrane to the other." [GOC:jid, GOC:mtg_transport, ISBN:0815340729](GO:0022857),biologica…	protein NRT1/ PTR FAMILY 2.7-like; K14638 solute carrier family 15 (peptide/histidine transporter), member 3/4 (A)	Protein NRT1/ PTR FAMILY 2.7 OS=Arabidopsis thaliana GN=NPF2.7 PE=1 SV=1	POT family	PREDICTED: protein NRT1/ PTR FAMILY 2.7-like isoform X1 [Pyrus x bretschneideri]
chr11	11000001	11400000	chr11	11200361	11200872	GS011G0087000.1	--	--	--	--	--
chr11	11000001	11400000	chr11	11213725	11222926	GS011G0087100.1	--	--	--	--	PREDICTED: uncharacterized protein LOC103949001 [Pyrus x bretschneideri]
chr11	11000001	11400000	chr11	11249268	11252275	GS011G0087300.1	--	--	--	--	PREDICTED: uncharacterized protein LOC103408038 [Malus domestica]
chr11	11000001	11400000	chr11	11283303	11284680	GS011G0087500.1	molecular_function:"The action of a molecule that contributes to the structural integrity of the ribosome." [GOC:mah](GO:0003735),cellular_component:"An intracellular organelle, about 200 A in diameter, consisting of RNA and protein. It is the site of protein biosynthesis resulting from translation of messenger RNA (mRNA). It consists of two subunits, one large and one small, each containing only…	40S ribosomal protein S23; K02973 small subunit ribosomal protein S23e (A)	40S ribosomal protein S23 OS=Fragaria ananassa GN=RPS23 PE=2 SV=1	Ribosomal protein S12/S23	PREDICTED: 40S ribosomal protein S23 [Malus domestica]
chr11	11000001	11400000	chr11	11276687	11279653	GS011G0087400.1	molecular_function:"Any molecular function by which a gene product interacts selectively and non-covalently with DNA (deoxyribonucleic acid)." [GOC:dph, GOC:jl, GOC:tb, GOC:vw](GO:0003677),biological_process:"Any process that modulates the frequency, rate or extent of cellular DNA-templated transcription." [GOC:go_curators, GOC:txnOH](GO:0006355)	cyclic dof factor 1-like; K16222 Dof zinc finger protein DOF5.5 (A)	Dof zinc finger protein DOF5.3 OS=Arabidopsis thaliana GN=DOF5.3 PE=2 SV=1	Dof domain, zinc finger	DOF domain class transcription factor [Malus domestica]
chr11	11000001	11400000	chr11	11296098	11299493	GS011G0087600.1	--	interactor of constitutive active ROPs 3-like; K10352 myosin heavy chain (A)	Interactor of constitutive active ROPs 3 OS=Arabidopsis thaliana GN=ICR3 PE=1 SV=1	--	PREDICTED: LOW QUALITY PROTEIN: interactor of constitutive active ROPs 3-like [Malus domestica]
chr11	11000001	11400000	chr11	11331625	11332830	GS011G0087900.1	molecular_function:"Interacting selectively and non-covalently with any protein or protein complex (a complex of two or more proteins that may include other nonprotein molecules)." [GOC:go_curators](GO:0005515)	Phenylalanyl-tRNA synthetase class IIc family protein; K01889 phenylalanyl-tRNA synthetase alpha chain [EC:6.1.1.20] (A)	F-box protein At4g19940 OS=Arabidopsis thaliana GN=At4g19940 PE=3 SV=1	F-box-like	PREDICTED: putative F-box protein At5g62660 [Pyrus x bretschneideri]
chr11	11000001	11400000	chr11	11325378	11326586	GS011G0087800.1	molecular_function:"Interacting selectively and non-covalently with any protein or protein complex (a complex of two or more proteins that may include other nonprotein molecules)." [GOC:go_curators](GO:0005515)	hypothetical protein; K04079 molecular chaperone HtpG (A)	F-box protein At4g19940 OS=Arabidopsis thaliana GN=At4g19940 PE=3 SV=1	F-box domain	PREDICTED: F-box protein At4g19940-like [Malus domestica]
chr11	11000001	11400000	chr11	11322003	11323217	GS011G0087700.1	molecular_function:"Interacting selectively and non-covalently with any protein or protein complex (a complex of two or more proteins that may include other nonprotein molecules)." [GOC:go_curators](GO:0005515)	hypothetical protein; K04079 molecular chaperone HtpG (A)	F-box protein At1g30790 OS=Arabidopsis thaliana GN=At1g30790 PE=2 SV=2	F-box associated domain	PREDICTED: F-box protein At1g30790-like [Malus domestica]
chr11	11000001	11400000	chr11	11339661	11340726	GS011G0088100.1	--	--	F-box protein At3g07870 OS=Arabidopsis thaliana GN=At3g07870 PE=2 SV=1	--	PREDICTED: F-box protein At4g19940-like [Malus domestica]
chr11	11000001	11400000	chr11	11369084	11369701	GS011G0088300.1	--	--	F-box protein At1g30790 OS=Arabidopsis thaliana GN=At1g30790 PE=2 SV=2	F-box associated domain	PREDICTED: putative F-box protein At5g52610 [Malus domestica]
chr11	11000001	11400000	chr11	11371780	11372305	GS011G0088400.1	--	--	--	--	PREDICTED: uncharacterized protein LOC103449032 isoform X6 [Malus domestica]
chr11	11000001	11400000	chr11	11372495	11382730	GS011G0088500.1	molecular_function:"Interacting selectively and non-covalently with any protein or protein complex (a complex of two or more proteins that may include other nonprotein molecules)." [GOC:go_curators](GO:0005515)	--	--	--	PREDICTED: F-box protein At1g30790-like [Pyrus x bretschneideri]
chr11	11000001	11400000	chr11	11091608	11104500	GS011G0086400.1	molecular_function:"Interacting selectively and non-covalently with any nucleic acid." [GOC:jl](GO:0003676),molecular_function:"Catalysis of the transfer of ubiquitin from one protein to another via the reaction X-Ub + Y --> Y-Ub + X, where both X-Ub and Y-Ub are covalent linkages." [GOC:BioGRID, GOC:jh2, PMID:9635407](GO:0004842),cellular_component:"The Ccr4-Not complex is an eukaryotically cons…	uncharacterized LOC103447830; K10643 CCR4-NOT transcription complex subunit 4 [EC:2.3.2.27] (A)	CCR4-NOT transcription complex subunit 4 OS=Homo sapiens GN=CNOT4 PE=1 SV=3	RING/Ubox like zinc-binding domain	PREDICTED: LOW QUALITY PROTEIN: uncharacterized protein LOC103447830 [Malus domestica]
chr11	11000001	11400000	chr11	11023841	11026506	GS011G0085900.1	--	--	--	--	PREDICTED: uncharacterized protein LOC103422839 [Malus domestica]
chr11	11000001	11400000	chr11	11223892	11248608	GS011G0087200.1	molecular_function:"Catalysis of the reaction: prephenate = phenylpyruvate + H2O + CO2." [EC:4.2.1.51](GO:0004664),biological_process:"The chemical reactions and pathways resulting in the formation of L-phenylalanine, the L-enantiomer of 2-amino-3-phenylpropanoic acid, i.e. (2S)-2-amino-3-phenylpropanoic acid." [GOC:jsg, GOC:mah](GO:0009094),molecular_function:"Enables the transfer of a proton fr…	vacuolar proton ATPase a1-like; K02154 V-type H+-transporting ATPase subunit a (A)	V-type proton ATPase subunit a1 OS=Arabidopsis thaliana GN=VHA-a1 PE=2 SV=1	Prephenate dehydratase	PREDICTED: vacuolar proton ATPase a1-like [Pyrus x bretschneideri]
chr11	11000001	11400000	chr11	11347018	11354517	GS011G0088200.1	--	uncharacterized LOC103415540; K16296 serine carboxypeptidase-like clade I [EC:3.4.16.-] (A)	--	--	PREDICTED: uncharacterized protein LOC103421039 [Malus domestica]
chr11	11000001	11400000	chr11	11385057	11391366	GS011G0088600.1	molecular_function:"Interacting selectively and non-covalently with ATP, adenosine 5'-triphosphate, a universally important coenzyme and enzyme regulator." [ISBN:0198506732](GO:0005524),cellular_component:"The component of a membrane consisting of the gene products and protein complexes having at least some part of their peptide sequence embedded in the hydrophobic region of the membrane." [GOC:d…	ATP-binding cassette sub-family A member 5-like; K05648 ATP-binding cassette, subfamily A (ABC1), member 5 (A)	ABC transporter A family member 2 OS=Arabidopsis thaliana GN=ABCA2 PE=2 SV=1	ABC-2 family transporter protein	PREDICTED: ABC transporter A family member 2-like [Malus domestica]
chr11	11000001	11400000	chr11	11335118	11338664	GS011G0088000.1	molecular_function:"Interacting selectively and non-covalently with any protein or protein complex (a complex of two or more proteins that may include other nonprotein molecules)." [GOC:go_curators](GO:0005515)	--	F-box protein At5g62510 OS=Arabidopsis thaliana GN=At5g62510 PE=2 SV=1	--	PREDICTED: putative F-box protein At5g62660 [Malus domestica]
chr11	11600001	12000000	chr11	11646498	11647957	GS011G0089700.1	molecular_function:"Interacting selectively and non-covalently with any protein or protein complex (a complex of two or more proteins that may include other nonprotein molecules)." [GOC:go_curators](GO:0005515)	hypothetical protein; K10683 BRCA1-associated RING domain protein 1 (A)	Pentatricopeptide repeat-containing protein At1g09220, mitochondrial OS=Arabidopsis thaliana GN=PCMP-E25 PE=2 SV=1	PPR repeat	PREDICTED: pentatricopeptide repeat-containing protein At1g09220, mitochondrial [Malus domestica]
chr11	11600001	12000000	chr11	11683356	11695632	GS011G0089900.1	molecular_function:"Catalysis of the reaction: ATP + ribonucleotide(n) + ribonucleotide(m) = AMP + diphosphate + ribonucleotide(n+m)." [EC:6.5.1.3](GO:0003972),molecular_function:"Interacting selectively and non-covalently with ATP, adenosine 5'-triphosphate, a universally important coenzyme and enzyme regulator." [ISBN:0198506732](GO:0005524),biological_process:"Splicing of tRNA substrates via r…	--	--	Fungal tRNA ligase phosphodiesterase domain	PREDICTED: uncharacterized protein LOC103934307 [Pyrus x bretschneideri]
chr11	11600001	12000000	chr11	11726848	11729051	GS011G0090200.1	--	protein disulfide-isomerase 5-1; K13984 thioredoxin domain-containing protein 5 (A)	Protein disulfide-isomerase 5-1 OS=Arabidopsis thaliana GN=PDIL5-1 PE=2 SV=1	Thioredoxin	PREDICTED: protein disulfide-isomerase 5-1 [Malus domestica]
chr11	11600001	12000000	chr11	11720935	11723973	GS011G0090100.1	--	--	Vicilin-like antimicrobial peptides 2-2 OS=Macadamia integrifolia GN=AMP2-2 PE=2 SV=1	Cupin	PREDICTED: vicilin-like antimicrobial peptides 2-2 [Pyrus x bretschneideri]
chr11	11600001	12000000	chr11	11734033	11735700	GS011G0090400.1	--	--	--	--	--
chr11	11600001	12000000	chr11	11737339	11739419	GS011G0090500.1	biological_process:"The chemical reactions and pathways resulting in the formation of histidine, 2-amino-3-(1H-imidazol-4-yl)propanoic acid." [GOC:go_curators](GO:0000105),molecular_function:"Catalysis of the reaction: 1-(5-phosphonatoribosyl)-5'-AMP + H(2)O = 1-(5-phosphoribosyl)-5-[(5-phosphoribosylamino)methylideneamino]imidazole-4-carboxamide." [EC:3.5.4.19, RHEA:20049](GO:0004635),molecular_…	histidine biosynthesis bifunctional protein hisIE, chloroplastic-like; K11755 phosphoribosyl-ATP pyrophosphohydrolase / phosphoribosyl-AMP cyclohydrolase [EC:3.6.1.31 3.5.4.19] (A)	Histidine biosynthesis bifunctional protein hisIE, chloroplastic OS=Arabidopsis thaliana GN=HISN2 PE=1 SV=1	Phosphoribosyl-AMP cyclohydrolase	PREDICTED: histidine biosynthesis bifunctional protein hisIE, chloroplastic-like [Pyrus x bretschneideri]
chr11	11600001	12000000	chr11	11749186	11749563	GS011G0090600.1	--	serine--tRNA ligase, mitochondrial-like; K01875 seryl-tRNA synthetase [EC:6.1.1.11] (A)	--	--	hypothetical protein [Bacillus isronensis]
chr11	11600001	12000000	chr11	11758237	11759484	GS011G0090800.1	molecular_function:"Interacting selectively and non-covalently with any protein or protein complex (a complex of two or more proteins that may include other nonprotein molecules)." [GOC:go_curators](GO:0005515)	hypothetical protein; K17964 leucine-rich PPR motif-containing protein, mitochondrial (A)	Pentatricopeptide repeat-containing protein At2g27800, mitochondrial OS=Arabidopsis thaliana GN=At2g27800 PE=3 SV=2	PPR repeat family	PREDICTED: pentatricopeptide repeat-containing protein At2g27800, mitochondrial-like [Malus domestica]
chr11	11600001	12000000	chr11	11755753	11757829	GS011G0090700.1	cellular_component:"A protein complex required for the biogenesis of specialized organelles of the endosomal-lysosomal system, such as melanosomes and platelet dense granules. Many of the protein subunits are conserved between mouse and human; the mouse complex contains the Pallidin, Muted, Cappuccino, Dysbindin, Snapin, BLOS1, BLOS2, AND BLOS3 proteins." [PMID:15102850](GO:0031083)	peroxidase 38; K00430 peroxidase [EC:1.11.1.7] (A)	Biogenesis of lysosome-related organelles complex 1 subunit 1 OS=Arabidopsis thaliana GN=BLOS1 PE=1 SV=1	GCN5-like protein 1 (GCN5L1)	PREDICTED: F-box/kelch-repeat protein At3g06240-like [Pyrus x bretschneideri]
chr11	11600001	12000000	chr11	11768914	11770455	GS011G0090900.1	molecular_function:"Functions in chain elongation during polypeptide synthesis at the ribosome." [ISBN:0198506732](GO:0003746),molecular_function:"Catalysis of the reaction: GTP + H2O = GDP + phosphate." [ISBN:0198547684, PMID:26832457, PMID:27218782](GO:0003924),molecular_function:"Interacting selectively and non-covalently with GTP, guanosine triphosphate." [GOC:ai](GO:0005525),biological_proce…	elongation factor 1-alpha; K03231 elongation factor 1-alpha (A)	Elongation factor 1-alpha OS=Manihot esculenta GN=EF1 PE=3 SV=1	Elongation factor Tu C-terminal domain	elongation factor 1-alpha-like [Malus domestica]
chr11	11600001	12000000	chr11	11777413	11778156	GS011G0091000.1	--	RING-H2 finger protein ATL79-like; K19040 E3 ubiquitin-protein ligase ATL10/75/76/77/78 [EC:2.3.2.27] (A)	--	--	PREDICTED: RING-H2 finger protein ATL79-like [Pyrus x bretschneideri]
chr11	11600001	12000000	chr11	11783810	11784022	GS011G0091100.1	--	--	--	--	PREDICTED: uncharacterized protein LOC103422849 [Malus domestica]
chr11	11600001	12000000	chr11	11800238	11804177	GS011G0091200.1	molecular_function:"Catalysis of the hydrolysis of internal peptide bonds in a polypeptide chain by a mechanism in which the hydroxyl group of a threonine residue at the active center acts as a nucleophile." [GOC:mah, http://merops.sanger.ac.uk/about/glossary.htm#CATTYPE, http://merops.sanger.ac.uk/about/glossary.htm#ENDOPEPTIDASE](GO:0004298),cellular_component:"A multisubunit barrel shaped endo…	proteasome subunit beta type-4-like; K02736 20S proteasome subunit beta 7 [EC:3.4.25.1] (A)	Proteasome subunit beta type-4 OS=Arabidopsis thaliana GN=PBG1 PE=1 SV=2	Proteasome subunit	PREDICTED: proteasome subunit beta type-4-like [Malus domestica]
chr11	11600001	12000000	chr11	11820254	11820724	GS011G0091400.1	molecular_function:"Interacting selectively and non-covalently with any protein or protein complex (a complex of two or more proteins that may include other nonprotein molecules)." [GOC:go_curators](GO:0005515)	hypothetical protein; K17710 pentatricopeptide repeat domain-containing protein 1 (A)	Putative pentatricopeptide repeat-containing protein At1g12700, mitochondrial OS=Arabidopsis thaliana GN=At1g12700 PE=3 SV=1	PPR repeat family	PREDICTED: putative pentatricopeptide repeat-containing protein At1g12700, mitochondrial [Malus domestica]
chr11	11600001	12000000	chr11	11841089	11843529	GS011G0091500.1	--	general transcription factor IIH subunit 2; K03142 transcription initiation factor TFIIH subunit 2 (A)	TFIIH basal transcription factor complex p47 subunit OS=Schizosaccharomyces pombe (strain 972 / ATCC 24843) GN=tfh47 PE=1 SV=1	Ssl1-like	PREDICTED: general transcription factor IIH subunit 2 isoform X2 [Pyrus x bretschneideri]
chr11	11600001	12000000	chr11	11848527	11853218	GS011G0091600.1	molecular_function:"Any molecular function by which a gene product interacts selectively and non-covalently with DNA (deoxyribonucleic acid)." [GOC:dph, GOC:jl, GOC:tb, GOC:vw](GO:0003677),molecular_function:"Interacting selectively and non-covalently with any protein or protein complex (a complex of two or more proteins that may include other nonprotein molecules)." [GOC:go_curators](GO:0005515)…	ETT; auxin response factor 3; K14486 auxin response factor (A)	Auxin response factor 4 OS=Arabidopsis thaliana GN=ARF4 PE=1 SV=1	Auxin response factor	PREDICTED: auxin response factor 4 [Malus domestica]
chr11	11600001	12000000	chr11	11884522	11885253	GS011G0091700.1	--	dynamin-related protein 1E-like; K01528 dynamin GTPase [EC:3.6.5.5] (A)	--	--	PREDICTED: uncharacterized protein LOC103412580 [Malus domestica]
chr11	11600001	12000000	chr11	11885269	11885653	GS011G0091800.1	--	hypothetical protein; K07767 katanin p60 ATPase-containing subunit A1 [EC:3.6.4.3] (A)	Katanin p60 ATPase-containing subunit A1 OS=Arabidopsis thaliana GN=AAA1 PE=1 SV=1	--	hypothetical protein PRUPE_ppa004240mg [Prunus persica]
chr11	11600001	12000000	chr11	11899441	11900136	GS011G0092000.1	--	--	--	--	PREDICTED: uncharacterized protein LOC103961806 [Pyrus x bretschneideri]
chr11	11600001	12000000	chr11	11970030	11975134	GS011G0092100.1	--	--	--	--	--
chr11	11600001	12000000	chr11	11648652	11650169	GS011G0089800.1	molecular_function:"Interacting selectively and non-covalently with any protein or protein complex (a complex of two or more proteins that may include other nonprotein molecules)." [GOC:go_curators](GO:0005515)	putative pentatricopeptide repeat-containing protein At1g12700, mitochondrial; K17710 pentatricopeptide repeat domain-containing protein 1 (A)	Putative pentatricopeptide repeat-containing protein At1g12700, mitochondrial OS=Arabidopsis thaliana GN=At1g12700 PE=3 SV=1	PPR repeat family	PREDICTED: putative pentatricopeptide repeat-containing protein At1g12700, mitochondrial [Malus domestica]
chr11	11600001	12000000	chr11	11696319	11708587	GS011G0090000.1	molecular_function:"Catalysis of the sequential cleavage of nucleotides (such as mononucleotides or dinucleotides) from a free 5' terminus of a single-stranded DNA molecule." [GOC:ai, GOC:elh, PMID:20086101](GO:0045145)	exonuclease V, chloroplastic-like; K17815 exonuclease V [EC:3.1.-.-] (A)	Exonuclease V, chloroplastic OS=Arabidopsis thaliana GN=At5g60370 PE=2 SV=1	MaoC like domain	PREDICTED: uncharacterized protein LOC103934308 [Pyrus x bretschneideri]
chr11	11600001	12000000	chr11	11729966	11731407	GS011G0090300.1	molecular_function:"Functions in chain elongation during polypeptide synthesis at the ribosome." [ISBN:0198506732](GO:0003746),molecular_function:"Catalysis of the reaction: GTP + H2O = GDP + phosphate." [ISBN:0198547684, PMID:26832457, PMID:27218782](GO:0003924),molecular_function:"Interacting selectively and non-covalently with GTP, guanosine triphosphate." [GOC:ai](GO:0005525),biological_proce…	elongation factor 1-alpha; K03231 elongation factor 1-alpha (A)	Elongation factor 1-alpha OS=Nicotiana tabacum PE=2 SV=1	Elongation factor Tu GTP binding domain	PREDICTED: elongation factor 1-alpha [Malus domestica]
chr11	11600001	12000000	chr11	11808191	11818038	GS011G0091300.1	molecular_function:"Interacting selectively and non-covalently with zinc (Zn) ions." [GOC:ai](GO:0008270)	E3 SUMO-protein ligase SIZ1-like; K04706 E3 SUMO-protein ligase PIAS1 (A)	E3 SUMO-protein ligase SIZ1 OS=Arabidopsis thaliana GN=SIZ1 PE=1 SV=2	MIZ/SP-RING zinc finger	PREDICTED: E3 SUMO-protein ligase SIZ1 isoform X1 [Malus domestica]
chr11	11600001	12000000	chr11	11891320	11897408	GS011G0091900.1	biological_process:"Reactions, triggered in response to the presence of a foreign body or the occurrence of an injury, which result in restriction of damage to the organism attacked or prevention/recovery from the infection caused by the attack." [GOC:go_curators](GO:0006952),cellular_component:"The component of a membrane consisting of the gene products and protein complexes having at least some…	MLO-like protein 3; K08472 mlo protein (A)	MLO-like protein 3 OS=Arabidopsis thaliana GN=MLO3 PE=2 SV=1	Mlo family	PREDICTED: MLO-like protein 3 isoform X1 [Pyrus x bretschneideri]
chr11	11600001	12000000	chr11	11988291	12005199	GS011G0092300.1	--	syntaxin-71; K08506 syntaxin of plants SYP7 (A)	Syntaxin-71 OS=Arabidopsis thaliana GN=SYP71 PE=1 SV=1	SNARE domain	PREDICTED: syntaxin-71-like isoform X1 [Pyrus x bretschneideri]
chr11	11600001	12000000	chr11	11976482	11984113	GS011G0092200.1	biological_process:"Reactions, triggered in response to the presence of a foreign body or the occurrence of an injury, which result in restriction of damage to the organism attacked or prevention/recovery from the infection caused by the attack." [GOC:go_curators](GO:0006952),cellular_component:"The component of a membrane consisting of the gene products and protein complexes having at least some…	MLO-like protein 6; K08472 mlo protein (A)	MLO-like protein 6 OS=Arabidopsis thaliana GN=MLO6 PE=2 SV=2	Mlo family	PREDICTED: MLO-like protein 6 [Pyrus x bretschneideri]
chr11	27800001	28000000	chr11	27810029	27811267	GS011G0169000.1	--	--	--	C2 domain	PREDICTED: uncharacterized protein LOC103448339 [Malus domestica]
chr11	27800001	28000000	chr11	27806526	27809159	GS011G0168900.1	--	hypothetical protein; K08803 death-associated protein kinase [EC:2.7.11.1] (A)	Protein TORNADO 1 OS=Arabidopsis thaliana GN=TRN1 PE=2 SV=1	--	unnamed protein product [Vitis vinifera]
chr11	27800001	28000000	chr11	27805400	27806236	GS011G0168800.1	--	NOD2; nucleotide-binding oligomerization domain containing 2; K10165 nucleotide-binding oligomerization domain-containing protein 2 (A)	Protein TORNADO 1 OS=Arabidopsis thaliana GN=TRN1 PE=2 SV=1	--	PREDICTED: protein TORNADO 1-like [Pyrus x bretschneideri]
chr11	27800001	28000000	chr11	27836462	27842244	GS011G0169100.1	molecular_function:"Interacting selectively and non-covalently with ATP, adenosine 5'-triphosphate, a universally important coenzyme and enzyme regulator." [ISBN:0198506732](GO:0005524),biological_process:"A microtubule-based process that results in the movement of organelles, other microtubules, or other cellular components. Examples include motor-driven movement along microtubules and movement …	kinesin-like protein KIN12B; K10400 kinesin family member 15 (A)	Kinesin-like protein KIN12A OS=Arabidopsis thaliana GN=KIN12A PE=1 SV=1	Kinesin motor domain	PREDICTED: kinesin-like protein KIN12B isoform X2 [Malus domestica]
chr11	27800001	28000000	chr11	27857302	27858546	GS011G0169300.1	molecular_function:"The action of a molecule that contributes to the structural integrity of the ribosome." [GOC:mah](GO:0003735),cellular_component:"An intracellular organelle, about 200 A in diameter, consisting of RNA and protein. It is the site of protein biosynthesis resulting from translation of messenger RNA (mRNA). It consists of two subunits, one large and one small, each containing only…	40S ribosomal protein S15a-5-like; K02957 small subunit ribosomal protein S15Ae (A)	40S ribosomal protein S15a-5 OS=Arabidopsis thaliana GN=RPS15AE PE=2 SV=1	Ribosomal protein S8	PREDICTED: 40S ribosomal protein S15a-5-like [Malus domestica]
chr11	27800001	28000000	chr11	27861069	27862993	GS011G0169400.1	cellular_component:"A multi-subunit complex embedded in the mitochondrial inner membrane that mediates the inner membrane insertion of multi-transmembrane spanning proteins that contain internal targeting elements. In yeast cells, TIM22 is a 300-kDa complex, consisting of four membrane integral subunits, Tim22, Tim54, Tim18 and Sdh3, and a peripheral chaperone complex consisting of the small TIM …	mitochondrial import inner membrane translocase subunit TIM22-2; K17790 mitochondrial import inner membrane translocase subunit TIM22 (A)	Mitochondrial import inner membrane translocase subunit TIM22-2 OS=Arabidopsis thaliana GN=TIM22-2 PE=1 SV=1	Tim17/Tim22/Tim23/Pmp24 family	PREDICTED: mitochondrial import inner membrane translocase subunit TIM22-2 [Malus domestica]
chr11	27800001	28000000	chr11	27855998	27856382	GS011G0169200.1	molecular_function:"Catalysis of the transfer of an acyl group, other than amino-acyl, from one compound (donor) to another (acceptor)." [GOC:jl](GO:0016747)	BAHD acyltransferase At5g47980-like; K13065 shikimate O-hydroxycinnamoyltransferase [EC:2.3.1.133] (A)	Salutaridinol 7-O-acetyltransferase OS=Papaver somniferum GN=SALAT PE=1 SV=1	Transferase family	PREDICTED: BAHD acyltransferase At5g47980-like [Prunus mume]
chr11	27800001	28000000	chr11	27870200	27875126	GS011G0169500.1	molecular_function:"Catalysis of the phosphorylation of an amino acid residue in a protein, usually according to the reaction: a protein + ATP = a phosphoprotein + ADP." [MetaCyc:PROTEIN-KINASE-RXN](GO:0004672),molecular_function:"Interacting selectively and non-covalently with any protein or protein complex (a complex of two or more proteins that may include other nonprotein molecules)." [GOC:go…	POPTRDRAFT_756677; hypothetical protein; K04730 interleukin-1 receptor-associated kinase 1 [EC:2.7.11.1] (A)	Probable leucine-rich repeat receptor-like protein kinase At5g49770 OS=Arabidopsis thaliana GN=At5g49770 PE=2 SV=1	Protein kinase domain	PREDICTED: probable leucine-rich repeat receptor-like protein kinase At5g49770 [Malus domestica]
chr11	27800001	28000000	chr11	27875623	27877778	GS011G0169600.1	--	cytokinin riboside 5'-monophosphate phosphoribohydrolase LOG1-like; K06966 uncharacterized protein (A)	Probable cytokinin riboside 5'-monophosphate phosphoribohydrolase LOGL10 OS=Oryza sativa subsp. japonica GN=LOGL10 PE=2 SV=1	Possible lysine decarboxylase	PREDICTED: cytokinin riboside 5'-monophosphate phosphoribohydrolase LOG1-like [Pyrus x bretschneideri]
chr11	27800001	28000000	chr11	27881479	27882020	GS011G0169800.1	--	--	--	--	hypothetical protein PRUPE_ppa018233mg, partial [Prunus persica]
chr11	27800001	28000000	chr11	27878707	27880572	GS011G0169700.1	molecular_function:"The action of a molecule that contributes to the structural integrity of the ribosome." [GOC:mah](GO:0003735),cellular_component:"An intracellular organelle, about 200 A in diameter, consisting of RNA and protein. It is the site of protein biosynthesis resulting from translation of messenger RNA (mRNA). It consists of two subunits, one large and one small, each containing only…	40S ribosomal protein S8-like; K02995 small subunit ribosomal protein S8e (A)	40S ribosomal protein S8 OS=Zea mays GN=RPS8 PE=2 SV=2	Ribosomal protein S8e	PREDICTED: 40S ribosomal protein S8 [Malus domestica]
chr11	27800001	28000000	chr11	27906395	27906801	GS011G0170000.1	molecular_function:"Interacting selectively and non-covalently with any protein or protein complex (a complex of two or more proteins that may include other nonprotein molecules)." [GOC:go_curators](GO:0005515)	ubiquitin-like; K02927 large subunit ribosomal protein L40e (A)	Ubiquitin-60S ribosomal protein L40 OS=Leishmania tarentolae GN=UB-EP52 PE=3 SV=2	Ubiquitin family	hypothetical protein B456_006G153600 [Gossypium raimondii]
chr11	27800001	28000000	chr11	27924399	27927791	GS011G0170200.1	molecular_function:"Catalysis of the random hydrolysis of (1->4)-alpha-D-galactosiduronic linkages in pectate and other galacturonans." [EC:3.2.1.15](GO:0004650),biological_process:"The chemical reactions and pathways involving carbohydrates, any of a group of organic compounds based of the general formula Cx(H2O)y. Includes the formation of carbohydrate derivatives by the addition of a carbohydr…	exopolygalacturonase-like; K01213 galacturan 1,4-alpha-galacturonidase [EC:3.2.1.67] (A)	Polygalacturonase OS=Gossypium barbadense GN=G9 PE=2 SV=1	Glycosyl hydrolases family 28	PREDICTED: exopolygalacturonase-like [Malus domestica]
chr11	27800001	28000000	chr11	27919759	27922326	GS011G0170100.1	--	pirin-like protein; K06911 uncharacterized protein (A)	Pirin-like protein OS=Solanum lycopersicum PE=2 SV=1	Pirin C-terminal cupin domain	PREDICTED: pirin-like protein [Malus domestica]
chr11	27800001	28000000	chr11	27957408	27957683	GS011G0170400.1	--	protein FAR1-RELATED SEQUENCE 5-like; K17604 zinc finger SWIM domain-containing protein 3 (A)	--	--	PREDICTED: protein FAR1-RELATED SEQUENCE 5-like [Prunus mume]
chr11	27800001	28000000	chr11	27970021	27970347	GS011G0170600.1	molecular_function:"Interacting selectively and non-covalently with fatty acids, aliphatic monocarboxylic acids liberated from naturally occurring fats and oils by hydrolysis." [ISBN:0198506732](GO:0005504),biological_process:"The salicylic acid mediated response to a pathogen which confers broad spectrum resistance." [GOC:lr, ISBN:0521436125](GO:0009627)	hypothetical protein; K02605 origin recognition complex subunit 3 (A)	Putative lipid-transfer protein DIR1 OS=Arabidopsis thaliana GN=DIR1 PE=1 SV=1	Probable lipid transfer	PREDICTED: putative lipid-transfer protein DIR1 [Pyrus x bretschneideri]
chr11	27800001	28000000	chr11	27971312	27974764	GS011G0170700.1	molecular_function:"Interacting selectively and non-covalently with any protein or protein complex (a complex of two or more proteins that may include other nonprotein molecules)." [GOC:go_curators](GO:0005515)	uncharacterized LOC103931595; K15223 upstream activation factor subunit UAF30 (A)	Upstream activation factor subunit spp27 OS=Schizosaccharomyces pombe (strain 972 / ATCC 24843) GN=spp27 PE=1 SV=1	SWIB/MDM2 domain	PREDICTED: uncharacterized protein LOC103954562 [Pyrus x bretschneideri]
chr11	27800001	28000000	chr11	27987586	27992918	GS011G0170800.1	molecular_function:"Interacting selectively and non-covalently with calcium ions (Ca2+)." [GOC:ai](GO:0005509),molecular_function:"Interacting selectively and non-covalently with any protein or protein complex (a complex of two or more proteins that may include other nonprotein molecules)." [GOC:go_curators](GO:0005515),molecular_function:"Interacting selectively and non-covalently with an actin …	fimbrin-1; K17275 plastin-1 (A)	Fimbrin-1 OS=Arabidopsis thaliana GN=FIM1 PE=1 SV=2	Calponin homology (CH) domain	PREDICTED: fimbrin-1 [Malus domestica]
chr11	27800001	28000000	chr11	27885264	27898082	GS011G0169900.1	molecular_function:"Catalysis of the transfer of a glycosyl group from one compound (donor) to another (acceptor)." [GOC:jl, ISBN:0198506732](GO:0016757)	beta-(1,2)-xylosyltransferase-like; K03714 glycoprotein 2-beta-D-xylosyltransferase [EC:2.4.2.38] (A)	Beta-(1,2)-xylosyltransferase OS=Arabidopsis thaliana GN=XYLT PE=1 SV=1	Protein of unknown function (DUF563)	PREDICTED: beta-(1,2)-xylosyltransferase-like [Pyrus x bretschneideri]
chr11	27800001	28000000	chr11	27801699	27805349	GS011G0168700.1	molecular_function:"Interacting selectively and non-covalently with any nucleic acid." [GOC:jl](GO:0003676),molecular_function:"Interacting selectively and non-covalently with an RNA molecule or a portion thereof." [GOC:jl, GOC:mah](GO:0003723)	heterogeneous nuclear ribonucleoprotein 1-like; K14411 RNA-binding protein Musashi (A)	Heterogeneous nuclear ribonucleoprotein 1 OS=Arabidopsis thaliana GN=RNP1 PE=1 SV=1	RNA recognition motif. (a.k.a. RRM, RBD, or RNP domain)	PREDICTED: heterogeneous nuclear ribonucleoprotein 1-like isoform X1 [Pyrus x bretschneideri]
chr11	27800001	28000000	chr11	27928702	27935491	GS011G0170300.1	biological_process:"The chemical reactions and pathways involving lipids, compounds soluble in an organic solvent but not, or sparingly, in an aqueous solvent. Includes fatty acids; neutral fats, other fatty-acid esters, and soaps; long-chain (fatty) alcohols and waxes; sphingoids and other long-chain bases; glycolipids, phospholipids and sphingolipids; and carotenes, polyprenols, sterols, terpen…	probable glycerophosphoryl diester phosphodiesterase 1; K01126 glycerophosphoryl diester phosphodiesterase [EC:3.1.4.46] (A)	Glycerophosphodiester phosphodiesterase GDPDL3 OS=Arabidopsis thaliana GN=GDPDL3 PE=1 SV=3	Glycerophosphoryl diester phosphodiesterase family	PREDICTED: probable glycerophosphoryl diester phosphodiesterase 2 [Malus domestica]
chr11	27800001	28000000	chr11	27965857	27969518	GS011G0170500.1	biological_process:"The directed movement of cations, atoms or small molecules with a net positive charge, into, out of or within a cell, or between cells, by means of some agent such as a transporter or pore." [GOC:ai](GO:0006812),biological_process:"The directed movement of sodium ions (Na+) into, out of or within a cell, or between cells, by means of some agent such as a transporter or pore." …	sodium/hydrogen exchanger 4-like; K14724 solute carrier family 9 (sodium/hydrogen exchanger), member 8 (A)	Sodium/hydrogen exchanger 4 OS=Arabidopsis thaliana GN=NHX4 PE=2 SV=2	Sodium/hydrogen exchanger family	PREDICTED: sodium/hydrogen exchanger 4-like [Pyrus x bretschneideri]
chr11	29200001	29600000	chr11	29201831	29202157	GS011G0178300.1	--	--	--	--	--
chr11	29200001	29600000	chr11	29236967	29239428	GS011G0178500.1	--	transcription factor MYB86-like; K09422 myb proto-oncogene protein, plant (A)	Transcription factor GAMYB OS=Oryza sativa subsp. japonica GN=GAM1 PE=2 SV=1	Myb-like DNA-binding domain	PREDICTED: transcription factor MYB86-like [Malus domestica]
chr11	29200001	29600000	chr11	29280651	29281571	GS011G0178700.1	molecular_function:"Catalysis of a biochemical reaction at physiological temperatures. In biologically catalyzed reactions, the reactants are known as substrates, and the catalysts are naturally occurring macromolecular substances known as enzymes. Enzymes possess specific binding sites for substrates, and are usually composed wholly or largely of protein, but RNA that has catalytic activity (rib…	UDP-D-apiose/UDP-D-xylose synthase 1-like; K12449 UDP-apiose/xylose synthase (A)	UDP-D-apiose/UDP-D-xylose synthase 1 OS=Arabidopsis thaliana GN=AXS1 PE=1 SV=1	NAD dependent epimerase/dehydratase family	PREDICTED: LOW QUALITY PROTEIN: UDP-D-apiose/UDP-D-xylose synthase 1-like [Malus domestica]
chr11	29200001	29600000	chr11	29299479	29303099	GS011G0178900.1	--	autophagy-related protein 8C; K08341 GABA(A) receptor-associated protein (A)	Autophagy-related protein 8C OS=Oryza sativa subsp. japonica GN=ATG8C PE=2 SV=1	Autophagy protein Atg8 ubiquitin like	PREDICTED: autophagy-related protein 8C-like [Malus domestica]
chr11	29200001	29600000	chr11	29305456	29305698	GS011G0179000.1	--	--	--	--	--
chr11	29200001	29600000	chr11	29318653	29323037	GS011G0179200.1	biological_process:"A protein modification process that results in the addition of a carbohydrate or carbohydrate derivative unit to a protein amino acid, e.g. the addition of glycan chains to proteins." [GOC:curators, GOC:pr](GO:0006486),cellular_component:"A lipid bilayer along with all the proteins and protein complexes embedded in it an attached to it." [GOC:dos, GOC:mah, ISBN:0815316194](GO:…	hypothetical protein; K00734 galactosylxylosylprotein 3-beta-galactosyltransferase [EC:2.4.1.134] (A)	Probable beta-1,3-galactosyltransferase 2 OS=Arabidopsis thaliana GN=B3GALT2 PE=2 SV=1	Domain of unknown function (DUF4094)	PREDICTED: probable beta-1,3-galactosyltransferase 2 isoform X1 [Malus domestica]
chr11	29200001	29600000	chr11	29313292	29315631	GS011G0179100.1	--	--	CASP-like protein 2D1 OS=Populus trichocarpa GN=POPTRDRAFT_833824 PE=3 SV=1	Domain of unknown function (DUF588)	PREDICTED: CASP-like protein POPTRDRAFT_833824 [Malus domestica]
chr11	29200001	29600000	chr11	29339059	29339682	GS011G0179300.1	--	--	--	Senescence regulator	PREDICTED: uncharacterized protein LOC103430090 [Malus domestica]
chr11	29200001	29600000	chr11	29346997	29350706	GS011G0179500.1	cellular_component:"A lipid bilayer along with all the proteins and protein complexes embedded in it an attached to it." [GOC:dos, GOC:mah, ISBN:0815316194](GO:0016020),biological_process:"The aggregation, arrangement and bonding together of a set of components to form mitochondrial respiratory chain complex I." [GOC:rph](GO:0032981)	uncharacterized LOC103448400; K18160 NADH dehydrogenase [ubiquinone] 1 alpha subcomplex assembly factor 2 (A)	NADH dehydrogenase [ubiquinone] 1 alpha subcomplex subunit 12 OS=Dictyostelium discoideum GN=ndufa12 PE=2 SV=2	NADH ubiquinone oxidoreductase subunit NDUFA12	PREDICTED: uncharacterized protein LOC103448400 [Malus domestica]
chr11	29200001	29600000	chr11	29395532	29399643	GS011G0179600.1	molecular_function:"Acting as a marker to identify a membrane and interacting selectively with one or more SNAREs on another membrane to mediate membrane fusion." [GOC:mah, PMID:14570579](GO:0005484),biological_process:"The directed movement of proteins in a cell, including the movement of proteins between specific compartments or structures within a cell, such as organelles of a eukaryotic cell.…	hypothetical protein; K08498 syntaxin 6 (A)	Syntaxin-61 OS=Arabidopsis thaliana GN=SYP61 PE=1 SV=1	SNARE domain	hypothetical protein PRUPE_ppa010587mg [Prunus persica]
chr11	29200001	29600000	chr11	29418239	29419587	GS011G0179700.1	molecular_function:"Interacting selectively and non-covalently with any protein or protein complex (a complex of two or more proteins that may include other nonprotein molecules)." [GOC:go_curators](GO:0005515)	Eix1; EIX receptor 1; K13466 EIX receptor 1/2 (A)	Leucine-rich repeat receptor-like tyrosine-protein kinase PXC3 OS=Arabidopsis thaliana GN=PXC3 PE=2 SV=1	Leucine rich repeat	PREDICTED: receptor-like protein 12 [Pyrus x bretschneideri]
chr11	29200001	29600000	chr11	29419810	29420580	GS011G0179800.1	molecular_function:"Interacting selectively and non-covalently with any protein or protein complex (a complex of two or more proteins that may include other nonprotein molecules)." [GOC:go_curators](GO:0005515)	LRR receptor-like serine/threonine-protein kinase GSO1; K19613 leucine-rich repeat protein SHOC2 (A)	Receptor-like protein 12 OS=Arabidopsis thaliana GN=RLP12 PE=2 SV=2	Leucine Rich Repeat	PREDICTED: receptor-like protein 12 [Pyrus x bretschneideri]
chr11	29200001	29600000	chr11	29422673	29425510	GS011G0179900.1	--	hypothetical protein; K03875 F-box and leucine-rich repeat protein 1 (S-phase kinase-associated protein 2) (A)	--	--	PREDICTED: uncharacterized protein LOC103422975 [Malus domestica]
chr11	29200001	29600000	chr11	29439479	29441975	GS011G0180000.1	biological_process:"The joining together of exons from one or more primary transcripts of messenger RNA (mRNA) and the excision of intron sequences, via a spliceosomal mechanism, so that mRNA consisting only of the joined exons is produced." [GOC:krc, ISBN:0198506732, ISBN:0879695897](GO:0000398)	uncharacterized protein At4g14342-like; K12832 splicing factor 3B subunit 5 (A)	Uncharacterized protein At3g23325 OS=Arabidopsis thaliana GN=At3g23325 PE=3 SV=1	Splicing factor 3B subunit 10 (SF3b10)	PREDICTED: uncharacterized protein At4g14342-like [Pyrus x bretschneideri]
chr11	29200001	29600000	chr11	29465497	29466842	GS011G0180300.1	molecular_function:"Catalysis of the phosphorylation of an amino acid residue in a protein, usually according to the reaction: a protein + ATP = a phosphoprotein + ADP." [MetaCyc:PROTEIN-KINASE-RXN](GO:0004672),molecular_function:"Interacting selectively and non-covalently with calcium ions (Ca2+)." [GOC:ai](GO:0005509),molecular_function:"Interacting selectively and non-covalently with ATP, aden…	calcium-dependent protein kinase 2; K13412 calcium-dependent protein kinase [EC:2.7.11.1] (A)	Calcium-dependent protein kinase isoform 2 OS=Oryza sativa subsp. japonica GN=CPK2 PE=2 SV=2	EF hand	PREDICTED: calcium-dependent protein kinase 2 [Malus domestica]
chr11	29200001	29600000	chr11	29464467	29464805	GS011G0180200.1	molecular_function:"Functions in the initiation of ribosome-mediated translation of mRNA into a polypeptide." [ISBN:0198506732](GO:0003743),biological_process:"The process preceding formation of the peptide bond between the first two amino acids of a protein. This includes the formation of a complex of the ribosome, mRNA or circRNA, and an initiation complex that contains the first aminoacyl-tRNA…	protein translation factor SUI1 homolog; K03113 translation initiation factor 1 (A)	Protein translation factor SUI1 homolog OS=Sporobolus stapfianus PE=3 SV=1	Translation initiation factor SUI1	PREDICTED: protein translation factor SUI1 homolog [Malus domestica]
chr11	29200001	29600000	chr11	29459730	29460035	GS011G0180100.1	--	--	--	--	--
chr11	29200001	29600000	chr11	29467027	29472761	GS011G0180400.1	molecular_function:"Catalysis of the phosphorylation of an amino acid residue in a protein, usually according to the reaction: a protein + ATP = a phosphoprotein + ADP." [MetaCyc:PROTEIN-KINASE-RXN](GO:0004672),molecular_function:"Interacting selectively and non-covalently with ATP, adenosine 5'-triphosphate, a universally important coenzyme and enzyme regulator." [ISBN:0198506732](GO:0005524),bi…	calcium-dependent protein kinase isoform 2-like; K13412 calcium-dependent protein kinase [EC:2.7.11.1] (A)	Calcium-dependent protein kinase 33 OS=Arabidopsis thaliana GN=CPK33 PE=2 SV=1	Protein kinase domain	PREDICTED: LOW QUALITY PROTEIN: calcium-dependent protein kinase isoform 2-like [Malus domestica]
chr11	29200001	29600000	chr11	29488946	29490634	GS011G0180500.1	--	hypothetical protein; K19041 E3 ubiquitin-protein ligase RNF38/44 [EC:2.3.2.27] (A)	NEP1-interacting protein 2 OS=Arabidopsis thaliana GN=NIP2 PE=1 SV=1	Ring finger domain	PREDICTED: NEP1-interacting protein-like 1 [Malus domestica]
chr11	29200001	29600000	chr11	29492399	29494454	GS011G0180600.1	--	hypothetical protein; K06965 protein pelota (A)	Reactive Intermediate Deaminase A, chloroplastic OS=Arabidopsis thaliana GN=RIDA PE=1 SV=1	Endoribonuclease L-PSP	PREDICTED: ribonuclease UK114-like [Malus domestica]
chr11	29200001	29600000	chr11	29514357	29516363	GS011G0180800.1	--	--	Reactive Intermediate Deaminase A, chloroplastic OS=Arabidopsis thaliana GN=RIDA PE=1 SV=1	Endoribonuclease L-PSP	hypothetical protein PRUPE_ppa012000mg [Prunus persica]
chr11	29200001	29600000	chr11	29520979	29523004	GS011G0180900.1	--	hypothetical protein; K09117 uncharacterized protein (A)	Reactive Intermediate Deaminase A, chloroplastic OS=Arabidopsis thaliana GN=RIDA PE=1 SV=1	Endoribonuclease L-PSP	PREDICTED: ribonuclease UK114-like [Malus domestica]
chr11	29200001	29600000	chr11	29533914	29539330	GS011G0181000.1	--	--	--	--	hypothetical protein VITISV_026634 [Vitis vinifera]
chr11	29200001	29600000	chr11	29576128	29577358	GS011G0181100.1	--	--	Histone deacetylase 6 OS=Arabidopsis thaliana GN=HDA6 PE=1 SV=1	--	--
chr11	29200001	29600000	chr11	29583610	29586271	GS011G0181200.1	--	Nodulation receptor kinase precursor, putative (EC:2.7.11.30); K04730 interleukin-1 receptor-associated kinase 1 [EC:2.7.11.1] (A)	--	--	PREDICTED: zinc finger CCCH domain-containing protein 20-like [Pyrus x bretschneideri]
chr11	29200001	29600000	chr11	29212216	29217543	GS011G0178400.1	molecular_function:"Interacting selectively and non-covalently with any protein or protein complex (a complex of two or more proteins that may include other nonprotein molecules)." [GOC:go_curators](GO:0005515)	uncharacterized LOC103448394; K11723 bromodomain-containing protein 7/9 (A)	Bromodomain and PHD finger-containing protein 3 OS=Homo sapiens GN=BRPF3 PE=1 SV=2	Bromodomain	PREDICTED: uncharacterized protein LOC103448394 [Malus domestica]
chr11	29200001	29600000	chr11	29343293	29344405	GS011G0179400.1	biological_process:"The transport of protons across a membrane to generate an electrochemical gradient (proton-motive force) that powers ATP synthesis." [ISBN:0716731363](GO:0015986),cellular_component:"The sector of a hydrogen-transporting ATP synthase complex in which the catalytic activity resides; it comprises the catalytic core and central stalk, and is peripherally associated with a membran…	ATP synthase gamma chain, chloroplastic-like; K02115 F-type H+-transporting ATPase subunit gamma (A)	ATP synthase gamma chain 1, chloroplastic OS=Arabidopsis thaliana GN=ATPC1 PE=1 SV=1	ATP synthase	PREDICTED: ATP synthase gamma chain, chloroplastic-like [Malus domestica]
chr11	29200001	29600000	chr11	29292748	29294968	GS011G0178800.1	--	transcription factor MYB86-like; K09422 myb proto-oncogene protein, plant (A)	Transcription factor GAMYB OS=Oryza sativa subsp. indica GN=GAM1 PE=2 SV=1	Myb-like DNA-binding domain	PREDICTED: transcription factor MYB86-like [Malus domestica]
chr11	29200001	29600000	chr11	29243717	29247959	GS011G0178600.1	--	--	--	--	PREDICTED: uncharacterized protein LOC103413229 [Malus domestica]
chr11	29200001	29600000	chr11	29499712	29512808	GS011G0180700.1	molecular_function:"Catalysis of the transfer of ubiquitin to a substrate protein via the reaction X-ubiquitin + S -> X + S-ubiquitin, where X is either an E2 or E3 enzyme, the X-ubiquitin linkage is a thioester bond, and the S-ubiquitin linkage is an amide bond: an isopeptide bond between the C-terminal glycine of ubiquitin and the epsilon-amino group of lysine residues in the substrate or, in t…	Nodulation receptor kinase precursor, putative (EC:2.7.11.30); K04730 interleukin-1 receptor-associated kinase 1 [EC:2.7.11.1] (A)	--	zinc-ribbon	hypothetical protein PRUPE_ppa020710mg [Prunus persica]
chr11	30200001	31000000	chr11	30235508	30237944	GS011G0185000.1	molecular_function:"Interacting selectively and non-covalently with magnesium (Mg) ions." [GOC:ai](GO:0000287),molecular_function:"Catalysis of the formation of cyclic terpenes through the cyclization of linear terpenes (e.g. isopentenyl-PP, geranyl-PP, farnesyl-PP and geranylgeranyl-PP) containing varying numbers of isoprene units." [EC:4.2.3.-, GOC:tair_curators](GO:0010333),biological_process:…	(E)-beta-caryophyllene synthase; K15803 (-)-germacrene D synthase [EC:4.2.3.22 4.2.3.75] (A)	(-)-alpha-pinene synthase OS=Fragaria vesca PE=1 SV=2	Terpene synthase family, metal binding domain	PREDICTED: (-)-alpha-pinene synthase-like [Malus domestica]
chr11	30200001	31000000	chr11	30261846	30268966	GS011G0185200.1	molecular_function:"Catalysis of the hydrolysis of ester linkages within nucleic acids by creating internal breaks." [GOC:mah, ISBN:0198547684](GO:0004519),molecular_function:"Catalysis of the hydrolysis of ester linkages within deoxyribonucleic acid by creating internal breaks." [GOC:mah, ISBN:0198547684](GO:0004520),cellular_component:"A membrane-bounded organelle of eukaryotic cells in which c…	double-strand break repair protein MRE11; K10865 double-strand break repair protein MRE11 (A)	Double-strand break repair protein MRE11 OS=Arabidopsis thaliana GN=MRE11 PE=1 SV=1	Calcineurin-like phosphoesterase	PREDICTED: double-strand break repair protein MRE11-like isoform X2 [Malus domestica]
chr11	30200001	31000000	chr11	30287279	30287794	GS011G0185300.1	--	cyclic nucleotide-gated ion channel 4-like; K05391 cyclic nucleotide gated channel, other eukaryote (A)	Cyclic nucleotide-gated ion channel 4 OS=Arabidopsis thaliana GN=CNGC4 PE=2 SV=2	--	PREDICTED: cyclic nucleotide-gated ion channel 4-like [Malus domestica]
chr11	30200001	31000000	chr11	30295052	30295474	GS011G0185500.1	--	--	--	--	--
chr11	30200001	31000000	chr11	30297047	30297346	GS011G0185600.1	--	--	--	GAG-pre-integrase domain	PREDICTED: uncharacterized protein LOC103962231 [Pyrus x bretschneideri]
chr11	30200001	31000000	chr11	30318139	30323839	GS011G0185800.1	cellular_component:"The lipid bilayer surrounding the endoplasmic reticulum." [GOC:mah](GO:0005789)	hypothetical protein; K06096 vesicle-associated membrane protein-associated protein A (A)	Vesicle-associated protein 4-1 OS=Arabidopsis thaliana GN=PVA41 PE=2 SV=1	MSP (Major sperm protein) domain	PREDICTED: vesicle-associated protein 4-1-like [Malus domestica]
chr11	30200001	31000000	chr11	30314809	30317412	GS011G0185700.1	--	--	--	Protein of unknown function (DUF1223)	PREDICTED: uncharacterized protein LOC103448604 [Malus domestica]
chr11	30200001	31000000	chr11	30346519	30346785	GS011G0185900.1	--	--	--	Wound-induced protein	PREDICTED: uncharacterized protein LOC103448601 [Malus domestica]
chr11	30200001	31000000	chr11	30362360	30363077	GS011G0186000.1	--	--	--	Wound-induced protein	PREDICTED: uncharacterized protein LOC103448600 [Malus domestica]
chr11	30200001	31000000	chr11	30367885	30372177	GS011G0186200.1	molecular_function:"Catalysis of the reaction: ATP + NAD(+) = ADP + 2 H(+) + NADP(+)." [EC:2.7.1.23, RHEA:18629](GO:0003951),molecular_function:"Catalysis of the reaction: NTP + 1,2-diacylglycerol = NDP + 1,2-diacylglycerol-3-phosphate." [EC:2.7.1.107, GOC:elh](GO:0004143),biological_process:"The cellular process in which a signal is conveyed to trigger a change in the activity or state of a cell…	diacylglycerol kinase 5-like; K00901 diacylglycerol kinase (ATP) [EC:2.7.1.107] (A)	Diacylglycerol kinase 5 OS=Arabidopsis thaliana GN=DGK5 PE=2 SV=1	Diacylglycerol kinase accessory domain	PREDICTED: diacylglycerol kinase 5-like isoform X1 [Malus domestica]
chr11	30200001	31000000	chr11	30364925	30365191	GS011G0186100.1	--	--	--	Wound-induced protein	PREDICTED: uncharacterized protein LOC103448599 [Malus domestica]
chr11	30200001	31000000	chr11	30378969	30383071	GS011G0186300.1	--	uncharacterized aarF domain-containing protein kinase 2-like; K08869 aarF domain-containing kinase (A)	Probable serine/threonine-protein kinase abkC OS=Dictyostelium discoideum GN=abkC PE=3 SV=1	ABC1 family	PREDICTED: LOW QUALITY PROTEIN: uncharacterized aarF domain-containing protein kinase 2-like [Malus domestica]
chr11	30200001	31000000	chr11	30397735	30399911	GS011G0186500.1	--	--	--	--	PREDICTED: suppressor protein SRP40-like isoform X1 [Malus domestica]
chr11	30200001	31000000	chr11	30420823	30421546	GS011G0186600.1	--	tRNA (guanine(37)-N1)-methyltransferase 1-like; K15429 tRNA (guanine37-N1)-methyltransferase [EC:2.1.1.228] (A)	tRNA (guanine(37)-N1)-methyltransferase 1 OS=Vitis vinifera GN=VIT_19s0014g03930 PE=3 SV=1	--	PREDICTED: tRNA (guanine(37)-N1)-methyltransferase 1-like [Pyrus x bretschneideri]
chr11	30200001	31000000	chr11	30447118	30448835	GS011G0186800.1	molecular_function:"Interacting selectively and non-covalently with a specific double-stranded genomic DNA sequence (sometimes referred to as a motif) within the regulatory region of a gene to modulate transcription. Regulatory regions include promoters (proximal and distal) and enhancers. Genes are transcriptional units, and include bacterial operons." [GOC:txnOH-2018](GO:0003700)	--	--	--	PREDICTED: uncharacterized protein LOC103454395 [Malus domestica]
chr11	30200001	31000000	chr11	30443339	30443770	GS011G0186700.1	--	--	--	--	--
chr11	30200001	31000000	chr11	30472118	30472915	GS011G0186900.1	--	--	Uncharacterized protein C167.05 OS=Schizosaccharomyces pombe (strain 972 / ATCC 24843) GN=SPAC167.05 PE=1 SV=2	Universal stress protein family	PREDICTED: uncharacterized protein C167.05-like isoform X2 [Malus domestica]
chr11	30200001	31000000	chr11	30477972	30478529	GS011G0187000.1	molecular_function:"Interacting selectively and non-covalently with zinc (Zn) ions." [GOC:ai](GO:0008270)	--	B-box zinc finger protein 32 OS=Arabidopsis thaliana GN=BBX32 PE=1 SV=1	--	PREDICTED: nucleolin-like [Malus domestica]
chr11	30200001	31000000	chr11	30536458	30536928	GS011G0187300.1	--	G-type lectin S-receptor-like serine/threonine-protein kinase At4g27290; K04382 serine/threonine-protein phosphatase 2A catalytic subunit [EC:3.1.3.16] (A)	S-locus-specific glycoprotein S13 OS=Brassica oleracea GN=SLSG PE=2 SV=2	D-mannose binding lectin	PREDICTED: G-type lectin S-receptor-like serine/threonine-protein kinase At4g27290 [Pyrus x bretschneideri]
[truncated: 6,161 more rows]
