# Supplementary material for: Pan-genome analysis of 13 Malus accessions reveals structural and sequence variations associated with fruit traits
Source: Nat Commun. 2023 Nov 15;14:7377. doi: 10.1038/s41467-023-43270-7 (PMC10651928; doi:10.1038/s41467-023-43270-7)
Supplement: Supplementary file 22 — Supplementary Data 19 [file 41467_2023_43270_MOESM22_ESM.xlsx]

## Sheet: Supplementary Data 19
Supplementary Data 19. KEGG of SV hotspot region genes on Chr8.
ID	Description	GeneRatio	BgRatio	p-value	p.adjust	q-value	Gene ID	Count
4933	AGE-RAGE signaling pathway in diabetic complications	44985	59/13563	0.006539	0.351383	0.334463	MD08G1010300/MD08G1004700	2
4151	PI3K-Akt signaling pathway	45013	254/13563	0.015052	0.351383	0.334463	MD08G1011200/MD08G1010300/MD08G1004700	3
940	Phenylpropanoid biosynthesis	45044	479/13563	0.01606	0.351383	0.334463	MD15G1008300/MD15G1002200/MD08G1009200/MD08G1004000	4
4510	Focal adhesion	44985	101/13563	0.018299	0.351383	0.334463	MD08G1010300/MD08G1004700	2
5200	Pathways in cancer	45013	314/13563	0.026256	0.351383	0.334463	MD08G1011200/MD08G1010300/MD08G1006600	3
4614	Renin-angiotensin system	44954	14/13563	0.028531	0.351383	0.334463	MD08G1005500	1
5418	Fluid shear stress and atherosclerosis	45013	357/13563	0.03643	0.351383	0.334463	MD08G1011200/MD08G1010300/MD08G1006600	3
4512	ECM-receptor interaction	44954	19/13563	0.038529	0.351383	0.334463	MD08G1004700	1
4670	Leukocyte transendothelial migration	44954	22/13563	0.04448	0.351383	0.334463	MD08G1010300	1
4071	Sphingolipid signaling pathway	44985	184/13563	0.054953	0.351383	0.334463	MD08G1010300/MD08G1004600	2
4973	Carbohydrate digestion and absorption	44954	28/13563	0.056276	0.351383	0.334463	MD08G1006000	1
4145	Phagosome	44985	196/13563	0.061445	0.351383	0.334463	MD08G1012800/MD08G1010300	2
4918	Thyroid hormone synthesis	44954	32/13563	0.064062	0.351383	0.334463	MD08G1011200	1
5416	Viral myocarditis	44954	33/13563	0.065999	0.351383	0.334463	MD08G1010300	1
4664	Fc epsilon RI signaling pathway	44954	40/13563	0.079448	0.351383	0.334463	MD08G1010300	1
4926	Relaxin signaling pathway	44954	46/13563	0.090828	0.351383	0.334463	MD08G1004700	1
4974	Protein digestion and absorption	44954	49/13563	0.096466	0.351383	0.334463	MD08G1004700	1
4370	VEGF signaling pathway	44954	52/13563	0.102071	0.351383	0.334463	MD08G1010300	1
5014	Amyotrophic lateral sclerosis	44954	53/13563	0.103932	0.351383	0.334463	MD08G1010300	1
4657	IL-17 signaling pathway	44954	56/13563	0.109492	0.351383	0.334463	MD08G1011200	1
4540	Gap junction	44954	57/13563	0.111338	0.351383	0.334463	MD08G1012800	1
4972	Pancreatic secretion	44954	57/13563	0.111338	0.351383	0.334463	MD08G1010300	1
5212	Pancreatic cancer	44954	60/13563	0.116854	0.351383	0.334463	MD08G1010300	1
5211	Renal cell carcinoma	44954	61/13563	0.118686	0.351383	0.334463	MD08G1010300	1
5120	Epithelial cell signaling in Helicobacter pylori infection	44954	62/13563	0.120513	0.351383	0.334463	MD08G1010300	1
4650	Natural killer cell mediated cytotoxicity	44954	65/13563	0.125974	0.351383	0.334463	MD08G1010300	1
4662	B cell receptor signaling pathway	44954	68/13563	0.131403	0.351383	0.334463	MD08G1010300	1
4062	Chemokine signaling pathway	44954	70/13563	0.135003	0.351383	0.334463	MD08G1010300	1
4520	Adherens junction	44954	72/13563	0.13859	0.351383	0.334463	MD08G1010300	1
4611	Platelet activation	44954	72/13563	0.13859	0.351383	0.334463	MD08G1004700	1
5100	Bacterial invasion of epithelial cells	44954	73/13563	0.140378	0.351383	0.334463	MD08G1010300	1
5146	Amoebiasis	44954	73/13563	0.140378	0.351383	0.334463	MD08G1004700	1
600	Sphingolipid metabolism	44954	74/13563	0.142162	0.351383	0.334463	MD08G1004600	1
4380	Osteoclast differentiation	44954	74/13563	0.142162	0.351383	0.334463	MD08G1010300	1
720	Carbon fixation pathways in prokaryotes	44954	77/13563	0.147493	0.351383	0.334463	MD11G1261900	1
5132	Salmonella infection	44954	77/13563	0.147493	0.351383	0.334463	MD08G1010300	1
5130	Pathogenic Escherichia coli infection	44954	78/13563	0.149263	0.351383	0.334463	MD08G1012800	1
4015	Rap1 signaling pathway	44954	80/13563	0.152793	0.351383	0.334463	MD08G1010300	1
5210	Colorectal cancer	44954	81/13563	0.154552	0.351383	0.334463	MD08G1010300	1
5215	Prostate cancer	44954	82/13563	0.156308	0.351383	0.334463	MD08G1011200	1
5131	Shigellosis	44954	86/13563	0.163296	0.351383	0.334463	MD08G1010300	1
5322	Systemic lupus erythematosus	44954	87/13563	0.165035	0.351383	0.334463	MD15G1001300	1
130	Ubiquinone and other terpenoid-quinone biosynthesis	44954	88/13563	0.166769	0.351383	0.334463	MD08G1004000	1
590	Arachidonic acid metabolism	44954	88/13563	0.166769	0.351383	0.334463	MD08G1010100	1
100	Steroid biosynthesis	44954	89/13563	0.168501	0.351383	0.334463	MD08G1007400	1
4360	Axon guidance	44954	91/13563	0.171953	0.351383	0.334463	MD08G1010300	1
945	Stilbenoid, diarylheptanoid and gingerol biosynthesis	44954	94/13563	0.177106	0.354212	0.337156	MD15G1002200	1
500	Starch and sucrose metabolism	44985	394/13563	0.194916	0.354702	0.337623	MD08G1006000/MD08G1002300	2
4139	Mitophagy - yeast	44954	107/13563	0.199079	0.354702	0.337623	MD15G1001300	1
680	Methane metabolism	44954	108/13563	0.200746	0.354702	0.337623	MD11G1261900	1
4976	Bile secretion	44954	110/13563	0.204069	0.354702	0.337623	MD08G1010400	1
5226	Gastric cancer	44954	110/13563	0.204069	0.354702	0.337623	MD08G1010400	1
2010	ABC transporters	44954	111/13563	0.205725	0.354702	0.337623	MD08G1010400	1
360	Phenylalanine metabolism	44954	112/13563	0.207379	0.354702	0.337623	MD08G1004000	1
3020	RNA polymerase	44954	114/13563	0.210675	0.354702	0.337623	MD08G1010500	1
3050	Proteasome	44954	116/13563	0.213959	0.354702	0.337623	MD08G1008900	1
195	Photosynthesis	44954	117/13563	0.215595	0.354702	0.337623	MD08G1007200	1
5231	Choline metabolism in cancer	44954	119/13563	0.218859	0.354702	0.337623	MD08G1010300	1
982	Drug metabolism - cytochrome P450	44954	127/13563	0.231783	0.369281	0.351499	MD08G1006600	1
592	alpha-Linolenic acid metabolism	44954	136/13563	0.246076	0.370633	0.352786	MD08G1004000	1
941	Flavonoid biosynthesis	44954	138/13563	0.249217	0.370633	0.352786	MD15G1002200	1
3440	Homologous recombination	44954	138/13563	0.249217	0.370633	0.352786	MD08G1012700	1
4666	Fc gamma R-mediated phagocytosis	44954	138/13563	0.249217	0.370633	0.352786	MD08G1010300	1
4024	cAMP signaling pathway	44954	140/13563	0.252346	0.370633	0.352786	MD08G1010300	1
330	Arginine and proline metabolism	44954	148/13563	0.264735	0.374608	0.356569	MD08G1008100	1
5167	Kaposi sarcoma-associated herpesvirus infection	44954	152/13563	0.270855	0.374608	0.356569	MD08G1010300	1
710	Carbon fixation in photosynthetic organisms	44954	155/13563	0.275413	0.374608	0.356569	MD11G1261900	1
4810	Regulation of actin cytoskeleton	44954	157/13563	0.278436	0.374608	0.356569	MD08G1010300	1
4915	Estrogen signaling pathway	44954	158/13563	0.279943	0.374608	0.356569	MD08G1011200	1
5205	Proteoglycans in cancer	44954	159/13563	0.281447	0.374608	0.356569	MD08G1010300	1
983	Drug metabolism - other enzymes	44954	160/13563	0.282948	0.374608	0.356569	MD08G1006600	1
5206	MicroRNAs in cancer	44954	164/13563	0.288922	0.377204	0.359041	MD08G1010400	1
3008	Ribosome biogenesis in eukaryotes	44954	168/13563	0.294848	0.379667	0.361385	MD08G1008800	1
5225	Hepatocellular carcinoma	44954	171/13563	0.299261	0.380142	0.361838	MD08G1006600	1
4013	MAPK signaling pathway - fly	44954	177/13563	0.308008	0.382747	0.364317	MD08G1010300	1
4310	Wnt signaling pathway	44954	178/13563	0.309455	0.382747	0.364317	MD08G1010300	1
4530	Tight junction	44954	183/13563	0.316649	0.383326	0.364868	MD08G1010300	1
620	Pyruvate metabolism	44954	184/13563	0.318079	0.383326	0.364868	MD11G1261900	1
4932	Non-alcoholic fatty liver disease	44954	197/13563	0.336408	0.392013	0.373137	MD08G1010300	1
480	Glutathione metabolism	44954	198/13563	0.337799	0.392013	0.373137	MD08G1006600	1
1524	Platinum drug resistance	44954	198/13563	0.337799	0.392013	0.373137	MD08G1006600	1
5204	Chemical carcinogenesis - DNA adducts	44954	215/13563	0.361006	0.413836	0.393909	MD08G1006600	1
980	Metabolism of xenobiotics by cytochrome P450	44954	222/13563	0.370332	0.419412	0.399216	MD08G1006600	1
5165	Human papillomavirus infection	44954	240/13563	0.393715	0.440585	0.41937	MD08G1004700	1
240	Pyrimidine metabolism	44954	266/13563	0.426017	0.469602	0.446989	MD08G1010500	1
5203	Viral carcinogenesis	44954	269/13563	0.429636	0.469602	0.446989	MD08G1010300	1
4714	Thermogenesis	44954	333/13563	0.501794	0.542168	0.516061	MD08G1004400	1
230	Purine metabolism	44954	358/13563	0.527518	0.563485	0.536352	MD08G1010500	1
3013	Nucleocytoplasmic transport	44954	392/13563	0.560455	0.591942	0.563438	MD08G1008800	1
4014	Ras signaling pathway	44954	416/13563	0.58236	0.608243	0.578955	MD08G1010300	1
3040	Spliceosome	44954	477/13563	0.633402	0.643374	0.612394	MD15G1001300	1
4141	Protein processing in endoplasmic reticulum	44954	481/13563	0.63653	0.643374	0.612394	MD08G1011200	1
4621	NOD-like receptor signaling pathway	44954	481/13563	0.63653	0.643374	0.612394	MD08G1007800	1
5164	Influenza A	44954	490/13563	0.643474	0.643474	0.612489	MD08G1007800	1
*P-value < 0.05 by hypergeometric test and FDR adjustments.
