# Supplementary material for: Pan-genome analysis of 13 Malus accessions reveals structural and sequence variations associated with fruit traits
Source: Nat Commun. 2023 Nov 15;14:7377. doi: 10.1038/s41467-023-43270-7 (PMC10651928; doi:10.1038/s41467-023-43270-7)
Supplement: Supplementary file 23 — Supplementary Data 20 [file 41467_2023_43270_MOESM23_ESM.xlsx]

## Sheet: Supplementary Data 20
Supplementary Data 20. KEGG of SV hotspot region genes on Chr13.
ID	Description	GeneRatio	BgRatio	p-value	p.adjust	q-value	Gene ID	Count
905	Brassinosteroid biosynthesis	45075	56/13563	1.1e-07	3.96e-06	3.71e-06	MD16G1056700/MD13G1058000/MD13G1057700/MD13G1057400/MD13G1057000	5
902	Monoterpenoid biosynthesis	2/29	33/13563	0.002237	0.040265	0.037675	MD13G1049100/MD13G1048900	2
4940	Type I diabetes mellitus	44955	12/13563	0.025369	0.304423	0.284841	MD13G1053600	1
5134	Legionellosis	2/29	144/13563	0.037696	0.339265	0.317441	MD16G1060100/MD13G1053600	2
3410	Base excision repair	44955	72/13563	0.143172	0.542226	0.507346	MD13G1055700	1
4391	Hippo signaling pathway - fly	44955	74/13563	0.146852	0.542226	0.507346	MD13G1063600	1
720	Carbon fixation pathways in prokaryotes	44955	77/13563	0.152343	0.542226	0.507346	MD13G1049200	1
130	Ubiquinone and other terpenoid-quinone biosynthesis	44955	88/13563	0.172187	0.542226	0.507346	MD13G1054300	1
30	Pentose phosphate pathway	44955	94/13563	0.182821	0.542226	0.507346	MD13G1060200	1
4390	Hippo signaling pathway	44955	95/13563	0.18458	0.542226	0.507346	MD13G1063600	1
900	Terpenoid backbone biosynthesis	44955	96/13563	0.186336	0.542226	0.507346	MD13G1049700	1
680	Methane metabolism	44955	108/13563	0.207123	0.542226	0.507346	MD13G1049200	1
4011	MAPK signaling pathway - yeast	44955	129/13563	0.242273	0.542226	0.507346	MD13G1063600	1
3040	Spliceosome	2/29	477/13563	0.271652	0.542226	0.507346	MD15G1318100/MD13G1060000	2
330	Arginine and proline metabolism	44955	148/13563	0.272775	0.542226	0.507346	MD13G1052600	1
710	Carbon fixation in photosynthetic organisms	44955	155/13563	0.283711	0.542226	0.507346	MD13G1049200	1
983	Drug metabolism - other enzymes	44955	160/13563	0.291425	0.542226	0.507346	MD13G1052900	1
4922	Glucagon signaling pathway	44955	169/13563	0.305108	0.542226	0.507346	MD13G1054400	1
620	Pyruvate metabolism	44955	184/13563	0.327349	0.542226	0.507346	MD13G1049200	1
4212	Longevity regulating pathway - worm	44955	189/13563	0.334609	0.542226	0.507346	MD13G1053600	1
480	Glutathione metabolism	44955	198/13563	0.347486	0.542226	0.507346	MD13G1052600	1
270	Cysteine and methionine metabolism	44955	202/13563	0.353131	0.542226	0.507346	MD13G1052600	1
380	Tryptophan metabolism	44955	215/13563	0.371156	0.542226	0.507346	MD13G1053400	1
3018	RNA degradation	44955	231/13563	0.392675	0.542226	0.507346	MD13G1053600	1
4151	PI3K-Akt signaling pathway	44955	254/13563	0.422367	0.542226	0.507346	MD13G1063600	1
4114	Oocyte meiosis	44955	255/13563	0.423626	0.542226	0.507346	MD13G1063600	1
40	Pentose and glucuronate interconversions	44955	265/13563	0.436068	0.542226	0.507346	MD13G1062700	1
240	Pyrimidine metabolism	44955	266/13563	0.437297	0.542226	0.507346	MD13G1052900	1
5203	Viral carcinogenesis	44955	269/13563	0.440971	0.542226	0.507346	MD13G1063600	1
4110	Cell cycle	44955	278/13563	0.451855	0.542226	0.507346	MD13G1063600	1
4120	Ubiquitin mediated proteolysis	44955	313/13563	0.492266	0.571664	0.534891	MD11G1246300	1
3013	Nucleocytoplasmic transport	44955	392/13563	0.573185	0.644834	0.603353	MD13G1062300	1
940	Phenylpropanoid biosynthesis	44955	479/13563	0.647887	0.656381	0.614157	MD13G1053000	1
4141	Protein processing in endoplasmic reticulum	44955	481/13563	0.649446	0.656381	0.614157	MD16G1060100	1
4621	NOD-like receptor signaling pathway	44955	481/13563	0.649446	0.656381	0.614157	MD13G1050900	1
5164	Influenza A	44955	490/13563	0.656381	0.656381	0.614157	MD13G1050900	1
*P-value < 0.05 by hypergeometric test and FDR adjustments.
