# Supplementary material for: Pan-genome analysis of 13 Malus accessions reveals structural and sequence variations associated with fruit traits
Source: Nat Commun. 2023 Nov 15;14:7377. doi: 10.1038/s41467-023-43270-7 (PMC10651928; doi:10.1038/s41467-023-43270-7)
Supplement: Supplementary file 24 — Supplementary Data 21 [file 41467_2023_43270_MOESM24_ESM.xlsx]

## Sheet: Supplementary Data 21
Supplementary Data 21. Shared SVs associated with fruit color and biotic resistance.
Gene ID	Region	GO description	KEGG description	Swisspront description	Pfam description	NR description
GS015G0313800.1	Promoter	molecular_function:"Catalysis of the hydrolysis of internal peptide bonds in a polypeptide chain by a mechanism in which the hydroxyl group of a threonine residue at the active center acts as a nucleophile." [GOC:mah, http://merops.sanger.ac.uk/about/glossary.htm#CATTYPE, http://merops.sanger.ac.uk/about/glossary.htm#ENDOPEPTIDASE](GO:0004298),cellular_component:"A multisubunit barrel shaped endo…	proteasome subunit beta type-3-A; K02735 20S proteasome subunit beta 3 [EC:3.4.25.1] (A)	Proteasome subunit beta type-3-A OS=Arabidopsis thaliana GN=PBC1 PE=1 SV=2	Proteasome subunit	PREDICTED: proteasome subunit beta type-3-A [Malus domestica]
GS011G0212000.1	Promoter	--	transcription factor MYC2-like; K13422 transcription factor MYC2 (A)	Transcription factor MYC3 OS=Arabidopsis thaliana GN=MYC3 PE=1 SV=1	--	PREDICTED: transcription factor MYC3-like isoform X2 [Malus domestica]
GS012G0149000.1	NonCDS	molecular_function:"Catalysis of the transfer of ubiquitin from one protein to another via the reaction X-Ub + Y --> Y-Ub + X, where both X-Ub and Y-Ub are covalent linkages." [GOC:BioGRID, GOC:jh2, PMID:9635407](GO:0004842)	hypothetical protein; K01931 protein neuralized [EC:2.3.2.27] (A)	Putative E3 ubiquitin-protein ligase XBAT34 OS=Arabidopsis thaliana GN=XBAT34 PE=2 SV=1	Zinc finger, C3HC4 type (RING finger)	PREDICTED: uncharacterized protein LOC103452949 [Malus domestica]
GS012G0149800.1	Promoter	molecular_function:"Catalysis of an oxidation-reduction (redox) reaction, a reversible chemical reaction in which the oxidation state of an atom or atoms within a molecule is altered. One substrate acts as a hydrogen or electron donor and becomes oxidized, while the other acts as hydrogen or electron acceptor and becomes reduced." [GOC:go_curators](GO:0016491)	flavonol synthase/flavanone 3-hydroxylase; K05278 flavonol synthase [EC:1.14.11.23] (A)	Protein SRG1 OS=Arabidopsis thaliana GN=SRG1 PE=2 SV=1	non-haem dioxygenase in morphine synthesis N-terminal	PREDICTED: protein SRG1-like [Pyrus x bretschneideri]
GS012G0175000.1	NonCDS	--	--	--	--	PREDICTED: uncharacterized protein LOC103930272 [Pyrus x bretschneideri]
GS015G0342000.1	Promoter	--	14-3-3-like protein; K06630 14-3-3 protein epsilon (A)	14-3-3-like protein OS=Oenothera elata subsp. hookeri PE=2 SV=2	14-3-3 protein	PREDICTED: 14-3-3-like protein [Malus domestica]
GS05G0147300.1	Promoter	--	hypothetical protein; K02184 formin 2 (A)	Formin-like protein 1 OS=Arabidopsis thaliana GN=FH1 PE=1 SV=1	Formin Homology 2 Domain	PREDICTED: formin-like protein 1 [Pyrus x bretschneideri]
GS05G0178800.1	NonCDS	molecular_function:"Interacting selectively and non-covalently with any nucleic acid." [GOC:jl](GO:0003676),molecular_function:"Interacting selectively and non-covalently with an RNA molecule or a portion thereof." [GOC:jl, GOC:mah](GO:0003723)	heterogeneous nuclear ribonucleoprotein 1-like; K14411 RNA-binding protein Musashi (A)	Heterogeneous nuclear ribonucleoprotein 1 OS=Arabidopsis thaliana GN=RNP1 PE=1 SV=1	RNA recognition motif. (a.k.a. RRM, RBD, or RNP domain)	PREDICTED: heterogeneous nuclear ribonucleoprotein 1-like [Malus domestica]
GS09G0070000.1	Promoter	--	--	--	--	PREDICTED: uncharacterized protein LOC103426825 [Malus domestica]
