# Supplementary material for: Pan-genome analysis of 13 Malus accessions reveals structural and sequence variations associated with fruit traits
Source: Nat Commun. 2023 Nov 15;14:7377. doi: 10.1038/s41467-023-43270-7 (PMC10651928; doi:10.1038/s41467-023-43270-7)
Supplement: Supplementary file 25 — Supplementary Data 22 [file 41467_2023_43270_MOESM25_ESM.xlsx]

## Sheet: Supplementary Data 22
Supplementary Data 22. Primer sequeces used in this study.
Primer name	Primer sequence (5'-3')	Used for
qMdSAUR72-F	CGACGAGATGGAGAGGTTCG	RT-qPCR analysis
qMdSAUR72-R	CGTCGGAGATCGAGTTCAGG	RT-qPCR analysis
MdSAUR72-F	ATGAAGCAGCTCATCCGCCG	Gene cloning
MdSAUR72-R	CTACCAGGATCTCAGGTCGTC	Gene cloning
TRV2-MdSAUR72-F	TGAGTAAGGTTACCGAATTCTATGAAGCAGCTCATCCGCCG	Vector construction
TRV2-MdSAUR72-R	AGACGCGTGAGCTCGGTACCGTCCGGAGGACGCCCTTCTGCT	Vector construction
101-eGFP-MdSAUR72-F	TGTTGATACATATGCCCGTCATGAAGCAGCTCATCCGCCG	Vector construction
101-eGFP-MdSAUR72-R	TCGCCCTTGCTCACCATGGACCAGGATCTCAGGTCGTC	Vector construction
qMdMMK2-F	GCTTCTCTCTTGGGTTTCCT	RT-qPCR analysis
qMdMMK2-R	CCAAGTATGGGTGGCAAAGA	RT-qPCR analysis
MdMMK2-F	ATGGAGTCCGGCGCT	Gene cloning
MdMMK2-R	TCATTGAATAGGATCCGGATT	Gene cloning
Intron-MdMMK2-F	GTATGATTTTTAGGTCTTTCT	Genotyping, Transcription validation
Intron-MdMMK2-R	GTTGAACACAAAAGGAAAACATT	Genotyping, Transcription validation
101-eGFP-MdMMK2-F	TGTTGATACATATGCCCGTCATGGAGTCCGGCGCT	Vector construction
101-eGFP-MdMMK2-R	TCGCCCTTGCTCACCATGGATTGAATAGGATCCGGATT	Vector construction
TRV2-MdMMK2-F	TGAGTAAGGTTACCGAATTCTTCCGGCTAGTGACCACAACAT	Vector construction
TRV2-MdMMK2-R	AGACGCGTGAGCTCGGTACCGCATTTAATGGTTGGTTGGACC	Vector construction
62SK-Intron 4-F	GGACAGCCCAAGCTGAGCTGTATGATTTTTAGGTCTTTCT	Vector construction
62SK-Intron 4-R	AATTCCTGCAGCCCGGGGGTTGAACACAAAAGGAAAACATT	Vector construction
LUC-MdMMK2-F	ACTATAGGGCGAATTGGGTACATGGAGTCCGGCGCT	Vector construction
LUC-MdMMK2-R	CCGCTCTAGAACTAGTGGATCTCATTGAATAGGATCCGGATT	Vector construction
