# Supplementary material for: Pan-genome analysis of 13 Malus accessions reveals structural and sequence variations associated with fruit traits
Source: Nat Commun. 2023 Nov 15;14:7377. doi: 10.1038/s41467-023-43270-7 (PMC10651928; doi:10.1038/s41467-023-43270-7)
Supplement: Supplementary file 27 — Source Data [file 41467_2023_43270_MOESM27_ESM.xlsx]

## Sheet: Fig. 3d
Fig. 3d. DNA qPCR validation of the SAUR72 copy number.
	Expression	Average	SD
OR	1.01965	1.00013	0.0158913
	1
	0.980727
GS	1.02328	1.07411	0.0388137
	1.08158
	1.11747
GA	1.70648	1.58066	0.101426
	1.4581
	1.5774

## Sheet: Fig. 3e
Fig. 3e. Expression level of SAUR72 in different accessions.
	Expression	Average	SD
OR	1.15668	1.00552	0.107671
	0.914024
	0.945866
GS	0.777817	0.960656	0.154617
	0.948213
	1.15594
GA	1.82133	2.21307	0.446214
	1.9805
	2.83739

## Sheet: Fig. 3g
Fig. 3g. Anthocyanin contents of SAUR72 silenced (TRV-SAUR72) and overexpressing (OE-SAUR72) ‘Gala’ fruit peels.
	Content (µg/g)	Average	SD
OE	18.6303	17.164	1.50555
	15.0939
	17.7678
OE-SAUR72	37.4197	33.5582	2.96465
	30.2131
	33.0419
TRV2	15.093	16.4841	1.09437
	17.7671
	16.592
TRV-SAUR72	9.81392	10.8549	0.802328
	10.9843
	11.7664

## Sheet: Fig. 3h
Fig. 3h. Relative expression of SAUR72 in SAUR72 silenced (TRV-SAUR72) and overexpressing (OE-SAUR72) ‘Gala’ fruit peels.
	Expression	Average	SD
OE	0.888899	1.00358	0.0834357	1
	1.03689
	1.08497
OE-SAUR72	2.75347	2.43604	0.245484
	2.15558
	2.39908
TRV2	0.990356	1.00012	0.0157013
	0.987735
	1.02228
TRV-SAUR72	0.30541	0.276456	0.0300014
	0.288839
	0.235121

## Sheet: Fig. 4e
Fig. 4e. The PAV distribution across a map of the apple reference genome, demonstrating the number of PAVs per Mb.
Chr	Start	End	No.
chr1	1	1000000	262
chr1	1000001	2000000	214
chr1	2000001	3000000	299
chr1	3000001	4000000	277
chr1	4000001	5000000	237
chr1	5000001	6000000	293
chr1	6000001	7000000	315
chr1	7000001	8000000	332
chr1	8000001	9000000	266
chr1	9000001	10000000	294
chr1	10000001	11000000	343
chr1	11000001	12000000	311
chr1	12000001	13000000	305
chr1	13000001	14000000	493
chr1	14000001	15000000	320
chr1	15000001	16000000	366
chr1	16000001	17000000	404
chr1	17000001	18000000	327
chr1	18000001	19000000	400
chr1	19000001	20000000	392
chr1	20000001	21000000	376
chr1	21000001	22000000	344
chr1	22000001	23000000	317
chr1	23000001	24000000	385
chr1	24000001	25000000	449
chr1	25000001	26000000	302
chr1	26000001	27000000	308
chr1	27000001	28000000	368
chr1	28000001	29000000	341
chr1	29000001	30000000	298
chr10	1	1000000	325
chr10	1000001	2000000	467
chr10	2000001	3000000	490
chr10	3000001	4000000	453
chr10	4000001	5000000	407
chr10	5000001	6000000	410
chr10	6000001	7000000	426
chr10	7000001	8000000	388
chr10	8000001	9000000	393
chr10	9000001	10000000	384
chr10	10000001	11000000	344
chr10	11000001	12000000	421
chr10	12000001	13000000	391
chr10	13000001	14000000	352
chr10	14000001	15000000	308
chr10	15000001	16000000	223
chr10	16000001	17000000	300
chr10	17000001	18000000	375
chr10	18000001	19000000	392
chr10	19000001	20000000	396
chr10	20000001	21000000	418
chr10	21000001	22000000	378
chr10	22000001	23000000	387
chr10	23000001	24000000	465
chr10	24000001	25000000	448
chr10	25000001	26000000	472
chr10	26000001	27000000	457
chr10	27000001	28000000	449
chr10	28000001	29000000	384
chr10	29000001	30000000	498
chr10	30000001	31000000	361
chr10	31000001	32000000	344
chr10	32000001	33000000	358
chr10	33000001	34000000	292
chr10	34000001	35000000	248
chr10	35000001	36000000	347
chr10	36000001	37000000	492
chr10	37000001	38000000	472
chr10	38000001	39000000	429
chr10	39000001	40000000	427
chr10	40000001	41000000	437
chr10	41000001	42000000	559
chr10	42000001	43000000	411
chr10	43000001	44000000	455
chr10	44000001	45000000	312
chr11	1	1000000	515
chr11	1000001	2000000	472
chr11	2000001	3000000	504
chr11	3000001	4000000	451
chr11	4000001	5000000	530
chr11	5000001	6000000	548
chr11	6000001	7000000	460
chr11	7000001	8000000	519
chr11	8000001	9000000	310
chr11	9000001	10000000	387
chr11	10000001	11000000	415
chr11	11000001	12000000	498
chr11	12000001	13000000	374
chr11	13000001	14000000	370
chr11	14000001	15000000	323
chr11	15000001	16000000	324
chr11	16000001	17000000	351
chr11	17000001	18000000	330
chr11	18000001	19000000	301
chr11	19000001	20000000	254
chr11	20000001	21000000	298
chr11	21000001	22000000	249
chr11	22000001	23000000	232
chr11	23000001	24000000	228
chr11	24000001	25000000	243
chr11	25000001	26000000	277
chr11	26000001	27000000	349
chr11	27000001	28000000	411
chr11	28000001	29000000	358
chr11	29000001	30000000	421
chr11	30000001	31000000	594
chr11	31000001	32000000	554
chr11	32000001	33000000	532
chr11	33000001	34000000	523
chr11	34000001	35000000	466
chr11	35000001	36000000	522
chr11	36000001	37000000	484
chr11	37000001	38000000	390
chr11	38000001	39000000	519
chr11	39000001	40000000	378
chr11	40000001	41000000	503
chr11	41000001	42000000	21
chr12	1	1000000	358
chr12	1000001	2000000	412
chr12	2000001	3000000	507
chr12	3000001	4000000	364
chr12	4000001	5000000	326
chr12	5000001	6000000	357
chr12	6000001	7000000	431
chr12	7000001	8000000	467
chr12	8000001	9000000	324
chr12	9000001	10000000	394
chr12	10000001	11000000	420
chr12	11000001	12000000	312
chr12	12000001	13000000	354
chr12	13000001	14000000	316
chr12	14000001	15000000	358
chr12	15000001	16000000	370
chr12	16000001	17000000	332
chr12	17000001	18000000	454
chr12	18000001	19000000	446
chr12	19000001	20000000	449
chr12	20000001	21000000	476
chr12	21000001	22000000	478
chr12	22000001	23000000	482
chr12	23000001	24000000	460
chr12	24000001	25000000	542
chr12	25000001	26000000	451
chr12	26000001	27000000	530
chr12	27000001	28000000	369
chr12	28000001	29000000	470
chr12	29000001	30000000	451
chr12	30000001	31000000	338
chr12	31000001	32000000	395
chr13	1	1000000	467
chr13	1000001	2000000	520
chr13	2000001	3000000	617
chr13	3000001	4000000	552
chr13	4000001	5000000	461
chr13	5000001	6000000	381
chr13	6000001	7000000	362
chr13	7000001	8000000	430
chr13	8000001	9000000	398
chr13	9000001	10000000	272
chr13	10000001	11000000	492
chr13	11000001	12000000	346
chr13	12000001	13000000	361
chr13	13000001	14000000	252
chr13	14000001	15000000	404
chr13	15000001	16000000	397
chr13	16000001	17000000	477
chr13	17000001	18000000	438
chr13	18000001	19000000	375
chr13	19000001	20000000	437
chr13	20000001	21000000	427
chr13	21000001	22000000	455
chr13	22000001	23000000	400
chr13	23000001	24000000	378
chr13	24000001	25000000	367
chr13	25000001	26000000	357
chr13	26000001	27000000	287
chr13	27000001	28000000	220
chr13	28000001	29000000	149
chr13	29000001	30000000	129
chr13	30000001	31000000	188
chr13	31000001	32000000	179
chr13	32000001	33000000	169
chr13	33000001	34000000	245
chr13	34000001	35000000	271
chr13	35000001	36000000	257
chr13	36000001	37000000	231
chr13	37000001	38000000	233
chr13	38000001	39000000	195
chr13	39000001	40000000	220
chr13	40000001	41000000	69
chr14	1	1000000	424
chr14	1000001	2000000	408
chr14	2000001	3000000	509
chr14	3000001	4000000	513
chr14	4000001	5000000	492
chr14	5000001	6000000	450
chr14	6000001	7000000	468
chr14	7000001	8000000	401
chr14	8000001	9000000	527
chr14	9000001	10000000	436
chr14	10000001	11000000	318
chr14	11000001	12000000	422
chr14	12000001	13000000	297
chr14	13000001	14000000	281
chr14	14000001	15000000	340
chr14	15000001	16000000	326
chr14	16000001	17000000	371
chr14	17000001	18000000	343
chr14	18000001	19000000	418
chr14	19000001	20000000	425
chr14	20000001	21000000	383
chr14	21000001	22000000	376
chr14	22000001	23000000	511
chr14	23000001	24000000	513
chr14	24000001	25000000	548
chr14	25000001	26000000	465
chr14	26000001	27000000	471
chr14	27000001	28000000	385
chr14	28000001	29000000	479
chr14	29000001	30000000	515
chr14	30000001	31000000	469
chr15	1	1000000	302
chr15	1000001	2000000	243
chr15	2000001	3000000	258
chr15	3000001	4000000	361
chr15	4000001	5000000	379
chr15	5000001	6000000	373
chr15	6000001	7000000	275
chr15	7000001	8000000	342
chr15	8000001	9000000	498
chr15	9000001	10000000	447
chr15	10000001	11000000	417
chr15	11000001	12000000	332
chr15	12000001	13000000	349
chr15	13000001	14000000	381
chr15	14000001	15000000	299
chr15	15000001	16000000	400
chr15	16000001	17000000	340
chr15	17000001	18000000	379
chr15	18000001	19000000	386
chr15	19000001	20000000	312
chr15	20000001	21000000	308
chr15	21000001	22000000	369
chr15	22000001	23000000	367
chr15	23000001	24000000	427
chr15	24000001	25000000	409
chr15	25000001	26000000	397
chr15	26000001	27000000	386
chr15	27000001	28000000	371
chr15	28000001	29000000	361
chr15	29000001	30000000	420
chr15	30000001	31000000	409
chr15	31000001	32000000	344
chr15	32000001	33000000	386
chr15	33000001	34000000	326
chr15	34000001	35000000	350
chr15	35000001	36000000	287
chr15	36000001	37000000	302
chr15	37000001	38000000	318
chr15	38000001	39000000	261
chr15	39000001	40000000	270
chr15	40000001	41000000	448
chr15	41000001	42000000	473
chr15	42000001	43000000	504
chr15	43000001	44000000	422
chr15	44000001	45000000	428
chr15	45000001	46000000	617
chr15	46000001	47000000	590
chr15	47000001	48000000	532
chr15	48000001	49000000	513
chr15	49000001	50000000	555
chr15	50000001	51000000	590
chr15	51000001	52000000	612
chr15	52000001	53000000	577
chr15	53000001	54000000	321
chr16	1	1000000	346
chr16	1000001	2000000	252
chr16	2000001	3000000	266
chr16	3000001	4000000	380
chr16	4000001	5000000	395
chr16	5000001	6000000	330
chr16	6000001	7000000	254
chr16	7000001	8000000	259
chr16	8000001	9000000	212
chr16	9000001	10000000	231
chr16	10000001	11000000	202
chr16	11000001	12000000	202
chr16	12000001	13000000	232
chr16	13000001	14000000	295
chr16	14000001	15000000	238
chr16	15000001	16000000	272
chr16	16000001	17000000	260
chr16	17000001	18000000	258
chr16	18000001	19000000	245
chr16	19000001	20000000	403
chr16	20000001	21000000	326
chr16	21000001	22000000	377
chr16	22000001	23000000	324
chr16	23000001	24000000	364
chr16	24000001	25000000	326
chr16	25000001	26000000	311
chr16	26000001	27000000	319
chr16	27000001	28000000	289
chr16	28000001	29000000	272
chr16	29000001	30000000	261
chr16	30000001	31000000	332
chr16	31000001	32000000	267
chr16	32000001	33000000	291
chr16	33000001	34000000	307
chr16	34000001	35000000	332
chr16	35000001	36000000	299
chr16	36000001	37000000	272
chr16	37000001	38000000	334
chr16	38000001	39000000	356
chr16	39000001	40000000	84
chr17	1	1000000	303
chr17	1000001	2000000	392
chr17	2000001	3000000	408
chr17	3000001	4000000	391
chr17	4000001	5000000	531
chr17	5000001	6000000	553
chr17	6000001	7000000	450
chr17	7000001	8000000	494
chr17	8000001	9000000	416
chr17	9000001	10000000	518
chr17	10000001	11000000	468
chr17	11000001	12000000	400
chr17	12000001	13000000	397
chr17	13000001	14000000	422
chr17	14000001	15000000	418
chr17	15000001	16000000	306
chr17	16000001	17000000	373
chr17	17000001	18000000	280
chr17	18000001	19000000	243
chr17	19000001	20000000	277
chr17	20000001	21000000	365
chr17	21000001	22000000	389
chr17	22000001	23000000	231
chr17	23000001	24000000	349
chr17	24000001	25000000	410
chr17	25000001	26000000	478
chr17	26000001	27000000	552
chr17	27000001	28000000	503
chr17	28000001	29000000	495
chr17	29000001	30000000	507
chr17	30000001	31000000	398
chr17	31000001	32000000	307
chr17	32000001	33000000	467
chr17	33000001	34000000	400
chr17	34000001	35000000	285
chr2	1	1000000	521
chr2	1000001	2000000	516
chr2	2000001	3000000	440
chr2	3000001	4000000	597
chr2	4000001	5000000	507
chr2	5000001	6000000	603
chr2	6000001	7000000	583
chr2	7000001	8000000	553
chr2	8000001	9000000	594
chr2	9000001	10000000	518
chr2	10000001	11000000	463
chr2	11000001	12000000	505
chr2	12000001	13000000	479
chr2	13000001	14000000	560
chr2	14000001	15000000	441
chr2	15000001	16000000	457
chr2	16000001	17000000	428
chr2	17000001	18000000	389
chr2	18000001	19000000	442
chr2	19000001	20000000	453
chr2	20000001	21000000	415
chr2	21000001	22000000	397
chr2	22000001	23000000	331
chr2	23000001	24000000	444
chr2	24000001	25000000	372
chr2	25000001	26000000	415
chr2	26000001	27000000	461
chr2	27000001	28000000	598
chr2	28000001	29000000	615
chr2	29000001	30000000	679
chr2	30000001	31000000	617
chr2	31000001	32000000	610
chr2	32000001	33000000	524
chr2	33000001	34000000	569
chr2	34000001	35000000	540
chr2	35000001	36000000	609
chr2	36000001	37000000	428
chr2	37000001	38000000	396
chr2	38000001	39000000	208
chr3	1	1000000	487
chr3	1000001	2000000	567
chr3	2000001	3000000	511
chr3	3000001	4000000	498
chr3	4000001	5000000	445
chr3	5000001	6000000	496
chr3	6000001	7000000	551
chr3	7000001	8000000	427
chr3	8000001	9000000	505
chr3	9000001	10000000	496
chr3	10000001	11000000	444
chr3	11000001	12000000	468
chr3	12000001	13000000	367
chr3	13000001	14000000	447
chr3	14000001	15000000	352
chr3	15000001	16000000	421
chr3	16000001	17000000	401
chr3	17000001	18000000	349
chr3	18000001	19000000	247
chr3	19000001	20000000	362
chr3	20000001	21000000	379
chr3	21000001	22000000	388
chr3	22000001	23000000	429
chr3	23000001	24000000	387
chr3	24000001	25000000	371
chr3	25000001	26000000	328
chr3	26000001	27000000	299
chr3	27000001	28000000	364
chr3	28000001	29000000	512
chr3	29000001	30000000	447
chr3	30000001	31000000	478
chr3	31000001	32000000	493
chr3	32000001	33000000	442
chr3	33000001	34000000	448
chr3	34000001	35000000	421
chr3	35000001	36000000	326
chr3	36000001	37000000	37
chr4	1	1000000	473
chr4	1000001	2000000	631
chr4	2000001	3000000	427
chr4	3000001	4000000	467
chr4	4000001	5000000	532
chr4	5000001	6000000	457
chr4	6000001	7000000	432
chr4	7000001	8000000	402
chr4	8000001	9000000	297
chr4	9000001	10000000	369
chr4	10000001	11000000	325
chr4	11000001	12000000	336
chr4	12000001	13000000	316
chr4	13000001	14000000	331
chr4	14000001	15000000	293
chr4	15000001	16000000	345
chr4	16000001	17000000	326
chr4	17000001	18000000	344
chr4	18000001	19000000	481
chr4	19000001	20000000	428
chr4	20000001	21000000	479
chr4	21000001	22000000	361
chr4	22000001	23000000	290
chr4	23000001	24000000	424
chr4	24000001	25000000	439
chr4	25000001	26000000	486
chr4	26000001	27000000	366
chr4	27000001	28000000	400
chr4	28000001	29000000	233
chr5	1	1000000	246
chr5	1000001	2000000	266
chr5	2000001	3000000	331
chr5	3000001	4000000	369
chr5	4000001	5000000	346
chr5	5000001	6000000	282
chr5	6000001	7000000	349
chr5	7000001	8000000	388
chr5	8000001	9000000	442
chr5	9000001	10000000	394
chr5	10000001	11000000	347
chr5	11000001	12000000	425
chr5	12000001	13000000	329
chr5	13000001	14000000	331
chr5	14000001	15000000	504
chr5	15000001	16000000	440
chr5	16000001	17000000	464
chr5	17000001	18000000	424
chr5	18000001	19000000	463
chr5	19000001	20000000	421
chr5	20000001	21000000	392
chr5	21000001	22000000	441
chr5	22000001	23000000	440
chr5	23000001	24000000	443
chr5	24000001	25000000	442
chr5	25000001	26000000	420
chr5	26000001	27000000	477
chr5	27000001	28000000	437
chr5	28000001	29000000	409
chr5	29000001	30000000	482
chr5	30000001	31000000	530
chr5	31000001	32000000	376
chr5	32000001	33000000	453
chr5	33000001	34000000	322
chr5	34000001	35000000	418
chr5	35000001	36000000	380
chr5	36000001	37000000	365
chr5	37000001	38000000	379
chr5	38000001	39000000	407
chr5	39000001	40000000	358
chr5	40000001	41000000	404
chr5	41000001	42000000	397
chr5	42000001	43000000	432
chr5	43000001	44000000	535
chr5	44000001	45000000	535
chr5	45000001	46000000	473
chr6	1	1000000	280
chr6	1000001	2000000	283
chr6	2000001	3000000	193
chr6	3000001	4000000	347
chr6	4000001	5000000	309
chr6	5000001	6000000	444
chr6	6000001	7000000	374
chr6	7000001	8000000	330
chr6	8000001	9000000	360
chr6	9000001	10000000	332
chr6	10000001	11000000	312
chr6	11000001	12000000	278
chr6	12000001	13000000	284
chr6	13000001	14000000	333
chr6	14000001	15000000	290
chr6	15000001	16000000	286
chr6	16000001	17000000	308
chr6	17000001	18000000	268
chr6	18000001	19000000	302
chr6	19000001	20000000	430
chr6	20000001	21000000	318
chr6	21000001	22000000	404
chr6	22000001	23000000	397
chr6	23000001	24000000	369
chr6	24000001	25000000	297
chr6	25000001	26000000	359
chr6	26000001	27000000	263
chr6	27000001	28000000	419
chr6	28000001	29000000	350
chr6	29000001	30000000	321
chr6	30000001	31000000	325
chr6	31000001	32000000	296
chr6	32000001	33000000	327
chr6	33000001	34000000	351
chr6	34000001	35000000	55
chr7	1	1000000	506
chr7	1000001	2000000	541
chr7	2000001	3000000	492
chr7	3000001	4000000	511
chr7	4000001	5000000	492
chr7	5000001	6000000	528
chr7	6000001	7000000	407
chr7	7000001	8000000	398
chr7	8000001	9000000	404
chr7	9000001	10000000	399
chr7	10000001	11000000	381
chr7	11000001	12000000	361
chr7	12000001	13000000	401
chr7	13000001	14000000	328
chr7	14000001	15000000	278
chr7	15000001	16000000	413
chr7	16000001	17000000	424
chr7	17000001	18000000	358
chr7	18000001	19000000	366
chr7	19000001	20000000	344
chr7	20000001	21000000	286
chr7	21000001	22000000	333
chr7	22000001	23000000	451
chr7	23000001	24000000	410
chr7	24000001	25000000	297
chr7	25000001	26000000	345
chr7	26000001	27000000	332
chr7	27000001	28000000	249
chr7	28000001	29000000	314
chr7	29000001	30000000	350
chr7	30000001	31000000	422
chr7	31000001	32000000	432
chr7	32000001	33000000	311
chr8	1	1000000	535
chr8	1000001	2000000	576
chr8	2000001	3000000	587
chr8	3000001	4000000	469
chr8	4000001	5000000	559
chr8	5000001	6000000	523
chr8	6000001	7000000	595
chr8	7000001	8000000	592
chr8	8000001	9000000	563
chr8	9000001	10000000	549
chr8	10000001	11000000	407
chr8	11000001	12000000	438
chr8	12000001	13000000	452
chr8	13000001	14000000	419
chr8	14000001	15000000	416
chr8	15000001	16000000	329
chr8	16000001	17000000	253
chr8	17000001	18000000	329
chr8	18000001	19000000	329
chr8	19000001	20000000	384
chr8	20000001	21000000	384
chr8	21000001	22000000	400
chr8	22000001	23000000	451
chr8	23000001	24000000	417
chr8	24000001	25000000	392
chr8	25000001	26000000	322
chr8	26000001	27000000	377
chr8	27000001	28000000	335
chr8	28000001	29000000	356
chr8	29000001	30000000	422
chr8	30000001	31000000	376
chr9	1	1000000	493
chr9	1000001	2000000	565
chr9	2000001	3000000	481
chr9	3000001	4000000	604
chr9	4000001	5000000	548
chr9	5000001	6000000	484
chr9	6000001	7000000	552
chr9	7000001	8000000	379
chr9	8000001	9000000	354
chr9	9000001	10000000	407
chr9	10000001	11000000	301
chr9	11000001	12000000	444
chr9	12000001	13000000	436
chr9	13000001	14000000	430
chr9	14000001	15000000	445
chr9	15000001	16000000	427
chr9	16000001	17000000	387
chr9	17000001	18000000	424
chr9	18000001	19000000	406
chr9	19000001	20000000	358
chr9	20000001	21000000	367
chr9	21000001	22000000	164
chr9	22000001	23000000	184
chr9	23000001	24000000	257
chr9	24000001	25000000	215
chr9	25000001	26000000	242
chr9	26000001	27000000	248
chr9	27000001	28000000	390
chr9	28000001	29000000	402
chr9	29000001	30000000	460
chr9	30000001	31000000	527
chr9	31000001	32000000	567
chr9	32000001	33000000	586
chr9	33000001	34000000	452
chr9	34000001	35000000	557
chr9	35000001	36000000	314
chr9	36000001	37000000	154
chr9	37000001	38000000	69
Ctg165	1	1000000	1
Ctg197	1	1000000	0
Ctg218	1	1000000	3
Ctg252	1	1000000	0
Ctg275	1	1000000	0
Ctg300	1	1000000	1
Ctg316	1	1000000	3
Ctg321	1	1000000	3
Ctg468	1	1000000	0
Ctg478	1	1000000	0
Ctg507	1	1000000	0
Ctg550	1	1000000	1
Ctg562	1	1000000	3
Ctg569	1	1000000	0
Ctg597	1	1000000	2
Ctg651	1	1000000	0
Ctg7	1	1000000	4
Ctg701	1	1000000	0
Ctg703	1	1000000	0
Ctg714	1	1000000	0
Ctg752	1	1000000	0
Ctg763	1	1000000	3
Ctg782	1	1000000	0
Ctg881	1	1000000	0
Ctg890	1	1000000	0
Ctg905	1	1000000	0
Ctg933	1	1000000	27
Ctg936	1	1000000	77
Ctg937	1	1000000	49
Ctg938	1	1000000	73
Ctg939	1	1000000	17

## Sheet: Fig. 5c
Fig. 5c. Anthocyanin content of transgenic apple calli.
	Content (µg/g)	Average	SD
WT	11.5102	11.4429	0.0500414
	11.4284
	11.3902
OE-MMK2	27.4309	27.3757	0.161564
	27.1561
	27.5401

## Sheet: Fig. 5d
Fig. 5d. Relative expression levels of MdMMK2 in apple calli
	Expression	Average	SD
WT	0.966627	1.00151	0.0556321
	1.08002
	0.957876
OE-MMK2	2.89961	2.85139	0.0587207
	2.88584
	2.76873

## Sheet: Fig. 5e
Fig. 5e. Genotype identification of MdMMK2 in 24 cultivars.

## Sheet: Fig. 5f
Fig. 5f. Identification of the transcription status of the fourth intron in MdMMK2.

## Sheet: Fig. 5j
Fig. 5j. LUC/REN ratios analysis of different co-infiltration combinations.
	LUC/REN	Average	SD
MMK2-In4	0.0436	0.0256333	0.0104195
	0.0332
	0.0257
	0.0113
	0.0211
	0.0189
MMK2-In4 + MdMMK2	0.1202	0.1138	0.015128
	0.1128
	0.1439
	0.1033
	0.1002
	0.1024
MMK2-In4+	0.0553	0.03385	0.0144228
	0.0436
	0.0433
	0.0262
	0.0179
	0.0168
MMK2-In4+ + MdMMK2	0.079	0.0743333	0.00635863
	0.0643
	0.0722
	0.0688
	0.0807
	0.081

[truncated: 7 more sheets: Supplementary Fig. 12, Supplementary Fig. S13b, Supplementary Fig. 13c, Supplementary Fig. 13d, Supplementary Fig. 13e, Supplementary Fig. 13g, Supplementary Fig. 13h]
